# Supplementary material for: Insulin signaling and reduced glucocorticoid receptor activity attenuate postprandial gene expression in liver
Source: PLoS Biol. 2018 Dec 10;16(12):e2006249. doi: 10.1371/journal.pbio.2006249 (PMC6301715; doi:10.1371/journal.pbio.2006249)
Supplement: S1 Data — Panels 1B, 1C, 1D, 1E, 1F, 1G, 1H, and 1I. (XLSX) [file pbio.2006249.s012.xlsx]

## Sheet: Fig1B
Bmal1 (Arntl)
Treatment	Replicate	Relative to Gtf2b	Average group	SEM
ZT10	1	0.00076447	0.00103375	0.000168509
ZT10	2	0.00123606
ZT10	3	0.000573678
ZT10	4	0.00106935
ZT10	5	0.00152521
ZT14 Fed	1	0.00638251	0.012306	0.00307248
ZT14 Fed	2	0.00425315
ZT14 Fed	3	0.0133493
ZT14 Fed	4	0.012359
ZT14 Fed	5	0.0117021
ZT14 Fed	6	0.0257898
ZT14 Unfed	1	0.00702888	0.0130542	0.00248425
ZT14 Unfed	2	0.00956451
ZT14 Unfed	3	0.0108056
ZT14 Unfed	4	0.0195286
ZT14 Unfed	5	0.0183432
Reverba (Nr1d1)
Treatment	Replicate	Relative to Gtf2b	Average group	SEM
ZT10	1	0.18687	0.114752	0.023942
ZT10	2	0.155499
ZT10	3	0.0665311
ZT10	4	0.0727225
ZT10	5	0.0921374
ZT14 Fed	1	0.0553399	0.0552343	0.0049262
ZT14 Fed	2	0.0728418
ZT14 Fed	3	0.0459816
ZT14 Fed	4	0.0559525
ZT14 Fed	5	0.0386089
ZT14 Fed	6	0.0626812
ZT14 Unfed	1	0.0586387	0.0583915	0.00450906
ZT14 Unfed	2	0.0753141
ZT14 Unfed	3	0.055445
ZT14 Unfed	4	0.0490035
ZT14 Unfed	5	0.0535562
Cry1 mRNA
Treatment	Replicate	Relative to Gtf2b	Average group	SEM
ZT10	1	0.00855608	0.00945024	0.00209328
ZT10	2	0.00742686
ZT10	3	0.00441551
ZT10	4	0.00983645
ZT10	5	0.0170163
ZT14 Fed	1	0.011993	0.0220599	0.00456453
ZT14 Fed	2	0.0142472
ZT14 Fed	3	0.0246413
ZT14 Fed	4	0.0183335
ZT14 Fed	5	0.0201451
ZT14 Fed	6	0.0429991
ZT14 Unfed	1	0.01841	0.0213175	0.00204936
ZT14 Unfed	2	0.0162807
ZT14 Unfed	3	0.0197935
ZT14 Unfed	4	0.0272819
ZT14 Unfed	5	0.0248214
Dbp
Treatment	Replicate	Relative to Gtf2b	Average group	SEM
ZT10	1	1.24833	1.00099	0.0732602
ZT10	2	1.04622
ZT10	3	0.923432
ZT10	4	0.806913
ZT10	5	0.980079
ZT14 Fed	1	0.442889	0.343248	0.0573244
ZT14 Fed	2	0.581965
ZT14 Fed	3	0.294681
ZT14 Fed	4	0.274614
ZT14 Fed	5	0.241147
ZT14 Fed	6	0.224192
ZT14 Unfed	1	0.419293	0.314401	0.0359565
ZT14 Unfed	2	0.374706
ZT14 Unfed	3	0.29673
ZT14 Unfed	4	0.237186
ZT14 Unfed	5	0.244089

## Sheet: Fig1C
Gck
Treatment	Replicate	Relative to Gtf2b	Average group	SEM
ZT10	1	1.35208	1.00527	0.121674
ZT10	2	0.850078
ZT10	3	0.727074
ZT10	4	0.860693
ZT10	5	1.23642
ZT14 Fed	1	8.63004	8.64539	0.303266
ZT14 Fed	2	7.67895
ZT14 Fed	3	9.28198
ZT14 Fed	4	7.92158
ZT14 Fed	5	9.58259
ZT14 Fed	6	8.7772
ZT14 Unfed	1	1.11104	1.06497	0.0898959
ZT14 Unfed	2	1.10106
ZT14 Unfed	3	1.35986
ZT14 Unfed	4	0.885209
ZT14 Unfed	5	0.867679
Angptl4 mRNA
Treatment	Replicate	Relative to TFIIB	Average group	SEM
ZT10	1	0.68302	0.915292	0.0591725
ZT10	2	0.957996
ZT10	3	0.959264
ZT10	4	0.958758
ZT10	5	1.01742
ZT14 Fed	1	0.699381	0.54963	0.0807154
ZT14 Fed	2	0.840216
ZT14 Fed	3	0.585291
ZT14 Fed	4	0.479609
ZT14 Fed	5	0.346244
ZT14 Fed	6	0.347039
ZT14 Unfed	1	2.10025	2.98328	0.350666
ZT14 Unfed	2	2.22774
ZT14 Unfed	3	3.78773
ZT14 Unfed	4	3.63881
ZT14 Unfed	5	3.16185
Fasn mRNA
Treatment	Replicate	Relative to TFIIB	Average group	SEM
ZT10	1	3.05839	3.73476	0.747288
ZT10	2	2.26577
ZT10	3	3.30646
ZT10	4	3.43129
ZT10	5	6.61188
ZT14 Fed	1	8.05095	6.18025	0.453384
ZT14 Fed	2	5.75083
ZT14 Fed	3	6.78503
ZT14 Fed	4	6.19026
ZT14 Fed	5	5.19213
ZT14 Fed	6	5.11229
ZT14 Unfed	1	1.88041	1.58014	0.130222
ZT14 Unfed	2	1.44812
ZT14 Unfed	3	1.90253
ZT14 Unfed	4	1.27456
ZT14 Unfed	5	1.39508
Pck1
Treatment	Replicate	Relative to TFIIB	Average group	SEM
ZT10	1	4.62285	4.1109	0.413697
ZT10	2	4.80992
ZT10	3	2.70488
ZT10	4	3.62694
ZT10	5	4.78991
ZT14 Fed	1	0.397311	1.09737	0.201935
ZT14 Fed	2	1.79517
ZT14 Fed	3	1.13972
ZT14 Fed	4	0.729628
ZT14 Fed	5	1.09443
ZT14 Fed	6	1.42797
ZT14 Unfed	1	3.20668	3.70125	0.203547
ZT14 Unfed	2	3.66504
ZT14 Unfed	3	3.83244
ZT14 Unfed	4	3.40825
ZT14 Unfed	5	4.39382

## Sheet: Fig1D
Gene	log2FC_ZT10_ZT14fed	log2FC_ZT10_ZT14unfed	ZT10_ZT14unfed_diff_up_FDR<0.01	ZT14fed_ZT14unfed_diff_up_FDR<0.01
Hspa1b	4.47454	2.57571	1	0
Arntl	1.43837	2.50881	1	0
Hsph1	3.4357	2.38546	1	1
Slc45a3	1.02109	1.84527	1	0
P4ha1	1.98863	1.78211	1	0
Hsp90aa1	2.46588	1.78147	1	1
Tubb2a	1.48951	1.76031	1	0
Abtb2	0.662168	1.7481	1	0
Hspb1	2.03147	1.74363	1	0
Cry1	1.12071	1.73566	1	0
Hspa1a	2.09145	1.61306	1	0
Hspa8	1.79928	1.53056	1	0
Insig2	0.653247	1.52689	1	0
Serpine2	1.26192	1.51995	1	0
Chka	1.41028	1.45733	1	0
Lyve1	0.806406	1.452	1	0
Zbtb21	1.1068	1.3992	1	0
Eif4ebp3	0.528047	1.39489	1	0
Desi2	0.644975	1.37633	1	0
Ppp1r3b	2.14126	1.35198	1	1
Jun	0.820027	1.34866	1	0
Acnat2	1.61699	1.31487	1	0
Atp2a2	1.58793	1.31048	1	0
Slc5a3	1.52186	1.24379	1	0
Dnajb1	1.55911	1.2161	1	0
Hspa4l	1.88252	1.18693	1	1
Bag3	1.76101	1.18319	1	1
Hexim1	0.764831	1.17584	1	0
Banp	1.2311	1.17276	1	0
Clock	1.01067	1.17038	1	0
G0s2	2.5161	1.14133	1	0
Chordc1	1.37498	1.10687	1	0
Nedd4l	0.806737	1.09778	1	0
Tra2a	1.23637	1.07464	1	0
Kbtbd8	0.877795	1.0672	1	0
Mup9	1.06385	1.05646	1	0
Stip1	1.32987	1.04175	1	0
Esr1	1.21823	1.00737	1	0
Lrfn3	1.22773	1.00643	1	0
Ube2g2	1.02548	1.00127	1	0
Gldc	0.655929	0.98011	1	0
Skil	0.571262	0.977211	1	0
Dnajb4	0.688793	0.974892	1	0
St3gal5	0.78237	0.934157	0	0
Hist2h3c1	1.52978	0.933519	0	0
Fmo5	0.532986	0.931178	1	0
Pfkfb1	0.680305	0.929144	1	0
Lonrf3	0.652136	0.913816	1	0
Agpat6	0.42852	0.899162	1	0
Saa4	0.913114	0.891348	1	0
Ccdc117	0.635196	0.887678	1	0
Hsp90ab1	1.22974	0.875644	1	0
Fndc3b	0.952275	0.874038	1	0
Nop16	0.875317	0.87342	1	0
Ahctf1	0.522883	0.851613	1	0
Mroh6	1.30217	0.850403	0	0
Uspl1	1.12178	0.839015	1	0
Ahsa1	0.853973	0.835765	1	0
Epha2	1.14197	0.830251	0	0
Lrrc58	0.58847	0.820465	1	0
Lnx2	0.613331	0.808034	1	0
Dnaja1	1.41704	0.805891	1	1
Irs1	0.886648	0.803399	1	0
Lgalsl	1.1457	0.796255	1	0
Insc	1.52413	0.783582	0	0
Ncbp2	0.772177	0.755224	1	0
Creld2	2.04331	0.747871	0	1
Hist1h4d	0.727697	0.733299	1	0
Dnaja4	0.905299	0.729068	0	0
Hspb8	0.838943	0.721999	1	0
Fgf1	0.71875	0.717608	1	0
Acsl1	0.514503	0.715328	1	0
Id2	0.737298	0.708265	1	0
Leo1	0.909423	0.705899	0	0
Zfr	0.606882	0.703686	1	0
Hspa5	1.91372	0.7024	1	1
Rbm8a	0.701554	0.691808	0	0
Ncoa5	0.808367	0.689998	0	0
Prpf3	0.99207	0.688238	0	0
Gys1	1.03278	0.683474	0	0
Selenbp2	0.72832	0.680414	1	0
Irak2	0.82623	0.669308	0	0
Slc30a10	1.13245	0.667776	0	0
Serpina1e	0.665601	0.666448	1	0
Crybg3	0.755449	0.66546	1	0
Fgl1	0.462484	0.664103	1	0
Ahsa2	0.744486	0.659897	1	0
Hnf4a	0.525297	0.656339	1	0
Serpina3k	0.376858	0.641446	1	0
Trp53inp2	0.802494	0.639808	1	0
Id3	1.74876	0.635436	1	1
Hist1h1c	1.04452	0.635092	1	0
6430548M08Rik	1.39643	0.631488	0	0
Rrp12	0.859646	0.629688	0	0
Fkbp4	1.0439	0.627764	1	0
Fam46a	0.618782	0.625258	1	0
Mal2	1.13234	0.623461	1	0
Dynll1	1.52654	0.62344	0	1
Apoa4	0.483371	0.619359	0	0
Mup17	1.16109	0.616855	1	1
Ubfd1	0.860569	0.607291	1	0
Serpinh1	0.825659	0.604681	0	0
Soga1	0.756355	0.603762	0	0
Nolc1	0.840195	0.601785	0	0
LOC100048884	1.40202	0.601154	0	0
Ormdl3	0.609945	0.600068	1	0
Pde12	0.685769	0.600066	0	0
Dnajc3	0.66204	0.594262	1	0
Eif1a	0.513894	0.591008	1	0
Zfp9	1.75759	0.588616	0	1
Cacybp	0.805329	0.584996	0	0
Adamts1	0.711935	0.584994	0	0
Ubqln4	0.663119	0.583717	1	0
Xirp1	1.00534	0.581859	0	0
Taf1c	0.999753	0.580667	0	0
Swt1	0.868749	0.580126	1	0
Sec14l4	0.49079	0.572553	1	0
Caprin1	0.603099	0.57198	1	0
Zfp142	1.07072	0.569372	0	0
Celsr1	0.89303	0.568294	0	0
A330023F24Rik	0.926775	0.567101	0	0
Glyctk	0.645531	0.565061	1	0
Tmem33	0.556167	0.561614	1	0
Tmem37	0.666438	0.55722	0	0
Abhd8	0.895893	0.549117	0	0
Pknox1	0.869727	0.545771	0	0
Hspa13	0.651613	0.54273	0	0
Hnrnpc	0.639055	0.541468	1	0
Dexi	1.00611	0.538818	0	0
Trmt1l	0.985897	0.532983	0	0
Gfpt1	1.14898	0.530335	0	1
Rfxank	0.768908	0.525868	0	0
Odc1	0.932708	0.524659	0	0
Naa16	0.797487	0.524378	0	0
Cpt2	0.454212	0.517249	1	0
Hyou1	1.32383	0.514995	0	1
Pus7	0.728245	0.51111	0	0
Nbeal2	1.19664	0.510755	0	0
Top1	0.69333	0.508608	1	0
Mapk14	0.5089	0.507749	1	0
Edem3	0.57172	0.506608	1	0
Zfp518a	0.579955	0.49992	0	0
Tmed9	0.683233	0.499	0	0
Rbp4	0.330478	0.497261	1	0
Dnajb9	0.917941	0.496276	0	0
Ago2	0.663624	0.495219	0	0
Ngdn	0.605535	0.493383	0	0
Slc25a22	0.509052	0.490809	0	0
Pllp	0.740817	0.490127	0	0
Nus1	0.560325	0.485381	0	0
Ldha	0.425539	0.484914	1	0
Kcnq1ot1	1.38924	0.484055	0	1
Mgll	0.628924	0.483852	0	0
Slc35e1	0.526382	0.482727	1	0
Itga5	1.10341	0.479523	0	0
Zfand2a	0.85058	0.476499	0	0
Cyp7b1	0.838507	0.475193	1	0
4833439L19Rik	0.455126	0.474693	0	0
Mup1	0.897836	0.47417	0	0
Tns1	0.664032	0.472584	1	0
Mdn1	0.953543	0.469639	0	0
Mat2a	0.544648	0.469087	0	0
Mug1	0.334557	0.468503	1	0
Rslcan18	0.871508	0.468227	0	0
Cad	1.27475	0.467662	0	1
Zbtb40	0.876595	0.463852	0	0
Pelo	0.815105	0.461321	0	0
Ces4a	0.954601	0.460895	0	0
Dnajb2	0.679401	0.46041	0	0
Slc17a3	0.921207	0.459672	0	0
Ywhag	0.897752	0.457196	0	0
Morf4l2	0.56802	0.452486	0	0
Ski	0.628591	0.452185	0	0
Mtmr4	1.21206	0.452025	0	1
Ice1	0.776631	0.447868	0	0
Slc35c1	1.08353	0.444461	0	0
Cep350	0.397634	0.442066	0	0
Pde4dip	0.470692	0.438608	0	0
Mical2	1.12233	0.433797	0	0
Gtf3c1	0.58797	0.430003	0	0
Dot1l	0.785539	0.428856	0	0
Lzts2	0.957636	0.426126	0	0
Creld1	0.649995	0.425516	0	0
Zfp329	1.05256	0.425266	0	0
Ubxn4	0.50675	0.424947	0	0
Ubc	0.497924	0.424726	0	0
E2f8	1.31888	0.416442	0	0
Ahcyl1	0.526315	0.415811	0	0
Syvn1	2.05115	0.411692	0	1
Spen	0.678032	0.410675	0	0
Nop58	0.744629	0.407978	0	0
Pnkd	0.890763	0.407961	0	0
Samd1	1.03166	0.401782	0	0
Nfe2l1	0.420696	0.400675	0	0
Fpgs	0.563874	0.400256	0	0
Ttf1	0.81253	0.400121	0	0
Mavs	0.724125	0.398719	0	0
Mybbp1a	0.848587	0.398325	0	0
Tor3a	0.919708	0.397015	0	0
Ero1lb	0.800798	0.395365	0	0
Palld	1.77961	0.390158	0	1
Dnajb11	0.86895	0.389696	0	0
Lrg1	0.580312	0.389304	0	0
Mrap	0.802958	0.385464	0	0
Map7d1	0.653618	0.384468	0	0
Supt6	0.570465	0.384272	0	0
Actn4	0.531872	0.383589	0	0
1600002H07Rik	0.604747	0.382213	0	0
Sfpq	0.519722	0.381285	0	0
Mup21	0.48461	0.376914	0	0
Ado	0.577013	0.376322	0	0
Apba3	0.683096	0.376091	0	0
Mgat2	0.523252	0.375639	0	0
Serp1	0.451826	0.375003	0	0
Lpgat1	0.655924	0.373041	0	0
Cpox	0.535486	0.371657	0	0
Eif2b4	0.593463	0.370645	0	0
Lrrc59	0.59828	0.369906	0	0
BC005537	0.541744	0.369306	0	0
Cct7	0.440093	0.369199	0	0
Slc35b1	0.531128	0.368494	0	0
Mcfd2	0.436088	0.365257	0	0
Kif13b	0.570355	0.364653	0	0
Bcor	0.745893	0.364536	0	0
Ints3	0.675888	0.361759	0	0
Aak1	0.602047	0.359433	0	0
Ddit3	1.66843	0.358098	0	1
Trip11	0.51345	0.356079	0	0
Sec14l1	0.802518	0.355095	0	0
Fnbp1l	0.655398	0.35305	0	0
Ddi2	0.473513	0.351684	0	0
Hspe1	0.652213	0.346969	0	0
Stt3b	0.533207	0.343459	0	0
Ccdc134	1.49425	0.343223	0	1
Rsc1a1	0.465898	0.340794	0	0
H2afx	0.998901	0.340287	0	0
Heatr1	0.726446	0.340173	0	0
Gpr125	0.731107	0.339763	0	0
Uso1	0.734048	0.336595	0	0
Osgin1	0.509971	0.335739	0	0
Ugt2b38	1.12148	0.335238	0	1
Nop2	0.843727	0.334908	0	0
Tmem50b	0.90122	0.334606	0	0
Zfp800	0.696898	0.332711	0	0
Dio1	0.550139	0.330685	0	0
Ppa1	0.478268	0.328537	0	0
Pcbp1	0.766361	0.326166	0	0
Ago3	0.591603	0.323244	0	0
Morc2a	0.626753	0.322294	0	0
Caskin2	0.979149	0.319879	0	0
Uggt1	0.43252	0.319111	0	0
Chd4	0.398912	0.31882	0	0
Tmem248	0.418219	0.316912	0	0
Txlna	0.749826	0.314278	0	0
Baz1b	0.54678	0.314258	0	0
Arf4	0.407922	0.313842	0	0
Ets2	0.632803	0.313417	0	0
Tmed8	0.752616	0.312572	0	0
Ywhab	0.52042	0.312444	0	0
Bysl	0.68531	0.312057	0	0
Jag1	0.770777	0.310997	0	0
Hyal1	0.737988	0.307106	0	0
Sec24d	0.387365	0.30687	0	0
Alg12	0.857044	0.306159	0	0
Copg1	0.455532	0.30408	0	0
Thrsp	0.705366	0.302847	0	0
Ficd	1.01513	0.301511	0	1
Srprb	0.6779	0.301365	0	0
Nat6	0.651902	0.301221	0	0
Gbf1	0.549886	0.296063	0	0
Pnpla6	0.711937	0.296011	0	0
Rorc	0.515487	0.294953	0	0
AW209491	0.727052	0.292833	0	0
Tbl2	0.681134	0.290663	0	0
Cml5	1.24658	0.290637	0	1
4932438A13Rik	0.407886	0.289573	0	0
Fam195a	0.615625	0.288888	0	0
Nktr	0.874968	0.286919	0	1
Manf	1.78158	0.284729	0	0
Slc16a6	1.44096	0.284129	0	1
Hnrnpu	0.418878	0.28052	0	0
Ankrd9	0.990355	0.278883	0	0
Zswim1	0.99369	0.278682	0	0
Pja2	0.551996	0.277395	0	0
Onecut2	0.559929	0.27538	0	0
Agpat2	0.660051	0.274523	0	0
Mesdc2	0.635854	0.273989	0	0
Kmt2c	0.427194	0.270233	0	0
Uap1	0.613635	0.269989	0	0
Arhgef19	1.18829	0.264093	0	1
Hsp90b1	1.00321	0.263237	0	1
Inhbc	0.674104	0.26268	0	0
Cyr61	1.24794	0.254473	0	1
Cxadr	0.373859	0.251406	0	0
Acnat1	0.504495	0.249261	0	0
Mical3	0.922064	0.249019	0	1
Gtf2f1	0.711522	0.248278	0	0
Trim25	0.627515	0.247265	0	0
Supt7l	0.755452	0.244278	0	0
Ints2	1.18284	0.243508	0	1
Rcan1	1.39516	0.243351	0	1
P4hb	0.462092	0.241781	0	0
Tmed3	0.985415	0.241757	0	1
Plekha8	0.706008	0.241386	0	1
Bhlhe40	0.746411	0.239245	0	1
Bcl3	1.47791	0.23809	0	1
Per2	1.38878	0.236444	0	1
B4galt5	0.964763	0.235565	0	1
Tysnd1	0.666091	0.23475	0	0
C4a	0.993926	0.234665	0	1
Slc30a5	0.515487	0.233472	0	0
Gck	2.33315	0.232473	0	1
Mycbp2	0.515496	0.230531	0	0
Prps1l3	0.475005	0.228885	0	0
Golga1	0.624492	0.22709	0	0
Rai14	0.572245	0.226901	0	0
Hapln4	1.01902	0.226674	0	0
Derl3	1.79169	0.226498	0	1
Rbm15b	0.773886	0.225961	0	0
Ubr4	0.541349	0.225729	0	0
Lad1	1.1636	0.223919	0	1
Fam207a	0.666468	0.221584	0	0
Papd7	0.685173	0.21883	0	0
Prrc1	0.688631	0.218559	0	0
Foxa2	0.807031	0.21674	0	1
Zmiz1	0.748246	0.215018	0	0
Sel1l	0.753013	0.203752	0	1
Etv6	0.602712	0.202429	0	0
Clic3	1.02796	0.201143	0	0
Utp14b	0.644428	0.199206	0	0
Piga	1.13948	0.197526	0	1
Fndc3a	0.444982	0.196678	0	0
Foxa3	0.726987	0.19226	0	1
Helz2	0.715452	0.187853	0	1
Preb	0.593882	0.186685	0	0
Alas1	0.610427	0.182362	0	0
Sh3pxd2a	0.765255	0.18102	0	0
Zyx	0.809185	0.180975	0	0
Igfals	0.380756	0.175603	0	0
Epm2aip1	1.16457	0.175474	0	1
Lrrc3	0.682012	0.17535	0	0
Msantd4	0.545614	0.17493	0	0
Hamp	0.535174	0.174771	0	0
Edem1	0.565242	0.169151	0	0
Pde9a	0.85877	0.167154	0	0
Homer2	0.58386	0.163478	0	0
Cdk2ap2	0.654419	0.163378	0	0
Ddx6	0.455518	0.160982	0	0
Gale	1.34315	0.158669	0	1
Ppp1r15b	0.465523	0.156697	0	0
Paqr9	1.19896	0.153939	0	1
Trim2	0.5967	0.141431	0	0
Gm6484	3.22099	0.140549	0	0
Zbtb5	0.627189	0.138957	0	0
Zcchc7	0.643631	0.134287	0	0
G3bp1	0.522344	0.133931	0	0
Xpo1	0.765713	0.128746	0	1
Fam63a	0.437483	0.126883	0	0
Pwp2	0.628746	0.120271	0	0
Gm608	0.488829	0.119827	0	0
Fat1	0.531954	0.118401	0	0
Ssr1	0.37306	0.118134	0	0
Usp46	0.645164	0.117727	0	0
Nsd1	0.519336	0.114032	0	0
Lyst	0.987286	0.112712	0	1
Kmt2d	0.696666	0.111087	0	0
Hdlbp	0.426444	0.110789	0	0
9630033F20Rik	0.845086	0.104991	0	1
Nuak2	1.13795	0.10162	0	1
Reep6	0.499347	0.10052	0	0
Baz2a	0.789289	0.0999875	0	1
Osbp	0.637004	0.0974434	0	0
Fam214a	0.977227	0.0961744	0	1
Gemin5	0.641389	0.0955987	0	0
Tnrc18	0.779529	0.087087	0	1
Usp36	0.700288	0.0865788	0	0
Pcdh1	0.567418	0.0845441	0	0
Pdcd11	0.596186	0.0789306	0	0
Mlec	0.969847	0.073805	0	1
D5Ertd579e	0.768015	0.0723951	0	1
Pdia3	0.987729	0.0720286	0	0
Als2cl	1.05474	0.0677089	0	1
Bet1l	0.64677	0.0674802	0	0
Pdia4	0.63041	0.0632551	0	1
Sdf2l1	1.49717	0.0622639	0	0
Klhl42	0.870671	0.0615483	0	1
Dapk2	1.20967	0.0522824	0	1
Sec23b	0.732367	0.0511966	0	1
Chd8	0.47086	0.0510109	0	0
Gjb2	0.538421	0.0501533	0	1
Pdia6	0.513514	0.0495528	0	0
Naa15	0.511643	0.0433467	0	0
Stat2	0.837926	0.0405759	0	1
Tmem41b	0.770952	0.0403198	0	1
Mis12	0.720602	0.0400154	0	1
Slc34a2	1.26261	0.039951	0	0
Tbccd1	0.677841	0.0398661	0	1
Polr1b	0.582421	0.0362343	0	0
Mpst	0.431873	0.0294862	0	0
Uck1	0.789353	0.028077	0	1
LOC100503496	0.983039	0.026134	0	0
Insig1	0.49636	0.0258211	0	0
Entpd7	1.05205	0.0235416	0	1
Chst13	1.06241	0.0206303	0	1
Fam102a	1.14461	0.0204991	0	1
Calr	0.448465	0.0128359	0	0
Kifc3	1.16811	0.0127304	0	1
Rreb1	1.03977	0.0108296	0	1
Zfp870	0.800994	0.00320313	0	1
Pnn	0.758273	0.00186472	0	1
Col27a1	1.25307	0.000697711	0	1
Gmppb	1.16228	-0.00363136	0	0
Dtx3l	0.495357	-0.00616624	0	1
Akap17b	1.09949	-0.0075605	0	1
Golgb1	0.423235	-0.0116777	0	0
Sel1l3	0.927755	-0.0218482	0	1
Tuba1c	1.19003	-0.024121	0	1
Alpl	0.700965	-0.0250618	0	1
Tuba4a	0.623926	-0.0268919	0	1
Gcc1	0.901677	-0.0307511	0	1
Txndc5	0.419273	-0.0323338	0	0
Nfic	0.910887	-0.0342986	0	1
Cldn1	0.632514	-0.0366325	0	0
Kctd7	0.880875	-0.0486569	0	1
Slc20a1	0.824334	-0.0514209	0	1
Hdhd3	1.3045	-0.0561334	0	1
Srsf7	0.861293	-0.063915	0	1
Gimap9	0.749341	-0.0659905	0	1
Gata4	0.685039	-0.0680347	0	1
Srrm2	0.771764	-0.0720031	0	1
Chd9	0.483658	-0.0734286	0	1
Wwc1	0.604107	-0.0760001	0	1
Tnfaip2	0.873267	-0.0943064	0	1
Bcl9l	0.630211	-0.0943746	0	1
Fem1a	0.515687	-0.0952102	0	1
Inhbe	1.65704	-0.100886	0	1
Zfp322a	0.907544	-0.102912	0	1
Ajuba	1.1052	-0.108723	0	1
Fzd7	1.66248	-0.109657	0	1
Plxna2	0.701521	-0.122053	0	1
Ampd2	0.70596	-0.126231	0	1
Pkdcc	0.620116	-0.142908	0	1
Abca1	0.402754	-0.145451	0	1
Tbx3	1.02299	-0.159777	0	1
Pvrl1	0.581803	-0.16211	0	1
Rgl3	0.757334	-0.175747	0	1
Hlf	0.540769	-0.175984	0	1
Ldlr	0.840927	-0.181937	0	1
Slc25a45	0.9124	-0.184579	0	1
Vegfa	0.420915	-0.190341	0	1
S1pr1	1.18703	-0.209906	0	1
Znfx1	0.525547	-0.230801	0	1
Mvd	1.24005	-0.260555	0	0
Pik3r1	0.50653	-0.30239	0	1
Hes6	0.908839	-0.306109	0	0
Alad	0.730267	-0.30819	0	1
Eppk1	0.706749	-0.376375	0	1
Zfp324	0.955263	-0.413633	0	1
Fasn	1.41286	-0.452181	0	1
Gse1	1.09217	-0.472728	0	1
Plxnb1	0.471436	-0.526146	0	1
Leap2	0.610661	-0.531168	0	1
Kank2	0.644948	-0.567168	0	1
Tsc22d1	1.12432	-0.614121	0	1
Slc12a7	0.530864	-0.640308	0	1
Mid1ip1	1.32498	-0.678943	0	1
Trim14	0.546351	-0.722689	0	1
Paqr7	0.752128	-0.755395	0	1
Nav2	1.04087	-0.79237	0	1
Srebf1	0.805278	-0.816898	0	1
Cxcl1	1.00609	-0.988274	0	1
Arrdc3	0.436704	-1.20853	0	1

## Sheet: Fig1E
Gene	log2FC_ZT10_ZT14fed	log2FC_ZT10_ZT14unfed	ZT10_ZT14unfed_diff_down_FDR<0.01	ZT14fed_ZT14unfed_diff_down_FDR<0.01
Dbp	-1.62762	-2.21869	1	0
Aqp8	-0.886913	-2.07744	1	0
Eepd1	-1.04097	-1.53354	1	0
1810008I18Rik	-1.58221	-1.47417	1	0
Clec2h	-2.58084	-1.39565	1	1
4931408D14Rik	-1.34748	-1.39095	1	0
Tnfrsf19	-0.983923	-1.37132	1	0
Gpr146	-0.469885	-1.36935	1	0
Sucnr1	-1.04383	-1.28259	1	0
Prss8	-0.981534	-1.26428	1	0
Sort1	-0.521414	-1.23685	1	0
9130409I23Rik	-1.23661	-1.20023	1	0
Cirbp	-1.39016	-1.19859	1	0
Cebpe	-0.938211	-1.16506	1	0
Camk1d	-1.19944	-1.16165	1	0
Tbcel	-0.697135	-1.14897	1	0
Srsf5	-0.717426	-1.13804	1	0
Nr3c2	-0.641684	-1.11377	1	0
C77080	-0.733756	-1.07674	1	0
Per3	-0.649033	-1.06504	1	0
Ngef	-0.747902	-1.06135	1	0
Dixdc1	-1.06308	-1.03056	1	0
Fzd6	-1.34463	-0.988611	1	0
Herc3	-0.858586	-0.982162	1	0
Bmf	-2.18004	-0.971636	1	1
Sorbs1	-0.756923	-0.965162	1	0
Prkca	-0.960279	-0.961138	1	0
Meiob	-1.03276	-0.948015	1	0
Hsd3b7	-0.529834	-0.93961	1	0
Fgfrl1	-0.967789	-0.931174	1	0
Sult1c2	-1.14745	-0.929658	1	0
Map2k6	-1.02598	-0.921155	1	0
Gpr110	-1.00382	-0.920686	1	0
Gstm4	-0.75377	-0.91839	1	0
Ifit1	-0.869147	-0.917573	1	0
Fnip2	-1.10333	-0.915552	1	0
Abcd2	-0.779486	-0.913129	1	0
Lrit1	-0.895398	-0.911366	1	0
Fbxo21	-1.27337	-0.895341	1	0
Sc5d	-0.682283	-0.888053	1	0
Amdhd1	-0.845851	-0.887709	1	0
Smurf1	-0.727011	-0.876912	1	0
Pdzk1ip1	-1.01276	-0.875603	0	0
Hdac11	-0.739156	-0.874294	1	0
Acss2	-0.7188	-0.863357	1	0
Cep85	-0.637361	-0.855176	1	0
Mir22hg	-1.6394	-0.853066	1	1
Parp12	-0.59126	-0.8497	1	0
Cdc14b	-1.1396	-0.845439	1	0
Dsg1c	-0.948191	-0.832135	1	0
Pde4d	-1.01271	-0.814205	0	0
Abcg8	-0.964982	-0.812211	1	0
Bco2	-0.757456	-0.811628	1	0
Dyrk1b	-1.21373	-0.810317	0	0
Adh4	-0.63307	-0.809323	1	0
Cyp2c55	-1.47115	-0.797396	0	0
Wdr6	-0.613107	-0.790932	1	0
Casp6	-1.00946	-0.79064	0	0
Mpdz	-0.499675	-0.781751	1	0
Zc3h6	-1.05065	-0.771065	0	0
Nsdhl	-0.946041	-0.763385	1	0
Slc2a2	-0.665072	-0.762892	1	0
Brip1	-1.00204	-0.762454	0	0
Plscr1	-0.804733	-0.757261	1	0
St6gal1	-0.759043	-0.756273	1	0
Usp18	-0.978376	-0.743484	0	0
Syt1	-0.827777	-0.728785	0	0
4930581F22Rik	-0.748991	-0.723605	0	0
Sptbn2	-0.459379	-0.722575	1	0
Nat2	-0.750857	-0.715398	1	0
Slc4a4	-0.66988	-0.712343	1	0
Slc17a4	-0.85155	-0.71174	0	0
Arsa	-0.813365	-0.707263	1	0
Slc6a6	-0.525392	-0.702464	1	0
Mir22	-1.21707	-0.685659	0	0
Ifih1	-0.500103	-0.685012	1	0
Lin9	-0.912876	-0.683074	0	0
Tbc1d30	-1.10842	-0.682128	0	0
Car8	-0.714052	-0.680534	1	0
Micu2	-0.574505	-0.676551	1	0
Ugdh	-0.773305	-0.674398	1	0
Serpinb1a	-1.17248	-0.672867	0	0
Sgms2	-1.14767	-0.670658	1	0
Slc38a3	-0.361839	-0.664348	1	0
Apol9b	-0.491484	-0.657483	1	0
D130043K22Rik	-0.865919	-0.657177	0	0
Hook2	-0.803319	-0.656489	1	0
Ccl9	-0.515841	-0.653649	1	0
Scamp1	-0.798401	-0.651915	1	0
Tef	-0.496953	-0.648665	1	0
Spg21	-0.62109	-0.639188	1	0
Aqp9	-0.584655	-0.628162	1	0
Slc23a2	-1.17715	-0.623508	0	0
Nr1d1	-0.780826	-0.613684	0	0
Wbscr27	-0.943302	-0.611353	0	0
Wdfy1	-0.578765	-0.604893	1	0
Amt	-0.650827	-0.599373	1	0
Arhgef10l	-0.867274	-0.598319	0	0
March7	-1.01043	-0.592519	1	0
Ugt2b35	-0.3753	-0.587977	1	0
Rab17	-0.794214	-0.586862	0	0
Ttc23	-0.497119	-0.585893	1	0
Acsm5	-0.691007	-0.584161	1	0
Cbx7	-0.8153	-0.583476	0	0
Klf13	-0.512948	-0.580101	1	0
Comt	-0.385966	-0.57968	1	0
Bdh1	-0.382509	-0.578706	0	0
Mtm1	-0.686193	-0.574172	0	0
Aspg	-0.437127	-0.572759	1	0
Arhgap6	-1.15952	-0.572714	0	0
Cyb5b	-0.349429	-0.56597	0	0
Ugp2	-0.483306	-0.565427	1	0
Abca8b	-0.832312	-0.564167	1	0
Ppap2b	-0.407436	-0.563576	1	0
Sh3bgrl2	-0.587194	-0.555198	0	0
Gsta2	-0.946703	-0.552503	0	0
Rabgap1l	-0.887596	-0.551928	1	0
Serpinf2	-0.526815	-0.549558	1	0
Rdh11	-0.89553	-0.548485	0	0
Slc20a2	-0.421524	-0.541027	1	0
4833411C07Rik	-0.988993	-0.538626	0	0
Zfp945	-0.821736	-0.534845	0	0
Pdcd4	-0.611783	-0.533902	1	0
P2rx4	-0.458041	-0.530421	1	0
Fgfr2	-0.719989	-0.529835	0	0
0610007P14Rik	-0.564325	-0.524556	0	0
Upp2	-1.15826	-0.523467	1	1
Arhgap18	-0.980369	-0.521749	0	0
Mug-ps1	-0.696279	-0.520464	0	0
Sphk2	-0.710325	-0.51989	0	0
Thnsl2	-0.490668	-0.515679	1	0
Ddah1	-0.484652	-0.510379	0	0
Scap	-0.43591	-0.509951	1	0
Gtf2a2	-0.564607	-0.507181	0	0
Tgfbr2	-0.540374	-0.506477	1	0
Rnf19b	-0.664722	-0.5052	0	0
Serpina7	-1.38296	-0.50292	0	0
Lgals9	-0.352682	-0.498321	1	0
Agxt	-0.441879	-0.491444	1	0
Pitpnc1	-0.557026	-0.489474	0	0
Slc8b1	-1.59513	-0.487734	0	1
Iigp1	-0.578957	-0.487568	0	0
Acsl5	-0.374826	-0.479411	1	0
Spata2l	-0.771253	-0.478963	0	0
Zfp867	-0.928625	-0.4787	0	0
Nqo2	-0.615071	-0.474714	1	0
Hyi	-0.640394	-0.474429	0	0
Abhd4	-0.577944	-0.474297	0	0
Akr1c6	-0.454727	-0.473586	1	0
Crot	-0.933059	-0.473485	1	1
Abcb11	-0.610162	-0.472262	1	0
Esco2	-1.12943	-0.471463	0	0
Erf	-1.10642	-0.465971	0	0
Entpd5	-0.405372	-0.46543	1	0
Wdtc1	-0.509282	-0.465193	0	0
Tprkb	-0.526182	-0.462281	1	0
Ces1g	-0.746201	-0.459754	1	0
1810034E14Rik	-0.958205	-0.45608	0	0
Xkr9	-0.592846	-0.449927	0	0
Trit1	-0.831547	-0.449436	0	0
40422	-0.725426	-0.447555	0	0
Pbld1	-0.403435	-0.446543	1	0
Nr1d2	-1.16153	-0.445465	0	1
Il15ra	-0.623262	-0.442524	0	0
Adcy9	-0.520789	-0.441807	0	0
Cadm1	-0.555742	-0.437911	0	0
Met	-0.442434	-0.435758	0	0
Xrn2	-0.625493	-0.435477	1	0
Stard7	-0.381718	-0.434055	1	0
Hoga1	-0.432664	-0.433089	0	0
Inmt	-0.648658	-0.431804	0	0
Zfp277	-0.722325	-0.424481	0	0
Cnot7	-0.595612	-0.423138	0	0
Arvcf	-0.614201	-0.419098	0	0
Aox3	-0.407094	-0.418665	0	0
Gnpnat1	-0.598876	-0.418001	0	0
Gm10768	-0.788213	-0.416266	0	0
Cd36	-0.778702	-0.414539	0	0
Fbxl20	-1.09207	-0.412222	0	1
Cald1	-0.427546	-0.410138	0	0
B930025P03Rik	-1.24631	-0.3982	0	0
Alcam	-0.500286	-0.39469	0	0
Iws1	-0.588854	-0.393206	0	0
Trpm7	-0.480918	-0.392615	0	0
Npc1	-0.81103	-0.391516	0	0
Gtpbp2	-0.705024	-0.389342	0	0
1700101I11Rik	-0.802604	-0.385298	0	0
Zcchc11	-0.631297	-0.383914	0	0
Bach1	-1.02297	-0.381528	0	1
Chac1	-1.9348	-0.376944	0	0
N4bp2l1	-1.2725	-0.376373	0	1
Rdx	-0.478329	-0.368564	1	0
Gas2	-0.658385	-0.367679	0	0
Chdh	-0.362082	-0.367491	1	0
Hpgd	-0.507186	-0.359054	0	0
Pltp	-0.70798	-0.357524	0	0
Spata13	-0.919187	-0.354882	0	0
Gckr	-0.367664	-0.353452	0	0
Uox	-0.436877	-0.351846	1	0
Eva1a	-0.468021	-0.347296	0	0
Dsc2	-1.0424	-0.34659	0	1
Trib3	-1.33714	-0.345098	0	0
Grem2	-1.05965	-0.342396	0	1
Gabarapl1	-0.999968	-0.338358	0	1
Tfpi2	-0.566358	-0.337627	0	0
Hnmt	-0.485927	-0.337215	0	0
Zdhhc20	-0.759008	-0.331723	0	0
Rab43	-0.474045	-0.330899	0	0
Pdk1	-0.536929	-0.330312	0	0
Psd3	-0.542151	-0.32914	0	0
Selo	-0.553601	-0.328263	0	0
Chuk	-0.603551	-0.324164	0	0
Gch1	-0.645834	-0.323583	0	0
Ypel5	-0.675073	-0.322663	0	0
9430038I01Rik	-1.13109	-0.322084	0	0
Tm7sf3	-0.481855	-0.321118	0	0
Hnrnpdl	-0.744661	-0.320336	0	0
Abca8a	-0.458506	-0.31814	0	0
Acbd5	-0.468912	-0.314064	0	0
Agtr1a	-0.872331	-0.306519	0	1
Mat2b	-0.783098	-0.304145	0	0
Prkd3	-0.571073	-0.302731	0	0
Akr1c14	-0.640082	-0.30237	0	0
Tymp	-0.609928	-0.296738	0	0
Selenbp1	-0.430098	-0.296656	0	0
Hykk	-0.598373	-0.295172	0	0
Ulk1	-0.772062	-0.294425	0	0
Cyp2a5	-0.607836	-0.293678	0	0
Bclaf1	-0.444849	-0.289661	0	0
Gabpa	-0.496607	-0.287723	0	0
Gstm2	-0.690389	-0.287712	0	0
Zcchc6	-0.411943	-0.286529	0	0
Ppm1k	-0.978207	-0.282784	0	1
Gbe1	-0.413074	-0.280525	0	0
Gskip	-0.779682	-0.278081	0	0
Klkb1	-0.385667	-0.275434	0	0
Stom	-0.468694	-0.272709	0	0
Tigd2	-0.617691	-0.272251	0	0
Casp3	-0.566599	-0.270365	0	0
Hsd17b6	-0.45387	-0.269966	0	0
Nox4	-0.477744	-0.269882	0	0
Slco1b2	-0.562618	-0.267946	0	0
1600014C10Rik	-0.512685	-0.26758	0	0
Maff	-1.47629	-0.263479	0	1
Gsta4	-0.5047	-0.260537	0	0
Hmgcr	-0.645	-0.253199	0	0
Serpina6	-0.381354	-0.252873	0	0
Pcmtd2	-0.826636	-0.250432	0	1
Ugcg	-1.07447	-0.245928	0	1
Kat2b	-0.556229	-0.24236	0	0
Klhl24	-1.38049	-0.241816	0	1
Fam208a	-0.56309	-0.24133	0	0
Uri1	-0.53928	-0.239641	0	0
1500017E21Rik	-0.751839	-0.239001	0	0
Slc38a4	-0.822075	-0.237493	0	1
Abcc2	-0.381416	-0.236375	0	0
Zfp385b	-1.26589	-0.235952	0	1
Rgn	-0.383086	-0.231595	0	0
Anxa7	-0.361851	-0.229956	0	0
Arl6ip1	-0.368832	-0.226513	0	0
Ocln	-1.60179	-0.225609	0	1
Ktn1	-0.529488	-0.225151	0	0
AW112010	-0.589147	-0.224994	0	0
Ireb2	-0.479621	-0.224597	0	0
Flcn	-1.20045	-0.221408	0	1
Enpp3	-0.607845	-0.215456	0	0
Cyp2r1	-0.59382	-0.212213	0	0
Dennd5b	-0.405269	-0.211695	0	0
Scd1	-1.66231	-0.211364	0	0
Mettl7a1	-0.384468	-0.207403	0	0
Rgs16	-3.45064	-0.203554	0	0
Hectd2	-0.657831	-0.193963	0	0
Acaa1b	-0.445237	-0.193878	0	0
Rnf125	-1.86282	-0.19255	0	1
Mgea5	-0.399853	-0.19092	0	0
Slc7a2	-1.43931	-0.183911	0	1
Rbl2	-0.493561	-0.182315	0	0
Cyp2c44	-0.361637	-0.18173	0	0
Gstm6	-0.62613	-0.178432	0	1
Rnf4	-0.415721	-0.167676	0	0
Rdh16	-0.449449	-0.16465	0	0
Cyp3a25	-0.566286	-0.160988	0	0
Akr1c19	-0.632162	-0.157676	0	1
Ctdsp2	-0.878687	-0.155353	0	1
Csad	-0.678128	-0.154365	0	1
Atp5sl	-0.551542	-0.145104	0	0
Calcoco1	-0.770662	-0.130313	0	0
Pskh1	-0.527688	-0.129926	0	0
Elovl5	-0.817235	-0.128439	0	1
Osbpl1a	-0.590059	-0.128184	0	1
Aqp1	-0.422537	-0.122227	0	0
Maf1	-0.8956	-0.120301	0	1
Fnip1	-0.883118	-0.120027	0	1
Snora74a	-0.614517	-0.11908	0	0
Slco1a4	-0.475176	-0.118821	0	0
Nr2c2	-0.769203	-0.116515	0	1
Nxt2	-0.574962	-0.11185	0	0
Zbtb44	-0.44103	-0.111804	0	0
Rhobtb1	-0.593734	-0.111591	0	0
Ugt2b36	-0.3771	-0.111583	0	0
Crbn	-0.53297	-0.109629	0	0
Fam63b	-0.843144	-0.109147	0	1
9530068E07Rik	-0.38568	-0.101605	0	0
Rnf167	-0.612508	-0.0985381	0	0
Tspan12	-0.395054	-0.0971416	0	0
Junb	-0.824217	-0.0965816	0	1
Slc16a7	-0.46056	-0.096201	0	0
Fbxl3	-0.830253	-0.0916188	0	1
Tm4sf4	-0.447946	-0.0899653	0	0
Gm4952	-0.801939	-0.0885162	0	1
Akr1c13	-0.4812	-0.0836957	0	0
Erbb3	-1.6292	-0.0836489	0	1
Igfbp2	-0.548018	-0.0745308	0	1
Mug2	-0.325852	-0.0744989	0	0
Gpbp1l1	-0.657394	-0.0744031	0	1
Khnyn	-0.784493	-0.0742206	0	1
4833420G17Rik	-0.715967	-0.0718717	0	1
8430408G22Rik	-1.4178	-0.0708279	0	1
Prpf18	-0.594275	-0.0705447	0	1
Nedd1	-0.756485	-0.0647917	0	1
Sephs2	-0.399176	-0.0567936	0	0
Dedd2	-0.63729	-0.0565553	0	0
Ces1e	-0.509249	-0.0528599	0	0
Lgr4	-0.795048	-0.0516004	0	1
Sun2	-0.425925	-0.048956	0	0
4930523C07Rik	-0.757201	-0.0439201	0	0
Cyp2c29	-0.597633	-0.0426366	0	1
Zranb1	-0.664742	-0.0407044	0	1
Gpcpd1	-0.875859	-0.0405082	0	0
Bag4	-0.444496	-0.0355795	0	0
Klhl21	-0.875183	-0.0292306	0	1
Tmem106b	-0.39341	-0.0264747	0	0
Rnf169	-0.558538	-0.0165576	0	1
C130074G19Rik	-0.427318	-0.0152379	0	0
Fbxo8	-0.496277	-0.0140539	0	1
Rapgef4	-1.08433	-0.0136322	0	1
Cnppd1	-0.982683	0.0010303	0	1
Elf1	-0.716124	0.00734297	0	1
Foxp1	-0.701584	0.00907398	0	1
Mbl2	-0.412024	0.010609	0	1
Arrdc2	-0.862117	0.0111951	0	1
Tle1	-0.557958	0.0253355	0	1
Cyp2c38	-1.06416	0.0283143	0	1
Rcl1	-0.771309	0.0325208	0	1
Ces1c	-0.369905	0.0343025	0	1
Cep85l	-0.573212	0.0381529	0	1
Epc2	-0.836842	0.0384357	0	1
Ptbp3	-0.465488	0.044189	0	1
Avl9	-0.915714	0.0446269	0	1
Lipc	-0.422323	0.0534569	0	1
Sash1	-0.570502	0.0546823	0	1
Smek2	-0.397139	0.0549232	0	1
Prlr	-0.511708	0.0601652	0	1
Pum1	-0.526031	0.0609308	0	1
Sds	-0.448231	0.0673728	0	1
Itch	-0.410764	0.0700034	0	1
Zbed5	-1.00846	0.0720204	0	1
Atg14	-0.816141	0.0769064	0	1
Klf9	-1.36558	0.080115	0	1
H6pd	-0.470307	0.0830015	0	1
Hbp1	-0.613136	0.0869849	0	1
Gucd1	-0.399675	0.0889891	0	1
Glce	-0.519719	0.0891198	0	1
Mknk2	-0.576129	0.0893052	0	1
Coq10b	-0.728168	0.0957748	0	1
Sp3	-0.425223	0.0992762	0	1
Dapk1	-0.510659	0.10409	0	1
Garem	-0.514711	0.104826	0	1
Kynu	-0.433523	0.110136	0	1
Bmp2	-0.669766	0.111034	0	1
Crebrf	-1.14638	0.114978	0	1
1810055G02Rik	-0.735006	0.123344	0	1
Arhgef26	-1.04674	0.134341	0	1
Arl5b	-0.607538	0.134946	0	1
Brap	-0.768615	0.136999	0	1
Slc19a2	-0.488661	0.141065	0	1
Nfkbia	-1.02668	0.175541	0	1
Gne	-0.528257	0.183786	0	1
Smad9	-0.904387	0.184438	0	1
3110062M04Rik	-0.914497	0.196147	0	1
Tmem140	-1.03529	0.198482	0	1
Tcp11l2	-2.00382	0.20808	0	1
Zfand5	-0.465623	0.20908	0	1
Heca	-0.530389	0.21196	0	1
Tob2	-0.579598	0.239257	0	1
Grpel2	-0.832487	0.243888	0	1
Chic2	-1.02126	0.244007	0	1
Ndel1	-0.512083	0.244889	0	1
Pim3	-0.72873	0.245395	0	1
Ehhadh	-0.382235	0.246241	0	1
Tnfrsf1b	-0.604729	0.247375	0	1
D230025D16Rik	-0.896898	0.261497	0	1
Rnf103	-0.479341	0.304953	0	1
Slc25a32	-0.724871	0.311627	0	1
Cebpb	-0.768139	0.329911	0	0
Mafb	-0.74576	0.370544	0	1
Snx10	-0.578751	0.373439	0	1
Fbxo32	-1.15593	0.389764	0	1
Pck1	-1.87555	0.391278	0	1
Klf15	-0.521028	0.391473	0	1
Slc38a2	-1.34913	0.391914	0	1
Sdc4	-0.703531	0.395804	0	1
Slc25a47	-0.937052	0.402851	0	0
Ipmk	-0.540459	0.408216	0	1
Ell2	-0.557269	0.411304	0	1
Errfi1	-0.766794	0.413628	0	1
Ip6k2	-2.52437	0.417948	0	1
Cyp4a14	-1.20805	0.424665	0	1
Rasgef1b	-0.92748	0.43022	0	1
Wsb1	-1.03529	0.449832	0	1
Zbtb16	-0.907223	0.475315	0	1
Pptc7	-0.543163	0.511485	0	1
Ppargc1a	-0.946533	0.520073	0	1
Lurap1l	-0.85076	0.528261	0	1
Fam134b	-0.80392	0.546734	0	1
Nipal1	-1.8027	0.563249	0	1
Mettl20	-0.673259	0.589036	0	1
4933426M11Rik	-0.493438	0.593314	0	1
Tmc7	-0.929406	0.658174	0	1
Lpin2	-2.00333	0.686625	0	1
Klf11	-1.20142	0.691526	0	1
Ppp1r3g	-1.31286	0.731808	0	1
Zpr1	-0.739212	0.839224	0	1
Lpin1	-1.82229	0.892229	0	1
Irf2bp2	-0.821212	0.988999	0	1
Ccng2	-1.27585	1.10417	0	1
Irs2	-1.24427	1.10711	0	1
Trp53inp1	-1.58124	1.1963	0	1
Angptl4	-1.24919	1.42316	0	1
Igfbp1	-3.71828	2.48788	0	1
G6pc	-0.484974	2.54717	0	1

## Sheet: Fig1F
	-log10 adjusted p-value
	up_cir_log	up_fed_log	down_cir_log	down_fed_log
glucose_metabolic_process	8.63355	1.16184	0.783627	3.18352
protein_folding	7.86799	2.50038	0.179256	0.174
response_to_unfolded_protein	6.04922	1.36115	0	0.268358
response_to_topologically_incorrect_protein	5.56688	1.92506	0	0.227824
chaperone-mediated_protein_folding	4.89447	1.60282	0	0
circadian_rhythm	4.56089	0.0741058	0.73424	0.693987
response_to_heat	4.45605	0	0	0.327567
response_to_stress	4.19162	1.2922	1.47431	0.656425
response_to_endoplasmic_reticulum_stress	3.54316	5.07666	0	0.293405
detection_of_glucose	0	4.12003	0	0
positive_regulation_of_protein_folding	1.63355	3.96648	0	0
protein_exit_from_endoplasmic_reticulum	0.578536	3.62897	0	0
cholesterol_metabolic_process	2.62818	3.25641	1.92472	0.21954
lipid_metabolic_process	3.66429	1.22927	7.47866	3.59755
carboxylic_acid_metabolic_process	3.26372	0.569123	6.7808	4.74573
lipid_biosynthetic_process	3.87024	1.48504	5.89198	1.35874
alpha-amino_acid_catabolic_process	0.495136	0	4.42077	1.23929
cellular_ketone_metabolic_process	2.19291	0.972823	3.82878	1.52647
bile_acid_and_bile_salt_transport	0	0	3.57496	0
fatty_acid_metabolic_process	3.35973	0.594783	3.41634	3.30301
triglyceride_metabolic_process	2.21057	2.14715	0.807701	4.03522
acylglycerol_metabolic_process	2.82355	1.93995	0.717812	3.71337
cellular_response_to_glucocorticoid_stimulus	0	0	0	3.615

## Sheet: Fig1G
Data plotted in figure 1G were processed RNA-seq data from Atger et al, PNAS 2015 (DOI: 10.1073/pnas.1515308112)
All genes analysed by the Atger et al study were extracted and overlapped with genes regulated at ZT14fed relative to ZT10. Overlapping genes were used for subsequent analysis
RPKM values reported by Atger et al were normalized (z-score)
Atger et al reported data from four biological replicates. Fig1G shows data from two of the four biological replicates
Genes_fed_induced (top panel of figure 1G)
	Exon_WT_ZT02.a	Exon_WT_ZT06.a	Exon_WT_ZT10.a	Exon_WT_ZT14.a	Exon_WT_ZT18.a	Exon_WT_ZT22.a	Exon_WT_ZT02.b	Exon_WT_ZT06.b	Exon_WT_ZT10.b	Exon_WT_ZT14.b	Exon_WT_ZT18.b	Exon_WT_ZT22.b
Fndc3b	1.40704	-1.90421	0.8904	0.893522	-0.676449	-0.0996639	0.501241	-1.47212	-0.000694271	0.631829	-0.587093	0.416201
Selenbp2	0.721283	-1.40909	-1.91129	0.825816	-0.837997	1.0167	0.106987	0.0503599	-0.566872	0.978843	-0.0370329	1.06229
Serpina1e	0.120816	-1.51163	0.675979	-0.161048	-1.51848	1.22849	1.44993	0.214664	-0.813474	0.284862	-0.854194	0.884084
Fgl1	0.535152	-1.3131	1.21472	0.766874	-1.54888	0.15043	0.271493	-0.874282	1.26145	0.408045	-1.31006	0.438165
Serpina3k	0.917348	-1.94004	-0.979702	0.73165	-0.117669	0.830262	0.183525	-0.872888	-0.585797	1.23051	-0.523766	1.12657
6430548M08Rik	1.9613	-1.42051	-0.118122	0.433644	-0.0662222	-0.504797	1.29311	-0.415452	-0.772599	1.03995	-0.461952	-0.968356
Rbp4	-1.03604	0.333373	-1.6326	-0.364088	1.5911	0.81726	-0.913677	-0.0202021	-0.861694	0.784894	1.27416	0.0275078
Ldha	0.00713071	-1.78206	1.41104	-0.295041	-0.739582	0.633327	-0.416825	-0.84055	0.89158	1.24662	-0.941599	0.825949
Cyp7b1	0.379418	-1.78029	-1.25641	1.15451	-0.961521	0.660697	-0.249893	-0.00480819	0.0537379	1.36648	-0.480298	1.11838
Mug1	-0.422643	1.03165	-1.65025	0.351062	-0.480902	0.876316	-1.79183	1.37769	0.0169132	0.811354	0.201971	-0.321317
Pelo	1.40859	-1.22418	-0.88757	0.842355	-1.04227	0.602986	0.558802	-0.774241	-0.885712	1.28569	-0.72137	0.836924
Cep350	1.14025	-1.51847	0.525496	0.0376217	0.275568	0.259027	1.60069	-1.05072	1.02074	-0.183203	-1.1312	-0.975803
Ubc	0.951219	-0.999987	-1.95187	0.247539	1.35479	-0.352466	0.913368	-0.508951	0.444203	0.133328	0.866602	-1.09778
Spen	-0.438631	0.62533	-0.304035	-1.69381	-0.269311	1.75511	0.67316	1.13947	-1.36877	-0.258022	0.617857	-0.478352
Nfe2l1	1.25527	-1.94829	-1.48588	0.276023	-0.792419	0.401733	1.28904	-0.507289	0.399621	0.165707	0.496695	0.449792
Ero1lb	2.6697	-1.26423	-0.707625	-0.134607	0.0877857	0.197241	0.233415	-0.994883	-0.603075	0.527716	-0.111691	0.100258
Lrg1	0.280795	-1.37579	0.939899	0.778505	-1.18575	0.355333	-0.966738	-0.884678	1.52068	0.860482	-0.930912	0.608176
Mup21	-0.905981	-0.104528	-0.0599749	-1.26443	-1.4531	1.00605	0.867087	-0.0811801	0.695702	-0.959009	0.526461	1.7329
Trip11	0.396939	-1.49574	-0.276512	0.584113	-0.596853	0.589299	1.16979	-1.10759	-1.53903	0.679775	0.17146	1.42436
Ugt2b38	0.794048	-2.58151	-0.708603	-0.0381046	-0.649883	0.496801	0.0199459	0.123092	0.301015	1.31247	0.0974898	0.833242
Chd4	-0.458905	-1.40343	0.532811	-0.195437	-0.228739	-1.27176	1.46368	1.43935	-0.261337	0.711995	0.832088	-1.16032
Tmem248	1.79341	-1.53451	0.563789	0.577323	-0.146446	0.0414891	0.518646	-1.35166	-0.283837	1.10257	-1.16109	-0.119694
Ets2	-0.790414	-0.155669	-0.499386	1.24044	-0.776016	0.72447	-0.520953	0.234225	-1.51223	1.95717	-0.653469	0.75184
Sec24d	2.19597	-0.873017	0.712838	-0.0808143	0.443245	-0.252906	1.1439	-0.550961	-1.21138	0.135434	-0.547427	-1.11488
Ficd	1.64556	-1.02935	-1.11866	1.2137	-1.04561	0.492261	0.467911	-0.813397	-0.652069	1.3051	-0.398761	-0.0666888
Pja2	1.92911	-0.792784	-0.670105	0.490122	0.0390194	-0.422087	1.7986	-0.494595	-1.13233	0.488395	-0.717303	-0.516035
Onecut2	-0.902656	-1.23587	-1.06979	1.17177	-0.171889	0.203719	0.973071	-0.627415	0.996791	0.896213	-1.32209	1.08815
Cyr61	-0.533394	1.83007	-1.76314	0.0766002	1.08419	-0.294853	-1.07545	0.640851	0.221602	0.52216	-1.00596	0.297327
Trim25	0.28463	-0.459447	-0.0348737	-0.568705	-1.73277	1.53707	-1.14908	0.0305087	0.227202	-0.427966	0.501671	1.79176
P4hb	1.90306	-1.92983	-1.0791	0.620643	0.35366	-0.0682596	-0.0562281	-0.772918	-0.0282923	1.08043	-0.332352	0.309192
Fndc3a	1.77405	-1.23754	0.42125	0.285295	0.412744	-0.216915	1.49754	-1.50864	-0.746811	0.370953	-0.328782	-0.72314
Preb	1.46374	-1.51088	0.600203	0.777143	0.182473	-0.040969	0.585365	-1.36882	-0.932406	1.36344	-0.607078	-0.512207
Zcchc7	1.06607	1.16478	-1.44481	0.706193	-1.16957	-0.622547	0.65453	0.00476044	-1.54458	0.084484	-0.0571417	1.15783
Fam63a	0.235767	0.902376	0.385736	-1.39311	0.434224	0.567809	-0.740544	1.77797	-0.0174632	-1.29196	0.513023	-1.37383
Hdlbp	1.83127	-1.91327	0.0192642	1.03271	-0.0336429	-0.372733	-0.372739	-0.325418	0.691107	0.76658	-0.116827	-1.2063
Baz2a	-1.6441	0.724154	0.163893	-0.144651	-0.427451	-1.24478	0.756576	1.38128	0.765457	1.12325	-0.175415	-1.27821
Osbp	2.28247	-0.705229	-0.0200165	-0.414531	0.434196	-0.135266	1.57399	-0.494798	-1.19301	-0.116774	-0.709036	-0.501996
Tnrc18	0.15443	1.3286	-0.117981	-1.38421	0.289552	0.512412	-0.627821	1.16332	0.320044	-0.590613	0.923032	-1.97076
Chd8	0.798844	1.25706	-0.227945	-0.927716	-1.12818	1.83928	-0.67837	0.528688	-1.06003	-0.41609	-0.759807	0.774273
Gjb2	0.16196	-1.44864	1.08103	-0.1382	-0.467994	1.25566	-0.936512	-1.14122	0.756227	0.00594777	-0.738965	1.6107
Pdia6	1.8219	-1.87384	-0.245782	-0.435361	-0.656868	0.875745	0.776245	-0.914615	0.0640494	-0.0477337	-0.4144	1.05066
Tbccd1	1.44666	-1.65022	-0.656272	1.01938	0.113413	0.126208	1.46829	-1.06608	-0.700907	0.707705	-0.211398	-0.596769
Chd9	0.455962	-2.00781	-0.616481	0.48227	1.37521	0.597397	0.457693	-1.07933	-0.0805117	-0.0214299	1.31925	-0.882216
Tbx3	0.518336	0.739627	-1.56189	0.863584	-0.933414	0.721501	-1.64071	0.551092	-0.641536	1.0494	-0.555129	0.889139
Alad	-0.382598	0.857603	-1.47678	0.119959	1.14782	0.0639361	-1.72557	0.897168	-0.731766	1.25057	0.589488	-0.609829
Nav2	-0.203088	0.64274	1.10316	-1.6583	0.381659	0.757053	-0.72544	0.775098	0.328527	-1.83019	0.983628	-0.554852
Trim14	1.9962	-0.375447	-1.25743	0.251671	-0.0555524	0.445687	0.856757	0.611795	-0.212129	-1.08749	0.413693	-1.58775
Tnfaip2	1.25408	-0.0483192	-0.560326	-1.55296	-0.392578	1.06464	0.388329	1.27139	-1.29185	-1.03391	0.950903	-0.0494044
Hnrnpu	-0.990303	1.2612	-0.942389	-1.2743	0.259306	0.385355	0.677442	0.208113	-0.607627	-1.38638	1.15776	1.25183
Pde9a	0.832166	0.295132	-0.426236	-1.95802	1.28063	-0.00549515	0.832115	0.603759	-0.428015	-1.21722	1.05079	-0.859603
Sh3pxd2a	0.174058	0.261857	-0.171304	-1.7033	0.876659	0.102505	0.55758	1.45519	0.209592	-2.06839	0.596738	-0.291182
Cldn1	0.43198	0.83995	-0.166456	-1.8528	0.738712	0.519841	0.64861	0.434155	-0.827411	-1.94945	0.728627	0.45424
Insig2	1.4163	0.310244	-0.911478	-1.40289	-0.00839544	1.30796	0.727182	0.27024	-0.937513	-1.51784	-0.0300817	0.776277
Osgin1	0.4573	-0.832235	0.020769	-0.721652	-1.18893	1.01298	-0.0126105	1.49787	0.676434	-0.54047	-1.61226	1.24281
Pcdh1	0.224629	0.899321	0.931149	-1.37918	-1.72126	0.0796734	0.0641325	1.83813	0.504481	-0.283279	-0.664588	-0.493206
Srrm2	-0.541203	1.63786	0.218708	-1.19278	-1.37098	-0.364514	0.0831893	1.85284	-0.282628	-0.343299	0.806384	-0.503568
Golgb1	0.937204	0.704377	0.586526	0.911333	-1.24067	-1.85776	0.370187	0.696626	0.50251	0.509355	-0.860344	-1.25934
Arrdc3	-0.299066	1.70362	0.934628	-0.490054	-0.664734	-0.783772	-1.4059	1.43208	0.980084	-0.215336	-0.378827	-0.812721
Slc25a22	-0.45117	-0.00632868	1.67536	0.0624067	-1.21048	-0.539434	0.97639	1.82407	-0.107067	-0.405219	-1.15388	-0.664647
Ddx6	-0.564867	0.796679	1.27023	0.5624	-0.2481	-1.00592	-0.156389	0.261308	0.608589	1.38069	-0.975236	-1.92938
Sel1l3	1.2048	-0.418612	1.54048	0.310956	-1.33706	-0.752462	0.24648	-0.256903	1.25127	0.370922	-1.51981	-0.640064
Slc20a1	-0.317798	0.262902	0.673876	1.936	-0.64825	-1.14967	-0.984671	-0.792857	0.746649	1.43057	-0.663401	-0.493347
Mis12	1.01479	-0.942437	-0.823387	1.58036	-0.322669	-0.100429	0.508734	-0.705636	-0.969427	1.81194	-0.886111	-0.165727
Usp36	-0.38346	-0.689302	-0.47512	1.47486	-1.78087	-0.13257	0.401355	-0.395623	-0.0950334	1.85307	-0.596639	0.819336
B4galt5	-0.40332	-0.492691	0.530516	1.61278	0.0986159	-0.737296	0.595674	-1.17094	0.115734	1.7042	-0.295044	-1.55823
St3gal5	-0.975264	-1.30608	0.581518	1.41791	0.626179	0.0878551	-1.36896	-0.554534	0.56943	1.5065	0.277093	-0.861649
Zyx	-1.58039	0.390725	0.425277	0.603422	0.219029	-0.48649	-1.20929	0.673691	0.803671	1.13574	0.775703	-1.75109
Foxa3	-0.856974	-1.60777	0.0770327	1.20993	-0.774377	0.537519	0.244211	-0.236675	-0.816997	1.55493	-0.639418	1.30858
Alas1	-0.00513557	-1.80113	0.358979	1.38225	-0.147703	-0.405312	0.391955	-1.76467	0.43586	1.34212	-0.246261	0.459052
Kank2	-0.950664	0.497257	0.450623	-0.680974	1.66871	-0.393086	-0.0114901	0.426687	0.0561055	-0.447573	1.37564	-1.99124
Hnf4a	-0.372672	-1.27889	-0.0416825	0.809272	-0.660677	1.70707	-0.501629	-0.606885	-0.800888	1.7286	-0.686767	0.705146
Bhlhe40	-1.37937	0.152583	-0.283879	1.5829	-0.339823	-0.196423	-1.81903	-0.319809	0.38372	1.45318	-0.0473642	0.81332
Hlf	-1.49388	0.167303	-0.491913	0.807763	1.19728	-0.00785211	-1.83654	-0.574874	0.35846	1.12514	1.09357	-0.344453
Vegfa	-1.90555	0.768731	-0.569796	0.1215	0.455502	-1.58848	0.43692	0.0687688	0.470185	0.496669	1.68783	-0.442283
Ccdc117	0.196802	-0.77956	-0.69775	1.24702	-0.44071	-0.483276	1.45613	-1.26192	-0.309578	1.13151	-1.21112	1.15244
Fam102a	-0.632778	-1.23987	-0.526822	1.83649	0.328221	-0.441471	-0.699451	-0.901393	0.320026	1.71779	0.72208	-0.482821
Bet1l	0.29623	-1.19822	-1.07323	1.49069	-0.451499	0.216658	-0.531925	-0.445505	-0.82165	2.10586	-0.0898803	0.502473
Inhbe	-1.21415	-0.931667	-0.294218	1.23101	0.149899	0.6288	-1.80553	-0.065863	-0.155696	1.23712	-0.12283	1.34312
Mat2a	-1.22908	-0.474182	-0.933018	2.11785	-0.185975	0.25206	-0.646337	-0.872337	-0.527616	1.10883	0.413677	0.97613
Ddit3	-0.0937827	-0.896904	-0.325092	1.93365	-0.406802	-0.213819	0.568477	-0.492557	-1.09397	1.90949	-0.848872	-0.0398134
Pik3r1	-0.445201	-1.69165	-0.71633	1.5053	0.655874	0.232495	0.059591	-1.5051	-0.181222	1.41652	0.0662052	0.603508
Papd7	0.0511453	-0.446531	-1.352	1.5345	0.347744	0.58831	-0.557738	-0.219028	-0.897138	1.67466	0.617311	-1.34123
Eif4ebp3	-0.259489	-1.39641	-0.0604397	1.53599	0.599542	0.306214	-1.40396	-1.4164	-0.0879085	1.33536	0.563803	0.283695
Dnajb1	0.94036	-0.932133	-0.949522	1.30935	-0.564123	-0.122787	1.42556	-0.705978	-0.870838	1.4269	-0.985757	0.0289795
Homer2	-1.09301	-1.0699	0.0230996	0.825193	1.6264	-0.239859	-0.695008	-1.41992	0.120101	0.626514	1.52283	-0.226441
Saa4	-0.248228	-1.47295	-0.530327	1.38646	-0.28789	1.0175	-1.09356	-0.991727	0.0672621	1.28135	-0.351685	1.22378
Dnajb4	0.702416	-0.734815	-1.11664	1.45834	0.246728	-0.267955	0.916723	-1.06836	-1.26683	1.62874	-0.469101	-0.0292519
Tns1	-0.811902	-1.53838	-0.39653	1.27496	0.741634	0.70902	-0.40683	-1.26104	-0.0141739	1.24101	1.16273	-0.700507
9630033F20Rik	0.283428	-1.21339	-1.0397	1.48301	-0.0302426	0.416348	-0.138417	-0.835832	-1.07013	1.78109	-0.485683	0.849525
D5Ertd579e	-0.424927	-1.16867	-0.963813	1.89048	0.166155	-0.0502463	-0.18772	-0.850251	-0.688851	1.83706	-0.108269	0.549058
Gcc1	-0.328609	-0.622692	-1.61376	1.14767	-0.154906	1.0943	0.174282	-0.404665	-1.27371	1.84925	-0.174822	0.307655
Baz1b	-0.069605	-1.78531	-0.665367	1.30454	-0.0945616	0.69135	0.254727	-1.72259	-0.164891	1.14604	0.242724	0.862935
Txndc5	1.44501	-0.846578	0.0712446	0.556075	1.14612	-0.715622	0.491354	-1.11513	-0.727393	0.97909	0.420471	-1.70464
Caskin2	-0.0676457	-1.02048	-1.14683	1.90414	-0.467519	0.865247	-0.312009	-1.01491	-0.37453	1.66351	-0.0870413	0.0580676
Per2	-0.69169	-1.26948	-0.772396	1.37977	0.843532	0.402155	-0.646971	-1.49443	-0.268366	1.35778	0.964716	0.195381
Nus1	0.803473	-1.47386	-0.798143	0.978064	0.732456	0.0479187	0.744934	-1.56251	-1.28956	0.787964	0.168338	0.860924
Dnaja1	0.738135	-1.67433	-1.00418	1.218	0.34573	0.0208201	0.841509	-1.25783	-0.937904	1.28925	-0.0337949	0.454598
Ldlr	-1.09992	-0.201207	-0.75037	0.810772	1.50675	0.112873	-0.78277	-1.0795	0.097313	0.941656	1.54001	-1.09562
Hspb8	0.384416	-1.53542	-0.551335	0.88132	-0.210928	1.16849	0.917522	-1.5225	-0.891337	0.653439	-0.475502	1.18183
Naa16	-0.300308	-0.89923	-0.903136	0.520334	-0.338267	0.503911	0.739252	-1.15625	-0.611045	1.85771	-0.882559	1.46959
Hamp	-0.900963	0.0111195	0.500552	-1.78969	1.26588	1.11984	0.302446	-0.00775995	-1.56054	-0.453759	0.778871	0.734005
Lyst	-0.860325	-1.50505	-0.0327772	0.498592	1.79535	0.312914	0.309212	-0.391982	-0.643755	0.408261	1.39407	-1.28452
Paqr7	-0.648101	-1.32724	-0.28093	0.121992	1.58386	0.22516	-1.29361	0.362374	-0.136618	0.117975	1.96327	-0.688129
Mapk14	-0.15032	-1.37815	-0.965163	0.881001	1.26102	0.0763371	0.0593447	-1.52446	-0.685952	1.227	1.21271	-0.0133824
Tmem41b	1.08391	-1.26388	-1.13536	1.59135	0.0892097	0.196882	0.423218	-1.32488	-0.988972	1.17682	-0.0833437	0.235039
Bcl9l	-0.934085	-1.3809	-1.14767	-0.747605	0.567528	0.70341	0.50091	-0.77667	1.2521	1.15511	1.25399	-0.446103
Gck	0.202709	-2.2331	0.10178	0.909775	0.784445	0.319565	0.0768246	-1.47502	-0.722192	1.02207	0.785526	0.227624
Thrsp	0.306319	-0.958252	-1.6001	1.26428	1.11718	0.11422	-0.60439	-1.3521	-0.606946	1.07399	0.818799	0.427004
Banp	1.0181	-1.03334	-1.09829	1.62351	-0.386837	0.188109	0.824908	-1.08915	-1.014	1.37343	-0.252143	-0.154295
Srebf1	-1.13248	-0.197995	-1.32247	1.15737	1.08888	0.454965	0.285131	-0.729531	-0.928398	1.22596	1.10141	-1.00284
Txlna	1.74682	-1.42131	-0.370654	0.952446	-0.604112	0.00537032	1.12499	-1.01365	-0.986099	0.807067	-0.65575	0.414886
Pnn	0.624265	-0.608473	-1.57496	0.906884	-0.792406	-1.4265	1.6452	0.154043	-0.599082	0.770012	0.755614	0.145399
1600002H07Rik	0.411256	-2.52768	-0.614685	0.735161	0.662175	0.719949	0.155195	-1.07153	-0.315133	0.938151	0.494944	0.412202
Uspl1	0.607035	-0.749472	-1.51565	1.25624	-0.474849	0.415025	0.905671	-0.790718	-1.25878	1.51658	-0.436559	0.525478
Mgll	-0.167067	-1.3624	-0.311045	0.0821453	1.29994	0.818293	-1.89348	-0.664363	-0.156792	0.813987	1.38366	0.157115
Rcan1	0.394211	-1.41678	-1.02073	1.66938	0.40097	0.0811117	-0.00168265	-1.25875	-1.01304	1.36959	0.259701	0.536018
Pdcd11	0.0864034	-1.6814	-1.01133	1.24333	-0.0824398	0.212866	0.175077	-1.14205	-0.881072	1.44908	0.779019	0.852517
Fam195a	-0.539765	-1.01789	-1.30724	0.441522	1.3996	0.451471	-0.265073	-0.847565	-0.738601	0.9735	1.79106	-0.341015
Gmppb	1.33242	-1.80379	-0.00585528	0.944459	0.427352	-0.0973919	0.875061	-1.07955	-1.18493	1.15459	-0.107352	-0.455021
4833439L19Rik	0.0430017	-1.58645	-1.22686	1.07291	0.633525	0.76685	-0.703007	-0.876668	-0.888533	1.24655	0.954566	0.564126
Rbm8a	0.634014	-1.08258	-1.36282	0.182267	0.510401	0.714125	1.55997	-1.20857	-1.32115	0.782694	-0.115152	0.706806
Creld2	1.57969	-1.3926	-0.569886	0.921449	0.159031	0.0253448	0.879717	-1.3821	-1.21641	1.06205	0.156076	-0.222358
Sec14l1	0.216233	-1.81048	-0.662212	0.684603	-0.0351473	0.791959	1.2364	-1.19666	-1.17217	1.04352	0.844137	0.0598152
Slc35e1	0.525795	-1.52976	-0.984257	1.32516	0.368262	0.369578	0.87754	-1.63704	-0.743938	1.15788	0.0824548	0.188323
P4ha1	1.12212	-1.48914	-0.782579	0.910354	-0.116195	0.195827	1.32881	-1.21401	-1.20581	1.06836	-0.207832	0.390099
Morc2a	-0.0155239	-1.33537	-0.55119	1.23372	-0.33926	0.00918913	0.462625	-0.900785	-1.00361	1.31069	-0.636705	1.76621
Nuak2	-0.405046	-0.0122225	-1.80844	1.04061	0.138161	0.854549	-1.78772	-0.0697844	-0.360969	1.31918	0.364303	0.727381
Rreb1	-0.235118	-0.207921	-0.981415	0.193826	1.12625	0.399233	-0.448946	0.256706	-0.719076	0.82504	1.76466	-1.97324
Nop2	-0.0841246	-1.45418	-1.18462	1.4027	-0.0206267	0.514253	0.222841	-1.03755	-1.14932	1.06028	0.570087	1.16026
Sfpq	-0.0677273	-1.8063	-0.979208	1.14926	-0.147896	0.513539	0.658762	-1.38013	-0.253629	0.729167	0.0928137	1.49135
Mybbp1a	-0.681435	-1.09834	-0.866806	1.22509	1.16167	0.227003	-0.586689	-0.745785	-1.34859	0.530125	1.47369	0.710069
Fmo5	-0.279008	-1.42361	-0.909898	1.03161	1.10605	0.529696	0.281754	-1.14302	-1.32847	1.32244	0.773546	0.0389003
Mavs	0.688095	-1.62331	-0.655171	1.0151	-0.0834669	0.313269	1.11826	-1.83706	-0.658841	0.987214	0.263367	0.472537
Glyctk	0.151058	-1.74564	-1.0139	0.78215	1.08982	0.137252	0.201247	-1.18301	-0.710387	1.31748	1.16848	-0.19456
Samd1	0.271814	-1.74193	-0.658747	0.76986	1.01774	-0.305478	0.99101	-1.51226	-0.702704	0.888739	1.08312	-0.101174
Ppp1r15b	-0.176403	-1.38615	-1.2774	0.64846	0.620401	0.823347	0.322237	-1.45755	-0.880819	0.858285	0.519208	1.38638
Tysnd1	0.663199	-1.97137	-0.976284	0.657687	1.26269	0.0439388	0.0234003	-0.870266	-0.665212	0.738502	1.36782	-0.274106
Bag3	1.04148	-1.34189	-1.26472	1.0898	0.100358	0.426336	0.717846	-1.03251	-1.3112	1.30956	-0.073602	0.338536
Polr1b	0.0132535	-1.8797	-0.841352	0.98593	0.331842	0.279476	0.210475	-1.44212	-0.662938	0.921955	1.12845	0.954728
Top1	0.368354	-1.92699	-1.04058	0.957638	0.779157	0.490637	0.525257	-1.39618	-0.796288	0.595053	0.56789	0.87605
Insig1	-0.523289	0.675506	-0.399233	0.0232142	2.31483	-1.18414	-0.0934431	-0.818404	-0.577207	0.121747	1.28302	-0.822599
Alpl	0.177038	-1.8794	-0.573802	0.933423	1.24533	0.346847	0.0353214	-1.32931	-0.459978	0.307088	1.54046	-0.343015
Pfkfb1	0.92251	-1.81758	-0.906508	1.25457	0.485652	0.194691	0.287305	-1.35087	-0.955657	0.775837	0.293091	0.816954
Mlec	1.43043	-1.88146	-0.371034	0.78625	0.259908	0.32717	0.902581	-1.1966	-1.218	0.855437	0.14271	-0.0373951
Gfpt1	1.50126	-1.08223	-0.103944	0.892091	0.272689	-0.335588	1.4382	-1.40144	-1.29392	0.799356	-0.351358	-0.335117
Sec14l4	-0.433453	-1.10143	-0.644122	-0.0775023	1.84535	1.16824	-0.585046	-0.161996	-1.51632	0.300648	1.28219	-0.0765618
Trp53inp2	0.212404	-2.29917	-0.69042	0.651562	0.413	1.2252	-0.482393	-0.762462	-0.473218	1.15827	0.233902	0.813331
AW209491	0.844283	-1.33978	-1.26399	1.0611	0.202706	0.508698	0.641602	-1.52215	-1.13298	0.795621	0.381525	0.823359
Ccdc134	1.40152	-1.31075	-1.26284	1.22448	0.0235656	0.26486	0.550737	-0.799502	-1.20679	1.3144	-0.0432983	-0.156382
Pde12	0.405595	-1.68989	-1.17297	0.931677	0.50875	0.85782	0.486181	-1.09156	-1.14585	0.441685	0.131371	1.33718
Bysl	0.401355	-1.67559	-0.947873	1.03166	-0.0885108	0.615084	0.816319	-1.26158	-1.1579	1.01522	0.258831	0.992983
Apba3	0.99006	-1.22318	-1.01881	0.289927	0.31172	0.619969	1.5202	-1.30059	-1.5156	0.515258	0.519637	0.291422
Hsp90b1	1.9279	-1.62249	-0.726756	0.783575	-0.281934	-0.0606274	0.923945	-1.3348	-0.449602	0.576196	-0.200026	0.464618
Pllp	-0.187577	-1.83832	0.0130722	-1.38901	1.33524	0.487831	-0.799474	0.00750569	0.406887	0.274748	1.65948	0.0296192
Ywhag	0.347404	-1.83524	-1.12265	0.275972	0.778219	1.01551	0.434673	-1.11638	-1.07405	0.913838	0.972392	0.410311
Lpgat1	-0.301064	-1.54472	-0.640248	1.25547	0.356913	0.7991	-0.717327	-1.58135	-0.182386	0.773508	0.373173	1.40893
Golga1	1.39152	-1.77573	-0.558171	0.674491	0.168755	-0.465938	1.34882	-1.24038	-0.807318	0.83422	0.439008	-0.00927782
Hsp90ab1	0.667961	-1.57859	-1.26279	0.0573662	0.708535	0.578569	0.967495	-1.01163	-1.34222	0.445593	1.1104	0.659298
Ube2g2	0.996354	-1.75768	-0.45924	0.978393	0.108858	0.214536	0.747016	-1.17626	-1.28061	1.44186	0.0102974	0.176476
Cacybp	0.946656	-1.44875	-0.999727	0.250387	0.995202	0.213978	1.28198	-1.35197	-1.29969	0.411335	0.304977	0.695623
Nolc1	0.240925	-1.64565	-1.16054	1.01697	-0.0577569	0.972395	0.314717	-1.07655	-1.12387	0.871186	0.459712	1.18846
Hsph1	0.981171	-1.6528	-0.802156	0.742507	0.345993	0.313048	1.01517	-1.35127	-1.33988	0.956759	0.315957	0.475502
Ubqln4	0.853869	-1.89177	-0.513093	-0.382307	1.13193	0.566915	0.961167	-0.965718	-1.12066	-0.0686715	1.23518	0.193152
Chordc1	1.03233	-1.55955	-1.10762	0.682046	0.459775	0.465101	1.02923	-1.24905	-1.31552	0.730334	0.140721	0.692214
Gm6484	-1.26785	-0.519933	-1.01706	0.861742	0.428994	0.857218	-0.211469	-0.735903	-1.54769	1.24762	0.758601	1.14574
Fasn	0.580901	-0.61388	-1.29643	0.430316	1.86308	0.00676092	-0.484332	-0.940573	-1.28545	0.180822	1.4611	0.0976879
Gimap9	-0.0304523	-1.12137	-0.973464	0.495425	0.259745	1.51265	0.261772	-1.73711	-0.750546	0.80475	-0.0950479	1.37365
Gtf2f1	0.276974	-1.59941	-0.920017	0.802857	0.787242	1.09003	0.980644	-1.17764	-1.45656	0.389928	0.186011	0.639939
Ahsa2	0.730116	-1.61565	-0.816595	0.563971	0.412991	0.16986	1.36678	-1.68658	-0.897301	0.858201	0.449265	0.46494
Tbl2	0.619829	-2.07389	-0.635203	0.956946	-0.0762672	0.480712	0.520367	-1.34957	-0.767502	1.14437	0.401083	0.779127
Fgf1	-0.217642	-1.13519	-1.65542	0.114728	1.37469	1.09146	-0.747635	-0.684525	-0.583741	0.438928	1.3625	0.641851
Nfic	-0.301789	-1.24871	-1.42241	0.146162	1.37907	0.745551	0.219305	-1.03885	-0.916365	0.703464	1.53102	0.20354
Nop58	0.269274	-1.36977	-0.854586	1.34295	-0.27861	0.651278	0.311643	-1.21831	-1.16854	0.853268	-0.0670566	1.52845
Mid1ip1	-0.723204	-0.401966	-1.53454	1.14256	0.680421	0.73391	-0.239342	-0.903781	-1.44359	1.33102	0.655842	0.70267
Tmed9	1.99536	-1.61124	-0.168733	0.51215	0.394919	0.196795	0.896437	-0.8673	-1.25201	0.634577	-0.633648	-0.0973026
Prpf3	-0.56612	-0.859427	-0.62385	0.569645	-0.17421	0.743615	0.834517	-1.48052	-1.51993	1.21793	0.586181	1.27217
Sec23b	1.74862	-1.27061	-0.455293	0.735528	0.434434	0.237946	0.980318	-1.02073	-1.62339	0.749855	-0.267952	-0.248727
Esr1	0.27953	-1.78174	-0.17623	0.37657	1.17572	0.478571	0.210523	-1.11133	-1.40159	-0.331651	1.19714	1.08448
Cct7	0.446242	-1.11354	-1.9419	0.566256	0.272606	0.943876	0.360188	-1.09638	-0.876234	0.293509	0.980574	1.16481
Srsf7	0.207777	-0.901525	-1.62345	0.847544	-0.273855	0.362602	0.763494	-0.49243	-1.69097	0.987045	0.532892	1.28088
Nsd1	-0.279279	-0.906071	-0.968146	-0.825741	1.05754	0.788073	1.49931	-1.00715	-1.17441	0.599987	1.31567	-0.0997795
Heatr1	0.0962061	-1.6913	-0.959892	0.980015	0.0463683	0.857986	0.255836	-1.12498	-1.16759	0.529871	0.802076	1.37541
Ahsa1	0.830694	-1.71798	-1.37565	0.31624	0.431146	0.64628	0.846988	-1.03498	-1.14221	0.715639	0.909635	0.574203
Rrp12	0.132757	-1.76643	-1.23877	0.834832	0.762499	0.661103	0.384097	-1.10859	-1.09075	0.649754	0.747593	1.0319
Id3	-0.695692	-0.784348	-0.801264	-0.584019	1.05578	1.04604	0.13869	-0.281349	-1.33058	0.715581	-0.498581	2.01974
Nat6	0.267292	-1.68011	-1.53948	-0.166358	0.945038	0.629195	0.209698	-0.350028	-1.06928	0.328494	1.04004	1.38551
Prps1l3	0.476621	-0.87211	-1.70323	1.00744	0.556593	0.492495	0.461603	-1.11588	-1.43949	0.56642	0.304644	1.26489
Ssr1	1.89528	-1.23025	-1.31008	0.416852	0.764792	0.0877229	0.565419	-1.17443	-0.607566	0.254581	-0.612751	0.950438
Cad	1.54262	-1.44134	-0.818778	0.158717	0.685405	0.0459523	0.995932	-0.675734	-1.55836	0.651978	0.909583	-0.495972
Epha2	-0.0689215	-1.12987	-1.3204	1.19017	0.0215059	0.897827	-1.33833	-0.104164	-1.04278	1.1123	0.756004	1.02666
Tmem33	0.570802	-1.41281	-1.3563	0.0252997	1.09923	0.722997	0.672099	-0.916903	-1.4805	0.344049	0.819665	0.912371
Nop16	0.260647	-1.39465	-1.4158	0.178074	0.87284	0.982451	0.742981	-1.20415	-1.23285	0.61803	0.634954	0.957463
Foxa2	-1.31937	-1.1136	-0.782971	-0.446442	1.57047	-0.519783	1.21161	-0.458111	0.0617933	-0.450065	0.946202	1.30027
G0s2	-0.55793	-1.20525	-0.753221	0.921767	0.30003	1.19105	-0.793373	-0.894849	-1.28579	1.0873	0.815955	1.17431
Lzts2	0.92593	-0.26894	-0.855059	0.33094	0.65874	0.639611	-0.63432	-0.430077	-2.08707	0.314698	1.78828	-0.382736
Hspa5	1.58625	-1.44864	-0.566073	0.754307	0.221302	0.213951	1.02641	-1.47533	-1.21022	0.827891	-0.0610573	0.131201
Gemin5	-0.32927	-0.73455	-1.16571	0.763065	-0.552952	0.0679104	-1.38474	0.445253	-0.69911	0.302507	1.63083	1.65677
Rorc	-0.528736	-0.933498	-1.40034	0.213795	1.16144	1.20859	-0.456952	-1.15269	-0.76017	0.30771	1.374	0.966852
Wwc1	0.388062	-1.5213	-0.658042	-0.723576	1.73477	0.980284	-0.350822	-1.29587	0.123371	0.0540059	1.33537	-0.0662478
Ints2	0.687348	-1.57669	-1.0824	0.833526	0.474053	0.466302	0.548243	-1.12068	-1.54153	0.873055	0.758022	0.680757
Stip1	1.06148	-1.45318	-1.06495	0.121958	0.731618	0.594245	0.995205	-1.18216	-1.4962	0.464751	0.867147	0.360082
Manf	1.6878	-1.34601	-0.445725	0.769602	0.0713301	0.258974	1.10291	-1.30977	-1.2326	0.918523	-0.422916	-0.0521171
Slc25a45	0.291416	-2.22415	-0.949278	1.14402	0.0479257	0.791819	0.652727	-1.15616	-0.39968	0.886851	0.426753	0.487755
Hsp90aa1	0.857637	-1.54866	-1.37437	0.300285	0.755111	0.513931	0.770374	-1.14235	-1.26203	0.529924	0.784081	0.816067
Dnaja4	0.949289	-1.15456	-2.01247	1.08032	0.445783	-0.246613	-0.731602	-0.559488	-0.345866	1.11729	0.800314	0.657608
Ncbp2	-0.415601	-1.91889	-0.707132	0.23046	0.957102	0.634137	0.933136	-0.875784	-1.14223	0.232715	0.780637	1.29145
Morf4l2	1.26213	-1.40369	-0.743611	0.36634	0.800193	0.0301522	0.995711	-1.04083	-1.80178	0.482946	0.533089	0.51935
Mesdc2	0.668065	-1.78721	-0.481177	0.108017	1.22843	0.449018	1.11281	-1.46491	-1.17944	0.57386	0.350231	0.422312
Ppp1r3b	0.0448263	-1.3686	-1.53694	0.645022	0.938826	0.839387	0.0267864	-1.03109	-1.17224	0.771108	1.04382	0.799087
Ubfd1	1.68782	-1.41956	-0.655084	0.637998	0.199242	0.0319881	1.23117	-1.1695	-1.31165	0.644816	-0.279153	0.401913
Mvd	1.32412	-0.38686	-0.944567	1.29522	1.50782	-0.5758	-0.250759	-1.63239	-0.0717959	-0.16422	0.710352	-0.811116
Lrrc3	0.0890338	-1.1558	-0.931923	-0.604716	1.62934	0.628348	-0.100145	-0.846585	-0.783101	0.508335	1.91188	-0.344669
Znfx1	0.429866	-1.51843	-1.8039	0.637279	0.0887156	1.29057	-0.883067	-0.16373	-0.458058	0.376799	1.07129	0.932674
Tmem37	-0.251483	-1.52688	-0.649787	0.179072	1.76848	0.939899	-0.196924	-1.16328	-0.930757	0.497037	1.27732	0.0573091
Pus7	0.34535	-1.33253	-1.14505	0.596234	0.838554	0.362055	0.727408	-1.15336	-1.64241	0.521303	0.897674	0.984769
Usp46	0.368916	-1.24255	-1.89789	0.68288	0.981203	0.775521	0.35726	-0.998765	-0.96067	1.14626	0.306794	0.481033
Odc1	-0.290099	-1.45172	-1.30102	0.0768913	1.07692	0.854368	0.411121	-0.703554	-1.30876	0.287135	1.139	1.20972
Mical3	0.588399	-1.80231	-1.4273	1.19062	0.977246	0.318869	-0.795016	-0.769897	0.0780833	0.357031	1.23837	0.0459059
Hyou1	1.68011	-1.67324	-0.790941	0.128372	0.33088	0.507218	0.949433	-1.15434	-1.22139	0.665877	0.416522	0.161506
Bcl3	0.870124	-1.24052	-1.09628	0.632837	-0.667599	1.53897	0.221535	-0.627068	-1.12456	0.65031	-0.528362	1.37061
G3bp1	0.188511	-1.57652	-0.929004	1.2034	0.527917	0.698189	0.561798	-1.18258	-1.40117	0.0668629	0.815871	1.02672
Dot1l	-0.892251	-1.53128	-1.29017	1.19804	-0.726319	0.73682	-0.0692898	-0.0473763	-0.23985	0.354004	1.67497	0.832692
Serpine2	-0.499304	-0.65404	-1.37048	0.143415	1.55352	1.19016	-0.23773	-1.22537	-1.02732	1.20183	0.695367	0.229938
Inhbc	0.516468	-2.29406	0.299064	-1.38684	0.977509	1.07999	0.12326	-0.456734	-0.408428	0.206047	0.667936	0.675789
Dynll1	1.24079	-2.27668	-0.676463	0.667818	0.315017	0.793805	0.38942	-1.0107	-0.752287	0.358975	0.0722146	0.878089
Ski	-0.421	-0.550349	-1.3153	0.19167	1.3761	0.863106	0.154176	-1.17727	-0.186154	0.0363389	1.95304	-0.924361
Lrrc59	1.63002	-1.77117	-0.935806	0.674802	0.79941	0.645376	0.284385	-0.900823	-1.27723	0.456877	0.12917	0.26499
Pknox1	1.10795	0.0357388	-1.1264	-0.612692	1.07205	-0.328712	0.706839	0.434861	-2.29209	0.372761	0.857997	-0.228312
Igfals	-0.67887	-1.91106	-0.998774	0.156476	1.47257	0.375845	-0.371359	-0.273398	-0.490664	0.558241	1.55759	0.603402
Ttf1	0.947802	-1.3714	-1.33382	0.167845	0.325695	0.560918	1.60845	-0.64989	-1.54152	0.240601	0.483909	0.56141
Chst13	-0.85421	-1.10298	-1.66216	0.810484	0.429932	1.67648	-0.559223	-0.790223	-0.175495	0.666742	0.715775	0.844879
Bcor	-0.0993797	0.452439	-1.3747	0.195142	-0.269651	2.0456	-0.720933	0.0520191	-1.63902	-0.244608	0.648695	0.954391
Dexi	0.545946	-1.50265	-1.58701	0.470391	0.596354	0.703732	0.716625	-1.04573	-1.05905	0.904386	1.13674	0.12026
Skil	0.309057	-1.83209	-0.642448	0.213889	0.424351	1.28086	0.667359	-1.37016	-1.05512	0.711676	0.150928	1.14171
Zbtb5	1.52512	-1.3737	-1.51228	0.124157	0.136551	0.440374	-0.226174	-0.772816	-0.763358	1.32875	1.12873	-0.0353575
Hspb1	0.476637	-1.6189	-0.854606	-0.764591	0.926427	1.12965	0.400196	-1.11549	-0.727837	0.0102451	1.56017	0.5781
Xpo1	1.26234	-0.826149	-0.692879	0.230609	1.09864	-0.788766	1.15649	-1.00525	-1.73582	-0.0940885	0.794358	0.600514
Uck1	0.81682	-1.11486	-2.09245	0.67704	0.799904	0.232066	-0.610963	-0.238247	-0.912621	0.405979	1.1865	0.850842
Naa15	0.115131	-0.0656682	-0.533318	-0.0481258	-0.134556	0.527449	-0.0777706	-1.70929	-1.22211	0.477316	0.290658	2.38029
Utp14b	0.847093	-0.558565	-1.16605	0.350862	1.53475	0.15249	0.261717	-1.72519	-1.08775	0.0517178	1.37016	-0.0312449
Cpox	0.291361	-1.2654	-1.53899	0.893678	1.13598	1.09277	-1.08768	-0.936696	-0.432845	0.444063	0.361418	1.04235
Etv6	0.542719	-0.754848	-1.48937	1.17995	-0.308595	0.312588	0.900665	-0.851249	-1.49771	0.442925	-0.0123035	1.53523
Gpr125	1.60975	-1.23116	-1.46718	-0.278129	0.646776	0.110374	1.19085	-1.14559	-0.785547	0.0212381	0.634097	0.694512
Hspa4l	1.01982	-1.38784	-1.55231	0.3608	0.765404	0.425322	0.890098	-1.06906	-1.22243	0.213709	0.920987	0.635506
Creld1	1.9347	-1.50115	-0.632764	-0.336666	-0.335854	0.598249	1.35151	-0.865486	-1.06968	0.466874	0.245516	0.144747
Hdhd3	0.0406288	-1.32659	-1.44645	0.0873176	1.35998	0.801393	-0.160315	-0.432279	-1.17477	0.232638	1.70315	0.315286
Atp2a2	1.46017	-1.52733	-0.761501	0.365793	0.0760424	0.583622	1.31471	-1.27165	-1.20864	0.698764	-0.133333	0.40335
Cdk2ap2	2.03691	-1.09907	-0.22595	-0.286917	0.370391	0.357713	1.48775	-0.988158	-1.26365	0.243021	-0.000575301	-0.631465
Pwp2	0.240637	-1.4097	-0.765094	0.973597	-0.623535	0.635716	0.975917	-0.858983	-1.29573	0.67308	-0.20815	1.66225
Dtx3l	0.70629	-1.88774	-0.65176	0.0103154	0.513352	1.29902	-0.361622	-1.21049	-0.743107	0.277482	0.678607	1.36965
Mtmr4	1.29913	-1.72518	-0.991451	0.161333	0.505055	0.717216	1.1807	-1.14902	-1.06725	0.471549	0.688253	-0.0903425
Palld	1.1243	-1.52699	-1.26351	-0.0788682	0.755796	0.693975	1.06904	-1.22002	-0.945378	0.34659	1.0505	-0.00543774
Lad1	0.467029	-1.67157	-1.52624	0.798478	1.01843	0.549957	-0.0738904	-0.6025	-1.05421	0.124062	1.33488	0.635586
Zfr	0.774003	-1.495	-1.21134	0.0844599	1.03178	0.790125	0.758097	-0.999597	-1.40318	-0.0358598	0.887627	0.818879
Lonrf3	0.360632	-1.29749	-1.93973	-0.0540257	0.934165	0.974529	0.648457	-1.02842	-0.571754	0.164118	1.15919	0.650326
Pnpla6	1.29101	-1.639	-0.870728	-0.43473	0.538099	0.586684	1.48354	-1.05563	-0.718621	-0.0551607	1.08879	-0.214249
Dnajb11	1.46194	-2.08916	-0.536533	0.40061	0.221504	0.632993	0.736561	-1.50392	-0.381161	0.37518	-0.0312802	0.713261
Hnrnpc	0.230199	-1.13853	-1.229	-0.234822	1.11876	0.953695	0.355254	-1.08065	-1.19765	-0.267307	1.13555	1.35451
Gtf3c1	1.86955	-0.924684	-1.00843	-0.202739	-0.153504	0.870603	-0.0602184	-0.590755	-1.07758	-0.588781	1.71037	0.156175
Cry1	0.0945586	-1.10271	-1.42779	-0.00309118	1.02834	1.28274	0.681359	-1.0974	-1.27133	-0.0529338	0.914517	0.953738
Stat2	0.903199	-2.1306	-1.05432	0.148579	0.272213	1.35605	0.673958	-1.06466	-0.466651	0.386018	0.199052	0.777171
Ubxn4	1.6835	-1.06131	-0.684447	-0.0550979	0.662427	0.427612	1.20869	-0.9175	-1.86311	0.064597	0.154888	0.379751
Fkbp4	0.577393	-1.12361	-1.79498	0.00897823	0.92961	0.888831	0.874152	-0.764776	-1.37169	0.269418	0.965109	0.54157
Kifc3	0.573693	-1.08994	-1.68677	-0.164741	1.45566	1.1834	0.206728	-0.956017	-1.01667	0.419052	0.954213	0.121388
Tra2a	0.726051	-1.23294	-1.35917	0.70446	0.439495	0.33178	1.32	-0.717838	-1.70892	0.448875	0.0899911	0.958221
Serpinh1	0.907796	-1.41948	0.283585	-0.425853	-0.384107	1.25719	1.45011	-1.24084	-0.700621	-1.05479	0.813029	0.513976
Hyal1	0.202791	-1.49861	-1.53167	-0.267705	1.18074	0.554652	-0.0767317	-0.53483	-0.98924	0.520659	1.02593	1.41401
Cml5	0.324677	-1.08015	-2.00203	-0.0102624	1.15464	0.989446	-0.0420821	-0.289081	-1.21003	0.290529	1.02908	0.845279
Kif13b	0.535074	-1.03446	-1.02797	-0.540385	1.72444	0.849261	0.218579	-0.449331	-1.01686	-0.427651	1.69138	-0.522079
Acsl1	0.230036	-0.520356	-0.767606	-0.745047	1.31915	0.812599	-0.753818	0.0776856	-1.72279	-0.300237	1.77245	0.597935
Stt3b	1.70135	-1.66693	-0.110944	-0.505527	0.911257	0.365504	1.31134	-1.0859	-1.08122	-0.0555915	0.125159	0.0915014
Ints3	1.56279	-1.81152	-1.08574	0.487867	0.129247	0.598163	1.10202	-0.476478	-1.25765	-0.0134486	0.673027	0.0917194
Desi2	0.726927	-1.27149	-1.5602	0.161429	0.78355	1.11154	0.885898	-1.04412	-1.25944	0.0127189	0.608417	0.844769
Supt7l	0.76758	-1.32872	-0.913856	0.436048	0.467422	0.798065	0.371219	-0.258118	-2.02557	-0.238859	1.48576	0.439034
Mrap	0.732181	-1.28419	-1.70606	0.670997	0.883271	0.686712	0.353588	-0.677554	-1.30161	-0.137433	0.48969	1.29041
Agpat2	0.455157	-1.0618	-1.84741	-0.216022	1.10217	0.929597	0.828882	-0.808372	-1.06704	-0.115849	0.981556	0.819122
Tuba1c	1.16478	-1.4361	-0.922778	0.237229	0.88227	0.630046	0.798023	-0.940167	-1.79694	0.459252	0.22786	0.696534
Ncoa5	0.833616	-1.50266	-0.771782	-0.286145	0.63738	1.11575	1.097	-1.0909	-1.47484	-0.067018	0.700714	0.808878
Mcfd2	1.08391	-1.6121	-1.10356	0.0763881	0.742474	1.33624	0.115851	-1.24341	-0.932126	0.0735713	0.44663	1.01615
Acnat2	1.29402	-1.77232	-0.669549	1.10649	0.254949	1.37409	-0.0252021	-1.44375	-0.274318	0.127612	-0.422879	0.450852
Mal2	0.500641	-1.56635	-1.11539	0.387241	0.912668	0.670425	0.857814	-1.23628	-1.2465	0.0892693	0.506891	1.23957
Slc17a3	0.585745	-1.4468	-1.30237	-0.103104	0.865813	1.16556	0.104415	-1.07264	-1.1496	0.298316	1.20872	0.845966
Actn4	0.17973	-0.441149	0.366607	-2.03799	0.911306	1.75466	0.47837	-0.213826	-0.63665	-0.752495	0.987301	-0.595863
Ppa1	0.419789	-1.685	-0.86218	0.408463	0.516493	1.22918	1.14197	-1.63958	-0.578776	0.245077	-0.13888	0.943431
Gata4	-0.193974	-0.881822	-1.53831	-0.860249	1.28438	1.45481	0.0536657	-0.491511	-1.03468	0.411136	0.570864	1.22569
Tor3a	0.502502	-1.55946	-0.541198	-1.15642	1.09382	1.63535	0.147286	0.00155775	-1.02783	-0.451464	1.23175	0.124119
Dapk2	0.171646	0.168844	0.576863	-1.51078	1.46802	-0.113391	0.651569	0.319264	-0.500359	-1.68983	1.32943	-0.871279
Ahctf1	0.326269	-0.589236	-1.67406	-0.418814	1.31829	0.986452	0.626616	-0.867513	-1.41146	-0.10159	1.10334	0.701697
S1pr1	0.21012	-0.867173	-1.42552	-0.372718	1.19905	1.21513	0.32265	-1.08432	-1.34726	0.197663	0.777872	1.17451
Itga5	0.628976	-1.18645	-1.36249	-0.293459	0.549748	1.52728	0.794359	-0.904534	-1.13487	-0.444767	1.00519	0.821016
Slc45a3	0.937346	-1.07111	-1.66966	-0.091276	0.981264	1.10994	-0.0854442	-0.622323	-1.31259	0.240843	1.31815	0.264871
Mpst	0.191831	-0.438882	-1.91393	-0.00260772	1.11691	0.95001	-0.204108	-0.18025	-1.38251	-0.348918	1.55495	0.657511
Mup9	1.3044	-1.91419	-1.56091	0.641335	-1.02806	0.561932	-0.336256	0.30366	0.360157	0.832381	0.281653	0.553906
Arhgef19	0.436028	-1.09583	-1.66789	-0.42817	0.757599	0.843975	1.09512	-0.737748	-1.18816	0.206202	1.42684	0.352028
Cpt2	0.116391	-1.33426	-0.244337	-0.710498	1.28435	1.58885	-0.0381322	-0.359987	-1.55375	-0.00929915	1.38127	-0.120593
Insc	0.58117	-1.75005	-1.08558	0.248581	0.703548	0.90647	1.12343	-0.687254	-1.43646	-0.0753902	0.456103	1.01543
Mup17	1.10109	-1.66007	-1.93513	0.711208	-0.800733	0.562245	-0.496616	0.272919	0.519436	0.793335	0.175445	0.756866
Eif1a	1.29287	-1.1331	-0.909946	0.58097	-0.142272	1.17335	0.27157	-1.13391	-1.3869	0.550163	-0.460581	1.29779
Caprin1	0.93336	-0.82951	-1.23224	-0.505055	0.88782	0.927649	1.12372	-0.574894	-1.31684	-1.09888	1.02165	0.663214
Mup1	0.904155	-0.556058	-2.35007	0.280992	-0.383797	0.618101	-1.2224	0.0599382	0.495155	0.993083	0.168682	0.992214
Gale	1.51729	-0.444827	-1.47128	0.155101	1.39772	-0.0236609	0.664554	-0.649149	-1.65716	-0.108155	0.831428	-0.211862
Nedd4l	0.826018	-0.752092	-0.956766	-1.24851	1.02578	1.31111	0.476084	-0.193216	-1.21936	-1.04845	1.0813	0.698102
Chka	0.551581	-0.789182	-0.968317	-0.793096	0.514459	1.00064	1.39053	-0.55102	-1.6025	-0.65087	0.624289	1.27349
Lnx2	0.625958	-0.827682	-1.67571	-0.675393	0.690796	1.65566	0.70768	-0.707406	-1.1237	-0.177764	0.687973	0.819583
Abtb2	1.00172	-0.521147	-1.33767	-0.498602	1.06867	0.38214	0.989348	-0.248138	-1.7819	-0.385103	1.42353	-0.0928464
Ormdl3	0.534431	-0.765658	-2.16386	0.48033	0.778099	1.16047	-0.156336	-0.764736	-1.09283	0.380304	0.707101	0.902682
Cxadr	0.53105	-0.13228	-0.814878	-0.493761	1.65252	0.449628	0.928868	-0.674763	-2.00729	-0.767667	0.806603	0.521967
Acnat1	1.37076	-1.27203	-0.621678	-1.09591	0.445765	1.9611	0.213877	-0.494599	-0.645624	-0.829442	0.423325	0.544455
Irak2	0.439859	-0.323091	-1.52869	-1.30543	0.577849	0.437083	-0.283515	0.016782	-0.547327	0.0208145	2.39703	0.0986403
Leo1	0.88666	-0.51884	-1.64214	-0.273248	0.699589	1.01674	1.02846	-0.312328	-1.7296	-0.627032	0.619198	0.852541
Lgalsl	0.736325	-0.539359	-1.40175	-0.74553	1.03604	1.20246	0.779903	-0.554665	-1.44556	-0.793757	0.894042	0.831855
Fat1	0.657566	-1.42958	-1.57246	0.184431	0.00418333	0.727171	1.16705	-0.407862	-1.17322	-0.129949	0.429096	1.54358
Leap2	0.48516	-0.616224	-1.66954	-0.945244	1.1465	1.47034	0.0177207	-0.0872156	-1.08887	-0.560101	0.840638	1.00684
Rai14	1.79006	-0.473299	-0.274346	-1.31382	-0.264286	0.913965	0.964098	-0.269228	-0.862064	-1.49161	0.446328	0.834201
Irs1	0.751546	0.554274	-1.87081	0.000237477	0.555615	1.03529	0.92971	0.0441792	-1.63369	0.35581	0.452819	-1.17498
Mical2	0.437844	-1.03806	-0.927987	-0.949737	0.78512	1.59993	1.02759	-0.752245	-1.12307	-0.717676	0.924691	0.733602
Gbf1	1.83567	-1.26292	-0.967796	-0.642508	0.0619285	1.11743	0.613625	-0.1901	-1.23633	-0.649097	0.975955	0.344137
Pvrl1	0.495278	-0.584172	-0.741863	-1.17135	1.60357	0.331639	0.678434	-0.404737	-0.803138	-0.792312	1.90852	-0.519875
Tsc22d1	0.604188	-0.0239825	-1.73097	-0.69935	1.18156	1.09271	-1.03703	0.80578	-0.788633	0.536781	1.00989	-0.950938
Calr	1.70518	-1.74636	-0.50902	-0.265882	-0.480524	1.05253	0.732219	-0.900587	0.0571667	-0.189318	-0.686737	1.23133
Clock	1.05573	-0.589723	-1.17855	-0.69093	0.416971	0.951541	1.32132	-0.245218	-1.53885	-0.901655	0.140284	1.25907
Id2	0.174484	0.127847	-0.23756	-1.74421	-0.000731349	1.02198	-0.357106	0.193999	-0.537939	-0.381111	-0.662123	2.40247
Pnkd	0.78467	-0.933666	-1.24977	-1.23636	0.917829	1.31269	0.84671	-0.222655	-0.94249	-0.904229	0.986964	0.640304
Rfxank	0.821812	-0.549032	-1.41607	-0.571386	0.344052	0.488554	1.42823	-0.690291	-1.39085	-0.344665	0.233323	1.64632
Arntl	0.978846	-0.287142	-1.25362	-1.09246	0.690266	0.990491	1.04193	-0.0740862	-1.60791	-0.928578	0.704782	0.837483
Trim2	1.36339	-0.812221	-0.912077	-1.31193	1.09791	0.997696	0.577909	-0.18893	-0.93826	-1.24066	0.727173	0.640003
Slc30a10	0.910348	-0.939426	-1.04108	-1.36074	0.645331	1.22443	1.01352	-0.356513	-0.82891	-0.95865	0.494939	1.19675
Tuba4a	0.820371	-0.473842	-0.766672	-1.50893	0.667169	1.20062	1.08883	0.114814	-1.61387	-0.833943	0.666016	0.639433
Tubb2a	0.984143	-0.45006	-0.828112	-1.24423	0.607803	1.08255	1.12017	0.0289757	-1.63785	-1.00779	0.359017	0.985392
Gldc	0.784052	-0.404957	-0.939177	-0.347056	0.670554	1.24893	1.28939	0.0419135	-2.22449	-0.621505	0.456405	0.0459394
Fpgs	0.455412	-0.540006	-1.26801	-1.09283	0.852239	1.30617	0.559773	0.400809	-1.32351	-1.13902	1.16207	0.626913
4932438A13Rik	0.51631	-0.244112	-0.576903	-2.09257	0.553748	0.788181	1.33522	0.456798	-0.204699	-1.56596	0.600975	0.433017
Genes_fed_repressed (bottom panel of figure 1G)
	Exon_WT_ZT02.a	Exon_WT_ZT06.a	Exon_WT_ZT10.a	Exon_WT_ZT14.a	Exon_WT_ZT18.a	Exon_WT_ZT22.a	Exon_WT_ZT02.b	Exon_WT_ZT06.b	Exon_WT_ZT10.b	Exon_WT_ZT14.b	Exon_WT_ZT18.b	Exon_WT_ZT22.b
Slc6a6	-0.144285	1.45465	0.895468	-1.74625	0.564124	-0.402885	0.062686	0.217159	1.05856	-1.23693	0.524532	-1.24683
Car8	-0.54024	2.17439	-0.741174	-0.845213	0.988994	-0.0569263	-0.324702	0.862691	0.095453	-0.785196	0.564975	-1.39305
Gsta2	0.047229	1.32126	0.2028	-0.353869	1.38638	-0.734146	1.22416	0.114285	-1.51065	-0.89288	0.522406	-1.32697
Fgfr2	-0.749443	0.420982	-0.351259	0.91168	-0.570912	-1.15699	1.46984	0.521543	-0.0416368	1.23529	-1.90647	0.217378
Hyi	-0.432588	1.90508	-0.136151	-1.01831	0.795806	-0.906222	-0.972926	0.828055	0.35173	-0.641196	1.22707	-1.00035
Entpd5	1.22595	0.513956	-0.774244	-1.51566	1.27133	-0.208109	-1.47896	1.38024	0.0625877	-0.542468	-0.344086	0.409465
Ces1g	-0.340398	1.40103	-2.06849	0.570748	1.02807	0.217042	-1.17234	0.501655	-0.722289	-0.478977	0.899148	0.164809
Cadm1	0.145155	-0.0707358	1.56259	-1.50498	1.11317	0.0469989	0.747466	-0.914612	0.713241	-1.26858	0.536856	-1.10657
Inmt	-0.371772	1.69558	-0.539559	-1.50888	1.17936	-0.243987	-0.608582	0.709324	-0.395969	-0.783957	1.42077	-0.552319
Cd36	0.202181	-0.0977555	2.54616	0.0142383	-0.573069	-1.24827	0.761182	-0.443468	0.343355	-0.736633	-1.03527	0.267341
Chdh	0.0110048	0.911665	1.28779	-1.83219	0.679807	-0.225615	-0.451993	1.10882	-0.286499	-1.34024	0.880772	-0.743321
Hpgd	-0.0272236	1.37354	-1.18289	0.141267	2.02323	-0.210159	-1.03116	-0.26691	-0.346923	-0.446551	1.01187	-1.03809
Pltp	-0.182695	1.56531	0.537367	-1.08106	1.40053	-1.09909	-0.604405	1.07387	0.08054	-0.701943	0.337442	-1.32586
Pdk1	0.258235	1.3724	-1.87215	-0.413259	1.46258	-0.225073	-1.16011	0.122361	0.0466014	-0.712642	1.14579	-0.0247227
Tm7sf3	-0.0163373	1.81794	0.3124	-0.694523	0.888508	0.0209753	-1.65719	0.557604	0.587534	-0.843039	0.445183	-1.41905
Selenbp1	-0.61343	2.25703	-0.424327	-0.130276	0.703612	-0.582311	-0.181424	0.245654	0.302872	-0.638705	0.846857	-1.78556
Gsta4	0.365697	0.888853	-0.229483	-1.18949	1.98569	-0.20216	1.13363	-0.151017	-1.18237	-0.869165	0.436272	-0.986466
AW112010	1.60148	-0.530042	-0.522518	1.15326	-1.23748	-0.435655	-0.627599	1.18972	-0.0615449	0.473786	-1.57156	0.568158
Scd1	0.259263	0.76655	0.0227439	-0.74669	1.56229	-2.0465	1.20079	-0.0491105	-0.0646675	-0.718328	0.67376	-0.860104
Acaa1b	0.665916	0.899626	-0.675763	-1.7267	1.36782	-0.34057	-0.229581	0.518861	-1.02882	-0.940401	1.43326	0.0563503
Rdh16	-0.389993	1.8808	-0.246011	-1.26007	1.63968	-0.934525	-0.652948	0.557925	-0.282889	-0.699662	0.792991	-0.405306
Aqp1	0.104135	1.73162	-0.841676	-0.921653	0.291488	-0.0963307	-1.81277	1.19512	0.551689	-0.300331	0.831864	-0.733164
Slc16a7	-1.22915	1.26687	0.0964884	0.00451172	1.91953	-0.635009	-1.57444	-0.583482	0.0204725	-0.142112	0.966894	-0.110577
Igfbp2	-0.550252	1.99628	0.662382	-1.00222	-0.856372	0.341045	-0.201227	1.13603	-0.217717	-0.510768	0.710939	-1.50812
Mug2	-1.61891	1.86469	0.767805	-0.363332	0.690352	-0.73168	0.50489	1.01498	-0.385083	-0.997355	0.107409	-0.853767
Ces1c	-1.61112	1.43335	0.367712	-0.265298	1.23174	0.0824883	0.639606	0.425996	-1.12738	-1.62527	0.315503	0.132676
Lipc	0.365817	1.84005	-1.05506	-1.28983	0.404287	0.306679	-1.10756	1.11425	-0.200107	-0.946381	0.947606	-0.379756
Arl5b	-1.23595	1.94216	0.134426	-0.0608962	0.590581	-1.04182	-0.0547666	0.336759	1.27085	-1.05937	0.314584	-1.13656
Ehhadh	0.253304	1.60609	0.372608	-1.11851	0.986556	-0.42565	0.483206	0.352125	-1.61061	-1.26964	0.953296	-0.582774
Ces1e	-0.582081	0.960473	-0.422694	-1.53874	1.35104	-0.158978	0.16803	1.04448	-1.00429	-1.33783	1.12638	0.394212
Aqp8	0.55774	0.916347	-1.0384	-1.44528	1.23999	0.72914	-0.0718606	0.292717	-0.354739	-1.89918	0.863167	0.210372
Dapk1	0.855775	0.602003	-0.891309	-1.77094	0.670171	0.587704	0.94647	-0.110118	-0.579497	-1.6674	1.02148	0.335659
Cyb5b	1.07123	0.452717	-1.27536	-1.55407	1.0001	0.865305	0.570358	0.386958	-1.03825	-1.36809	0.308562	0.580535
Sucnr1	-0.168105	1.58131	-0.60312	-1.5351	0.881104	-0.262004	-0.0105667	1.0221	-0.335941	-1.47246	1.21711	-0.314324
Irf2bp2	1.83542	-0.342623	0.0801731	-1.66757	0.327761	0.281921	0.85424	-0.648757	-0.536392	-1.37493	1.09638	0.094376
Rnf125	0.615346	0.928246	-0.24231	-1.91759	0.190829	0.621268	0.38187	0.87467	-0.185364	-2.07505	0.513246	0.294846
Nqo2	0.376605	1.50451	-0.185185	-1.44368	0.483153	-0.432305	1.3183	0.67517	-0.532035	-1.80314	0.423574	-0.384969
Tfpi2	1.27689	0.382451	-0.575525	-1.08205	0.0795224	0.474857	1.09589	0.377044	-0.620986	-1.91726	-0.734141	1.2433
Acss2	0.526472	1.90622	-1.61694	-0.634288	1.02651	-0.225508	0.450671	0.732288	-0.520397	-1.29274	0.158787	-0.511065
Ccng2	1.06685	0.783569	0.0479593	-2.16195	0.387633	-0.256992	1.11212	0.398342	-0.0933599	-1.68311	0.338331	0.0606168
Ifit1	0.581852	-0.188888	-0.471255	-1.05888	-0.905523	1.81467	0.195069	1.0043	-0.348821	-1.48734	-0.408713	1.27353
Rdh11	0.234459	1.61858	-0.468098	-1.0662	0.846925	0.439692	0.668847	0.25963	-0.00162978	-2.30171	-0.446552	0.216063
Comt	1.19707	-0.270367	-0.392049	-1.66537	-0.897836	0.5768	0.497215	0.571905	0.292842	-1.31698	-0.307545	1.71432
Cyp2c29	0.949324	1.33997	-1.51141	-1.03641	0.911236	0.45604	0.122959	0.590792	-0.162371	-1.86321	-0.00734724	0.210439
Zfand5	0.943719	1.66954	0.258112	-1.83841	0.226958	0.068161	0.440361	0.384395	-0.162941	-1.64776	0.411007	-0.753146
Fbxo8	0.170468	1.55587	-0.176934	-1.69303	0.181071	0.244662	-0.393715	1.63234	0.284438	-1.4826	-0.613688	0.291105
Serpinb1a	0.131593	1.96787	-0.802289	-1.12805	0.254986	-0.411906	-0.52583	1.06339	-0.0192697	-1.14921	1.3192	-0.700477
Acsl5	0.714387	1.55526	-0.468077	-0.768888	0.984703	-0.244163	0.939634	0.713127	-1.38951	-1.67765	-0.0565003	-0.302327
Bco2	0.510999	1.67916	-0.504105	-1.45133	0.400663	0.602811	-0.269382	0.699071	0.455534	-1.94329	0.396536	-0.576668
Trp53inp1	0.873238	0.599885	0.0391734	-1.78236	0.435823	0.468805	0.338331	0.740012	-0.419917	-1.86973	1.23413	-0.657395
Irs2	1.35784	1.04519	0.799788	-1.82784	-0.151982	-0.104023	0.848873	0.223204	0.202062	-1.657	-0.0352972	-0.700818
Khnyn	1.05867	1.39531	0.402985	-2.07007	-0.14698	-0.440907	0.310971	0.703152	0.433909	-1.21789	0.461439	-0.890584
Hsd3b7	0.709076	1.39667	-0.331038	-1.34534	-1.07128	0.186562	0.854141	1.57964	-0.074956	-1.34516	-0.631891	0.0735741
Tymp	0.633424	1.25598	-0.307558	-1.603	-0.606846	0.800088	0.486751	1.22504	-0.255093	-1.87405	0.166555	0.0787114
Camk1d	0.376715	1.55886	-0.116465	-1.26192	-0.357336	0.0235852	0.585255	1.0977	0.397536	-2.21957	-0.212854	0.128488
Sp3	0.069192	1.88876	0.665892	-1.92712	0.4595	0.123283	-0.148584	0.364402	0.252493	-1.67577	-0.122174	0.0501198
Gm4952	0.749047	1.35517	0.239601	-1.96357	-0.458378	0.204227	0.022577	1.32514	-0.103387	-1.62335	0.166279	0.0866552
Arhgef10l	-0.285587	1.35897	0.741889	-1.35725	-0.699058	0.333811	-0.899235	1.51083	0.829054	-1.4727	-0.285101	0.224369
Elf1	-0.373932	1.60132	0.539206	-1.61508	-0.0999128	0.279072	0.318348	1.19102	0.28754	-1.86693	-0.436024	0.17538
Slc17a4	0.718627	2.19287	-1.26929	-0.40379	-0.149807	-0.0746654	-0.187958	0.721189	0.111106	-1.7943	0.26315	-0.12713
Abcb11	1.26789	1.68736	-0.238627	-0.931104	-0.636434	0.214054	0.959055	0.911709	-0.457004	-1.34021	-1.15565	-0.281031
Ddah1	0.616689	1.79073	-0.359991	-1.79393	0.18211	-0.744972	-0.934162	1.43161	0.18656	-0.601969	0.370437	-0.14311
Cald1	0.810337	0.672498	0.729889	-0.87814	-0.994338	0.121813	1.18232	0.992225	0.135805	-1.70352	-1.459	0.390116
Amt	0.921221	1.40242	0.345134	-0.965707	-0.935528	0.21124	0.825506	1.11335	-0.0506898	-1.97202	-0.439049	-0.45587
Tmem140	1.14862	1.05708	0.922888	-1.84079	-0.468394	-0.225309	-0.247873	0.925827	0.818173	-1.42461	-0.0058067	-0.659801
Adh4	0.956713	1.23665	0.369007	-0.691214	-0.554687	0.77011	-1.19036	0.564413	1.48953	-0.794585	-0.820995	-1.33458
Rnf167	-0.30608	1.85865	0.52277	-1.39942	-0.134717	-0.509854	-0.529006	1.69759	0.484504	-0.98454	0.057047	-0.756952
Elovl5	0.393722	2.14042	0.119682	-1.03913	0.0947092	-1.1941	1.39491	0.468645	-0.708793	-0.856642	-0.439585	-0.373844
Gstm6	0.600184	1.5362	-0.33829	-1.001	0.715429	0.481986	0.969644	0.958672	-1.52194	-1.18803	-0.386435	-0.82642
Kynu	1.21411	0.492115	-0.406602	-0.464547	-1.45117	0.335216	1.85985	0.260015	0.378146	-1.0612	-1.35914	0.203211
Crot	0.449509	1.22641	1.36701	-1.39285	-1.07483	0.0609808	0.157797	1.05789	0.490259	-1.48619	-0.856139	0.000155012
Cyp2c55	1.01611	1.52043	0.047033	-0.8498	-0.167128	-0.147375	1.43243	0.911734	-0.865008	-1.07523	-1.37652	-0.446686
Lgals9	1.12465	1.2504	-0.235525	-0.655366	-1.24327	0.0524215	0.573984	1.57945	0.185234	-1.06895	-1.45813	-0.10489
Slc19a2	0.404643	1.77836	0.390672	-1.49735	0.202488	-0.379581	-0.0539393	1.17852	0.576646	-1.34721	-0.00641553	-1.24683
H6pd	0.539535	0.315484	1.30608	-1.18559	-1.48506	0.649081	-0.388893	0.748175	0.894174	-1.11014	-1.16325	0.880401
Erbb3	0.488803	1.51962	0.572593	-1.65287	-0.112697	-0.363468	-0.401132	1.185	0.81088	-1.42188	0.323002	-0.947849
Cyp4a14	-0.174595	1.243	1.6574	-1.41325	0.47258	-0.847924	0.449255	0.627256	-0.699427	-1.50269	0.528723	-0.340321
8430408G22Rik	1.26588	1.28615	0.641904	-1.49822	-0.374571	-0.832888	0.150534	0.86479	0.608333	-1.21067	0.336852	-1.2381
Ocln	0.195842	1.83357	0.652575	-1.34837	-0.195088	-0.106677	-0.515451	1.28454	0.589763	-1.44382	0.0314361	-0.978323
Foxp1	-0.56246	1.35306	0.796348	-1.36157	-0.0239689	-0.221881	-0.17281	1.43276	0.624469	-1.85672	0.440769	-0.447997
Nr2c2	0.145588	1.41848	1.16062	-1.82539	-0.577409	-0.0846678	-0.133767	0.961381	1.04092	-1.22416	-0.310036	-0.571565
Epc2	-0.179683	1.43443	0.6818	-1.29006	-0.243702	-0.147569	0.00877021	1.37159	0.930777	-1.92724	-0.449356	-0.189756
C130074G19Rik	0.319948	1.56743	0.112434	-1.74961	0.0241975	-0.0792858	-0.648021	1.40338	0.984147	-0.939172	0.0611632	-1.05661
Ip6k2	1.409	1.11124	0.915997	-1.44208	-0.572561	-0.5895	-0.420123	0.452465	0.701568	-1.27818	0.760886	-1.0487
Iws1	0.492483	1.85377	0.0824582	-1.23043	-0.616357	-0.0139108	-0.228611	1.1881	0.42614	-1.60697	-0.925766	0.57909
Cdc14b	-0.0587359	1.72953	0.634257	-1.26878	0.0601576	-0.603865	-0.409574	1.38552	0.859014	-1.1111	0.0341128	-1.25054
9130409I23Rik	1.01489	1.23752	0.324739	-0.618492	-0.487977	-0.974166	1.40378	1.18603	-1.10592	-1.0201	-1.05523	0.0949325
Trit1	-0.174364	1.85719	0.606361	-1.2238	-0.534867	-1.17583	-1.02934	1.45208	0.524373	-0.676333	0.0982241	0.27631
Gstm4	1.39146	1.07699	0.186337	-0.992959	0.0775127	-0.420386	0.793434	1.56288	-0.554348	-1.25178	-0.874092	-0.995043
Spata13	0.226999	1.72896	0.823633	-1.72897	-0.675977	0.0507172	-0.424058	0.996833	0.880429	-1.30815	-0.353556	-0.216855
Igfbp1	1.50333	0.936733	1.22827	-1.41212	-0.916287	-0.613309	0.952613	0.123012	0.143074	-1.33992	0.0307592	-0.636151
Pum1	0.0396624	1.38191	0.975388	-1.6552	-0.283674	-0.393611	-0.115501	0.979102	1.18124	-1.5475	0.0672169	-0.62904
Parp12	0.506618	1.43307	-0.0845779	0.978514	-1.38377	0.0230333	-1.18659	1.374	0.690021	-0.78783	-1.09453	-0.467956
Enpp3	0.284901	1.33645	0.739549	-1.33649	-1.07944	0.0302697	0.198303	1.51092	0.898939	-1.24392	-0.841125	-0.498357
Nat2	-0.872365	2.34009	-0.152065	-0.676109	0.812667	-0.189272	-1.06355	0.60958	0.0900249	-1.39663	0.273663	0.223965
Pdcd4	-0.508811	1.84068	0.883627	-1.03342	0.112624	-1.11431	0.0688463	0.988095	0.920039	-1.32904	-0.0185988	-0.809731
Amdhd1	-0.145313	1.74195	0.741498	-1.04046	-0.709273	-0.0992774	0.979139	1.16571	0.30028	-1.55867	-0.598825	-0.776761
Fbxl3	-0.456498	1.91033	0.818997	-1.39584	-0.42436	-0.302438	0.374561	1.20407	0.548702	-1.40101	-0.520295	-0.356224
Stom	0.852744	0.450062	1.77394	-1.3178	-0.780706	0.132174	0.875977	0.903565	-0.154215	-1.4252	-0.478701	-0.831834
Gnpnat1	0.240997	1.55124	0.514482	0.405026	-0.25645	-1.30384	1.13983	-1.01434	0.259193	-0.574009	-1.73674	0.774613
Hbp1	0.442537	1.56499	0.790116	-1.76755	-0.478403	-0.337785	-0.0506419	1.19785	0.85651	-1.17184	-0.816525	-0.229253
Usp18	0.183533	1.01834	0.935096	0.00982574	-1.62041	0.736953	-0.735789	1.09209	0.534055	-0.794812	-1.75455	0.395673
Ugt2b35	1.14193	1.6762	0.0598252	-1.25769	-0.739829	-0.0363399	0.211237	1.20244	0.529432	-0.728669	-1.43655	-0.62199
Pcmtd2	-0.630039	1.74405	0.693114	-0.837434	-1.03232	-0.774126	-0.076626	1.426	1.24538	-0.805478	-0.580951	-0.371573
Srsf5	-0.518443	1.86044	0.755578	-1.34193	-0.77092	-0.627598	-0.380676	1.31411	0.934297	-1.02892	-0.307164	0.111227
Tcp11l2	0.284266	1.47277	1.00692	-1.42797	-1.27389	-0.28135	-0.239794	1.34705	0.871513	-1.00854	-0.555033	-0.195944
Agtr1a	-0.294574	1.84554	1.0314	-1.49818	0.0531841	-0.368375	-0.224498	1.15286	0.621795	-1.20441	-0.223979	-0.890754
Slc20a2	-0.804012	2.10452	0.943683	-0.784831	-0.460008	-0.0351816	-0.640906	1.40841	0.0283383	-1.07231	0.116416	-0.804121
Nxt2	0.294172	2.35561	-0.995287	-1.35342	0.0728839	-0.556915	-0.493197	0.968794	-0.0691546	-0.462626	-0.511926	0.751068
Gstm2	0.704377	1.35312	0.443832	0.171101	0.513414	-0.424556	0.447386	1.33736	-1.54977	-0.589462	-1.63267	-0.774132
Ppm1k	-0.113521	1.91336	-0.121203	-0.911638	-1.03784	-0.246616	-0.187472	1.94387	0.5414	-0.938646	-0.433314	-0.408379
Iigp1	0.24036	0.875132	0.860237	0.284136	-1.67637	0.225228	-1.24203	1.07484	0.584094	-0.60395	-1.5145	0.892827
Gabpa	-0.942464	1.68042	0.429507	-1.66704	0.0361199	-0.198534	0.145592	1.47708	0.266153	-1.13132	-0.650043	0.554531
Dixdc1	-0.0910417	1.45735	0.873972	-1.37244	0.280697	-0.41832	-0.527881	1.27343	0.861893	-1.01482	0.180809	-1.50365
Abca8b	0.288491	1.28823	1.25936	-0.522491	-1.29073	-0.589593	1.10972	0.874603	0.257849	-1.19984	-1.36766	-0.10794
Zfp867	0.200098	1.00271	1.02491	-1.68039	-0.573071	-0.503067	-0.331244	1.3526	1.34583	-0.829821	0.0206727	-1.02923
Aox3	0.404551	0.544658	1.04394	-0.847298	-1.38877	-0.854394	0.441552	2.15682	-0.138438	-0.0261985	-1.06418	-0.272236
Akr1c6	0.644848	1.90252	-1.68649	0.119869	-0.0462673	-1.05105	-0.715322	1.34616	-0.147064	0.456	-0.180459	-0.64275
Avl9	-0.26023	1.72965	0.671158	-1.58928	-0.56843	-0.564568	0.105492	1.2539	1.06402	-1.17676	-0.355555	-0.309405
Sash1	-0.308592	1.89323	0.901937	-1.0685	-1.06818	-0.347486	-0.426648	1.18253	0.891437	-1.02219	-0.807053	0.17952
Serpinf2	0.151242	1.16822	1.14027	0.402729	-1.93828	-0.0553276	0.064671	0.957673	0.769724	-0.504	-1.46317	-0.69375
Zfp277	0.249204	1.46336	0.723007	-0.605	-1.1778	-0.620574	-0.740525	1.48316	1.29728	-0.894059	-0.913892	-0.264152
Dyrk1b	-0.131936	1.44889	1.01924	-0.866855	-0.806756	-0.569718	-0.29115	1.52006	1.17159	-1.05639	-0.401311	-1.03567
Casp3	0.195928	1.59125	0.810198	-0.343084	0.511272	-0.986981	0.346502	1.07506	0.347844	-1.51387	-0.44154	-1.59258
Rdx	-0.199698	2.66318	0.341094	-0.892275	-0.0772919	-0.570096	-0.233661	0.769918	0.342973	-0.964225	-0.248419	-0.931497
Gpr110	-0.831146	1.20124	1.26181	-1.62341	-1.12419	-0.853355	1.27519	0.643088	0.292515	-0.655385	0.150997	0.262644
Xkr9	-0.117817	1.18099	1.79365	-0.385041	-0.0696444	-0.404485	0.596682	0.361105	0.197944	-1.06488	-2.0971	0.00859395
Slc4a4	0.119572	1.22766	1.08233	-0.525345	-1.45225	-0.163802	-0.581915	0.550254	1.33097	-0.894814	-1.45127	0.758611
Sgms2	-0.502792	1.80498	0.977327	-1.23164	0.0694526	-0.604214	-0.38881	1.13904	1.05495	-1.13451	-0.370615	-0.813174
Rnf4	-0.282409	1.97632	0.145038	-0.499648	-0.918327	-0.204929	-0.704741	1.53231	1.08388	-1.14699	-0.636344	-0.344164
Prkd3	-0.0615933	2.04441	0.682467	-0.881661	-0.725955	-0.185918	-0.668526	1.41957	0.6853	-1.06277	-0.326644	-0.918687
Dsc2	-0.414644	1.70745	1.02775	-0.929895	-0.305096	-0.81236	-0.726772	1.18623	1.32656	-0.696615	-0.426393	-0.93622
Serpina7	0.0391669	-0.0253877	2.48852	-0.578344	-0.797145	0.183064	-0.269925	-0.198555	0.945274	-1.1784	-1.08587	0.477603
Mpdz	0.290828	1.27855	1.11345	-0.664712	-0.927668	-1.17202	-0.0289098	1.11897	1.37826	-1.097	-0.347167	-0.942582
Zcchc6	0.0382858	1.84394	0.213251	-1.14944	-0.755864	-0.141223	-0.966941	1.78934	0.755236	-0.489791	-0.722214	-0.414574
Abca8a	-0.944728	1.52431	0.931306	-1.1831	0.533325	-0.88359	0.473364	0.937542	-0.460111	-1.17241	1.05282	-0.808723
Ifih1	0.606479	0.751837	-0.101521	1.44552	-1.52866	-0.266249	-1.41128	0.946689	0.498155	-0.0416436	-1.45395	0.554623
Nsdhl	0.274473	1.56171	-0.362242	0.206571	0.039771	-0.0661254	-1.02144	1.17156	1.38739	-0.779732	-1.6795	-0.732427
Ctdsp2	-0.560136	1.51426	0.866107	-1.33553	-0.58401	-0.512283	-0.565689	1.62637	1.08239	-0.678992	-0.0422473	-0.810245
Klf9	-0.556234	1.10413	1.38289	-1.23922	-0.712935	-0.49494	-0.304096	1.1927	1.42312	-1.0359	-0.80893	0.0494205
Prpf18	0.0368798	1.96091	0.202228	-0.411585	-1.1467	-1.17737	-0.943913	1.38113	1.05167	-0.185902	-0.449162	-0.318189
Klhl24	-0.182497	1.4843	1.06742	-0.904733	-1.33597	-0.713766	-0.0913361	1.33809	1.14869	-0.64738	-0.967334	-0.195479
Agxt	-0.242434	1.2196	1.58949	-0.588795	-1.0876	-0.285252	1.401	0.829155	-0.0342782	-0.751803	-1.01109	-1.03799
Arhgap18	0.118613	1.6207	1.19797	-0.925592	-0.453385	-1.13706	0.760887	0.86572	0.737511	-0.980183	-0.671811	-1.13337
Tbcel	-0.122139	1.5706	1.14931	-0.937173	0.113061	-0.635811	-0.437215	0.966506	1.22369	-1.29388	-0.392214	-1.20474
Crbn	-0.649089	1.65897	1.10273	-0.488514	-1.59748	-0.368752	-0.171623	1.09404	1.11056	-0.763178	-0.789007	-0.138652
Mgea5	0.247848	1.88111	0.395304	-0.922636	-1.58672	-0.148298	-0.218942	1.29778	0.585675	-0.647948	-1.1372	0.25402
Ireb2	-0.715675	1.93207	1.38427	-0.838431	-0.281715	-0.885897	-1.27027	0.842594	0.683915	-0.674701	-0.0189061	-0.157249
Slco1b2	-0.160658	1.28699	-0.614074	0.937895	-0.343102	-0.542805	-2.10256	0.401072	1.2035	0.960847	-0.803413	-0.223694
Klf11	0.117281	1.33098	1.14178	-1.06769	-0.0896213	-1.09363	-0.786655	1.35186	1.00414	-0.773446	0.092073	-1.22707
Tprkb	-0.482077	1.99347	0.589552	-0.785997	0.284241	-1.28255	-0.870309	0.908523	0.982845	-0.4916	0.267665	-1.11376
9530068E07Rik	0.195052	1.76108	1.29041	-1.05776	-0.711068	-0.301429	0.0962938	1.28453	0.165174	-0.446125	-1.18279	-1.09338
Sort1	-0.0477341	0.864318	1.25513	-0.852464	-0.887043	-0.719371	0.00899958	1.80397	1.03245	-0.407508	-1.19138	-0.859363
Maf1	0.235764	1.20981	1.13225	-1.50349	-0.777552	-0.813962	-0.274792	1.20442	1.38528	-0.507327	-0.384371	-0.90604
Cyp2r1	0.994933	1.56507	-0.736548	-0.533681	0.442222	-1.01135	-0.479992	0.497435	1.46407	-0.0674887	-1.61991	-0.514758
D230025D16Rik	0.519602	0.60131	1.01349	-0.192772	-1.60322	-1.55714	0.388786	0.603104	1.6209	-0.318509	-1.03126	-0.044302
Cnppd1	-0.628052	1.44077	1.08026	-0.951498	-0.597723	-0.976479	-0.0939738	1.37882	1.26993	-0.430524	-0.341842	-1.14968
Bclaf1	-0.722532	1.40599	0.214631	0.105461	-1.29568	-0.908009	-0.0313204	1.79323	1.06287	-0.964078	-0.802898	0.142338
Hdac11	-0.135091	1.49098	1.02032	-1.03215	-0.21959	-0.699839	-0.168325	0.851383	1.37894	-0.519292	-0.191575	-1.77576
Tle1	0.323582	0.485181	1.22413	-0.530631	-1.45923	-0.362813	0.690217	1.19228	0.849648	-0.449078	-1.94862	-0.014666
Sdc4	-0.602185	1.07895	1.42206	0.0234875	-1.76481	0.74137	-1.30623	0.882585	0.664817	-0.0824331	-0.911565	-0.146048
St6gal1	0.214043	0.512113	1.50289	-0.038638	-1.80792	-0.0487109	-0.368524	0.375116	1.2163	-0.806166	-1.48731	0.73682
Adcy9	-0.376212	2.14291	0.256658	-0.0710541	-0.542341	-0.550976	-0.908353	1.33063	0.64575	-0.000927554	-0.358804	-1.56728
Gabarapl1	-0.193944	1.75166	1.13163	-0.655133	-1.15288	-0.781649	0.192629	1.38784	0.603266	-0.427445	-1.00559	-0.850373
Cebpe	-0.235772	1.55334	1.14483	-1.10659	0.479063	-0.667325	-0.0808258	0.949862	0.753016	-0.0424773	-1.18571	-1.56141
Spg21	-0.0692449	1.35361	1.63602	-0.572112	-0.873801	-0.688096	0.0352505	1.10354	0.843262	-0.709351	-1.45899	-0.60009
March7	-0.770566	1.70482	1.28762	-1.31095	-0.346774	-0.986108	-0.492035	0.835505	1.1124	-0.851111	-0.327923	0.145126
Trib3	-0.109077	1.70478	1.07234	-0.945604	-0.614727	-1.07181	-0.717857	1.37032	1.0139	-0.726998	-0.280409	-0.694856
Nedd1	-0.332933	1.36953	0.771216	-0.00526841	-1.31065	-0.559235	0.352665	1.52474	0.992633	-0.683837	-1.40675	-0.712117
Mat2b	-0.877375	1.8858	0.986021	-1.27187	0.150967	-0.888413	-0.742137	1.02457	1.00917	-0.6054	-0.160697	-0.510636
Meiob	-0.120541	1.62632	1.01417	-0.609896	-1.56295	-0.698146	-0.668723	0.638267	1.59556	-0.635985	-0.426628	-0.151457
Scap	-0.278744	1.73648	0.937165	-0.229399	-0.948486	-0.714939	-0.00293552	1.62061	0.528793	-0.785387	-0.539933	-1.32322
Cirbp	-0.166811	1.51077	1.06585	-0.898948	-0.227313	-0.97221	-0.866804	1.36639	1.14847	-0.713998	-0.109817	-1.13558
Bag4	-1.1519	1.99082	0.288332	-0.366039	-0.382286	-1.08615	-0.272977	0.8499	1.29779	-0.211611	-1.24736	0.291483
Wdtc1	-0.207273	1.48976	1.17489	-1.01718	-0.668338	-0.432558	-0.589374	1.37759	1.22716	-0.652964	-0.672615	-1.0291
Ugdh	0.492214	0.365169	1.49558	0.217436	-0.948106	-0.212501	1.16086	0.425793	-0.228506	-0.200944	-2.39707	-0.169928
Cyp3a25	0.165627	1.60508	0.603509	-0.923982	0.0219995	-1.05861	-0.340917	1.10182	0.886272	0.154182	-0.251727	-1.96325
Flcn	-0.306673	1.47408	1.29843	-0.782603	-0.996453	-0.692482	-0.16405	1.14229	1.34349	-0.73199	-0.924481	-0.659559
Calcoco1	-0.0525575	1.61055	1.04155	-0.806856	-0.898462	-0.993565	-0.608486	1.51089	0.949747	-0.566675	-0.209991	-0.976141
Bmp2	0.70713	1.32656	0.105102	-1.65982	-0.023179	-0.502732	0.388434	1.03327	0.683918	-1.8371	0.452736	-0.674313
Gtpbp2	0.420802	1.05121	1.40823	-1.08396	-1.4578	-1.02292	0.227759	0.953839	1.17863	-0.299728	-0.667754	-0.70831
Rbl2	-0.535583	2	0.365867	-0.788787	-0.675609	-0.904505	-0.11345	1.47646	1.07234	-0.374947	-0.617188	-0.904598
Casp6	-0.419118	1.68132	1.26332	-0.354778	-1.18118	-0.553888	-0.361602	1.17528	1.0973	-0.674616	-0.787914	-0.884125
Fbxo21	-0.0243301	1.5388	1.14691	-0.538515	-0.772237	-0.95089	-0.577121	1.33283	1.10401	-0.438594	-0.493842	-1.32702
Klkb1	-0.713263	1.80537	1.23334	-0.858048	-0.229816	-0.736054	-0.144475	1.49472	0.404476	-0.509616	-0.576507	-1.17013
Sorbs1	-0.249938	0.998564	1.59748	-0.698388	-0.398041	-0.84121	-0.748535	1.18896	1.40689	-0.986276	-0.24564	-1.02386
Ulk1	-0.105531	1.28231	1.07137	-0.393481	-1.55179	-0.412726	-0.736221	1.4621	1.13419	-0.232112	-1.14061	-0.377492
Thnsl2	0.708819	1.62998	0.395787	0.820208	-0.402714	-1.2378	0.00328447	1.23463	-0.135349	-0.309061	-1.27386	-1.43393
Nr3c2	-0.559125	1.3376	1.45511	-1.16685	-0.216013	-1.28317	-0.481946	0.965924	1.25164	-0.262415	-0.0823025	-0.958442
4930523C07Rik	-0.0862788	1.36076	0.857849	-0.849537	-0.298459	-1.01249	-1.06586	1.50045	1.0342	-0.591525	0.4126	-1.26172
Aqp9	0.0291937	1.37994	0.55765	0.462324	-1.00824	-0.956627	-1.50693	1.01379	1.30762	0.409368	-0.981183	-0.706902
Arsa	-0.70455	1.35876	1.15118	-0.707936	-0.0745538	-1.13744	-0.460693	1.03752	1.53968	-0.436221	-0.305226	-1.26052
Ktn1	-0.324649	2.06723	0.347269	-0.655834	-1.36341	-0.514678	-0.654997	1.43029	0.86015	-0.406534	-0.752139	-0.0326987
Wbscr27	-0.0794777	1.39854	1.02286	-0.243696	-0.405296	-1.45279	-0.603325	1.41148	1.066	-0.570873	-0.202648	-1.34078
Zbtb44	-1.10451	1.37355	0.774412	-1.14223	0.182559	-0.986841	-0.475365	1.21154	1.48054	-0.717712	0.151107	-0.747048
Nr1d1	0.485572	1.33169	1.01129	-0.00597939	-0.942262	-1.23687	-0.641081	1.20036	0.993685	0.101375	-0.974337	-1.32344
4833420G17Rik	-0.224455	1.55667	1.26554	-0.950606	-0.96963	-1.07352	-0.631978	1.1675	1.22851	-0.338652	-0.593231	-0.436152
Grpel2	-0.879952	0.993128	1.89346	-1.17382	0.0163622	-0.581482	-0.66637	0.849372	1.21556	-1.01618	-0.16541	-0.484664
Bdh1	-0.0870861	1.30076	1.33086	-0.35942	-0.553913	-1.08418	-1.4645	1.23462	0.864688	0.387678	-0.54075	-1.02876
Met	-0.881194	1.48721	0.136206	0.244985	0.138975	-0.0844138	-2.02256	0.482173	1.64027	-0.218223	-0.00400687	-0.919419
Cnot7	-0.0140034	1.61888	0.884986	0.24061	-1.36198	-1.25258	-0.110678	0.390018	1.15036	-0.653174	-1.39529	0.502839
Rcl1	-0.363641	1.19714	1.59459	-0.604427	-0.974671	-0.887596	-0.63017	1.1735	1.35541	-0.582881	-0.743369	-0.533891
Zranb1	-0.433428	1.60265	1.18205	-0.980596	0.142351	-0.473505	-1.35734	0.877694	1.27176	-0.735411	-0.181672	-0.914556
Fnip1	-0.54767	1.46698	1.47802	-0.526554	-0.766867	-0.822785	-0.174813	0.618341	1.56675	-0.756297	-1.08635	-0.448762
Tbc1d30	-0.223352	1.71644	0.22137	0.0980134	-1.18526	-1.08698	-1.42045	1.26119	1.22095	0.0492193	-0.174653	-0.476487
Gch1	-0.0836676	1.72033	0.697164	0.223095	-1.43403	-1.19018	-0.22186	1.16797	0.868877	0.163927	-0.989917	-0.921715
Clec2h	-0.593345	1.42539	1.17786	-0.449588	0.0807125	-1.52132	-0.131399	0.95166	1.23973	-0.460133	-0.332647	-1.38692
Rabgap1l	-0.706203	1.68461	0.712267	0.215988	-1.21495	-0.733547	-0.377915	1.13053	1.44334	-0.708052	-0.871611	-0.574457
Osbpl1a	-1.05967	1.7757	1.05554	-0.334331	-0.0851678	-0.372962	-1.53613	0.783171	1.18532	-0.872447	-0.0862076	-0.452814
Atg14	0.0859506	1.06305	1.62357	-0.480254	-1.31822	-0.533101	-0.470403	0.14526	1.69673	0.0591844	-0.715117	-1.15665
Dedd2	-0.227978	1.39506	1.44015	-0.748016	-0.978318	-0.917718	-0.0350609	1.02329	1.13907	-0.0101199	-0.868281	-1.21207
Sun2	-0.935701	1.43576	1.34082	-0.373557	-0.651871	-0.696525	-1.22323	1.6809	0.596354	-0.302639	-0.250823	-0.619487
Cyp2c44	-0.688062	1.63733	1.29718	-1.02884	0.136482	-0.462521	-0.09942	1.37318	-0.202387	-0.865841	0.3414	-1.4385
Wdr6	-0.549129	0.810902	1.32596	-0.172435	-1.06902	-1.04287	-0.28566	1.33667	1.47438	0.144136	-1.06877	-0.90415
Gckr	0.132749	1.93977	0.033129	-0.123434	-0.524923	-1.50727	0.780476	1.1542	0.431252	-0.757793	-0.170615	-1.38754
Heca	-0.221833	1.66311	1.14197	-1.43851	-0.521533	-1.03028	-0.271651	1.00088	1.20936	-0.218557	-0.779287	-0.533671
Xrn2	-0.770372	1.77847	0.93045	-0.257543	-0.532271	-0.816515	-1.47195	0.994289	1.21293	-0.593117	-0.605117	0.130746
Erf	-1.2029	1.2424	1.03426	-0.478223	-0.683051	-0.19661	-0.445191	1.32388	1.60346	-0.94085	-0.69371	-0.563473
Tmem106b	-0.862345	2.15458	1.21761	-0.65333	0.478427	-1.07477	-0.433038	0.49866	0.679263	-0.520241	-0.584088	-0.900729
Acbd5	-0.436843	1.9452	0.955072	-0.4667	-0.671228	-1.01867	-0.405541	1.28072	0.756738	0.0453525	-0.81973	-1.16437
Nfkbia	1.37595	1.00544	0.777021	-0.745599	-0.981133	-0.285558	-1.08521	0.700889	1.03195	0.00260168	-0.0193286	-1.77702
Ypel5	-0.274265	1.06509	1.07354	-0.312754	-0.192583	-0.816954	-1.41919	0.638122	2.00615	-0.127643	-0.698642	-0.940864
Tm4sf4	-0.783934	0.106614	2.44417	0.362253	-0.482785	-0.125815	0.0790641	-0.423676	1.05301	-0.0575249	-0.658693	-1.51268
Slc7a2	-0.765959	1.09563	1.67909	0.0783717	-1.29062	-0.763885	0.673034	0.612121	0.75858	0.214552	-0.965306	-1.32561
Ugt2b36	1.67155	1.46532	-0.512848	-0.77723	0.406509	-1.11322	-0.6457	1.19372	-0.237834	0.396571	-0.80938	-1.03746
Smurf1	-0.958553	1.31737	1.22064	-0.568661	0.229614	-0.864771	-0.778977	1.13733	1.35508	-0.601493	-0.230476	-1.25711
Slc25a47	0.0320326	0.933885	1.25545	-0.0995876	-1.0074	-0.186361	-1.9699	1.12034	1.12531	0.230596	-0.777817	-0.656532
Gpr146	-1.19693	1.28925	1.51151	-0.26122	-0.639345	-1.22803	-0.461188	1.22508	1.00604	-0.279098	-0.9104	-0.0556744
Chuk	-1.02681	1.58464	0.336615	-0.432283	-0.346031	-0.604407	-1.28038	1.31407	1.28339	-0.0556929	-1.2033	0.430175
Acsm5	-0.473066	1.8722	0.703819	-0.60089	-0.177622	-1.20665	-0.912586	1.60587	0.670927	-0.292272	-0.225974	-0.963754
Zcchc11	-0.721334	1.31793	1.49288	-0.0811838	0.104543	-1.47158	-0.772409	0.92	1.0415	-0.398754	-0.159236	-1.27235
Abcg8	-0.865151	1.12486	0.903201	0.336619	-1.14557	-0.908267	0.87401	0.84458	0.986104	0.382901	-1.02702	-1.50627
Zfp385b	-0.436781	1.45911	0.571736	-0.759826	-0.0204133	-0.541504	-0.211522	0.635402	1.28146	-0.295619	0.553571	-2.23561
Abcd2	-0.404783	1.40197	1.92728	-0.475898	-0.0907533	-1.04299	0.359821	1.03778	-0.106765	-1.0818	-0.384791	-1.13906
C77080	-0.242377	1.2083	1.26539	-0.0852394	-1.06346	-0.940014	-0.760914	1.14194	1.40296	0.0735797	-1.02437	-0.975797
Bach1	-0.778167	0.502175	2.15775	-0.624989	-0.343215	-1.18153	0.31358	0.0954428	1.48227	-0.406304	-1.03964	-0.177379
Angptl4	0.213939	0.216321	0.917465	0.166063	-0.904381	0.0885913	-2.70138	0.863385	0.996936	0.345754	0.0319305	-0.234628
Slc38a2	0.233322	0.355706	1.4493	-0.159828	-1.39437	-1.15344	1.1166	0.191228	1.39482	0.0484496	-1.14139	-0.9404
Fam134b	-1.10293	1.93674	1.26294	0.204602	-0.577013	-0.806313	-0.841613	1.04917	0.532951	-0.0439172	-0.723294	-0.891322
Slc38a4	-1.09455	1.461	1.38604	0.313169	-0.530231	-0.958313	0.260144	0.813846	0.789152	-0.126827	-0.707299	-1.60612
Npc1	-0.579931	1.51858	1.02697	-0.0792111	-0.294577	-0.972225	-1.10908	1.13791	1.07405	-0.132128	0.0123273	-1.60268
Aspg	-0.262569	1.59554	1.2204	-0.587098	-0.775537	-0.905217	-0.157607	1.24055	1.09355	-0.69131	-0.482186	-1.28852
1600014C10Rik	-0.492648	1.29464	0.707786	-0.00281322	-0.86424	-0.846848	-1.21232	1.38016	1.39317	0.335114	-0.487555	-1.20444
Pskh1	-0.450281	1.25363	1.31402	-0.638755	-0.294887	-0.976349	-0.853509	0.902632	1.38265	-0.486404	0.344194	-1.49693
Dennd5b	-0.368979	1.78586	0.58212	0.083158	-0.746154	-0.989772	-0.589883	0.801377	1.59875	-0.163097	-0.65545	-1.33792
Spata2l	-0.426589	1.35309	0.815505	-0.666502	-0.298215	-0.227671	-1.51972	1.9183	0.671066	-0.589341	-0.0568871	-0.973039
Klhl21	-0.249103	1.33216	1.02374	-0.175662	-1.44254	-0.486896	-0.622536	1.11079	1.32136	0.261963	-1.33757	-0.735723
Stard7	-0.974598	2.32438	0.173869	-0.350107	-0.161191	-1.00339	-0.707357	1.03771	0.901994	0.155083	-0.508352	-0.888037
Tspan12	-0.963433	1.95143	0.894166	-0.334073	-0.321007	-1.1213	-0.533956	0.898798	0.673653	0.775809	-0.97113	-0.948953
Scamp1	-0.685883	1.69411	1.30772	0.0415552	-0.873963	-0.931938	-0.636847	0.983005	1.0106	0.0447242	-1.05706	-0.896012
Lurap1l	-0.107511	0.0793048	1.99224	-0.0844851	-0.827524	0.0282055	-0.524289	-0.0297132	1.31443	0.577901	-1.93668	-0.481884
Hoga1	-0.222557	1.56728	0.428936	0.6651	0.21064	-1.57269	-1.0637	1.01043	0.438531	0.554972	-0.432603	-1.58435
Sult1c2	-1.37028	1.45255	1.07813	0.170675	0.49997	-1.87093	0.0671728	0.43786	0.628579	-0.688927	0.476827	-0.881616
P2rx4	-0.665622	0.909196	1.88766	0.202298	-1.19876	-0.94512	0.160103	0.664901	0.985383	0.153866	-1.16003	-0.993881
Kat2b	-0.730334	1.68317	0.720077	-0.107978	-0.318786	-1.19611	-1.08978	1.26796	1.23546	0.108932	-0.764755	-0.807857
Ppargc1a	-0.616045	1.52559	1.67743	-0.635222	0.136779	-1.30022	-0.145885	0.346184	0.674143	-0.124451	0.117468	-1.65578
Pck1	0.734888	-0.426935	1.22102	0.477538	-2.31852	-0.0526399	0.40055	0.0673959	0.954388	0.699758	-1.06661	-0.690832
Fgfrl1	-0.854908	1.50913	0.92761	-0.000485082	-0.299589	-0.947831	-0.778028	1.16339	1.37569	-0.0806319	-0.649123	-1.36523
Trpm7	-1.05213	1.72281	1.17738	-0.0645443	-0.639793	-1.04898	-0.869981	0.570763	1.51516	-0.225551	-0.483939	-0.601207
Fnip2	-0.641698	1.4889	0.711853	-0.207584	0.0633947	-0.962554	-1.15099	0.718348	1.74945	-0.503214	0.0508677	-1.31677
Il15ra	-0.477285	0.784646	1.3546	0.0257343	-0.863443	-0.889911	-1.54692	0.77309	1.65596	0.3198	-0.179051	-0.957228
Alcam	-0.332446	0.772234	1.48896	0.489961	-0.118441	-1.81331	0.160045	0.667137	0.850041	-0.316742	-0.047983	-1.79946
Lpin2	-0.155205	0.819997	1.72077	-0.538973	0.0630003	-1.07077	-0.965166	0.54588	1.28944	-0.313445	0.286435	-1.68196
Atp5sl	-0.633482	1.62291	0.853285	-0.344643	-0.780837	-0.907353	-0.651379	0.929568	1.41424	0.237235	-0.226624	-1.51291
Rgs16	-0.392864	1.76882	1.0237	-0.333473	-0.737222	-1.01979	-1.23249	0.77993	1.33935	-0.0573694	-0.121162	-1.01743
Arrdc2	-0.372855	0.986408	0.726173	-0.824318	0.776679	-1.10896	-1.30341	1.06252	0.982535	-0.0511898	0.718793	-1.59237
Pbld1	-0.70547	1.33862	0.744262	0.249449	-0.434725	-0.987738	-1.04658	0.948521	1.37854	0.318964	-0.0939673	-1.70988
Ipmk	-0.827798	1.4552	1.13989	-1.1075	0.879593	-0.760936	-0.479886	0.378238	1.05003	-0.762008	0.465352	-1.43017
Rnf19b	-0.6369	1.25418	1.4237	-0.476608	-0.622984	-1.00507	-0.839331	1.09162	1.50012	-0.138418	-0.804163	-0.746139
Hsd17b6	-1.0483	1.21729	1.79106	-1.27241	-0.292247	-0.343558	-0.0156165	0.670577	0.643137	-0.445868	0.527234	-1.4313
Tgfbr2	-0.0445946	0.842762	-0.271905	1.58064	-0.593977	-1.08836	-1.60448	0.822412	1.04418	0.653415	-0.164001	-1.1761
Rasgef1b	0.584524	-1.57882	1.74022	-0.375668	-0.603258	-0.321538	1.57245	0.346104	0.434875	-0.0468238	-0.551775	-1.20029
Slco1a4	-2.29502	1.22076	0.859952	-0.170822	0.586934	-0.876918	0.647527	0.0859603	0.418151	0.184875	0.537064	-1.19846
Nr1d2	-0.411075	1.0658	1.08299	0.577535	-0.455232	-1.50412	-1.11938	0.831417	1.22215	0.492611	-0.417297	-1.3654
Slc38a3	-0.970782	1.33224	1.06746	0.995151	-0.824823	-1.22076	-0.304083	0.808486	0.770835	0.443839	-0.698668	-1.3989
Rnf169	0.415618	0.197775	1.24459	0.173532	-1.17788	-1.54803	0.0857547	0.0609776	1.78964	0.465781	-0.33609	-1.37166
Rapgef4	-0.278309	-0.076662	1.5367	0.67229	-1.56403	0.19307	-1.0306	-0.492556	1.47457	0.621441	-1.30159	0.24567
Gpcpd1	-0.857077	1.00976	0.939349	1.02515	-1.17579	-1.20355	-0.983913	0.805164	1.15316	0.714265	-0.775172	-0.651344
Hook2	-0.706813	1.04313	1.37715	-0.286046	-1.04177	-1.25916	-0.380565	0.59312	1.56668	0.64434	-1.08771	-0.46236
Prss8	-1.14932	1.27575	1.6657	-0.366293	0.514182	-1.09578	-0.394649	0.466435	0.905275	-0.815612	0.307692	-1.31338
Uox	-1.33057	1.26382	1.46259	0.43596	0.44266	-1.45707	0.0890401	0.144964	0.562605	0.127475	-0.127097	-1.61438
N4bp2l1	-0.208631	0.718175	0.594874	-0.179915	-0.0041254	-0.0286442	-1.03936	0.766006	0.99717	0.17599	0.800764	-2.5923
Gne	-0.427575	0.27736	1.50216	0.651616	-1.02732	-0.712365	-1.13858	0.316516	1.6391	0.794329	-0.828319	-1.04692
Sds	-0.697823	-0.338683	1.27087	1.22577	-0.976085	-0.669002	1.54995	-0.307372	-0.106101	1.0953	-0.826033	-1.22079
Slc25a32	-1.34398	0.665175	0.949628	1.16394	-0.974243	-0.243602	-1.18073	-0.394991	0.53416	1.30917	-1.19606	0.711529
Slc2a2	-0.321485	1.03418	-0.247596	0.851468	0.540341	-0.634312	-2.44052	0.500502	0.8203	0.636008	0.258846	-0.997738
Dbp	-1.15455	1.10628	1.12537	0.586419	-0.428376	-0.879177	-1.38748	0.892375	1.20158	0.496318	-0.425839	-1.13291
Rab43	-0.579815	0.845444	0.681701	0.454833	-0.206589	-1.04073	-1.74528	0.868385	1.16224	0.732276	0.356415	-1.52888
Anxa7	-0.61743	1.15629	1.37988	0.520902	-0.385393	-1.28415	-0.728839	0.411553	1.03126	0.864749	-1.03573	-1.31309
4933426M11Rik	-0.490755	-0.25788	0.266309	1.39946	-1.269	-0.117776	-0.559963	-0.404187	-0.108591	1.05385	-1.38674	1.87527
Ngef	-1.54549	1.22315	0.781284	0.524687	-0.347631	-0.639848	-1.1288	0.478466	1.34017	0.466636	0.294952	-1.44758
Ugp2	-0.711941	2.2027	-0.4885	0.586595	0.480535	-1.38804	-1.07098	0.104581	0.678437	0.169793	0.45846	-1.02164
Pitpnc1	-0.522266	0.501202	0.574267	-0.412987	0.463782	-1.07944	-0.923796	0.016132	1.89453	-0.358908	1.34009	-1.49261
Pptc7	-1.5315	0.792247	0.153363	1.72279	-0.637061	-0.980794	-0.474688	-0.370116	0.776439	1.49991	-0.495386	-0.455201
Upp2	-1.32768	0.821782	0.927475	1.20369	-0.494764	-1.11276	-0.894595	0.418383	0.974748	1.08267	-0.35569	-1.24325
Klf15	0.555393	1.02556	0.360333	0.464967	-1.25606	-0.319953	0.427601	0.100522	0.185509	0.986911	0.00147094	-2.53225
Nox4	-0.565714	1.82736	0.0882829	0.0316382	-0.085597	-1.32806	-1.61147	0.67864	1.12931	0.561364	0.207046	-0.9328
Klf13	-1.48093	0.124715	1.30631	0.507273	-0.421144	-0.0198345	-1.47737	0.117157	1.94052	0.391352	-0.341471	-0.646576
Pim3	-0.0915098	-0.103883	1.47743	0.586669	-0.706045	-0.907802	-1.58024	-0.330572	1.20622	1.02167	0.67904	-1.25097
1810055G02Rik	-0.444153	-1.28771	1.00592	1.31808	-0.880529	-0.180539	-1.85861	0.333133	0.91518	1.08526	0.0544789	-0.0605176
Lpin1	-0.626971	0.0222705	0.525497	1.63212	-0.621368	-0.165971	-1.71699	-0.135104	0.174754	1.89703	-0.785784	-0.199478
Arhgef26	-0.973026	-0.43648	0.973641	1.4011	-0.853128	-0.483924	-1.24525	-0.467121	1.01612	1.30054	-0.973522	0.741048
Ndel1	-0.301844	0.912355	0.325059	1.24088	-0.543943	-1.00625	-0.0696678	-0.4219	0.600412	1.52416	-0.206565	-2.0527
Gtf2a2	-1.25877	0.207344	0.172079	1.72297	-0.316626	-1.01774	-1.41454	-0.155379	1.03342	1.39795	-0.432567	0.0618594
Tob2	-1.90536	0.756492	0.303921	0.837436	-1.46385	-0.107092	-1.30884	0.574745	0.801032	0.930181	0.545665	0.0356766
Mknk2	-0.492083	0.440911	1.29695	1.14532	-0.243641	-1.0944	-0.698935	-0.0912165	0.945217	1.00993	-0.259789	-1.95827
Coq10b	-0.502846	-0.921264	1.09033	1.55164	-0.425597	-0.62004	-0.25039	-1.2897	1.23678	1.31999	-0.720315	-0.468587
Itch	-0.652913	0.734878	-0.226265	1.37889	-0.0689943	-1.08611	-1.77544	-0.522236	0.983449	1.43018	0.371394	-0.566824
Hnmt	-0.462359	1.33613	-0.600099	0.556253	1.70943	-1.26629	-1.24517	-1.06433	0.180891	0.13024	0.998997	-0.273693
Tnfrsf1b	-0.128841	-1.67277	0.31706	1.09223	-1.32415	0.747642	-1.2049	0.287824	0.2928	1.60401	0.43394	-0.444836
Tef	-1.5496	0.704518	0.867914	0.754047	0.295749	-0.707766	-1.80815	0.341774	1.07427	0.771665	0.252006	-0.996424
Serpina6	-1.51627	1.28366	1.09744	-0.434338	1.08321	-0.969039	0.120107	-0.311457	0.114087	-0.867137	1.33817	-0.938438
Map2k6	-0.888264	1.06672	-0.402763	-0.0913443	0.946551	-0.88923	-1.33136	0.436808	1.13509	0.206031	1.30301	-1.49124
Cyp2a5	-1.85362	0.117366	0.264755	0.951014	1.54351	-0.67862	-1.4201	-0.395561	-0.0792255	0.943121	0.793323	-0.185956
Hmgcr	-1.40342	-0.0838012	0.464588	1.4164	1.36439	-0.815099	-0.94441	-1.12263	0.816249	0.303322	0.828312	-0.823915
Zbtb16	0.24103	-0.903788	-0.826289	1.36144	-0.852888	0.919889	-0.96133	-0.78972	-0.31217	2.08376	-0.0962835	0.136346
Errfi1	0.452641	-2.69305	0.316067	0.499073	-0.294107	0.235572	0.763766	-1.20213	0.45371	0.527376	0.25097	0.690105
Akr1c14	-0.129022	-0.118428	-1.10351	0.868341	0.687572	0.114601	-1.7939	-0.711854	-0.974419	1.53459	0.529762	1.09627
Ttc23	0.282251	-0.817962	-1.67682	1.00441	1.06702	0.718587	-1.2533	-0.912194	-0.582136	0.772338	1.17881	0.219005
Gbe1	0.462995	0.446522	-0.85652	0.407939	1.60899	-0.54696	-2.25257	-0.376529	0.189957	-0.327901	1.19862	0.045449
G6pc	1.53355	-1.18636	-1.29065	-0.241059	0.0291326	0.443778	1.43748	-0.829313	-1.34958	0.344294	0.482023	0.626708

## Sheet: Fig1H
Phase values plotted in figure 1H are from Atger et al, PNAS 2015 (DOI: 10.1073/pnas.1515308112)
All genes analysed by the Atger et al study where extracted and overlapped with genes regulated at ZT14fed relative to ZT10. Overlapping genes were used for subsequent analysis
Phase values > 0 are plotted in figure 1H
Genes_fed_induced (red)	phase_Exon_WT
Fndc3b	0
Selenbp2	0
Serpina1e	0
Fgl1	0
Serpina3k	0
6430548M08Rik	0
Rbp4	0
Ldha	0
Cyp7b1	0
Mug1	0
Pelo	0
Cep350	0
Ubc	0
Spen	0
Nfe2l1	0
Ero1lb	0
Lrg1	0
Mup21	0
Trip11	0
Ugt2b38	0
Chd4	0
Tmem248	0
Ets2	0
Sec24d	0
Ficd	0
Pja2	0
Onecut2	0
Cyr61	0
Trim25	0
P4hb	0
Fndc3a	0
Preb	0
Zcchc7	0
Fam63a	0
Hdlbp	0
Baz2a	0
Osbp	0
Tnrc18	0
Chd8	0
Gjb2	0
Pdia6	0
Tbccd1	0
Chd9	0
Tbx3	0
Alad	0
Nav2	0
Trim14	0.0973077
Tnfaip2	0.134059
Hnrnpu	0.240611
Pde9a	0.338421
Sh3pxd2a	0.501593
Cldn1	1.09937
Insig2	1.50546
Osgin1	1.94172
Pcdh1	5.19258
Srrm2	5.39729
Golgb1	7.29161
Arrdc3	7.7512
Slc25a22	8.19504
Ddx6	8.75419
Sel1l3	9.06506
Slc20a1	12.8611
Mis12	13.3902
Usp36	13.5732
B4galt5	13.7805
St3gal5	13.913
Zyx	13.9382
Foxa3	14.1123
Alas1	14.2606
Kank2	14.3568
Hnf4a	14.4182
Bhlhe40	14.4447
Hlf	14.4986
Vegfa	14.6773
Ccdc117	14.7203
Fam102a	14.7461
Bet1l	15.1257
Inhbe	15.262
Mat2a	15.3044
Ddit3	15.3764
Pik3r1	15.4651
Papd7	15.5828
Eif4ebp3	15.6254
Dnajb1	15.6967
Homer2	15.7088
Saa4	15.7437
Dnajb4	15.7463
Tns1	15.7716
9630033F20Rik	15.8142
D5Ertd579e	16.046
Gcc1	16.0819
Baz1b	16.281
Txndc5	16.2834
Caskin2	16.3238
Per2	16.3286
Nus1	16.351
Dnaja1	16.3863
Ldlr	16.6126
Hspb8	16.622
Naa16	16.7195
Hamp	16.7219
Lyst	16.7372
Paqr7	16.7567
Mapk14	16.8
Tmem41b	16.8329
Bcl9l	16.8888
Gck	16.8941
Thrsp	16.9594
Banp	17.0008
Srebf1	17.0063
Txlna	17.0197
Pnn	17.0276
1600002H07Rik	17.0334
Uspl1	17.0345
Mgll	17.0364
Rcan1	17.0806
Pdcd11	17.1211
Fam195a	17.1454
Gmppb	17.1958
4833439L19Rik	17.2582
Rbm8a	17.2936
Creld2	17.2954
Sec14l1	17.3213
Slc35e1	17.3544
P4ha1	17.3661
Morc2a	17.3683
Nuak2	17.3958
Rreb1	17.4056
Nop2	17.4162
Sfpq	17.4184
Mybbp1a	17.4419
Fmo5	17.4611
Mavs	17.4847
Glyctk	17.5367
Samd1	17.549
Ppp1r15b	17.6086
Tysnd1	17.6634
Bag3	17.7279
Polr1b	17.7324
Top1	17.7883
Insig1	17.8426
Alpl	17.8549
Pfkfb1	17.8707
Mlec	17.9064
Gfpt1	17.9079
Sec14l4	17.9306
Trp53inp2	17.936
AW209491	17.9399
Ccdc134	17.9699
Pde12	18.0235
Bysl	18.0493
Apba3	18.0709
Hsp90b1	18.0818
Pllp	18.0836
Ywhag	18.0858
Lpgat1	18.1094
Golga1	18.1151
Hsp90ab1	18.1328
Ube2g2	18.1338
Cacybp	18.1813
Nolc1	18.1983
Hsph1	18.2811
Ubqln4	18.2844
Chordc1	18.3065
Gm6484	18.307
Fasn	18.3351
Gimap9	18.3413
Gtf2f1	18.3528
Ahsa2	18.3607
Tbl2	18.4028
Fgf1	18.4044
Nfic	18.4084
Nop58	18.4445
Mid1ip1	18.4514
Tmed9	18.4894
Prpf3	18.5385
Sec23b	18.5791
Esr1	18.5842
Cct7	18.5965
Srsf7	18.6178
Nsd1	18.6188
Heatr1	18.6316
Ahsa1	18.6332
Rrp12	18.6709
Id3	18.6709
Nat6	18.7135
Prps1l3	18.7453
Ssr1	18.8109
Cad	18.8141
Epha2	18.8213
Tmem33	18.8408
Nop16	18.8792
Foxa2	18.8915
G0s2	18.9111
Lzts2	18.9512
Hspa5	18.9754
Gemin5	18.9883
Rorc	19.0152
Wwc1	19.0277
Ints2	19.0555
Stip1	19.0639
Manf	19.074
Slc25a45	19.0869
Hsp90aa1	19.0948
Dnaja4	19.1262
Ncbp2	19.1562
Morf4l2	19.1631
Mesdc2	19.1682
Ppp1r3b	19.1685
Ubfd1	19.1802
Mvd	19.2138
Lrrc3	19.2138
Znfx1	19.2336
Tmem37	19.2513
Pus7	19.2662
Usp46	19.2732
Odc1	19.3355
Mical3	19.3627
Hyou1	19.382
Bcl3	19.417
G3bp1	19.4237
Dot1l	19.446
Serpine2	19.4472
Inhbc	19.4661
Dynll1	19.4739
Ski	19.4773
Lrrc59	19.5788
Pknox1	19.5831
Igfals	19.5964
Ttf1	19.5967
Chst13	19.6133
Bcor	19.6553
Dexi	19.7283
Skil	19.7457
Zbtb5	19.7718
Hspb1	19.8267
Xpo1	19.8373
Uck1	19.8519
Naa15	19.8661
Utp14b	19.8758
Cpox	19.9088
Etv6	19.9808
Gpr125	19.9861
Hspa4l	20.0024
Creld1	20.0026
Hdhd3	20.0044
Atp2a2	20.0577
Cdk2ap2	20.0929
Pwp2	20.0931
Dtx3l	20.1159
Mtmr4	20.1597
Palld	20.1729
Lad1	20.1955
Zfr	20.2586
Lonrf3	20.2899
Pnpla6	20.3004
Dnajb11	20.3038
Hnrnpc	20.3064
Gtf3c1	20.3274
Cry1	20.3712
Stat2	20.4007
Ubxn4	20.4094
Fkbp4	20.4105
Kifc3	20.4147
Tra2a	20.46
Serpinh1	20.4785
Hyal1	20.4872
Cml5	20.49
Kif13b	20.4938
Acsl1	20.5188
Stt3b	20.5255
Ints3	20.5788
Desi2	20.624
Supt7l	20.6546
Mrap	20.6849
Agpat2	20.7312
Tuba1c	20.7501
Ncoa5	20.7707
Mcfd2	20.7724
Acnat2	20.7992
Mal2	20.8012
Slc17a3	20.8149
Actn4	20.8495
Ppa1	20.8735
Gata4	20.9636
Tor3a	20.9817
Dapk2	20.9832
Ahctf1	21.0289
S1pr1	21.0437
Itga5	21.2452
Slc45a3	21.2479
Mpst	21.2916
Mup9	21.2986
Arhgef19	21.3203
Cpt2	21.3499
Insc	21.3882
Mup17	21.4291
Eif1a	21.49
Caprin1	21.6872
Mup1	21.7209
Gale	21.7431
Nedd4l	21.9148
Chka	22.032
Lnx2	22.0345
Abtb2	22.0918
Ormdl3	22.1351
Cxadr	22.1357
Acnat1	22.2611
Irak2	22.3929
Leo1	22.4011
Lgalsl	22.414
Fat1	22.4233
Leap2	22.61
Rai14	22.6642
Irs1	22.6888
Mical2	22.7143
Gbf1	22.7398
Pvrl1	22.7412
Tsc22d1	22.7909
Calr	22.8422
Clock	22.8561
Id2	23.0239
Pnkd	23.0767
Rfxank	23.0978
Arntl	23.1838
Trim2	23.2218
Slc30a10	23.223
Tuba4a	23.2572
Tubb2a	23.2812
Gldc	23.5016
Fpgs	23.5533
4932438A13Rik	23.8237
Genes_fed_repressed (green)	phase_Exon_WT
Slc6a6	0
Car8	0
Gsta2	0
Fgfr2	0
Hyi	0
Entpd5	0
Ces1g	0
Cadm1	0
Inmt	0
Cd36	0
Chdh	0
Hpgd	0
Pltp	0
Pdk1	0
Tm7sf3	0
Selenbp1	0
Gsta4	0
AW112010	0
Scd1	0
Acaa1b	0
Rdh16	0
Aqp1	0
Slc16a7	0
Igfbp2	0
Mug2	0
Ces1c	0
Lipc	0
Arl5b	0
Ehhadh	0
Ces1e	0.109401
Aqp8	0.134984
Dapk1	0.362547
Cyb5b	0.540611
Sucnr1	1.15959
Irf2bp2	1.29844
Rnf125	1.4214
Nqo2	1.42953
Tfpi2	1.62766
Acss2	1.82613
Ccng2	1.8296
Ifit1	1.8548
Rdh11	2.18662
Comt	2.21186
Cyp2c29	2.38087
Zfand5	2.54658
Fbxo8	2.69981
Serpinb1a	2.86607
Acsl5	2.897
Bco2	2.94067
Trp53inp1	3.13621
Irs2	3.13816
Khnyn	3.21725
Hsd3b7	3.25041
Tymp	3.30138
Camk1d	3.32821
Sp3	3.37976
Gm4952	3.54232
Arhgef10l	3.62257
Elf1	3.63824
Slc17a4	3.77811
Abcb11	3.91629
Ddah1	3.92197
Cald1	4.02664
Amt	4.05634
Tmem140	4.15936
Adh4	4.16414
Rnf167	4.16683
Elovl5	4.29112
Gstm6	4.33963
Kynu	4.35528
Crot	4.38377
Cyp2c55	4.39136
Lgals9	4.39585
Slc19a2	4.42721
H6pd	4.42845
Erbb3	4.49658
Cyp4a14	4.50476
8430408G22Rik	4.52832
Ocln	4.64078
Foxp1	4.77286
Nr2c2	4.82933
Epc2	4.82937
C130074G19Rik	4.8367
Ip6k2	4.87261
Iws1	4.88947
Cdc14b	4.90073
9130409I23Rik	4.90465
Trit1	4.92548
Gstm4	4.94778
Spata13	4.96601
Igfbp1	4.97387
Pum1	5.05993
Parp12	5.07789
Enpp3	5.0962
Nat2	5.14519
Pdcd4	5.15744
Amdhd1	5.2344
Fbxl3	5.29949
Stom	5.32434
Gnpnat1	5.36969
Hbp1	5.4018
Usp18	5.41022
Ugt2b35	5.4259
Pcmtd2	5.45131
Srsf5	5.4836
Tcp11l2	5.48782
Agtr1a	5.49953
Slc20a2	5.60434
Nxt2	5.61955
Gstm2	5.62796
Ppm1k	5.63872
Iigp1	5.6851
Gabpa	5.69667
Dixdc1	5.69813
Abca8b	5.75187
Zfp867	5.78885
Aox3	5.8283
Akr1c6	5.86065
Avl9	5.86158
Sash1	5.92719
Serpinf2	5.94154
Zfp277	5.99106
Dyrk1b	6.04226
Casp3	6.06117
Rdx	6.10058
Gpr110	6.10304
Xkr9	6.14666
Slc4a4	6.15281
Sgms2	6.16595
Rnf4	6.16899
Prkd3	6.18015
Dsc2	6.20315
Serpina7	6.25937
Mpdz	6.26843
Zcchc6	6.31346
Abca8a	6.3347
Ifih1	6.37969
Nsdhl	6.40333
Ctdsp2	6.40628
Klf9	6.42214
Prpf18	6.51047
Klhl24	6.53
Agxt	6.53905
Arhgap18	6.54015
Tbcel	6.55654
Crbn	6.59459
Mgea5	6.59758
Ireb2	6.60468
Slco1b2	6.62842
Klf11	6.65619
Tprkb	6.66576
9530068E07Rik	6.73615
Sort1	6.74007
Maf1	6.79414
Cyp2r1	6.82814
D230025D16Rik	6.85499
Cnppd1	6.85597
Bclaf1	6.87493
Hdac11	6.89422
Tle1	6.93365
Sdc4	6.93659
St6gal1	6.9417
Adcy9	6.95998
Gabarapl1	6.96573
Cebpe	6.96699
Spg21	6.97604
March7	6.98156
Trib3	7.02034
Nedd1	7.06361
Mat2b	7.06796
Meiob	7.14168
Scap	7.15147
Cirbp	7.16734
Bag4	7.21564
Wdtc1	7.22322
Ugdh	7.26056
Cyp3a25	7.28458
Flcn	7.30917
Calcoco1	7.32635
Bmp2	7.34022
Gtpbp2	7.35654
Rbl2	7.39075
Casp6	7.42444
Fbxo21	7.4398
Klkb1	7.46419
Sorbs1	7.52443
Ulk1	7.52932
Thnsl2	7.53817
Nr3c2	7.55112
4930523C07Rik	7.57259
Aqp9	7.5793
Arsa	7.64574
Ktn1	7.65147
Wbscr27	7.66141
Zbtb44	7.67566
Nr1d1	7.72132
4833420G17Rik	7.73003
Grpel2	7.7426
Bdh1	7.77501
Met	7.79675
Cnot7	7.84099
Rcl1	7.85603
Zranb1	7.85671
Fnip1	7.85698
Tbc1d30	7.88175
Gch1	7.89655
Clec2h	7.95576
Rabgap1l	7.95586
Osbpl1a	7.9587
Atg14	7.98604
Dedd2	8.05214
Sun2	8.05418
Cyp2c44	8.17109
Wdr6	8.18329
Gckr	8.19849
Heca	8.22848
Xrn2	8.24668
Erf	8.25753
Tmem106b	8.27726
Acbd5	8.28586
Nfkbia	8.28997
Ypel5	8.29162
Tm4sf4	8.29351
Slc7a2	8.30023
Ugt2b36	8.3703
Smurf1	8.39802
Slc25a47	8.4045
Gpr146	8.41794
Chuk	8.46554
Acsm5	8.4799
Zcchc11	8.48382
Abcg8	8.5014
Zfp385b	8.51852
Abcd2	8.58817
C77080	8.60141
Bach1	8.6294
Angptl4	8.66455
Slc38a2	8.71265
Fam134b	8.74015
Slc38a4	8.74656
Npc1	8.77262
Aspg	8.791
1600014C10Rik	8.80588
Pskh1	8.80835
Dennd5b	8.81368
Spata2l	8.8179
Klhl21	8.88793
Stard7	8.91074
Tspan12	8.962
Scamp1	8.97948
Lurap1l	8.98361
Hoga1	9.00462
Sult1c2	9.01257
P2rx4	9.02099
Kat2b	9.05297
Ppargc1a	9.06003
Pck1	9.07466
Fgfrl1	9.09267
Trpm7	9.10455
Fnip2	9.14523
Il15ra	9.16665
Alcam	9.16745
Lpin2	9.17529
Atp5sl	9.23558
Rgs16	9.24762
Arrdc2	9.3367
Pbld1	9.48343
Ipmk	9.52692
Rnf19b	9.54889
Hsd17b6	9.59071
Tgfbr2	9.648
Rasgef1b	9.64995
Slco1a4	9.74818
Nr1d2	9.86169
Slc38a3	9.89531
Rnf169	9.90949
Rapgef4	9.95992
Gpcpd1	9.99815
Hook2	10.0175
Prss8	10.0461
Uox	10.1482
N4bp2l1	10.1967
Gne	10.2112
Sds	10.3234
Slc25a32	10.5266
Slc2a2	10.6078
Dbp	10.6546
Rab43	10.7467
Anxa7	10.7671
4933426M11Rik	10.8158
Ngef	10.8757
Ugp2	11.013
Pitpnc1	11.0394
Pptc7	11.0843
Upp2	11.1883
Klf15	11.2369
Nox4	11.3564
Klf13	11.3855
Pim3	11.3868
1810055G02Rik	11.3873
Lpin1	11.6543
Arhgef26	11.7292
Ndel1	11.8647
Gtf2a2	11.8688
Tob2	11.9297
Mknk2	11.9363
Coq10b	11.9408
Itch	11.9683
Hnmt	12.3304
Tnfrsf1b	12.3493
Tef	12.4412
Serpina6	12.4558
Map2k6	12.8778
Cyp2a5	13.8472
Hmgcr	14.3444
Zbtb16	14.3691
Errfi1	15.0058
Akr1c14	16.1087
Ttc23	16.1301
Gbe1	17.0479
G6pc	23.0508

## Sheet: Fig1I
Data plotted in figure 1I were processed RNA-seq data from Atger et al, PNAS 2015 (DOI: 10.1073/pnas.1515308112)
All genes analysed by the Atger et al study were extracted and overlapped with genes regulated at ZT14fed relative to ZT10. Overlapping genes were used for subsequent analysis
RPKM values reported by Atger et al were normalized (z-score)
Z-scores were averaged from four biological replicates in each of the groups characterized in figure D-E (Q1-Q5)
Fed induced
	ZT2	ZT6	ZT10	ZT14	ZT18	ZT22
Q1	-0.173619	-0.780876	-1.19643	0.32727	0.633282	0.300796
Q2	-0.266306	-0.699864	-1.03448	0.409248	0.738547	0.128827
Q3	-0.275289	-0.742092	-1.03156	0.466975	0.623723	0.102554
Q4	-0.156591	-0.652748	-0.88569	0.552696	0.507152	0.0731689
Q5	-0.00985978	-0.452674	-0.708338	0.556822	0.650348	0.158857
Fed repressed
	ZT2	ZT6	ZT10	ZT14	ZT18	ZT22
Q1	0.00303314	0.791352	0.72622	-0.525271	-0.612633	-0.271828
Q2	-0.174409	0.710343	0.602971	-0.549702	-0.719083	-0.405314
Q3	-0.0588882	0.819813	0.937886	-0.178417	-0.497571	-0.179498
Q4	-0.102659	0.902336	0.834213	-0.501874	-0.775959	-0.314865
Q5	-0.304169	0.410083	1.01034	-0.34672	-0.529874	-0.215214
