# Supplementary material for: Insulin signaling and reduced glucocorticoid receptor activity attenuate postprandial gene expression in liver
Source: PLoS Biol. 2018 Dec 10;16(12):e2006249. doi: 10.1371/journal.pbio.2006249 (PMC6301715; doi:10.1371/journal.pbio.2006249)
Supplement: S2 Data — Panels 2A, 2B, 2C, 2D, 2E, 2F, and 2G. (XLSX) [file pbio.2006249.s013.xlsx]

## Sheet: Fig2A-B
Bedgraphs can be found at GEO: GSE119713

## Sheet: Fig2C
Only datapoints where log2 mean tag density >0 is shown
chr	start	end	log2 mean tag density	log2 fold change fed/unfed ZT14	Color of data points
chr10	67520354	67521154	7.33985	-0.43	all - light grey
chr10	127985947	127986747	6.05745	-0.263	all - light grey
chr10	100952959	100953759	8.224	-0.166	all - light grey
chr10	127104677	127105477	7.52356	-0.284	all - light grey
chr10	24589294	24590094	6.08534	-0.00406	all - light grey
chr10	40218941	40219741	8.0607	0.306	all - light grey
chr10	80892168	80892968	7.11894	-0.165	all - light grey
chr10	84624278	84625078	6.6865	-0.321	all - light grey
chr10	106793707	106794507	6.14568	0.826	all - light grey
chr10	53083978	53084778	6.38198	0.101	all - light grey
chr10	127647722	127648522	8.04985	-0.142	all - light grey
chr10	126727331	126728131	7.42626	0.26	all - light grey
chr10	24036723	24037523	3.17951	-0.408	all - light grey
chr10	39451633	39452433	6.17592	-0.573	all - light grey
chr10	58794294	58795094	6.65821	-0.0549	all - light grey
chr10	62721125	62721925	6.23074	0.301	all - light grey
chr10	122633511	122634311	5.91648	-0.823	all - light grey
chr10	128355939	128356739	6.98868	0.432	all - light grey
chr10	40219407	40220207	8.02791	0.397	all - light grey
chr10	86792090	86792890	2.78869	-0.295	all - light grey
chr10	94784610	94785410	7.92481	0.0132	all - light grey
chr10	98903465	98904265	3.98185	0.1	all - light grey
chr10	20547942	20548742	5.25927	-0.649	all - light grey
chr10	40723815	40724615	2.38957	0.126	all - light grey
chr10	53126474	53127274	7.8009	-0.199	all - light grey
chr10	80871386	80872186	6.05094	0.0324	all - light grey
chr10	90120331	90121131	4.19377	0.278	all - light grey
chr10	127758987	127759787	7.98868	-0.116	all - light grey
chr10	59040466	59041266	6.37678	1.08	all - light grey
chr10	69358227	69359027	4.63227	0.256	all - light grey
chr10	79131634	79132434	7.19967	-0.325	all - light grey
chr10	93943273	93944073	5.55766	-0.488	all - light grey
chr10	116462660	116463460	1.67356	-0.565	all - light grey
chr10	126601643	126602443	7.24793	0.0592	all - light grey
chr10	68762538	68763338	6.21529	0.604	all - light grey
chr10	79803985	79804785	4.79181	-0.0197	all - light grey
chr10	85334322	85335122	5.72247	-0.227	all - light grey
chr10	116386162	116386962	6.83289	-0.434	all - light grey
chr10	19791257	19792057	6.60585	-0.696	all - light grey
chr10	43238105	43238905	7.83289	-0.269	all - light grey
chr10	94786294	94787094	7.65821	-0.341	all - light grey
chr10	93560657	93561457	6.80735	-0.0958	all - light grey
chr10	27807066	27807866	6.48059	-0.119	all - light grey
chr10	74508318	74509118	6.52669	-0.325	all - light grey
chr10	84322155	84322955	6.49825	-0.777	all - light grey
chr10	93581485	93582285	6.84549	-0.0893	all - light grey
chr10	98689108	98689908	6.00899	0.317	all - light grey
chr10	27794248	27795048	7.44294	-0.229	all - light grey
chr10	75235877	75236677	7.29462	-0.296	all - light grey
chr10	79937801	79938601	4	0.0443	all - light grey
chr10	84849080	84849880	3.48543	-0.0864	all - light grey
chr10	80959033	80959833	7.85798	-0.0839	all - light grey
chr10	96284272	96285072	5.96809	-0.693	all - light grey
chr10	98664798	98665598	5.21335	0.101	all - light grey
chr10	79603835	79604635	6.6865	-0.0269	all - light grey
chr10	94453205	94454005	5.09592	0.0124	all - light grey
chr10	79208839	79209639	6.71425	-0.00469	all - light grey
chr10	13703896	13704696	6.79442	-0.299	all - light grey
chr10	66546223	66547023	6.93074	0.335	all - light grey
chr10	77440863	77441663	5.77873	-0.288	all - light grey
chr10	43210457	43211257	6.74147	0.112	all - light grey
chr10	94608844	94609644	6.06824	0.411	all - light grey
chr10	77632260	77633060	6.71425	0.236	all - light grey
chr10	94823611	94824411	3.81762	-0.203	all - light grey
chr10	5470082	5470882	3.90689	1.43	all - light grey
chr10	5674012	5674812	6.84549	0.465	all - light grey
chr10	18128851	18129651	6.32733	-0.1	all - light grey
chr10	85626409	85627209	3.57289	-0.683	all - light grey
chr10	87250070	87250870	4.89724	-0.134	all - light grey
chr10	116018336	116019136	5.66676	-1.34	all - light grey
chr10	95165706	95166506	5.40259	-0.443	all - light grey
chr10	74275279	74276079	4.59694	0.918	all - light grey
chr10	92988035	92988835	7.40088	-0.613	all - light grey
chr10	117265320	117266120	5.88753	0.0173	all - light grey
chr10	21862273	21863073	5.7252	0.188	all - light grey
chr10	30472167	30472967	3.3505	-0.588	all - light grey
chr10	44193857	44194657	2.49825	0.641	all - light grey
chr10	92574591	92575391	7.26679	0.59	all - light grey
chr10	127441685	127442485	6.72792	0.128	all - light grey
chr10	43260236	43261036	7.49185	-0.273	all - light grey
chr10	44930040	44930840	6.08534	0.349	all - light grey
chr10	117229498	117230298	6.43962	0.119	all - light grey
chr10	94695035	94695835	5.97728	0.762	all - light grey
chr10	42480835	42481635	6.35579	0.776	all - light grey
chr10	77363583	77364383	7.93074	0.23	all - light grey
chr10	16348332	16349132	3.80735	-0.0354	all - light grey
chr10	18090474	18091274	8.15482	0.203	all - light grey
chr10	84084802	84085602	7.62205	-0.0138	all - light grey
chr10	39334310	39335110	5.91886	0.974	all - light grey
chr10	117147434	117148234	7.5157	-0.4	all - light grey
chr10	127848248	127849048	6.55919	0.148	all - light grey
chr10	44823762	44824562	5.98413	-0.123	all - light grey
chr10	117183104	117183904	5.12928	0.0812	all - light grey
chr10	19893322	19894122	4.45943	0.129	all - light grey
chr10	24662315	24663115	6.11061	0.0617	all - light grey
chr10	62845160	62845960	6.36457	0.366	all - light grey
chr10	85961075	85961875	6.75489	0.0509	all - light grey
chr10	94848073	94848873	3.9542	-0.0993	all - light grey
chr10	80288754	80289554	6.87036	-0.419	all - light grey
chr10	62113766	62114566	6.76818	0.0641	all - light grey
chr10	67909303	67910103	7.17991	-0.341	all - light grey
chr10	69379233	69380033	7.02237	0.319	all - light grey
chr10	74957878	74958678	7.2854	-0.137	all - light grey
chr10	75243578	75244378	7.04439	0.297	all - light grey
chr10	89132859	89133659	5.80993	0.161	all - light grey
chr10	66999991	67000791	5.07468	-0.00776	all - light grey
chr10	85802172	85802972	5.89724	0.409	all - light grey
chr10	7074882	7075682	3.6893	-0.192	all - light grey
chr10	13705489	13706289	4.926	-0.885	all - light grey
chr10	17271846	17272646	5.96809	0.079	all - light grey
chr10	53765930	53766730	5.03122	-0.521	all - light grey
chr10	60601955	60602755	7.96578	0.132	all - light grey
chr10	69387798	69388598	8.03892	-0.0507	all - light grey
chr10	88952717	88953517	6.15785	0.447	all - light grey
chr10	106560401	106561201	7.76155	-0.312	all - light grey
chr10	111232613	111233413	4.97269	-0.295	all - light grey
chr10	116848506	116849306	8.17991	0.619	all - light grey
chr10	42488162	42488962	5.50144	0.491	all - light grey
chr10	24254411	24255211	7.96578	-0.51	all - light grey
chr10	62706317	62707117	7.15987	-0.157	all - light grey
chr10	116585262	116586062	5.83794	-0.173	all - light grey
chr10	126844124	126844924	7.22882	0.15	all - light grey
chr10	60893687	60894487	5.4363	0.464	all - light grey
chr10	17741951	17742751	6.30378	0.418	all - light grey
chr10	79359695	79360495	6.78136	0.3	all - light grey
chr10	67745458	67746258	7.70736	-0.0201	all - light grey
chr10	79390805	79391605	3.59694	-0.39	all - light grey
chr10	116931265	116932065	6.6279	0.442	all - light grey
chr10	10589844	10590644	2.62059	-0.187	all - light grey
chr10	20032539	20033339	6.88264	-0.641	all - light grey
chr10	60521977	60522777	4.14568	0.553	all - light grey
chr10	66658213	66659013	6.0268	0.772	all - light grey
chr10	82322717	82323517	7.45121	0.0105	all - light grey
chr10	89194598	89195398	7	-0.381	all - light grey
chr10	80874470	80875270	7.74147	0.0633	all - light grey
chr10	92622775	92623575	6.72792	-0.199	all - light grey
chr10	122634087	122634887	6.37851	-0.37	all - light grey
chr10	128024626	128025426	8.29002	-0.432	all - light grey
chr10	23557220	23558020	6.46923	0.407	all - light grey
chr10	61119484	61120284	6.04439	0.514	all - light grey
chr10	95402652	95403452	7	0.0219	all - light grey
chr10	118447782	118448582	5.54535	-0.457	all - light grey
chr10	126843026	126843826	6.85798	0.32	all - light grey
chr10	74966789	74967589	8.09276	-0.391	all - light grey
chr10	28276470	28277270	3.44626	-0.426	all - light grey
chr10	60929390	60930190	4.80735	-0.984	all - light grey
chr10	67330773	67331573	3.56071	-0.99	all - light grey
chr10	92537798	92538598	6.49825	-0.078	all - light grey
chr10	77084523	77085323	7.33985	-0.294	all - light grey
chr10	80449274	80450074	5.67807	-0.538	all - light grey
chr10	80897998	80898798	6.50779	0.672	all - light grey
chr10	79723951	79724751	8.01681	0.037	all - light grey
chr10	98617081	98617881	5.10852	0.241	all - light grey
chr10	41209636	41210436	7.2384	-0.381	all - light grey
chr10	67726906	67727706	7.45121	-0.245	all - light grey
chr10	77919259	77920059	5.72247	0.214	all - light grey
chr10	80444995	80445795	4.71699	0.118	all - light grey
chr10	94009203	94010003	6.16591	0.696	all - light grey
chr10	107868994	107869794	4.3505	0.279	all - light grey
chr10	39332924	39333724	7.54689	0.238	all - light grey
chr10	127631044	127631844	5.853	-0.329	all - light grey
chr10	75700344	75701144	5.30378	-0.0342	all - light grey
chr10	75807928	75808728	4.90689	0.357	all - light grey
chr10	80217380	80218180	6.41278	-0.145	all - light grey
chr10	85420017	85420817	6.15987	-0.28	all - light grey
chr10	112726972	112727772	3.53605	0.49	all - light grey
chr10	117173939	117174739	7.01123	0.18	all - light grey
chr10	120416096	120416896	6.2817	-0.285	all - light grey
chr10	7512480	7513280	7.07682	-0.27	all - light grey
chr10	75383875	75384675	7.15987	0.0448	all - light grey
chr10	76978290	76979090	8.3443	0.00567	all - light grey
chr10	42221399	42222199	6.40429	-0.172	all - light grey
chr10	78070142	78070942	4.35755	0.748	all - light grey
chr10	110576747	110577547	7.06609	0.779	all - light grey
chr10	116500400	116501200	6.84549	0.0765	all - light grey
chr10	124806955	124807755	5.17792	-0.725	all - light grey
chr10	128215837	128216637	6.89482	0.0426	all - light grey
chr10	13272669	13273469	6.24413	-0.179	all - light grey
chr10	31236925	31237725	7.18982	-0.283	all - light grey
chr10	44327126	44327926	4.47249	0.325	all - light grey
chr10	82092129	82092929	7.13955	-0.0708	all - light grey
chr10	43030492	43031292	7.42626	-0.0598	all - light grey
chr10	82245078	82245878	5.26679	0.924	all - light grey
chr10	107504483	107505283	4.90689	0.194	all - light grey
chr10	120786547	120787347	5.7252	0.818	all - light grey
chr10	18127102	18127902	6.62498	0.236	all - light grey
chr10	24562344	24563144	7.37504	-0.563	all - light grey
chr10	92623132	92623932	6.40939	-0.253	all - light grey
chr10	121023535	121024335	5.9542	0.261	all - light grey
chr10	23974479	23975279	3.60881	0.901	all - light grey
chr10	111193265	111194065	6.58346	-0.0472	all - light grey
chr10	86167972	86168772	8.31288	0.157	all - light grey
chr10	128227404	128228204	8.0607	0.499	all - light grey
chr10	61110709	61111509	8.3966	-0.179	all - light grey
chr10	70655520	70656320	5.6893	0.304	all - light grey
chr10	79264905	79265705	7.01123	0.459	all - light grey
chr10	79557237	79558037	7.45943	-0.148	all - light grey
chr10	107885319	107886119	6.1416	-0.315	all - light grey
chr10	10145333	10146133	5.2891	0.315	all - light grey
chr10	38885830	38886630	7.08746	0.465	all - light grey
chr10	40091168	40091968	7.18982	0.291	all - light grey
chr10	44419701	44420501	5.24413	0.971	all - light grey
chr10	10299427	10300227	5.98641	-0.0328	all - light grey
chr10	59715196	59715996	3.72247	0.705	all - light grey
chr10	67710783	67711583	7.33985	-0.306	all - light grey
chr10	27823055	27823855	5.78398	0.326	all - light grey
chr10	41428785	41429585	5.2854	-0.573	all - light grey
chr10	88289036	88289836	6.30012	0.00282	all - light grey
chr10	88975152	88975952	6.49025	0.277	all - light grey
chr10	98922088	98922888	6.72792	-0.121	all - light grey
chr10	5075100	5075900	6.02237	-0.463	all - light grey
chr10	14425007	14425807	5.4822	-0.296	all - light grey
chr10	24667982	24668782	8.6865	-0.281	all - light grey
chr10	26833718	26834518	3.03034	-0.406	all - light grey
chr10	90634026	90634826	6.15381	0.0575	all - light grey
chr10	95158243	95159043	6.54535	-0.473	all - light grey
chr10	127406703	127407503	6.3733	-0.268	all - light grey
chr10	30530324	30531124	4.99095	0.52	all - light grey
chr10	42434906	42435706	8.65821	0.274	all - light grey
chr10	53655670	53656470	3.98185	-0.143	all - light grey
chr10	53762052	53762852	4.12928	-0.355	all - light grey
chr10	75291205	75292005	5.6893	0.0965	all - light grey
chr10	128401863	128402663	8.33539	-0.0686	all - light grey
chr10	82362359	82363159	5.05311	0.329	all - light grey
chr10	127262187	127262987	4.83794	-0.186	all - light grey
chr10	66568252	66569052	6.07895	0.304	all - light grey
chr10	70830756	70831556	6.46923	0.213	all - light grey
chr10	96205505	96206305	3.06178	-0.153	all - light grey
chr10	114791852	114792652	7.5157	0.0656	all - light grey
chr10	8702948	8703748	5.60288	-0.363	all - light grey
chr10	21097681	21098481	8.224	-0.151	all - light grey
chr10	44474551	44475351	3.53605	-0.208	all - light grey
chr10	82789236	82790036	6.62352	1.15	all - light grey
chr10	82257679	82258479	6.82018	0.926	all - light grey
chr10	13558190	13558990	4.24031	-0.132	all - light grey
chr10	23473798	23474598	4.21723	0.12	all - light grey
chr10	89057012	89057812	6.72792	0.33	all - light grey
chr10	98410489	98411289	4.41954	0.488	all - light grey
chr10	114786349	114787149	7.49985	0.267	all - light grey
chr10	60913975	60914775	7.90689	-0.316	all - light grey
chr10	58724111	58724911	3.45943	0.504	all - light grey
chr10	69644134	69644934	4.96809	0.828	all - light grey
chr10	107771997	107772797	5.18587	-0.269	all - light grey
chr10	7445345	7446145	5.87036	-0.183	all - light grey
chr10	17127596	17128396	6.27984	-0.478	all - light grey
chr10	24081051	24081851	4.10434	0.525	all - light grey
chr10	29720504	29721304	4.27798	-0.944	all - light grey
chr10	36994874	36995674	4.63807	-0.493	all - light grey
chr10	45572376	45573176	4.77083	0.794	all - light grey
chr10	30337730	30338530	7.79442	-0.232	all - light grey
chr10	54913275	54914075	3.81762	-0.323	all - light grey
chr10	110643052	110643852	7.26679	0.272	all - light grey
chr10	41737989	41738789	3.848	-0.526	all - light grey
chr10	62830594	62831394	4.59096	0.0543	all - light grey
chr10	92675852	92676652	7.10852	-0.663	all - light grey
chr10	107891481	107892281	7.48382	0.133	all - light grey
chr10	110446567	110447367	4.7866	0.0748	all - light grey
chr10	79242745	79243545	2.97085	0.22	all - light grey
chr10	3205652	3206452	4.36457	0.26	all - light grey
chr10	5229356	5230156	4.10434	0.442	all - light grey
chr10	19953072	19953872	6.32193	-0.445	all - light grey
chr10	39379437	39380237	3.76553	0.302	all - light grey
chr10	41023204	41024004	6.35755	-0.0577	all - light grey
chr10	66519013	66519813	6.88264	-0.467	all - light grey
chr10	77032575	77033375	6.67243	-0.514	all - light grey
chr10	117155353	117156153	6.53605	0.0384	all - light grey
chr10	7783114	7783914	4.06178	-1.14	all - light grey
chr10	75252375	75253175	7.82018	-0.217	all - light grey
chr10	60610191	60610991	6.70044	-0.369	all - light grey
chr10	108323702	108324502	3.47249	-0.467	all - light grey
chr10	5721443	5722243	7.43463	0.118	all - light grey
chr10	41654304	41655104	5.2891	-0.261	all - light grey
chr10	42581995	42582795	6.33628	0.49	all - light grey
chr10	79158426	79159226	6.13134	0.797	all - light grey
chr10	80545145	80545945	4.39232	0.252	all - light grey
chr10	120925512	120926312	8.16491	-0.414	all - light grey
chr10	90775886	90776686	3.97269	0.772	all - light grey
chr10	127181511	127182311	6.43463	-0.672	all - light grey
chr10	10040530	10041330	3.83794	-0.492	all - light grey
chr10	42222228	42223028	7.15987	0.124	all - light grey
chr10	80631449	80632249	6.75489	-0.306	all - light grey
chr10	93633824	93634624	6.72792	0.6	all - light grey
chr10	96084660	96085460	5.2211	-0.574	all - light grey
chr10	121763842	121764642	4.66676	0.0832	all - light grey
chr10	57213507	57214307	6.56682	-0.448	all - light grey
chr10	79896213	79897013	8.224	-0.25	all - light grey
chr10	128402655	128403455	8.47168	-0.15	all - light grey
chr10	57482660	57483460	2.848	0.638	all - light grey
chr10	62382892	62383692	6.2555	-0.0834	all - light grey
chr10	74594206	74595006	4.66676	0.0842	all - light grey
chr10	80438000	80438800	4.84298	0.717	all - light grey
chr10	103860030	103860830	7.27612	-0.343	all - light grey
chr10	80333593	80334393	4.89239	-0.481	all - light grey
chr10	27981803	27982603	5.87036	-0.0272	all - light grey
chr10	44249078	44249878	5.1334	0.114	all - light grey
chr10	8593236	8594036	6.97728	-0.286	all - light grey
chr10	59707605	59708405	3.06005	-0.0429	all - light grey
chr10	107768664	107769464	5.62352	-0.0885	all - light grey
chr10	42940718	42941518	7.12928	-0.305	all - light grey
chr10	53067746	53068546	6.29462	-0.555	all - light grey
chr10	95122031	95122831	7.15987	0.489	all - light grey
chr10	107480414	107481214	2.33914	0.0232	all - light grey
chr10	87970356	87971156	7.57743	-0.0494	all - light grey
chr10	82800109	82800909	4.79701	0.591	all - light grey
chr10	89193039	89193839	7.36632	0.122	all - light grey
chr10	95692897	95693697	5.63227	-0.269	all - light grey
chr10	99017516	99018316	7.2854	0.215	all - light grey
chr10	20349778	20350578	4.56071	-0.0825	all - light grey
chr10	33536473	33537273	3.04963	0.032	all - light grey
chr10	38890880	38891680	5.87529	0.199	all - light grey
chr10	80450721	80451521	4.29278	-0.347	all - light grey
chr10	95143419	95144219	8.76818	0.0157	all - light grey
chr10	110739158	110739958	6.4822	0.0193	all - light grey
chr10	117099647	117100447	7.27612	0.489	all - light grey
chr10	127896031	127896831	5.61176	-0.525	all - light grey
chr10	43207103	43207903	6.63662	0.0851	all - light grey
chr10	58966295	58967095	4.37851	0.59	all - light grey
chr10	68788989	68789789	3.13422	-0.0839	all - light grey
chr10	76980335	76981135	7.85175	0.0488	all - light grey
chr10	94882686	94883486	4.72247	-1.63	all - light grey
chr10	5151767	5152567	7.24793	-0.278	all - light grey
chr10	66383835	66384635	7.76155	0.452	all - light grey
chr10	7309289	7310089	4.54844	0.566	all - light grey
chr10	10564693	10565493	3.06005	0.172	all - light grey
chr10	39860316	39861116	7.26679	0.109	all - light grey
chr10	110355845	110356645	5.87036	-0.624	all - light grey
chr10	120912402	120913202	7.76818	-0.00201	all - light grey
chr10	17082242	17083042	4.7866	0.358	all - light grey
chr10	30320245	30321045	6.67243	-0.0445	all - light grey
chr10	59239754	59240554	5.53605	-0.706	all - light grey
chr10	42443249	42444049	7.91886	0.374	all - light grey
chr10	96116501	96117301	6.20555	-0.682	all - light grey
chr10	36991564	36992364	2.65992	0.04	all - light grey
chr10	41022745	41023545	6.58646	-0.25	all - light grey
chr10	42484973	42485773	6.02459	0.454	all - light grey
chr10	42990875	42991675	4.95884	0.721	all - light grey
chr10	43988809	43989609	6.98868	-0.465	all - light grey
chr10	80882676	80883476	6.58796	0.446	all - light grey
chr10	107548204	107549004	6.64386	0.223	all - light grey
chr10	126602539	126603339	7.44294	-0.423	all - light grey
chr10	127041536	127042336	6.74147	0.214	all - light grey
chr10	80599864	80600664	6.2891	-0.33	all - light grey
chr10	5959019	5959819	2.99639	-0.983	all - light grey
chr10	6627812	6628612	6.46761	-0.0921	all - light grey
chr10	79869136	79869936	7.76818	0.107	all - light grey
chr10	110927030	110927830	6.28355	0.3	all - light grey
chr10	39782456	39783256	7.99435	-0.423	all - light grey
chr10	75247018	75247818	6.37678	-0.324	all - light grey
chr10	27793793	27794593	6.78136	-0.236	all - light grey
chr10	40047698	40048498	7.40088	0.136	all - light grey
chr10	52590731	52591531	5.97039	-0.51	all - light grey
chr10	61116617	61117417	5.39917	-0.65	all - light grey
chr10	76559901	76560701	7.47573	-0.219	all - light grey
chr10	80023042	80023842	7.74819	-0.0952	all - light grey
chr10	117091452	117092252	3.70044	-0.294	all - light grey
chr10	124783276	124784076	5.73335	0.418	all - light grey
chr10	57717624	57718424	6.71425	0.103	all - light grey
chr10	69364532	69365332	6.05528	0.138	all - light grey
chr10	80654914	80655714	6.2384	0.0494	all - light grey
chr10	88933283	88934083	7.02237	0.0792	all - light grey
chr10	86147758	86148558	5.87283	-0.29	all - light grey
chr10	28107312	28108112	5.0268	0.915	all - light grey
chr10	80591528	80592328	7.5157	0.128	all - light grey
chr10	89208087	89208887	7.62936	-0.328	all - light grey
chr10	127656927	127657727	5.60585	-0.274	all - light grey
chr10	127780381	127781181	7.43463	-0.0872	all - light grey
chr10	17075123	17075923	4.91169	-1.11	all - light grey
chr10	92978382	92979182	7.62936	-0.282	all - light grey
chr10	17289381	17290181	5.56377	0.205	all - light grey
chr10	94605319	94606119	6.00225	0.889	all - light grey
chr10	117100605	117101405	7.85798	0.229	all - light grey
chr10	53348882	53349682	4.82273	0.0136	all - light grey
chr10	128133185	128133985	5.74953	-0.189	all - light grey
chr10	126789079	126789879	8.33985	0.0959	all - light grey
chr10	51482752	51483552	6.25172	0.587	all - light grey
chr10	77096472	77097272	5.45943	-0.615	all - light grey
chr10	86348946	86349746	6.62059	-0.277	all - light grey
chr10	93052111	93052911	3.48543	-0.304	all - light grey
chr10	18086436	18087236	7.58496	0.36	all - light grey
chr10	19928320	19929120	5.86047	0.351	all - light grey
chr10	68628366	68629166	7.7211	0.0556	all - light grey
chr10	15466628	15467428	6.76818	-0.322	all - light grey
chr10	68703027	68703827	5.38198	-0.527	all - light grey
chr10	84322829	84323629	6.75489	-0.934	all - light grey
chr10	120946987	120947787	6.37156	0.185	all - light grey
chr10	39332114	39332914	6.24031	0.569	all - light grey
chr10	75494443	75495243	6.38888	-0.327	all - light grey
chr10	98424577	98425377	5.76553	0.00858	all - light grey
chr10	127303202	127304002	7.01123	0.235	all - light grey
chr10	126959022	126959822	7.82655	0.0608	all - light grey
chr10	127781714	127782514	6.60288	0.382	all - light grey
chr10	127892039	127892839	3.97269	-0.557	all - light grey
chr10	38893193	38893993	6.43962	0.203	all - light grey
chr10	39333512	39334312	6.74147	0.655	all - light grey
chr10	39966595	39967395	6.13545	0.104	all - light grey
chr10	43725839	43726639	5.42626	-0.76	all - light grey
chr10	88181921	88182721	3.93546	0.42	all - light grey
chr10	121711112	121711912	4.62059	-0.501	all - light grey
chr10	62254702	62255502	7.19967	-0.298	all - light grey
chr10	128141582	128142382	6.26866	-0.314	all - light grey
chr10	43448238	43449038	2.99277	-0.201	all - light grey
chr10	57867804	57868604	6.2817	0.551	all - light grey
chr10	66746085	66746885	6.78136	-0.337	all - light grey
chr10	77072711	77073511	5.99774	-0.802	all - light grey
chr10	96108539	96109339	4.41278	-0.471	all - light grey
chr10	98639524	98640324	4.12102	-0.298	all - light grey
chr10	15479407	15480207	6.26303	-0.18	all - light grey
chr10	111045331	111046131	8.55075	-0.135	all - light grey
chr10	67654341	67655141	6.71425	-0.55	all - light grey
chr10	83976537	83977337	2.94111	-0.0554	all - light grey
chr10	108057881	108058681	5.47573	-0.89	all - light grey
chr10	20496555	20497355	5.81506	-0.0513	all - light grey
chr10	70696707	70697507	6.32912	0.145	all - light grey
chr10	86342190	86342990	7.04439	0.106	all - light grey
chr10	96284874	96285674	5.83036	-0.703	all - light grey
chr10	115023428	115024228	6.32373	0.271	all - light grey
chr10	89028350	89029150	8.33539	0.343	all - light grey
chr10	120882653	120883453	4.96347	-0.187	all - light grey
chr10	122508869	122509669	5.42291	-1.37	all - light grey
chr10	60875622	60876422	5.91409	0.0135	all - light grey
chr10	62849022	62849822	5.85798	-0.0574	all - light grey
chr10	98545992	98546792	3.65535	-0.346	all - light grey
chr10	7400461	7401261	6.9542	0.036	all - light grey
chr10	27795001	27795801	7.87036	-0.218	all - light grey
chr10	67248142	67248942	6.24603	0.0709	all - light grey
chr10	55649453	55650253	0.903038	-0.00833	all - light grey
chr10	60999360	61000160	5.51096	-0.709	all - light grey
chr10	66438112	66438912	5.01792	-0.636	all - light grey
chr10	75245690	75246490	6.02237	-0.116	all - light grey
chr10	83111061	83111861	5.99548	-0.578	all - light grey
chr10	120863625	120864425	5.47573	0.339	all - light grey
chr10	8361881	8362681	4.70044	-0.0209	all - light grey
chr10	60139845	60140645	2.90111	-1.04	all - light grey
chr10	61068549	61069349	4.59096	-0.428	all - light grey
chr10	4540347	4541147	6.09381	-0.202	all - light grey
chr10	77707216	77708016	5.97269	0.153	all - light grey
chr10	83903267	83904067	6.49506	-0.0412	all - light grey
chr10	85749025	85749825	3.66676	0.325	all - light grey
chr10	118068947	118069747	4.33628	-0.172	all - light grey
chr10	126648323	126649123	5.70598	0.109	all - light grey
chr10	127895206	127896006	6.70044	-0.115	all - light grey
chr10	30529773	30530573	4.43296	1.13	all - light grey
chr10	58865880	58866680	8.2384	0.105	all - light grey
chr10	60845616	60846416	5.95652	-0.375	all - light grey
chr10	96386585	96387385	6.62936	-0.609	all - light grey
chr10	82217084	82217884	6.08746	0.823	all - light grey
chr10	110980730	110981530	5.86047	0.633	all - light grey
chr10	120072947	120073747	3.21568	-1.29	all - light grey
chr10	3134504	3135304	6.61765	-0.353	all - light grey
chr10	3227563	3228363	3.75489	-0.288	all - light grey
chr10	7946273	7947073	5.52669	-0.243	all - light grey
chr10	20314959	20315759	4.40599	-0.248	all - light grey
chr10	56550850	56551650	3.99095	-0.117	all - light grey
chr10	79458765	79459565	5.67525	0.411	all - light grey
chr10	121533956	121534756	4.42626	-0.124	all - light grey
chr10	127079762	127080562	8.57365	-0.104	all - light grey
chr10	92642495	92643295	5.74685	-0.267	all - light grey
chr10	7952147	7952947	4.3505	-1.12	all - light grey
chr10	20223218	20224018	4.26303	0.388	all - light grey
chr10	41801858	41802658	4.56682	0.195	all - light grey
chr10	51951660	51952460	5.73877	0.689	all - light grey
chr10	88913021	88913821	4.75489	0.381	all - light grey
chr10	19311255	19312055	6.22882	-0.0473	all - light grey
chr10	128002892	128003692	6.75489	-0.087	all - light grey
chr10	95040027	95040827	5.31107	-0.0988	all - light grey
chr10	107871878	107872678	4.43962	0.2	all - light grey
chr10	121780200	121781000	4.67807	-0.499	all - light grey
chr10	6526645	6527445	4.8125	0.92	all - light grey
chr10	39908362	39909162	5.47897	-0.0316	all - light grey
chr10	60597845	60598645	5.97728	0.793	all - light grey
chr10	79738746	79739546	5.2817	0.648	all - light grey
chr10	121052300	121053100	7.01123	-0.483	all - light grey
chr10	125552219	125553019	3.15866	-0.172	all - light grey
chr10	70521191	70521991	7.11894	0.0141	all - light grey
chr10	127182718	127183518	6.29646	-0.725	all - light grey
chr10	7591194	7591994	2.43029	0.575	all - light grey
chr10	12189200	12190000	3.94486	-0.163	all - light grey
chr10	119828108	119828908	5.39232	-0.0781	all - light grey
chr10	23558499	23559299	6.84549	0.0676	all - light grey
chr10	60972575	60973375	4.96809	-0.873	all - light grey
chr10	98811858	98812658	4.99095	0.649	all - light grey
chr10	126557908	126558708	6.87036	0.155	all - light grey
chr10	12191974	12192774	3.89724	0.0601	all - light grey
chr10	43621076	43621876	6.85798	-0.0115	all - light grey
chr10	43722161	43722961	6.07039	-0.561	all - light grey
chr10	53096619	53097419	6.07253	-0.298	all - light grey
chr10	76863568	76864368	5.43296	-0.318	all - light grey
chr10	80132648	80133448	6.19967	-0.596	all - light grey
chr10	98746442	98747242	4.22497	0.256	all - light grey
chr10	3147747	3148547	3.25096	0.446	all - light grey
chr10	92574018	92574818	6.74147	0.306	all - light grey
chr10	26070707	26071507	5.51412	0.294	all - light grey
chr10	41331520	41332320	6.96578	0.273	all - light grey
chr10	80403151	80403951	4.45943	0.582	all - light grey
chr10	96115354	96116154	6.1819	-0.34	all - light grey
chr10	81021556	81022356	7.93664	0.0382	all - light grey
chr10	95280992	95281792	7.53916	-0.584	all - light grey
chr10	108416578	108417378	4.27053	-0.441	all - light grey
chr10	13555321	13556121	2.44095	0.403	all - light grey
chr10	94766678	94767478	7.81378	-0.145	all - light grey
chr10	60576881	60577681	4.74953	0.593	all - light grey
chr10	62295374	62296174	3.64386	1.3	all - light grey
chr10	107825331	107826131	3.99095	0.0653	all - light grey
chr10	123004515	123005315	4.00899	-0.571	all - light grey
chr10	126527776	126528576	2.99277	-0.645	all - light grey
chr10	4921896	4922696	4.61471	0.544	all - light grey
chr10	80730593	80731393	8.02237	-0.00583	all - light grey
chr10	89207491	89208291	6.50938	-0.405	all - light grey
chr10	108147408	108148208	7.2384	-0.0417	all - light grey
chr10	98776849	98777649	3.49825	0.753	all - light grey
chr10	118158907	118159707	5.49185	0.903	all - light grey
chr10	28142272	28143072	4.70598	0.829	all - light grey
chr10	67709956	67710756	6.87036	-0.439	all - light grey
chr10	67711902	67712702	6.89482	-0.247	all - light grey
chr10	68201507	68202307	4.79701	-0.29	all - light grey
chr10	75414234	75415034	5.1819	0.00442	all - light grey
chr10	94717018	94717818	6.12928	0.476	all - light grey
chr10	110601167	110601967	7.22882	0.0396	all - light grey
chr10	41010603	41011403	4.16993	0.377	all - light grey
chr10	42398474	42399274	4.97728	-0.557	all - light grey
chr10	79389489	79390289	6.04439	-0.198	all - light grey
chr10	5678899	5679699	5.15785	0.763	all - light grey
chr10	7306339	7307139	3.29719	0.0442	all - light grey
chr10	82495084	82495884	2.67356	0.774	all - light grey
chr10	120913329	120914129	5.2891	-0.575	all - light grey
chr10	66484071	66484871	6.97728	-0.527	all - light grey
chr10	121176448	121177248	4.9542	-0.246	all - light grey
chr10	42523931	42524731	3.40599	-0.183	all - light grey
chr10	61184720	61185520	5.24031	-0.49	all - light grey
chr10	70700556	70701356	6.35226	-0.326	all - light grey
chr10	86193580	86194380	4.75489	0.223	all - light grey
chr10	5734413	5735213	7.72792	0.68	all - light grey
chr10	31640471	31641271	1.02857	-0.229	all - light grey
chr10	82772903	82773703	5.96116	0.482	all - light grey
chr10	39931982	39932782	3.49825	0.753	all - light grey
chr10	57868423	57869223	6.35931	0.232	all - light grey
chr10	127499039	127499839	6.02459	-0.717	all - light grey
chr10	41613567	41614367	5.73877	-1.57	all - light grey
chr10	80317512	80318312	6.59842	-0.223	all - light grey
chr10	92624161	92624961	7.76818	-0.456	all - light grey
chr10	92676813	92677613	6.59544	-0.28	all - light grey
chr10	120642956	120643756	4.2854	0.109	all - light grey
chr10	127962721	127963521	5.16591	0.419	all - light grey
chr10	42210800	42211600	4.56682	0.838	all - light grey
chr10	70838633	70839433	6.18982	-0.441	all - light grey
chr10	92557521	92558321	5.23266	0.662	all - light grey
chr10	93940302	93941102	3.83794	-0.599	all - light grey
chr10	98685350	98686150	7.01123	-0.118	all - light grey
chr10	106760488	106761288	7.19967	0.337	all - light grey
chr10	121884021	121884821	4.55459	-0.533	all - light grey
chr10	126949651	126950451	4.41278	0.176	all - light grey
chr10	66488309	66489109	8.07146	-0.195	all - light grey
chr10	10868718	10869518	4.8125	-0.692	all - light grey
chr10	7915318	7916118	6.07895	-0.48	all - light grey
chr10	29081640	29082440	6.37851	0.204	all - light grey
chr10	75405350	75406150	5.10434	0.148	all - light grey
chr10	85860654	85861454	4.6893	0.521	all - light grey
chr10	95026397	95027197	5.2817	0.27	all - light grey
chr10	110663432	110664232	4.66107	0.216	all - light grey
chr10	124722185	124722985	3.51096	-0.697	all - light grey
chr10	31032910	31033710	4.16189	-0.0964	all - light grey
chr10	59727776	59728576	4.43296	-0.136	all - light grey
chr10	92184837	92185637	6.24413	-0.334	all - light grey
chr10	67673253	67674053	7.70736	-0.191	all - light grey
chr10	68625789	68626589	5.67807	-0.247	all - light grey
chr10	81703562	81704362	5.69766	-0.297	all - light grey
chr10	93470082	93470882	6.55459	0.278	all - light grey
chr10	116829948	116830748	3.89724	0.14	all - light grey
chr10	17780210	17781010	5.42962	-0.781	all - light grey
chr10	39826052	39826852	5.40939	-0.604	all - light grey
chr10	23571004	23571804	7.88874	-0.15	all - light grey
chr10	76470377	76471177	7.13955	-0.537	all - light grey
chr10	89114303	89115103	5.16993	-0.65	all - light grey
chr10	91544659	91545459	4.1375	-1.61	all - light grey
chr10	98569126	98569926	5.66676	0.028	all - light grey
chr10	100051392	100052192	5.03122	0.0235	all - light grey
chr10	106551956	106552756	5.21335	-0.583	all - light grey
chr10	120949825	120950625	5.29646	-1.02	all - light grey
chr10	8648594	8649394	5.76553	0.958	all - light grey
chr10	17282150	17282950	4.08746	0.949	all - light grey
chr10	59078614	59079414	5.32912	-0.0157	all - light grey
chr10	81111446	81112246	5.29646	-0.144	all - light grey
chr10	100931239	100932039	4.46597	-0.176	all - light grey
chr10	121142456	121143256	4.05311	-0.371	all - light grey
chr10	124791715	124792515	3.97269	-0.0449	all - light grey
chr10	125405832	125406632	7.46761	0.623	all - light grey
chr10	13755209	13756009	3.83794	0.18	all - light grey
chr10	21130443	21131243	4.09592	-0.592	all - light grey
chr10	79635435	79636235	7.81378	-0.365	all - light grey
chr10	28169579	28170379	4.24031	-0.819	all - light grey
chr10	33825086	33825886	4.79181	-0.7	all - light grey
chr10	103135520	103136320	4.81762	-0.348	all - light grey
chr10	121956211	121957011	5.74416	0.197	all - light grey
chr10	126128141	126128941	3.1375	0.333	all - light grey
chr10	26092610	26093410	4.96809	0.0897	all - light grey
chr10	33624355	33625155	2.73552	0.0117	all - light grey
chr10	43428834	43429634	5.40259	-1.36	all - light grey
chr10	19765526	19766326	7.18982	-0.224	all - light grey
chr10	59813257	59814057	6.07895	0.381	all - light grey
chr10	74727644	74728444	4.32193	-1.15	all - light grey
chr10	81022218	81023018	7.87036	-0.288	all - light grey
chr10	87182420	87183220	6.75489	0.908	all - light grey
chr10	87336035	87336835	6.21723	0.597	all - light grey
chr10	105004767	105005567	5.51096	-1.16	all - light grey
chr10	111054086	111054886	5.18587	0.429	all - light grey
chr10	19796461	19797261	6.84549	-0.314	all - light grey
chr10	126537323	126538123	4.57289	-0.212	all - light grey
chr10	126775819	126776619	4.08746	-0.507	all - light grey
chr10	127352429	127353229	3.91648	0.267	all - light grey
chr10	23431155	23431955	4.16993	0.546	all - light grey
chr10	23868797	23869597	5.6865	-0.601	all - light grey
chr10	41220644	41221444	4.89724	0.401	all - light grey
chr10	41711040	41711840	4.79701	-0.513	all - light grey
chr10	107750864	107751664	3.81762	1.01	all - light grey
chr10	59908193	59908993	5.45943	0.0429	all - light grey
chr10	128180912	128181712	6.1334	0.272	all - light grey
chr10	77647725	77648525	6.76818	0.102	all - light grey
chr10	79754873	79755673	6.2724	-0.00669	all - light grey
chr10	90124053	90124853	3.49825	0.392	all - light grey
chr10	119858859	119859659	2.99458	-0.302	all - light grey
chr10	121695530	121696330	3.848	0.562	all - light grey
chr10	8702360	8703160	5.53294	-0.0107	all - light grey
chr10	10276948	10277748	7.17991	-0.118	all - light grey
chr10	41990292	41991092	7.02237	0.19	all - light grey
chr10	17295673	17296473	5.97957	-0.0456	all - light grey
chr10	20065223	20066023	4.37851	0.261	all - light grey
chr10	43413645	43414445	5.39232	0.267	all - light grey
chr10	114773552	114774352	6.22882	0.00377	all - light grey
chr10	24678435	24679235	6.93074	-0.369	all - light grey
chr10	66670402	66671202	5.07895	0.092	all - light grey
chr10	77098752	77099552	6.15381	-0.524	all - light grey
chr10	84315124	84315924	5.56377	0.0747	all - light grey
chr10	67984477	67985277	6.76818	0.285	all - light grey
chr10	93976653	93977453	5.16591	-0.0367	all - light grey
chr10	95290744	95291544	5.50779	-0.173	all - light grey
chr10	101578815	101579615	2.07724	0.796	all - light grey
chr10	5569860	5570660	4.66107	0.4	all - light grey
chr10	23473326	23474126	4.0268	-0.602	all - light grey
chr10	36694279	36695079	4.63807	-1.06	all - light grey
chr10	77888130	77888930	6.09592	-0.177	all - light grey
chr10	80363332	80364132	6.67243	0.164	all - light grey
chr10	111369578	111370378	4.19377	-0.0834	all - light grey
chr10	13587952	13588752	5.20163	-0.171	all - light grey
chr10	19634889	19635689	3.66676	0.712	all - light grey
chr10	76713667	76714467	4.56682	0.056	all - light grey
chr10	80391433	80392233	5.90689	-0.444	all - light grey
chr10	120557594	120558394	5.75221	0.0417	all - light grey
chr10	89184739	89185539	7.37504	-0.37	all - light grey
chr10	58740112	58740912	7.27612	-0.148	all - light grey
chr10	68715806	68716606	6.25172	0.561	all - light grey
chr10	69558940	69559740	6.37851	0.227	all - light grey
chr10	89109424	89110224	5.7866	-0.842	all - light grey
chr10	93977703	93978503	6.41616	0.155	all - light grey
chr10	7499308	7500108	5.04439	0.256	all - light grey
chr10	26640085	26640885	5.73877	0.875	all - light grey
chr10	21721203	21722003	5.67243	-0.447	all - light grey
chr10	41606198	41606998	5.16993	-0.434	all - light grey
chr10	110447722	110448522	6.24413	0.0729	all - light grey
chr10	114234526	114235326	4.75489	0.565	all - light grey
chr10	7675721	7676521	2.0072	-1.25	all - light grey
chr10	43077476	43078276	5.55459	0.582	all - light grey
chr10	58739735	58740535	7.3837	-0.0932	all - light grey
chr10	68668457	68669257	6.03122	-0.67	all - light grey
chr10	79744684	79745484	6.12722	0.578	all - light grey
chr10	59079151	59079951	4.41278	0.717	all - light grey
chr10	83099917	83100717	5.76818	-0.748	all - light grey
chr10	127941101	127941901	6.35755	0.203	all - light grey
chr10	20050873	20051673	5.2891	-0.423	all - light grey
chr10	24416252	24417052	5.926	-0.456	all - light grey
chr10	59258481	59259281	4.04439	0.0299	all - light grey
chr10	61177430	61178230	6.14975	0.0207	all - light grey
chr10	13220646	13221446	4.97269	-0.0139	all - light grey
chr10	126500164	126500964	6.29646	-0.16	all - light grey
chr10	20765796	20766596	4.94486	-0.538	all - light grey
chr10	41967761	41968561	6.05961	0.142	all - light grey
chr10	62710005	62710805	5.55459	-0.582	all - light grey
chr10	70843040	70843840	5.62936	-0.605	all - light grey
chr10	127341681	127342481	6.90689	0.271	all - light grey
chr10	12365684	12366484	4.32193	0.3	all - light grey
chr10	20444329	20445129	5.33628	-0.596	all - light grey
chr10	82221396	82222196	6.58796	0.308	all - light grey
chr10	52137815	52138615	6.61471	0.0823	all - light grey
chr10	77765655	77766455	4.40599	-1.12	all - light grey
chr10	98651547	98652347	4.08746	-1.03	all - light grey
chr10	106790290	106791090	5.87036	0.808	all - light grey
chr10	110635200	110636000	6.93074	0.326	all - light grey
chr10	43648127	43648927	6.06824	0.744	all - light grey
chr10	74570555	74571355	4.54844	-0.97	all - light grey
chr10	127707058	127707858	7.60733	0.09	all - light grey
chr10	93352014	93352814	7	-0.215	all - light grey
chr10	95418957	95419757	4.49185	0.332	all - light grey
chr10	117145570	117146370	6.49025	0.422	all - light grey
chr10	19710778	19711578	5.50779	-0.591	all - light grey
chr10	23584073	23584873	6.3906	-0.588	all - light grey
chr10	29031164	29031964	6.09592	0.107	all - light grey
chr10	44166972	44167772	4.59694	0.55	all - light grey
chr10	69750321	69751121	4.76022	-0.413	all - light grey
chr10	77068983	77069783	6.78136	-0.516	all - light grey
chr10	89095841	89096641	8.65464	-0.399	all - light grey
chr10	79387859	79388659	3.03738	0.225	all - light grey
chr10	86996588	86997388	6.00899	0.104	all - light grey
chr10	117065965	117066765	3.79701	-0.222	all - light grey
chr10	77790673	77791473	4.85798	-0.662	all - light grey
chr10	104749774	104750574	3.62059	-0.522	all - light grey
chr10	120415070	120415870	4.98641	0.156	all - light grey
chr10	20991300	20992100	4.15381	-0.373	all - light grey
chr10	41402477	41403277	3.83794	-0.00857	all - light grey
chr10	57219000	57219800	7.32193	-0.287	all - light grey
chr10	62501567	62502367	7.50779	0.247	all - light grey
chr10	76000118	76000918	4.30012	-0.826	all - light grey
chr10	76474319	76475119	5.50779	-0.208	all - light grey
chr10	77926120	77926920	7.14975	0.313	all - light grey
chr10	98725381	98726181	7.61471	0.0891	all - light grey
chr10	43236568	43237368	5.93074	0.652	all - light grey
chr10	66643089	66643889	6.40088	0.73	all - light grey
chr10	85399577	85400377	1.87971	0.688	all - light grey
chr10	105012051	105012851	4.05311	0.0426	all - light grey
chr10	122573102	122573902	2.51349	-0.726	all - light grey
chr10	25233462	25234262	5.2891	0.459	all - light grey
chr10	28738264	28739064	4.80219	0.604	all - light grey
chr10	75012523	75013323	3.26153	-0.303	all - light grey
chr10	60888862	60889662	8.35755	0.0103	all - light grey
chr10	39679622	39680422	7.07682	-0.109	all - light grey
chr10	81014131	81014931	5.36807	-0.0323	all - light grey
chr10	64827318	64828118	2.82171	0.106	all - light grey
chr10	76590491	76591291	5.67525	-0.16	all - light grey
chr10	110908844	110909644	4.26303	-0.412	all - light grey
chr10	9620763	9621563	5.58195	0.0533	all - light grey
chr10	78173331	78174131	3.6893	-0.546	all - light grey
chr10	82341210	82342010	5.1334	0.767	all - light grey
chr10	74869307	74870107	7.81378	0.0753	all - light grey
chr10	87166600	87167400	4.82273	0.208	all - light grey
chr10	117146833	117147633	7.59246	0.0972	all - light grey
chr10	119664366	119665166	6.17592	0.25	all - light grey
chr10	16437033	16437833	4.29278	0.783	all - light grey
chr10	95025775	95026575	7.2854	-0.457	all - light grey
chr10	5913612	5914412	7.62936	-0.244	all - light grey
chr10	17723830	17724630	4.88264	0.287	all - light grey
chr10	19759716	19760516	5.926	-0.76	all - light grey
chr10	43723212	43724012	6.24031	-0.669	all - light grey
chr10	62386700	62387500	3.88753	0.0838	all - light grey
chr10	82215503	82216303	6.0045	0.709	all - light grey
chr10	61949462	61950262	6.63517	0.19	all - light grey
chr10	87766874	87767674	2.5509	0.109	all - light grey
chr10	95105105	95105905	6.85798	-0.664	all - light grey
chr10	107796804	107797604	3.93546	-0.00343	all - light grey
chr10	116566958	116567758	5.51096	-0.308	all - light grey
chr10	117171447	117172247	6.29278	-0.126	all - light grey
chr10	126849766	126850566	6.07468	0.355	all - light grey
chr10	44015381	44016181	3.44626	0.318	all - light grey
chr10	53070439	53071239	5.7866	0.0463	all - light grey
chr10	53154820	53155620	6.30012	-0.194	all - light grey
chr10	59027137	59027937	2.74631	0.905	all - light grey
chr10	76593142	76593942	3.81762	-0.159	all - light grey
chr10	77647390	77648190	6.59694	0.0307	all - light grey
chr10	95824332	95825132	4.74416	0.123	all - light grey
chr10	13750127	13750927	4.59096	0.355	all - light grey
chr10	72600584	72601384	5.30378	-0.162	all - light grey
chr10	67814520	67815320	6.94251	0.161	all - light grey
chr10	80762619	80763419	7.31288	0.599	all - light grey
chr10	111373562	111374362	5.0045	-0.406	all - light grey
chr10	27898159	27898959	2.9982	0.294	all - light grey
chr10	74756991	74757791	6.53294	-0.752	all - light grey
chr10	80545684	80546484	4.54226	0.329	all - light grey
chr10	87663604	87664404	6.42626	-0.116	all - light grey
chr10	86514296	86515096	7.06609	-0.178	all - light grey
chr10	90632985	90633785	5.04002	0.0822	all - light grey
chr10	17775050	17775850	3.80735	-1.1	all - light grey
chr10	42061617	42062417	4.33628	0.287	all - light grey
chr10	43199468	43200268	6.38024	-0.257	all - light grey
chr10	115018136	115018936	4.45286	0.528	all - light grey
chr10	126817937	126818737	7.07682	0.206	all - light grey
chr10	26492021	26492821	6.19967	-0.0453	all - light grey
chr10	57167659	57168459	3.3505	0.61	all - light grey
chr10	127773200	127774000	7.88264	0.269	all - light grey
chr10	99066605	99067405	3.81762	0.292	all - light grey
chr10	57514179	57514979	6.90689	-0.272	all - light grey
chr10	60283148	60283948	3.72247	0.518	all - light grey
chr10	61214418	61215218	4.07895	-0.205	all - light grey
chr10	69557571	69558371	6.87036	0.133	all - light grey
chr10	126817243	126818043	6.89482	-0.155	all - light grey
chr10	98847110	98847910	6.37156	0.00314	all - light grey
chr10	40020435	40021235	5.48543	0.191	all - light grey
chr10	59248841	59249641	5.12516	-0.407	all - light grey
chr10	79346279	79347079	5.84549	0.317	all - light grey
chr10	116150113	116150913	3.76553	0.417	all - light grey
chr10	120560477	120561277	3.96347	0.697	all - light grey
chr10	20208726	20209526	5.24793	0.15	all - light grey
chr10	24069826	24070626	4.84298	0.329	all - light grey
chr10	39823348	39824148	4.91648	-1.02	all - light grey
chr10	103859310	103860110	6.55766	-0.286	all - light grey
chr10	44789863	44790663	5.89482	0.444	all - light grey
chr10	75322403	75323203	6.31651	-0.131	all - light grey
chr10	82331112	82331912	4.89724	0.648	all - light grey
chr10	96444006	96444806	5.79701	0.32	all - light grey
chr10	66549991	66550791	7.47573	-0.139	all - light grey
chr10	58785683	58786483	6.48382	-0.587	all - light grey
chr10	125431621	125432421	4.54226	0.109	all - light grey
chr10	24473084	24473884	3.80735	-0.0912	all - light grey
chr10	33570330	33571130	2.4489	-1.35	all - light grey
chr10	62514440	62515240	5.99548	-1.05	all - light grey
chr10	116813746	116814546	6.23458	-0.114	all - light grey
chr10	80729149	80729949	7.61471	-0.375	all - light grey
chr10	8537730	8538530	5.27053	1.11	all - light grey
chr10	24183481	24184281	5.87529	-0.148	all - light grey
chr10	41984973	41985773	5.88996	0.376	all - light grey
chr10	43419988	43420788	3.63227	0.0855	all - light grey
chr10	60662126	60662926	3.79701	-0.121	all - light grey
chr10	74928408	74929208	3.33628	0.209	all - light grey
chr10	90586443	90587243	6.90689	-0.235	all - light grey
chr10	81022673	81023473	7.66534	-0.191	all - light grey
chr10	82161551	82162351	5.76288	-0.148	all - light grey
chr10	95045352	95046152	4.24793	0.573	all - light grey
chr10	110751943	110752743	5.77873	0.684	all - light grey
chr10	111379810	111380610	2.98368	-1.04	all - light grey
chr10	117154337	117155137	7.40939	-0.227	all - light grey
chr10	127473643	127474443	6.85798	-0.109	all - light grey
chr10	127508299	127509099	4.90207	-0.162	all - light grey
chr10	60222917	60223717	3.03738	-0.644	all - light grey
chr10	67906865	67907665	6.55919	-0.477	all - light grey
chr10	68727825	68728625	5.30743	0.2	all - light grey
chr10	74429383	74430183	1.58496	0.497	all - light grey
chr10	79758159	79758959	4.1375	0.374	all - light grey
chr10	8505079	8505879	6.41109	0.609	all - light grey
chr10	18155078	18155878	4.19377	-0.501	all - light grey
chr10	41209082	41209882	7.04439	-0.0935	all - light grey
chr10	57380077	57380877	4.08746	0.354	all - light grey
chr10	74499512	74500312	3.926	-0.14	all - light grey
chr10	74656398	74657198	3.85798	-0.662	all - light grey
chr10	10168690	10169490	6.55612	0.592	all - light grey
chr10	89191564	89192364	7.21917	-0.109	all - light grey
chr10	110958605	110959405	4.34341	1.08	all - light grey
chr10	110981352	110982152	5.62936	0.399	all - light grey
chr10	127080803	127081603	7.41785	0.205	all - light grey
chr10	62836089	62836889	5.09592	0.264	all - light grey
chr10	66415765	66416565	6.27426	0.674	all - light grey
chr10	79371162	79371962	8.01123	-0.251	all - light grey
chr10	118306475	118307275	7.05528	-0.236	all - light grey
chr10	13733211	13734011	4.18587	0.449	all - light grey
chr10	23556302	23557102	5.78921	0.0971	all - light grey
chr10	33848050	33848850	5.86542	0.261	all - light grey
chr10	42964478	42965278	4.49825	-1.04	all - light grey
chr10	63547114	63547914	3.13422	-0.963	all - light grey
chr10	80819712	80820512	5.0268	0.042	all - light grey
chr10	74964186	74964986	8.14975	-0.312	all - light grey
chr10	93578632	93579432	5.75221	0.239	all - light grey
chr10	7551731	7552531	6.12516	-0.00194	all - light grey
chr10	34002124	34002924	6.54689	-0.361	all - light grey
chr10	44417557	44418357	3.64386	0.836	all - light grey
chr10	78995766	78996566	5.77347	0.117	all - light grey
chr10	91150997	91151797	1.73118	0.385	all - light grey
chr10	92513539	92514339	4.03562	-0.376	all - light grey
chr10	110971525	110972325	4.1375	0.681	all - light grey
chr10	79396853	79397653	4.12102	-0.317	all - light grey
chr10	120952911	120953711	5.22497	-0.24	all - light grey
chr10	23794333	23795133	2.75916	0.0564	all - light grey
chr10	25282761	25283561	4.57894	-0.369	all - light grey
chr10	57515660	57516460	5.24031	0.323	all - light grey
chr10	62409558	62410358	6.52982	-0.0958	all - light grey
chr10	127805213	127806013	7.05528	-0.181	all - light grey
chr10	83006331	83007131	4.70598	-0.321	all - light grey
chr10	94722780	94723580	5.19771	0.676	all - light grey
chr10	107358349	107359149	3.23726	0.0139	all - light grey
chr10	124168183	124168983	2.4957	-0.14	all - light grey
chr10	6639724	6640524	2.86592	-0.324	all - light grey
chr10	17196290	17197090	2.488	0.468	all - light grey
chr10	38853249	38854049	3.82782	-0.775	all - light grey
chr10	58798652	58799452	5.90207	0.193	all - light grey
chr10	66688652	66689452	5.56071	0.0876	all - light grey
chr10	86308106	86308906	4.12102	-0.592	all - light grey
chr10	117106436	117107236	6.54381	-0.893	all - light grey
chr10	4886609	4887409	3.85798	1.53	all - light grey
chr10	23390961	23391761	2.15381	0.25	all - light grey
chr10	40316825	40317625	3.36457	-0.252	all - light grey
chr10	44786540	44787340	5.09592	-0.0513	all - light grey
chr10	52094345	52095145	5.15381	0.834	all - light grey
chr10	60295204	60296004	4.64386	-0.0553	all - light grey
chr10	76621495	76622295	4.47249	0.659	all - light grey
chr10	127690656	127691456	8.18488	-0.124	all - light grey
chr10	106477281	106478081	6.72792	0.171	all - light grey
chr10	79630037	79630837	6.18785	-0.271	all - light grey
chr10	93056567	93057367	3.28983	-0.142	all - light grey
chr10	94415524	94416324	4.7761	-0.406	all - light grey
chr10	120876127	120876927	6.00675	0.596	all - light grey
chr10	41702451	41703251	3.7866	-0.391	all - light grey
chr10	75227563	75228363	5.98185	0.399	all - light grey
chr10	89230982	89231782	5.44294	0.527	all - light grey
chr10	125401438	125402238	4.55459	1	all - light grey
chr10	19210241	19211041	3.51096	1.39	all - light grey
chr10	79611916	79612716	7.25739	-0.163	all - light grey
chr10	99064759	99065559	4.82273	0.242	all - light grey
chr10	128020584	128021384	5.46923	0.174	all - light grey
chr10	26095327	26096127	4.93074	0.152	all - light grey
chr10	43197663	43198463	6.24222	0.655	all - light grey
chr10	57514642	57515442	7.06609	-0.19	all - light grey
chr10	72078694	72079494	2.34483	0.263	all - light grey
chr10	82085746	82086546	7.24793	-0.053	all - light grey
chr10	88560739	88561539	1.03562	-0.59	all - light grey
chr10	114725805	114726605	5.11686	-0.162	all - light grey
chr10	120558336	120559136	5.45286	0.186	all - light grey
chr10	120734110	120734910	6.04876	-0.127	all - light grey
chr10	8506848	8507648	6.63081	0.415	all - light grey
chr10	53114748	53115548	5.91169	-0.381	all - light grey
chr10	67995774	67996574	4.91648	0.764	all - light grey
chr10	127200775	127201575	5.84549	-0.115	all - light grey
chr10	84683528	84684328	3.37851	-0.238	all - light grey
chr10	93868066	93868866	4.50462	0.0194	all - light grey
chr10	110920796	110921596	5.10434	0.214	all - light grey
chr10	43427527	43428327	5.35755	-0.68	all - light grey
chr10	62618340	62619140	7.40939	-0.561	all - light grey
chr10	87258274	87259074	4.12102	1.79	all - light grey
chr10	114670798	114671598	5.26679	-0.434	all - light grey
chr10	5746285	5747085	4.26303	-0.358	all - light grey
chr10	17598854	17599654	3.85798	-0.383	all - light grey
chr10	43421170	43421970	3.10769	0.15	all - light grey
chr10	58987321	58988121	5.86047	-0.233	all - light grey
chr10	62800951	62801751	3.59694	-0.637	all - light grey
chr10	116518752	116519552	5.10434	0.366	all - light grey
chr10	105277888	105278688	6.9542	-0.127	all - light grey
chr10	120941945	120942745	6.44128	0.208	all - light grey
chr10	5672532	5673332	5.72247	0.809	all - light grey
chr10	17366065	17366865	5.36107	0.997	all - light grey
chr10	74492163	74492963	4.93546	0.586	all - light grey
chr10	95428912	95429712	5.08321	0.241	all - light grey
chr10	59465291	59466091	7.59246	-0.241	all - light grey
chr10	5133216	5134016	3.43296	-0.104	all - light grey
chr10	37197786	37198586	2.12433	-1.42	all - light grey
chr10	43232574	43233374	6.23649	-0.348	all - light grey
chr10	44720298	44721098	5.12516	0.982	all - light grey
chr10	110919525	110920325	5.12102	0.618	all - light grey
chr10	17638562	17639362	2.9279	-0.449	all - light grey
chr10	4522085	4522885	6.2817	-0.235	all - light grey
chr10	17742420	17743220	6.50779	-0.175	all - light grey
chr10	67641782	67642582	6.36107	-1.21	all - light grey
chr10	118018215	118019015	3.49825	-0.926	all - light grey
chr10	129809634	129810434	3.28244	-0.382	all - light grey
chr10	12716531	12717331	3.7761	-0.217	all - light grey
chr10	59362333	59363133	7.87652	-0.124	all - light grey
chr10	19921708	19922508	5.54535	0.358	all - light grey
chr10	25647874	25648674	5.30743	-0.548	all - light grey
chr10	81545746	81546546	3.70044	0.137	all - light grey
chr10	18734150	18734950	5.93782	0.328	all - light grey
chr10	84647580	84648380	7.09803	-0.436	all - light grey
chr10	69580534	69581334	2.75061	0.0671	all - light grey
chr10	79278235	79279035	4.49185	0.619	all - light grey
chr10	82204274	82205074	6.02901	0.858	all - light grey
chr10	84616611	84617411	3.93546	-0.736	all - light grey
chr10	7947542	7948342	4.60881	0.534	all - light grey
chr10	17373245	17374045	5.75756	0.766	all - light grey
chr10	27836340	27837140	4.63227	0.871	all - light grey
chr10	51952633	51953433	5.08746	0.69	all - light grey
chr10	86241130	86241930	7.03342	-0.198	all - light grey
chr10	95085441	95086241	7.78136	-0.478	all - light grey
chr10	70714425	70715225	5.21335	-0.532	all - light grey
chr10	86099454	86100254	3.30451	-0.037	all - light grey
chr10	34016897	34017697	4.20163	-0.872	all - light grey
chr10	84220120	84220920	3.6893	0.161	all - light grey
chr10	93605005	93605805	5.37156	0.138	all - light grey
chr10	98570445	98571245	6.41954	0.000259	all - light grey
chr10	120936844	120937644	7.2854	-0.11	all - light grey
chr10	110447087	110447887	5.96347	0.033	all - light grey
chr10	117166224	117167024	4.16189	0.669	all - light grey
chr10	127813323	127814123	6.50779	-0.184	all - light grey
chr10	127832775	127833575	5.0045	-0.883	all - light grey
chr10	6366989	6367789	4.67243	-0.188	all - light grey
chr10	31312446	31313246	5.0917	-0.515	all - light grey
chr10	89148831	89149631	7.37504	-0.121	all - light grey
chr10	80032355	80033155	5.80993	0.294	all - light grey
chr10	80046679	80047479	5.46271	0.58	all - light grey
chr10	81023676	81024476	6.91886	0.362	all - light grey
chr10	116812986	116813786	6.43463	0.182	all - light grey
chr10	10566478	10567278	3.08576	0.889	all - light grey
chr10	17262626	17263426	3.27352	-0.193	all - light grey
chr10	20561731	20562531	3.13586	0.839	all - light grey
chr10	96153548	96154348	6.23074	0.0919	all - light grey
chr10	22084518	22085318	2.81762	-0.207	all - light grey
chr10	74817869	74818669	2.71149	0.412	all - light grey
chr10	79802683	79803483	3.9542	-0.378	all - light grey
chr10	31165469	31166269	4.18587	0.62	all - light grey
chr10	41295909	41296709	5.96809	0.953	all - light grey
chr10	24667453	24668253	8.60363	-0.293	all - light grey
chr10	86434924	86435724	4.89239	-0.226	all - light grey
chr10	18905440	18906240	4.85798	0.191	all - light grey
chr10	26548308	26549108	4.2555	-0.856	all - light grey
chr10	53649799	53650599	6.44791	-0.867	all - light grey
chr10	80749126	80749926	5.87529	0.221	all - light grey
chr10	7559215	7560015	6.12928	-0.151	all - light grey
chr10	87841388	87842188	4.12102	0.394	all - light grey
chr10	98005975	98006775	2.15704	-0.59	all - light grey
chr10	19869889	19870689	5.34696	-0.201	all - light grey
chr10	21332490	21333290	3.3505	1.37	all - light grey
chr10	45568608	45569408	3.58496	1.06	all - light grey
chr10	70838136	70838936	6.03122	-0.58	all - light grey
chr10	79502150	79502950	6.07895	-0.151	all - light grey
chr10	74494984	74495784	4.01792	-0.252	all - light grey
chr10	80434113	80434913	5.16189	-0.468	all - light grey
chr10	87609466	87610266	5.74147	0.0439	all - light grey
chr10	96206745	96207545	4.1375	0.107	all - light grey
chr10	114687122	114687922	5.75221	-0.639	all - light grey
chr10	120726605	120727405	4.00899	-0.597	all - light grey
chr10	95280164	95280964	8.26209	-0.0641	all - light grey
chr10	10994048	10994848	3.93546	-0.748	all - light grey
chr10	24213455	24214255	4.54844	-1.02	all - light grey
chr10	24431269	24432069	6.1918	-0.39	all - light grey
chr10	26492515	26493315	5.97499	-0.215	all - light grey
chr10	66524237	66525037	5.17792	-0.726	all - light grey
chr10	67681264	67682064	6.60733	-0.214	all - light grey
chr10	68464174	68464974	4.93074	0.945	all - light grey
chr10	80052809	80053609	4.12928	0.111	all - light grey
chr10	44883893	44884693	2.9982	0.499	all - light grey
chr10	96775008	96775808	5.2854	-0.418	all - light grey
chr10	119365766	119366566	3.926	-0.751	all - light grey
chr10	12042215	12043015	1.4489	-0.739	all - light grey
chr10	12573923	12574723	5.24031	-0.758	all - light grey
chr10	26732633	26733433	2.50335	-0.94	all - light grey
chr10	98611567	98612367	4.66676	-0.262	all - light grey
chr10	119451901	119452701	2.1635	0.255	all - light grey
chr10	120787322	120788122	6.12309	0.627	all - light grey
chr10	126337701	126338501	4.78136	0.101	all - light grey
chr10	39907057	39907857	4.51728	0.677	all - light grey
chr10	42428620	42429420	4.97728	0.655	all - light grey
chr10	19627561	19628361	8.2384	0.311	all - light grey
chr10	77044007	77044807	7.6865	-0.152	all - light grey
chr10	79812923	79813723	4.16993	0.66	all - light grey
chr10	93592175	93592975	5.2891	0.382	all - light grey
chr10	125314225	125315025	2.72247	1.17	all - light grey
chr10	7500184	7500984	6.41785	-0.254	all - light grey
chr10	18150451	18151251	4.94486	-0.0738	all - light grey
chr10	43083286	43084086	5.49825	0.832	all - light grey
chr10	51441445	51442245	3.52356	0.71	all - light grey
chr10	58703731	58704531	4.09592	0.198	all - light grey
chr10	66315879	66316679	4.51096	0.207	all - light grey
chr10	82247821	82248621	4.12928	0.721	all - light grey
chr10	40602642	40603442	7.71425	-0.517	all - light grey
chr10	89056310	89057110	6.28725	0.141	all - light grey
chr10	90123500	90124300	3.99095	0.509	all - light grey
chr10	91687718	91688518	3.62059	-0.566	all - light grey
chr10	110913733	110914533	3.58496	0.642	all - light grey
chr10	121745621	121746421	4.37851	-0.772	all - light grey
chr10	125437704	125438504	5.52669	0.751	all - light grey
chr10	126779017	126779817	2.80116	-0.212	all - light grey
chr10	5754885	5755685	5.54535	0.757	all - light grey
chr10	6474968	6475768	3.98185	0.297	all - light grey
chr10	79727018	79727818	7.5157	-0.213	all - light grey
chr10	9620105	9620905	5.41616	-0.41	all - light grey
chr10	62730479	62731279	5.90689	-0.743	all - light grey
chr10	76587712	76588512	6.15583	-0.0382	all - light grey
chr10	82310499	82311299	6.19574	0.182	all - light grey
chr10	95079263	95080063	4.72792	-0.0891	all - light grey
chr10	98789920	98790720	4.27053	-0.0248	all - light grey
chr10	80630224	80631024	6.02459	-0.325	all - light grey
chr10	107845234	107846034	5.33985	0.679	all - light grey
chr10	8794419	8795219	4.57894	0.824	all - light grey
chr10	16340369	16341169	2.49313	0.492	all - light grey
chr10	40244083	40244883	5.73606	0.764	all - light grey
chr10	58683505	58684305	6.36632	-0.146	all - light grey
chr10	121816640	121817440	7.2854	-0.109	all - light grey
chr10	62801367	62802167	4.24793	-0.667	all - light grey
chr10	86797730	86798530	2.8953	0.575	all - light grey
chr10	107840948	107841748	5.01346	-0.249	all - light grey
chr10	5747604	5748404	3.49825	0.507	all - light grey
chr10	17241637	17242437	4.80219	0.25	all - light grey
chr10	34203064	34203864	6.07039	0.421	all - light grey
chr10	44484980	44485780	3.37851	-0.255	all - light grey
chr10	59087877	59088677	3.52356	0.95	all - light grey
chr10	107822305	107823105	5.0045	0.203	all - light grey
chr10	110576007	110576807	7.08746	0.89	all - light grey
chr10	112410084	112410884	4.1375	0.337	all - light grey
chr10	118142995	118143795	5.12102	0.379	all - light grey
chr10	127301659	127302459	5.71425	0.461	all - light grey
chr10	77029101	77029901	5.0917	0.122	all - light grey
chr10	92543891	92544691	4.55459	-0.41	all - light grey
chr10	94681240	94682040	6.25927	0.578	all - light grey
chr10	98203971	98204771	3.48543	0.14	all - light grey
chr10	120788293	120789093	6.0045	0.359	all - light grey
chr10	4937542	4938342	4.33628	0.0718	all - light grey
chr10	20685629	20686429	3.58496	-0.0137	all - light grey
chr10	35764978	35765778	1.73985	0.468	all - light grey
chr10	21015192	21015992	6.67243	-0.407	all - light grey
chr10	41346786	41347586	3.56071	1.18	all - light grey
chr10	59357206	59358006	4.32193	-0.621	all - light grey
chr10	85808793	85809593	3.43296	-0.0542	all - light grey
chr10	107359561	107360361	2.74416	-0.622	all - light grey
chr10	33739146	33739946	6.49506	-0.279	all - light grey
chr10	31314381	31315181	5.20555	-0.644	all - light grey
chr10	45064795	45065595	3.27352	0.513	all - light grey
chr10	53995491	53996291	3.17153	-0.131	all - light grey
chr10	74911339	74912139	4.0268	-0.0395	all - light grey
chr10	83886933	83887733	5.23266	-0.263	all - light grey
chr10	106369318	106370118	3.07382	0.21	all - light grey
chr10	66372577	66373377	7.58496	0.179	all - light grey
chr10	75905184	75905984	6.49185	-0.606	all - light grey
chr10	111439463	111440263	3.7761	0.19	all - light grey
chr10	118303958	118304758	6.30195	-0.154	all - light grey
chr10	120470270	120471070	4.06178	0.0299	all - light grey
chr10	122974208	122975008	4.42626	-0.946	all - light grey
chr10	126862694	126863494	5.32553	-0.00818	all - light grey
chr10	7500537	7501337	5.92125	-0.246	all - light grey
chr10	23806039	23806839	3.45943	1.14	all - light grey
chr10	43159346	43160146	4.47897	-0.237	all - light grey
chr10	121823684	121824484	6.91886	0.191	all - light grey
chr10	70791493	70792293	5.82782	0.193	all - light grey
chr10	75315356	75316156	3.97269	-0.799	all - light grey
chr10	80864353	80865153	5.01346	-0.263	all - light grey
chr10	119645520	119646320	5.80993	-0.168	all - light grey
chr10	127788136	127788936	4.67807	0.121	all - light grey
chr10	23948446	23949246	2.38128	0.64	all - light grey
chr10	75315912	75316712	3.60881	-0.491	all - light grey
chr10	76580914	76581714	7.65821	0.272	all - light grey
chr10	124826174	124826974	4.53605	-0.0626	all - light grey
chr10	88969221	88970021	7.98299	0.0248	all - light grey
chr10	76840324	76841124	5.76553	0.459	all - light grey
chr10	93597487	93598287	3.44626	0.918	all - light grey
chr10	113952942	113953742	0.790772	-1.38	all - light grey
chr10	121022023	121022823	5.07895	-0.02	all - light grey
chr10	7584269	7585069	4.24031	-0.362	all - light grey
chr10	19250951	19251751	4.1127	1.32	all - light grey
chr10	128397794	128398594	8.71768	0.14	all - light grey
chr10	41750409	41751209	3.7866	0.0732	all - light grey
chr10	43078747	43079547	5.79701	0.298	all - light grey
chr10	62052790	62053590	3.3505	-0.119	all - light grey
chr10	76510796	76511596	4.12928	-0.554	all - light grey
chr10	77706578	77707378	5.52042	-0.298	all - light grey
chr10	79340228	79341028	5.53294	0.635	all - light grey
chr10	87630118	87630918	3.41954	-0.308	all - light grey
chr10	126519226	126520026	7.30378	0.226	all - light grey
chr10	127834244	127835044	3.848	-0.647	all - light grey
chr10	62872626	62873426	3.66676	0.474	all - light grey
chr10	77007458	77008258	2.9982	-0.518	all - light grey
chr10	98128541	98129341	4.48543	1.6	all - light grey
chr10	123280494	123281294	6.33092	-1.02	all - light grey
chr10	107508220	107509020	3.06695	0.764	all - light grey
chr10	114785106	114785906	5.94251	0.188	all - light grey
chr10	122423334	122424134	6.56224	0.534	all - light grey
chr10	125415962	125416762	4.70044	0.677	all - light grey
chr10	10162781	10163581	4.39917	0.462	all - light grey
chr10	12383812	12384612	3.44626	-0.339	all - light grey
chr10	77622594	77623394	4.29278	0.481	all - light grey
chr10	25115026	25115826	3.70044	0.0384	all - light grey
chr10	79904279	79905079	6.14364	-0.247	all - light grey
chr10	80146295	80147095	5.69766	-0.302	all - light grey
chr10	80349662	80350462	3.24336	-0.872	all - light grey
chr10	87057491	87058291	3.90689	-0.658	all - light grey
chr10	93351640	93352440	6.91886	-0.322	all - light grey
chr10	105211344	105212144	3.18587	0.404	all - light grey
chr10	114472621	114473421	3.60881	0.225	all - light grey
chr10	122422928	122423728	5.38888	0.332	all - light grey
chr10	123129623	123130423	3.37851	-0.881	all - light grey
chr10	80260763	80261563	7.97154	-0.27	all - light grey
chr10	126364940	126365740	7.39232	-0.335	all - light grey
chr10	18038567	18039367	4.12102	-0.33	all - light grey
chr10	66772063	66772863	3.87774	-0.856	all - light grey
chr10	94582474	94583274	4.07895	0.713	all - light grey
chr10	102497476	102498276	1.14405	0.892	all - light grey
chr10	3047619	3048419	4.03562	-0.27	all - light grey
chr10	5725099	5725899	7.03342	0.441	all - light grey
chr10	19873047	19873847	4.47249	0.202	all - light grey
chr10	33508903	33509703	2.57531	-0.743	all - light grey
chr10	39736006	39736806	3.33628	-0.595	all - light grey
chr10	60927636	60928436	4.21723	-0.842	all - light grey
chr10	106726541	106727341	5.06178	0.343	all - light grey
chr10	80084661	80085461	6.65821	-0.145	all - light grey
chr10	19906494	19907294	7.58496	-0.137	all - light grey
chr10	127622760	127623560	3.16027	-0.373	all - light grey
chr10	6367488	6368288	5.19377	-0.0581	all - light grey
chr10	11062664	11063464	5.58796	-0.154	all - light grey
chr10	27947259	27948059	4.56682	-0.471	all - light grey
chr10	39208020	39208820	3.75489	-0.12	all - light grey
chr10	80696983	80697783	6.28355	0.527	all - light grey
chr10	41529254	41530054	7.93074	-0.381	all - light grey
chr10	94870944	94871744	3.87774	0.176	all - light grey
chr10	95119054	95119854	5.18587	-0.167	all - light grey
chr10	117282938	117283738	5.52042	-0.172	all - light grey
chr10	125439922	125440722	4.96347	0.645	all - light grey
chr10	127613247	127614047	6.27426	-0.12	all - light grey
chr10	3080104	3080904	2.74631	0.481	all - light grey
chr10	7499754	7500554	6.3345	-0.198	all - light grey
chr10	31698141	31698941	2.79701	-0.255	all - light grey
chr10	40317620	40318420	3.10266	-0.188	all - light grey
chr10	41287971	41288771	4.04439	-0.072	all - light grey
chr10	80638757	80639557	7.59991	-0.141	all - light grey
chr10	53752001	53752801	3.93546	-0.468	all - light grey
chr10	61203855	61204655	3.03386	-1.04	all - light grey
chr10	66638668	66639468	5.78398	0.928	all - light grey
chr10	67859263	67860063	3.10936	-0.0195	all - light grey
chr10	79431457	79432257	5.40939	0.903	all - light grey
chr10	98653258	98654058	4.01792	-0.517	all - light grey
chr10	99610873	99611673	2.52356	-0.431	all - light grey
chr10	81063376	81064176	5.81506	0.0998	all - light grey
chr10	119854343	119855143	4.15381	0.588	all - light grey
chr10	122972681	122973481	4.47897	-0.198	all - light grey
chr10	18246613	18247413	3.81762	-0.626	all - light grey
chr10	26639276	26640076	4.45286	0.943	all - light grey
chr10	77481361	77482161	4.06178	0.259	all - light grey
chr10	79076470	79077270	2.33342	0.192	all - light grey
chr10	86495244	86496044	6.65821	-0.336	all - light grey
chr10	81816712	81817512	4.76022	-0.646	all - light grey
chr10	106393712	106394512	4.82273	0.596	all - light grey
chr10	106813128	106813928	3.82782	-0.954	all - light grey
chr10	119052078	119052878	2.37573	1.21	all - light grey
chr10	30522693	30523493	3.89724	0.0429	all - light grey
chr10	62523770	62524570	8.15482	-0.441	all - light grey
chr10	55826270	55827070	4.79701	0.131	all - light grey
chr10	77326918	77327718	1.93357	0.287	all - light grey
chr10	94991897	94992697	4.67807	-0.424	all - light grey
chr10	128063287	128064087	8.57743	-0.103	all - light grey
chr10	18248867	18249667	4.1375	-0.251	all - light grey
chr10	19176858	19177658	2.6893	0.808	all - light grey
chr10	78085825	78086625	2.47768	1.35	all - light grey
chr10	62486427	62487227	7.71425	-0.0246	all - light grey
chr10	96775555	96776355	5.65535	-0.248	all - light grey
chr10	99038725	99039525	3.44626	0.333	all - light grey
chr10	110407926	110408726	3.41954	1.07	all - light grey
chr10	126946226	126947026	3.19377	0.412	all - light grey
chr10	50504836	50505636	5.81762	0.31	all - light grey
chr10	98695091	98695891	8.12928	-0.254	all - light grey
chr10	53044209	53045009	4.14568	-0.159	all - light grey
chr10	66592145	66592945	4.37156	0.157	all - light grey
chr10	77053323	77054123	4.39232	0.181	all - light grey
chr10	79764748	79765548	3.54844	-0.598	all - light grey
chr10	79972001	79972801	4.55459	-0.46	all - light grey
chr10	86487467	86488267	2.50589	0.334	all - light grey
chr10	94701172	94701972	3.7866	1.17	all - light grey
chr10	119549680	119550480	6.70044	-0.076	all - light grey
chr10	116622347	116623147	4.37156	0.667	all - light grey
chr10	126355885	126356685	3.15381	0.468	all - light grey
chr10	25315546	25316346	5.34341	0.459	all - light grey
chr10	42955423	42956223	3.81762	-0.064	all - light grey
chr10	67628202	67629002	5.73606	0.574	all - light grey
chr10	70699941	70700741	6.79442	-0.126	all - light grey
chr10	95235996	95236796	7.36632	0.105	all - light grey
chr10	79144146	79144946	6.1334	0.234	all - light grey
chr10	70832188	70832988	5.69488	0.208	all - light grey
chr10	86829027	86829827	3.06695	-0.833	all - light grey
chr10	127445192	127445992	4.73877	-0.0704	all - light grey
chr10	10196613	10197413	4.07039	0.611	all - light grey
chr10	19163063	19163863	3.41954	-0.578	all - light grey
chr10	26715575	26716375	4.29278	0.798	all - light grey
chr10	27991576	27992376	4.49185	-0.316	all - light grey
chr10	33917738	33918538	5.02237	-0.639	all - light grey
chr10	82764285	82765085	6.89482	0.32	all - light grey
chr10	40145569	40146369	5.12102	0.606	all - light grey
chr10	50617678	50618478	1.92979	0.516	all - light grey
chr10	58866514	58867314	8.03892	0.114	all - light grey
chr10	59002159	59002959	4.73335	0.477	all - light grey
chr10	60865397	60866197	4.07039	-0.0837	all - light grey
chr10	68589002	68589802	4.21723	-0.161	all - light grey
chr10	69558293	69559093	7.24793	0.159	all - light grey
chr10	76393657	76394457	2.27202	-0.686	all - light grey
chr10	76566160	76566960	8.26209	-0.504	all - light grey
chr10	85624335	85625135	4.24031	-0.308	all - light grey
chr10	99143463	99144263	2.67356	0.0382	all - light grey
chr10	79351991	79352791	3.30743	-0.516	all - light grey
chr10	93361901	93362701	3.0635	0.0714	all - light grey
chr10	89099498	89100298	8.20457	-0.207	all - light grey
chr10	103136227	103137027	5.11686	-0.653	all - light grey
chr10	107377172	107377972	3.36457	-0.19	all - light grey
chr10	126850405	126851205	6.02459	0.0153	all - light grey
chr10	17794100	17794900	5.2555	-0.413	all - light grey
chr10	21114882	21115682	4.20163	0.0212	all - light grey
chr10	39153892	39154692	3.76553	0.774	all - light grey
chr10	67922469	67923269	3.11936	0.185	all - light grey
chr10	20671700	20672500	6.34696	0.389	all - light grey
chr10	89301363	89302163	3.36457	-0.698	all - light grey
chr10	116387294	116388094	3.93546	0.314	all - light grey
chr10	118668229	118669029	4.69488	-0.162	all - light grey
chr10	120747608	120748408	3.63227	-1.02	all - light grey
chr10	127031314	127032114	5.16591	0.172	all - light grey
chr10	79611271	79612071	7.54689	-0.126	all - light grey
chr10	61084287	61085087	3.56071	0.381	all - light grey
chr10	110682313	110683113	4.35755	-0.114	all - light grey
chr10	116558278	116559078	4.04439	-0.104	all - light grey
chr10	80081958	80082758	6.93074	0.00668	all - light grey
chr10	120526246	120527046	5.2555	0.0759	all - light grey
chr10	120526717	120527517	4.98641	-0.0187	all - light grey
chr10	126365565	126366365	6.87036	-0.14	all - light grey
chr10	126581320	126582120	5.29646	0.368	all - light grey
chr10	127451917	127452717	4.3147	-0.154	all - light grey
chr10	6750851	6751651	2.75702	-0.467	all - light grey
chr10	79794199	79794999	9.20945	-0.121	all - light grey
chr10	7696565	7697365	3.8679	-0.089	all - light grey
chr10	12574451	12575251	4.47897	-0.806	all - light grey
chr10	18230209	18231009	2.94298	-0.515	all - light grey
chr10	36858525	36859325	5.07468	-0.24	all - light grey
chr10	36967294	36968094	2.81147	-0.207	all - light grey
chr10	44178211	44179011	4	0.129	all - light grey
chr10	44722523	44723323	5.06178	0.541	all - light grey
chr10	80553350	80554150	8.09803	-0.142	all - light grey
chr10	74531158	74531958	5.2555	-0.168	all - light grey
chr10	79850232	79851032	5.80735	-0.0519	all - light grey
chr10	84833763	84834563	2.41143	-0.0117	all - light grey
chr10	87397086	87397886	4.54226	-0.648	all - light grey
chr10	107510808	107511608	2.96532	0.217	all - light grey
chr10	111037591	111038391	8.09803	0.678	all - light grey
chr10	125936049	125936849	2.1635	-0.757	all - light grey
chr10	127274776	127275576	4.8125	0.0582	all - light grey
chr10	127538597	127539397	4.87283	-0.762	all - light grey
chr10	10127846	10128646	3.24184	0.798	all - light grey
chr10	34203522	34204322	6.54998	0.475	all - light grey
chr10	36856396	36857196	4.16189	-0.463	all - light grey
chr10	86980914	86981714	7.70736	-0.389	all - light grey
chr10	127316039	127316839	7.74147	0.14	all - light grey
chr10	36951708	36952508	4.61471	-0.323	all - light grey
chr10	39125723	39126523	3.36457	0.524	all - light grey
chr10	67609477	67610277	5.97728	-0.0284	all - light grey
chr10	69427004	69427804	5.12102	-0.0663	all - light grey
chr10	106795514	106796314	5.12928	1.12	all - light grey
chr10	119561837	119562637	2.1635	0.449	all - light grey
chr10	79229426	79230226	5.39232	-0.361	all - light grey
chr10	16680657	16681457	2.28096	0.105	all - light grey
chr10	17104789	17105589	2.53356	-0.395	all - light grey
chr10	18806436	18807236	2.73552	1.34	all - light grey
chr10	35793688	35794488	2.46205	-1.08	all - light grey
chr10	40091950	40092750	6.04439	0.666	all - light grey
chr10	60872201	60873001	4.92125	0.0145	all - light grey
chr10	61802783	61803583	4.71699	-0.264	all - light grey
chr10	17446846	17447646	6.9542	0.181	all - light grey
chr10	67694219	67695019	6.29462	0.399	all - light grey
chr10	79175071	79175871	2.87971	0.833	all - light grey
chr10	107607683	107608483	3.72247	-0.332	all - light grey
chr10	117540177	117540977	3.89724	-0.525	all - light grey
chr10	5999088	5999888	2.24184	-0.334	all - light grey
chr10	21070014	21070814	5.20555	0.423	all - light grey
chr10	41430885	41431685	5.29278	-0.345	all - light grey
chr10	42892719	42893519	2.5435	-1.06	all - light grey
chr10	44174424	44175224	4.06178	1.23	all - light grey
chr10	48000328	48001128	2.43029	0.00676	all - light grey
chr10	58757660	58758460	2.38405	0.326	all - light grey
chr10	67919591	67920391	4.33628	-0.573	all - light grey
chr10	67928283	67929083	4.39232	0.307	all - light grey
chr10	70747771	70748571	4.59096	-0.0685	all - light grey
chr10	81007684	81008484	5.18587	0.271	all - light grey
chr10	87137630	87138430	3.44626	-0.618	all - light grey
chr10	91057356	91058156	2.94298	-0.422	all - light grey
chr10	93861347	93862147	3.74416	-0.999	all - light grey
chr10	94199999	94200799	3.81762	0.417	all - light grey
chr10	98301355	98302155	3.85798	1.97	all - light grey
chr10	108322731	108323531	3.54844	-0.51	all - light grey
chr10	74591856	74592656	4.32193	0.308	all - light grey
chr10	110853588	110854388	2.93168	0.177	all - light grey
chr10	126531268	126532068	3.51096	0.000371	all - light grey
chr10	5815169	5815969	3.97269	1.14	all - light grey
chr10	7529641	7530441	3.70044	0.0496	all - light grey
chr10	17130955	17131755	3.59694	-0.327	all - light grey
chr10	20594942	20595742	2.10434	0.804	all - light grey
chr10	96387238	96388038	6.62352	-0.534	all - light grey
chr10	36686118	36686918	1.93734	0.528	all - light grey
chr10	53737627	53738427	3.79701	-0.225	all - light grey
chr10	92500933	92501733	2.91265	-0.644	all - light grey
chr10	119308581	119309381	4.3147	-0.17	all - light grey
chr10	119638366	119639166	4.87774	-0.568	all - light grey
chr10	120330650	120331450	4.72792	0.344	all - light grey
chr10	120335583	120336383	4.45286	-0.48	all - light grey
chr10	111139331	111140131	7.50779	0.507	all - light grey
chr10	120470780	120471580	3.17473	-0.0899	all - light grey
chr10	121950369	121951169	4.62644	-0.0383	all - light grey
chr10	19598564	19599364	3.9542	0.785	all - light grey
chr10	21398188	21398988	3.05311	-0.38	all - light grey
chr10	22856810	22857610	4.74416	0.066	all - light grey
chr10	30286133	30286933	3.36457	0.701	all - light grey
chr10	39451236	39452036	6.88264	-0.393	all - light grey
chr10	66588825	66589625	4.15381	-0.22	all - light grey
chr10	93592969	93593769	4.51096	0.125	all - light grey
chr10	96775927	96776727	5.56071	-0.299	all - light grey
chr10	99061749	99062549	5.12516	-1	all - light grey
chr10	101233179	101233979	2.39232	0.00727	all - light grey
chr10	116934765	116935565	4.45943	0.47	all - light grey
chr10	80812904	80813704	6.75489	0.313	all - light grey
chr10	126467495	126468295	5.57894	-0.0825	all - light grey
chr10	18247409	18248209	4.42626	-0.988	all - light grey
chr10	21385044	21385844	4.07895	-0.198	all - light grey
chr10	23516500	23517300	6.11686	-0.287	all - light grey
chr10	75166806	75167606	3.96347	0.893	all - light grey
chr10	92951195	92951995	7.40939	-0.545	all - light grey
chr10	60552185	60552985	8.80413	0.0698	all - light grey
chr10	82996544	82997344	2.52607	-0.567	all - light grey
chr10	83920008	83920808	4.27053	-0.0641	all - light grey
chr10	85881438	85882238	3.87774	0.00432	all - light grey
chr10	120732327	120733127	5.14975	-0.648	all - light grey
chr10	79576945	79577745	8.40514	0.0427	all - light grey
chr10	5635907	5636707	4.45286	0.802	all - light grey
chr10	10546949	10547749	1.85997	1.53	all - light grey
chr10	13586255	13587055	3.848	-0.459	all - light grey
chr10	39497081	39497881	3.99095	-0.00383	all - light grey
chr10	59809203	59810003	5.0045	-0.252	all - light grey
chr10	98718393	98719193	7.15987	0.0733	all - light grey
chr10	78879544	78880344	5.00899	-0.0882	all - light grey
chr10	79235820	79236620	3.17632	-0.525	all - light grey
chr10	93511728	93512528	6.04439	-0.576	all - light grey
chr10	98902548	98903348	3.26903	-0.295	all - light grey
chr10	125456371	125457171	3.30597	0.51	all - light grey
chr10	127284954	127285754	4.10434	-0.0442	all - light grey
chr10	112365831	112366631	7.56986	-0.153	all - light grey
chr10	8631828	8632628	4.96347	0.09	all - light grey
chr10	11063086	11063886	4.89724	-0.0574	all - light grey
chr10	11328176	11328976	1.98914	-0.304	all - light grey
chr10	25304516	25305316	3.07039	0.751	all - light grey
chr10	33670559	33671359	5.39575	-0.0753	all - light grey
chr10	33847235	33848035	5.68089	0.214	all - light grey
chr10	18089960	18090760	7.74147	0.288	all - light grey
chr10	76545226	76546026	4.88753	-0.51	all - light grey
chr10	80097890	80098690	4.94017	0.185	all - light grey
chr10	110630462	110631262	5.27798	0.456	all - light grey
chr10	117113908	117114708	2.75702	-0.623	all - light grey
chr10	121966038	121966838	3.21878	0.525	all - light grey
chr10	127069691	127070491	4.39232	0.44	all - light grey
chr10	88193565	88194365	8.15987	0.134	all - light grey
chr10	3081090	3081890	3.32193	0.165	all - light grey
chr10	12477714	12478514	2.72683	0.277	all - light grey
chr10	21146084	21146884	4.91648	-0.597	all - light grey
chr10	43098260	43099060	5.29646	0.775	all - light grey
chr10	56551432	56552232	4.18587	-0.236	all - light grey
chr10	62771625	62772425	2.99639	0.486	all - light grey
chr10	68725970	68726770	5.3505	1.05	all - light grey
chr10	127330395	127331195	7.34873	0.466	all - light grey
chr10	84943653	84944453	2.35332	-0.691	all - light grey
chr10	94453996	94454796	4.90207	0.245	all - light grey
chr10	119663767	119664567	6.11061	-0.0392	all - light grey
chr10	127973032	127973832	4.39917	0.352	all - light grey
chr10	20031803	20032603	7.91289	-0.379	all - light grey
chr10	7841547	7842347	3.22342	-1.49	all - light grey
chr10	12546658	12547458	3.7761	0.383	all - light grey
chr10	18256580	18257380	2.58015	0.146	all - light grey
chr10	23432286	23433086	3.32193	0.94	all - light grey
chr10	24677864	24678664	6.9542	-0.392	all - light grey
chr10	51487917	51488717	5.33628	0.422	all - light grey
chr10	53090578	53091378	4.45286	-0.0725	all - light grey
chr10	53127045	53127845	7.90689	-0.152	all - light grey
chr10	80912599	80913399	3.43296	-0.368	all - light grey
chr10	75398134	75398934	8.23362	-0.439	all - light grey
chr10	92650338	92651138	4.89724	-0.816	all - light grey
chr10	95800539	95801339	2.45154	0.429	all - light grey
chr10	107635800	107636600	4.04439	-0.592	all - light grey
chr10	117583944	117584744	3.07724	-0.0365	all - light grey
chr10	121207881	121208681	3.0993	-0.279	all - light grey
chr10	74967479	74968279	8.33092	-0.142	all - light grey
chr10	8670867	8671667	6.38716	0.24	all - light grey
chr10	128332201	128333001	3.56071	-1.16	all - light grey
chr10	5215388	5216188	3.45943	0.668	all - light grey
chr10	17019142	17019942	4.66107	-0.333	all - light grey
chr10	18038068	18038868	3.66676	-0.337	all - light grey
chr10	21320566	21321366	3.36457	-0.0885	all - light grey
chr10	25016133	25016933	5.35403	-0.244	all - light grey
chr10	25320249	25321049	3.22342	0.988	all - light grey
chr10	66689360	66690160	5.1819	0.434	all - light grey
chr10	67587517	67588317	7.67243	0.114	all - light grey
chr10	116480482	116481282	2.46728	-0.557	all - light grey
chr10	127720769	127721569	3.48543	0.554	all - light grey
chr10	19953956	19954756	4.90207	-0.355	all - light grey
chr10	42453970	42454770	4.10434	0.46	all - light grey
chr10	57251007	57251807	5.83794	-0.458	all - light grey
chr10	60585883	60586683	5.60585	0.613	all - light grey
chr10	66276910	66277710	2.87578	0.678	all - light grey
chr10	68877365	68878165	3.87774	-0.345	all - light grey
chr10	69373316	69374116	5.10434	-0.406	all - light grey
chr10	74613826	74614626	3.32193	0.172	all - light grey
chr10	92798763	92799563	4.30743	-1.09	all - light grey
chr10	117345079	117345879	3.63227	0.508	all - light grey
chr10	121959363	121960163	4.2555	-0.423	all - light grey
chr10	8553562	8554362	3.57289	0.0234	all - light grey
chr10	19317689	19318489	3.53605	0.587	all - light grey
chr10	21348023	21348823	4.38543	-0.811	all - light grey
chr10	24115994	24116794	3.24184	0.0544	all - light grey
chr10	41700423	41701223	4	0.23	all - light grey
chr10	44147428	44148228	4.80735	0.512	all - light grey
chr10	44463776	44464576	1.80735	0.876	all - light grey
chr10	52028717	52029517	4.60288	-0.686	all - light grey
chr10	127113579	127114379	5.79701	-0.0108	all - light grey
chr10	53888914	53889714	2.04963	-0.185	all - light grey
chr10	79886272	79887072	4.09592	0.284	all - light grey
chr10	86307733	86308533	4.52982	-0.93	all - light grey
chr10	95005756	95006556	4.74953	0.00493	all - light grey
chr10	127984340	127985140	6.97728	-0.0926	all - light grey
chr10	110625976	110626776	3.926	0.0938	all - light grey
chr10	118066656	118067456	4.0268	-0.23	all - light grey
chr10	121750752	121751552	3.73335	1.33	all - light grey
chr10	8605612	8606412	7.85798	-0.222	all - light grey
chr10	76705274	76706074	3.49825	-0.241	all - light grey
chr10	77155811	77156611	2.89724	0.351	all - light grey
chr10	79838814	79839614	3.04264	-0.407	all - light grey
chr10	89035916	89036716	4.57894	0.753	all - light grey
chr10	94263461	94264261	4.73335	-0.0131	all - light grey
chr10	117281845	117282645	5.80993	-0.0428	all - light grey
chr10	23851054	23851854	3.848	0.379	all - light grey
chr10	28367461	28368261	5.76553	-0.305	all - light grey
chr10	31305048	31305848	5.31107	-1.1	all - light grey
chr10	33533841	33534641	2.18269	-0.47	all - light grey
chr10	34692240	34693040	2.52857	0.0669	all - light grey
chr10	41959041	41959841	4.73877	0.531	all - light grey
chr10	62442713	62443513	4.56071	-0.993	all - light grey
chr10	67628744	67629544	5.32912	0.47	all - light grey
chr10	67692511	67693311	5.8679	-0.0248	all - light grey
chr10	11000475	11001275	7.15987	-0.289	all - light grey
chr10	84370103	84370903	3.54844	-0.135	all - light grey
chr10	95357051	95357851	4.47897	-0.36	all - light grey
chr10	95671627	95672427	2.84599	-0.131	all - light grey
chr10	104840763	104841563	3.848	-0.493	all - light grey
chr10	110337012	110337812	3.30451	0.223	all - light grey
chr10	79577873	79578673	7.36632	-0.143	all - light grey
chr10	128092247	128093047	4.43296	0.054	all - light grey
chr10	29058162	29058962	2.87184	-0.874	all - light grey
chr10	34017615	34018415	3.45943	-0.431	all - light grey
chr10	50317726	50318526	5.19771	-0.518	all - light grey
chr10	58983238	58984038	3.52356	0.0634	all - light grey
chr10	70659836	70660636	3.53605	0.965	all - light grey
chr10	87519424	87520224	3.39232	-0.303	all - light grey
chr10	95860198	95860998	2.38957	-0.78	all - light grey
chr10	110545515	110546315	3.10266	1.27	all - light grey
chr10	117140508	117141308	4.20945	0.223	all - light grey
chr10	60915225	60916025	2.852	-0.491	all - light grey
chr10	4936737	4937537	4.64386	0.044	all - light grey
chr10	7570537	7571337	2.90689	1.44	all - light grey
chr10	33585443	33586243	2.77189	-0.165	all - light grey
chr10	38936190	38936990	2.852	0.259	all - light grey
chr10	43228876	43229676	3.82782	0.278	all - light grey
chr10	53078635	53079435	4.20163	0.343	all - light grey
chr10	95676402	95677202	3.07039	-0.013	all - light grey
chr10	96185007	96185807	3.53605	0.021	all - light grey
chr10	99501129	99501929	4.17792	0.426	all - light grey
chr10	102226081	102226881	1.81147	0.845	all - light grey
chr10	117086561	117087361	2.02148	-0.196	all - light grey
chr10	122422313	122423113	5.09592	0.0614	all - light grey
chr10	19268821	19269621	3.51096	0.617	all - light grey
chr10	67967132	67967932	4.46597	0.199	all - light grey
chr10	80655603	80656403	5.87774	0.463	all - light grey
chr10	81111976	81112776	4.69488	0.124	all - light grey
chr10	90783696	90784496	2.39232	1.06	all - light grey
chr10	107378213	107379013	3.87774	0.566	all - light grey
chr10	41277968	41278768	7.05528	-0.124	all - light grey
chr10	120294448	120295248	3.74416	0.742	all - light grey
chr10	123226833	123227633	2.04963	-1.36	all - light grey
chr10	127071001	127071801	3.63227	0.412	all - light grey
chr10	28168512	28169312	3.44626	0.0872	all - light grey
chr10	31676574	31677374	2	0.154	all - light grey
chr10	40590967	40591767	3.57289	-0.522	all - light grey
chr10	18564213	18565013	6.71425	-0.0414	all - light grey
chr10	52418998	52419798	2.74631	-1.09	all - light grey
chr10	77621846	77622646	4.91648	0.32	all - light grey
chr10	79017567	79018367	4.1375	-0.149	all - light grey
chr10	90580751	90581551	2.57531	-0.139	all - light grey
chr10	21013837	21014637	6.6014	-0.478	all - light grey
chr10	106800427	106801227	3.43296	1.51	all - light grey
chr10	110170047	110170847	3.59694	-0.257	all - light grey
chr10	118173823	118174623	3.62059	-0.631	all - light grey
chr10	127586410	127587210	4.84298	0.18	all - light grey
chr10	39089089	39089889	4.30743	0.0119	all - light grey
chr10	67175434	67176234	3.40599	0.428	all - light grey
chr10	86309507	86310307	3.01078	-0.147	all - light grey
chr10	89217975	89218775	6.6014	-0.557	all - light grey
chr10	107629131	107629931	3.59694	0.361	all - light grey
chr10	114948629	114949429	2.88362	0.85	all - light grey
chr10	117168170	117168970	4.48543	0.517	all - light grey
chr10	121008368	121009168	3.64386	0.19	all - light grey
chr10	6266164	6266964	5.53605	-0.428	all - light grey
chr10	93610418	93611218	7.56986	-0.665	all - light grey
chr10	7495016	7495816	4.32912	1.16	all - light grey
chr10	21119683	21120483	4.16189	0.227	all - light grey
chr10	24059176	24059976	3.16832	0.297	all - light grey
chr10	29868007	29868807	2.93923	-0.513	all - light grey
chr10	42356660	42357460	1.99277	-1.8	all - light grey
chr10	53713601	53714401	3.90689	0.697	all - light grey
chr10	62638968	62639768	4.97269	0.0417	all - light grey
chr10	66606116	66606916	3.99095	-0.113	all - light grey
chr10	80164426	80165226	6.48704	-0.361	all - light grey
chr10	88921272	88922072	6.97728	0.342	all - light grey
chr10	127175211	127176011	7.75489	-0.0504	all - light grey
chr10	84564808	84565608	4.8125	-0.666	all - light grey
chr10	86957244	86958044	1.926	-1.26	all - light grey
chr10	127774298	127775098	8.11894	0.0865	all - light grey
chr10	93817007	93817807	3.0993	1.01	all - light grey
chr10	96681905	96682705	2.23573	0.206	all - light grey
chr10	100507123	100507923	1.10434	0.332	all - light grey
chr10	120846541	120847341	3.6893	-0.0558	all - light grey
chr10	6604971	6605771	5.64674	0.00624	all - light grey
chr10	8238398	8239198	3.96347	0.285	all - light grey
chr10	12572608	12573408	4.73877	0.00358	all - light grey
chr10	13166443	13167243	2.37295	0.628	all - light grey
chr10	13589044	13589844	4.46597	0.68	all - light grey
chr10	61159555	61160355	8.05528	0.212	all - light grey
chr10	19962706	19963506	3.90689	0.18	all - light grey
chr10	44144635	44145435	2.17313	0.717	all - light grey
chr10	53719679	53720479	3.05485	-0.368	all - light grey
chr10	57020353	57021153	3.04089	0.035	all - light grey
chr10	59814054	59814854	5.16189	-0.112	all - light grey
chr10	79630768	79631568	7.13955	-0.154	all - light grey
chr10	82816389	82817189	5.50779	-0.0556	all - light grey
chr10	83797935	83798735	3.01792	-0.336	all - light grey
chr10	85527551	85528351	4.39232	-0.0668	all - light grey
chr10	85736129	85736929	5.09592	0.00404	all - light grey
chr10	90025504	90026304	1.37295	0.826	all - light grey
chr10	90191076	90191876	4.15381	-0.306	all - light grey
chr10	114468689	114469489	2.48543	1.37	all - light grey
chr10	126427145	126427945	3.81762	-0.187	all - light grey
chr10	128082617	128083417	4.42626	1.5	all - light grey
chr10	24098794	24099594	6.17393	0.269	all - light grey
chr10	17702850	17703650	2.9222	0.784	all - light grey
chr10	24344576	24345376	2.80735	-0.0824	all - light grey
chr10	28081322	28082122	4.01792	0.966	all - light grey
chr10	43728490	43729290	4.74416	-1.05	all - light grey
chr10	44308900	44309700	3.06523	0.872	all - light grey
chr10	44495687	44496487	2.69377	0.645	all - light grey
chr10	45297890	45298690	3.14731	0.471	all - light grey
chr10	98674161	98674961	7.93664	-0.11	all - light grey
chr10	58011189	58011989	3.0321	0.806	all - light grey
chr10	60954527	60955327	2.75061	-0.616	all - light grey
chr10	67460494	67461294	3.15866	-0.157	all - light grey
chr10	74628284	74629084	1.82782	-0.975	all - light grey
chr10	77034902	77035702	6.22497	0.163	all - light grey
chr10	41238394	41239194	8.44708	-0.252	all - light grey
chr10	121981080	121981880	1.74846	-0.943	all - light grey
chr10	125413359	125414159	4.01792	-0.019	all - light grey
chr10	10190717	10191517	3.25248	0.747	all - light grey
chr10	19272530	19273330	3.08916	1.27	all - light grey
chr10	25219398	25220198	3.8679	0.223	all - light grey
chr10	26519251	26520051	4.55459	0.0532	all - light grey
chr10	30008414	30009214	1.55582	-1.19	all - light grey
chr10	66750548	66751348	6.28355	-0.23	all - light grey
chr10	60836415	60837215	4.87774	-0.371	all - light grey
chr10	62575666	62576466	3.21101	-0.323	all - light grey
chr10	67970386	67971186	4.24793	0.713	all - light grey
chr10	76222127	76222927	1.97085	0.614	all - light grey
chr10	77822816	77823616	2.49313	-0.509	all - light grey
chr10	39797067	39797867	7.47573	-0.0803	all - light grey
chr10	94394464	94395264	4.57289	-0.404	all - light grey
chr10	110826733	110827533	3.43296	0.631	all - light grey
chr10	116178130	116178930	3.36457	-1.23	all - light grey
chr10	6372472	6373272	4.77083	0.449	all - light grey
chr10	20010089	20010889	4.0268	0.156	all - light grey
chr10	25079085	25079885	4.6837	0.103	all - light grey
chr10	29919904	29920704	3.64386	-0.447	all - light grey
chr10	42416657	42417457	4.56071	0.609	all - light grey
chr10	39881384	39882184	7.35755	-0.031	all - light grey
chr10	44852075	44852875	2.55582	0.767	all - light grey
chr10	53709689	53710489	4.46597	-0.335	all - light grey
chr10	57686370	57687170	3.26903	0.36	all - light grey
chr10	58369561	58370361	1.80735	-1.33	all - light grey
chr10	66528009	66528809	5.36457	-0.185	all - light grey
chr10	73990372	73991172	1.99639	0.606	all - light grey
chr10	81459806	81460606	4.86295	0.281	all - light grey
chr10	76609512	76610312	7.54689	0.281	all - light grey
chr10	126807246	126808046	8.69349	0.239	all - light grey
chr10	82274438	82275238	2.96347	0.374	all - light grey
chr10	87819560	87820360	3.9542	-1.12	all - light grey
chr10	96555133	96555933	2.3978	0.456	all - light grey
chr10	98140703	98141503	3.66676	2.4	all - light grey
chr10	99356539	99357339	4.3505	0.617	all - light grey
chr10	116433115	116433915	3.65535	1.25	all - light grey
chr10	120565950	120566750	6.49025	0.373	all - light grey
chr10	7815573	7816373	4.2555	-0.435	all - light grey
chr10	13695956	13696756	4.43296	0.135	all - light grey
chr10	17916772	17917572	3.70044	-0.385	all - light grey
chr10	23830838	23831638	2.59694	0.158	all - light grey
chr10	28017095	28017895	2.9241	0.00528	all - light grey
chr10	30139105	30139905	3.33628	-0.0431	all - light grey
chr10	37833789	37834589	2.46205	-0.791	all - light grey
chr10	44196699	44197499	1.85997	-0.0828	all - light grey
chr10	61645542	61646342	2.36177	-0.642	all - light grey
chr10	62829828	62830628	4.71149	0.116	all - light grey
chr10	80423062	80423862	6.39403	-0.875	all - light grey
chr10	75530328	75531128	3.9542	1	all - light grey
chr10	76852581	76853381	2.72247	0.0156	all - light grey
chr10	85815592	85816392	2.17951	0.316	all - light grey
chr10	94454663	94455463	3.79701	0.176	all - light grey
chr10	102224740	102225540	2.59216	-0.725	all - light grey
chr10	107400933	107401733	3.40599	-0.661	all - light grey
chr10	112427430	112428230	3.12598	0.0815	all - light grey
chr10	121962494	121963294	3.48543	-0.357	all - light grey
chr10	19558726	19559526	1.42761	2.29	all - light grey
chr10	24357933	24358733	4.86295	0.341	all - light grey
chr10	27886560	27887360	4.04439	0.604	all - light grey
chr10	28174086	28174886	4.34341	0.364	all - light grey
chr10	41931053	41931853	4.27798	-0.0243	all - light grey
chr10	43254061	43254861	3.43296	0.398	all - light grey
chr10	110153674	110154474	6.83289	-0.56	all - light grey
chr10	52410075	52410875	1.91456	-0.717	all - light grey
chr10	67441971	67442771	2.64155	-0.0122	all - light grey
chr10	75048873	75049673	3.76553	-0.115	all - light grey
chr10	77944510	77945310	4.3505	0.296	all - light grey
chr10	118502194	118502994	5.55152	-0.539	all - light grey
chr10	95570130	95570930	2.98914	0.5	all - light grey
chr10	110230086	110230886	4.23266	0.0544	all - light grey
chr10	117892835	117893635	2.36177	0.41	all - light grey
chr10	42434299	42435099	8.07146	0.271	all - light grey
chr10	17795354	17796154	3.37851	0.0331	all - light grey
chr10	18057337	18058137	4.88753	0.693	all - light grey
chr10	61391650	61392450	3.52356	-0.264	all - light grey
chr10	74540807	74541607	4.70044	-0.4	all - light grey
chr10	74901956	74902756	3.37851	0.29	all - light grey
chr10	68003944	68004744	8	0.00285	all - light grey
chr10	80237074	80237874	4.55459	-0.0945	all - light grey
chr10	87153497	87154297	3.75489	-0.0977	all - light grey
chr10	88880468	88881268	2.80116	0.692	all - light grey
chr10	98929829	98930629	5.63807	-0.0656	all - light grey
chr10	103947723	103948523	2.57531	-0.304	all - light grey
chr10	104747784	104748584	2.91456	-1.1	all - light grey
chr10	119645934	119646734	6.1639	-0.0258	all - light grey
chr10	87368651	87369451	8.32193	-0.636	all - light grey
chr10	124937194	124937994	2.47768	-0.749	all - light grey
chr10	24353871	24354671	3.72247	0.931	all - light grey
chr10	39141385	39142185	2.47768	-0.254	all - light grey
chr10	39909022	39909822	5.07039	-0.141	all - light grey
chr10	40365589	40366389	1.36737	-1.03	all - light grey
chr10	41224975	41225775	2.24489	0.2	all - light grey
chr10	42412279	42413079	4.05311	0.559	all - light grey
chr10	79792187	79792987	5.88509	-0.219	all - light grey
chr10	20495480	20496280	7	0.27	all - light grey
chr10	51997608	51998408	3.41954	0.459	all - light grey
chr10	52834617	52835417	2.08406	-0.961	all - light grey
chr10	53637039	53637839	2.74846	0.35	all - light grey
chr10	58914437	58915237	3.41954	0.103	all - light grey
chr10	59350673	59351473	4.40599	-0.379	all - light grey
chr10	61064927	61065727	2.95233	0.674	all - light grey
chr10	77678048	77678848	3.97269	0.296	all - light grey
chr10	43830296	43831096	6.24413	-0.662	all - light grey
chr10	99039534	99040334	3.88753	-0.0938	all - light grey
chr10	117336195	117336995	5.42291	-0.093	all - light grey
chr10	120545340	120546140	2.51096	-0.767	all - light grey
chr10	121199916	121200716	2.09085	-0.536	all - light grey
chr10	127252773	127253573	4.20945	0.345	all - light grey
chr10	6011780	6012580	4.62644	-0.104	all - light grey
chr10	70851880	70852680	6.05528	-0.273	all - light grey
chr10	24422373	24423173	3.75489	0.271	all - light grey
chr10	53180857	53181657	3.7761	-0.633	all - light grey
chr10	59277316	59278116	2.94486	0.55	all - light grey
chr10	60624996	60625796	3.40599	-0.369	all - light grey
chr10	79908884	79909684	3.49825	0.0753	all - light grey
chr10	92664473	92665273	7.29462	-0.398	all - light grey
chr10	110672210	110673010	4.32193	-0.442	all - light grey
chr10	119638847	119639647	5.01792	-0.492	all - light grey
chr10	127271880	127272680	5.0268	-0.0352	all - light grey
chr10	128382419	128383219	2.62527	0.247	all - light grey
chr10	96149351	96150151	7.07682	-0.531	all - light grey
chr10	18173047	18173847	3.41954	0.702	all - light grey
chr10	23654946	23655746	2.47508	-0.551	all - light grey
chr10	29273948	29274748	1.73985	0.99	all - light grey
chr10	38066551	38067351	2.85599	-0.518	all - light grey
chr10	41711699	41712499	4.34341	-0.45	all - light grey
chr10	43868364	43869164	2.61824	-1.52	all - light grey
chr10	52589465	52590265	5.30743	-0.207	all - light grey
chr10	74515475	74516275	7.61471	0.355	all - light grey
chr10	82995731	82996531	3.36457	-0.112	all - light grey
chr10	83843922	83844722	3.37851	-0.268	all - light grey
chr10	84169688	84170488	4.49825	0.622	all - light grey
chr10	84639255	84640055	3.13093	0.405	all - light grey
chr10	99444300	99445100	2.90111	0.351	all - light grey
chr10	80522640	80523440	6.45779	-0.155	all - light grey
chr10	110010322	110011122	2.4489	-0.258	all - light grey
chr10	17767428	17768228	4.08746	-0.218	all - light grey
chr10	38015326	38016126	2.37016	0.81	all - light grey
chr10	39099639	39100439	3.67807	-0.44	all - light grey
chr10	43790625	43791425	3.64386	0.138	all - light grey
chr10	53709106	53709906	3.63227	-0.103	all - light grey
chr10	57814110	57814910	3.54844	0.0163	all - light grey
chr10	40231778	40232578	7.10852	0.634	all - light grey
chr10	61655069	61655869	2.12433	-0.195	all - light grey
chr10	76859723	76860523	4.34341	-0.406	all - light grey
chr10	79101353	79102153	2.52607	0.058	all - light grey
chr10	76579028	76579828	7.75489	-0.131	all - light grey
chr10	86325071	86325871	3.10434	0.456	all - light grey
chr10	93925081	93925881	4.87774	-0.348	all - light grey
chr10	96849606	96850406	3.73335	-0.103	all - light grey
chr10	98501232	98502032	3.03034	-0.792	all - light grey
chr10	99478179	99478979	4.60881	0.149	all - light grey
chr10	99516432	99517232	2.91265	-0.129	all - light grey
chr10	107718784	107719584	3.89724	-1.77	all - light grey
chr10	87181048	87181848	6.85798	0.112	all - light grey
chr10	120332122	120332922	4.97728	-0.278	all - light grey
chr10	122240866	122241666	2.01792	-0.462	all - light grey
chr10	10176577	10177377	3.37851	-0.323	all - light grey
chr10	12989870	12990670	2.45418	0.284	all - light grey
chr10	19279265	19280065	3.848	0.31	all - light grey
chr10	21895911	21896711	2.33056	-0.745	all - light grey
chr10	128258423	128259223	7.29462	0.188	all - light grey
chr10	128072536	128073336	7.19967	-0.287	all - light grey
chr10	26472814	26473614	3.36457	0.274	all - light grey
chr10	61693667	61694467	4.24031	0.193	all - light grey
chr10	79711501	79712301	6.72792	0.0369	all - light grey
chr10	67788429	67789229	4.10434	0.0343	all - light grey
chr10	115697551	115698351	5.36107	-0.358	all - light grey
chr10	21140723	21141523	4.20945	0.0297	all - light grey
chr10	25122545	25123345	2.50335	-0.611	all - light grey
chr10	33390458	33391258	0.411426	1.71	all - light grey
chr10	33964274	33965074	3.89724	-0.41	all - light grey
chr10	44142796	44143596	2.33914	1.86	all - light grey
chr10	47262530	47263330	3.83794	1.19	all - light grey
chr10	93611000	93611800	8.35315	-0.537	all - light grey
chr10	69705471	69706271	4.01792	0.274	all - light grey
chr10	72127365	72128165	2.10769	-0.946	all - light grey
chr10	76946720	76947520	5.17393	-0.521	all - light grey
chr10	78182901	78183701	2.50335	-0.594	all - light grey
chr10	107737759	107738559	3.85798	-0.291	all - light grey
chr10	122115510	122116310	2.74416	0.0633	all - light grey
chr10	17403537	17404337	6.61765	0.577	all - light grey
chr10	5028224	5029024	3.23113	-0.48	all - light grey
chr10	8042978	8043778	2.53356	-0.0822	all - light grey
chr10	8585752	8586552	4.17792	-0.299	all - light grey
chr10	12474568	12475368	3.65535	0.289	all - light grey
chr10	16884847	16885647	2.9982	-0.617	all - light grey
chr10	18713691	18714491	2.55827	-0.377	all - light grey
chr10	19171998	19172798	3.18587	-0.566	all - light grey
chr10	19245018	19245818	3.54844	0.273	all - light grey
chr10	110144183	110144983	7.63662	-0.363	all - light grey
chr10	21338366	21339166	3.67807	-0.0171	all - light grey
chr10	23698974	23699774	2.22342	-1.23	all - light grey
chr10	59725001	59725801	3.8679	-0.787	all - light grey
chr10	60623224	60624024	2.86394	-1.01	all - light grey
chr10	66617062	66617862	3.70044	0.604	all - light grey
chr10	74938150	74938950	4.66107	0.307	all - light grey
chr10	127317869	127318669	7.97728	0.184	all - light grey
chr10	77945513	77946313	3.89724	0.279	all - light grey
chr10	92586672	92587472	5.2817	-0.276	all - light grey
chr10	93011615	93012415	3.60881	0.784	all - light grey
chr10	118170352	118171152	4.67243	-0.355	all - light grey
chr10	127008105	127008905	4.36457	0.467	all - light grey
chr10	79166730	79167530	6.96578	-0.121	all - light grey
chr10	24082155	24082955	3.47249	0.78	all - light grey
chr10	59544424	59545224	4.73335	-1.08	all - light grey
chr10	62554537	62555337	2.05658	1.24	all - light grey
chr10	66415046	66415846	4.98641	0.999	all - light grey
chr10	127014030	127014830	7.35755	-0.19	all - light grey
chr10	66578400	66579200	4.43962	0.682	all - light grey
chr10	75022687	75023487	2.09085	0.348	all - light grey
chr10	76137024	76137824	2.66676	0.000225	all - light grey
chr10	77012587	77013387	2.77821	-0.657	all - light grey
chr10	80457686	80458486	3.04789	-1.11	all - light grey
chr10	84262412	84263212	2.91456	-0.359	all - light grey
chr10	84573840	84574640	3.6893	0.589	all - light grey
chr10	86455083	86455883	3.99095	-0.359	all - light grey
chr10	88860361	88861161	2.33628	0.377	all - light grey
chr10	116661286	116662086	7.22882	-0.277	all - light grey
chr10	92564851	92565651	2.65306	0.0106	all - light grey
chr10	106461389	106462189	2.06005	-0.374	all - light grey
chr10	107946487	107947287	5.1819	0.0786	all - light grey
chr10	116646340	116647140	4.21723	0.362	all - light grey
chr10	16356561	16357361	2.32769	0.567	all - light grey
chr10	18803361	18804161	2.27202	0.666	all - light grey
chr10	19619851	19620651	4.27798	1.12	all - light grey
chr10	5741263	5742063	7.57743	0.486	all - light grey
chr10	41530097	41530897	7.05528	-0.108	all - light grey
chr10	23822908	23823708	2.33342	-0.0256	all - light grey
chr10	51478970	51479770	2.36737	0.0902	all - light grey
chr10	60738240	60739040	3.62059	-0.103	all - light grey
chr10	68598550	68599350	4.20163	-0.416	all - light grey
chr10	74948854	74949654	3.0018	0.185	all - light grey
chr10	77531571	77532371	4.44626	-0.0522	all - light grey
chr10	62523046	62523846	8.35755	-0.58	all - light grey
chr10	80150412	80151212	3.21101	-0.0496	all - light grey
chr10	84583470	84584270	3.848	-0.219	all - light grey
chr10	86273190	86273990	2.18587	-0.5	all - light grey
chr10	88227980	88228780	3.96347	0.507	all - light grey
chr10	89690815	89691615	1.92979	-1.84	all - light grey
chr10	95002391	95003191	4.20945	-0.791	all - light grey
chr10	40349370	40350170	7.76155	0.108	all - light grey
chr10	101771591	101772391	0.400538	0.159	all - light grey
chr10	106725177	106725977	4.59096	0.709	all - light grey
chr10	108094449	108095249	3.64386	-0.239	all - light grey
chr10	114760243	114761043	3.98185	0.141	all - light grey
chr10	125201351	125202151	3.06695	-0.719	all - light grey
chr10	127354036	127354836	3.58496	-0.0447	all - light grey
chr10	59011419	59012219	5.91169	-0.229	all - light grey
chr10	127955560	127956360	2.89918	0.222	all - light grey
chr10	4943165	4943965	3.2765	0.104	all - light grey
chr10	6605805	6606605	3.90689	-0.491	all - light grey
chr10	6811516	6812316	2.67807	0.492	all - light grey
chr10	17230178	17230978	4.2555	0.623	all - light grey
chr10	17393994	17394794	4.04439	0.953	all - light grey
chr10	19252410	19253210	4.45286	-0.0343	all - light grey
chr10	30438435	30439235	2.97453	-0.551	all - light grey
chr10	33531858	33532658	1.79077	-0.277	all - light grey
chr10	25340883	25341683	5.63227	-0.0261	all - light grey
chr10	40366199	40366999	0.948601	1.66	all - light grey
chr10	58725473	58726273	3.83794	0.242	all - light grey
chr10	81096137	81096937	3.74416	0.664	all - light grey
chr10	118186650	118187450	6.78136	-0.441	all - light grey
chr10	94816970	94817770	3.54844	0.0579	all - light grey
chr10	95058760	95059560	4.07039	-0.223	all - light grey
chr10	98509598	98510398	2.23266	0.0416	all - light grey
chr10	111362225	111363025	3.81762	0.581	all - light grey
chr10	111397295	111398095	2.62761	0.266	all - light grey
chr10	79688864	79689664	3.89724	-0.208	all - light grey
chr10	118636781	118637581	4.08746	0.561	all - light grey
chr10	125767402	125768202	2.89336	1.12	all - light grey
chr10	126863539	126864339	5.71149	0.543	all - light grey
chr10	3056085	3056885	4.3147	0.134	all - light grey
chr10	22515265	22516065	1.62761	-1.3	all - light grey
chr10	27886150	27886950	4.20945	0.551	all - light grey
chr10	80846638	80847438	6.2891	0.0547	all - light grey
chr10	28155936	28156736	3.12433	1.18	all - light grey
chr10	33566823	33567623	2.64155	-1.07	all - light grey
chr10	40591534	40592334	3.63227	-0.00429	all - light grey
chr10	47360513	47361313	5.88509	-0.0865	all - light grey
chr10	51513493	51514293	1.80735	0.291	all - light grey
chr10	58893984	58894784	4.1127	0.543	all - light grey
chr10	67790711	67791511	4.98185	0.295	all - light grey
chr10	90644330	90645130	8.31741	0.0878	all - light grey
chr10	77718288	77719088	4.36457	-0.534	all - light grey
chr10	87839382	87840182	2.95977	0.24	all - light grey
chr10	93039948	93040748	2.83188	-0.531	all - light grey
chr10	94462052	94462852	3.13258	0.517	all - light grey
chr10	106826356	106827156	3.37851	-0.0664	all - light grey
chr10	107853217	107854017	2.37573	0.282	all - light grey
chr10	128035305	128036105	6.74147	-0.156	all - light grey
chr10	115989498	115990298	4.09592	0.732	all - light grey
chr10	116642984	116643784	3.22342	-0.177	all - light grey
chr10	117022853	117023653	3.10266	0.581	all - light grey
chr10	118291465	118292265	3.56071	0.185	all - light grey
chr10	118632462	118633262	3.9542	0.0224	all - light grey
chr10	120188819	120189619	3.63227	0.208	all - light grey
chr10	124181438	124182238	2.76765	-0.283	all - light grey
chr10	118677057	118677857	7.94837	-0.019	all - light grey
chr10	80392316	80393116	6.37851	-0.175	all - light grey
chr10	128049382	128050182	3.48543	0.507	all - light grey
chr10	5940965	5941765	2.67807	0.18	all - light grey
chr10	23816600	23817400	3.0036	-0.693	all - light grey
chr10	33577012	33577812	0.847997	-1.17	all - light grey
chr10	36679228	36680028	1.62761	0.89	all - light grey
chr10	42563026	42563826	3.23419	-0.00235	all - light grey
chr10	43171929	43172729	3.47249	0.0954	all - light grey
chr10	55032475	55033275	2.89918	0.698	all - light grey
chr10	93005734	93006534	7.10852	-0.25	all - light grey
chr10	67927590	67928390	4.51096	0.18	all - light grey
chr10	77422689	77423489	4.06178	-0.401	all - light grey
chr10	77950097	77950897	3.36457	-0.64	all - light grey
chr10	83523234	83524034	3.88753	-0.0448	all - light grey
chr10	93667504	93668304	2.1375	0.426	all - light grey
chr10	98238549	98239349	3.848	-0.122	all - light grey
chr10	98608944	98609744	3.49825	-0.0606	all - light grey
chr10	99142307	99143107	4.1375	1.14	all - light grey
chr10	119670700	119671500	4.09592	0.0723	all - light grey
chr10	8564443	8565243	3.43296	0.306	all - light grey
chr10	122557610	122558410	5.95187	-0.297	all - light grey
chr10	12382871	12383671	3.7761	0.192	all - light grey
chr10	12507506	12508306	3.51096	0.189	all - light grey
chr10	17345470	17346270	3.08236	0.458	all - light grey
chr10	18114695	18115495	3.926	-0.145	all - light grey
chr10	18248287	18249087	3.9542	-0.543	all - light grey
chr10	23410819	23411619	2.31325	-0.795	all - light grey
chr10	24873776	24874576	2	0.407	all - light grey
chr10	127191884	127192684	7.73471	-0.358	all - light grey
chr10	41154321	41155121	3.21257	0.357	all - light grey
chr10	41363988	41364788	4.04439	0.95	all - light grey
chr10	56994434	56995234	2.87774	-0.669	all - light grey
chr10	92533180	92533980	6.34163	-0.651	all - light grey
chr10	77804713	77805513	3.19849	-0.175	all - light grey
chr10	92773235	92774035	5.15785	-0.72	all - light grey
chr10	86982782	86983582	7.8009	-0.523	all - light grey
chr10	93871318	93872118	3.90689	-0.394	all - light grey
chr10	115645652	115646452	4.70044	-0.36	all - light grey
chr10	118440773	118441573	3.58496	0.863	all - light grey
chr10	121542918	121543718	3.26754	-0.815	all - light grey
chr10	124719535	124720335	1.43829	-0.839	all - light grey
chr10	126158788	126159588	1.42223	0.156	all - light grey
chr10	88994518	88995318	8.37938	-0.0629	all - light grey
chr10	5703652	5704452	2.86987	-1.14	all - light grey
chr10	7583761	7584561	3.8679	-0.268	all - light grey
chr10	9396432	9397232	3.24031	-0.271	all - light grey
chr10	19844764	19845564	3.20633	0.439	all - light grey
chr10	59342109	59342909	8.10329	-0.422	all - light grey
chr10	24079700	24080500	2.73335	0.291	all - light grey
chr10	31223775	31224575	2.76129	0.0675	all - light grey
chr10	39771637	39772437	3.62059	-0.131	all - light grey
chr10	51994691	51995491	3.63227	-0.541	all - light grey
chr10	53037488	53038288	3.04963	-0.0765	all - light grey
chr10	62771188	62771988	3	0.647	all - light grey
chr10	74899093	74899893	3.73335	-0.668	all - light grey
chr10	76531790	76532590	3.43296	-0.0332	all - light grey
chr10	77490706	77491506	2.76553	-0.17	all - light grey
chr10	84163670	84164470	4.77083	-0.178	all - light grey
chr10	127386422	127387222	7.41785	-0.572	all - light grey
chr10	110943189	110943989	6.09803	-0.339	all - light grey
chr10	117321882	117322682	3.36457	-0.204	all - light grey
chr10	125385836	125386636	4.15381	0.347	all - light grey
chr10	125388326	125389126	4.12102	0.0478	all - light grey
chr10	125423372	125424172	4.44626	1.13	all - light grey
chr10	128126120	128126920	4.24031	0.31	all - light grey
chr10	6780646	6781446	3.0268	0.683	all - light grey
chr10	126928943	126929743	5.55766	-0.633	all - light grey
chr10	15019583	15020383	3.40599	0.106	all - light grey
chr10	26214039	26214839	3.2555	0.614	all - light grey
chr10	60584823	60585623	5.04439	0.43	all - light grey
chr10	66773937	66774737	3.26754	-0.194	all - light grey
chr10	28764339	28765139	6.14975	0.583	all - light grey
chr10	76715284	76716084	3.53605	0.163	all - light grey
chr10	77696308	77697108	4.07895	0.885	all - light grey
chr10	80965244	80966044	3.56071	-0.633	all - light grey
chr10	82371975	82372775	2.33342	0.561	all - light grey
chr10	85291621	85292421	4.38543	-0.206	all - light grey
chr10	86831760	86832560	1.52105	0.639	all - light grey
chr10	62865730	62866530	7.04439	-0.484	all - light grey
chr10	94227395	94228195	2.99639	-0.287	all - light grey
chr10	94375908	94376708	3.88753	-0.314	all - light grey
chr10	94938318	94939118	2.47249	0.3	all - light grey
chr10	115929547	115930347	3.32193	0.822	all - light grey
chr10	118247719	118248519	3.24945	-0.846	all - light grey
chr10	120769246	120770046	2.7137	-1.01	all - light grey
chr10	122231328	122232128	4.853	0.0053	all - light grey
chr10	127131641	127132441	3.51096	0.52	all - light grey
chr10	66506861	66507661	7.21917	0.0391	all - light grey
[truncated: 81,274 more rows]

## Sheet: Fig2D
Chr	Start	End	H3K27Ac: unfed average	H3K27Ac: fed average	DHS: unfed average	DHS: fed average	category (color)
chr9	21641837	21642637	21.9767	97.6833	3.62	63.515	upregulated (orange)
chrX	35781858	35782658	11.9633	35.29	1.9	19.4	upregulated (orange)
chr1	15600459	15601259	11.7033	32.5567	1.9	18.62	upregulated (orange)
chr7	51553956	51554756	3.78667	26.4667	2.34	22.25	upregulated (orange)
chr13	20604075	20604875	4.38	17.08	1.415	12.545	upregulated (orange)
chr16	11330824	11331624	22.2633	77.3633	1.855	14.985	upregulated (orange)
chr2	73775539	73776339	6.66667	21.3233	2.3	15.365	upregulated (orange)
chr9	30713775	30714575	20.1367	71.6933	4.245	27.92	upregulated (orange)
chr3	98537346	98538146	21.1267	46.4	0.925	6.08	upregulated (orange)
chr13	46747861	46748661	45.3667	111.96	5.96	36.81	upregulated (orange)
chr7	130548933	130549733	21.27	63.1667	4.635	28.305	upregulated (orange)
chr6	28408124	28408924	43.5633	170.057	10.16	61.095	upregulated (orange)
chr6	146209459	146210259	12.2367	33.3667	1.415	8.49	upregulated (orange)
chr13	16408220	16409020	8.89667	34.8567	14.265	82.51	upregulated (orange)
chr2	38973158	38973958	23.8467	49.6367	2.74	15.795	upregulated (orange)
chr14	66632845	66633645	14.1567	47	2.785	15.795	upregulated (orange)
chr5	33809535	33810335	8.17667	35.78	8.04	44.505	upregulated (orange)
chr17	45842580	45843380	29.31	131.78	10.55	58.26	upregulated (orange)
chr13	46949126	46949926	19.4633	48.03	1.415	7.685	upregulated (orange)
chr17	83581405	83582205	65.8367	124.867	17.645	93.86	upregulated (orange)
chr11	118587560	118588360	53.3967	105.247	5.17	27.11	upregulated (orange)
chr5	34082946	34083746	11.2733	30.15	4.195	21.86	upregulated (orange)
chr11	51307615	51308415	16.6733	41.42	2.34	12.15	upregulated (orange)
chr4	46551263	46552063	124.1	211.377	18.685	95.465	upregulated (orange)
chr6	66914037	66914837	12.5533	37.9467	5.035	25.48	upregulated (orange)
chr6	28421825	28422625	15.97	61.8933	7.115	36.005	upregulated (orange)
chr5	147515145	147515945	8.26	41.2367	3.71	18.205	upregulated (orange)
chr12	102033480	102034280	34.69	72.8267	2.825	13.355	upregulated (orange)
chr7	88512584	88513384	34.48	68.8633	7.285	34.39	upregulated (orange)
chr2	52431712	52432512	58.8233	147.893	13.075	61.095	upregulated (orange)
chr17	49382627	49383427	1.58333	11.4167	2.785	12.955	upregulated (orange)
chr12	77383770	77384570	19.7933	44.3967	2.34	10.525	upregulated (orange)
chr11	88702035	88702835	40.3367	75.7333	2.74	12.14	upregulated (orange)
chr7	151165765	151166565	33.1267	91.95	3.665	16.2	upregulated (orange)
chr19	44481647	44482447	45.6733	163.227	11.525	50.585	upregulated (orange)
chr17	15204877	15205677	19.86	50.19	6.19	27.105	upregulated (orange)
chr14	64764839	64765639	53.2467	115.437	7.905	33.97	upregulated (orange)
chr1	102194804	102195604	18.5033	41.94	7.42	31.535	upregulated (orange)
chr5	148713573	148714373	40.4133	104.687	13.47	57.05	upregulated (orange)
chr17	86959685	86960485	18.08	49.28	6.63	27.915	upregulated (orange)
chr12	109487518	109488318	26.6133	55.74	11.04	46.125	upregulated (orange)
chr5	93468847	93469647	31.0233	62.4533	6.535	27.12	upregulated (orange)
chr9	53179089	53179889	23.0733	61.9033	4.195	17.395	upregulated (orange)
chr4	117705444	117706244	17.9433	70.7167	3.665	14.975	upregulated (orange)
chr5	54347196	54347996	31.1933	75.2367	5.475	22.255	upregulated (orange)
chr10	39710779	39711579	17.9433	47.8933	13.91	56.24	upregulated (orange)
chr3	129384548	129385348	21.2233	55.8767	7.02	28.32	upregulated (orange)
chr15	77536999	77537799	18.5967	45.4667	6.495	25.885	upregulated (orange)
chr1	179640847	179641647	18.2633	62.2267	16.3	64.31	upregulated (orange)
chr9	20462446	20463246	20.1433	70.3767	3.8	14.98	upregulated (orange)
chr3	14681432	14682232	21.22	56.4	3.31	12.945	upregulated (orange)
chr15	83032675	83033475	29.7867	108.06	8.135	31.55	upregulated (orange)
chr9	30713163	30713963	16.33	50.7967	19.26	73.65	upregulated (orange)
chr5	102288238	102289038	10.08	33.2633	2.25	8.495	upregulated (orange)
chr7	63166586	63167386	37.33	80.7033	9.67	36.42	upregulated (orange)
chr17	46575218	46576018	70.8067	154.697	25.53	95.86	upregulated (orange)
chr4	96768407	96769207	64.4667	215.073	16.65	62.305	upregulated (orange)
chr6	28419927	28420727	30.3933	75.8733	10.95	40.88	upregulated (orange)
chr3	67237645	67238445	29.2233	58.6	9.67	36	upregulated (orange)
chr10	52079663	52080463	34.69	78.0767	10.99	40.86	upregulated (orange)
chr7	51462040	51462840	14.4633	61.04	22.215	81.725	upregulated (orange)
chr11	60043119	60043919	13.9467	39.2533	4.195	15.375	upregulated (orange)
chr8	4837494	4838294	68.5867	133.543	5.475	19.815	upregulated (orange)
chr7	25390244	25391044	76.5433	150.103	18.37	65.975	upregulated (orange)
chr6	54191691	54192491	44.7967	119.01	11.525	41.285	upregulated (orange)
chr19	44490531	44491331	16.24	73.6967	17.715	63.1	upregulated (orange)
chr3	121349197	121349997	34.62	73.12	4.685	16.58	upregulated (orange)
chr15	27987031	27987831	12.7333	35.26	9.76	34.405	upregulated (orange)
chr1	59445799	59446599	69.6433	151.817	7.815	27.515	upregulated (orange)
chr2	3704986	3705786	15.17	38.96	6.8	23.88	upregulated (orange)
chr17	26129148	26129948	18.0833	42.5367	5.075	17.815	upregulated (orange)
chr14	28471611	28472411	15.3067	41.4967	7.86	27.49	upregulated (orange)
chr12	109913679	109914479	22.3767	50.57	3.27	11.33	upregulated (orange)
chr6	85781520	85782320	49.9133	112.057	3.27	11.325	upregulated (orange)
chr18	5028227	5029027	10.4867	30.67	5.96	20.63	upregulated (orange)
chr17	83489023	83489823	12.97	32.8567	26.47	91.025	upregulated (orange)
chr1	172586419	172587219	6.33	23.58	5.565	19.01	upregulated (orange)
chr18	16836236	16837036	30.5433	129.983	13.29	45.32	upregulated (orange)
chr4	25925644	25926444	30.5633	65.7767	8.345	28.32	upregulated (orange)
chr3	107596071	107596871	51.0767	93.43	11.845	39.67	upregulated (orange)
chr17	26116945	26117745	49.7367	114.24	7.51	25.09	upregulated (orange)
chr6	144731545	144732345	30.47	59.7567	7.42	24.685	upregulated (orange)
chr17	15194762	15195562	12.8267	46.1	5.475	18.205	upregulated (orange)
chr15	52399389	52400189	10.98	34.01	6.095	20.225	upregulated (orange)
chr2	101805799	101806599	31.7133	75.0367	7.465	24.68	upregulated (orange)
chr11	67329968	67330768	47.0967	100.36	12.41	40.88	upregulated (orange)
chr18	74899254	74900054	60.2033	110.54	7.42	24.275	upregulated (orange)
chr5	148714688	148715488	39.53	120.767	11.04	36.015	upregulated (orange)
chr12	21215112	21215912	43.6533	92.9933	14.05	45.72	upregulated (orange)
chrX	74718618	74719418	18.26	63.41	12.635	40.855	upregulated (orange)
chr2	32445505	32446305	36.2333	83.03	13.775	44.52	upregulated (orange)
chr1	197056438	197057238	45.06	114.667	22.565	72.84	upregulated (orange)
chr5	142050023	142050823	6.59	27.7067	25.925	82.935	upregulated (orange)
chr19	8490184	8490984	28.4133	66.3	11.39	36.41	upregulated (orange)
chr17	57195465	57196265	48.5833	107.967	13.075	41.68	upregulated (orange)
chr14	48005448	48006248	6.37	22.0833	3.18	10.12	upregulated (orange)
chr5	96882143	96882943	19.1367	42.74	5.125	16.19	upregulated (orange)
chr2	32340244	32341044	101.04	199.627	12.06	38.02	upregulated (orange)
chr5	38467293	38468093	45.59	115.763	11.965	37.63	upregulated (orange)
chr18	75163584	75164384	47.71	118.353	11.705	36.81	upregulated (orange)
chr3	88937211	88938011	68.6367	126.96	10.99	34.415	upregulated (orange)
chr1	91566714	91567514	38.29	78.0667	7.905	24.7	upregulated (orange)
chr3	8986737	8987537	18.3133	42.0633	4.285	13.36	upregulated (orange)
chr11	107266637	107267437	21.7233	48.8033	4.285	13.35	upregulated (orange)
chr1	62856136	62856936	80.11	174.173	26.32	81.315	upregulated (orange)
chr7	47938492	47939292	20.2633	60.1933	11.265	34.795	upregulated (orange)
chr6	55139294	55140094	52.79	130.397	7.995	24.685	upregulated (orange)
chr13	16407303	16408103	7.96	49.5233	15.675	48.14	upregulated (orange)
chr2	73776872	73777672	30.7467	121.183	9.76	29.945	upregulated (orange)
chr18	80449447	80450247	79.98	176.66	23.275	71.2	upregulated (orange)
chr1	31103152	31103952	23.8967	55.91	3.71	11.33	upregulated (orange)
chr11	38483826	38484626	15.13	39.0267	5.17	15.785	upregulated (orange)
chr10	83943411	83944211	10.74	27.87	6.495	19.82	upregulated (orange)
chr2	91500890	91501690	24.57	50.61	10.11	30.77	upregulated (orange)
chr11	97663022	97663822	118.367	206.807	16.83	50.98	upregulated (orange)
chr5	104865332	104866132	37.1167	93.1733	12.365	37.245	upregulated (orange)
chr3	116780090	116780890	8.21667	25.7467	2.69	8.1	upregulated (orange)
chr11	115866583	115867383	67.9967	124.583	10.905	32.785	upregulated (orange)
chr19	34387447	34388247	27.1767	66.6233	9.32	27.915	upregulated (orange)
chr8	58749042	58749842	77.8133	145.473	5.96	17.81	upregulated (orange)
chr13	44525533	44526333	24.3467	75.3267	5.43	16.18	upregulated (orange)
chr4	107672373	107673173	0.936667	9.08667	1.365	4.04	upregulated (orange)
chr13	12634099	12634899	48.2833	93.4067	29.15	86.15	upregulated (orange)
chr1	53117159	53117959	14.7333	39.17	5.655	16.6	upregulated (orange)
chr5	24758214	24759014	68.9433	137.557	12.41	36.405	upregulated (orange)
chr11	115039847	115040647	97.3933	219.063	10.505	30.755	upregulated (orange)
chr9	30715710	30716510	6.96333	22.5167	11.525	33.58	upregulated (orange)
chr18	39525668	39526468	63.5567	199.113	20.845	60.67	upregulated (orange)
chr8	18724247	18725047	22.4067	47.3467	3.755	10.925	upregulated (orange)
chr12	29654448	29655248	25.09	52.0667	23.095	67.18	upregulated (orange)
chr19	17484906	17485706	36.98	104.19	16.695	48.56	upregulated (orange)
chr13	44504373	44505173	115.467	218.22	33.835	98.345	upregulated (orange)
chr4	123588557	123589357	11.7667	30.7433	2.645	7.68	upregulated (orange)
chr2	144023835	144024635	63.81	138.033	11.62	33.58	upregulated (orange)
chr3	14750249	14751049	32.1633	71.9167	5.61	16.175	upregulated (orange)
chr5	147604458	147605258	26.8833	69.2733	5.915	16.995	upregulated (orange)
chr14	28480423	28481223	80.9733	158.28	32.25	92.66	upregulated (orange)
chr2	180931469	180932269	24.82	73.5733	17.315	49.73	upregulated (orange)
chr5	90686246	90687046	20.9767	54.35	9.72	27.915	upregulated (orange)
chr3	135173138	135173938	56.7	114.66	11.13	31.955	upregulated (orange)
chr13	21115794	21116594	14.0367	48.0933	9.535	27.115	upregulated (orange)
chrX	35752646	35753446	64.7533	129.57	8.745	24.675	upregulated (orange)
chr8	120169256	120170056	100.493	174.18	12.635	35.61	upregulated (orange)
chr14	69388145	69388945	43.0633	92.6633	17.315	48.545	upregulated (orange)
chr10	83942821	83943621	7.57333	23.33	7.955	22.27	upregulated (orange)
chr17	87000349	87001149	55.46	116.217	8.835	24.685	upregulated (orange)
chr9	44411406	44412206	115.453	222.227	9.72	27.115	upregulated (orange)
chr8	107370486	107371286	22.86	88.3567	6.095	16.99	upregulated (orange)
chr12	8561974	8562774	31.12	65.1067	12.805	35.6	upregulated (orange)
chr14	100642011	100642811	66.9833	123.74	9.625	26.71	upregulated (orange)
chr1	133709017	133709817	66.7733	144.897	23.37	64.715	upregulated (orange)
chr3	14774362	14775162	67.59	163.717	13.47	37.21	upregulated (orange)
chr4	53233604	53234404	10.7033	41.1667	19.07	52.61	upregulated (orange)
chr17	28945553	28946353	48.0267	106.22	8.97	24.69	upregulated (orange)
chr12	29766945	29767745	13.56	38.5967	3.53	9.71	upregulated (orange)
chr2	25340405	25341205	44.88	111.44	17.535	48.155	upregulated (orange)
chr1	154245176	154245976	15.37	42.0867	16.21	44.49	upregulated (orange)
chr2	26255006	26255806	31.3067	81.8733	10.78	29.55	upregulated (orange)
chr11	110039232	110040032	32.4167	66.73	25.01	68.38	upregulated (orange)
chr6	113828399	113829199	25.6133	53.3933	12.15	33.175	upregulated (orange)
chr3	132141871	132142671	15.2167	36.5767	13.515	36.815	upregulated (orange)
chr16	11329973	11330773	37.26	83.49	5.655	15.39	upregulated (orange)
chr4	106658434	106659234	113.19	202.123	16.12	43.7	upregulated (orange)
chr12	31019177	31019977	18.7933	65.2867	7.465	20.225	upregulated (orange)
chr13	22126204	22127004	60.1267	128.803	16.605	44.9	upregulated (orange)
chr1	13551421	13552221	24.8467	72.0333	8.835	23.87	upregulated (orange)
chr5	99491465	99492265	6.68	22.3233	3.755	10.115	upregulated (orange)
chr8	13515740	13516540	24.7	55.0633	9.32	25.09	upregulated (orange)
chr11	5399023	5399823	145.257	279.583	29.025	78.075	upregulated (orange)
chr12	17748526	17749326	85.5433	151.227	19.565	52.595	upregulated (orange)
chr9	107959314	107960114	58.0233	110.73	18.065	48.54	upregulated (orange)
chr3	40742143	40742943	43.9067	100.103	15.28	40.87	upregulated (orange)
chr9	78064707	78065507	28.38	81.08	31.28	83.32	upregulated (orange)
chr7	70465705	70466505	16.3	40.02	10.95	29.14	upregulated (orange)
chr6	66985202	66986002	15.8033	69.43	9.76	25.9	upregulated (orange)
chr19	38760002	38760802	65.6733	146.793	14.795	39.26	upregulated (orange)
chr2	33092739	33093539	30.28	69.3533	19.26	50.975	upregulated (orange)
chr3	129173939	129174739	44.1233	147.443	19.345	51.01	upregulated (orange)
chr11	100351915	100352715	40.9667	86.7	21.505	56.655	upregulated (orange)
chr10	80376926	80377726	48.5733	97.1933	7.995	21.04	upregulated (orange)
chr12	29652373	29653173	10.08	31.75	5.075	13.345	upregulated (orange)
chr13	31632396	31633196	8.85333	29.2533	4.945	12.955	upregulated (orange)
chr5	65513592	65514392	35.5767	101.567	11.13	29.13	upregulated (orange)
chr8	47092550	47093350	14.2567	45.47	7.285	19.03	upregulated (orange)
chr5	108807176	108807976	7.29333	23.0833	6.355	16.59	upregulated (orange)
chr4	57293478	57294278	67.3133	116.75	16.435	42.895	upregulated (orange)
chr9	78368580	78369380	199.887	321.08	22.035	57.435	upregulated (orange)
chr16	92407890	92408690	46.6367	95.6033	27.08	70.405	upregulated (orange)
chr4	137902999	137903799	58.7533	103.643	40.16	104.335	upregulated (orange)
chr8	87586264	87587064	50.85	120.72	10.295	26.695	upregulated (orange)
chr17	83577802	83578602	42.3267	80.25	12.35	31.97	upregulated (orange)
chr9	97600025	97600825	24.0267	61.0033	19.875	51.385	upregulated (orange)
chr8	36624203	36625003	17.0067	39.1733	8.3	21.45	upregulated (orange)
chr16	34936471	34937271	57.3033	136.703	9.72	25.105	upregulated (orange)
chr13	4388675	4389475	139.847	248.8	12.24	31.565	upregulated (orange)
chr1	174920609	174921409	64.9233	171.947	8.785	22.655	upregulated (orange)
chr6	66930350	66931150	23.3467	63.85	10.205	26.315	upregulated (orange)
chr3	59857650	59858450	37.5933	79.9867	18.37	47.32	upregulated (orange)
chr6	86138729	86139529	56.8133	112.433	30.825	79.3	upregulated (orange)
chr2	32107117	32107917	32.2233	77.1033	17.8	45.715	upregulated (orange)
chr9	77965279	77966079	20.4567	56.8367	6.63	16.995	upregulated (orange)
chr4	135651045	135651845	132.1	261.507	50.875	130.295	upregulated (orange)
chr19	7137071	7137871	20.5833	51.4	18.11	46.105	upregulated (orange)
chr9	78077277	78078077	24.5133	57.1967	13.87	35.2	upregulated (orange)
chr5	104828237	104829037	38.23	82.8833	13.425	33.985	upregulated (orange)
chr18	80723664	80724464	16.29	42.26	10.11	25.495	upregulated (orange)
chr4	103067577	103068377	27.6	102.27	6.58	16.585	upregulated (orange)
chr9	30703045	30703845	13.0267	34.5833	8.835	22.26	upregulated (orange)
chr15	50098903	50099703	21.4567	59.9367	13.335	33.585	upregulated (orange)
chr6	108436465	108437265	98.24	191.353	14.795	37.23	upregulated (orange)
chr16	33963274	33964074	59.4467	116.67	12.545	31.565	upregulated (orange)
chr8	63881281	63882081	11.8933	32.4033	4.195	10.525	upregulated (orange)
chr15	57550709	57551509	11.3767	43.03	4.685	11.745	upregulated (orange)
chr1	88614428	88615228	14.69	36.8767	8.785	21.855	upregulated (orange)
chr9	42312993	42313793	28.3167	59.73	9.275	23.065	upregulated (orange)
chr14	69859132	69859932	39.93	75.6233	33.71	83.765	upregulated (orange)
chr8	95798246	95799046	81.8567	168.293	15.635	38.845	upregulated (orange)
chr16	81353171	81353971	34.5067	72.4033	32.285	80.135	upregulated (orange)
chr4	32648346	32649146	66.9467	119.083	17.62	43.69	upregulated (orange)
chr1	193893597	193894397	31.82	66.6567	8.345	20.65	upregulated (orange)
chrX	93135913	93136713	6.94	29.63	5.075	12.555	upregulated (orange)
chr4	117655130	117655930	30.1833	100.69	12.15	29.945	upregulated (orange)
chr19	6291115	6291915	197.42	327.62	17.58	43.31	upregulated (orange)
chr12	103919944	103920744	53.67	115.783	37.985	93.47	upregulated (orange)
chr8	13517299	13518099	33.1033	65.0467	24.695	60.685	upregulated (orange)
chr1	135590627	135591427	108.32	211.64	11.04	27.11	upregulated (orange)
chr11	55021684	55022484	144.47	313.483	22.61	55.42	upregulated (orange)
chr1	91606121	91606921	34.34	87.6233	8.26	20.235	upregulated (orange)
chr9	57596444	57597244	15.51	44.5067	4.635	11.34	upregulated (orange)
chr18	78108522	78109322	10.1533	32.1367	7.465	18.22	upregulated (orange)
chr4	135520125	135520925	113.773	216.407	21.33	51.795	upregulated (orange)
chr8	43272213	43273013	25.2133	63.8	10.69	25.905	upregulated (orange)
chr4	61469817	61470617	86.68	166.997	7.86	19.02	upregulated (orange)
chr14	29588239	29589039	11.5667	45.83	8.7	21.045	upregulated (orange)
chr8	35501578	35502378	146.223	254.873	11.22	27.11	upregulated (orange)
chr6	95546711	95547511	10.4133	29.1133	7.375	17.815	upregulated (orange)
chr11	84011268	84012068	74.07	142.047	21.64	52.185	upregulated (orange)
chr2	104456096	104456896	85.0867	161.543	32.995	79.31	upregulated (orange)
chr17	25716337	25717137	52.7633	97.3133	6.4	15.365	upregulated (orange)
chr11	68893392	68894192	36.0167	68.38	6.58	15.795	upregulated (orange)
chr4	47271090	47271890	24.91	65.0833	22.61	54.22	upregulated (orange)
chr8	13470906	13471706	11.9633	37.0067	12.985	31.135	upregulated (orange)
chr9	42320122	42320922	26.2767	80.7033	12.5	29.95	upregulated (orange)
chr4	62912440	62913240	50.4833	175.93	18.245	43.7	upregulated (orange)
chr1	193900838	193901638	67.4067	151.55	24.86	59.47	upregulated (orange)
chr13	102083768	102084568	5.02333	18.3967	6.095	14.57	upregulated (orange)
chr4	103058458	103059258	60.3933	143.58	54.195	129.06	upregulated (orange)
chr9	122259335	122260135	36.17	74.84	9.855	23.46	upregulated (orange)
chr4	117665928	117666728	149.193	315.08	34.715	82.545	upregulated (orange)
chr9	7857341	7858141	21.4533	56.7867	5.125	12.135	upregulated (orange)
chr19	57262922	57263722	23.03	50.1933	5.125	12.135	upregulated (orange)
chr3	107592907	107593707	26.5633	67.3233	17.095	40.445	upregulated (orange)
chr4	106436651	106437451	42.8267	88.4367	18.505	43.7	upregulated (orange)
chr4	117650406	117651206	84.5133	177.027	27.43	64.73	upregulated (orange)
chr4	55260062	55260862	33.81	65.2533	26.235	61.895	upregulated (orange)
chr4	103068195	103068995	41.1567	141.75	12.545	29.54	upregulated (orange)
chr11	107178794	107179594	52.58	100.817	31.445	74.03	upregulated (orange)
chr14	58615772	58616572	30.4067	66.2267	3.62	8.5	upregulated (orange)
chr5	97485659	97486459	38.6567	86.53	8.785	20.625	upregulated (orange)
chr14	22339557	22340357	28.66	97.5167	5.17	12.135	upregulated (orange)
chr16	92397974	92398774	87.3867	164.77	35.505	83.335	upregulated (orange)
chr8	122965300	122966100	65.5467	174.793	35.35	82.945	upregulated (orange)
chr4	117669947	117670747	103.33	248.043	14.31	33.57	upregulated (orange)
chr10	111024884	111025684	69.8167	138.747	12.94	30.345	upregulated (orange)
chr13	94199095	94199895	98.1033	195.16	11.39	26.69	upregulated (orange)
chr11	101313320	101314120	24.72	63.2733	4.15	9.71	upregulated (orange)
chr6	90705094	90705894	81.7733	144.147	21.51	50.175	upregulated (orange)
chr2	178345200	178346000	61.4367	119.173	21.2	49.365	upregulated (orange)
chr7	130573057	130573857	76.3333	151.87	19.83	46.12	upregulated (orange)
chr2	155645359	155646159	44.6333	97.92	8.53	19.82	upregulated (orange)
chr11	76543960	76544760	34.15	14.1467	2.785	6.47	downregulated (dark grey)
chr13	73763198	73763998	46.89	86.9233	17.44	40.475	upregulated (orange)
chr2	29592284	29593084	37.6367	79.12	21.685	50.17	upregulated (orange)
chr7	130595783	130596583	49.8367	115.677	12.59	29.12	upregulated (orange)
chr4	6169791	6170591	53.83	166.907	26.94	62.295	upregulated (orange)
chr13	64155028	64155828	74.94	127.55	23.45	54.22	upregulated (orange)
chr15	100490543	100491343	30.72	75.67	19.125	44.085	upregulated (orange)
chr13	4511368	4512168	38.9033	79.3467	15.815	36.43	upregulated (orange)
chr1	197047760	197048560	42.3467	119.07	37.42	86.165	upregulated (orange)
chr7	148197162	148197962	159.62	265.567	17.23	39.665	upregulated (orange)
chr9	107973956	107974756	36.9	81.8133	11.31	25.9	upregulated (orange)
chr2	75460072	75460872	35.27	79.48	18.595	42.49	upregulated (orange)
chr3	10318587	10319387	64.29	132.42	14.355	32.75	upregulated (orange)
chr1	178943285	178944085	20.6533	65.5133	9.76	22.255	upregulated (orange)
chr6	66963230	66964030	74.08	188.583	28.935	65.95	upregulated (orange)
chr4	106692842	106693642	87.37	162.41	39.43	89.835	upregulated (orange)
chr3	129174830	129175630	66.3267	224.143	37.5	85.385	upregulated (orange)
chr15	82362956	82363756	72.9233	139.57	14.93	33.985	upregulated (orange)
chr10	87947112	87947912	33.62	77.1933	28.44	64.73	upregulated (orange)
chr17	46152642	46153442	79.46	145.493	29.33	66.745	upregulated (orange)
chr5	96974713	96975513	42.24	91.9133	40.725	92.65	upregulated (orange)
chr14	121472134	121472934	27.7	78.1533	27.78	63.155	upregulated (orange)
chr9	30659537	30660337	29.07	66.9167	28.845	65.53	upregulated (orange)
chr11	73014231	73015031	57.3533	102.887	17.66	40.05	upregulated (orange)
chr6	120393689	120394489	37.68	74.7367	8.395	19.015	upregulated (orange)
chr3	10314144	10314944	53.4767	129.143	14.66	33.18	upregulated (orange)
chr16	34992887	34993687	40.52	92.9767	10.02	22.655	upregulated (orange)
chr5	23068104	23068904	18.8467	62.2033	10.385	23.465	upregulated (orange)
chr3	132306861	132307661	45.8867	121.137	30.79	69.57	upregulated (orange)
chr15	41672506	41673306	119.083	248.25	19.875	44.9	upregulated (orange)
chr11	16407960	16408760	139.333	268.467	24.375	55.045	upregulated (orange)
chr4	57899411	57900211	33.67	71.2933	33.515	75.66	upregulated (orange)
chr13	55528585	55529385	98.0033	181.273	11.48	25.91	upregulated (orange)
chr14	121245378	121246178	70.17	132.243	20.27	45.73	upregulated (orange)
chr11	107065886	107066686	17.46	41.9767	8.44	19.02	upregulated (orange)
chr12	73097847	73098647	58.7467	118.783	31.795	71.625	upregulated (orange)
chr16	37902026	37902826	18.9433	44.3633	8.26	18.605	upregulated (orange)
chr6	66912418	66913218	26.28	83.4667	32.54	73.205	upregulated (orange)
chr3	116780933	116781733	12.0933	30.83	12.06	27.11	upregulated (orange)
chr5	92794009	92794809	109.703	202.547	14.05	31.575	upregulated (orange)
chr17	5868087	5868887	13.5833	40.1833	13.73	30.755	upregulated (orange)
chr18	15120520	15121320	17.4267	45.4433	16.65	37.245	upregulated (orange)
chr10	82338860	82339660	67.1333	124.493	9.23	20.635	upregulated (orange)
chr3	137969129	137969929	16.65	43.36	8.88	19.83	upregulated (orange)
chr4	62893396	62894196	92.3567	232.117	66.48	148.445	upregulated (orange)
chr11	55023154	55023954	35.8167	113.137	13.775	30.755	upregulated (orange)
chr3	18780977	18781777	30.32	69.57	16.515	36.83	upregulated (orange)
chr17	4921747	4922547	52.0667	97.1567	10.55	23.475	upregulated (orange)
chr1	185875363	185876163	38.1033	80.9833	12.365	27.51	upregulated (orange)
chr2	155464922	155465722	60.3133	162.247	11.13	24.675	upregulated (orange)
chr3	14781992	14782792	102.227	260.93	18.46	40.895	upregulated (orange)
chr1	88394220	88395020	152.72	247.193	15.895	35.21	upregulated (orange)
chr2	103568139	103568939	39.2333	83.0533	16.075	35.59	upregulated (orange)
chr3	129153461	129154261	25.8333	64.99	38.56	85.345	upregulated (orange)
chr8	114147849	114148649	155.353	265.717	39.17	86.595	upregulated (orange)
chr1	69024786	69025586	101.033	175.02	26.185	57.875	upregulated (orange)
chr11	106323356	106324156	78.75	132.693	7.33	16.175	upregulated (orange)
chr15	101757695	101758495	40.4433	88.8067	40.01	88.24	upregulated (orange)
chr7	51555197	51555997	27.6467	67.5533	14.355	31.56	upregulated (orange)
chr11	120763744	120764544	117.817	202.103	21.2	46.545	upregulated (orange)
chr9	43629870	43630670	35.0133	83.3833	13.47	29.565	upregulated (orange)
chr3	116563180	116563980	17.3933	50.7633	8.3	18.215	upregulated (orange)
chrX	70963985	70964785	38.8867	94.14	11.435	25.09	upregulated (orange)
chr4	86081341	86082141	136.217	225.63	13.47	29.53	upregulated (orange)
chr18	8966398	8967198	21.17	68.01	12.545	27.5	upregulated (orange)
chr13	102141646	102142446	33.5367	79.4267	24.21	52.995	upregulated (orange)
chr4	6172931	6173731	104.43	211.807	25.315	55.41	upregulated (orange)
chr4	117977372	117978172	9.53	30.3033	8.88	19.435	upregulated (orange)
chr18	33939521	33940321	40.9467	145.33	20.36	44.49	upregulated (orange)
chr7	130573527	130574327	68.7633	136.817	13.155	28.725	upregulated (orange)
chr14	37732989	37733789	26.17	60.1067	20.01	43.69	upregulated (orange)
chr6	39192744	39193544	21.7767	74.5767	36.345	79.33	upregulated (orange)
chr7	107703431	107704231	135.123	236.44	16.865	36.805	upregulated (orange)
chr2	50993064	50993864	50.36	125.613	22.445	48.975	upregulated (orange)
chr6	87222888	87223688	45.94	143.087	16.345	35.61	upregulated (orange)
chr16	33885780	33886580	57.0233	103.38	10.6	23.065	upregulated (orange)
chr13	100122897	100123697	105.173	259.317	35.915	78.105	upregulated (orange)
chr4	100067745	100068545	25.31	52.3533	9.855	21.42	upregulated (orange)
chr14	22412017	22412817	41.8	78.77	13.425	29.13	upregulated (orange)
chr15	3670545	3671345	19.57	66.6067	39.525	85.76	upregulated (orange)
chr15	77741325	77742125	38.94	78.0433	13.61	29.53	upregulated (orange)
chr10	41987784	41988584	102.177	171.987	16.79	36.41	upregulated (orange)
chr2	72635104	72635904	58.1967	113.397	19.785	42.89	upregulated (orange)
chr6	51270614	51271414	14.3033	36.9267	6.535	14.15	upregulated (orange)
chr17	15158280	15159080	46.0067	91.1433	2.43	5.26	upregulated (orange)
chr9	103196681	103197481	94.4067	172.343	10.295	22.255	upregulated (orange)
chr9	21634492	21635292	111.55	271.757	39.125	84.565	upregulated (orange)
chr11	60037765	60038565	75.0567	161.163	53.175	114.915	upregulated (orange)
chr2	31057354	31058154	5.98667	20.1133	6.935	14.985	upregulated (orange)
chr11	5949963	5950763	16.7267	43.4567	6.01	12.96	upregulated (orange)
chr3	115449222	115450022	115.797	208.437	39.805	85.775	upregulated (orange)
chr3	51692654	51693454	13.9267	37.0133	25.18	54.235	upregulated (orange)
chr2	144042762	144043562	17.4333	40.47	7.33	15.785	upregulated (orange)
chr15	100484453	100485253	31.7033	70.43	40.235	86.55	upregulated (orange)
chr15	82593828	82594628	55.0433	114.893	41.39	88.99	upregulated (orange)
chr5	33807868	33808668	41.7	105.147	12.45	26.705	upregulated (orange)
chr14	46897060	46897860	21.3033	48.5667	15.1	32.37	upregulated (orange)
chr2	155005459	155006259	35.66	76.8067	6.98	14.96	upregulated (orange)
chr8	107257457	107258257	109.55	209.437	22.655	48.555	upregulated (orange)
chr1	94591186	94591986	12.0833	30.57	10.205	21.85	upregulated (orange)
chr14	46635300	46636100	77.0067	150.827	29.105	62.295	upregulated (orange)
chr6	87227281	87228081	57.4367	125.787	42	89.805	upregulated (orange)
chr13	102086140	102086940	17.2867	39.0467	12.5	26.715	upregulated (orange)
chr14	32017975	32018775	67.12	128.637	15.905	33.985	upregulated (orange)
chr10	8647807	8648607	15.78	43.6467	9.095	19.43	upregulated (orange)
chr17	45999811	46000611	4.75333	21.33	1.325	2.83	upregulated (orange)
chr7	105574623	105575423	62.4633	111.053	13.075	27.92	upregulated (orange)
chr8	87585595	87586395	60.2867	165.423	14.975	31.965	upregulated (orange)
chr7	35000380	35001180	33.5833	68.61	19.74	42.085	upregulated (orange)
chr4	117609502	117610302	22.55	79.3333	11.965	25.495	upregulated (orange)
chr19	25449348	25450148	74.9133	155.78	24.91	53.005	upregulated (orange)
chr10	116795772	116796572	66.3333	114.667	37.28	79.285	upregulated (orange)
chr9	120882320	120883120	29.43	59.0167	5.52	11.735	upregulated (orange)
chr18	39523334	39524134	171.77	329.243	27.43	58.24	upregulated (orange)
chr15	80693841	80694641	28.9233	74.6833	4.195	8.905	upregulated (orange)
chr13	44160807	44161607	60.53	155.84	32.415	68.785	upregulated (orange)
chr18	33712178	33712978	19.3	45.5467	21.775	46.135	upregulated (orange)
chr4	138899448	138900248	72.1367	142.917	26.55	56.24	upregulated (orange)
chr11	69192934	69193734	43.99	105.71	11.085	23.48	upregulated (orange)
chr6	85877460	85878260	139.63	295.147	32.86	69.585	upregulated (orange)
chr13	102081695	102082495	6.96333	23.1133	13.565	28.71	upregulated (orange)
chr14	69769259	69770059	54.2567	148.773	15.72	33.195	upregulated (orange)
chr16	92451537	92452337	7.60667	23.32	7.285	15.38	upregulated (orange)
chr2	143985672	143986472	31.76	68.5567	7.86	16.59	upregulated (orange)
chr15	100485305	100486105	99.25	173.18	23.98	50.59	upregulated (orange)
chr5	33801706	33802506	10.6633	35.1633	36.13	76.055	upregulated (orange)
chr14	77222555	77223355	50.5567	91.35	15.77	33.19	upregulated (orange)
chr3	101635281	101636081	21.74	54.6433	21.91	46.11	upregulated (orange)
chr3	14853625	14854425	17.2967	43.77	11.925	25.095	upregulated (orange)
chr13	73892919	73893719	154.283	302.987	14.265	29.96	upregulated (orange)
chr4	62382694	62383494	72.1367	152.51	62.33	130.7	upregulated (orange)
chr17	47008945	47009745	171.563	282.397	13.91	29.145	upregulated (orange)
chr14	59804777	59805577	41.93	81.6233	17	35.6	upregulated (orange)
chr18	39523990	39524790	163.203	290.327	35.56	74.4	upregulated (orange)
chr5	87007482	87008282	35.3567	73.51	19.345	40.46	upregulated (orange)
chr6	51252177	51252977	7.21333	25.49	11.04	23.06	upregulated (orange)
chr2	84933160	84933960	78.7633	163.597	67.835	141.61	upregulated (orange)
chr8	117084942	117085742	60.5367	119.43	15.33	31.965	upregulated (orange)
chr1	178912458	178913258	32.9133	64.3567	19.22	40.065	upregulated (orange)
chr9	14240056	14240856	58.8233	121.12	20.76	43.27	upregulated (orange)
chr11	100347135	100347935	48.9267	110.363	22.915	47.75	upregulated (orange)
chr8	107332219	107333019	24.9567	83.8167	8.345	17.385	upregulated (orange)
chr10	82254766	82255566	38.1333	84.05	16.515	34.405	upregulated (orange)
chr2	166649442	166650242	24.9767	56.2333	10.69	22.255	upregulated (orange)
chr6	133986674	133987474	47.4133	88.77	12.45	25.9	upregulated (orange)
chr12	77382899	77383699	44.81	95.3367	21.41	44.525	upregulated (orange)
chr4	106610966	106611766	53.0433	104.363	13.425	27.915	upregulated (orange)
chr5	93434400	93435200	123.837	208.987	24.73	51.385	upregulated (orange)
chr1	59208952	59209752	48.9667	97.4633	18.505	38.44	upregulated (orange)
chr6	54239474	54240274	10.8533	32.2433	25.53	52.98	upregulated (orange)
chr13	56651756	56652556	30.9367	72.1333	35.87	74.4	upregulated (orange)
chr18	5002191	5002991	43.62	108.877	43.32	89.84	upregulated (orange)
chr3	126827062	126827862	48.1933	87.3533	13.47	27.93	upregulated (orange)
chr10	79743713	79744513	61.0733	105.413	8.785	18.215	upregulated (orange)
chr11	98806686	98807486	135.347	233.763	18.555	38.445	upregulated (orange)
chr9	98322995	98323795	51.8533	97.78	22.08	45.745	upregulated (orange)
chr3	98490079	98490879	50.84	129.903	22.265	46.125	upregulated (orange)
chr1	93361750	93362550	39.3567	112.34	10.55	21.85	upregulated (orange)
chr1	193906267	193907067	24.53	63.6	44.57	92.215	upregulated (orange)
chr6	113430526	113431326	82.7267	142.35	42.09	86.97	upregulated (orange)
chr4	108021416	108022216	68.6667	120.217	21.15	43.7	upregulated (orange)
chr1	82164675	82165475	88.4233	158.903	51.865	106.875	upregulated (orange)
chr14	121245941	121246741	73.4167	136.387	7.465	15.38	upregulated (orange)
chr11	86205061	86205861	57.77	127.64	7.465	15.37	upregulated (orange)
chr4	62724097	62724897	42.0233	86.46	10.42	21.45	upregulated (orange)
chr13	38614860	38615660	55.0233	115.47	28.935	59.47	upregulated (orange)
chr8	107371565	107372365	33.5	110.847	17.76	36.425	upregulated (orange)
chr4	128779323	128780123	28.61	79.6933	15.59	31.955	upregulated (orange)
chr3	133388491	133389291	19.57	51.0333	10.065	20.625	upregulated (orange)
chr17	56324928	56325728	62.4533	118.98	15.415	31.57	upregulated (orange)
chr11	120083714	120084514	26.92	64.24	8.3	16.995	upregulated (orange)
chr14	121229416	121230216	6.69333	25.47	12.45	25.48	upregulated (orange)
chr8	122933026	122933826	62.6567	144.663	26.9	55.04	upregulated (orange)
chr2	165307423	165308223	6.64667	21.7067	4.55	9.3	upregulated (orange)
chr2	158222709	158223509	47.7667	103.007	14.265	29.145	upregulated (orange)
chr14	22584957	22585757	24.4033	60.5833	6.935	14.165	upregulated (orange)
chr19	53856212	53857012	28.5267	72.5133	15.465	31.55	upregulated (orange)
chr12	13224681	13225481	55.9	138.353	20.845	42.49	upregulated (orange)
chr13	46716590	46717390	112.273	209.647	18.9	38.43	upregulated (orange)
chr2	146800471	146801271	31.7867	70.8167	39.35	79.73	upregulated (orange)
chr2	157888500	157889300	59.2667	116.687	34.76	70.36	upregulated (orange)
chr14	76905412	76906212	61.3567	110.323	10.6	21.445	upregulated (orange)
chr5	35767594	35768394	68.04	222.443	14.215	28.75	upregulated (orange)
chr2	104503475	104504275	127.993	227.66	32.415	65.545	upregulated (orange)
chr17	46008785	46009585	76.9267	169.83	35.25	71.245	upregulated (orange)
chr3	107769413	107770213	18.81	58.8533	8.215	16.585	upregulated (orange)
chr5	102287717	102288517	12.24	37.5067	5.61	11.325	upregulated (orange)
chr4	88538987	88539787	12.9333	40.8933	52.515	105.97	upregulated (orange)
chr5	93174630	93175430	40.36	101.047	27.875	56.235	upregulated (orange)
chr2	71451240	71452040	20.53	61.1133	12.45	25.09	upregulated (orange)
chr18	84545709	84546509	12.4233	34.4067	13.65	27.505	upregulated (orange)
chr5	121872996	121873796	5.31333	19.32	1.81	3.645	upregulated (orange)
chr4	102888466	102889266	154.837	277.98	18.28	36.81	upregulated (orange)
chr6	34125868	34126668	94.0067	158.61	33.97	68.375	upregulated (orange)
chr16	70537212	70538012	16.73	39.35	12.67	25.495	upregulated (orange)
chr2	144082456	144083256	31.2633	66.4433	11.665	23.47	upregulated (orange)
chr6	121037280	121038080	68.2467	127.87	18.11	36.425	upregulated (orange)
chr1	93885151	93885951	56.3433	119.573	33.03	66.34	upregulated (orange)
chr17	4921049	4921849	83.0733	140.767	10.69	21.45	upregulated (orange)
chrX	100548824	100549624	8.44333	25.79	7.86	15.77	upregulated (orange)
chr16	90856958	90857758	27.8667	59.2333	21.2	42.49	upregulated (orange)
chr17	5997338	5998138	67.09	137.487	44.215	88.61	upregulated (orange)
chr15	77742526	77743326	54.06	102.577	16.16	32.37	upregulated (orange)
chr11	120919182	120919982	43.02	118.157	23.235	46.54	upregulated (orange)
chr14	121451988	121452788	95.9033	191.76	20.225	40.485	upregulated (orange)
chr12	72102245	72103045	133.45	228.07	13.775	27.525	upregulated (orange)
chr14	63944619	63945419	57.7	130.057	23.905	47.74	upregulated (orange)
chr6	128485158	128485958	124.997	228.18	26.55	53.005	upregulated (orange)
chr4	99930809	99931609	25.0233	67.54	12.365	24.68	upregulated (orange)
chr18	9793793	9794593	100.503	178.387	39.14	78.1	upregulated (orange)
chr12	73682888	73683688	125.89	204.62	22.305	44.505	upregulated (orange)
chr10	110586483	110587283	38.1833	100.163	15.415	30.755	upregulated (orange)
chr3	148842422	148843222	90.98	193.497	30.835	61.495	upregulated (orange)
chr8	97667972	97668772	158.217	265.08	42.055	83.75	upregulated (orange)
chr7	47097043	47097843	24.43	73.03	9.76	19.42	upregulated (orange)
chr7	106375670	106376470	98.8567	201.163	26.235	52.185	upregulated (orange)
chr14	20899910	20900710	126.213	230.783	26.455	52.62	upregulated (orange)
chr2	142514995	142515795	15.0567	42.9	21.165	42.095	upregulated (orange)
chr2	118133249	118134049	102.91	257.457	46.42	92.27	upregulated (orange)
chr2	135121938	135122738	25.5667	54.9367	23.415	46.535	upregulated (orange)
chr11	16800674	16801474	21.6833	54.66	6.315	12.55	upregulated (orange)
chr13	43956103	43956903	30.1733	60.16	18.11	35.99	upregulated (orange)
chr4	103054504	103055304	60.0633	168.023	23.235	46.145	upregulated (orange)
chr7	31504531	31505331	24.1433	51.42	17.94	35.6	upregulated (orange)
chr2	143899594	143900394	11.44	36.8833	13.47	26.71	upregulated (orange)
chr2	128797765	128798565	46.4067	104.727	22.655	44.91	upregulated (orange)
chr13	102120917	102121717	42.0267	90.5567	32.25	63.925	upregulated (orange)
chr19	9153959	9154759	44.65	84.2033	11.04	21.835	upregulated (orange)
chr11	19749402	19750202	53.06	109.607	21.685	42.88	upregulated (orange)
chr11	55030744	55031544	74.5	189.427	34.41	67.96	upregulated (orange)
chr11	35788419	35789219	171.473	270.757	19.26	38.02	upregulated (orange)
chr4	144588050	144588850	69.89	128.193	21.99	43.295	upregulated (orange)
chr16	17132154	17132954	49.2933	161.963	52.64	103.56	upregulated (orange)
chr8	122966623	122967423	59.3533	151.877	25.3	49.765	upregulated (orange)
chr5	92787844	92788644	60.8333	126.073	15.855	31.145	upregulated (orange)
chr17	26117481	26118281	30.8567	92.0633	19.785	38.845	upregulated (orange)
chr4	106543085	106543885	16.41	46.6467	11.965	23.475	upregulated (orange)
chr17	30794256	30795056	159.863	91.6767	23.72	46.515	downregulated (dark grey)
chr2	27318110	27318910	31.8733	104.64	6.4	12.55	upregulated (orange)
chr3	90297683	90298483	85.1233	175.08	31.805	62.325	upregulated (orange)
chr4	63007492	63008292	83.2567	233.917	40.675	79.7	upregulated (orange)
chr5	143669704	143670504	120.997	248.693	26.455	51.825	upregulated (orange)
chr17	84632874	84633674	16.4467	39.4833	5.17	10.12	upregulated (orange)
chr14	63828448	63829248	52.9567	95.9667	9.72	19.02	upregulated (orange)
chr3	149582908	149583708	34.85	85.2133	22.525	44.075	upregulated (orange)
chr11	50079220	50080020	16.2433	37.99	9.72	19.015	upregulated (orange)
chr6	94339625	94340425	164.767	264.827	31.035	60.68	upregulated (orange)
chr7	13550835	13551635	108.04	182.39	15.94	31.165	upregulated (orange)
chr6	142762336	142763136	82.2033	142.07	22.35	43.675	upregulated (orange)
chr4	154494408	154495208	39.25	76.72	25.09	48.935	upregulated (orange)
chr9	22266167	22266967	20.0133	45.1133	50.045	97.495	upregulated (orange)
chr12	102028047	102028847	57.0967	122.06	31.185	60.695	upregulated (orange)
chr11	59245656	59246456	136.887	294.593	40.55	78.885	upregulated (orange)
chr17	15271884	15272684	68.3933	129.4	67.315	130.685	upregulated (orange)
chr7	130561121	130561921	46.91	104.493	16.695	32.375	upregulated (orange)
chr16	16569235	16570035	23.5	52.8033	4.59	8.895	upregulated (orange)
chr8	49826125	49826925	63.6	150.83	17.975	34.82	upregulated (orange)
chr6	143588972	143589772	25.26	64.8867	37.405	72.415	upregulated (orange)
chr3	93273338	93274138	51.6567	96.7567	65.21	126.19	upregulated (orange)
chr18	4994124	4994924	76.9067	175.593	43.335	83.75	upregulated (orange)
chr6	87223632	87224432	62.0833	163.243	15.28	29.53	upregulated (orange)
chr18	39396175	39396975	28.8133	106.37	17	32.78	upregulated (orange)
chr5	143090429	143091229	58.69	130.41	30.025	57.865	upregulated (orange)
chr9	58389509	58390309	39.88	75.0233	16.605	31.97	upregulated (orange)
chr4	109441569	109442369	34.8133	72.7367	16.605	31.955	upregulated (orange)
chr7	77643893	77644693	30.6067	69.67	20.405	39.22	upregulated (orange)
chr14	120933284	120934084	52.3533	104.843	14.535	27.905	upregulated (orange)
chr5	124470974	124471774	79.2433	148.873	16.65	31.965	upregulated (orange)
chr4	62897038	62897838	59.53	229.033	46.82	89.855	upregulated (orange)
chr2	155467169	155467969	86.1733	194.86	24.47	46.94	upregulated (orange)
chr1	135582094	135582894	89.5033	180.723	78.09	149.69	upregulated (orange)
chr12	55349581	55350381	11.9667	34.1167	5.7	10.925	upregulated (orange)
chr6	67119862	67120662	33.46	72.16	51.715	99.12	upregulated (orange)
chr7	47086017	47086817	52.4133	110.467	32.735	62.705	upregulated (orange)
chr11	34808815	34809615	5.39	19.2567	12.895	24.7	upregulated (orange)
chr4	57526033	57526833	106.763	206.617	41.83	80.105	upregulated (orange)
chr1	194382930	194383730	50.7867	127.573	11.665	22.255	upregulated (orange)
chr5	54376684	54377484	49.12	136.087	18.02	34.375	upregulated (orange)
chr7	29138203	29139003	38.5867	85.2433	26.32	50.17	upregulated (orange)
chr13	4522368	4523168	142.133	258.14	42.67	81.335	upregulated (orange)
chr6	136861891	136862691	123.52	212.963	33.75	64.31	upregulated (orange)
chr5	125533349	125534149	42.7533	83.4533	24.42	46.525	upregulated (orange)
chr2	3687473	3688273	58.0833	137.193	19.965	38.035	upregulated (orange)
chr3	107666746	107667546	52.2233	107.113	16.16	30.76	upregulated (orange)
chr4	6189731	6190531	123.113	231.747	24.43	46.5	upregulated (orange)
chr7	144810845	144811645	35.12	84.4367	28.935	55.04	upregulated (orange)
chr12	73577740	73578540	19.1167	44.1	23.63	44.925	upregulated (orange)
chr16	33916661	33917461	73.3733	131.493	33.045	62.715	upregulated (orange)
chr14	57702904	57703704	24.2967	55.26	11.525	21.865	upregulated (orange)
chr6	29778505	29779305	24.2133	63.1033	11.085	21.03	upregulated (orange)
chr19	34386625	34387425	22.94	63.9267	9.595	18.2	upregulated (orange)
chr11	118913784	118914584	24.6033	63.9767	25.18	47.72	upregulated (orange)
chr4	138557191	138557991	33.19	91.3967	10.905	20.65	upregulated (orange)
chr14	38698114	38698914	45.39	100.077	25.225	47.75	upregulated (orange)
chr4	152262347	152263147	31.16	62.0367	23.095	43.71	upregulated (orange)
chr8	122972733	122973533	63.38	165.263	33.13	62.7	upregulated (orange)
chr1	166350586	166351386	47.0333	100.343	15.815	29.925	upregulated (orange)
chr5	91301231	91302031	63.0233	139.34	39.35	74.44	upregulated (orange)
chr7	133890167	133890967	102.213	183.723	56.24	106.38	upregulated (orange)
chr7	118234720	118235520	12.9	38.4733	4.285	8.095	upregulated (orange)
chr2	155466190	155466990	65.3167	157.843	15.415	29.115	upregulated (orange)
chr3	34380866	34381666	33.9267	75.0933	36.48	68.79	upregulated (orange)
chr19	29898486	29899286	73.6633	138.407	36.695	69.195	upregulated (orange)
chr16	90217414	90218214	130.44	240.07	26.415	49.77	upregulated (orange)
chr8	15002794	15003594	52.61	110.1	10.11	19.02	upregulated (orange)
chr7	56678981	56679781	51.2367	142.367	20.45	38.465	upregulated (orange)
chr11	98217566	98218366	69.7267	157.393	13.125	24.685	upregulated (orange)
chr2	144008965	144009765	26.2	103.47	30.345	57.055	upregulated (orange)
chr1	82165194	82165994	89.02	151.707	32.285	60.69	upregulated (orange)
chr14	65483725	65484525	69.32	124.987	8.835	16.59	upregulated (orange)
chr7	151226050	151226850	83.2267	165.903	24.775	46.52	upregulated (orange)
chr6	108467597	108468397	93.5533	165.65	23.72	44.505	upregulated (orange)
chr19	34759833	34760633	87.61	163.607	34.105	63.935	upregulated (orange)
chr2	151801604	151802404	21.4233	55.5733	21.605	40.47	upregulated (orange)
chr2	32391626	32392426	146.147	265.99	26.805	50.175	upregulated (orange)
chr5	53670504	53671304	34.2467	96.4433	29.195	54.63	upregulated (orange)
chr5	31227464	31228264	99.9567	195.943	69.225	129.455	upregulated (orange)
chr18	13354698	13355498	8.46	25.34	8.655	16.185	upregulated (orange)
chr1	121415121	121415921	21.8233	59.9733	10.6	19.815	upregulated (orange)
chr17	45839009	45839809	88.8867	154.743	56.73	105.97	upregulated (orange)
chr5	130209015	130209815	17.4033	55.8833	14.965	27.92	upregulated (orange)
chr4	86082026	86082826	74.1433	139.357	37.51	69.96	upregulated (orange)
chr4	47258367	47259167	69.89	160.01	17.4	32.375	upregulated (orange)
chr18	8938818	8939618	139.473	242.477	20.45	38.025	upregulated (orange)
chrX	103206851	103207651	88.1733	146.027	32.415	60.245	upregulated (orange)
chr8	107508617	107509417	110.13	191.51	30.7	57.05	upregulated (orange)
chr13	41290931	41291731	69.5833	148.507	50.745	94.285	upregulated (orange)
chr3	84087190	84087990	109.81	206.903	40.315	74.875	upregulated (orange)
chr15	80509873	80510673	31.2067	80.9467	31.175	57.85	upregulated (orange)
chr17	46888899	46889699	62.89	113.013	60.415	112.05	upregulated (orange)
chr3	129131880	129132680	115.967	189.82	87.505	162.245	upregulated (orange)
chr11	60215372	60216172	31.13	70.22	18.995	35.19	upregulated (orange)
chr19	56605533	56606333	61.58	116.473	21.65	40.055	upregulated (orange)
chr6	94625150	94625950	19.3033	52	15.77	29.155	upregulated (orange)
chr18	38550497	38551297	75.7667	135.24	33.045	61.07	upregulated (orange)
chr6	100251345	100252145	34.01	77.31	48.405	89.45	upregulated (orange)
chr10	82785278	82786078	19.5267	75.1533	24.295	44.895	upregulated (orange)
chr11	70785945	70786745	100.24	203.7	20.145	37.225	upregulated (orange)
chr2	109565798	109566598	34.51	79.15	22.35	41.265	upregulated (orange)
chr6	85760508	85761308	15.4	40.96	5.7	10.52	upregulated (orange)
chr9	78012330	78013130	54.9767	116.177	20.63	38.025	upregulated (orange)
chrX	166341567	166342367	8.81333	28.2667	7.905	14.555	upregulated (orange)
chrX	100503402	100504202	12.3233	36.7233	10.11	18.61	upregulated (orange)
chr8	87174096	87174896	90.7833	185.083	10.99	20.225	upregulated (orange)
chr3	108090549	108091349	51.1567	93.48	11.435	21.03	upregulated (orange)
chr6	29791336	29792136	24.58	57.1033	12.985	23.88	upregulated (orange)
chr6	120259004	120259804	122.3	207.607	70.89	130.32	upregulated (orange)
chrX	146986168	146986968	60.62	122.457	16.955	31.16	upregulated (orange)
chr14	76903924	76904724	86.9033	163.09	14.75	27.1	upregulated (orange)
chr13	81506649	81507449	157.02	275.787	35.915	65.925	upregulated (orange)
chr17	33916201	33917001	325.07	200.223	105.275	193.005	downregulated (dark grey)
chr7	77687709	77688509	24.1967	53.9933	10.16	18.625	upregulated (orange)
chr15	10763704	10764504	66.0067	143.857	16.12	29.55	upregulated (orange)
chr12	31020908	31021708	25	57.8633	7.725	14.16	upregulated (orange)
chr4	62157687	62158487	34.6567	83.1733	21.865	40.055	upregulated (orange)
chr7	119335510	119336310	48.2533	94.9333	13.47	24.67	upregulated (orange)
chr6	95660615	95661415	65.82	121.257	17.23	31.55	upregulated (orange)
chr11	115038758	115039558	119.94	237.16	33.165	60.695	upregulated (orange)
chr4	40811165	40811965	65.6433	152.213	30.08	55.025	upregulated (orange)
chr9	58405225	58406025	59.8267	116.59	26.58	48.555	upregulated (orange)
chr12	70638295	70639095	68.3233	129.113	18.415	33.61	upregulated (orange)
chr13	99862072	99862872	69.1233	124.573	40.585	74.015	upregulated (orange)
chr10	116757299	116758099	39.8367	81	27.735	50.575	upregulated (orange)
chr4	144491585	144492385	132.463	256.593	58.345	106.385	upregulated (orange)
chr19	44461500	44462300	47.32	142.977	17.535	31.97	upregulated (orange)
chr4	62918145	62918945	43.3867	97.23	64.62	117.71	upregulated (orange)
chr13	21355363	21356163	151.957	283.027	34.67	63.14	upregulated (orange)
chr18	51327221	51328021	93.57	271.9	31.355	57.045	upregulated (orange)
chr8	73189302	73190102	132.407	234.773	18.02	32.775	upregulated (orange)
chr10	94726990	94727790	59.7633	109.47	11.57	21.04	upregulated (orange)
chr7	17000654	17001454	95.7033	158.94	11.57	21.04	upregulated (orange)
chr12	72976517	72977317	73.91	222.82	37.815	68.75	upregulated (orange)
chr4	10869616	10870416	17.04	39.1367	16.47	29.935	upregulated (orange)
chr14	69387568	69388368	33.7833	67.2767	4.685	8.5	upregulated (orange)
chr9	21796403	21797203	133.527	234.093	47.975	86.97	upregulated (orange)
chr3	10085093	10085893	63.3033	152.103	45.575	82.56	upregulated (orange)
chr7	27628738	27629538	12.9733	36.5533	6.05	10.94	upregulated (orange)
chr1	172624676	172625476	55.99	99.98	52.825	95.475	upregulated (orange)
chr13	44514924	44515724	35.7233	72.9433	12.545	22.67	upregulated (orange)
chr1	91566129	91566929	32.3433	78.8333	9.415	16.99	upregulated (orange)
chr6	21753577	21754377	63.57	120.517	49.645	89.435	upregulated (orange)
chr19	38797396	38798196	85.2633	149.953	22.915	41.275	upregulated (orange)
chr1	89788968	89789768	61.8067	136.97	13.03	23.465	upregulated (orange)
chr17	15158759	15159559	57.3133	99.72	12.365	22.255	upregulated (orange)
chr4	139096461	139097261	85.5633	153.023	48.81	87.765	upregulated (orange)
chr6	87139576	87140376	41.76	108.44	25.88	46.515	upregulated (orange)
chr16	26384052	26384852	53.4233	108.933	66.48	119.375	upregulated (orange)
chr16	16560128	16560928	101.76	180.107	31.535	56.615	upregulated (orange)
chr13	56797878	56798678	14.17	34.6033	6.535	11.73	upregulated (orange)
chr7	31259652	31260452	67.6233	169.717	32.725	58.68	upregulated (orange)
chr13	24778335	24779135	19.1833	49.41	8.345	14.96	upregulated (orange)
chr11	106673639	106674439	30.5867	77.07	30.73	55.035	upregulated (orange)
chr5	53061749	53062549	82.8267	150.227	21.685	38.825	upregulated (orange)
chr5	54353240	54354040	83.65	159.36	34.365	61.515	upregulated (orange)
chr1	59439787	59440587	64.6833	154.887	40.945	73.265	upregulated (orange)
chr5	135219744	135220544	72.0967	137.213	22.17	39.665	upregulated (orange)
chr12	80291747	80292547	35.8767	70.7933	16.075	28.74	upregulated (orange)
chr7	27964744	27965544	110.933	218.343	41.425	74.045	upregulated (orange)
chr14	77197158	77197958	33.1733	78.4533	16.3	29.13	upregulated (orange)
chr7	151171917	151172717	91.4167	162.093	13.125	23.455	upregulated (orange)
chr4	62177738	62178538	112.9	228.787	75.4	134.69	upregulated (orange)
chr13	113276283	113277083	38.18	74.4733	12.01	21.445	upregulated (orange)
chr13	21116474	21117274	26.44	67.9267	52.03	92.685	upregulated (orange)
chr5	28790692	28791492	71.0333	123.383	21.64	38.44	upregulated (orange)
chr1	88609519	88610319	112.907	198.34	26.64	47.31	upregulated (orange)
chr3	148902453	148903253	10.1567	30.1667	11.62	20.635	upregulated (orange)
chr11	20884992	20885792	63.8967	125.78	12.77	22.675	upregulated (orange)
chr14	45984197	45984997	30.72	99.4867	17.095	30.35	upregulated (orange)
chr11	59244805	59245605	81.9533	218.297	14.615	25.9	upregulated (orange)
chr4	144493509	144494309	125.96	239.377	31.05	55.02	upregulated (orange)
chr3	107569484	107570284	59.9267	140.113	53.23	94.245	upregulated (orange)
chr11	17633497	17634297	13.2367	34.6833	9.14	16.18	upregulated (orange)
chr15	82596187	82596987	72.6433	129.743	23.325	41.29	upregulated (orange)
chr5	87370954	87371754	148.457	250.123	48.06	84.95	upregulated (orange)
chr11	94490497	94491297	40.67	82.2967	14.66	25.91	upregulated (orange)
chr2	52230008	52230808	67.1533	117.887	17.44	30.755	upregulated (orange)
chr16	85032063	85032863	27.9833	10.4267	13.775	24.285	downregulated (dark grey)
chr2	130639099	130639899	100.74	219.043	18.155	31.995	upregulated (orange)
chr12	104586427	104587227	97.44	187.99	27.115	47.75	upregulated (orange)
chr1	172627034	172627834	82.1433	177.247	34.49	60.695	upregulated (orange)
chr14	31354661	31355461	46.8267	93.1067	59.57	104.83	upregulated (orange)
chr11	118988144	118988944	168.5	296.92	20.01	35.205	upregulated (orange)
chr5	125729344	125730144	10.4	35.2633	62.55	110.03	upregulated (orange)
chr10	66416386	66417186	29.0067	65.6967	8.745	15.38	upregulated (orange)
chr5	109137126	109137926	48.1933	113.873	12.895	22.655	upregulated (orange)
chr6	56733603	56734403	55.9467	131.507	13.125	23.05	upregulated (orange)
chr10	75260240	75261040	127.847	217.447	13.385	23.49	upregulated (orange)
chr7	31019102	31019902	85.5267	166.553	36.92	64.715	upregulated (orange)
chr19	17818902	17819702	12.3	50.73	5.075	8.895	upregulated (orange)
chr9	31856262	31857062	133.763	258.72	22.17	38.84	upregulated (orange)
chr2	157985267	157986067	75.0133	141.033	22.17	38.835	upregulated (orange)
chr6	66964614	66965414	134.41	235.55	37.46	65.54	upregulated (orange)
chr11	120917558	120918358	91.0633	182.94	11.57	20.225	upregulated (orange)
chr16	10533721	10534521	63.1133	117.67	20.63	36.015	upregulated (orange)
chr2	30230707	30231507	47.1667	90.42	12.285	21.445	upregulated (orange)
chr12	103933278	103934078	61.5233	106.773	7.42	12.945	upregulated (orange)
chr5	145706695	145707495	37.2967	75.2733	21.33	37.21	upregulated (orange)
chr17	46016516	46017316	17.04	53.88	7.68	13.365	upregulated (orange)
chr17	86792185	86792985	63.3233	135.397	50.485	87.805	upregulated (orange)
chr6	7978634	7979434	79.32	158.453	27.475	47.78	upregulated (orange)
chr9	65907494	65908294	137.613	245.18	45.62	79.315	upregulated (orange)
chr4	133437616	133438416	58.5067	132.343	6.98	12.135	upregulated (orange)
chr4	62811853	62812653	27.48	63.5467	15.37	26.705	upregulated (orange)
chr1	59424781	59425581	19.9733	75.9433	15.415	26.71	upregulated (orange)
chr6	124477840	124478640	112.24	207.05	12.15	21.04	upregulated (orange)
chr2	27325095	27325895	79.9733	152.103	37.455	64.74	upregulated (orange)
chr17	46188110	46188910	63.1467	167.82	30.21	52.195	upregulated (orange)
chr18	55200141	55200941	65.86	147.297	23.2	40.055	upregulated (orange)
chr3	98560574	98561374	96.5133	208.433	29.82	51.38	upregulated (orange)
chr11	69191172	69191972	108.267	188.767	17.62	30.345	upregulated (orange)
chr1	75009083	75009883	26.1767	70.9333	12.94	22.255	upregulated (orange)
chr14	22409211	22410011	81.3433	143.513	25.67	44.1	upregulated (orange)
chr16	34958627	34959427	59.6567	116.517	50.39	86.565	upregulated (orange)
chr4	130263070	130263870	104.323	171.563	13.425	23.055	upregulated (orange)
chr17	86734136	86734936	32.79	72.41	23.585	40.455	upregulated (orange)
chr13	102793387	102794187	133.48	243.767	69.565	119.31	upregulated (orange)
chr17	46023151	46023951	143.49	229.977	35.38	60.67	upregulated (orange)
chr2	71445235	71446035	135.673	225.247	58.56	100.385	upregulated (orange)
chr7	56684876	56685676	57.6633	131.627	19.125	32.78	upregulated (orange)
chr14	31642031	31642831	83.73	140.097	38.96	66.745	upregulated (orange)
chr4	62890908	62891708	81.8633	195.253	59.065	101.15	upregulated (orange)
chr17	32102323	32103123	43.6967	100.123	20.1	34.385	upregulated (orange)
chr19	39182733	39183533	10.0233	29.2333	30.125	51.4	upregulated (orange)
chr4	138807805	138808605	80.7733	147.303	34.23	58.26	upregulated (orange)
chr8	97884446	97885246	89.8733	178.553	12.365	21.03	upregulated (orange)
chr4	129598308	129599108	133.507	227.08	41.65	70.83	upregulated (orange)
chr4	154581778	154582578	73.76	126.343	15.465	26.29	upregulated (orange)
chr5	65089429	65090229	36.2533	78.22	48.81	82.975	upregulated (orange)
chr10	66390982	66391782	172.247	343.957	40.505	68.81	upregulated (orange)
chr8	13461002	13461802	29.0133	66.6033	16.21	27.53	upregulated (orange)
chr5	149789836	149790636	174.687	276.357	46.21	78.48	upregulated (orange)
chr3	95691188	95691988	24.3	57.5133	17.885	30.365	upregulated (orange)
chr18	33939004	33939804	57.1	181.35	24.555	41.68	upregulated (orange)
chr6	143582760	143583560	80.1167	163.34	22.17	37.63	upregulated (orange)
chr10	68768088	68768888	109.693	184.233	33.39	56.67	upregulated (orange)
chr4	96766080	96766880	96.9567	234.86	72.05	122.195	upregulated (orange)
chr5	123585291	123586091	223.193	361.953	42.755	72.42	upregulated (orange)
chr9	60968582	60969382	56.57	101.82	62.405	105.595	upregulated (orange)
chr19	44492330	44493130	19.67	81.6167	28.495	48.155	upregulated (orange)
chr6	28408988	28409788	61.68	220.27	78.5	132.655	upregulated (orange)
chr6	22301424	22302224	45.5933	137.51	17.715	29.93	upregulated (orange)
chr8	73928820	73929620	125.997	227.363	7.905	13.355	upregulated (orange)
chr9	119925887	119926687	72.7733	126.73	24.21	40.87	upregulated (orange)
chr7	126702416	126703216	142.8	264.683	47.485	80.135	upregulated (orange)
chr5	54356803	54357603	57.9033	138.99	35.25	59.48	upregulated (orange)
chr3	148844908	148845708	64.09	179.367	22.79	38.45	upregulated (orange)
chr8	107485293	107486093	35.9433	88.7133	19.435	32.785	upregulated (orange)
chr8	49840665	49841465	32.51	82.53	41.265	69.6	upregulated (orange)
chr7	126633187	126633987	95.2467	221.133	16.56	27.93	upregulated (orange)
chr13	16373404	16374204	45.1267	145.677	68.64	115.735	upregulated (orange)
chr10	82268932	82269732	101.383	200.63	13.2	22.255	upregulated (orange)
chr1	133385710	133386510	58.5533	116.07	26.9	45.315	upregulated (orange)
chr8	122961104	122961904	134.83	304.337	43.5	73.26	upregulated (orange)
chr3	149597612	149598412	56.0367	150.303	52.87	89.015	upregulated (orange)
chr6	85879072	85879872	186.447	329.477	40.145	67.57	upregulated (orange)
chr17	25357504	25358304	44.2833	125.447	6.98	11.735	upregulated (orange)
chr1	138438205	138439005	89.32	200.653	52.96	89.015	upregulated (orange)
chr1	90149998	90150798	128.21	232.583	25.53	42.91	upregulated (orange)
chr9	109797864	109798664	55.7	104.813	31.05	52.18	upregulated (orange)
chr7	77626654	77627454	32.0267	69.1033	23.845	40.07	upregulated (orange)
chr17	80005286	80006086	89.8033	151.05	20.94	35.185	upregulated (orange)
chr5	125947222	125948022	179.623	327.96	37.805	63.515	upregulated (orange)
chr5	54383561	54384361	63.8833	120.293	36.13	60.68	upregulated (orange)
chr11	120759082	120759882	24.8933	51.6767	23.37	39.23	upregulated (orange)
chr16	10525018	10525818	179.083	294.737	34.235	57.435	upregulated (orange)
chrX	11856992	11857792	44.3033	85.3533	28.485	47.765	upregulated (orange)
chr15	78247243	78248043	115.05	231.857	50.45	84.575	upregulated (orange)
chrX	100482082	100482882	15.0367	43.4067	17.62	29.52	upregulated (orange)
chr4	124528045	124528845	37.3	72.2467	8.7	14.57	upregulated (orange)
chr13	3743076	3743876	51.43	98.65	29.725	49.765	upregulated (orange)
chr8	123016279	123017079	53.5633	120.813	26.595	44.52	upregulated (orange)
chr8	24587872	24588672	38.4867	102.93	67.71	113.315	upregulated (orange)
chr7	70067628	70068428	55.7933	102.77	17.67	29.545	upregulated (orange)
chr9	63261607	63262407	45.22	85.8133	13.075	21.85	upregulated (orange)
chr4	109255716	109256516	60.5367	109.287	40.45	67.585	upregulated (orange)
chr4	104541921	104542721	37.1367	79.84	14.535	24.275	upregulated (orange)
chr4	6165808	6166608	100.893	167.973	76.33	127.47	upregulated (orange)
chr15	101752417	101753217	15.2567	44.3433	31.265	52.195	upregulated (orange)
chr4	103122565	103123365	17.5133	81.0033	20.36	33.985	upregulated (orange)
chr13	73764050	73764850	48.75	95.6	16.255	27.125	upregulated (orange)
chr2	157890115	157890915	62.6233	138.83	38.075	63.515	upregulated (orange)
chr11	38494546	38495346	126.663	220.823	55.3	92.235	upregulated (orange)
chr1	91718825	91719625	17.6467	45.7533	9.72	16.185	upregulated (orange)
chr8	124453763	124454563	15.6733	36.9167	11.665	19.415	upregulated (orange)
chr3	138117560	138118360	25.6967	54.1933	13.87	23.065	upregulated (orange)
chr13	102619124	102619924	69.8533	148.17	19.48	32.385	upregulated (orange)
chr12	112773040	112773840	66.2	137.85	30.47	50.59	upregulated (orange)
chr12	34029266	34030066	42.8333	99.15	20.225	33.58	upregulated (orange)
chr5	92782296	92783096	178.193	330.503	39.265	65.165	upregulated (orange)
chr19	37231132	37231932	60.5133	107.607	33.165	55.035	upregulated (orange)
chr2	144021458	144022258	14.29	50.6367	22.915	38.02	upregulated (orange)
chr7	56761406	56762206	115.82	189.237	39.265	65.145	upregulated (orange)
chr9	20593923	20594723	68.1567	125.73	22.445	37.225	upregulated (orange)
chr9	25392979	25393779	27.91	59.2833	14.395	23.865	upregulated (orange)
chr7	126633778	126634578	97.18	226.41	58.57	97.095	upregulated (orange)
chr19	49447192	49447992	49.03	91.76	19.525	32.36	upregulated (orange)
chr4	134369756	134370556	78.2033	164.123	49.07	81.29	upregulated (orange)
chr5	73729345	73730145	90.8767	156.62	9.535	15.78	upregulated (orange)
chr9	71822172	71822972	31.13	11.6367	3.18	5.26	downregulated (dark grey)
chr2	130640039	130640839	140.597	229.38	32.29	53.405	upregulated (orange)
chr5	53433437	53434237	109.23	178.697	78.845	130.275	upregulated (orange)
chr8	18662676	18663476	83.1367	168.16	70.55	116.53	upregulated (orange)
chr15	82987339	82988139	87.8733	155.023	10.55	17.41	upregulated (orange)
chr16	4932848	4933648	76.8933	150.287	23.535	38.83	upregulated (orange)
chr8	107449786	107450586	63.46	211.07	31.175	51.41	upregulated (orange)
chr3	121234027	121234827	86.2633	146.177	24.785	40.85	upregulated (orange)
chr8	86487852	86488652	100.42	168.89	77.89	128.275	upregulated (orange)
chr11	121300786	121301586	51.3267	94.9333	34.67	57.065	upregulated (orange)
chr15	26306991	26307791	57.8167	101.533	50.13	82.49	upregulated (orange)
chr6	87816000	87816800	57.27	101.323	41.07	67.58	upregulated (orange)
chr6	66963916	66964716	131.147	286.793	76.23	125.425	upregulated (orange)
chr12	100009593	100010393	14.1667	39.4867	12.315	20.235	upregulated (orange)
chr13	16851087	16851887	78.15	166.98	37.94	62.305	upregulated (orange)
chr6	146700005	146700805	29.3633	64.3233	13.565	22.265	upregulated (orange)
chr2	144002449	144003249	122.837	282.763	19.25	31.575	upregulated (orange)
chr15	9528764	9529564	33.7567	65.09	29.15	47.765	upregulated (orange)
chr11	60023594	60024394	108.083	222.85	34.58	56.66	upregulated (orange)
chr6	143582029	143582829	37.8133	86.73	4.945	8.1	upregulated (orange)
chr5	75044880	75045680	38.5167	81.67	7.905	12.945	upregulated (orange)
chr17	87695723	87696523	57.0533	104.933	20.01	32.765	upregulated (orange)
chr6	86534266	86535066	159.407	251.333	19.525	31.97	upregulated (orange)
chr15	76513064	76513864	36.48	97.0367	11.13	18.22	upregulated (orange)
chr15	98866697	98867497	67.04	134.473	34.62	56.645	upregulated (orange)
chr16	92401213	92402013	27.8333	64.1167	32.415	53.01	upregulated (orange)
chr12	105273636	105274436	71.16	166.047	10.645	17.4	upregulated (orange)
chr3	125463440	125464240	21.65	55.0067	23.535	38.435	upregulated (orange)
chr2	31585853	31586653	29.9067	61.05	6.935	11.325	upregulated (orange)
chr6	52551585	52552385	79.8533	154.02	29.24	47.745	upregulated (orange)
chr1	94606698	94607498	71.9267	125.677	34.715	56.66	upregulated (orange)
chr9	97599324	97600124	15.4967	48.06	9.67	15.78	upregulated (orange)
chr14	76966862	76967662	49.55	94.7667	61.32	99.925	upregulated (orange)
chr16	90216559	90217359	63.9733	125.13	24.6	40.065	upregulated (orange)
chr13	110440716	110441516	11.42	35.32	10.69	17.395	upregulated (orange)
chr14	18600354	18601154	18.8233	58.35	5.475	8.905	upregulated (orange)
chr12	26470505	26471305	69.01	118.953	60.245	97.89	upregulated (orange)
chr8	23602327	23603127	27.07	58.4667	14.445	23.465	upregulated (orange)
chrX	137272740	137273540	34.1233	92.1133	11.22	18.215	upregulated (orange)
chr15	98872576	98873376	47.92	114.027	54.34	88.21	upregulated (orange)
chr14	41763430	41764230	31.04	62.6233	11.965	19.415	upregulated (orange)
chr7	27628295	27629095	11.4867	34.6133	20.71	33.605	upregulated (orange)
chr19	30090482	30091282	44.8133	99.0733	16.21	26.29	upregulated (orange)
chr5	74028918	74029718	14.4367	41.4967	19.965	32.375	upregulated (orange)
chr5	91328012	91328812	58.0133	121.883	19.965	32.375	upregulated (orange)
chr4	41278469	41279269	109.127	188.53	17.23	27.93	upregulated (orange)
chr7	16618277	16619077	53.9167	106.69	6.495	10.52	upregulated (orange)
chr9	41945504	41946304	43.3867	94.83	12.5	20.24	upregulated (orange)
chr4	134409121	134409921	93.3367	42.26	49.285	79.695	downregulated (dark grey)
chr12	13224245	13225045	66.71	151.003	11.265	18.215	upregulated (orange)
chr18	64814558	64815358	104.507	176.197	18.02	29.125	upregulated (orange)
chr7	31872984	31873784	40.8567	78.3967	22.79	36.81	upregulated (orange)
chr11	111832134	111832934	43.5967	83.2667	50.62	81.75	upregulated (orange)
chr6	128612008	128612808	40.3933	116.157	13.03	21.04	upregulated (orange)
chr7	51495750	51496550	10.4467	27.89	7.02	11.33	upregulated (orange)
chr19	39072889	39073689	119.51	222.703	17.315	27.93	upregulated (orange)
chr2	64954163	64954963	44.1567	113.577	19.08	30.775	upregulated (orange)
chr5	122016029	122016829	98.8033	188.697	60.46	97.51	upregulated (orange)
chr6	125313641	125314441	83.3267	143.347	23.325	37.615	upregulated (orange)
chr15	80515123	80515923	34.0367	75.9433	36.385	58.665	upregulated (orange)
chr5	75044029	75044829	42.3333	82.0633	8.53	13.75	upregulated (orange)
chr8	36622509	36623309	33.9033	71.03	10.55	17.005	upregulated (orange)
chr9	21627831	21628631	66.5733	161.88	23.63	38.05	upregulated (orange)
chr3	14828664	14829464	203.997	337.79	40.46	65.15	upregulated (orange)
chr4	100073417	100074217	101.95	174.08	8.3	13.355	upregulated (orange)
chr4	62876926	62877726	55.49	139.95	13.335	21.455	upregulated (orange)
chr12	80660295	80661095	105.18	177.41	30.43	48.935	upregulated (orange)
chr15	12137055	12137855	76.3733	164.77	25.17	40.46	upregulated (orange)
chr12	84921058	84921858	105.013	198.287	21.945	35.2	upregulated (orange)
chr8	107545629	107546429	69.4467	148.647	18.415	29.535	upregulated (orange)
chr3	51849757	51850557	75.7633	128.453	13.125	21.045	upregulated (orange)
chr14	77235876	77236676	35.05	80.61	56.015	89.785	upregulated (orange)
chr2	157903512	157904312	149.98	264.92	18.685	29.925	upregulated (orange)
chr11	79570915	79571715	176.677	291.957	39.93	63.935	upregulated (orange)
chr7	108494780	108495580	46.3133	105.28	19.965	31.955	upregulated (orange)
chr9	103150799	103151599	60.7633	122.663	42.01	67.195	upregulated (orange)
chr4	108004525	108005325	113.143	218.04	88.775	141.635	upregulated (orange)
chr5	5536023	5536823	27.0433	63.94	8.88	14.155	upregulated (orange)
chr3	14832541	14833341	129.193	247.853	86.58	137.95	upregulated (orange)
chr15	80512521	80513321	73.3467	194.093	27.69	44.105	upregulated (orange)
chr12	103557910	103558710	50.0633	22	6.355	10.115	downregulated (dark grey)
chr2	73777912	73778712	6.29667	20.8333	6.095	9.7	upregulated (orange)
chr3	40747266	40748066	65.3	130.29	13.47	21.435	upregulated (orange)
chr6	22289674	22290474	149.027	245.787	93.105	148.11	upregulated (orange)
chr10	95587139	95587939	28.8167	70.1533	21.38	34.01	upregulated (orange)
chr7	88811865	88812665	18.5133	42.3433	9.67	15.38	upregulated (orange)
chr7	4581445	4582245	211.917	341.203	20.09	31.95	upregulated (orange)
chr14	66626823	66627623	106.233	194.103	35.64	56.67	upregulated (orange)
chr5	53414983	53415783	35.39	93.9267	23.935	38.035	upregulated (orange)
chr7	56780253	56781053	148.39	243.25	45.7	72.455	upregulated (orange)
chr18	5047181	5047981	19.09	43.45	18.64	29.55	upregulated (orange)
chr6	85770504	85771304	204.383	343.86	38.82	61.505	upregulated (orange)
chr17	24497813	24498613	89.0867	147.97	16.865	26.72	upregulated (orange)
chr18	39400420	39401220	44.5767	94.88	21.51	33.995	upregulated (orange)
chr9	108589521	108590321	149.03	240.06	49.68	78.505	upregulated (orange)
chr19	29477649	29478449	15.07	46.7467	36.615	57.845	upregulated (orange)
chr15	100251808	100252608	46.94	92.67	17.67	27.915	upregulated (orange)
chr6	87207282	87208082	33.9233	103.01	72.495	114.495	upregulated (orange)
chr4	139090805	139091605	74.3833	150.803	45.135	71.195	upregulated (orange)
chr4	62170809	62171609	47.0667	106.84	18.995	29.95	upregulated (orange)
chr3	14819830	14820630	41.82	82.3633	22.35	35.21	upregulated (orange)
chr4	106450736	106451536	50.84	104.8	73.5	115.735	upregulated (orange)
chr11	79690622	79691422	38.9133	77.9433	13.87	21.84	upregulated (orange)
chr11	107289133	107289933	48.7733	90.7633	90.72	142.79	upregulated (orange)
chr10	40165295	40166095	26.6833	67.24	7.465	11.735	upregulated (orange)
chr8	49950625	49951425	38.0367	73.1267	47.88	75.255	upregulated (orange)
chr4	109328638	109329438	77.2933	138.517	13.385	21.03	upregulated (orange)
chr15	100973736	100974536	87.71	158.727	44.835	70.435	upregulated (orange)
chr7	56546538	56547338	24.8767	61.5933	9.275	14.57	upregulated (orange)
chr1	13578733	13579533	79.4733	180.79	17	26.705	upregulated (orange)
chr1	9620065	9620865	53.9733	108.467	23.72	37.245	upregulated (orange)
chr8	24545864	24546664	11.7133	32.55	14.445	22.675	upregulated (orange)
chr14	100857051	100857851	167.73	282.053	72.245	113.31	upregulated (orange)
chr14	12475282	12476082	16.98	39.69	14.975	23.48	upregulated (orange)
chr9	42265405	42266205	147.833	244.4	36.935	57.865	upregulated (orange)
chr5	147486743	147487543	72.5333	153.793	22.475	35.2	upregulated (orange)
chr2	178411494	178412294	28.3833	66.4267	27.395	42.89	upregulated (orange)
chr14	120914248	120915048	58.88	107.02	150.43	235.455	upregulated (orange)
chr4	99720844	99721644	44.0567	89.5033	41.615	65.135	upregulated (orange)
chr11	49074719	49075519	137.703	231.05	16.83	26.295	upregulated (orange)
chr4	149800844	149801644	31.6433	79.1467	5.96	9.31	upregulated (orange)
chr15	81758546	81759346	74.7667	147.333	10.11	15.78	upregulated (orange)
chr14	64774760	64775560	111.527	241.337	22.565	35.21	upregulated (orange)
chr15	75795801	75796601	222.88	144.637	33.435	52.16	downregulated (dark grey)
chr5	145702514	145703314	60.17	119.863	17.135	26.705	upregulated (orange)
chr6	35203992	35204792	48.7733	99.9667	14.795	23.055	upregulated (orange)
chr9	65039355	65040155	130.017	253.343	86.745	135.155	upregulated (orange)
chr8	49825560	49826360	71.4867	169.217	24.16	37.635	upregulated (orange)
chr3	108102071	108102871	116.07	196.607	29.105	45.33	upregulated (orange)
chr4	150789420	150790220	95.0067	165.197	8.835	13.755	upregulated (orange)
chr5	32394272	32395072	54.0667	112.683	67.925	105.62	upregulated (orange)
chr13	69670790	69671590	117.643	275.093	22.385	34.805	upregulated (orange)
chr4	62891932	62892732	112.33	245.647	73.365	114.055	upregulated (orange)
chr11	119423414	119424214	17.0833	52.6867	10.16	15.785	upregulated (orange)
chr9	66888466	66889266	61.3133	128.49	16.16	25.085	upregulated (orange)
chr11	60036166	60036966	130.367	284.037	33.425	51.815	upregulated (orange)
chr4	41447460	41448260	105.253	180.493	18.28	28.335	upregulated (orange)
chr12	81284813	81285613	62.6833	114.24	27.17	42.08	upregulated (orange)
chr9	94379176	94379976	41.1767	83.76	21.425	33.18	upregulated (orange)
chr19	55325935	55326735	115.283	199.847	49.66	76.88	upregulated (orange)
chr12	55454899	55455699	11.0767	32.84	3.665	5.67	upregulated (orange)
chr6	58503707	58504507	18.3467	50.0633	23.01	35.59	upregulated (orange)
chr13	28965625	28966425	40.02	17.9967	13.075	20.22	downregulated (dark grey)
chr6	100306638	100307438	83.77	154.987	88.47	136.81	upregulated (orange)
chr4	47254787	47255587	59.59	117.423	59.725	92.27	upregulated (orange)
chr11	79532200	79533000	119.977	200.147	54.77	84.58	upregulated (orange)
chr4	117964452	117965252	36.1633	71.51	12.06	18.61	upregulated (orange)
chr3	97743191	97743991	107.18	180.927	15.77	24.285	upregulated (orange)
chr12	73568000	73568800	39.4833	74.03	34.68	53.405	upregulated (orange)
chr6	28429761	28430561	57.5367	105.81	83.3	128.265	upregulated (orange)
chr5	65252711	65253511	95.8333	198.17	25.225	38.825	upregulated (orange)
chr2	52434157	52434957	46.7533	93.54	27.875	42.88	upregulated (orange)
chr3	137998336	137999136	32.04	70.5167	34.725	53.4	upregulated (orange)
chr15	10213077	10213877	53.1167	99.7133	19.74	30.34	upregulated (orange)
chr8	114253503	114254303	122.65	214.117	44.295	67.96	upregulated (orange)
chr11	35775774	35776574	100.353	180.71	19.525	29.94	upregulated (orange)
chr17	25359844	25360644	134.44	286.247	10.295	15.785	upregulated (orange)
chr7	130609138	130609938	48.6633	94.4233	42.27	64.775	upregulated (orange)
chr17	47595002	47595802	51.2433	115.023	12.41	19.015	upregulated (orange)
chr2	103546172	103546972	28.56	63.7	20.89	31.955	upregulated (orange)
chr10	110952968	110953768	50.1533	101.24	28.315	43.295	upregulated (orange)
chr6	99215887	99216687	79.1433	139.87	30.165	46.11	upregulated (orange)
chr7	30033217	30034017	67.3233	137.427	11.39	17.395	upregulated (orange)
chr19	20801680	20802480	46.62	90.7933	23.855	36.405	upregulated (orange)
chr6	140228140	140228940	258.247	410.977	49.905	76.07	upregulated (orange)
chr9	31895595	31896395	57.63	135.397	11.965	18.215	upregulated (orange)
chr19	34819318	34820118	171.923	342.437	26.855	40.88	upregulated (orange)
chr1	93310530	93311330	90.3767	151.107	36.435	55.445	upregulated (orange)
chr15	25570802	25571602	66.1133	115.067	24.21	36.84	upregulated (orange)
chr17	31460114	31460914	62.8967	147.973	14.095	21.445	upregulated (orange)
chr14	59775625	59776425	76.8867	134.267	50.53	76.87	upregulated (orange)
chr16	30036017	30036817	110.013	207.66	37.24	56.645	upregulated (orange)
chr10	110617819	110618619	96.85	170.347	20.76	31.555	upregulated (orange)
chr11	101341919	101342719	72.7033	134.333	51.105	77.655	upregulated (orange)
chr13	102548795	102549595	51.76	102.957	29.285	44.49	upregulated (orange)
chr7	53247733	53248533	26.9567	55.5333	23.22	35.215	upregulated (orange)
chr10	40214355	40215155	201.203	325.003	30.96	46.93	upregulated (orange)
chr16	95858015	95858815	16.1767	39.0867	20.055	30.35	upregulated (orange)
chr19	6067517	6068317	66.53	134.163	22.75	34.405	upregulated (orange)
chr6	37391956	37392756	99.1867	171.37	144.98	219.225	upregulated (orange)
chr3	10293989	10294789	43.5033	99.1533	30.26	45.715	upregulated (orange)
chr6	120200750	120201550	76.0467	155.617	17.4	26.28	upregulated (orange)
chr10	82352044	82352844	30.7167	62.14	30.835	46.54	upregulated (orange)
chr8	107521998	107522798	25.8767	65.5533	7.775	11.73	upregulated (orange)
chr11	83959477	83960277	137.773	223.48	34.885	52.62	upregulated (orange)
chr3	148878497	148879297	47.1	104.943	29.515	44.505	upregulated (orange)
chr17	15214156	15214956	2.85	18.3333	6.98	10.52	upregulated (orange)
chr4	88773944	88774744	59.6667	109.927	31.445	47.33	upregulated (orange)
chr5	119143890	119144690	31.5167	72.1133	9.415	14.165	upregulated (orange)
chr16	4932274	4933074	50.63	94.1367	11.57	17.4	upregulated (orange)
chr15	9064567	9065367	71.3333	166.84	7.815	11.745	upregulated (orange)
chr3	14863732	14864532	152.49	370.2	60.29	90.585	upregulated (orange)
chrX	39404158	39404958	15.2767	43.02	5.125	7.7	upregulated (orange)
chr11	115033753	115034553	55.5967	111.563	16.695	25.08	upregulated (orange)
chr3	115416698	115417498	198.813	379.427	20.5	30.76	upregulated (orange)
chr18	59257092	59257892	49.94	104.577	49.68	74.44	upregulated (orange)
chr10	52080628	52081428	114.077	208.543	69.69	104.405	upregulated (orange)
chr4	117961099	117961899	28.9633	63.2233	11.085	16.6	upregulated (orange)
chr11	70443496	70444296	70.2767	125.513	11.62	17.4	upregulated (orange)
chr7	17089827	17090627	134.25	237.5	96.59	144.445	upregulated (orange)
chr3	132306313	132307113	36.2267	106.003	18.945	28.325	upregulated (orange)
chr8	117116847	117117647	51.8333	105.817	20.845	31.16	upregulated (orange)
chr13	96323833	96324633	23.29	49.5167	36.04	53.815	upregulated (orange)
chr2	104528447	104529247	100.727	177.11	30.385	45.33	upregulated (orange)
chr15	96836837	96837637	185	113.057	88.59	131.895	downregulated (dark grey)
chr12	8788651	8789451	89.83	160.853	39.97	59.495	upregulated (orange)
chr13	73894246	73895046	129.897	207.727	42.7	63.53	upregulated (orange)
chr14	47344431	47345231	30.4833	68.3167	32.95	48.95	upregulated (orange)
chr3	135710727	135711527	16.95	39.53	9.535	14.165	upregulated (orange)
chr2	180959469	180960269	30.2367	65.2233	14.445	21.455	upregulated (orange)
chr14	8775440	8776240	75.31	130.667	25.35	37.635	upregulated (orange)
chr2	169222402	169223202	54.42	115.733	38.96	57.84	upregulated (orange)
chr10	75355532	75356332	14.4467	42.5333	86.715	128.66	upregulated (orange)
chr4	106218084	106218884	14.2033	37.7633	14.175	21.03	upregulated (orange)
chr17	50824200	50825000	45.1767	95.0133	25.395	37.645	upregulated (orange)
chr11	70635568	70636368	53.6333	118.18	27.34	40.47	upregulated (orange)
chr7	148108297	148109097	34.69	93.6067	31.185	46.12	upregulated (orange)
chr12	78195929	78196729	12.3767	45.4933	4.105	6.07	upregulated (orange)
chr3	14755482	14756282	70.7	150.417	83.195	122.94	upregulated (orange)
chr10	94579871	94580671	7.88	32.8033	5.475	8.09	upregulated (orange)
chr16	92398764	92399564	113.703	215.103	21.64	31.965	upregulated (orange)
chr6	48626717	48627517	45.1433	82.9767	14.265	21.045	upregulated (orange)
chr11	120691835	120692635	179.147	286.147	50.745	74.83	upregulated (orange)
chr14	17405738	17406538	69.52	124.877	46.38	68.36	upregulated (orange)
chr6	99221521	99222321	28.3633	56.9567	10.16	14.965	upregulated (orange)
chr5	74517972	74518772	77.57	142.25	29.115	42.88	upregulated (orange)
chr2	44783919	44784719	30.1433	69.45	19.785	29.125	upregulated (orange)
chr13	64503110	64503910	413.537	267.273	19.785	29.125	downregulated (dark grey)
chr4	53036023	53036823	36.8633	95.6433	11.57	16.995	upregulated (orange)
chr10	111138637	111139437	85.2033	170.483	16.255	23.87	upregulated (orange)
chr16	77392370	77393170	119.373	197.46	22.61	33.19	upregulated (orange)
chr7	151194684	151195484	120.747	200.24	42.495	62.31	upregulated (orange)
chr1	13577148	13577948	79.61	160.103	20.45	29.95	upregulated (orange)
chr4	138559922	138560722	33.21	78.8	17.715	25.9	upregulated (orange)
chr18	74806749	74807549	18.15	45.8333	10.245	14.97	upregulated (orange)
chr1	145497064	145497864	16.62	3.54667	6.935	10.12	downregulated (dark grey)
chr11	72288196	72288996	247.12	409.187	24.695	36.03	upregulated (orange)
chr6	91628446	91629246	71.1967	120.863	22.215	32.39	upregulated (orange)
chr1	166341223	166342023	107.147	184.64	18.595	27.105	upregulated (orange)
chr3	95668794	95669594	100.947	172.07	59.215	86.235	upregulated (orange)
chr1	13564806	13565606	54.9033	111.81	24.47	35.61	upregulated (orange)
chr16	33947612	33948412	75.58	144.787	135.73	197.385	upregulated (orange)
chr17	86327613	86328413	114.007	195.11	64.85	94.26	upregulated (orange)
chr13	16851761	16852561	46.5567	99.4167	20.36	29.55	upregulated (orange)
chr11	115772714	115773514	84.63	167.413	25.12	36.445	upregulated (orange)
chr3	14799425	14800225	36.34	88.28	25.395	36.825	upregulated (orange)
chr19	44095824	44096624	98.3	178.65	63.695	92.27	upregulated (orange)
chr5	54348321	54349121	96.5867	189.75	23.19	33.565	upregulated (orange)
chr6	145771453	145772253	117.233	196.793	34.68	50.17	upregulated (orange)
chr4	32385891	32386691	44.6867	100.337	12.315	17.81	upregulated (orange)
chr7	109131075	109131875	27.36	59.43	31.625	45.72	upregulated (orange)
chr8	70606850	70607650	72.9033	163.46	25.79	37.245	upregulated (orange)
chr5	135468253	135469053	72.71	128.263	28.315	40.86	upregulated (orange)
chr12	78186680	78187480	15.81	57.1867	14.885	21.435	upregulated (orange)
chr11	115027892	115028692	101.337	172.583	78.72	113.275	upregulated (orange)
chr19	57327190	57327990	27.3033	60.13	9.58	13.75	upregulated (orange)
chr14	48004985	48005785	4.77	20.4733	3.665	5.255	upregulated (orange)
chr16	96547595	96548395	41.25	84.44	38.425	55.005	upregulated (orange)
chr19	55219331	55220131	21.79	50.3733	9.9	14.155	upregulated (orange)
chr1	65158537	65159337	91.79	173.617	14.175	20.245	upregulated (orange)
chr1	65159221	65160021	98.8567	202.33	18.415	26.29	upregulated (orange)
chr3	14783029	14783829	142.15	264.307	34.85	49.73	upregulated (orange)
chr7	123433986	123434786	18.3	47.7833	11.925	17.005	upregulated (orange)
chr2	157981163	157981963	58.8667	108.32	13.91	19.835	upregulated (orange)
chr15	98875083	98875883	40.8033	97.52	66.44	94.685	upregulated (orange)
chr3	87369805	87370605	22.7967	52.6867	114.145	162.67	upregulated (orange)
chr2	11386030	11386830	17.35	41.7967	18.46	26.305	upregulated (orange)
chr6	128612452	128613252	40.3967	124.517	14.49	20.64	upregulated (orange)
chr13	46332988	46333788	35.0833	78.57	103.87	147.705	upregulated (orange)
chr11	87502705	87503505	88.0167	189.913	44.395	63.115	upregulated (orange)
chr6	85773356	85774156	94.63	204.207	172.75	245.58	upregulated (orange)
chr14	41846550	41847350	20.8467	47.4467	6.84	9.72	upregulated (orange)
chr6	91650432	91651232	142.337	259.903	38.46	54.61	upregulated (orange)
chr2	79827763	79828563	28.43	62.3	12.27	17.41	upregulated (orange)
chr3	58327966	58328766	85.5167	184.273	26.275	37.245	upregulated (orange)
chr15	78286333	78287133	124.33	71.9433	25.135	35.61	downregulated (dark grey)
chr7	151015674	151016474	82.7867	162.023	28.265	40.04	upregulated (orange)
chr8	124967089	124967889	111.49	191.887	102.31	144.82	upregulated (orange)
chr4	11493329	11494129	50.13	91.9233	12.01	16.995	upregulated (orange)
chr7	133925251	133926051	37.6067	75.7233	14.31	20.24	upregulated (orange)
chr12	72513077	72513877	6.33667	24.78	7.725	10.925	upregulated (orange)
chr3	84413898	84414698	9.75	27.8733	19.175	27.095	upregulated (orange)
chr10	79276765	79277565	31.3967	63.3867	15.465	21.845	upregulated (orange)
chr13	7305897	7306697	23.0533	48.39	4.59	6.48	upregulated (orange)
chr1	123225792	123226592	253.83	139.203	91.01	128.205	downregulated (dark grey)
chr9	71537259	71538059	115.06	203.3	18.11	25.505	upregulated (orange)
chr14	32906004	32906804	64.9633	127.7	29.6	41.665	upregulated (orange)
chr18	39752319	39753119	50.71	97.0933	26.155	36.815	upregulated (orange)
chr17	31580983	31581783	70.1367	138.387	30.79	43.28	upregulated (orange)
chr4	6184951	6185751	49.46	89.06	64.88	91.035	upregulated (orange)
chr19	44454371	44455171	17.7567	54.8533	54.205	76.03	upregulated (orange)
chr9	115180619	115181419	52.8133	20	12.41	17.405	downregulated (dark grey)
chr1	93342425	93343225	171.82	301.2	109.905	154.115	upregulated (orange)
chr3	14699299	14700099	90.6533	197.077	27.115	38.02	upregulated (orange)
chr14	46879710	46880510	127.173	207.507	43.015	60.27	upregulated (orange)
chr11	43740602	43741402	89.9567	153.703	110.05	154.145	upregulated (orange)
chr7	128178540	128179340	85.6067	171.487	26.9	37.645	upregulated (orange)
chr12	105271617	105272417	109.33	208.587	26.32	36.815	upregulated (orange)
chr16	32685279	32686079	191.443	107.493	29.545	41.255	downregulated (dark grey)
chr18	4848279	4849079	121.677	197.307	37.68	52.59	upregulated (orange)
chr4	115712239	115713039	72.8	133.123	16.515	23.045	upregulated (orange)
chr3	107489488	107490288	92.9133	41.54	15.675	21.85	downregulated (dark grey)
chr11	35787888	35788688	223.307	345.397	45.01	62.71	upregulated (orange)
chr2	27537438	27538238	145.643	270.357	35.43	49.35	upregulated (orange)
chr3	98567897	98568697	46.2	107.79	44.435	61.86	upregulated (orange)
chr8	109666253	109667053	149.223	239.1	24.995	34.78	upregulated (orange)
chr12	72100137	72100937	60.32	150.83	35.78	49.78	upregulated (orange)
chr19	8679391	8680191	25.1367	53.2133	20.36	28.325	upregulated (orange)
chr14	31674527	31675327	54.5833	107.76	67.255	93.495	upregulated (orange)
chr19	10131722	10132522	97.43	202.037	28.525	39.65	upregulated (orange)
chr16	4907310	4908110	46.16	89.52	6.98	9.7	upregulated (orange)
chr6	38823904	38824704	87.0667	166.027	16.03	22.265	upregulated (orange)
chr10	5612754	5613554	58.7133	117.92	16.04	22.255	upregulated (orange)
chr10	24191196	24191996	126.38	62.3567	55.12	76.435	downregulated (dark grey)
chr13	23522348	23523148	49.2133	95.6	45.845	63.545	upregulated (orange)
chr7	77686849	77687649	30.4467	63.6	28.315	39.23	upregulated (orange)
chr7	107296887	107297687	41.1267	83.1733	38.865	53.805	upregulated (orange)
chr1	193670278	193671078	18.69	42.9267	28.935	40.055	upregulated (orange)
chr5	76718126	76718926	28.9667	58.61	16.38	22.67	upregulated (orange)
chr5	142916189	142916989	119.233	63.4933	55.605	76.865	downregulated (dark grey)
chr19	29446276	29447076	85.2233	154.323	29.32	40.485	upregulated (orange)
chr12	87154430	87155230	39.25	16.4667	7.33	10.12	downregulated (dark grey)
chr10	79623403	79624203	144.073	232.473	44.615	61.515	upregulated (orange)
chr9	95575480	95576280	50.6033	103.303	76.635	105.635	upregulated (orange)
chr2	38994562	38995362	55.9633	106.047	31.75	43.72	upregulated (orange)
chr9	72378428	72379228	148.223	236.437	63.265	87	upregulated (orange)
chr13	63446673	63447473	38.2733	90.7133	11.48	15.78	upregulated (orange)
chr11	121405034	121405834	29.0767	66.8867	7.07	9.715	upregulated (orange)
chr17	25044356	25045156	17.7033	39.3133	7.955	10.925	upregulated (orange)
chr11	38431999	38432799	27.8367	57.7167	33.615	46.12	upregulated (orange)
chr19	56593727	56594527	69.5933	123.93	83.75	114.9	upregulated (orange)
chr6	138299198	138299998	21.3133	59.3767	11.22	15.39	upregulated (orange)
chr1	133171375	133172175	164.043	267.403	73.21	100.35	upregulated (orange)
chr10	126478697	126479497	54.1167	118.767	61.16	83.785	upregulated (orange)
chr3	86252513	86253313	116.95	207.093	68.82	94.265	upregulated (orange)
chr6	85784347	85785147	73.84	165.533	18.02	24.675	upregulated (orange)
chr12	17272916	17273716	60.8867	118.48	43.76	59.91	upregulated (orange)
chr6	52569887	52570687	41.9367	86.0933	41.705	57.045	upregulated (orange)
chr18	84795872	84796672	155.367	258.743	184.65	252.505	upregulated (orange)
chr13	94198335	94199135	133.43	231.407	48.54	66.33	upregulated (orange)
chr3	14769629	14770429	24.6233	53.11	5.035	6.875	upregulated (orange)
chr1	90156501	90157301	170.533	288.07	58.695	80.12	upregulated (orange)
chr19	40261456	40262256	159.933	260.897	37.995	51.795	upregulated (orange)
chr12	103929150	103929950	62.3167	115.163	11.875	16.185	upregulated (orange)
chr19	6066864	6067664	84.54	168.86	14.265	19.425	upregulated (orange)
chr4	117890867	117891667	71.5433	157.493	9.805	13.35	upregulated (orange)
chr3	79432420	79433220	202.08	133.617	98.07	133.505	downregulated (dark grey)
chr5	92795261	92796061	52.6367	111.35	12.19	16.59	upregulated (orange)
chr10	90645834	90646634	143.113	240.683	81.49	110.88	upregulated (orange)
chr14	77275166	77275966	91.12	162.897	35.11	47.75	upregulated (orange)
chr9	57517324	57518124	85.7833	142.11	56.305	76.47	upregulated (orange)
chr7	15115681	15116481	74.8833	141.513	15.19	20.63	upregulated (orange)
chr18	5007263	5008063	55.2933	131.587	70.92	96.275	upregulated (orange)
chr5	92781665	92782465	103.967	247.6	28.39	38.465	upregulated (orange)
chr17	29098191	29098991	77.51	164.9	20.01	27.11	upregulated (orange)
chr16	23971936	23972736	98.0433	174.757	25.71	34.795	upregulated (orange)
chr2	75560709	75561509	59.3933	119.253	26.015	35.2	upregulated (orange)
chr11	61675536	61676336	113.623	198.84	33.79	45.72	upregulated (orange)
chr11	97681927	97682727	110.78	183.717	56.57	76.46	upregulated (orange)
chr10	118598839	118599639	31.1233	76.1933	34.725	46.925	upregulated (orange)
chr5	103273711	103274511	38.5467	98.18	18.28	24.7	upregulated (orange)
chr4	115191621	115192421	204.137	65.15	42.53	57.44	downregulated (dark grey)
chr14	69770382	69771182	41.8767	133.297	73.68	99.51	upregulated (orange)
chr7	130605367	130606167	63.8333	133.807	46.255	62.325	upregulated (orange)
chr6	66931612	66932412	33.2567	85.3333	61.885	83.355	upregulated (orange)
chr15	100296473	100297273	82.1833	146.14	96.105	129.445	upregulated (orange)
chr9	7857787	7858587	20.5733	46.53	7.815	10.52	upregulated (orange)
chr17	47009634	47010434	177.287	290.12	20.145	27.1	upregulated (orange)
chr11	35784104	35784904	96.0267	167.243	31.005	41.685	upregulated (orange)
chr7	76061933	76062733	60.79	26.4433	90.91	122.175	downregulated (dark grey)
chr13	30447695	30448495	246.96	157.247	35.835	48.15	downregulated (dark grey)
chr17	57197954	57198754	146.93	295.88	38.55	51.795	upregulated (orange)
chr11	118281355	118282155	29.66	59.75	23.8	31.965	upregulated (orange)
chr19	44533050	44533850	48.2633	90.57	32.86	44.105	upregulated (orange)
chr9	107951119	107951919	61.5267	126.887	56.68	76.04	upregulated (orange)
chr4	129597775	129598575	154.513	259.21	81.49	109.265	upregulated (orange)
chr2	52431239	52432039	96.4467	195.013	69.115	92.665	upregulated (orange)
chr2	30234455	30235255	142.397	245.393	73.66	98.745	upregulated (orange)
chr6	91649427	91650227	114.62	184.803	24.785	33.19	upregulated (orange)
chr9	57609812	57610612	105.497	188.523	22.97	30.745	upregulated (orange)
chr3	148833007	148833807	57.34	108.79	25.09	33.57	upregulated (orange)
chr5	108561281	108562081	127.173	72.9267	37.32	49.77	downregulated (dark grey)
chr8	14850171	14850971	274.16	181.713	113.135	150.865	downregulated (dark grey)
chr8	107546718	107547518	70.11	121.113	24.91	33.205	upregulated (orange)
chr16	34993817	34994617	132.483	223.883	14.265	19.015	upregulated (orange)
chr4	48251784	48252584	3.46333	15.6167	5.17	6.89	upregulated (orange)
chr19	25470872	25471672	76.05	148.723	70.48	93.875	upregulated (orange)
chr7	56686028	56686828	27.65	61.91	16.74	22.255	upregulated (orange)
chr19	49497757	49498557	47.0767	102.307	59.985	79.705	upregulated (orange)
chr6	117273583	117274383	39.6167	85.42	32.285	42.895	upregulated (orange)
chr8	129185136	129185936	336.88	191.263	65.9	87.37	downregulated (dark grey)
chr8	114166779	114167579	324.97	496.79	30.835	40.88	upregulated (orange)
chr3	120889552	120890352	226.273	144.62	63.515	84.115	downregulated (dark grey)
chr15	10619796	10620596	94.46	160.277	76.205	100.725	upregulated (orange)
chr15	89206287	89207087	314.163	153.183	47.44	62.7	downregulated (dark grey)
chr16	22922305	22923105	184.54	107.1	88.14	116.46	downregulated (dark grey)
chr9	108244413	108245213	273.263	181.493	117.285	154.91	downregulated (dark grey)
chr9	30704107	30704907	32.8167	86.79	52.075	68.78	upregulated (orange)
chr2	143990943	143991743	215.207	398.353	61.295	80.945	upregulated (orange)
chr4	62917230	62918030	64.66	187.847	34.94	46.12	upregulated (orange)
chr6	100185241	100186041	3.51	16.55	22.395	29.545	upregulated (orange)
chr4	57898671	57899471	27.42	57.8067	34.365	45.31	upregulated (orange)
chr8	64089149	64089949	105.283	188.04	47.88	63.115	upregulated (orange)
chr8	63881835	63882635	19.13	43.1667	13.825	18.19	upregulated (orange)
chr6	72410224	72411024	276.043	156.96	35.075	46.11	downregulated (dark grey)
chr19	57248763	57249563	94.88	166.783	21.245	27.92	upregulated (orange)
chr10	29851911	29852711	58.07	19.9267	42.86	56.245	downregulated (dark grey)
chr1	173162311	173163111	280.693	158.593	27.78	36.395	downregulated (dark grey)
chr9	69028846	69029646	50.66	138.843	41.735	54.615	upregulated (orange)
chr10	79429563	79430363	63.3133	111.233	19.48	25.48	upregulated (orange)
chr1	16224973	16225773	1.26	9.99333	1.855	2.425	upregulated (orange)
chr1	157046503	157047303	68.06	116.623	32.205	42.055	upregulated (orange)
chr6	87166019	87166819	15.11	36.22	13.335	17.41	upregulated (orange)
chr5	122186465	122187265	86.1833	49.6067	77.21	100.75	downregulated (dark grey)
chr4	149164858	149165658	125.827	45.9133	48.14	62.71	downregulated (dark grey)
chr5	28700478	28701278	22.4333	51.97	7.775	10.12	upregulated (orange)
chr16	14137951	14138751	58.1167	119.927	30.165	39.245	upregulated (orange)
chr7	71432087	71432887	98.44	57.7867	44.52	57.875	downregulated (dark grey)
chr8	97876855	97877655	49.44	101.867	20.89	27.125	upregulated (orange)
chr5	45827117	45827917	65.2233	111.933	14.355	18.62	upregulated (orange)
chr8	122916761	122917561	11.6533	33.4	14.355	18.615	upregulated (orange)
chr18	7847292	7848092	89.1533	46.8333	38.7	50.155	downregulated (dark grey)
chr17	50827236	50828036	36.2133	84.4633	24.375	31.55	upregulated (orange)
chr15	81757908	81758708	52.8	107.537	22.525	29.14	upregulated (orange)
chr6	108778059	108778859	54.2267	119.353	70.38	91.035	upregulated (orange)
chr10	12362884	12363684	18.1133	52.64	26.94	34.79	upregulated (orange)
chr12	29382449	29383249	111.957	182.113	19.435	25.08	upregulated (orange)
chr9	53164557	53165357	146.15	244.77	73.715	95.08	upregulated (orange)
chr13	38828049	38828849	12	30.75	10.99	14.17	upregulated (orange)
chr18	46766406	46767206	260.347	116.14	151.28	195.01	downregulated (dark grey)
chr7	87173028	87173828	157.277	265.613	33.3	42.905	upregulated (orange)
chr1	93355700	93356500	30.0367	74.9333	102.09	131.495	upregulated (orange)
chr19	5872784	5873584	52.7967	100.127	16.65	21.445	upregulated (orange)
chr5	113350678	113351478	23.5567	56.5767	15.415	19.845	upregulated (orange)
chr6	120185593	120186393	11.9667	32.5433	18.9	24.3	upregulated (orange)
chr3	151546595	151547395	75.6133	36.78	33.665	43.265	downregulated (dark grey)
chr2	147806031	147806831	127.837	211.323	29.285	37.605	upregulated (orange)
chr19	40165474	40166274	42.79	81.8667	23.01	29.535	upregulated (orange)
chr5	93456462	93457262	42.59	90.46	14.84	19.025	upregulated (orange)
chr12	25908802	25909602	109.99	202.777	22.395	28.71	upregulated (orange)
chr8	13462183	13462983	26.4767	64.3767	56.22	72.025	upregulated (orange)
chr5	93453685	93454485	93.1867	177.31	55.915	71.61	upregulated (orange)
chr2	31574657	31575457	134.843	228.34	68.285	87.425	upregulated (orange)
chr2	24906552	24907352	206.037	328.347	115.895	148.15	upregulated (orange)
chr2	27317386	27318186	65.0067	127.567	15.19	19.415	upregulated (orange)
chr7	31384754	31385554	50.5433	91.3133	70.41	89.84	upregulated (orange)
chr8	107522878	107523678	21.47	62.4067	7.285	9.295	upregulated (orange)
chr3	22079747	22080547	54.8867	26.4233	20.32	25.9	downregulated (dark grey)
chr8	58766151	58766951	84.4567	159.083	47.305	60.29	upregulated (orange)
chr5	137364093	137364893	10.6933	30.25	40.99	52.215	upregulated (orange)
chr1	174919894	174920694	137.663	225.227	45.19	57.48	upregulated (orange)
chr7	127293673	127294473	78.2367	133.16	18.46	23.465	upregulated (orange)
chr12	29485612	29486412	49.8433	117.467	22.93	29.145	upregulated (orange)
chr4	100870897	100871697	42.1267	85.1067	33.775	42.895	upregulated (orange)
chr4	40775741	40776541	112.277	66.36	71.66	90.995	downregulated (dark grey)
chr8	127192556	127193356	23.4	63.5333	10.205	12.955	upregulated (orange)
chr17	85088488	85089288	217.927	140.343	100.41	127.43	downregulated (dark grey)
chr12	33363417	33364217	69.0533	29.7567	31.28	39.645	downregulated (dark grey)
chr17	46210569	46211369	15.9133	40.7033	15.98	20.25	upregulated (orange)
chr5	54388987	54389787	60.3767	108.73	76.35	96.72	upregulated (orange)
chr5	146678930	146679730	40.4667	85.46	25.565	32.375	upregulated (orange)
chr4	118101251	118102051	138.883	320.367	27.825	35.22	upregulated (orange)
chr1	155617818	155618618	30.8567	64.67	22.08	27.92	upregulated (orange)
chr8	107255698	107256498	80.1533	176.833	96.385	121.73	upregulated (orange)
chr18	90394255	90395055	183.573	78.6467	24.995	31.565	downregulated (dark grey)
chr13	102749942	102750742	53.5167	121.73	37.805	47.735	upregulated (orange)
chr10	60591383	60592183	67.7733	125.293	38.47	48.56	upregulated (orange)
chr6	47763161	47763961	82.33	160.38	115.455	145.66	upregulated (orange)
chr19	47294511	47295311	22.3867	50.6367	28.57	36.015	upregulated (orange)
chr4	81164862	81165662	100.1	57.93	34.41	43.3	downregulated (dark grey)
chr2	30220550	30221350	246.463	406.947	29.285	36.835	upregulated (orange)
chr12	86873421	86874221	42.0367	19.13	14.795	18.605	downregulated (dark grey)
chr4	35043861	35044661	260.507	164.727	125.465	157.695	downregulated (dark grey)
chr9	121812515	121813315	335.933	215.997	69.195	86.97	downregulated (dark grey)
chr14	60041414	60042214	290.56	178.51	25.79	32.345	downregulated (dark grey)
chr3	97792340	97793140	30.3967	66.2933	7.115	8.91	upregulated (orange)
chr5	91328995	91329795	40.8133	89.4733	18.11	22.66	upregulated (orange)
chr8	86495825	86496625	131.333	219.977	43.705	54.635	upregulated (orange)
chr6	97226190	97226990	261.17	145.14	48.9	61.08	downregulated (dark grey)
chr11	87503651	87504451	129.653	206.967	36.615	45.73	upregulated (orange)
chr17	45735654	45736454	497.223	298.783	37.58	46.915	downregulated (dark grey)
chr13	99862926	99863726	37.53	70.67	22.08	27.525	upregulated (orange)
chr10	118597093	118597893	49.3267	90.89	31.175	38.84	upregulated (orange)
chr14	31503808	31504608	81.21	139.82	32.815	40.865	upregulated (orange)
chr3	120874444	120875244	311.427	191.387	83.85	104.39	downregulated (dark grey)
chr16	77359389	77360189	37.44	83.89	33.165	41.275	upregulated (orange)
chr11	70842233	70843033	36.58	12.07	10.735	13.35	downregulated (dark grey)
chr9	111641872	111642672	27.3567	76.4567	25.745	31.98	upregulated (orange)
chr11	3102068	3102868	187.757	109.36	68.84	85.4	downregulated (dark grey)
chr1	135560936	135561736	212.54	382.7	21.895	27.125	upregulated (orange)
chr7	151209313	151210113	123.123	238.913	16.345	20.24	upregulated (orange)
chr17	56345670	56346470	180.16	106.94	55.89	69.2	downregulated (dark grey)
chr1	184338769	184339569	61.3667	31.57	49.07	60.69	downregulated (dark grey)
chr2	151752629	151753429	19.8767	47.3767	17.67	21.84	upregulated (orange)
chr9	48559726	48560526	283.24	156.11	53.355	65.945	downregulated (dark grey)
chr8	91803538	91804338	171.01	70.1667	163.375	201.86	downregulated (dark grey)
chr11	99605082	99605882	45.6	17.66	4.59	5.66	downregulated (dark grey)
chr13	43328496	43329296	83.79	45.27	31.185	38.44	downregulated (dark grey)
chr4	53217215	53218015	15.9	36.65	19.435	23.88	upregulated (orange)
chr19	40552492	40553292	156.177	248.953	42.495	52.2	upregulated (orange)
chr8	95801992	95802792	155.317	250.69	48.445	59.5	upregulated (orange)
chr2	172969010	172969810	424.58	235.15	43.54	53.445	downregulated (dark grey)
chr8	96887651	96888451	263.897	159.783	108.795	133.495	downregulated (dark grey)
chrX	57568794	57569594	179.827	115.923	19.785	24.27	downregulated (dark grey)
chr2	155410778	155411578	121.163	222.643	103.91	127.46	upregulated (orange)
chr3	10077910	10078710	25.89	61.19	9.23	11.315	upregulated (orange)
chr4	80567775	80568575	230.43	132.3	52.485	64.34	downregulated (dark grey)
chr1	37033431	37034231	48.0667	19.7633	67.72	82.905	downregulated (dark grey)
chr6	59634743	59635543	90.8967	42.79	66.52	81.32	downregulated (dark grey)
chr4	100000874	100001674	40.4033	79.8633	44.695	54.63	upregulated (orange)
chr7	28387505	28388305	47.4933	90.6133	13.565	16.575	upregulated (orange)
chr17	5892822	5893622	50.93	101.377	15.235	18.61	upregulated (orange)
chr18	21094687	21095487	145.893	76.8067	64.315	78.49	downregulated (dark grey)
chr1	167351336	167352136	73.96	26.2567	69.305	84.54	downregulated (dark grey)
chr1	193087076	193087876	25.1333	66.4767	12.635	15.38	upregulated (orange)
chr11	110006473	110007273	49.9433	103.857	37.27	45.33	upregulated (orange)
chr8	109661204	109662004	71.7267	122.143	26.005	31.59	upregulated (orange)
chr13	47143128	47143928	35.5133	81.9633	18.995	23.065	upregulated (orange)
chr2	158185248	158186048	91.9567	160.477	33.39	40.485	upregulated (orange)
chr1	31106833	31107633	42.2633	81.23	15.37	18.62	upregulated (orange)
chr2	52360050	52360850	67.1433	132.717	108.735	131.49	upregulated (orange)
chr1	192895271	192896071	39.23	80.6367	11.04	13.35	upregulated (orange)
chr4	62164338	62165138	182.467	293.4	42.53	51.395	upregulated (orange)
chr5	115464302	115465102	111.503	66.5167	82.45	99.535	downregulated (dark grey)
chr3	107889182	107889982	114.67	188.3	23.495	28.33	upregulated (orange)
chr11	102079921	102080721	145.52	236.817	74.86	90.225	upregulated (orange)
chr3	126856726	126857526	63.7433	112.587	59.215	71.215	upregulated (orange)
chr12	78602754	78603554	105.92	62.8167	71.47	85.775	downregulated (dark grey)
chr14	26512461	26513261	56.9967	116.03	21.59	25.89	upregulated (orange)
chr9	53198536	53199336	84.4767	143.623	33.435	40.07	upregulated (orange)
chr1	193208170	193208970	31.27	9.55	12.15	14.56	downregulated (dark grey)
chr18	74808499	74809299	36.0633	74.8967	21.29	25.5	upregulated (orange)
chr5	24474760	24475560	35.9367	78.0667	20.27	24.27	upregulated (orange)
chr10	118187870	118188670	236.147	155.177	32.11	38.44	downregulated (dark grey)
chr9	21626980	21627780	78.1433	133.773	82.915	99.125	upregulated (orange)
chr18	61694978	61695778	450.77	298.527	28.1	33.58	downregulated (dark grey)
chr4	149800183	149800983	31.4367	72.36	18.64	22.265	upregulated (orange)
chr19	44116496	44117296	35.7867	72.9733	11.18	13.345	upregulated (orange)
chr3	129146974	129147774	74.1867	135.093	30.87	36.825	upregulated (orange)
chr8	13506702	13507502	58.59	104.44	93.41	111.3	upregulated (orange)
chr17	46131096	46131896	158.437	265.413	57.725	68.74	upregulated (orange)
chr8	36601701	36602501	54.16	121.1	53.675	63.91	upregulated (orange)
chr3	87737767	87738567	169.747	269.137	25.85	30.76	upregulated (orange)
chr4	94228593	94229393	109.08	57.53	113.24	134.725	downregulated (dark grey)
chr19	37152327	37153127	64.54	134.52	27.245	32.38	upregulated (orange)
chr12	85374989	85375789	61.3067	28.5833	35.78	42.505	downregulated (dark grey)
chr2	164270851	164271651	321.66	216.37	179.805	213.59	downregulated (dark grey)
chr1	133102759	133103559	23.6467	50.4533	12.94	15.365	upregulated (orange)
chr2	12827190	12827990	68.5767	138.51	32.385	38.43	upregulated (orange)
chr6	57463748	57464548	171.45	86.42	101.6	120.535	downregulated (dark grey)
chr16	57163572	57164372	161.767	265.7	38.2	45.315	upregulated (orange)
chr10	66570200	66571000	83.91	161.313	39.305	46.545	upregulated (orange)
chr8	107749585	107750385	300.813	200.243	50.925	60.28	downregulated (dark grey)
chr9	11703080	11703880	76.1733	41.85	36.265	42.91	downregulated (dark grey)
chr4	106654961	106655761	108.28	208.34	54.06	63.94	upregulated (orange)
chr13	41293624	41294424	89.6233	220.6	22.61	26.725	upregulated (orange)
chr6	72302641	72303441	240.817	389.24	63.335	74.85	upregulated (orange)
chr19	56609322	56610122	75.5433	135.19	68.865	81.35	upregulated (orange)
chr13	9127887	9128687	23.7167	52.73	22.305	26.305	upregulated (orange)
chr6	85856681	85857481	67.9933	126.42	23.66	27.9	upregulated (orange)
chr6	71106488	71107288	34.86	70.9333	9.275	10.925	upregulated (orange)
chr10	41060922	41061722	19.9	46.17	83.255	97.935	upregulated (orange)
chr15	12123841	12124641	79.5	141.14	38.2	44.915	upregulated (orange)
chr4	46547945	46548745	159.897	276.113	23.45	27.53	upregulated (orange)
chr9	108685599	108686399	95.88	54.5767	82.415	96.685	downregulated (dark grey)
chr9	25135471	25136271	27.15	59.6	13.47	15.785	upregulated (orange)
chr7	51463564	51464364	34.05	117.367	16.915	19.82	upregulated (orange)
chr11	17069755	17070555	50.7767	25.0167	9.67	11.33	downregulated (dark grey)
chr17	10401885	10402685	58.3433	29	13.47	15.78	downregulated (dark grey)
chr7	25629120	25629920	100.39	170.05	34.535	40.445	upregulated (orange)
chr11	121404451	121405251	28.78	66.9067	8.3	9.715	upregulated (orange)
chr2	64939246	64940046	8.22333	26.7833	25.575	29.925	upregulated (orange)
chr12	32634906	32635706	137.293	61.3633	166.765	195.01	downregulated (dark grey)
chr7	108327011	108327811	57.56	106.45	11.085	12.945	upregulated (orange)
chr2	73423391	73424191	50.6667	97.1567	26.675	31.145	upregulated (orange)
chr5	36900503	36901303	91.21	194.173	19.785	23.075	upregulated (orange)
chr15	57536692	57537492	257.603	404.57	83.31	97.135	upregulated (orange)
chr1	59469936	59470736	21.8	50.2067	18.415	21.455	upregulated (orange)
chr13	53071373	53072173	200.74	130.187	73.015	84.97	downregulated (dark grey)
chr11	7020552	7021352	90.36	52.15	28.885	33.58	downregulated (dark grey)
chr17	28575343	28576143	389.057	215.613	89.93	104.38	downregulated (dark grey)
chr11	120176983	120177783	87.6767	148.657	51.285	59.48	upregulated (orange)
chr18	55093314	55094114	72.2633	33.3967	11.18	12.955	downregulated (dark grey)
chr14	32343940	32344740	59.2633	106.45	17.135	19.83	upregulated (orange)
chr8	58772249	58773049	141.467	235.943	31.48	36.405	upregulated (orange)
chr5	30612396	30613196	45.55	91.1467	18.2	21.045	upregulated (orange)
chr9	56865263	56866063	175.08	106.87	52.9	61.065	downregulated (dark grey)
chr15	27999665	28000465	49.4467	91.4667	18.235	21.045	upregulated (orange)
chr1	187246858	187247658	7.69	24.7633	5.96	6.875	upregulated (orange)
chr12	3282188	3282988	52.2167	26.7133	8.785	10.12	downregulated (dark grey)
chr1	133142664	133143464	35.7467	72.2033	18.595	21.42	upregulated (orange)
chr9	48552912	48553712	297.643	156.663	192.77	221.675	downregulated (dark grey)
chr17	5413121	5413921	23.13	53.6367	19.345	22.245	upregulated (orange)
chr11	57939741	57940541	24.2367	54.7	13.73	15.785	upregulated (orange)
chr8	124109067	124109867	141.103	87.7967	112.595	129.385	downregulated (dark grey)
chr4	40777369	40778169	179.03	94.8033	58.94	67.54	downregulated (dark grey)
chr6	91653195	91653995	82.49	155.53	23.325	26.705	upregulated (orange)
chr8	122620167	122620967	56.1867	103.163	10.6	12.13	upregulated (orange)
chr12	111282148	111282948	27.4433	9.19	6.71	7.67	downregulated (dark grey)
chr2	172265616	172266416	204.817	109.813	38.685	44.12	downregulated (dark grey)
chr4	63222662	63223462	66.7633	129.52	22.705	25.89	upregulated (orange)
chr5	139300824	139301624	44.5033	81.7733	34.105	38.86	upregulated (orange)
chr1	133178211	133179011	73.7133	40.1967	15.28	17.41	downregulated (dark grey)
chr18	56566725	56567525	75.7033	142.503	25.575	29.14	upregulated (orange)
chr16	30969151	30969951	123.09	208.883	40.505	46.115	upregulated (orange)
chr15	77764004	77764804	72.96	130.167	40.905	46.57	upregulated (orange)
chr3	89885135	89885935	101.11	187.95	38.02	43.285	upregulated (orange)
chr3	82808511	82809311	124.6	69.9867	49.785	56.63	downregulated (dark grey)
chr9	36615672	36616472	206.4	92.88	81.535	92.69	downregulated (dark grey)
chr2	22519059	22519859	36.19	11.43	76.875	87.345	downregulated (dark grey)
chr9	122246587	122247387	11.7033	30.05	15.675	17.805	upregulated (orange)
chr3	137905700	137906500	140.423	245.74	62.33	70.795	upregulated (orange)
chr17	46109029	46109829	60.8	151.673	49.905	56.63	upregulated (orange)
chr5	64179305	64180105	186.027	305.96	155.115	175.945	upregulated (orange)
chr10	95087758	95088558	186.803	104.9	88.875	100.71	downregulated (dark grey)
chr8	107122249	107123049	86.8967	155.373	57.145	64.745	upregulated (orange)
chr4	47251764	47252564	45.6067	95.2733	40.01	45.33	upregulated (orange)
chr1	107591829	107592629	100.047	50.6867	88.65	100.325	downregulated (dark grey)
chr9	120803368	120804168	20.79	53.4467	6.8	7.695	upregulated (orange)
chr3	28621250	28622050	276.65	177.3	68.3	77.265	downregulated (dark grey)
chr7	146110911	146111711	324.663	203.84	133.6	150.905	downregulated (dark grey)
chr10	116849530	116850330	198.473	324.93	50.89	57.455	upregulated (orange)
chr2	160694964	160695764	246.53	148.74	54.51	61.505	downregulated (dark grey)
chr1	133807273	133808073	230.41	135.163	24.775	27.915	downregulated (dark grey)
chr6	58545939	58546739	49.6667	24.84	4.685	5.26	downregulated (dark grey)
chr5	125932702	125933502	67.6833	127.813	17.315	19.435	upregulated (orange)
chr2	50994730	50995530	190.27	313.127	27.065	30.355	upregulated (orange)
chr19	4588210	4589010	439.753	288.11	49.43	55.41	downregulated (dark grey)
chr9	53411793	53412593	223.527	114.363	40.78	45.705	downregulated (dark grey)
chr1	89797301	89798101	70.29	134.23	24.6	27.53	upregulated (orange)
chr6	140248936	140249736	82.55	144.233	58.245	65.15	upregulated (orange)
chr19	21404084	21404884	291.717	109.53	125.885	140.805	downregulated (dark grey)
chr6	13002138	13002938	254.163	138.113	99.145	110.795	downregulated (dark grey)
chr4	135804290	135805090	118.557	204.813	21.73	24.275	upregulated (orange)
chr2	169059805	169060605	8.47	25.5933	5.075	5.665	upregulated (orange)
chr1	186648184	186648984	257.05	137.373	123.67	137.975	downregulated (dark grey)
chrX	36307377	36308177	162.183	83.3767	8.345	9.3	downregulated (dark grey)
chr11	120713253	120714053	65.1	131.01	25.475	28.335	upregulated (orange)
chr14	103498538	103499338	108.353	63.1233	51.275	57.02	downregulated (dark grey)
chr5	128121630	128122430	155.977	96.3767	93.82	104.325	downregulated (dark grey)
chr3	59850052	59850852	68.5333	175.133	25.12	27.915	upregulated (orange)
chr7	56760310	56761110	116.583	190.743	19.3	21.445	upregulated (orange)
chr19	8522449	8523249	76.1733	146.667	63.06	70.03	upregulated (orange)
chr6	116585247	116586047	201.043	106.513	104.935	116.46	downregulated (dark grey)
chr5	115382862	115383662	74.92	132.35	18.235	20.235	upregulated (orange)
chr9	21568473	21569273	131.097	220.687	46.725	51.78	upregulated (orange)
chr15	77764410	77765210	72.77	136.943	25.575	28.33	upregulated (orange)
chr3	57223953	57224753	92.2	49.0967	37.28	41.275	downregulated (dark grey)
chr17	28597119	28597919	300.937	176.29	44.23	48.945	downregulated (dark grey)
chr10	94880142	94880942	159.623	79.0933	24.91	27.5	downregulated (dark grey)
chr11	23048113	23048913	142.357	90.27	21.64	23.885	downregulated (dark grey)
chr7	20250228	20251028	316.127	214.72	125.16	137.99	downregulated (dark grey)
chr1	187250329	187251129	16.98	43.7167	6.98	7.695	upregulated (orange)
chr9	36953797	36954597	28.2533	10.6067	9.185	10.12	downregulated (dark grey)
chr11	100677981	100678781	232.15	108.977	77.595	85.385	downregulated (dark grey)
chr4	97535467	97536267	432.2	282.263	113.34	124.605	downregulated (dark grey)
chr18	39539814	39540614	213.083	344.607	138.07	151.75	upregulated (orange)
chr1	137154807	137155607	24.0067	53.1	44.92	49.365	upregulated (orange)
chr10	61180329	61181129	118.773	68.6933	36.095	39.65	downregulated (dark grey)
chr2	15033391	15034191	188.833	113.843	22.17	24.285	downregulated (dark grey)
chr11	101568192	101568992	168.2	103.43	42.88	46.955	downregulated (dark grey)
chr9	107478665	107479465	476.613	311.73	120.535	131.89	downregulated (dark grey)
chr2	181264171	181264971	51.55	21.28	8.88	9.715	downregulated (dark grey)
chr10	94901336	94902136	94.7867	30.22	62.905	68.76	downregulated (dark grey)
chr6	16647065	16647865	55.47	22.8167	14.445	15.785	downregulated (dark grey)
chr1	137066075	137066875	115.097	206.917	58.525	63.935	upregulated (orange)
chr5	136170951	136171751	103.19	60.1367	117.45	128.22	downregulated (dark grey)
chr9	57143275	57144075	101.973	49.2433	30.395	33.16	downregulated (dark grey)
chr15	34443468	34444268	201.363	110.727	48.2	52.57	downregulated (dark grey)
chr19	38265712	38266512	332.38	209.947	122.98	133.9	downregulated (dark grey)
chr14	121231057	121231857	121.513	200.433	71.86	78.105	upregulated (orange)
chr5	139217260	139218060	39.3867	75.6933	32.025	34.795	upregulated (orange)
chr19	54085245	54086045	63.7467	32.3233	27.205	29.52	downregulated (dark grey)
chr1	195068230	195069030	120.603	196.677	120.83	131.105	upregulated (orange)
chr16	20097124	20097924	128.59	48.5733	21.64	23.48	downregulated (dark grey)
chr1	8406968	8407768	79.3733	40.1333	8.97	9.715	downregulated (dark grey)
chr19	23135421	23136221	298.27	175.07	72.845	78.88	downregulated (dark grey)
chr18	80468046	80468846	102.167	57.56	71.735	77.67	downregulated (dark grey)
chr15	41672008	41672808	132.47	226.4	29.59	31.99	upregulated (orange)
chr8	124102795	124103595	100.46	19.9967	195.8	211.26	downregulated (dark grey)
chr2	15068349	15069149	305.71	204.877	81.375	87.8	downregulated (dark grey)
chr11	6233197	6233997	106.16	47.47	25.88	27.92	downregulated (dark grey)
chr6	57494662	57495462	170.257	74.3867	79.655	85.8	downregulated (dark grey)
chr14	69901823	69902623	118.587	192.74	48.23	51.805	upregulated (orange)
chr7	142800664	142801464	179.763	115.57	14.31	15.365	downregulated (dark grey)
chr7	20137556	20138356	23.44	51.0467	4.15	4.455	upregulated (orange)
chr4	132650692	132651492	167.49	268.757	43.015	46.14	upregulated (orange)
chr10	84652501	84653301	137.14	81.4	90.515	97.07	downregulated (dark grey)
chr5	143065347	143066147	39.57	79.7033	23.05	24.715	upregulated (orange)
chr12	110769653	110770453	51.5433	94.6667	30.205	32.365	upregulated (orange)
chr16	26749616	26750416	81.6833	149.787	44.57	47.755	upregulated (orange)
chr5	118436133	118436933	216.287	106.88	133.18	142.41	downregulated (dark grey)
chr15	96834722	96835522	129.987	69.8433	110.885	118.52	downregulated (dark grey)
chr13	102463735	102464535	101.783	194.53	32.98	35.225	upregulated (orange)
chr1	164917470	164918270	210.183	95.9967	90.9	97.075	downregulated (dark grey)
chr9	53409418	53410218	223.937	112.897	48.155	51.37	downregulated (dark grey)
chr15	85602107	85602907	330.533	223.187	128.94	137.515	downregulated (dark grey)
chr17	29627023	29627823	92.1133	42.2567	101.715	108.455	downregulated (dark grey)
chr4	59234945	59235745	172.787	105.537	39.09	41.665	downregulated (dark grey)
chr3	68808292	68809092	211.99	136.283	87.03	92.675	downregulated (dark grey)
chr6	88034215	88035015	82.8333	157.127	36.465	38.83	upregulated (orange)
chr7	125842224	125843024	125.443	70.3467	45.19	48.115	downregulated (dark grey)
chr2	172949595	172950395	264.793	176.387	143.215	152.475	downregulated (dark grey)
chr7	26443494	26444294	560.477	386.997	203.165	216.095	downregulated (dark grey)
chr11	72309240	72310040	8.49333	27.48	19.83	21.055	upregulated (orange)
chr19	46780544	46781344	222.387	101.38	24.025	25.495	downregulated (dark grey)
chr18	46788672	46789472	260.573	132.973	117.785	124.98	downregulated (dark grey)
chr3	28594370	28595170	120.24	199.11	27.115	28.73	upregulated (orange)
chr4	97577598	97578398	366.8	190.607	97.925	103.575	downregulated (dark grey)
chr8	24320155	24320955	243.58	120.923	29.465	31.165	downregulated (dark grey)
chr2	72011686	72012486	377.26	224.33	114.69	121.305	downregulated (dark grey)
chr16	45893785	45894585	91.7667	154.38	45.935	48.56	upregulated (orange)
chr7	117976279	117977079	14.78	36.99	11.48	12.135	upregulated (orange)
chr11	35781618	35782418	72.6667	141.217	28.345	29.96	upregulated (orange)
chr10	41997190	41997990	183.917	92.9533	93.82	99.135	downregulated (dark grey)
chr3	35018126	35018926	41.4067	16.9833	15.33	16.195	downregulated (dark grey)
chr3	133496410	133497210	1.26	9.44	2.69	2.84	upregulated (orange)
chr4	57086748	57087548	81.7433	152.593	30.29	31.965	upregulated (orange)
chr18	20217841	20218641	213.363	116.61	40.655	42.875	downregulated (dark grey)
chr15	80539782	80540582	77.6133	144.427	104.37	110.06	upregulated (orange)
chr13	65342238	65343038	183.92	113.323	56.4	59.47	downregulated (dark grey)
chr19	23142970	23143770	205.16	112.193	66	69.57	downregulated (dark grey)
chr8	10911170	10911970	106.557	46.6267	46.865	49.33	downregulated (dark grey)
chr14	21915702	21916502	327.493	219.8	112.98	118.515	downregulated (dark grey)
chr3	148859548	148860348	40.06	88.94	20.845	21.86	upregulated (orange)
chr19	30221105	30221905	98.8367	51.4333	23.585	24.705	downregulated (dark grey)
chr12	53575395	53576195	288.367	155.19	120.94	126.59	downregulated (dark grey)
chr3	116317209	116318009	72.8033	38.3533	36.355	38.02	downregulated (dark grey)
chr10	124706039	124706839	86.4067	25.5933	17.045	17.81	downregulated (dark grey)
chr4	97534789	97535589	412.963	246.91	86.715	90.605	downregulated (dark grey)
chr13	51188693	51189493	332.85	213.067	22.445	23.45	downregulated (dark grey)
chr1	182126442	182127242	399.123	269.773	48.1	50.185	downregulated (dark grey)
chr18	46808058	46808858	335.183	171.847	70.2	73.2	downregulated (dark grey)
chr15	79518662	79519462	180.68	114.27	70.785	73.64	downregulated (dark grey)
chr13	39539576	39540376	136.91	73.97	41.21	42.87	downregulated (dark grey)
chr16	30045410	30046210	17.39	39.1233	7.775	8.085	upregulated (orange)
chr15	77229216	77230016	111.257	193.08	24.51	25.485	upregulated (orange)
chr12	113149180	113149980	53.2767	113.653	32.69	33.99	upregulated (orange)
chr18	4936033	4936833	52.2233	97.2067	21.025	21.86	upregulated (orange)
chr7	126892148	126892948	149.647	77.57	62.645	65.13	downregulated (dark grey)
chr9	63031421	63032221	79.8367	135.59	46.725	48.575	upregulated (orange)
chr10	76880832	76881632	67.8733	35.4467	15.59	16.195	downregulated (dark grey)
chr3	37873811	37874611	16.1067	3.67667	2.34	2.43	downregulated (dark grey)
chr7	151208505	151209305	257.41	425.943	30.43	31.565	upregulated (orange)
chr3	80088914	80089714	199.873	114.637	34.33	35.6	downregulated (dark grey)
chr4	49644344	49645144	179.297	96.2667	118.705	123.05	downregulated (dark grey)
chr2	43324483	43325283	276.677	173.59	124.58	129.085	downregulated (dark grey)
chr11	74466131	74466931	98.1967	51.8733	29.33	30.355	downregulated (dark grey)
chr5	92999980	93000780	109.033	178.64	30.11	31.16	upregulated (orange)
chr16	45966525	45967325	241.57	150.897	35.17	36.39	downregulated (dark grey)
chr2	166885446	166886246	135.62	234.53	68.935	71.2	upregulated (orange)
chr17	27917714	27918514	165.197	60.5833	29.77	30.745	downregulated (dark grey)
chr5	123641288	123642088	237.417	157.537	60.745	62.705	downregulated (dark grey)
chr8	107524239	107525039	44.0167	106.62	9.415	9.715	upregulated (orange)
chr17	56544529	56545329	73.49	131.343	40.415	41.655	upregulated (orange)
chr16	45953182	45953982	227.977	365.473	31.845	32.79	upregulated (orange)
chr5	66433863	66434663	77.5333	140.98	18.11	18.625	upregulated (orange)
chr5	102438424	102439224	106.83	56.0867	12.59	12.945	downregulated (dark grey)
chr12	105304368	105305168	45.4833	86.4433	14.57	14.98	upregulated (orange)
chr10	40068423	40069223	98.8467	48.5667	162.93	167.51	downregulated (dark grey)
chr5	8904213	8905013	228.11	149.34	56.305	57.855	downregulated (dark grey)
chr13	35085813	35086613	212.677	127.95	128.77	132.265	downregulated (dark grey)
chr14	56362297	56363097	83.0467	146.477	27.205	27.915	upregulated (orange)
chr14	41913788	41914588	366.48	240.52	136.505	139.98	downregulated (dark grey)
chr10	7806763	7807563	104.697	32.5467	65.56	67.15	downregulated (dark grey)
chr15	38981532	38982332	41.6033	18.4633	68.77	70.42	downregulated (dark grey)
chr7	146037476	146038276	154.37	91.6067	60.89	62.335	downregulated (dark grey)
chr2	35026713	35027513	315.177	205.477	38.345	39.245	downregulated (dark grey)
chr13	49436419	49437219	80.9033	43.3867	31.66	32.375	downregulated (dark grey)
chr1	39491000	39491800	417.063	264.28	55.395	56.645	downregulated (dark grey)
chr18	54412524	54413324	169.457	88.83	75.58	77.24	downregulated (dark grey)
chr1	99558025	99558825	33.7367	13.6133	32.86	33.58	downregulated (dark grey)
chr1	21122189	21122989	158.55	81.4367	72.135	73.625	downregulated (dark grey)
chr15	51627001	51627801	189.197	115.68	17.045	17.395	downregulated (dark grey)
chr3	107774781	107775581	78.8733	136.13	18.64	19.01	upregulated (orange)
chr4	34959971	34960771	127.923	71.0167	21.82	22.25	downregulated (dark grey)
chr11	94250126	94250926	185.077	111.477	53.55	54.595	downregulated (dark grey)
chr1	65159760	65160560	47.6233	90.64	15.1	15.375	upregulated (orange)
chr1	123245367	123246167	272.067	181.517	186.82	190.18	downregulated (dark grey)
chr6	72517352	72518152	165.8	78.26	69.18	70.395	downregulated (dark grey)
chr3	57228919	57229719	295.497	193.357	62.01	63.09	downregulated (dark grey)
chr19	28752434	28753234	29.8633	10.8267	5.17	5.26	downregulated (dark grey)
chr8	42205135	42205935	302.893	194.057	119.515	121.4	downregulated (dark grey)
chr3	135487604	135488404	284.617	178.36	26.72	27.125	downregulated (dark grey)
chr5	31212664	31213464	138.743	267.223	36.65	37.195	upregulated (orange)
chr5	112718877	112719677	248.123	157.57	185.1	187.775	downregulated (dark grey)
chr17	32924137	32924937	185.467	96.2833	53.48	54.225	downregulated (dark grey)
chr19	46984874	46985674	74.39	23.5467	9.185	9.31	downregulated (dark grey)
chr8	4318797	4319597	221.107	106.84	51.99	52.605	downregulated (dark grey)
chr11	85165968	85166768	172.81	67.9933	124.415	125.85	downregulated (dark grey)
chr3	52421277	52422077	322.953	189.417	64.08	64.755	downregulated (dark grey)
chr1	133903639	133904439	284.38	167.807	34.49	34.795	downregulated (dark grey)
chr10	74984253	74985053	81.36	38.1767	54.545	55.015	downregulated (dark grey)
chr17	92274376	92275176	154.713	88.4433	82.675	83.36	downregulated (dark grey)
chr10	67703545	67704345	116.667	70.8633	20.055	20.22	downregulated (dark grey)
chr2	49370798	49371598	98.8467	53.7467	18.065	18.205	downregulated (dark grey)
chr2	11519501	11520301	74.5933	31.2667	26.11	26.305	downregulated (dark grey)
chr8	49818191	49818991	88.71	163.09	32.965	33.175	upregulated (orange)
chr9	23855786	23856586	154.923	69.6067	48.775	48.935	downregulated (dark grey)
chr1	188506103	188506903	33.62	86.97	12.5	12.54	upregulated (orange)
chr16	4907856	4908656	42.2867	83.42	42.395	42.505	upregulated (orange)
chr16	92965381	92966181	41.8867	18.77	12.105	12.135	downregulated (dark grey)
chr11	109898925	109899725	144.17	61.7667	56.545	56.63	downregulated (dark grey)
chr14	47816210	47817010	85.2767	46.8867	31.535	31.565	downregulated (dark grey)
chr6	97215037	97215837	332.287	182.047	82.875	82.935	downregulated (dark grey)
chr2	38367207	38368007	157.493	268.317	17.795	17.8	upregulated (orange)
chr15	98865836	98866636	80.3367	164.16	23.89	23.885	upregulated (orange)
chr6	66986291	66987091	50.92	132.26	18.63	18.625	upregulated (orange)
chr10	96079128	96079928	140.423	83.99	124.785	124.605	downregulated (dark grey)
chr1	40220857	40221657	329.17	196.74	44.17	44.1	downregulated (dark grey)
chr17	43821352	43822152	60.3567	30.54	40.16	40.04	downregulated (dark grey)
chr8	96901499	96902299	430.037	232.497	152.245	151.785	downregulated (dark grey)
chr19	46835545	46836345	53.04	23.4733	115.3	114.93	downregulated (dark grey)
chr5	73339142	73339942	233.94	128.29	118.14	117.755	downregulated (dark grey)
chr14	35448576	35449376	293.187	186.86	104.725	104.37	downregulated (dark grey)
chr1	71768606	71769406	122.293	67.55	28.485	28.36	downregulated (dark grey)
chr18	21089678	21090478	223.477	119.937	109.37	108.83	downregulated (dark grey)
chr7	3230098	3230898	282.94	117.67	77.705	77.275	downregulated (dark grey)
chr8	91841715	91842515	120.77	64.8433	54.555	54.235	downregulated (dark grey)
chr12	111262299	111263099	316.213	200.403	73.39	72.815	downregulated (dark grey)
chr7	114744106	114744906	46.79	86.8133	22.83	22.645	upregulated (orange)
chr10	87008745	87009545	80.26	176.297	39.17	38.84	upregulated (orange)
chr12	86288635	86289435	189.057	98.7833	53.05	52.59	downregulated (dark grey)
chr7	27766837	27767637	126.123	76.2133	35.515	35.2	downregulated (dark grey)
chr8	73929289	73930089	101.923	182.593	37.585	37.225	upregulated (orange)
chr12	40948815	40949615	133.8	84.7967	85.9	84.97	downregulated (dark grey)
chr16	23149217	23150017	247.52	80.0833	94.165	93.055	downregulated (dark grey)
chr5	128090971	128091771	167.327	102.97	72.1	71.175	downregulated (dark grey)
chr8	48737520	48738320	127.413	74.47	29.945	29.535	downregulated (dark grey)
chr18	46789860	46790660	382.397	148.13	62.37	61.515	downregulated (dark grey)
chr3	30691728	30692528	197.81	119.143	39.4	38.845	downregulated (dark grey)
chr2	119698545	119699345	104.27	61.2433	36.13	35.61	downregulated (dark grey)
chr10	123283512	123284312	130.297	68.8233	32.025	31.56	downregulated (dark grey)
chr11	118989155	118989955	108.38	198.88	50.12	49.35	upregulated (orange)
chr9	48148274	48149074	22.9533	48.8133	4.945	4.86	upregulated (orange)
chr10	84273714	84274514	154.71	90.1	72.925	71.63	downregulated (dark grey)
chr4	148679725	148680525	169.563	99.1333	29.24	28.715	downregulated (dark grey)
chr2	132464852	132465652	122.673	58.07	30.485	29.935	downregulated (dark grey)
chr18	85017821	85018621	250.3	163.577	122.415	120.18	downregulated (dark grey)
chr17	56751752	56752552	318.01	195.397	67.585	66.345	downregulated (dark grey)
chr10	66753589	66754389	87.4167	40.5933	37.51	36.82	downregulated (dark grey)
chr17	47638708	47639508	222.617	142.127	139.38	136.765	downregulated (dark grey)
chr16	4789769	4790569	362.81	225.897	58.21	57.08	downregulated (dark grey)
chr16	71701315	71702115	47.7233	21.0267	46.28	45.3	downregulated (dark grey)
chr1	193734504	193735304	75.6267	133.867	17.36	16.99	upregulated (orange)
chr5	136118506	136119306	277.263	155.657	48.81	47.745	downregulated (dark grey)
chr19	23209923	23210723	283.867	188.547	105.495	103.17	downregulated (dark grey)
chr4	32656755	32657555	220.68	360.853	48.845	47.765	upregulated (orange)
chr15	96845446	96846246	198.36	107.94	63.74	62.31	downregulated (dark grey)
chr11	101138816	101139616	105.75	175.4	18.245	17.815	upregulated (orange)
chr4	118903483	118904283	145.067	65.02	39.84	38.845	downregulated (dark grey)
chr4	101366960	101367760	182.177	61.5367	87.12	84.94	downregulated (dark grey)
chr11	80028685	80029485	110.92	63.82	19.92	19.405	downregulated (dark grey)
chrX	156852485	156853285	39.0233	17.6633	13.29	12.94	downregulated (dark grey)
chr15	89040179	89040979	235.42	146.99	126.485	123.035	downregulated (dark grey)
chr11	68911950	68912750	227.537	133.817	90.705	88.21	downregulated (dark grey)
chr8	87502282	87503082	176.397	105.093	53.27	51.79	downregulated (dark grey)
chr8	83403873	83404673	93.4833	49.9933	22.475	21.85	downregulated (dark grey)
chr8	108272384	108273184	79.75	41.8867	49.52	48.135	downregulated (dark grey)
chr7	28964028	28964828	61.75	24.91	56.625	55.03	downregulated (dark grey)
chr12	56085536	56086336	89.7267	48.76	18.325	17.8	downregulated (dark grey)
chr11	53702324	53703124	213.957	111.763	68.765	66.785	downregulated (dark grey)
chr5	104391833	104392633	141.547	69.0233	49.61	48.155	downregulated (dark grey)
chr1	46909995	46910795	117.143	61.5033	73.005	70.86	downregulated (dark grey)
chr10	31364052	31364852	26.3367	8.37	21.685	21.045	downregulated (dark grey)
chr13	115252718	115253518	83.5733	45.88	53.4	51.8	downregulated (dark grey)
chr2	153482410	153483210	23.97	66.8067	8.345	8.085	upregulated (orange)
chr10	53649184	53649984	80.5533	33.07	11.705	11.34	downregulated (dark grey)
chr8	115663817	115664617	172.107	96.17	20.055	19.415	downregulated (dark grey)
chr17	71438207	71439007	333.85	210.513	114.485	110.805	downregulated (dark grey)
chr4	95062351	95063151	60.1	25.1867	33.875	32.77	downregulated (dark grey)
chr8	119864493	119865293	69.9333	37.4833	41.43	40.04	downregulated (dark grey)
chr13	37994980	37995780	234.27	133.24	51.63	49.795	downregulated (dark grey)
chr19	43588185	43588985	136.637	83.51	33.97	32.76	downregulated (dark grey)
chr13	74156315	74157115	2.83667	18.1667	5.035	4.855	upregulated (orange)
chr2	151799324	151800124	20.8267	71.32	24.775	23.88	upregulated (orange)
chr10	21161339	21162139	198.48	114.453	72.79	69.985	downregulated (dark grey)
chr13	91889383	91890183	132.937	71.3433	34.94	33.57	downregulated (dark grey)
chr8	115664958	115665758	118.773	66.94	43.015	41.29	downregulated (dark grey)
chr18	12263135	12263935	185.493	110.47	16.875	16.19	downregulated (dark grey)
chr13	28952339	28953139	130.93	74.8567	26.99	25.89	downregulated (dark grey)
chr8	47835676	47836476	154.223	55.1833	35.43	33.985	downregulated (dark grey)
chr18	12354028	12354828	232.203	142.42	94.575	90.615	downregulated (dark grey)
chr14	47810085	47810885	185.973	113.667	46.865	44.9	downregulated (dark grey)
chrX	138662211	138663011	125.547	76.5267	81.105	77.675	downregulated (dark grey)
chr6	141969943	141970743	50.2567	25.26	18.155	17.385	downregulated (dark grey)
chr19	5424602	5425402	57.0767	26.4433	39.305	37.63	downregulated (dark grey)
chr11	7052867	7053667	219.527	72.2633	77.345	74.035	downregulated (dark grey)
chr4	149387049	149387849	166.257	102.99	69.745	66.76	downregulated (dark grey)
chr6	58982542	58983342	53.7933	20.2867	63.42	60.685	downregulated (dark grey)
chr6	116587288	116588088	112.363	49.57	32.6	31.175	downregulated (dark grey)
chr8	108522743	108523543	172.96	98.64	140.96	134.715	downregulated (dark grey)
chr1	189581677	189582477	113.79	55.9967	49.555	47.32	downregulated (dark grey)
chr7	91349980	91350780	202.903	123.753	65.685	62.7	downregulated (dark grey)
chr10	26575618	26576418	194.813	103.03	174.675	166.7	downregulated (dark grey)
chr10	127506159	127506959	44.03	20.69	10.6	10.115	downregulated (dark grey)
chr7	121505347	121506147	65.68	114.797	26.72	25.48	upregulated (orange)
chr12	95659642	95660442	104.457	56.0533	92.925	88.61	downregulated (dark grey)
chr3	146252278	146253078	254.813	144.513	67.1	63.91	downregulated (dark grey)
chr14	31882208	31883008	17.7667	43.9833	5.96	5.675	upregulated (orange)
chr2	119180616	119181416	150.047	35.0867	92.675	88.195	downregulated (dark grey)
chr13	44452026	44452826	2.22	12.2133	10.205	9.71	upregulated (orange)
chr5	115372832	115373632	117.643	195.253	61.78	58.685	upregulated (orange)
chr2	65060855	65061655	93.8267	53.9833	23.855	22.655	downregulated (dark grey)
chr5	106159050	106159850	31.82	63.7933	7.24	6.875	upregulated (orange)
chr6	90413244	90414044	464.957	316.743	92.9	88.195	downregulated (dark grey)
chr9	70987784	70988584	227.64	141.34	44.755	42.475	downregulated (dark grey)
chr11	44900673	44901473	107.213	53.6067	122.435	116.13	downregulated (dark grey)
chr12	80536339	80537139	114.003	55.18	36.705	34.81	downregulated (dark grey)
chr4	149393894	149394694	65.06	26.05	79.34	75.22	downregulated (dark grey)
chr10	5733571	5734371	157.08	251.763	16.65	15.785	upregulated (orange)
chr19	57434085	57434885	420.13	278.273	41.865	39.65	downregulated (dark grey)
chr19	41903927	41904727	243.41	138.96	141.935	134.35	downregulated (dark grey)
chr2	159558008	159558808	154.573	95.75	27.34	25.875	downregulated (dark grey)
chr7	86401383	86402183	110.64	51.9733	42.365	40.065	downregulated (dark grey)
chr1	166140686	166141486	137.12	85.5767	55.685	52.62	downregulated (dark grey)
chr1	178748796	178749596	281.887	173.877	36	34	downregulated (dark grey)
chr4	34951074	34951874	260.147	173.293	98.13	92.675	downregulated (dark grey)
chr5	8902026	8902826	300.267	133.083	78.875	74.475	downregulated (dark grey)
chr11	5421612	5422412	235.603	410.24	42.89	40.47	upregulated (orange)
chr17	71544481	71545281	200.757	102.787	22.75	21.45	downregulated (dark grey)
chr15	66894298	66895098	73.8233	27.04	149.775	141.19	downregulated (dark grey)
chr7	80680542	80681342	196.497	116.387	58.83	55.43	downregulated (dark grey)
chr10	95303675	95304475	360.25	232.633	91.915	86.565	downregulated (dark grey)
chr17	50696837	50697637	155.707	88.9233	53.74	50.565	downregulated (dark grey)
chr6	29798520	29799320	49.6833	105.24	27.555	25.9	upregulated (orange)
chr1	181501597	181502397	88.17	37.99	45.235	42.475	downregulated (dark grey)
chr10	70800858	70801658	406.367	265.003	131.045	123.045	downregulated (dark grey)
chrX	137273171	137273971	41.4833	92.7233	14.66	13.765	upregulated (orange)
chr5	144578781	144579581	152.15	85.0067	12.94	12.135	downregulated (dark grey)
chr10	77760209	77761009	359.32	234.18	153.34	143.68	downregulated (dark grey)
chr17	28565617	28566417	160.843	62.85	31.975	29.945	downregulated (dark grey)
chr8	63989835	63990635	57.6267	22.56	6.05	5.665	downregulated (dark grey)
chr2	27477167	27477967	277.117	182.363	76.94	72.035	downregulated (dark grey)
chr5	77768898	77769698	65.77	32.0567	20.765	19.415	downregulated (dark grey)
chr1	46910492	46911292	259.257	153.63	53.255	49.785	downregulated (dark grey)
chr3	80088472	80089272	186.21	104.837	55.865	52.185	downregulated (dark grey)
chr12	85352254	85353054	50.74	21.64	25.575	23.865	downregulated (dark grey)
chr18	21303950	21304750	185.177	70.81	64.19	59.885	downregulated (dark grey)
chr16	7099503	7100303	165.18	105.197	81.93	76.435	downregulated (dark grey)
chr18	68316821	68317621	45.26	21.47	24.735	23.075	downregulated (dark grey)
chr2	59834766	59835566	59.7133	21.7833	58.13	54.195	downregulated (dark grey)
chr1	55083284	55084084	246.243	157.54	22.125	20.625	downregulated (dark grey)
chr2	162801555	162802355	73.4	39.1567	21.29	19.845	downregulated (dark grey)
chr2	50187086	50187886	25.3567	8.47	36.04	33.58	downregulated (dark grey)
chr19	46674687	46675487	431.36	179.11	61.655	57.445	downregulated (dark grey)
chr10	80281928	80282728	158.94	75.8433	44.31	41.27	downregulated (dark grey)
chr2	30784905	30785705	15.19	37.4467	16.515	15.375	upregulated (orange)
chr9	121790696	121791496	159.973	93.0867	14.795	13.765	downregulated (dark grey)
chr10	5152750	5153550	129.497	80.7767	72.64	67.57	downregulated (dark grey)
chr19	58529718	58530518	215.277	87.77	54.36	50.56	downregulated (dark grey)
chr19	53388391	53389191	135.003	80.6633	94.03	87.43	downregulated (dark grey)
chr8	109729970	109730770	36.3267	15.3667	5.215	4.845	downregulated (dark grey)
chr5	93696002	93696802	276.53	173.547	218.71	203.07	downregulated (dark grey)
chr5	108412855	108413655	73.1467	35.38	16.56	15.375	downregulated (dark grey)
chr11	77917818	77918618	84.2267	35.9933	12.635	11.73	downregulated (dark grey)
chr11	83391674	83392474	130.347	222.987	31.845	29.55	upregulated (orange)
chr8	41695187	41695987	60.5333	29.22	13.515	12.54	downregulated (dark grey)
chr4	115237116	115237916	104.937	43.7233	37.54	34.81	downregulated (dark grey)
chrX	57261529	57262329	93.7	46.1167	6.98	6.47	downregulated (dark grey)
chr9	106687303	106688103	241.523	117.787	25.315	23.46	downregulated (dark grey)
chr19	58607381	58608181	77.3733	23.9967	31.89	29.53	downregulated (dark grey)
chr19	23099276	23100076	160.153	69.28	153.805	142.42	downregulated (dark grey)
chr11	84032212	84033012	82.97	28.54	9.625	8.905	downregulated (dark grey)
chr1	8862663	8863463	146.7	74.9067	63.865	59.08	downregulated (dark grey)
chr11	101901150	101901950	143.897	66.6367	38.515	35.585	downregulated (dark grey)
chr5	102439149	102439949	94.0033	50.4	16.21	14.975	downregulated (dark grey)
chr12	25336428	25337228	148.263	80.61	97.38	89.87	downregulated (dark grey)
chrX	147033217	147034017	151.157	72.1233	28.54	26.305	downregulated (dark grey)
chr1	138792276	138793076	206.123	98.9167	49.205	45.33	downregulated (dark grey)
chr4	11083109	11083909	221.393	129.34	51.85	47.765	downregulated (dark grey)
chr11	105515685	105516485	27.0433	9.36333	7.465	6.875	downregulated (dark grey)
chr4	35036350	35037150	260.733	139.697	56.67	52.175	downregulated (dark grey)
chr4	123130818	123131618	85.3	28.31	14.975	13.765	downregulated (dark grey)
chr6	72540058	72540858	249.637	167.973	25.97	23.865	downregulated (dark grey)
chr4	80994496	80995296	81.0967	137.937	71.815	65.97	upregulated (orange)
chr7	141932359	141933159	88.97	40.4733	16.74	15.375	downregulated (dark grey)
chr13	64499191	64499991	146.607	67.4767	19.385	17.8	downregulated (dark grey)
chr9	121811099	121811899	438.43	276.88	44.49	40.85	downregulated (dark grey)
chr9	62196151	62196951	150.337	88.22	56.855	52.18	downregulated (dark grey)
chr2	103686785	103687585	272.633	172.6	121.645	111.63	downregulated (dark grey)
chr5	112772055	112772855	142.193	73.6667	8.835	8.1	downregulated (dark grey)
chr1	145510061	145510861	83.16	43.6967	42.365	38.84	downregulated (dark grey)
chr8	125567537	125568337	204.47	97.4167	50.755	46.53	downregulated (dark grey)
chrX	45579199	45579999	20.23	46.5433	17.67	16.19	upregulated (orange)
chr10	17788478	17789278	74.51	29.26	17.67	16.185	downregulated (dark grey)
chr2	162798282	162799082	72.95	37.9233	16.79	15.365	downregulated (dark grey)
chr4	19922967	19923767	150.893	64.5567	40.245	36.825	downregulated (dark grey)
chr18	4352722	4353522	157.81	99.09	74.315	67.975	downregulated (dark grey)
chr10	118195621	118196421	63.9167	32.72	74.825	68.395	downregulated (dark grey)
chr19	29571015	29571815	31.1833	66.1233	15.055	13.76	upregulated (orange)
chr8	73204457	73205257	25.2233	52.3167	17.275	15.78	upregulated (orange)
chr18	12960904	12961704	516.003	357.867	83.76	76.45	downregulated (dark grey)
chr3	148347738	148348538	162.27	95.3133	90.48	82.57	downregulated (dark grey)
chr14	32221046	32221846	155.727	92.45	10.645	9.71	downregulated (dark grey)
chr6	52663420	52664220	182.8	101.54	28.39	25.885	downregulated (dark grey)
chr13	114855154	114855954	252.9	154.877	78.14	71.225	downregulated (dark grey)
chr15	88660084	88660884	177.08	108.46	66.175	60.305	downregulated (dark grey)
chr12	25326989	25327789	37.1333	14.7167	28.885	26.295	downregulated (dark grey)
chr10	123278782	123279582	76.5333	34.8233	78.705	71.645	downregulated (dark grey)
chr11	109712262	109713062	118.653	41.28	12.895	11.735	downregulated (dark grey)
chr5	124403687	124404487	53.24	26.3767	19.125	17.4	downregulated (dark grey)
chr10	59378694	59379494	194.297	107.723	77	70.03	downregulated (dark grey)
chr6	17675979	17676779	32.9933	13.6667	17.355	15.78	downregulated (dark grey)
chr10	91598056	91598856	18.9667	2.75333	18.245	16.585	downregulated (dark grey)
chr15	96841892	96842692	178.257	95.2267	65.445	59.485	downregulated (dark grey)
chr6	31166290	31167090	160.94	79.4867	73.085	66.415	downregulated (dark grey)
chr8	41961862	41962662	231.69	133.173	125.275	113.685	downregulated (dark grey)
chr19	46184500	46185300	170.047	91.0667	52.61	47.74	downregulated (dark grey)
chr2	24200023	24200823	89.75	27.88	34.365	31.175	downregulated (dark grey)
chr5	128117790	128118590	402.25	221.4	137.91	124.995	downregulated (dark grey)
chr18	61602110	61602910	95.4333	46.6167	38.425	34.825	downregulated (dark grey)
chr4	62876124	62876924	30.49	62.5867	15.635	14.17	upregulated (orange)
chr15	82014626	82015426	331.767	205.517	126.485	114.53	downregulated (dark grey)
chr3	91884763	91885563	25.9833	7.15	25.48	23.065	downregulated (dark grey)
chr5	120125996	120126796	42.99	84.11	17.44	15.785	upregulated (orange)
chr9	66197913	66198713	94.5567	49.78	34.44	31.165	downregulated (dark grey)
chr10	24668749	24669549	382.62	257	84.58	76.48	downregulated (dark grey)
chr19	8946545	8947345	149.753	85.6233	26.855	24.275	downregulated (dark grey)
chr3	52422571	52423371	281.12	153.74	63.615	57.45	downregulated (dark grey)
chr4	117715165	117715965	39.3667	78.07	9.855	8.895	upregulated (orange)
chr4	40784312	40785112	142.457	68.2567	49.815	44.925	downregulated (dark grey)
chr2	60640693	60641493	130.523	54.43	35.475	31.965	downregulated (dark grey)
chr13	17808833	17809633	204.563	118.83	55.685	50.17	downregulated (dark grey)
chr4	154951118	154951918	366.88	197.727	24.25	21.84	downregulated (dark grey)
chr2	4572671	4573471	113.41	65.2033	26.98	24.275	downregulated (dark grey)
chr5	73544040	73544840	48.32	19.5	14.395	12.945	downregulated (dark grey)
chr18	30689389	30690189	17.5233	4.50667	4.505	4.05	downregulated (dark grey)
chr13	64413687	64414487	88.8533	49.8267	22.08	19.845	downregulated (dark grey)
chr7	75827301	75828101	130.29	57.03	44.645	40.08	downregulated (dark grey)
chr2	24895330	24896130	24.3933	53.9933	13.075	11.735	upregulated (orange)
chr3	115416118	115416918	248.22	407.237	25.7	23.06	upregulated (orange)
chr3	69347463	69348263	146.413	61.5367	23.905	21.445	downregulated (dark grey)
chr14	79248442	79249242	215.04	114.96	49.68	44.53	downregulated (dark grey)
chr19	43969067	43969867	124.187	72.1167	70.425	63.08	downregulated (dark grey)
chr8	107802734	107803534	17.3933	52.9067	47.43	42.48	upregulated (orange)
chr6	125262347	125263147	113.157	204.3	29.375	26.305	upregulated (orange)
chr11	17852963	17853763	67.7467	35.6933	11.3	10.115	downregulated (dark grey)
chr2	49307039	49307839	137.937	81.26	102.64	91.87	downregulated (dark grey)
chr4	97575167	97575967	300.88	183.837	148.565	132.77	downregulated (dark grey)
chr4	57331310	57332110	97.5867	39.4267	58.425	52.2	downregulated (dark grey)
chr12	104585299	104586099	82.9267	164.797	20.845	18.615	upregulated (orange)
chr7	75862163	75862963	84.8033	37.92	47.62	42.49	downregulated (dark grey)
chr16	38286408	38287208	385.373	231.26	83.04	74.03	downregulated (dark grey)
chr4	153534484	153535284	95.5967	49.4	32.77	29.145	downregulated (dark grey)
chr7	139811847	139812647	83.3267	43.8867	44.13	39.245	downregulated (dark grey)
chr5	66155418	66156218	144.707	77.21	27.77	24.68	downregulated (dark grey)
chr3	148342855	148343655	126.82	67.4067	65.12	57.845	downregulated (dark grey)
chr9	108697389	108698189	437.07	179.82	26.455	23.475	downregulated (dark grey)
chr10	75298748	75299548	196.627	105.4	74.34	65.935	downregulated (dark grey)
chr18	68226021	68226821	49.1167	19.8567	49.285	43.69	downregulated (dark grey)
chr2	155061718	155062518	110.307	62.4033	83.535	74.04	downregulated (dark grey)
chr11	105766060	105766860	26.91	10.58	6.4	5.67	downregulated (dark grey)
chr14	66736963	66737763	221.94	143.947	51.685	45.715	downregulated (dark grey)
chr14	21925611	21926411	410.573	191.7	70.91	62.695	downregulated (dark grey)
chr6	126058585	126059385	148.037	90.8	80.625	71.17	downregulated (dark grey)
chrX	57267523	57268323	111.163	61.9533	50.9	44.91	downregulated (dark grey)
chr5	111236963	111237763	230.887	100.097	67.97	59.89	downregulated (dark grey)
chr10	41970866	41971666	148.987	89.9933	32.17	28.32	downregulated (dark grey)
chr6	114843694	114844494	437.95	289.027	45.98	40.465	downregulated (dark grey)
chr10	70804561	70805361	190.403	112.333	78.625	69.185	downregulated (dark grey)
chr14	79252450	79253250	211.26	80.39	91.52	80.5	downregulated (dark grey)
chr2	132401463	132402263	262.56	102.977	50.61	44.51	downregulated (dark grey)
chr2	131928920	131929720	102.883	46.9967	26.235	23.07	downregulated (dark grey)
chr6	22275517	22276317	7.55	25.3833	9.67	8.5	upregulated (orange)
chr12	21322389	21323189	267.48	159.577	56.75	49.785	downregulated (dark grey)
chr4	149170794	149171594	200.35	96.27	66.4	58.245	downregulated (dark grey)
chr18	36785321	36786121	58.12	26.28	47.975	42.08	downregulated (dark grey)
chr1	36976831	36977631	62.2133	32.4667	17.535	15.38	downregulated (dark grey)
chr8	108516992	108517792	80.4	41.6033	20.76	18.2	downregulated (dark grey)
chr8	14989754	14990554	70.8667	33.5933	82.155	72.02	downregulated (dark grey)
chr16	62854265	62855065	244.147	159.853	45.245	39.65	downregulated (dark grey)
chr1	138529360	138530160	127.89	47.58	42.01	36.815	downregulated (dark grey)
chr19	21404706	21405506	366.127	164.12	52.2	45.715	downregulated (dark grey)
chr17	71439082	71439882	470.387	284.61	151.55	132.705	downregulated (dark grey)
chr12	106922973	106923773	89.2767	48.5133	29.15	25.51	downregulated (dark grey)
chr5	130507073	130507873	371.103	248.013	99.405	86.96	downregulated (dark grey)
chr16	93341738	93342538	97.41	51.1033	24.07	21.045	downregulated (dark grey)
chr2	172972024	172972824	372.303	148.1	57.42	50.185	downregulated (dark grey)
chr4	62101393	62102193	44.7733	21.9967	19.92	17.41	downregulated (dark grey)
chr1	130722763	130723563	119.217	59.61	62.08	54.22	downregulated (dark grey)
chr5	99777133	99777933	83.28	35.43	107.005	93.44	downregulated (dark grey)
chr17	31791458	31792258	252.77	162.303	47.305	41.29	downregulated (dark grey)
chr6	108086013	108086813	196.167	105.87	131.675	114.915	downregulated (dark grey)
chr9	55180692	55181492	185.5	117.433	116.415	101.565	downregulated (dark grey)
chr8	72717885	72718685	120.937	58.5733	17.62	15.365	downregulated (dark grey)
chr10	67726040	67726840	299.48	189.663	60.81	53.02	downregulated (dark grey)
chr9	103966624	103967424	389.343	248.813	20.89	18.205	downregulated (dark grey)
chr2	75402729	75403529	11.3633	1.05667	1.855	1.615	downregulated (dark grey)
chr5	99715413	99716213	124.32	63.5733	62.335	54.22	downregulated (dark grey)
chr17	47644836	47645636	473.723	300.373	86.18	74.875	downregulated (dark grey)
chr13	51168128	51168928	229.02	147.387	37.725	32.765	downregulated (dark grey)
chr1	72838530	72839330	237.717	133.227	52.195	45.33	downregulated (dark grey)
chr16	90829920	90830720	86.3633	48.6533	21.455	18.625	downregulated (dark grey)
chr5	99768525	99769325	207.373	121.183	23.765	20.63	downregulated (dark grey)
chr18	62054013	62054813	74.5367	40.6233	16.79	14.57	downregulated (dark grey)
chr17	65928870	65929670	50.1033	18.46	16.345	14.17	downregulated (dark grey)
chr12	82006959	82007759	121.627	61.1133	39.67	34.39	downregulated (dark grey)
chr17	67231438	67232238	260.043	131.78	43.9	38.045	downregulated (dark grey)
chr8	41738767	41739567	217.673	76.7567	75.64	65.545	downregulated (dark grey)
chr6	71949667	71950467	159.257	77.29	63.03	54.615	downregulated (dark grey)
chr12	93086489	93087289	147.257	238.69	43.9	38.03	upregulated (orange)
chr8	41972948	41973748	258.92	120.427	42.975	37.225	downregulated (dark grey)
chr11	7042619	7043419	24.12	8.16333	12.635	10.935	downregulated (dark grey)
chr9	119251615	119252415	144.553	87.4467	38.835	33.585	downregulated (dark grey)
chr2	160165140	160165940	199.807	116.227	113.26	97.94	downregulated (dark grey)
chr10	67702099	67702899	196.94	127.397	21.99	19.015	downregulated (dark grey)
chr2	126348471	126349271	126.247	64.4167	18.735	16.175	downregulated (dark grey)
chr8	41977195	41977995	135.083	65.1033	50.62	43.695	downregulated (dark grey)
chr2	5743355	5744155	90.0133	39.9833	53.45	46.12	downregulated (dark grey)
chr6	72177565	72178365	336.57	175.937	164.24	141.665	downregulated (dark grey)
chr12	81943971	81944771	173.85	95.33	23.45	20.22	downregulated (dark grey)
chr2	27331149	27331949	113.1	68.3167	67.575	58.26	downregulated (dark grey)
chrX	137079120	137079920	108.4	60.8767	50.745	43.705	downregulated (dark grey)
chr2	163412345	163413145	402.69	255.587	103.86	89.395	downregulated (dark grey)
chr19	46667054	46667854	144.717	64.65	48.425	41.67	downregulated (dark grey)
chr4	97482417	97483217	338.597	160.01	65.89	56.645	downregulated (dark grey)
chr12	88142768	88143568	300.617	197.58	96.055	82.54	downregulated (dark grey)
chr9	108418893	108419693	296.46	162.917	85.285	73.26	downregulated (dark grey)
chr6	135112100	135112900	148.483	87.4367	57.035	48.95	downregulated (dark grey)
chr2	160636361	160637161	182.283	83.25	18.86	16.185	downregulated (dark grey)
chrX	91358319	91359119	40.3667	11.4233	17.455	14.975	downregulated (dark grey)
chr2	132466607	132467407	48.2067	20.06	15.1	12.945	downregulated (dark grey)
chr10	17954533	17955333	181.27	89.8667	102.585	87.835	downregulated (dark grey)
chr9	50684206	50685006	110.463	42.8633	25.09	21.455	downregulated (dark grey)
chr9	42791095	42791895	46.7633	22.0233	7.555	6.46	downregulated (dark grey)
chr13	45998999	45999799	135.147	59.0733	29.82	25.495	downregulated (dark grey)
chr11	100700719	100701519	85.16	49.1933	20.36	17.395	downregulated (dark grey)
chr3	18362981	18363781	128.873	61.3867	42.71	36.43	downregulated (dark grey)
chr14	59824705	59825505	204.96	106.153	49.87	42.515	downregulated (dark grey)
chr8	112510092	112510892	327.643	197.37	102.515	87.39	downregulated (dark grey)
chr5	9033575	9034375	366.337	229.477	50.875	43.31	downregulated (dark grey)
chr4	150099990	150100790	365.433	171.607	36.615	31.165	downregulated (dark grey)
chr13	29744515	29745315	136.02	61.4833	23.325	19.83	downregulated (dark grey)
chr15	96859082	96859882	307.01	206.103	133.4	113.325	downregulated (dark grey)
chr2	131133343	131134143	188.213	80.28	47.26	40.07	downregulated (dark grey)
chr1	166451461	166452261	109.243	63.2867	92.135	78.115	downregulated (dark grey)
chr2	172273628	172274428	279.827	154.57	70.19	59.48	downregulated (dark grey)
chr2	131134855	131135655	125.16	67.99	58.785	49.765	downregulated (dark grey)
chr8	87230818	87231618	403.8	205.607	126.36	106.86	downregulated (dark grey)
chr6	124623504	124624304	129.64	75.3333	30.65	25.91	downregulated (dark grey)
chr5	36015675	36016475	113.003	56.89	25.88	21.86	downregulated (dark grey)
chr5	138427369	138428169	217.217	127.873	39.275	33.17	downregulated (dark grey)
chr6	54799510	54800310	72.3567	39.3567	11.965	10.105	downregulated (dark grey)
chr2	60799725	60800525	91.7	42.4033	26.855	22.675	downregulated (dark grey)
chr17	28596454	28597254	319.257	171.417	63.79	53.815	downregulated (dark grey)
chr13	51195554	51196354	169.95	101.22	76.805	64.775	downregulated (dark grey)
chr16	38287391	38288191	305.187	191.863	144.56	121.805	downregulated (dark grey)
chr19	23141049	23141849	253.237	130.103	50.415	42.475	downregulated (dark grey)
chrX	136174859	136175659	140.727	82.3333	43.235	36.42	downregulated (dark grey)
chr4	7122561	7123361	53.8967	25.5667	48.06	40.47	downregulated (dark grey)
chr16	52031059	52031859	169.04	104.58	143.205	120.585	downregulated (dark grey)
chr4	11118198	11118998	64.76	32.2467	62.09	52.2	downregulated (dark grey)
chr4	101382733	101383533	64.0067	21.8733	22.61	19	downregulated (dark grey)
chr5	99769386	99770186	181.107	105.893	41.4	34.775	downregulated (dark grey)
chr5	136108230	136109030	93.0833	50.8133	37.625	31.58	downregulated (dark grey)
chr8	14886961	14887761	373.763	207.123	95.54	80.155	downregulated (dark grey)
chr18	46763701	46764501	296.48	161.273	108.23	90.645	downregulated (dark grey)
chr5	128113352	128114152	309.5	191.023	48.855	40.875	downregulated (dark grey)
chr9	9267555	9268355	17.26	41.28	9.67	8.09	upregulated (orange)
chr2	50160132	50160932	84.6867	44.15	51.25	42.865	downregulated (dark grey)
chr13	32916568	32917368	229.643	140.92	166.145	138.77	downregulated (dark grey)
chr3	82120341	82121141	24.2867	7.94333	22.295	18.62	downregulated (dark grey)
chr5	21992166	21992966	57.62	24.73	24.21	20.21	downregulated (dark grey)
chr2	153483008	153483808	25.92	53.3267	6.8	5.675	upregulated (orange)
chr5	65741707	65742507	144.86	78.37	45.665	38.035	downregulated (dark grey)
chr11	49998162	49998962	128.797	68.7467	40.325	33.585	downregulated (dark grey)
chr1	107802622	107803422	282.37	168.337	156.52	130.28	downregulated (dark grey)
chr1	66908024	66908824	176.723	97.6533	82.665	68.79	downregulated (dark grey)
chr7	119998841	119999641	73.8067	39.31	10.69	8.895	downregulated (dark grey)
chr2	119176413	119177213	47.6	22.59	71.51	59.495	downregulated (dark grey)
chr5	130509602	130510402	333.787	186.677	92.015	76.415	downregulated (dark grey)
chr11	101575100	101575900	220.397	119.897	39.97	33.175	downregulated (dark grey)
chr2	131156124	131156924	74.67	35.3567	25.835	21.44	downregulated (dark grey)
chr14	22573474	22574274	155.273	93.1667	50.71	42.075	downregulated (dark grey)
chr12	112773700	112774500	97.9333	178.047	26.805	22.24	upregulated (orange)
chr2	126371775	126372575	318.503	151.747	58.04	48.15	downregulated (dark grey)
chr1	75138730	75139530	323.183	206.557	117.13	97.145	downregulated (dark grey)
chr1	84296013	84296813	88.6333	23.7167	31.72	26.305	downregulated (dark grey)
chr8	42079197	42079997	203.15	75.35	52.25	43.3	downregulated (dark grey)
chr2	3589893	3590693	188.78	93.8967	137.705	114.075	downregulated (dark grey)
chr5	99712577	99713377	188.48	83.8867	66.95	55.435	downregulated (dark grey)
chr6	52663885	52664685	225.393	119.12	52.335	43.32	downregulated (dark grey)
chr2	160696808	160697608	312.657	182.127	59.16	48.94	downregulated (dark grey)
chr18	21079027	21079827	100.973	38.45	91.53	75.63	downregulated (dark grey)
chr15	57720774	57721574	270.543	167.207	121.475	100.36	downregulated (dark grey)
chr9	53415076	53415876	198.913	102.39	39.185	32.355	downregulated (dark grey)
chr9	96096889	96097689	85.25	40.47	14.215	11.73	downregulated (dark grey)
chr1	133815435	133816235	314.157	154.96	29.905	24.675	downregulated (dark grey)
chr2	158223251	158224051	63.5933	140.86	19.645	16.205	upregulated (orange)
chr17	65065507	65066307	52.5233	24.5	8.345	6.875	downregulated (dark grey)
[truncated: 1,334 more rows]

## Sheet: Fig2E
Chr	Start	End	H3K27Ac_log2FC (x axis)	DHS_log2FC (y axis)	category (color code)
chr1	197067518	197068318	-0.484	-0.0194531	non-changed (light grey)
chr1	120285316	120286116	-0.0235	0.229253	non-changed (light grey)
chr1	74331046	74331846	-0.461	0.176779	non-changed (light grey)
chr1	72838530	72839330	-0.874	-0.203445	down-regulated (orange)
chr1	34216209	34217009	-0.288	2.46241	non-changed (light grey)
chr1	36672514	36673314	-0.616	-0.408343	non-changed (light grey)
chr1	89776046	89776846	0.335	0.14308	non-changed (light grey)
chr1	38912690	38913490	-0.626	-1.17917	non-changed (light grey)
chr1	41733211	41734011	0.125	-1.63381	non-changed (light grey)
chr1	42649889	42650689	0.988	2.9059	non-changed (light grey)
chr1	195153546	195154346	0.125	0.0328661	non-changed (light grey)
chr1	42770293	42771093	1.34	0.615487	non-changed (light grey)
chr1	13363954	13364754	-0.226	-0.091788	non-changed (light grey)
chr1	51991626	51992426	-0.892	0.301715	non-changed (light grey)
chr1	52142717	52143517	1.41	0.026967	non-changed (light grey)
chr1	53020256	53021056	0.482	-0.997765	non-changed (light grey)
chr1	53896370	53897170	-0.436	0.829084	non-changed (light grey)
chr1	21236041	21236841	0.323	0.102659	non-changed (light grey)
chr1	40244517	40245317	0.183	0.583952	non-changed (light grey)
chr1	59158614	59159414	0.49	0.681134	non-changed (light grey)
chr1	61034324	61035124	-0.997	0.389537	non-changed (light grey)
chr1	61992335	61993135	0.513	0.840004	non-changed (light grey)
chr1	63023240	63024040	0.681	0.61193	non-changed (light grey)
chr1	153025526	153026326	-0.144	0.108622	non-changed (light grey)
chr1	63705812	63706612	0.0793	-1.7423	non-changed (light grey)
chr1	64931352	64932152	-0.0372	1.05088	non-changed (light grey)
chr1	67681267	67682067	-0.412	0.826106	non-changed (light grey)
chr1	156921849	156922649	0.0943	-0.148007	non-changed (light grey)
chr1	70125837	70126637	0.347	0.122936	non-changed (light grey)
chr1	71048304	71049104	-0.266	0.317482	non-changed (light grey)
chr1	72340386	72341186	-0.278	0.158214	non-changed (light grey)
chr1	72901124	72901924	-0.293	-0.52696	non-changed (light grey)
chr1	74480931	74481731	2.02	-0.199885	non-changed (light grey)
chr1	74611263	74612063	-0.489	2.73994	non-changed (light grey)
chr1	74973169	74973969	-0.366	-1.99331	non-changed (light grey)
chr1	88366728	88367528	0.199	0.0872251	non-changed (light grey)
chr1	163178251	163179051	0.36	0.0711653	non-changed (light grey)
chr1	75358167	75358967	-0.988	-1.74825	non-changed (light grey)
chr1	76486071	76486871	0.879	-0.645043	non-changed (light grey)
chr1	77040329	77041129	-0.205	-0.414292	non-changed (light grey)
chr1	79601804	79602604	-0.932	2.32193	non-changed (light grey)
chr1	163680563	163681363	-0.719	-0.400712	non-changed (light grey)
chr1	83061307	83062107	1.74	-0.122311	non-changed (light grey)
chr1	83099246	83100046	0.511	1.12683	non-changed (light grey)
chr1	178748796	178749596	-0.738	-0.0824622	down-regulated (orange)
chr1	51565709	51566509	0.391	0.612214	non-changed (light grey)
chr1	84861194	84861994	0.44	-0.239634	non-changed (light grey)
chr1	84991087	84991887	-1.48	1.61582	non-changed (light grey)
chr1	173072940	173073740	0.37	0.782709	non-changed (light grey)
chr1	85305722	85306522	0.000951	-0.00297157	non-changed (light grey)
chr1	85341705	85342505	-0.251	0.734988	non-changed (light grey)
chr1	87395267	87396067	0.506	-0.170254	non-changed (light grey)
chr1	36300745	36301545	0.268	0.819774	non-changed (light grey)
chr1	87546257	87547057	0.159	-0.758182	non-changed (light grey)
chr1	39189611	39190411	-0.026	-0.340467	non-changed (light grey)
chr1	91227054	91227854	1.31	-0.76184	non-changed (light grey)
chr1	137897784	137898584	-0.0582	0.458339	non-changed (light grey)
chr1	138520933	138521733	0.311	-0.408005	non-changed (light grey)
chr1	98768426	98769226	-0.217	-1.36823	non-changed (light grey)
chr1	99729438	99730238	-0.522	-0.219846	non-changed (light grey)
chr1	99729986	99730786	-0.748	-0.802257	non-changed (light grey)
chr1	105695785	105696585	-0.468	1.80847	non-changed (light grey)
chr1	107272442	107273242	-0.226	-1.12367	non-changed (light grey)
chr1	107378969	107379769	-0.0842	-1.16	non-changed (light grey)
chr1	108772015	108772815	1.03	1.00255	non-changed (light grey)
chr1	109689450	109690250	0.552	0.0256714	non-changed (light grey)
chr1	135272221	135273021	0.28	0.374796	non-changed (light grey)
chr1	186661289	186662089	-0.444	0.0237648	non-changed (light grey)
chr1	113556819	113557619	1.46	0.458317	non-changed (light grey)
chr1	115090567	115091367	0.28	0.565454	non-changed (light grey)
chr1	128367174	128367974	0.0254	0.386566	non-changed (light grey)
chr1	34491271	34492071	0.199	0.309047	non-changed (light grey)
chr1	132195594	132196394	-0.275	1.0519	non-changed (light grey)
chr1	132915916	132916716	0.512	0.464254	non-changed (light grey)
chr1	167701437	167702237	-0.567	-0.346559	non-changed (light grey)
chr1	173274582	173275382	-0.323	-0.211184	non-changed (light grey)
chr1	137307375	137308175	-0.0216	0.389537	non-changed (light grey)
chr1	137635763	137636563	0.505	1.19519	non-changed (light grey)
chr1	138622603	138623403	-0.432	-0.405464	non-changed (light grey)
chr1	182950911	182951711	-0.202	-0.251158	non-changed (light grey)
chr1	140088144	140088944	0.11	-1.18228	non-changed (light grey)
chr1	140163947	140164747	-0.0466	1.19519	non-changed (light grey)
chr1	40236199	40236999	-0.536	-0.348376	non-changed (light grey)
chr1	142261292	142262092	-1.18	0.465381	non-changed (light grey)
chr1	142460222	142461022	0.0439	0.574803	non-changed (light grey)
chr1	129795838	129796638	-1.14	-0.615653	non-changed (light grey)
chr1	143496417	143497217	1.07	0.804575	non-changed (light grey)
chr1	146177292	146178092	-0.133	1.31451	non-changed (light grey)
chr1	149494621	149495421	0.789	0.0731959	non-changed (light grey)
chr1	151605295	151606095	-0.617	-0.5101	non-changed (light grey)
chr1	152224371	152225171	-0.0638	0.608363	non-changed (light grey)
chr1	152437999	152438799	0.228	-2.17782	non-changed (light grey)
chr1	135557487	135558287	-0.198	-0.0888728	non-changed (light grey)
chr1	152734472	152735272	0.728	0.393431	non-changed (light grey)
chr1	153472390	153473190	0.497	3.05034	non-changed (light grey)
chr1	174919894	174920694	0.678	0.347057	up-regulated (dark grey)
chr1	154839157	154839957	0.127	0.122936	non-changed (light grey)
chr1	155148111	155148911	0.2	0.63941	non-changed (light grey)
chr1	155164808	155165608	0.677	1.22943	non-changed (light grey)
chr1	184179422	184180222	0.112	-0.282962	non-changed (light grey)
chr1	172104776	172105576	0.175	0.35283	non-changed (light grey)
chr1	185885395	185886195	0.075	-0.0463664	non-changed (light grey)
chr1	193136235	193137035	-0.103	-0.333237	non-changed (light grey)
chr1	90068497	90069297	0.0855	0.481001	non-changed (light grey)
chr1	167829892	167830692	-0.214	-0.926627	non-changed (light grey)
chr1	168668036	168668836	-0.259	-1.40834	non-changed (light grey)
chr1	171861871	171862671	-0.486	-0.813741	non-changed (light grey)
chr1	171987453	171988253	0.604	2.33985	non-changed (light grey)
chr1	93310530	93311330	0.706	0.605732	up-regulated (dark grey)
chr1	174660906	174661706	-0.662	1.61328	non-changed (light grey)
chr1	124104991	124105791	0.286	0.686337	non-changed (light grey)
chr1	174661329	174662129	-0.329	-0.534974	non-changed (light grey)
chr1	177282778	177283578	0.544	-1.76712	non-changed (light grey)
chr1	172796875	172797675	-0.428	0.0255882	non-changed (light grey)
chr1	182242853	182243653	0.153	0.386566	non-changed (light grey)
chr1	182556134	182556934	-0.309	2.54475	non-changed (light grey)
chr1	185777921	185778721	0.945	0.545982	non-changed (light grey)
chr1	184234745	184235545	-0.391	0.438313	non-changed (light grey)
chr1	31150528	31151328	0.362	0.419975	non-changed (light grey)
chr1	184523980	184524780	-0.455	-0.265012	non-changed (light grey)
chr1	185480651	185481451	0.182	-0.578005	non-changed (light grey)
chr1	31210539	31211339	-0.0547	0.210522	non-changed (light grey)
chr1	189633137	189633937	-0.431	-0.176191	non-changed (light grey)
chr1	191451573	191452373	0.515	2.73994	non-changed (light grey)
chr1	192726309	192727109	-0.467	0.769994	non-changed (light grey)
chr1	181516683	181517483	0.63	0.0588123	non-changed (light grey)
chr1	192915921	192916721	-0.809	0.427932	non-changed (light grey)
chr1	194738171	194738971	1.13	0.351985	non-changed (light grey)
chr1	182935302	182936102	-0.401	0.213241	non-changed (light grey)
chr1	10983008	10983808	-0.879	-0.281788	non-changed (light grey)
chr1	196696263	196697063	-0.661	-0.195425	non-changed (light grey)
chr1	72856418	72857218	-1.12	-0.753943	down-regulated (orange)
chr1	88387106	88387906	0.547	0.731141	non-changed (light grey)
chr1	133385710	133386510	0.946	0.752383	up-regulated (dark grey)
chr1	99667363	99668163	-1.06	-1.07663	down-regulated (orange)
chr1	130313159	130313959	-0.23	-0.377679	non-changed (light grey)
chr1	163308584	163309384	-1.42	-0.586673	down-regulated (orange)
chr1	67125004	67125804	0.393	1.00295	non-changed (light grey)
chr1	84296013	84296813	-1.94	-0.270056	down-regulated (orange)
chr1	186633183	186633983	-0.491	0.445661	non-changed (light grey)
chr1	33811692	33812492	-0.774	-0.12655	non-changed (light grey)
chr1	75176477	75177277	-0.525	-0.412321	non-changed (light grey)
chr1	120246491	120247291	-0.974	0.130863	non-changed (light grey)
chr1	135989263	135990063	-0.101	0.020245	non-changed (light grey)
chr1	180267523	180268323	-0.308	0.0735378	non-changed (light grey)
chr1	164670317	164671117	-0.287	-0.157596	non-changed (light grey)
chr1	168211272	168212072	0.649	0.407092	non-changed (light grey)
chr1	21069116	21069916	-0.644	-0.0670433	non-changed (light grey)
chr1	40220857	40221657	-0.775	-0.00228818	down-regulated (orange)
chr1	88383763	88384563	-0.204	0.336402	non-changed (light grey)
chr1	141557244	141558044	0.124	0.111998	non-changed (light grey)
chr1	169304428	169305228	0.0139	0.484506	non-changed (light grey)
chr1	193456253	193457053	0.331	0.132902	non-changed (light grey)
chr1	16189187	16189987	0.235	1.07219	non-changed (light grey)
chr1	34444415	34445215	-0.554	-0.266223	non-changed (light grey)
chr1	37356215	37357015	-0.735	-0.736038	non-changed (light grey)
chr1	52175830	52176630	0.289	0.539067	non-changed (light grey)
chr1	72381118	72381918	0.369	0.898705	non-changed (light grey)
chr1	95698145	95698945	0.0835	0.00516843	non-changed (light grey)
chr1	121437408	121438208	0.0675	-0.642257	non-changed (light grey)
chr1	176861107	176861907	-0.0391	0.48685	non-changed (light grey)
chr1	157652449	157653249	0.0452	-0.0694465	non-changed (light grey)
chr1	133818472	133819272	-0.527	0.0393772	non-changed (light grey)
chr1	163125777	163126577	0.119	-0.0627179	non-changed (light grey)
chr1	165924720	165925520	-0.0505	0.484839	non-changed (light grey)
chr1	191883272	191884072	-0.0115	0.251708	non-changed (light grey)
chr1	193303614	193304414	-0.0053	-0.679599	non-changed (light grey)
chr1	75017871	75018671	-0.274	-0.236081	non-changed (light grey)
chr1	95031424	95032224	-0.476	-1.03415	non-changed (light grey)
chr1	164743596	164744396	-0.0686	0.156374	non-changed (light grey)
chr1	166388365	166389165	0.0142	0.13808	non-changed (light grey)
chr1	174833272	174834072	0.0842	0.267677	non-changed (light grey)
chr1	184209359	184210159	-0.398	0.394739	non-changed (light grey)
chr1	15823348	15824148	0.32	1.06883	non-changed (light grey)
chr1	36595810	36596610	-0.493	-0.41554	non-changed (light grey)
chr1	69152209	69153009	0.303	0.448167	non-changed (light grey)
chr1	22125670	22126470	0.884	0.379384	non-changed (light grey)
chr1	88609519	88610319	0.773	0.828551	up-regulated (dark grey)
chr1	132694386	132695186	0.632	0.867433	non-changed (light grey)
chr1	180148574	180149374	-0.233	0.107749	non-changed (light grey)
chr1	195056526	195057326	-0.266	0.0534941	non-changed (light grey)
chr1	173098809	173099609	-0.218	0.350052	non-changed (light grey)
chr1	60716233	60717033	0.386	0.54701	non-changed (light grey)
chr1	74156023	74156823	-0.373	-0.0301059	non-changed (light grey)
chr1	89652106	89652906	0.0274	0.372564	non-changed (light grey)
chr1	131146960	131147760	0.156	0.564827	non-changed (light grey)
chr1	137210067	137210867	-0.0665	0.414198	non-changed (light grey)
chr1	159184185	159184985	0.241	0.313706	non-changed (light grey)
chr1	190476522	190477322	0.675	0.601625	non-changed (light grey)
chr1	193308543	193309343	0.275	0.221822	non-changed (light grey)
chr1	51912701	51913501	0.0553	-0.321886	non-changed (light grey)
chr1	95039257	95040057	-0.742	0.159401	non-changed (light grey)
chr1	133423789	133424589	-0.0573	0.439815	non-changed (light grey)
chr1	74797043	74797843	-0.662	0.0562872	non-changed (light grey)
chr1	120207484	120208284	-0.643	-0.128209	non-changed (light grey)
chr1	173144661	173145461	-0.0401	0.0511991	non-changed (light grey)
chr1	186694498	186695298	0.258	0.305247	non-changed (light grey)
chr1	196843017	196843817	-0.217	-0.563083	non-changed (light grey)
chr1	72772379	72773179	-1.67	-0.327794	down-regulated (orange)
chr1	74282453	74283253	0.0407	0.713676	non-changed (light grey)
chr1	91451641	91452441	-1.09	-0.237784	non-changed (light grey)
chr1	93196355	93197155	0.238	0.993409	non-changed (light grey)
chr1	138916887	138917687	-0.0242	-0.0952397	non-changed (light grey)
chr1	193412424	193413224	1	1.25642	non-changed (light grey)
chr1	88255659	88256459	-0.441	0.18611	non-changed (light grey)
chr1	45954692	45955492	-0.494	0.13978	non-changed (light grey)
chr1	89109910	89110710	0.16	0.232553	non-changed (light grey)
chr1	141977538	141978338	0.0135	0.119495	non-changed (light grey)
chr1	162009277	162010077	0.169	-0.398129	non-changed (light grey)
chr1	164573658	164574458	0.294	0.232553	non-changed (light grey)
chr1	40231770	40232570	-0.628	-0.993558	non-changed (light grey)
chr1	99495467	99496267	-0.694	-0.0136104	non-changed (light grey)
chr1	127590717	127591517	0.401	0.673643	non-changed (light grey)
chr1	132612211	132613011	-0.0397	0.103958	non-changed (light grey)
chr1	180336000	180336800	-0.289	0.296149	non-changed (light grey)
chr1	182947381	182948181	0.101	0.893442	non-changed (light grey)
chr1	184688251	184689051	-0.249	0.121944	non-changed (light grey)
chr1	75517811	75518611	-0.249	0.295518	non-changed (light grey)
chr1	133866704	133867504	-0.24	-0.0146684	non-changed (light grey)
chr1	157264207	157265007	-0.394	-0.0941867	non-changed (light grey)
chr1	159342402	159343202	-0.806	0.320297	non-changed (light grey)
chr1	167572112	167572912	-0.371	-0.287598	non-changed (light grey)
chr1	172627034	172627834	1.08	0.8154	up-regulated (dark grey)
chr1	174057445	174058245	-0.52	0.325038	non-changed (light grey)
chr1	55230293	55231093	-0.124	-0.0691725	non-changed (light grey)
chr1	184217611	184218411	-0.267	-0.0335974	non-changed (light grey)
chr1	13658548	13659348	0.187	-0.149706	non-changed (light grey)
chr1	37287961	37288761	-1.05	-0.864521	non-changed (light grey)
chr1	51913281	51914081	-0.0914	-0.295977	non-changed (light grey)
chr1	52556243	52557043	0.235	0.335201	non-changed (light grey)
chr1	71933322	71934122	0.00619	0.40923	non-changed (light grey)
chr1	137904377	137905177	0.235	0.124524	non-changed (light grey)
chr1	167159526	167160326	0.00943	0.243506	non-changed (light grey)
chr1	193662740	193663540	0.428	0.432975	non-changed (light grey)
chr1	196802271	196803071	0.0878	0.262284	non-changed (light grey)
chr1	157379925	157380725	-0.102	0.0777179	non-changed (light grey)
chr1	36427612	36428412	-0.595	-0.496578	non-changed (light grey)
chr1	58767771	58768571	0.22	0.678628	non-changed (light grey)
chr1	64839144	64839944	0.0909	-0.254835	non-changed (light grey)
chr1	166634599	166635399	-0.186	-0.333544	non-changed (light grey)
chr1	13646036	13646836	-0.677	-0.280191	down-regulated (orange)
chr1	51906282	51907082	0.183	0.214651	non-changed (light grey)
chr1	67138969	67139769	0.53	0.380369	non-changed (light grey)
chr1	74707990	74708790	-0.526	0.159299	non-changed (light grey)
chr1	133904365	133905165	-0.253	-0.298367	non-changed (light grey)
chr1	36122809	36123609	0.192	0.376443	non-changed (light grey)
chr1	154911987	154912787	0.395	0.268534	non-changed (light grey)
chr1	159433130	159433930	0.412	0.388814	non-changed (light grey)
chr1	163309982	163310782	-1.14	-0.30989	non-changed (light grey)
chr1	129970392	129971192	0.462	1.17958	non-changed (light grey)
chr1	167571216	167572016	-0.305	-0.0831412	non-changed (light grey)
chr1	182650053	182650853	0.342	-0.288771	non-changed (light grey)
chr1	49629206	49630006	0.191	0.367083	non-changed (light grey)
chr1	62099374	62100174	-0.0227	-0.0284897	non-changed (light grey)
chr1	60628143	60628943	-0.403	-0.207287	non-changed (light grey)
chr1	99666467	99667267	-0.485	0.318273	non-changed (light grey)
chr1	71768606	71769406	-0.887	-0.00634487	down-regulated (orange)
chr1	135813821	135814621	-0.271	0.0104586	non-changed (light grey)
chr1	157121909	157122709	-0.142	0.0768643	non-changed (light grey)
chr1	174077789	174078589	-0.401	0.027128	non-changed (light grey)
chr1	39424247	39425047	-0.415	-0.260105	non-changed (light grey)
chr1	96934787	96935587	0.48	0.104697	non-changed (light grey)
chr1	57448078	57448878	-0.333	0.538208	non-changed (light grey)
chr1	89967003	89967803	0.149	-0.184815	non-changed (light grey)
chr1	107075383	107076183	0.486	0.588016	non-changed (light grey)
chr1	192849752	192850552	0.0381	0.968406	non-changed (light grey)
chr1	44204436	44205236	-0.353	-0.117331	non-changed (light grey)
chr1	84868591	84869391	-0.247	-0.48741	non-changed (light grey)
chr1	95131905	95132705	0.241	0.130997	non-changed (light grey)
chr1	133834014	133834814	-0.76	-0.99479	non-changed (light grey)
chr1	186674808	186675608	-0.38	-0.0146378	non-changed (light grey)
chr1	102603366	102604166	0.117	0.429059	non-changed (light grey)
chr1	132718394	132719194	-0.167	0.0353053	non-changed (light grey)
chr1	133763504	133764304	-0.0537	-0.468053	non-changed (light grey)
chr1	164770198	164770998	-0.154	0.100315	non-changed (light grey)
chr1	174636255	174637055	0.0357	0.418343	non-changed (light grey)
chr1	75207094	75207894	-0.0753	-0.107457	non-changed (light grey)
chr1	129631814	129632614	0.0781	-0.00423761	non-changed (light grey)
chr1	166092566	166093366	0.212	-0.0292256	non-changed (light grey)
chr1	173347207	173348007	-0.0187	0.0539907	non-changed (light grey)
chr1	92134736	92135536	-1.4	-1.94892	non-changed (light grey)
chr1	107802622	107803422	-0.782	-0.264731	down-regulated (orange)
chr1	52874072	52874872	-0.194	-0.217574	non-changed (light grey)
chr1	75117895	75118695	0.735	0.549754	non-changed (light grey)
chr1	90922455	90923255	-0.452	-0.209725	non-changed (light grey)
chr1	133903639	133904439	-0.799	0.0127019	down-regulated (orange)
chr1	136069437	136070237	-0.249	-0.319294	non-changed (light grey)
chr1	162721874	162722674	-0.16	-0.301787	non-changed (light grey)
chr1	173080479	173081279	-0.368	-0.0323784	non-changed (light grey)
chr1	195136575	195137375	0.000923	0.0818785	non-changed (light grey)
chr1	178975729	178976529	0.461	0.613501	non-changed (light grey)
chr1	185881831	185882631	0.0536	0.213244	non-changed (light grey)
chr1	182139981	182140781	-0.249	0.148247	non-changed (light grey)
chr1	162916943	162917743	-0.0564	0.0330406	non-changed (light grey)
chr1	195055538	195056338	-0.0273	0.100332	non-changed (light grey)
chr1	70964710	70965510	-0.282	0.610279	non-changed (light grey)
chr1	109833622	109834422	0.129	0.95678	non-changed (light grey)
chr1	122161524	122162324	0.0805	-0.0198733	non-changed (light grey)
chr1	23487527	23488327	-0.32	0.716978	non-changed (light grey)
chr1	135020569	135021369	0.475	1.32438	non-changed (light grey)
chr1	138566148	138566948	0.22	0.0584768	non-changed (light grey)
chr1	176971303	176972103	0.513	0.126912	non-changed (light grey)
chr1	80322095	80322895	-0.97	0.386447	non-changed (light grey)
chr1	152998123	152998923	0.0785	0.566859	non-changed (light grey)
chr1	193006841	193007641	0.272	0.109885	non-changed (light grey)
chr1	172968214	172969014	-0.272	-0.23954	non-changed (light grey)
chr1	87690623	87691423	-0.245	-0.731484	non-changed (light grey)
chr1	128518514	128519314	0.2	0.246467	non-changed (light grey)
chr1	135017606	135018406	0.378	0.183689	non-changed (light grey)
chr1	183406066	183406866	0.503	0.710547	non-changed (light grey)
chr1	193730182	193730982	0.311	-0.466445	non-changed (light grey)
chr1	33153497	33154297	-0.0723	1.15936	non-changed (light grey)
chr1	22106346	22107146	0.562	0.579582	non-changed (light grey)
chr1	166643896	166644696	-0.0136	0.578429	non-changed (light grey)
chr1	54601988	54602788	-0.207	-0.052747	non-changed (light grey)
chr1	72353540	72354340	0.188	-0.453198	non-changed (light grey)
chr1	75232396	75233196	-0.0128	-0.295354	non-changed (light grey)
chr1	121461998	121462798	-0.488	-0.489834	non-changed (light grey)
chr1	121545046	121545846	-0.434	-0.40379	non-changed (light grey)
chr1	137207712	137208512	0.452	0.535151	non-changed (light grey)
chr1	166081402	166082202	-0.19	-0.131778	non-changed (light grey)
chr1	54599574	54600374	-0.353	0.259728	non-changed (light grey)
chr1	89669638	89670438	-0.0289	0.66911	non-changed (light grey)
chr1	95034912	95035712	-0.0729	-0.0761547	non-changed (light grey)
chr1	193269034	193269834	-0.125	0.148436	non-changed (light grey)
chr1	164896222	164897022	-1.41	-0.803987	down-regulated (orange)
chr1	174581460	174582260	0.0558	0.421802	non-changed (light grey)
chr1	71625873	71626673	0.2	0.381863	non-changed (light grey)
chr1	75070858	75071658	-0.799	0.217802	non-changed (light grey)
chr1	84415850	84416650	-0.569	-0.458867	non-changed (light grey)
chr1	179640847	179641647	1.74	1.98017	up-regulated (dark grey)
chr1	181766133	181766933	-0.702	-0.829599	non-changed (light grey)
chr1	193511174	193511974	-0.0503	-0.288125	non-changed (light grey)
chr1	72301057	72301857	0.183	0.3218	non-changed (light grey)
chr1	172255048	172255848	0.286	0.592245	non-changed (light grey)
chr1	121533617	121534417	0.111	0.179384	non-changed (light grey)
chr1	166633472	166634272	-0.421	0.164785	non-changed (light grey)
chr1	167933125	167933925	-0.421	0.472468	non-changed (light grey)
chr1	172902734	172903534	-0.138	1.02373	non-changed (light grey)
chr1	193317827	193318627	-0.0356	-0.143787	non-changed (light grey)
chr1	36661157	36661957	0.0541	0.561999	non-changed (light grey)
chr1	39162292	39163092	-0.431	-0.0151465	non-changed (light grey)
chr1	90315355	90316155	-0.0693	0.387886	non-changed (light grey)
chr1	193237479	193238279	-0.199	0.112148	non-changed (light grey)
chr1	156946331	156947131	0.167	0.0730965	non-changed (light grey)
chr1	23261020	23261820	-0.255	-0.932777	non-changed (light grey)
chr1	58561505	58562305	-0.372	-0.154134	non-changed (light grey)
chr1	64789011	64789811	0.774	-0.307032	non-changed (light grey)
chr1	73975609	73976409	-0.382	-0.700533	non-changed (light grey)
chr1	193820271	193821071	0.627	0.543759	non-changed (light grey)
chr1	196957259	196958059	-0.0303	0.213404	non-changed (light grey)
chr1	53369952	53370752	-0.187	0.051715	non-changed (light grey)
chr1	132554412	132555212	-0.0753	0.646855	non-changed (light grey)
chr1	142303134	142303934	-0.078	0.420576	non-changed (light grey)
chr1	132557751	132558551	0.4	0.462604	non-changed (light grey)
chr1	133511097	133511897	-0.281	-0.100988	non-changed (light grey)
chr1	136118470	136119270	-0.422	-0.0858579	non-changed (light grey)
chr1	155617818	155618618	1.03	0.338559	up-regulated (dark grey)
chr1	158749134	158749934	0.285	0.336646	non-changed (light grey)
chr1	170296154	170296954	0.783	0.414817	non-changed (light grey)
chr1	5124071	5124871	0.588	1.04941	non-changed (light grey)
chr1	113761058	113761858	-0.484	-0.130053	non-changed (light grey)
chr1	138579433	138580233	0.301	0.0876885	non-changed (light grey)
chr1	155334427	155335227	-0.271	0.288285	non-changed (light grey)
chr1	133693468	133694268	0.301	0.469912	non-changed (light grey)
chr1	170402461	170403261	-1.11	-1.26457	non-changed (light grey)
chr1	172570059	172570859	-0.218	-0.229038	non-changed (light grey)
chr1	195063349	195064149	0.299	0.0398155	non-changed (light grey)
chr1	84282075	84282875	-0.365	0.0819978	non-changed (light grey)
chr1	121060058	121060858	-0.912	-0.966183	non-changed (light grey)
chr1	130483279	130484079	-0.142	-0.145795	non-changed (light grey)
chr1	130728807	130729607	-0.72	-0.619438	non-changed (light grey)
chr1	140502971	140503771	-0.319	0.0030712	non-changed (light grey)
chr1	74116367	74117167	-0.304	0.497437	non-changed (light grey)
chr1	187155772	187156572	0.334	0.203549	non-changed (light grey)
chr1	195132800	195133600	-0.812	-0.329951	non-changed (light grey)
chr1	64841655	64842455	-0.181	0.133416	non-changed (light grey)
chr1	138831870	138832670	0.451	-0.184209	non-changed (light grey)
chr1	36837306	36838106	-0.395	0.413617	non-changed (light grey)
chr1	44175330	44176130	0.156	0.073758	non-changed (light grey)
chr1	54580434	54581234	0.368	0.708796	non-changed (light grey)
chr1	136453197	136453997	0.418	0.00636016	non-changed (light grey)
chr1	158648861	158649661	0.653	-0.31582	non-changed (light grey)
chr1	189579299	189580099	-0.0798	-0.334532	non-changed (light grey)
chr1	158587442	158588242	0.113	0.292613	non-changed (light grey)
chr1	190702172	190702972	0.363	0.498336	non-changed (light grey)
chr1	121929525	121930325	0.429	-0.027282	non-changed (light grey)
chr1	141677559	141678359	0.323	-0.134905	non-changed (light grey)
chr1	164899583	164900383	-1.92	-0.85377	non-changed (light grey)
chr1	16509180	16509980	-0.277	0.0287425	non-changed (light grey)
chr1	74350246	74351046	-0.407	-0.264121	non-changed (light grey)
chr1	87856436	87857236	0.137	-0.281377	non-changed (light grey)
chr1	142077059	142077859	0.468	-0.205696	non-changed (light grey)
chr1	4800405	4801205	-0.217	-0.249822	non-changed (light grey)
chr1	9937483	9938283	1.02	1.06068	non-changed (light grey)
chr1	75313936	75314736	-0.0445	0.275261	non-changed (light grey)
chr1	71934118	71934918	0.093	0.574722	non-changed (light grey)
chr1	24114080	24114880	0.304	0.529652	non-changed (light grey)
chr1	88072476	88073276	0.193	0.348218	non-changed (light grey)
chr1	132663324	132664124	-0.835	-0.492818	down-regulated (orange)
chr1	155122352	155123152	-1.07	0.533812	non-changed (light grey)
chr1	60724678	60725478	0.439	0.111677	non-changed (light grey)
chr1	70738884	70739684	-0.0367	0.25143	non-changed (light grey)
chr1	74947280	74948080	-0.0355	0.166804	non-changed (light grey)
chr1	51816267	51817067	-0.437	0.106969	non-changed (light grey)
chr1	82280343	82281143	-0.101	-0.219401	non-changed (light grey)
chr1	94026812	94027612	-0.825	-0.874304	non-changed (light grey)
chr1	107823304	107824104	-0.712	-0.353107	non-changed (light grey)
chr1	39072168	39072968	-0.269	-0.198232	non-changed (light grey)
chr1	84874025	84874825	-0.197	0.28698	non-changed (light grey)
chr1	132722971	132723771	0.371	-0.0460204	non-changed (light grey)
chr1	155539415	155540215	-1.4	-0.663382	non-changed (light grey)
chr1	157122713	157123513	-0.49	-0.624924	non-changed (light grey)
chr1	173152309	173153109	-0.0441	0.148854	non-changed (light grey)
chr1	193961758	193962558	-0.0974	-0.029255	non-changed (light grey)
chr1	66747137	66747937	-0.0723	-0.0624909	non-changed (light grey)
chr1	155748128	155748928	-0.447	0.308074	non-changed (light grey)
chr1	4797351	4798151	-0.126	-0.0778267	non-changed (light grey)
chr1	4819107	4819907	-0.215	0.543057	non-changed (light grey)
chr1	58026612	58027412	-0.342	0.372821	non-changed (light grey)
chr1	184436087	184436887	0.0371	-0.495884	non-changed (light grey)
chr1	44186720	44187520	-0.0984	0.638098	non-changed (light grey)
chr1	84250241	84251041	-0.132	0.443909	non-changed (light grey)
chr1	62771298	62772098	0.111	0.177958	non-changed (light grey)
chr1	88504418	88505218	-0.434	0.237665	non-changed (light grey)
chr1	138851442	138852242	0.226	0.445735	non-changed (light grey)
chr1	193748250	193749050	0.548	0.332593	non-changed (light grey)
chr1	95019618	95020418	-0.498	-0.389137	non-changed (light grey)
chr1	33776443	33777243	0.397	0.027368	non-changed (light grey)
chr1	60881319	60882119	-0.371	0.554794	non-changed (light grey)
chr1	88925010	88925810	0.112	0.209369	non-changed (light grey)
chr1	104631735	104632535	-0.675	0.624552	non-changed (light grey)
chr1	127331912	127332712	0.219	0.0185068	non-changed (light grey)
chr1	107797125	107797925	-0.398	0.164353	non-changed (light grey)
chr1	134035807	134036607	-0.135	-0.106278	non-changed (light grey)
chr1	23263291	23264091	-0.179	0.355079	non-changed (light grey)
chr1	43329889	43330689	0.554	0.205816	non-changed (light grey)
chr1	54671621	54672421	-0.283	0.697815	non-changed (light grey)
chr1	64167490	64168290	0.0497	-0.171654	non-changed (light grey)
chr1	181956209	181957009	-0.804	-0.864709	non-changed (light grey)
chr1	188572951	188573751	-0.199	0.0368688	non-changed (light grey)
chr1	33271012	33271812	0.263	0.565865	non-changed (light grey)
chr1	167414607	167415407	-0.821	-0.228241	non-changed (light grey)
chr1	108176675	108177475	0.0767	0.400123	non-changed (light grey)
chr1	134483056	134483856	0.0144	0.210113	non-changed (light grey)
chr1	169238339	169239139	-0.283	0.164492	non-changed (light grey)
chr1	184897244	184898044	-0.164	-0.063224	non-changed (light grey)
chr1	193047783	193048583	-0.0537	-0.0816993	non-changed (light grey)
chr1	36413737	36414537	0.224	0.383348	non-changed (light grey)
chr1	43306947	43307747	0.0653	-0.179492	non-changed (light grey)
chr1	82141582	82142382	0.753	1.24695	non-changed (light grey)
chr1	178912458	178913258	0.929	1.05973	up-regulated (dark grey)
chr1	172537250	172538050	0.434	0.336512	non-changed (light grey)
chr1	9620065	9620865	0.973	0.650943	up-regulated (dark grey)
chr1	23272595	23273395	0.0452	-0.311458	non-changed (light grey)
chr1	33270548	33271348	0.0941	0.916765	non-changed (light grey)
chr1	121188907	121189707	-0.673	-0.0146152	non-changed (light grey)
chr1	135779069	135779869	0.393	-0.138987	non-changed (light grey)
chr1	162210441	162211241	0.315	0.175037	non-changed (light grey)
chr1	195088179	195088979	0.0331	-0.382128	non-changed (light grey)
chr1	66947327	66948127	0.715	-0.224777	non-changed (light grey)
chr1	121116222	121117022	-0.245	-0.342381	non-changed (light grey)
chr1	4775295	4776095	-0.253	0.0161993	non-changed (light grey)
chr1	129670239	129671039	-0.245	0.365556	non-changed (light grey)
chr1	52806704	52807504	0.185	0.416922	non-changed (light grey)
chr1	59258190	59258990	0.908	0.612691	non-changed (light grey)
chr1	108670454	108671254	0.202	0.0421959	non-changed (light grey)
chr1	138362446	138363246	0.452	-0.325066	non-changed (light grey)
chr1	138745172	138745972	-0.494	0.855528	non-changed (light grey)
chr1	167062241	167063041	0.301	0.261464	non-changed (light grey)
chr1	173133413	173134213	-0.594	0.750344	non-changed (light grey)
chr1	58170716	58171516	0.271	0.346325	non-changed (light grey)
chr1	138906756	138907556	0.251	0.404992	non-changed (light grey)
chr1	194644514	194645314	0.752	0.956012	non-changed (light grey)
chr1	60237425	60238225	-0.521	-0.685082	non-changed (light grey)
chr1	83903274	83904074	-0.185	0.741998	non-changed (light grey)
chr1	133110748	133111548	0.266	0.0184963	non-changed (light grey)
chr1	141911054	141911854	0.152	0.0976183	non-changed (light grey)
chr1	179388842	179389642	0.517	1.4317	non-changed (light grey)
chr1	182930459	182931259	-0.188	-0.111451	non-changed (light grey)
chr1	13564806	13565606	0.993	0.541268	up-regulated (dark grey)
chr1	52552277	52553077	0.131	0.0344254	non-changed (light grey)
chr1	16646758	16647558	-0.178	0.192311	non-changed (light grey)
chr1	60878103	60878903	0.391	0.795372	non-changed (light grey)
chr1	62469392	62470192	-0.408	0.0421768	non-changed (light grey)
chr1	120509848	120510648	0.376	-0.00205496	non-changed (light grey)
chr1	142161261	142162061	0.381	0.529269	non-changed (light grey)
chr1	176702010	176702810	-0.164	-0.133807	non-changed (light grey)
chr1	72757324	72758124	-0.0718	-0.113977	non-changed (light grey)
chr1	108692979	108693779	-0.261	0.0649023	non-changed (light grey)
chr1	157672880	157673680	-0.00607	0.749503	non-changed (light grey)
chr1	186705675	186706475	-0.406	0.359429	non-changed (light grey)
chr1	120491610	120492410	0.402	0.433983	non-changed (light grey)
chr1	67162893	67163693	0.344	0.152116	non-changed (light grey)
chr1	169279758	169280558	-0.137	0.0455107	non-changed (light grey)
chr1	121956971	121957771	0.171	0.980014	non-changed (light grey)
chr1	132968629	132969429	-0.992	-0.656605	down-regulated (orange)
chr1	138842387	138843187	-0.243	0.657297	non-changed (light grey)
chr1	193049147	193049947	0.619	0.470613	non-changed (light grey)
chr1	60903476	60904276	-0.333	-0.0762936	non-changed (light grey)
chr1	172126207	172127007	0.109	0.56221	non-changed (light grey)
chr1	188754402	188755202	-1.21	-0.0364183	non-changed (light grey)
chr1	39648717	39649517	-0.156	0.130898	non-changed (light grey)
chr1	3504612	3505412	0.65	0.691544	non-changed (light grey)
chr1	74152076	74152876	-0.913	-0.917069	non-changed (light grey)
chr1	90387945	90388745	-0.833	-0.118144	non-changed (light grey)
chr1	121191516	121192316	-0.955	0.0100384	non-changed (light grey)
chr1	135123257	135124057	0.0278	-0.288252	non-changed (light grey)
chr1	156029453	156030253	0.447	-0.667301	non-changed (light grey)
chr1	174862145	174862945	0.631	1.66664	non-changed (light grey)
chr1	22917626	22918426	0.483	0.74241	non-changed (light grey)
chr1	90005519	90006319	-0.0316	0.145887	non-changed (light grey)
chr1	95239646	95240446	0.0528	0.290127	non-changed (light grey)
chr1	171899054	171899854	0.303	0.234102	non-changed (light grey)
chr1	136257746	136258546	-0.884	-0.705048	down-regulated (orange)
chr1	10594053	10594853	-0.733	-0.390774	non-changed (light grey)
chr1	92991936	92992736	-0.785	-0.857621	non-changed (light grey)
chr1	193900838	193901638	1.14	1.25834	up-regulated (dark grey)
chr1	30994044	30994844	-0.763	-0.165957	non-changed (light grey)
chr1	58480498	58481298	-0.221	0.149221	non-changed (light grey)
chr1	74104769	74105569	0.0287	-0.319364	non-changed (light grey)
chr1	129672570	129673370	-0.347	0.062543	non-changed (light grey)
chr1	184419700	184420500	0.277	0.561201	non-changed (light grey)
chr1	174562801	174563601	-0.191	0.151107	non-changed (light grey)
chr1	184532183	184532983	0.472	0.610881	non-changed (light grey)
chr1	35820677	35821477	-0.374	0.113521	non-changed (light grey)
chr1	55136397	55137197	-1.64	0.128015	non-changed (light grey)
chr1	63184968	63185768	0.142	0.400785	non-changed (light grey)
chr1	169176983	169177783	0.583	1.18229	non-changed (light grey)
chr1	191511668	191512468	0.127	0.272664	non-changed (light grey)
chr1	196307928	196308728	0.269	-0.181766	non-changed (light grey)
chr1	89921143	89921943	0.2	-0.354948	non-changed (light grey)
chr1	109536700	109537500	-0.497	0.574736	non-changed (light grey)
chr1	159456573	159457373	-0.0539	-0.0613679	non-changed (light grey)
chr1	153180010	153180810	-1.45	-1.05025	down-regulated (orange)
chr1	159011069	159011869	0.142	0.440302	non-changed (light grey)
chr1	172813031	172813831	0.328	0.300817	non-changed (light grey)
chr1	195034049	195034849	-0.13	-0.331511	non-changed (light grey)
chr1	39502170	39502970	-1.61	-1.15907	down-regulated (orange)
chr1	39535318	39536118	-0.48	-0.540589	non-changed (light grey)
chr1	58169494	58170294	0.543	0.422449	non-changed (light grey)
chr1	75650080	75650880	-0.371	0.0192591	non-changed (light grey)
chr1	138124579	138125379	0.653	0.243278	non-changed (light grey)
chr1	180248189	180248989	-0.349	0.014331	non-changed (light grey)
chr1	173486261	173487061	0.236	0.458763	non-changed (light grey)
chr1	193664437	193665237	0.38	0.7139	non-changed (light grey)
chr1	41608218	41609018	0.804	1.52517	non-changed (light grey)
chr1	89947219	89948019	0.358	1.00078	non-changed (light grey)
chr1	162722837	162723637	0.101	0.123169	non-changed (light grey)
chr1	184844087	184844887	0.327	0.539516	non-changed (light grey)
chr1	24106841	24107641	-0.377	0.0669875	non-changed (light grey)
chr1	45960710	45961510	-0.0504	0.72891	non-changed (light grey)
chr1	163000492	163001292	-0.653	0.213363	non-changed (light grey)
chr1	88050753	88051553	0.25	0.527937	non-changed (light grey)
chr1	141909451	141910251	-0.00798	0.497308	non-changed (light grey)
chr1	166191364	166192164	-0.788	-1.0267	non-changed (light grey)
chr1	64663547	64664347	-0.31	0.639039	non-changed (light grey)
chr1	72353089	72353889	0.19	0.0529866	non-changed (light grey)
chr1	88394220	88395020	0.663	1.14741	up-regulated (dark grey)
chr1	91610849	91611649	0.957	0.835336	non-changed (light grey)
chr1	193617658	193618458	-0.213	-0.172192	non-changed (light grey)
chr1	155832603	155833403	0.876	0.505908	non-changed (light grey)
chr1	176730317	176731117	-0.948	-1.1409	non-changed (light grey)
chr1	184753839	184754639	-0.472	-0.482537	non-changed (light grey)
chr1	43590965	43591765	0.123	0.745212	non-changed (light grey)
chr1	75584540	75585340	0.239	0.164794	non-changed (light grey)
chr1	89797301	89798101	0.902	0.162346	up-regulated (dark grey)
chr1	122166397	122167197	-0.276	0.0409644	non-changed (light grey)
chr1	74381984	74382784	0.0799	0.272737	non-changed (light grey)
chr1	133807273	133808073	-0.802	0.172155	down-regulated (orange)
chr1	136138609	136139409	-0.392	-0.256176	non-changed (light grey)
chr1	155548437	155549237	-1.6	-1.41809	down-regulated (orange)
chr1	182498728	182499528	0.336	0.746843	non-changed (light grey)
chr1	188181817	188182617	0.891	1.15143	non-changed (light grey)
chr1	24800016	24800816	-1.1	-0.756078	non-changed (light grey)
chr1	82279696	82280496	-0.424	-0.19878	non-changed (light grey)
chr1	132725031	132725831	0.167	0.181439	non-changed (light grey)
chr1	136852240	136853040	-0.496	0.575536	non-changed (light grey)
chr1	31075922	31076722	0.0927	0.0383127	non-changed (light grey)
chr1	173275311	173276111	-0.0573	0.0374924	non-changed (light grey)
chr1	16654957	16655757	-0.494	-0.0193129	non-changed (light grey)
chr1	75056368	75057168	0.349	0.6504	non-changed (light grey)
chr1	88393577	88394377	0.767	0.479749	non-changed (light grey)
chr1	95589864	95590664	-1.81	-1.58793	down-regulated (orange)
chr1	132753964	132754764	-1.22	-1.16291	down-regulated (orange)
chr1	170432063	170432863	-0.0255	-0.308829	non-changed (light grey)
chr1	20059645	20060445	-0.273	1.19031	non-changed (light grey)
chr1	133815435	133816235	-1.06	-0.277337	down-regulated (orange)
chr1	192028185	192028985	-0.0624	0.48174	non-changed (light grey)
chr1	95374850	95375650	-0.118	0.0804429	non-changed (light grey)
chr1	166341223	166342023	0.751	0.543644	up-regulated (dark grey)
chr1	72745139	72745939	0.245	0.728509	non-changed (light grey)
chr1	108671138	108671938	0.00515	0.474401	non-changed (light grey)
chr1	157404933	157405733	0.0711	0.312954	non-changed (light grey)
chr1	192752835	192753635	0.164	0.667376	non-changed (light grey)
chr1	15795269	15796069	-0.322	-0.662798	non-changed (light grey)
chr1	56680807	56681607	0.154	0.89157	non-changed (light grey)
chr1	59469936	59470736	1.17	0.220433	up-regulated (dark grey)
chr1	61654835	61655635	-0.842	0.619472	non-changed (light grey)
chr1	99558025	99558825	-1.35	0.0312697	down-regulated (orange)
chr1	182140754	182141554	-0.00153	0.745199	non-changed (light grey)
chr1	138817122	138817922	-1.07	-0.775004	non-changed (light grey)
chr1	155179685	155180485	-1.11	-0.370607	down-regulated (orange)
chr1	182967631	182968431	0.46	0.279602	non-changed (light grey)
chr1	55293730	55294530	-0.251	0.00744503	non-changed (light grey)
chr1	59214457	59215257	0.666	0.579935	non-changed (light grey)
chr1	108164538	108165338	0.49	0.150208	non-changed (light grey)
chr1	134034354	134035154	0.121	-0.448817	non-changed (light grey)
chr1	153347864	153348664	-0.267	-0.210732	non-changed (light grey)
chr1	94925790	94926590	-0.531	-0.753561	non-changed (light grey)
chr1	173162311	173163111	-0.865	0.389694	down-regulated (orange)
chr1	193704704	193705504	0.688	-0.065199	non-changed (light grey)
chr1	72226306	72227106	-0.184	-0.0601674	non-changed (light grey)
chr1	88330740	88331540	-1.08	-0.586116	down-regulated (orange)
chr1	129652122	129652922	-0.0436	0.66916	non-changed (light grey)
chr1	155544467	155545267	-1.14	-0.47837	non-changed (light grey)
chr1	182698247	182699047	-0.179	0.195067	non-changed (light grey)
chr1	189032146	189032946	0.184	0.350129	non-changed (light grey)
chr1	193819506	193820306	0.485	0.604519	non-changed (light grey)
chr1	180165888	180166688	-0.0687	0.186639	non-changed (light grey)
chr1	13659507	13660307	0.434	-0.0877347	non-changed (light grey)
chr1	51569579	51570379	0.127	0.282499	non-changed (light grey)
chr1	89660246	89661046	-0.0581	0.918541	non-changed (light grey)
chr1	135560936	135561736	0.814	0.309022	up-regulated (dark grey)
chr1	38232730	38233530	0.99	1.07103	non-changed (light grey)
chr1	64799509	64800309	-0.0143	-0.041562	non-changed (light grey)
chr1	89904640	89905440	-0.365	-0.585275	non-changed (light grey)
chr1	95239070	95239870	0.346	-0.431439	non-changed (light grey)
chr1	95583161	95583961	-0.622	-0.333606	non-changed (light grey)
chr1	194909040	194909840	0.695	0.817021	non-changed (light grey)
chr1	138806414	138807214	-0.333	0.00802722	non-changed (light grey)
chr1	4503887	4504687	0.463	1.13201	non-changed (light grey)
chr1	5301588	5302388	0.0596	1.66441	non-changed (light grey)
chr1	36582273	36583073	-0.611	-0.518	non-changed (light grey)
chr1	59727385	59728185	-0.409	0.174085	non-changed (light grey)
chr1	69940753	69941553	0.915	1.67029	non-changed (light grey)
chr1	78534772	78535572	0.12	-0.00584518	non-changed (light grey)
chr1	129251604	129252404	0.165	1.2493	non-changed (light grey)
chr1	74552119	74552919	-0.165	0.190733	non-changed (light grey)
chr1	130511269	130512069	-0.529	-1.54463	non-changed (light grey)
chr1	134252105	134252905	0.649	0.317288	non-changed (light grey)
chr1	136351590	136352390	-0.436	-0.433529	non-changed (light grey)
chr1	158488367	158489167	-0.147	0.197826	non-changed (light grey)
chr1	174056305	174057105	-0.393	-1.4985	non-changed (light grey)
chr1	180266292	180267092	-0.626	-0.599203	non-changed (light grey)
chr1	193564240	193565040	0.121	0.239448	non-changed (light grey)
chr1	4781474	4782274	0.546	-0.220573	non-changed (light grey)
chr1	33098881	33099681	0.149	0.0364688	non-changed (light grey)
chr1	157883305	157884105	-0.0298	0.184638	non-changed (light grey)
chr1	59969383	59970183	-0.133	-0.160611	non-changed (light grey)
chr1	84269374	84270174	-0.524	-0.166595	non-changed (light grey)
chr1	91350921	91351721	0.149	0.0625039	non-changed (light grey)
chr1	121803562	121804362	0.467	1.11576	non-changed (light grey)
chr1	162518978	162519778	-0.409	0.692355	non-changed (light grey)
chr1	166350586	166351386	1.05	0.920058	up-regulated (dark grey)
chr1	188843667	188844467	0.261	-0.238693	non-changed (light grey)
chr1	181733511	181734311	-0.284	0.201589	non-changed (light grey)
chr1	78139450	78140250	0.219	0.739908	non-changed (light grey)
chr1	81964090	81964890	0.56	0.79885	non-changed (light grey)
chr1	88775187	88775987	0.0349	0.868711	non-changed (light grey)
chr1	158388514	158389314	0.237	-0.0211845	non-changed (light grey)
chr1	159185733	159186533	0.44	-0.198734	non-changed (light grey)
chr1	188609044	188609844	-0.37	1.20076	non-changed (light grey)
chr1	74350835	74351635	-0.271	-0.434078	non-changed (light grey)
chr1	136190453	136191253	-0.892	-0.304811	non-changed (light grey)
chr1	140505712	140506512	-0.0627	0.46163	non-changed (light grey)
chr1	172905650	172906450	0.438	1.44683	non-changed (light grey)
chr1	182146602	182147402	0.226	0.274354	non-changed (light grey)
chr1	174078514	174079314	-0.337	-0.380406	non-changed (light grey)
chr1	184356732	184357532	-0.589	0.161247	non-changed (light grey)
chr1	55774987	55775787	0.772	0.948635	non-changed (light grey)
chr1	57428054	57428854	-0.117	0.241935	non-changed (light grey)
chr1	65159221	65160021	0.997	0.513633	up-regulated (dark grey)
chr1	182337187	182337987	0.24	0.169493	non-changed (light grey)
chr1	39249302	39250102	-0.34	0.0374924	non-changed (light grey)
chr1	59480438	59481238	0.945	0.55303	non-changed (light grey)
chr1	138222378	138223178	-1.37	-1.06624	non-changed (light grey)
chr1	193465033	193465833	0.125	0.564057	non-changed (light grey)
chr1	153065387	153066187	-0.305	0.144528	non-changed (light grey)
chr1	163061120	163061920	-0.000449	-0.175694	non-changed (light grey)
chr1	167260584	167261384	-2.13	-1.11629	down-regulated (orange)
chr1	194638706	194639506	0.672	1.10628	non-changed (light grey)
chr1	5072919	5073719	-0.583	-0.204996	non-changed (light grey)
chr1	16678230	16679030	0.03	-0.628279	non-changed (light grey)
chr1	40228604	40229404	0.247	0.326165	non-changed (light grey)
chr1	42589537	42590337	-0.678	-0.734651	non-changed (light grey)
chr1	52558286	52559086	0.232	0.424498	non-changed (light grey)
chr1	84274662	84275462	-0.395	0.671021	non-changed (light grey)
chr1	93309728	93310528	0.468	0.52761	non-changed (light grey)
chr1	58709109	58709909	0.509	0.622245	non-changed (light grey)
chr1	84299148	84299948	-0.725	-1.48221	non-changed (light grey)
chr1	89999296	90000096	0.259	-0.219242	non-changed (light grey)
chr1	134999736	135000536	0.127	0.22786	non-changed (light grey)
chr1	157474587	157475387	0.748	1.21346	non-changed (light grey)
chr1	163899061	163899861	-0.103	-0.359205	non-changed (light grey)
chr1	174241350	174242150	-0.00191	-0.0720731	non-changed (light grey)
chr1	23189182	23189982	0.148	0.453718	non-changed (light grey)
chr1	24104170	24104970	0.125	0.0727076	non-changed (light grey)
chr1	155525988	155526788	-0.245	0.127391	non-changed (light grey)
chr1	62753292	62754092	-0.023	0.701749	non-changed (light grey)
chr1	97209659	97210459	-0.165	0.430837	non-changed (light grey)
chr1	129886655	129887455	-0.845	-0.75645	non-changed (light grey)
chr1	133903151	133903951	-0.755	-1.20908	down-regulated (orange)
chr1	141705075	141705875	0.364	0.117508	non-changed (light grey)
chr1	157850288	157851088	0.544	0.978898	non-changed (light grey)
chr1	92499581	92500381	-0.142	0.126912	non-changed (light grey)
chr1	123327305	123328105	-0.277	-0.776684	non-changed (light grey)
chr1	169201741	169202541	0.0435	-0.120708	non-changed (light grey)
chr1	121190203	121191003	-0.485	-0.108752	non-changed (light grey)
chr1	173495851	173496651	0.996	1.01849	non-changed (light grey)
chr1	174917607	174918407	0.541	0.773369	non-changed (light grey)
chr1	59294487	59295287	0.622	0.0799415	non-changed (light grey)
chr1	130131584	130132384	0.325	0.638654	non-changed (light grey)
chr1	136258305	136259105	-0.617	-0.248894	non-changed (light grey)
chr1	165861066	165861866	-0.173	-0.205469	non-changed (light grey)
chr1	71680845	71681645	-0.0035	0.358427	non-changed (light grey)
chr1	16298915	16299715	-0.725	0.26736	non-changed (light grey)
chr1	37355439	37356239	-0.483	-0.0585371	non-changed (light grey)
chr1	37398538	37399338	0.32	0.151225	non-changed (light grey)
chr1	40237403	40238203	-0.32	-0.288113	non-changed (light grey)
chr1	129886202	129887002	-0.813	-0.87083	non-changed (light grey)
chr1	163190774	163191574	0.396	-0.0553755	non-changed (light grey)
chr1	189061604	189062404	-0.00709	0.520467	non-changed (light grey)
chr1	194916128	194916928	0.51	0.760772	non-changed (light grey)
chr1	5264715	5265515	0.136	1.4138	non-changed (light grey)
chr1	43541925	43542725	0.167	0.0825164	non-changed (light grey)
chr1	132660443	132661243	-0.754	-1.17746	down-regulated (orange)
chr1	67107923	67108723	-0.0489	-0.247368	non-changed (light grey)
chr1	109455896	109456696	1.62	1.2668	non-changed (light grey)
chr1	174715895	174716695	-0.529	-0.912259	non-changed (light grey)
chr1	182743141	182743941	-0.559	-0.429372	non-changed (light grey)
chr1	16101620	16102420	0.585	0.412697	non-changed (light grey)
chr1	36592927	36593727	-0.477	-0.4179	non-changed (light grey)
chr1	90103167	90103967	-0.0719	0.438008	non-changed (light grey)
chr1	147841710	147842510	0.478	1.65736	non-changed (light grey)
chr1	154233409	154234209	-0.165	0.0292191	non-changed (light grey)
chr1	92998085	92998885	-0.485	0.374424	non-changed (light grey)
chr1	188837809	188838609	-0.0803	-0.629526	non-changed (light grey)
chr1	191948717	191949517	0.0488	0.391387	non-changed (light grey)
chr1	193625626	193626426	-0.236	-0.178042	non-changed (light grey)
chr1	102551551	102552351	-0.764	0.229231	non-changed (light grey)
chr1	129977510	129978310	-0.385	-0.434321	non-changed (light grey)
chr1	135182188	135182988	-0.0456	0.291544	non-changed (light grey)
chr1	157673635	157674435	-0.202	0.847576	non-changed (light grey)
chr1	176851338	176852138	-0.044	0.243964	non-changed (light grey)
chr1	120231605	120232405	-0.313	-0.24409	non-changed (light grey)
chr1	185892005	185892805	-0.39	-0.497648	non-changed (light grey)
chr1	196134652	196135452	0.213	0.0715936	non-changed (light grey)
chr1	71853911	71854711	-0.44	-0.654708	non-changed (light grey)
chr1	74129013	74129813	-0.657	-1.5146	non-changed (light grey)
chr1	95651005	95651805	-1.05	-0.0983811	non-changed (light grey)
chr1	136059879	136060679	-0.274	-0.523035	non-changed (light grey)
chr1	163906243	163907043	0.0843	-0.0372134	non-changed (light grey)
chr1	172963746	172964546	-0.148	-0.181553	non-changed (light grey)
chr1	122017351	122018151	0.178	0.271805	non-changed (light grey)
chr1	174580571	174581371	0.0664	0.386561	non-changed (light grey)
chr1	185884309	185885109	-0.171	0.50429	non-changed (light grey)
chr1	133907069	133907869	-0.851	-0.529308	down-regulated (orange)
chr1	134234682	134235482	0.22	-0.0435597	non-changed (light grey)
chr1	135110290	135111090	0.542	-0.19012	non-changed (light grey)
chr1	138125132	138125932	0.851	0.704482	non-changed (light grey)
chr1	152251534	152252334	-0.482	-0.224583	non-changed (light grey)
chr1	157384003	157384803	0.242	0.0898037	non-changed (light grey)
chr1	196803381	196804181	-0.0254	1.21986	non-changed (light grey)
chr1	182159947	182160747	0.115	0.0537312	non-changed (light grey)
chr1	36931580	36932380	-0.465	0.43891	non-changed (light grey)
chr1	135134041	135134841	-0.258	0.0244269	non-changed (light grey)
chr1	171851660	171852460	0.389	-0.421142	non-changed (light grey)
chr1	182645118	182645918	0.389	0.483989	non-changed (light grey)
chr1	182872048	182872848	0.181	-0.531606	non-changed (light grey)
chr1	4798537	4799337	0.453	0.164645	non-changed (light grey)
chr1	23244791	23245591	0.353	0.282064	non-changed (light grey)
chr1	40299359	40300159	1.18	1.48395	non-changed (light grey)
chr1	51562317	51563117	0.763	0.556274	non-changed (light grey)
chr1	65136713	65137513	1.32	0.274884	non-changed (light grey)
chr1	183186705	183187505	-0.0913	0.0520341	non-changed (light grey)
chr1	76939137	76939937	-0.133	0.440891	non-changed (light grey)
chr1	127573228	127574028	0.58	0.388845	non-changed (light grey)
chr1	136346541	136347341	1.55	0.0250983	non-changed (light grey)
chr1	135857999	135858799	-0.43	0.561863	non-changed (light grey)
chr1	166254078	166254878	-0.393	0.377408	non-changed (light grey)
chr1	173371326	173372126	0.0208	0.334775	non-changed (light grey)
chr1	180259911	180260711	-0.244	0.141866	non-changed (light grey)
chr1	195104388	195105188	0.257	0.049002	non-changed (light grey)
chr1	189580051	189580851	-0.357	-0.236047	non-changed (light grey)
chr1	193813546	193814346	-0.249	0.00801702	non-changed (light grey)
chr1	78533270	78534070	0.368	-0.040741	non-changed (light grey)
chr1	135107002	135107802	0.472	0.369162	non-changed (light grey)
chr1	136415029	136415829	1.3	1.53618	non-changed (light grey)
chr1	162770703	162771503	0.346	0.985936	non-changed (light grey)
chr1	164590223	164591023	0.925	0.225196	non-changed (light grey)
chr1	162910625	162911425	0.121	0.0430687	non-changed (light grey)
chr1	193081118	193081918	0.642	0.802765	non-changed (light grey)
chr1	38054414	38055214	-0.065	0.742335	non-changed (light grey)
chr1	65453846	65454646	1.68	1.04447	non-changed (light grey)
chr1	90058713	90059513	0.49	0.356264	non-changed (light grey)
chr1	155839416	155840216	1.38	1.23851	non-changed (light grey)
chr1	10222950	10223750	0.347	0.301161	non-changed (light grey)
chr1	183187548	183188348	-0.116	0.109289	non-changed (light grey)
chr1	60886474	60887274	-0.451	-0.224627	non-changed (light grey)
chr1	88428637	88429437	1.04	0.0583657	non-changed (light grey)
chr1	89787365	89788165	0.481	0.349468	non-changed (light grey)
chr1	133509769	133510569	-0.00197	0.0202313	non-changed (light grey)
chr1	136131246	136132046	-0.116	-0.522361	non-changed (light grey)
chr1	182707999	182708799	0.23	-0.14306	non-changed (light grey)
chr1	6985896	6986696	0.716	1.19029	non-changed (light grey)
chr1	23712037	23712837	1.34	0.281331	non-changed (light grey)
chr1	57445460	57446260	0.0183	0.043569	non-changed (light grey)
chr1	79462949	79463749	-0.271	0.461345	non-changed (light grey)
chr1	63176357	63177157	0.607	0.369458	non-changed (light grey)
chr1	72059157	72059957	-0.723	-0.388819	non-changed (light grey)
chr1	121962383	121963183	0.195	-0.0234873	non-changed (light grey)
chr1	154916194	154916994	0.58	0.27697	non-changed (light grey)
chr1	155835273	155836073	1.31	0.850186	non-changed (light grey)
chr1	157051595	157052395	0.544	1.01442	non-changed (light grey)
chr1	166422984	166423784	-0.5	0.288212	non-changed (light grey)
chr1	172798440	172799240	0.039	-0.184163	non-changed (light grey)
chr1	192896656	192897456	0.376	1.23972	non-changed (light grey)
chr1	24011995	24012795	-0.0518	0.519875	non-changed (light grey)
chr1	142312083	142312883	0.459	0.31825	non-changed (light grey)
chr1	82812266	82813066	1.68	0.39215	non-changed (light grey)
chr1	138447362	138448162	0.393	0.250197	non-changed (light grey)
chr1	178943285	178944085	1.64	1.18918	up-regulated (dark grey)
chr1	3412957	3413757	1.09	1.1671	non-changed (light grey)
chr1	4774138	4774938	0.158	0.844613	non-changed (light grey)
chr1	39592024	39592824	-0.424	-0.80375	non-changed (light grey)
chr1	39655339	39656139	0.0251	0.332526	non-changed (light grey)
chr1	92133128	92133928	-1.29	-0.716451	non-changed (light grey)
chr1	104457619	104458419	0.0846	0.5863	non-changed (light grey)
chr1	138434645	138435445	0.495	0.297905	non-changed (light grey)
chr1	152344671	152345471	-0.36	0.338811	non-changed (light grey)
chr1	181538504	181539304	0.13	0.493495	non-changed (light grey)
chr1	183397178	183397978	0.47	0.0164426	non-changed (light grey)
chr1	188999245	189000045	0.538	0.11312	non-changed (light grey)
chr1	90036963	90037763	-0.124	0.348324	non-changed (light grey)
chr1	166205384	166206184	-0.331	-0.283008	non-changed (light grey)
chr1	166828793	166829593	0.21	-0.00557898	non-changed (light grey)
chr1	193471242	193472042	0.108	-0.0507533	non-changed (light grey)
chr1	58458153	58458953	0.709	0.0963463	non-changed (light grey)
chr1	164893493	164894293	-1.05	0.0360348	non-changed (light grey)
chr1	67102267	67103067	0.429	0.412182	non-changed (light grey)
chr1	73978907	73979707	-0.147	0.462852	non-changed (light grey)
chr1	170367702	170368502	-0.339	0.396023	non-changed (light grey)
chr1	184054462	184055262	0.29	0.609644	non-changed (light grey)
chr1	184054849	184055649	0.444	0.360927	non-changed (light grey)
chr1	10029594	10030394	-0.0925	0.193645	non-changed (light grey)
chr1	22627521	22628321	-1.15	-0.54108	non-changed (light grey)
chr1	193463574	193464374	0.225	0.327847	non-changed (light grey)
chr1	107877577	107878377	-0.262	0.0588397	non-changed (light grey)
chr1	142068070	142068870	-0.167	-0.096413	non-changed (light grey)
chr1	173199901	173200701	-0.163	0.286574	non-changed (light grey)
chr1	193149394	193150194	-0.0868	-0.424585	non-changed (light grey)
chr1	9690344	9691144	-0.184	-0.210416	non-changed (light grey)
chr1	59495784	59496584	0.735	0.345403	non-changed (light grey)
chr1	64800946	64801746	0.688	0.590957	non-changed (light grey)
chr1	99556852	99557652	-0.232	0.332076	non-changed (light grey)
chr1	121198685	121199485	-0.464	-0.355707	non-changed (light grey)
chr1	31074140	31074940	-0.0133	0.114504	non-changed (light grey)
chr1	140514200	140515000	0.129	-0.282976	non-changed (light grey)
chr1	153330617	153331417	-0.0818	-0.0611981	non-changed (light grey)
chr1	158452051	158452851	0.917	-0.266454	non-changed (light grey)
chr1	158647768	158648568	0.404	0.485011	non-changed (light grey)
chr1	9933824	9934624	0.149	-0.354677	non-changed (light grey)
chr1	16299846	16300646	-0.635	-0.822444	non-changed (light grey)
chr1	74105269	74106069	-0.0666	0.0293033	non-changed (light grey)
chr1	120377674	120378474	1.24	1.38718	non-changed (light grey)
chr1	184185898	184186698	-0.0247	0.33087	non-changed (light grey)
chr1	39243679	39244479	1.26	0.211144	non-changed (light grey)
chr1	67123895	67124695	0.0308	0.202356	non-changed (light grey)
chr1	72459239	72460039	-0.145	-0.595018	non-changed (light grey)
chr1	89788968	89789768	1.11	0.848673	up-regulated (dark grey)
chr1	94538068	94538868	-0.0858	0.271123	non-changed (light grey)
chr1	122001930	122002730	-0.159	-0.279684	non-changed (light grey)
chr1	170172956	170173756	0.905	0.0233422	non-changed (light grey)
chr1	171964979	171965779	-0.537	0.0961619	non-changed (light grey)
chr1	192646401	192647201	0.811	0.156274	non-changed (light grey)
chr1	193063394	193064194	-0.59	-0.918873	non-changed (light grey)
chr1	153601903	153602703	0.00682	0.466377	non-changed (light grey)
chr1	51776914	51777714	0.119	0.593654	non-changed (light grey)
chr1	15866950	15867750	0.404	2.28128	non-changed (light grey)
chr1	44072224	44073024	0.841	0.868317	non-changed (light grey)
chr1	107787536	107788336	-0.816	-0.418649	non-changed (light grey)
chr1	129598701	129599501	0.298	0.0329817	non-changed (light grey)
chr1	167572863	167573663	-0.457	-0.298187	non-changed (light grey)
chr1	190638712	190639512	0.36	0.536183	non-changed (light grey)
chr1	8839458	8840258	-1.43	-0.509071	non-changed (light grey)
chr1	20941218	20942018	-0.0303	0.280331	non-changed (light grey)
chr1	59268884	59269684	0.0407	-0.136409	non-changed (light grey)
chr1	174095089	174095889	-0.399	0.101789	non-changed (light grey)
chr1	188979359	188980159	-0.366	0.4195	non-changed (light grey)
chr1	189359914	189360714	-0.573	-0.642866	non-changed (light grey)
chr1	195760315	195761115	0.518	-0.228549	non-changed (light grey)
chr1	196297732	196298532	0.585	0.58992	non-changed (light grey)
chr1	13577148	13577948	0.975	0.550455	up-regulated (dark grey)
chr1	72272060	72272860	0.0797	0.343894	non-changed (light grey)
chr1	74461541	74462341	-0.474	0.107432	non-changed (light grey)
chr1	93995935	93996735	-0.561	-0.244494	non-changed (light grey)
chr1	120918660	120919460	0.896	0.0263353	non-changed (light grey)
chr1	123225792	123226592	-0.903	0.494356	down-regulated (orange)
chr1	138339293	138340093	0.43	0.500311	non-changed (light grey)
chr1	172273675	172274475	-0.682	0.0292524	non-changed (light grey)
chr1	196298482	196299282	0.664	0.75798	non-changed (light grey)
chr1	135320463	135321263	-0.486	0.0300187	non-changed (light grey)
chr1	155964805	155965605	-0.111	-0.70165	non-changed (light grey)
chr1	164478191	164478991	0.0665	0.263091	non-changed (light grey)
chr1	173348646	173349446	0.639	0.442994	non-changed (light grey)
chr1	16609014	16609814	-0.606	0.0534333	non-changed (light grey)
chr1	189586701	189587501	-0.393	-0.362752	non-changed (light grey)
chr1	38414766	38415566	-0.167	0.563451	non-changed (light grey)
chr1	38506062	38506862	-0.326	1.0155	non-changed (light grey)
chr1	102579107	102579907	0.452	1.45087	non-changed (light grey)
chr1	155003959	155004759	-0.874	-0.297739	non-changed (light grey)
chr1	167155203	167156003	0.356	0.268181	non-changed (light grey)
chr1	173031701	173032501	-0.38	-0.0596629	non-changed (light grey)
chr1	189380296	189381096	-0.567	0.266545	non-changed (light grey)
chr1	4416567	4417367	-0.774	0.136348	non-changed (light grey)
chr1	21114823	21115623	-0.941	-1.23709	down-regulated (orange)
chr1	36501793	36502593	-0.296	-0.875312	non-changed (light grey)
chr1	88478895	88479695	-0.362	0.32255	non-changed (light grey)
chr1	59208952	59209752	0.961	1.05469	up-regulated (dark grey)
chr1	62794112	62794912	0.117	0.105979	non-changed (light grey)
chr1	138581901	138582701	0.192	0.161247	non-changed (light grey)
chr1	153175638	153176438	-1.07	-0.794366	down-regulated (orange)
chr1	193080631	193081431	0.607	1.00432	non-changed (light grey)
chr1	54609296	54610096	0.0599	0.142108	non-changed (light grey)
chr1	137914096	137914896	-0.153	0.163077	non-changed (light grey)
chr1	145549022	145549822	-0.341	0.00235652	non-changed (light grey)
chr1	172389851	172390651	1.1	0.0783984	non-changed (light grey)
chr1	95408002	95408802	-0.47	0.195248	non-changed (light grey)
chr1	193081589	193082389	0.84	1.37944	non-changed (light grey)
chr1	196486340	196487140	0.503	0.192374	non-changed (light grey)
chr1	62402926	62403726	-0.552	0.187745	non-changed (light grey)
chr1	74854277	74855077	0.0714	-0.291158	non-changed (light grey)
chr1	107868163	107868963	0.0824	0.502686	non-changed (light grey)
chr1	133178211	133179011	-0.909	0.188272	down-regulated (orange)
chr1	13618295	13619095	0.166	0.155091	non-changed (light grey)
chr1	84396056	84396856	-0.444	0.195588	non-changed (light grey)
chr1	36309313	36310113	-0.296	-0.231143	non-changed (light grey)
chr1	94806782	94807582	0.619	0.384334	non-changed (light grey)
chr1	30930567	30931367	-0.0948	-0.508906	non-changed (light grey)
chr1	36158117	36158917	-0.389	-0.171778	non-changed (light grey)
chr1	42798207	42799007	2.61	0.739882	non-changed (light grey)
chr1	57425056	57425856	0.319	0.407951	non-changed (light grey)
chr1	154749711	154750511	-0.729	-0.0588487	non-changed (light grey)
chr1	60620573	60621373	0.00651	0.317009	non-changed (light grey)
chr1	134544329	134545129	0.581	1.163	non-changed (light grey)
chr1	193646003	193646803	-0.856	-1.19472	non-changed (light grey)
chr1	21156162	21156962	0.171	-0.125887	non-changed (light grey)
chr1	23327365	23328165	0.0535	-0.777265	non-changed (light grey)
chr1	49627579	49628379	0.33	0.171913	non-changed (light grey)
chr1	62545460	62546260	0.000451	0.530176	non-changed (light grey)
chr1	162124848	162125648	0.0685	0.303265	non-changed (light grey)
chr1	74450734	74451534	-0.191	-0.540962	non-changed (light grey)
chr1	153005104	153005904	0.358	0.383288	non-changed (light grey)
chr1	172966877	172967677	0.275	-0.450364	non-changed (light grey)
chr1	174861238	174862038	0.946	1.49111	non-changed (light grey)
chr1	182655622	182656422	0.0801	-0.186402	non-changed (light grey)
chr1	184517610	184518410	0.36	0.844559	non-changed (light grey)
chr1	8866422	8867222	-1.1	-1.20392	non-changed (light grey)
chr1	13578733	13579533	1.15	0.651575	up-regulated (dark grey)
chr1	74073929	74074729	-0.196	-0.977641	non-changed (light grey)
chr1	62870132	62870932	0.317	0.374824	non-changed (light grey)
chr1	88330304	88331104	-0.827	-1.42878	down-regulated (orange)
chr1	91566714	91567514	0.999	1.64367	up-regulated (dark grey)
chr1	130488718	130489518	-0.849	-0.719486	non-changed (light grey)
chr1	133104344	133105144	0.261	-0.0256392	non-changed (light grey)
chr1	155587123	155587923	-0.764	-0.297718	down-regulated (orange)
chr1	172552862	172553662	-0.385	0.321482	non-changed (light grey)
chr1	174237828	174238628	0.259	-0.154637	non-changed (light grey)
chr1	187187288	187188088	-0.148	-0.242415	non-changed (light grey)
chr1	13416405	13417205	-0.0472	0.100659	non-changed (light grey)
chr1	21221817	21222617	0.0688	0.575862	non-changed (light grey)
chr1	182317373	182318173	0.0829	0.254281	non-changed (light grey)
chr1	20929934	20930734	-0.769	0.0430327	non-changed (light grey)
chr1	39508866	39509666	-0.719	-0.210247	non-changed (light grey)
chr1	52540573	52541373	-0.465	0.203263	non-changed (light grey)
chr1	75218616	75219416	0.0396	-0.319699	non-changed (light grey)
chr1	89805117	89805917	1.48	0.770806	non-changed (light grey)
chr1	123287190	123287990	0.682	0.00237807	non-changed (light grey)
chr1	134930128	134930928	0.313	0.363166	non-changed (light grey)
chr1	157921758	157922558	-0.617	-0.762766	non-changed (light grey)
chr1	64784305	64785105	0.366	0.0819497	non-changed (light grey)
chr1	184168087	184168887	0.144	0.384259	non-changed (light grey)
chr1	188232641	188233441	-0.141	0.326992	non-changed (light grey)
chr1	23328327	23329127	-0.0082	0.196983	non-changed (light grey)
chr1	39200261	39201061	0.793	0.232837	non-changed (light grey)
chr1	81947305	81948105	0.14	-0.0163229	non-changed (light grey)
chr1	84221998	84222798	-0.524	0.0122696	non-changed (light grey)
chr1	45851752	45852552	-0.115	0.367431	non-changed (light grey)
chr1	97348141	97348941	0.192	-0.75501	non-changed (light grey)
chr1	107309833	107310633	0.555	0.99259	non-changed (light grey)
chr1	121145281	121146081	-1.08	-0.427804	non-changed (light grey)
chr1	181498695	181499495	-1.52	-0.759195	down-regulated (orange)
chr1	182833938	182834738	0.0164	0.0664954	non-changed (light grey)
chr1	185875363	185876163	1.05	1.15369	up-regulated (dark grey)
chr1	58681395	58682195	-0.636	1.2059	non-changed (light grey)
chr1	72010999	72011799	-0.537	-0.0245041	non-changed (light grey)
chr1	120863599	120864399	0.689	0.40817	non-changed (light grey)
chr1	51952734	51953534	-0.243	-0.220995	non-changed (light grey)
chr1	129174464	129175264	0.863	0.445063	non-changed (light grey)
chr1	159388163	159388963	-0.299	0.529795	non-changed (light grey)
chr1	180118215	180119015	-0.218	-0.544059	non-changed (light grey)
chr1	59424781	59425581	1.9	0.793045	up-regulated (dark grey)
chr1	87878249	87879049	0.694	-0.0975553	non-changed (light grey)
chr1	133508987	133509787	-0.157	-0.42324	non-changed (light grey)
chr1	136858802	136859602	-0.45	-0.257083	non-changed (light grey)
chr1	135151667	135152467	-0.415	0.216714	non-changed (light grey)
chr1	137717243	137718043	0.724	0.248769	non-changed (light grey)
chr1	184391764	184392564	0.592	-0.0489976	non-changed (light grey)
chr1	34293018	34293818	-0.32	-0.732	non-changed (light grey)
chr1	66717829	66718629	-0.0303	0.106673	non-changed (light grey)
chr1	142305866	142306666	0.707	1.25788	non-changed (light grey)
chr1	186681923	186682723	-0.838	-1.67236	non-changed (light grey)
chr1	165333582	165334382	-0.0693	0.417976	non-changed (light grey)
chr1	15806886	15807686	0.25	0.530578	non-changed (light grey)
chr1	73575019	73575819	0.312	-0.036441	non-changed (light grey)
chr1	75689448	75690248	-0.0669	-0.0808814	non-changed (light grey)
chr1	133876786	133877586	0.656	-0.015818	non-changed (light grey)
chr1	166165929	166166729	-1.3	-1.44057	down-regulated (orange)
chr1	166829919	166830719	0.148	0.460929	non-changed (light grey)
chr1	193644882	193645682	-0.0806	0.00714207	non-changed (light grey)
chr1	121149807	121150607	-0.794	-0.084254	non-changed (light grey)
chr1	71603282	71604082	0.186	-0.226319	non-changed (light grey)
chr1	71702662	71703462	0.209	0.773063	non-changed (light grey)
chr1	82835708	82836508	0.337	0.120405	non-changed (light grey)
chr1	174240074	174240874	0.135	0.195783	non-changed (light grey)
chr1	182911254	182912054	0.294	0.379567	non-changed (light grey)
chr1	191746536	191747336	0.317	0.850263	non-changed (light grey)
chr1	145338547	145339347	-0.699	0.920591	non-changed (light grey)
chr1	123228871	123229671	-1.16	-1.19101	down-regulated (orange)
chr1	159434919	159435719	0.44	0.297568	non-changed (light grey)
chr1	162374558	162375358	-0.134	-0.341402	non-changed (light grey)
chr1	164802093	164802893	0.0592	-0.337194	non-changed (light grey)
chr1	120217944	120218744	-0.294	-0.155939	non-changed (light grey)
chr1	193562438	193563238	1.12	0.191206	non-changed (light grey)
chr1	15598039	15598839	0.639	0.971812	non-changed (light grey)
chr1	170427664	170428464	0.0358	0.65174	non-changed (light grey)
chr1	37397902	37398702	0.309	-0.394152	non-changed (light grey)
chr1	43455711	43456511	0.643	0.539359	non-changed (light grey)
chr1	51972287	51973087	-0.0963	-0.296862	non-changed (light grey)
chr1	53357243	53358043	0.301	0.465959	non-changed (light grey)
chr1	54740944	54741744	-0.844	-0.0415166	non-changed (light grey)
chr1	84718790	84719590	-0.0461	0.864333	non-changed (light grey)
chr1	91809882	91810682	-0.37	-0.175055	non-changed (light grey)
chr1	132672049	132672849	-0.898	-0.990783	down-regulated (orange)
chr1	93332793	93333593	-0.221	0.0662574	non-changed (light grey)
chr1	185729192	185729992	-1.86	-1.85631	down-regulated (orange)
chr1	9787531	9788331	-0.268	0.0355868	non-changed (light grey)
chr1	62780995	62781795	0.318	0.573353	non-changed (light grey)
chr1	107338664	107339464	0.0605	-0.149981	non-changed (light grey)
chr1	132559951	132560751	0.348	1.00894	non-changed (light grey)
chr1	137813670	137814470	0.503	0.616831	non-changed (light grey)
chr1	158435771	158436571	0.644	0.316069	non-changed (light grey)
chr1	169186715	169187515	0.493	0.478996	non-changed (light grey)
chr1	188507722	188508522	0.483	0.936328	non-changed (light grey)
chr1	90184463	90185263	0.356	0.472216	non-changed (light grey)
chr1	191930559	191931359	-0.132	0.346838	non-changed (light grey)
chr1	51534934	51535734	-0.101	0.261274	non-changed (light grey)
chr1	13636293	13637093	-0.0341	-0.150271	non-changed (light grey)
chr1	38175360	38176160	-1.39	-0.516489	down-regulated (orange)
chr1	44158961	44159761	-0.755	-0.216012	non-changed (light grey)
chr1	55083284	55084084	-0.68	-0.101283	down-regulated (orange)
chr1	75648899	75649699	-0.606	-0.470681	non-changed (light grey)
chr1	135336876	135337676	0.294	0.580514	non-changed (light grey)
chr1	21070224	21071024	-0.732	0.27626	non-changed (light grey)
chr1	33131199	33131999	-0.32	1.21963	non-changed (light grey)
chr1	93436055	93436855	-0.0407	-0.419108	non-changed (light grey)
chr1	127415632	127416432	-0.339	0.0316686	non-changed (light grey)
chr1	172889617	172890417	0.149	1.7489	non-changed (light grey)
chr1	181447902	181448702	-0.457	0.614386	non-changed (light grey)
chr1	188086854	188087654	0.212	0.763003	non-changed (light grey)
chr1	193289227	193290027	0.0778	0.0920692	non-changed (light grey)
chr1	193734504	193735304	0.791	-0.0310811	up-regulated (dark grey)
chr1	13456982	13457782	-1.19	-0.667477	down-regulated (orange)
chr1	18960072	18960872	-0.762	-0.460242	non-changed (light grey)
chr1	34160234	34161034	-0.729	0.285209	non-changed (light grey)
chr1	186675974	186676774	-0.393	-0.152019	non-changed (light grey)
chr1	65451965	65452765	1.26	1.00198	non-changed (light grey)
chr1	74128591	74129391	-0.564	-0.944867	non-changed (light grey)
chr1	90660203	90661003	-0.748	-0.643668	non-changed (light grey)
chr1	93790740	93791540	0.106	-0.642321	non-changed (light grey)
chr1	138156289	138157089	-0.442	-0.197194	non-changed (light grey)
chr1	54969488	54970288	-0.911	-0.259151	non-changed (light grey)
chr1	109888387	109889187	0.266	0.430972	non-changed (light grey)
chr1	167124412	167125212	0.167	0.0854887	non-changed (light grey)
chr1	133049434	133050234	-0.0916	0.512679	non-changed (light grey)
chr1	136117619	136118419	-0.213	0.428698	non-changed (light grey)
chr1	160663343	160664143	1.07	1.70533	non-changed (light grey)
chr1	162743749	162744549	0.903	0.787779	non-changed (light grey)
chr1	172519780	172520580	0.0154	0.32907	non-changed (light grey)
chr1	59445799	59446599	1.09	1.8159	up-regulated (dark grey)
chr1	91606121	91606921	1.32	1.29264	up-regulated (dark grey)
chr1	166345207	166346007	0.597	0.736242	non-changed (light grey)
chr1	91806271	91807071	-1.62	-0.395385	non-changed (light grey)
chr1	109838174	109838974	0.483	0.789811	non-changed (light grey)
chr1	133520641	133521441	-0.492	-0.938904	non-changed (light grey)
chr1	145528141	145528941	0.467	0.681944	non-changed (light grey)
chr1	184732829	184733629	-0.125	0.682683	non-changed (light grey)
chr1	187152293	187153093	-0.000462	0.824626	non-changed (light grey)
chr1	189901273	189902073	0.715	-0.00064811	non-changed (light grey)
chr1	192886300	192887100	0.112	-0.288324	non-changed (light grey)
chr1	193268032	193268832	-0.178	0.188467	non-changed (light grey)
chr1	13291396	13292196	0.539	0.329774	non-changed (light grey)
chr1	39533084	39533884	-1.06	-0.618035	down-regulated (orange)
chr1	93390770	93391570	-0.0192	-0.153823	non-changed (light grey)
chr1	130662687	130663487	-0.486	-0.550918	non-changed (light grey)
chr1	141595012	141595812	0.308	0.598447	non-changed (light grey)
chr1	181912041	181912841	-1.21	-0.0633806	non-changed (light grey)
chr1	186706415	186707215	-0.28	-0.96132	non-changed (light grey)
chr1	62794685	62795485	-0.267	0.0415347	non-changed (light grey)
chr1	22651913	22652713	-1.05	-0.634733	non-changed (light grey)
chr1	54495325	54496125	-0.431	-0.437626	non-changed (light grey)
chr1	72055735	72056535	-0.472	-0.996614	non-changed (light grey)
chr1	74819441	74820241	-0.855	-1.02763	non-changed (light grey)
chr1	121087550	121088350	-0.164	-0.0997292	non-changed (light grey)
chr1	182193262	182194062	-0.172	-1.58364	non-changed (light grey)
chr1	187940844	187941644	-0.152	0.542284	non-changed (light grey)
chr1	79668261	79669061	0.473	-0.0276269	non-changed (light grey)
chr1	52522420	52523220	-0.115	0.0492981	non-changed (light grey)
chr1	81946520	81947320	0.285	0.747595	non-changed (light grey)
chr1	10132744	10133544	0.488	0.544921	non-changed (light grey)
chr1	23153123	23153923	0.556	0.866802	non-changed (light grey)
chr1	39374495	39375295	0.378	-0.47609	non-changed (light grey)
chr1	62945726	62946526	0.315	1.03282	non-changed (light grey)
chr1	7387502	7388302	-0.294	0.147497	non-changed (light grey)
chr1	74295680	74296480	0.253	0.300564	non-changed (light grey)
chr1	74995909	74996709	0.595	0.561683	non-changed (light grey)
chr1	90455922	90456722	0.155	-0.166022	non-changed (light grey)
chr1	138242446	138243246	-0.0376	-0.0401031	non-changed (light grey)
chr1	138402571	138403371	-0.178	0.393273	non-changed (light grey)
chr1	166364917	166365717	0.781	0.568272	non-changed (light grey)
chr1	173048168	173048968	-0.0659	0.0707307	non-changed (light grey)
chr1	180714581	180715381	0.396	1.40206	non-changed (light grey)
chr1	133022360	133023160	-0.0414	-0.392919	non-changed (light grey)
chr1	193486704	193487504	0.65	0.138073	non-changed (light grey)
chr1	193960529	193961329	0.408	-0.375298	non-changed (light grey)
chr1	88529697	88530497	-0.226	-0.215302	non-changed (light grey)
chr1	89941294	89942094	0.0242	-0.641731	non-changed (light grey)
chr1	121989878	121990678	0.284	-0.768426	non-changed (light grey)
chr1	138614080	138614880	0.959	-0.382958	non-changed (light grey)
chr1	58158215	58159015	-0.197	0.40777	non-changed (light grey)
chr1	63223121	63223921	-0.129	0.0413235	non-changed (light grey)
chr1	184514051	184514851	-0.157	0.343418	non-changed (light grey)
chr1	13551421	13552221	1.5	1.4339	up-regulated (dark grey)
chr1	31048533	31049333	0.219	0.800979	non-changed (light grey)
chr1	74743700	74744500	-0.343	0.0305211	non-changed (light grey)
chr1	79846755	79847555	0.158	-0.115774	non-changed (light grey)
chr1	134066452	134067252	0.188	-0.646278	non-changed (light grey)
chr1	141707592	141708392	0.019	0.00357103	non-changed (light grey)
chr1	176837595	176838395	-0.334	0.0216367	non-changed (light grey)
chr1	153013074	153013874	0.518	0.599697	non-changed (light grey)
chr1	169307369	169308169	0.175	0.040825	non-changed (light grey)
chr1	184360519	184361319	-0.00118	0.358476	non-changed (light grey)
chr1	10310091	10310891	0.0235	0.987052	non-changed (light grey)
chr1	31106833	31107633	0.919	0.276736	up-regulated (dark grey)
chr1	34899666	34900466	-0.427	-0.215312	non-changed (light grey)
chr1	59014489	59015289	0.563	0.406955	non-changed (light grey)
chr1	59373464	59374264	0.338	0.243748	non-changed (light grey)
chr1	180248668	180249468	-0.258	0.0632848	non-changed (light grey)
chr1	94797864	94798664	0.476	0.519925	non-changed (light grey)
chr1	153000160	153000960	-0.261	-0.267336	non-changed (light grey)
chr1	53841554	53842354	-0.526	0.0302875	non-changed (light grey)
chr1	57429409	57430209	0.0893	0.425977	non-changed (light grey)
chr1	128726980	128727780	-0.81	-0.746189	non-changed (light grey)
chr1	166379544	166380344	1.03	1.15395	non-changed (light grey)
chr1	60236905	60237705	0.00622	0.346495	non-changed (light grey)
chr1	193282180	193282980	0.389	-0.133925	non-changed (light grey)
chr1	5316119	5316919	0.239	-0.250248	non-changed (light grey)
chr1	35937505	35938305	-0.178	-0.13061	non-changed (light grey)
chr1	51837570	51838370	-2.05	-2.10216	down-regulated (orange)
chr1	62749569	62750369	-0.28	-0.148293	non-changed (light grey)
chr1	64736124	64736924	0.515	0.691298	non-changed (light grey)
chr1	89223053	89223853	0.0453	0.124417	non-changed (light grey)
chr1	89889100	89889900	0.629	-0.438663	non-changed (light grey)
chr1	138930941	138931741	-0.276	0.321277	non-changed (light grey)
chr1	170274787	170275587	0.0607	0.460445	non-changed (light grey)
chr1	180885945	180886745	0.201	0.059884	non-changed (light grey)
chr1	192704327	192705127	0.0102	0.466131	non-changed (light grey)
chr1	34456225	34457025	-1	-0.679424	non-changed (light grey)
chr1	173340878	173341678	-0.436	-0.0973303	non-changed (light grey)
chr1	58052333	58053133	-0.00205	0.963231	non-changed (light grey)
chr1	91412182	91412982	0.0914	-0.194805	non-changed (light grey)
chr1	93361750	93362550	1.48	1.05039	up-regulated (dark grey)
chr1	120708576	120709376	1.24	2.09597	non-changed (light grey)
chr1	121043080	121043880	-0.738	0.441114	non-changed (light grey)
chr1	153347484	153348284	-0.911	0.17176	non-changed (light grey)
chr1	153546198	153546998	-0.038	0.48241	non-changed (light grey)
chr1	164500180	164500980	0.0194	0.320325	non-changed (light grey)
chr1	55566243	55567043	-2.26	-1.44373	down-regulated (orange)
chr1	135027352	135028152	-0.202	0.274734	non-changed (light grey)
chr1	121415121	121415921	1.43	0.902529	up-regulated (dark grey)
chr1	140752909	140753709	-0.569	0.38574	non-changed (light grey)
chr1	140860530	140861330	-0.0254	0.644346	non-changed (light grey)
chr1	163935182	163935982	-0.578	-0.140368	non-changed (light grey)
chr1	169307932	169308732	0.108	0.293731	non-changed (light grey)
chr1	172792216	172793016	-0.351	-1.03837	non-changed (light grey)
chr1	60922511	60923311	-0.218	1.14769	non-changed (light grey)
chr1	93316924	93317724	0.456	0.140394	non-changed (light grey)
chr1	64799939	64800739	0.277	0.00155087	non-changed (light grey)
chr1	65158537	65159337	0.881	0.514217	up-regulated (dark grey)
chr1	72229543	72230343	-0.625	-1.25737	non-changed (light grey)
chr1	73701324	73702124	1.42	1.97068	non-changed (light grey)
chr1	140859679	140860479	0.311	0.00968505	non-changed (light grey)
chr1	158113435	158114235	-0.2	0.134993	non-changed (light grey)
chr1	158350805	158351605	-0.21	-0.142795	non-changed (light grey)
chr1	188410821	188411621	-0.756	0.44271	non-changed (light grey)
chr1	135259717	135260517	-0.17	0.0159971	non-changed (light grey)
chr1	58439330	58440130	0.382	0.45488	non-changed (light grey)
chr1	71945454	71946254	0.326	0.271744	non-changed (light grey)
chr1	80310058	80310858	-0.306	-0.690157	non-changed (light grey)
chr1	136461673	136462473	-0.0883	0.00515065	non-changed (light grey)
chr1	158930951	158931751	-0.432	-0.974055	non-changed (light grey)
chr1	182118817	182119617	0.657	0.6201	non-changed (light grey)
chr1	189486123	189486923	0.991	0.820637	non-changed (light grey)
chr1	74768042	74768842	-0.219	0.101784	non-changed (light grey)
chr1	192620932	192621732	0.367	0.518422	non-changed (light grey)
chr1	51345518	51346318	-0.034	-0.346477	non-changed (light grey)
chr1	54613972	54614772	0.135	-0.0936131	non-changed (light grey)
chr1	57397957	57398757	0.926	0.915971	non-changed (light grey)
chr1	88337033	88337833	-0.153	0.0549275	non-changed (light grey)
chr1	102194804	102195604	1.14	2.08746	up-regulated (dark grey)
chr1	193220952	193221752	-0.045	-0.0921158	non-changed (light grey)
chr1	128942254	128943054	-0.413	0.338595	non-changed (light grey)
chr1	164783180	164783980	0.51	0.955022	non-changed (light grey)
chr1	167374274	167375074	0.177	-1.17782	non-changed (light grey)
chr1	177595673	177596473	0.44	-0.334351	non-changed (light grey)
chr1	45917053	45917853	-0.37	-0.154764	non-changed (light grey)
chr1	59726632	59727432	0.0248	0.255384	non-changed (light grey)
chr1	90081062	90081862	-0.421	0.358351	non-changed (light grey)
chr1	182939600	182940400	-0.242	0.0900922	non-changed (light grey)
chr1	93295106	93295906	-0.645	-0.362273	non-changed (light grey)
chr1	95584646	95585446	-0.625	-0.968745	non-changed (light grey)
chr1	147819307	147820107	1.86	1.37446	non-changed (light grey)
chr1	153143464	153144264	-0.891	-0.193635	non-changed (light grey)
chr1	155406548	155407348	-1.07	-0.443663	non-changed (light grey)
chr1	155596263	155597063	-0.295	-0.162786	non-changed (light grey)
chr1	174639851	174640651	0.167	0.317891	non-changed (light grey)
chr1	195100505	195101305	-0.0579	0.419599	non-changed (light grey)
chr1	3595530	3596330	1.02	0.880283	non-changed (light grey)
chr1	44176504	44177304	0.366	0.344193	non-changed (light grey)
chr1	74159471	74160271	-0.164	-0.00649479	non-changed (light grey)
chr1	88599893	88600693	-0.333	-0.444829	non-changed (light grey)
chr1	121388444	121389244	0.0474	-0.428956	non-changed (light grey)
chr1	133142664	133143464	0.978	0.204044	up-regulated (dark grey)
chr1	155879560	155880360	-0.116	-0.119293	non-changed (light grey)
chr1	9535006	9535806	0.47	0.227083	non-changed (light grey)
chr1	170611779	170612579	-0.475	0.045581	non-changed (light grey)
chr1	194995772	194996572	0.136	0.093678	non-changed (light grey)
chr1	75432202	75433002	0.606	0.440891	non-changed (light grey)
chr1	83896626	83897426	-0.145	-0.0133887	non-changed (light grey)
chr1	88524461	88525261	-0.0897	-0.381249	non-changed (light grey)
chr1	109813331	109814131	-0.726	-0.683309	non-changed (light grey)
chr1	173153944	173154744	-0.399	-0.325762	non-changed (light grey)
chr1	9555035	9555835	0.173	0.479851	non-changed (light grey)
chr1	52687173	52687973	-0.291	0.944196	non-changed (light grey)
chr1	95201947	95202747	-0.164	-0.191503	non-changed (light grey)
chr1	95426100	95426900	-0.131	-1.19572	non-changed (light grey)
chr1	187076831	187077631	0.8	-1.21344	non-changed (light grey)
chr1	155538020	155538820	-0.998	-0.671804	down-regulated (orange)
chr1	193208170	193208970	-1.75	0.261054	down-regulated (orange)
chr1	196503809	196504609	-0.0186	0.309083	non-changed (light grey)
chr1	77202973	77203773	0.109	0.525982	non-changed (light grey)
chr1	134251533	134252333	0.825	0.601635	non-changed (light grey)
chr1	138589691	138590491	0.725	0.898817	non-changed (light grey)
chr1	140521931	140522731	-0.0468	0.121195	non-changed (light grey)
chr1	40281507	40282307	-0.188	-0.108447	non-changed (light grey)
chr1	168339731	168340531	-0.545	0.170861	non-changed (light grey)
chr1	174615184	174615984	-0.926	0.0524307	non-changed (light grey)
chr1	182965330	182966130	0.0847	0.511121	non-changed (light grey)
chr1	193525836	193526636	-0.576	-0.282976	non-changed (light grey)
chr1	196444802	196445602	-0.126	0.229158	non-changed (light grey)
chr1	34223938	34224738	-0.93	-0.938772	non-changed (light grey)
chr1	35719727	35720527	1.32	-0.466396	non-changed (light grey)
chr1	74759195	74759995	-0.302	0.02001	non-changed (light grey)
chr1	132994040	132994840	-0.27	-0.815306	non-changed (light grey)
chr1	133554372	133555172	0.357	-0.154942	non-changed (light grey)
chr1	195212156	195212956	0.378	-0.18857	non-changed (light grey)
chr1	36150311	36151111	-1.16	-0.393054	down-regulated (orange)
chr1	39345027	39345827	0.22	0.651251	non-changed (light grey)
chr1	129628843	129629643	-0.0453	0.460893	non-changed (light grey)
chr1	65159760	65160560	0.886	0.0260379	up-regulated (dark grey)
chr1	92291851	92292651	-1.09	-0.146168	non-changed (light grey)
chr1	102281451	102282251	1.17	1.90165	non-changed (light grey)
chr1	155741960	155742760	-0.595	0.151797	non-changed (light grey)
chr1	183140341	183141141	-0.732	-0.854718	non-changed (light grey)
chr1	193541740	193542540	-0.552	0.453325	non-changed (light grey)
chr1	21122189	21122989	-0.995	0.0294963	down-regulated (orange)
chr1	79819373	79820173	-1.32	-0.287885	non-changed (light grey)
chr1	134422287	134423087	-0.0236	0.0809486	non-changed (light grey)
chr1	138558334	138559134	0.266	-0.141937	non-changed (light grey)
chr1	145850885	145851685	-0.359	-0.737678	non-changed (light grey)
chr1	155447767	155448567	0.0186	0.729996	non-changed (light grey)
chr1	167566210	167567010	-0.494	0.0281382	non-changed (light grey)
chr1	169236313	169237113	0.155	0.105867	non-changed (light grey)
chr1	138856823	138857623	0.131	0.539336	non-changed (light grey)
chr1	107011179	107011979	-0.293	0.275458	non-changed (light grey)
chr1	186893713	186894513	0.471	0.144933	non-changed (light grey)
chr1	193444704	193445504	0.123	0.0134275	non-changed (light grey)
chr1	71883732	71884532	-0.0949	-0.495201	non-changed (light grey)
chr1	71884357	71885157	-0.171	0.325299	non-changed (light grey)
chr1	99503873	99504673	-1	-1.17107	non-changed (light grey)
chr1	133056036	133056836	1.03	0.857073	non-changed (light grey)
chr1	135590627	135591427	0.928	1.29608	up-regulated (dark grey)
chr1	164917470	164918270	-1.16	0.0948195	down-regulated (orange)
chr1	182338705	182339505	0.0861	0.750457	non-changed (light grey)
chr1	34516177	34516977	0.794	-0.333759	non-changed (light grey)
chr1	53347794	53348594	0.197	-0.19664	non-changed (light grey)
chr1	60867542	60868342	-0.373	-0.327621	non-changed (light grey)
chr1	71806209	71807009	-0.606	-0.706995	non-changed (light grey)
chr1	74170909	74171709	-1.19	-1.23732	down-regulated (orange)
chr1	89668251	89669051	0.0547	0.0796391	non-changed (light grey)
chr1	172691599	172692399	-0.247	0.0569036	non-changed (light grey)
chr1	91000690	91001490	0.187	0.78111	non-changed (light grey)
chr1	108657475	108658275	-0.773	-0.464907	non-changed (light grey)
chr1	125965329	125966129	1.29	1.4974	non-changed (light grey)
chr1	132206029	132206829	0.215	-0.0420384	non-changed (light grey)
chr1	133741292	133742092	1.17	1.32911	non-changed (light grey)
chr1	189720634	189721434	0.13	-0.151164	non-changed (light grey)
chr1	13105998	13106798	0.827	0.621665	non-changed (light grey)
chr1	134373137	134373937	-0.0424	0.0882069	non-changed (light grey)
chr1	173185925	173186725	-0.13	-0.110333	non-changed (light grey)
chr1	189328281	189329081	-0.0569	0.593903	non-changed (light grey)
chr1	13668429	13669229	0.147	-0.0744889	non-changed (light grey)
chr1	36532979	36533779	0.664	-0.072038	non-changed (light grey)
chr1	99499764	99500564	-1.95	-1.51854	down-regulated (orange)
chr1	121196603	121197403	-0.114	0.972916	non-changed (light grey)
chr1	155180492	155181292	-1.02	-0.750401	down-regulated (orange)
chr1	170638017	170638817	0.14	0.334069	non-changed (light grey)
chr1	138036438	138037238	0.18	-0.167004	non-changed (light grey)
chr1	174920609	174921409	1.37	1.36672	up-regulated (dark grey)
chr1	191900154	191900954	-0.185	-0.920603	non-changed (light grey)
chr1	196859882	196860682	0.551	0.255444	non-changed (light grey)
chr1	23321382	23322182	0.244	1.84692	non-changed (light grey)
chr1	34179533	34180333	0.12	0.793913	non-changed (light grey)
chr1	39770864	39771664	-0.237	0.269927	non-changed (light grey)
chr1	58149268	58150068	0.228	0.348554	non-changed (light grey)
chr1	62776940	62777740	0.768	0.466131	non-changed (light grey)
chr1	74353610	74354410	0.356	-0.644261	non-changed (light grey)
chr1	158589824	158590624	-0.211	-0.120881	non-changed (light grey)
chr1	133466700	133467500	-0.457	0.174386	non-changed (light grey)
chr1	134194870	134195670	-0.751	-0.237039	non-changed (light grey)
chr1	137050871	137051671	0.427	-0.310296	non-changed (light grey)
chr1	173352695	173353495	0.695	0.67387	non-changed (light grey)
chr1	181038096	181038896	-0.38	0.274094	non-changed (light grey)
chr1	182571181	182571981	-0.392	-0.476491	non-changed (light grey)
chr1	13193501	13194301	0.0596	0.855584	non-changed (light grey)
chr1	36976831	36977631	-0.972	-0.189182	down-regulated (orange)
chr1	37667608	37668408	-0.301	0.131557	non-changed (light grey)
chr1	74634368	74635168	0.103	0.229296	non-changed (light grey)
chr1	38186557	38187357	0.0695	-0.272338	non-changed (light grey)
chr1	39926436	39927236	-0.938	-0.647729	non-changed (light grey)
chr1	62066152	62066952	0.883	0.961746	non-changed (light grey)
chr1	65384183	65384983	0.372	-0.294294	non-changed (light grey)
chr1	74276381	74277181	-0.28	-0.328215	non-changed (light grey)
chr1	75009083	75009883	1.4	0.782292	up-regulated (dark grey)
chr1	76046630	76047430	-0.0813	0.488891	non-changed (light grey)
chr1	93336366	93337166	0.519	0.62575	non-changed (light grey)
chr1	102306895	102307695	1.93	2.25478	non-changed (light grey)
chr1	133034715	133035515	-0.0352	0.231048	non-changed (light grey)
chr1	135592230	135593030	1.43	0.85203	non-changed (light grey)
chr1	138446732	138447532	1.05	0.192753	non-changed (light grey)
chr1	155001282	155002082	-0.0683	0.396659	non-changed (light grey)
chr1	170405549	170406349	-0.167	-0.340211	non-changed (light grey)
chr1	171117605	171118405	0.802	1.56407	non-changed (light grey)
chr1	173052983	173053783	0.504	-0.278694	non-changed (light grey)
chr1	185719600	185720400	-1.29	-0.770324	non-changed (light grey)
chr1	184887128	184887928	0.106	-0.154924	non-changed (light grey)
chr1	193768928	193769728	0.126	0.0345095	non-changed (light grey)
chr1	36918400	36919200	0.247	0.649367	non-changed (light grey)
chr1	39665018	39665818	-0.153	-0.299752	non-changed (light grey)
chr1	43362580	43363380	0.193	-0.255055	non-changed (light grey)
chr1	74072162	74072962	-0.297	-0.423257	non-changed (light grey)
chr1	75533895	75534695	-0.297	0.0207188	non-changed (light grey)
chr1	75536878	75537678	1.13	-0.24774	non-changed (light grey)
chr1	95463424	95464224	-1.99	-2.31443	down-regulated (orange)
chr1	127617623	127618423	0.29	0.0340709	non-changed (light grey)
chr1	135514698	135515498	0.015	0.0627138	non-changed (light grey)
chr1	138687906	138688706	0.0993	0.400767	non-changed (light grey)
chr1	152250944	152251744	-0.829	-0.935464	down-regulated (orange)
chr1	170266297	170267097	0.0537	0.313386	non-changed (light grey)
chr1	183142127	183142927	-0.382	-0.505245	non-changed (light grey)
chr1	197111054	197111854	-0.694	-0.841935	non-changed (light grey)
chr1	74067244	74068044	0.505	0.0877135	non-changed (light grey)
chr1	92801259	92802059	-0.101	0.384626	non-changed (light grey)
chr1	20122010	20122810	0.0261	0.239318	non-changed (light grey)
chr1	157655193	157655993	0.265	0.401404	non-changed (light grey)
chr1	121395816	121396616	0.036	-0.298096	non-changed (light grey)
chr1	135278326	135279126	0.139	-0.633782	non-changed (light grey)
chr1	136301969	136302769	-0.396	-0.0838165	non-changed (light grey)
chr1	170309476	170310276	-0.204	1.30506	non-changed (light grey)
chr1	88614428	88615228	1.31	1.31485	up-regulated (dark grey)
chr1	90198054	90198854	0.541	0.351722	non-changed (light grey)
chr1	59554993	59555793	0.91	1.08385	non-changed (light grey)
chr1	72870751	72871551	-0.988	-0.83441	down-regulated (orange)
chr1	9611392	9612192	0.86	0.396013	non-changed (light grey)
chr1	153567293	153568093	0.879	1.29022	non-changed (light grey)
chr1	156910983	156911783	0.511	0.892597	non-changed (light grey)
chr1	157733766	157734566	-0.933	-0.0338017	non-changed (light grey)
chr1	170406192	170406992	-0.898	-0.236404	non-changed (light grey)
chr1	179593808	179594608	0.14	1.41834	non-changed (light grey)
chr1	142163122	142163922	0.262	0.518491	non-changed (light grey)
chr1	38918203	38919003	0.411	0.220306	non-changed (light grey)
chr1	54846037	54846837	0.169	-0.111862	non-changed (light grey)
chr1	60693806	60694606	0.44	-0.486361	non-changed (light grey)
chr1	68054583	68055383	0.0682	0.372318	non-changed (light grey)
chr1	70974214	70975014	-1.37	-0.833005	non-changed (light grey)
chr1	88375430	88376230	0.103	-0.0219426	non-changed (light grey)
chr1	121994759	121995559	-0.167	-0.487424	non-changed (light grey)
chr1	38365007	38365807	0.254	0.761658	non-changed (light grey)
chr1	157702338	157703138	-0.71	-0.984768	non-changed (light grey)
chr1	189308430	189309230	1.17	0.672843	non-changed (light grey)
chr1	196164425	196165225	0.104	0	non-changed (light grey)
chr1	36389950	36390750	-0.207	-0.0284897	non-changed (light grey)
chr1	41709258	41710058	0.488	1.16675	non-changed (light grey)
chr1	51970678	51971478	0.304	0.439016	non-changed (light grey)
chr1	72819589	72820389	-0.424	-0.147112	non-changed (light grey)
chr1	89920476	89921276	0.363	1.83672	non-changed (light grey)
chr1	152305931	152306731	0.631	1.4753	non-changed (light grey)
chr1	152871919	152872719	-0.0474	0.471508	non-changed (light grey)
chr1	174158143	174158943	0.578	1.17563	non-changed (light grey)
chr1	176850422	176851222	0.319	0.784398	non-changed (light grey)
chr1	178654146	178654946	0.185	-0.108387	non-changed (light grey)
chr1	30929389	30930189	-0.69	-0.407221	non-changed (light grey)
chr1	74378687	74379487	0.202	0.266862	non-changed (light grey)
chr1	72169887	72170687	-0.161	-0.14866	non-changed (light grey)
chr1	74647470	74648270	-0.444	-0.658329	non-changed (light grey)
chr1	141555645	141556445	0.455	-0.0813977	non-changed (light grey)
chr1	172386212	172387012	0.432	-0.203377	non-changed (light grey)
chr1	182863732	182864532	-0.177	-0.239178	non-changed (light grey)
chr1	190831241	190832041	-0.781	-0.266188	non-changed (light grey)
chr1	196197592	196198392	0.341	0.431861	non-changed (light grey)
chr1	74386673	74387473	-0.0534	0.425058	non-changed (light grey)
chr1	196445701	196446501	0.293	0.556232	non-changed (light grey)
chr1	15605397	15606197	1.04	0.848711	non-changed (light grey)
chr1	58479676	58480476	-0.819	-1.14316	down-regulated (orange)
chr1	67314276	67315076	-0.238	0.050028	non-changed (light grey)
chr1	133841574	133842374	-0.648	0.0641303	non-changed (light grey)
chr1	136416253	136417053	1.18	2.14332	non-changed (light grey)
chr1	153342709	153343509	0.65	0.514573	non-changed (light grey)
chr1	75121020	75121820	-0.166	-0.0583253	non-changed (light grey)
chr1	158282274	158283074	1.05	1.47334	non-changed (light grey)
chr1	159219111	159219911	-0.88	-0.729819	non-changed (light grey)
chr1	180135728	180136528	0.879	0.843677	non-changed (light grey)
chr1	16655383	16656183	-0.296	0.465876	non-changed (light grey)
chr1	162142695	162143495	-0.0923	0.310284	non-changed (light grey)
chr1	88848089	88848889	0.0625	-0.427878	non-changed (light grey)
chr1	108073943	108074743	-0.115	-0.90189	non-changed (light grey)
chr1	154257585	154258385	0.682	1.36532	non-changed (light grey)
chr1	160861732	160862532	0.962	2.57575	non-changed (light grey)
chr1	174294678	174295478	-1.15	-0.736804	non-changed (light grey)
chr1	193788633	193789433	0.157	0.212922	non-changed (light grey)
chr1	40847061	40847861	0.454	0.0901978	non-changed (light grey)
chr1	58087175	58087975	0.0188	0.588076	non-changed (light grey)
chr1	57434796	57435596	0.263	0.0462402	non-changed (light grey)
chr1	65164964	65165764	0.716	0.485628	non-changed (light grey)
chr1	75175768	75176568	-0.0604	0.489333	non-changed (light grey)
chr1	89945525	89946325	0.565	0.202284	non-changed (light grey)
chr1	90645413	90646213	-0.804	0.457872	non-changed (light grey)
chr1	137326703	137327503	-0.0635	0.637698	non-changed (light grey)
chr1	107886546	107887346	-0.465	0.1683	non-changed (light grey)
chr1	84835879	84836679	-0.362	-0.17328	non-changed (light grey)
chr1	171198347	171199147	2.01	1.4064	non-changed (light grey)
chr1	185931025	185931825	0.76	0.689947	non-changed (light grey)
chr1	189068441	189069241	-0.658	0.897289	non-changed (light grey)
chr1	34177758	34178558	0.383	-0.0628255	non-changed (light grey)
chr1	43149304	43150104	-0.344	0.337996	non-changed (light grey)
chr1	43334034	43334834	0.451	-0.147601	non-changed (light grey)
chr1	145405294	145406094	-0.389	0.763796	non-changed (light grey)
chr1	67319011	67319811	-0.671	-0.425075	non-changed (light grey)
chr1	71971918	71972718	-0.453	0.750245	non-changed (light grey)
chr1	75555841	75556641	0.756	-0.598683	non-changed (light grey)
chr1	95459947	95460747	-1.58	-0.372833	down-regulated (orange)
chr1	181953540	181954340	-1.24	-0.503847	down-regulated (orange)
chr1	191734592	191735392	0.135	-0.348155	non-changed (light grey)
chr1	39628078	39628878	-0.158	0.149601	non-changed (light grey)
chr1	51979322	51980122	0.326	0.140642	non-changed (light grey)
chr1	74947936	74948736	-0.109	-0.556375	non-changed (light grey)
chr1	193745344	193746144	0.767	0.582357	non-changed (light grey)
chr1	89749268	89750068	-0.97	-0.444221	non-changed (light grey)
chr1	93325134	93325934	0.389	-0.158454	non-changed (light grey)
chr1	130255787	130256587	-0.272	-0.0940798	non-changed (light grey)
chr1	140941772	140942572	-0.0472	0.19511	non-changed (light grey)
chr1	158681872	158682672	-0.0147	0.299002	non-changed (light grey)
chr1	166068658	166069458	0.00842	-0.166846	non-changed (light grey)
chr1	75165210	75166010	0.0874	0.0201694	non-changed (light grey)
chr1	188197784	188198584	-0.381	0.0586709	non-changed (light grey)
chr1	189329103	189329903	0.631	0.664935	non-changed (light grey)
chr1	193191965	193192765	0.0784	-0.570425	non-changed (light grey)
chr1	194382930	194383730	1.3	0.931943	up-regulated (dark grey)
chr1	72806067	72806867	-0.449	-0.886562	non-changed (light grey)
chr1	74050069	74050869	-0.995	-1.52279	non-changed (light grey)
chr1	82199049	82199849	-0.283	-0.459351	non-changed (light grey)
chr1	99553641	99554441	0.0433	-0.590893	non-changed (light grey)
chr1	132530503	132531303	0.267	0.972183	non-changed (light grey)
chr1	123232168	123232968	-0.792	0.20385	non-changed (light grey)
chr1	138337150	138337950	0.766	0.0594022	non-changed (light grey)
chr1	157791230	157792030	0.972	0.542379	non-changed (light grey)
chr1	24760552	24761352	0.553	0.829415	non-changed (light grey)
chr1	37625018	37625818	1.09	-0.308713	non-changed (light grey)
chr1	72883519	72884319	-0.736	-0.936661	non-changed (light grey)
chr1	74127920	74128720	-0.823	-0.72609	non-changed (light grey)
chr1	138594859	138595659	0.298	-0.113695	non-changed (light grey)
chr1	88600276	88601076	-0.195	0.0943274	non-changed (light grey)
chr1	91351754	91352554	-0.556	-0.0914046	non-changed (light grey)
chr1	93426662	93427462	-0.124	0.441944	non-changed (light grey)
chr1	107311137	107311937	0.249	-0.176236	non-changed (light grey)
chr1	107571159	107571959	0.555	0.496066	non-changed (light grey)
chr1	130620968	130621768	-0.662	-0.443889	non-changed (light grey)
chr1	142079634	142080434	0.333	0.763007	non-changed (light grey)
chr1	187017122	187017922	0.573	-0.380545	non-changed (light grey)
chr1	192895271	192896071	0.997	0.2741	up-regulated (dark grey)
chr1	20929079	20929879	-0.606	0.377789	non-changed (light grey)
chr1	36311723	36312523	-0.141	0.599093	non-changed (light grey)
chr1	64664128	64664928	-0.098	0.525112	non-changed (light grey)
chr1	121733767	121734567	-0.0736	-0.212534	non-changed (light grey)
chr1	91566129	91566929	1.26	0.851653	up-regulated (dark grey)
chr1	96943612	96944412	0.135	-0.982642	non-changed (light grey)
chr1	100689709	100690509	0.0431	0.873756	non-changed (light grey)
chr1	134990205	134991005	0.321	-0.0375349	non-changed (light grey)
chr1	153117631	153118431	-0.488	-0.126161	non-changed (light grey)
chr1	153366385	153367185	0.288	0.934691	non-changed (light grey)
chr1	193087076	193087876	1.36	0.28363	up-regulated (dark grey)
chr1	37033431	37034231	-1.32	0.291877	down-regulated (orange)
chr1	196813478	196814278	-0.174	-0.318357	non-changed (light grey)
chr1	52535075	52535875	0.548	0.906581	non-changed (light grey)
chr1	74557678	74558478	-0.0331	0.284702	non-changed (light grey)
chr1	91718825	91719625	1.34	0.735629	up-regulated (dark grey)
chr1	94009453	94010253	0.0543	0.439413	non-changed (light grey)
chr1	129294027	129294827	0.381	0.0655323	non-changed (light grey)
chr1	130716080	130716880	-0.0347	-0.604949	non-changed (light grey)
chr1	153275229	153276029	-0.118	0.216163	non-changed (light grey)
chr1	132672900	132673700	-0.849	-1.0133	non-changed (light grey)
chr1	172518106	172518906	0.844	0.556637	non-changed (light grey)
chr1	21059827	21060627	-0.0985	-0.0026207	non-changed (light grey)
chr1	55462270	55463070	-0.478	-0.197781	non-changed (light grey)
chr1	84313797	84314597	-1.77	-0.953457	down-regulated (orange)
chr1	123245367	123246167	-0.621	0.0257166	down-regulated (orange)
chr1	192994332	192995132	-0.105	0.0351672	non-changed (light grey)
chr1	109734112	109734912	-1.4	0.476244	non-changed (light grey)
chr1	154365873	154366673	0.232	-0.483812	non-changed (light grey)
chr1	161199127	161199927	0.103	0.0694308	non-changed (light grey)
chr1	182910483	182911283	0.43	0.162315	non-changed (light grey)
chr1	194596200	194597000	0.598	0.481635	non-changed (light grey)
chr1	31050800	31051600	1.12	1.05951	non-changed (light grey)
chr1	39572030	39572830	-0.914	-0.669451	non-changed (light grey)
chr1	40293479	40294279	1.08	2.08433	non-changed (light grey)
chr1	180117188	180117988	0.0248	0.265096	non-changed (light grey)
chr1	44254946	44255746	0.288	0.611579	non-changed (light grey)
chr1	77512497	77513297	-0.325	0.3753	non-changed (light grey)
chr1	155197933	155198733	0.175	0.213921	non-changed (light grey)
chr1	157416249	157417049	0.614	0.742399	non-changed (light grey)
chr1	162010939	162011739	0.737	-0.423592	non-changed (light grey)
chr1	184271499	184272299	0.348	-0.0310039	non-changed (light grey)
chr1	184357442	184358242	-0.655	0.153776	non-changed (light grey)
chr1	58769099	58769899	0.0687	0.73548	non-changed (light grey)
chr1	188506103	188506903	1.35	0.00460925	up-regulated (dark grey)
chr1	189719984	189720784	0.112	0.308418	non-changed (light grey)
chr1	21027790	21028590	-1.49	-1.47764	non-changed (light grey)
chr1	59819654	59820454	-0.291	0.374476	non-changed (light grey)
chr1	63228608	63229408	0.324	1.08509	non-changed (light grey)
chr1	135121503	135122303	0.0643	0.308493	non-changed (light grey)
chr1	74437739	74438539	0.163	-0.0254751	non-changed (light grey)
chr1	135846384	135847184	0.478	0.99573	non-changed (light grey)
chr1	136240993	136241793	-0.584	-0.596794	non-changed (light grey)
chr1	136456251	136457051	-0.647	0.126793	non-changed (light grey)
chr1	157690342	157691142	0.196	0.061087	non-changed (light grey)
chr1	161054737	161055537	0.784	0.996702	non-changed (light grey)
chr1	167398821	167399621	-1.22	-0.95949	down-regulated (orange)
chr1	179383874	179384674	0.728	0.130126	non-changed (light grey)
chr1	186556026	186556826	-0.35	0.31304	non-changed (light grey)
chr1	90164539	90165339	0.503	0.666051	non-changed (light grey)
chr1	193578015	193578815	0.295	-0.904608	non-changed (light grey)
chr1	36424810	36425610	-1.14	-0.718398	down-regulated (orange)
chr1	36583553	36584353	-1.08	-0.669445	down-regulated (orange)
chr1	72309588	72310388	0.512	0.237511	non-changed (light grey)
chr1	82026558	82027358	0.0364	0.348103	non-changed (light grey)
chr1	87689718	87690518	-0.0185	0.169739	non-changed (light grey)
chr1	89802816	89803616	0.579	0.90029	non-changed (light grey)
chr1	102278425	102279225	0.549	0.935788	non-changed (light grey)
chr1	193246802	193247602	-0.202	0.213318	non-changed (light grey)
chr1	121486370	121487170	0.439	-0.0681	non-changed (light grey)
chr1	160643452	160644252	-0.517	1.27781	non-changed (light grey)
chr1	181912864	181913664	-0.746	0.114501	non-changed (light grey)
chr1	184744479	184745279	-0.0358	-0.375118	non-changed (light grey)
chr1	3406086	3406886	0.692	1.01306	non-changed (light grey)
chr1	30840183	30840983	-0.304	-0.521373	non-changed (light grey)
chr1	34906289	34907089	-0.0747	-0.298325	non-changed (light grey)
chr1	36841293	36842093	0.206	0.656326	non-changed (light grey)
chr1	52490721	52491521	0.0195	-1.10463	non-changed (light grey)
chr1	133889001	133889801	-0.379	-0.206914	non-changed (light grey)
chr1	54806099	54806899	-0.101	-0.27248	non-changed (light grey)
chr1	128263063	128263863	0.437	0.662556	non-changed (light grey)
chr1	135077408	135078208	-0.312	-0.251733	non-changed (light grey)
chr1	153090376	153091176	-0.043	-0.238389	non-changed (light grey)
chr1	158768535	158769335	0.825	0.701757	non-changed (light grey)
chr1	75138730	75139530	-0.679	-0.269899	down-regulated (orange)
chr1	182969590	182970390	0.179	0.025898	non-changed (light grey)
chr1	15203444	15204244	-0.0406	-0.26985	non-changed (light grey)
chr1	36364114	36364914	-0.162	-0.493286	non-changed (light grey)
chr1	59482227	59483027	0.412	0.0337623	non-changed (light grey)
chr1	80327476	80328276	-0.314	-0.975886	non-changed (light grey)
chr1	107634672	107635472	0.499	0.87434	non-changed (light grey)
chr1	74239044	74239844	-0.142	0.182986	non-changed (light grey)
chr1	107910163	107910963	-0.683	-2.13353	non-changed (light grey)
chr1	140888722	140889522	0.168	-0.155993	non-changed (light grey)
chr1	189712776	189713576	-0.216	1.28888	non-changed (light grey)
chr1	193770294	193771094	-0.601	-0.757092	non-changed (light grey)
chr1	194641883	194642683	0.827	0.115245	non-changed (light grey)
chr1	23244112	23244912	-0.0765	0.0829639	non-changed (light grey)
chr1	170362178	170362978	-0.426	0.0170976	non-changed (light grey)
chr1	74849471	74850271	0.422	-0.333099	non-changed (light grey)
chr1	133094674	133095474	-0.391	-0.182227	non-changed (light grey)
chr1	136316470	136317270	-0.714	0.46606	non-changed (light grey)
chr1	137584187	137584987	-0.481	0.0174331	non-changed (light grey)
chr1	13231319	13232119	-0.0448	0.44673	non-changed (light grey)
chr1	55144515	55145315	0.27	0.0749986	non-changed (light grey)
chr1	58128076	58128876	0.491	0.732608	non-changed (light grey)
chr1	62471604	62472404	-0.235	0.73324	non-changed (light grey)
chr1	106835531	106836331	0.0312	0.446739	non-changed (light grey)
chr1	145586089	145586889	-0.214	-0.324339	non-changed (light grey)
chr1	169214832	169215632	-0.38	-0.304719	non-changed (light grey)
chr1	16161813	16162613	0.756	0.974313	non-changed (light grey)
chr1	36360057	36360857	-1.15	0.187058	non-changed (light grey)
chr1	59820009	59820809	-0.39	-0.343041	non-changed (light grey)
chr1	62221548	62222348	-0.407	0.580531	non-changed (light grey)
chr1	94591186	94591986	1.32	1.09836	up-regulated (dark grey)
chr1	108128738	108129538	-0.26	0.303637	non-changed (light grey)
chr1	132944469	132945269	-0.00535	0.689216	non-changed (light grey)
chr1	133382392	133383192	0.561	0.576075	non-changed (light grey)
chr1	162157818	162158618	-0.856	0.895536	non-changed (light grey)
chr1	168245625	168246425	-0.159	-0.85974	non-changed (light grey)
chr1	123140129	123140929	0.646	0.790506	non-changed (light grey)
chr1	176696376	176697176	-0.217	0.148274	non-changed (light grey)
chr1	180530915	180531715	0.0672	1.1107	non-changed (light grey)
chr1	30931244	30932044	-0.184	-0.323353	non-changed (light grey)
chr1	59820534	59821334	-0.346	-0.633394	non-changed (light grey)
chr1	66917986	66918786	0.296	-0.434737	non-changed (light grey)
chr1	192752128	192752928	0.0433	0.166876	non-changed (light grey)
chr1	133877908	133878708	-0.212	-0.733399	non-changed (light grey)
chr1	10089341	10090141	0.0502	0.00142629	non-changed (light grey)
chr1	67404036	67404836	-0.0821	0.618698	non-changed (light grey)
chr1	72870352	72871152	-0.829	-1.1145	down-regulated (orange)
chr1	139457895	139458695	-0.413	-0.241579	non-changed (light grey)
chr1	16094265	16095065	-0.0988	0.231945	non-changed (light grey)
chr1	172520471	172521271	0.169	0.58127	non-changed (light grey)
chr1	183237896	183238696	-0.0115	0.717288	non-changed (light grey)
chr1	187431986	187432786	-0.219	0.0786434	non-changed (light grey)
chr1	13302465	13303265	0.76	-0.191066	non-changed (light grey)
chr1	23928948	23929748	0.131	-0.13061	non-changed (light grey)
chr1	59007785	59008585	0.892	1.11426	non-changed (light grey)
chr1	60608909	60609709	-0.193	0.397042	non-changed (light grey)
chr1	45961844	45962644	0.445	0.785479	non-changed (light grey)
chr1	72765309	72766109	-0.71	-0.492345	non-changed (light grey)
chr1	82959014	82959814	0.765	1.03229	non-changed (light grey)
chr1	84693501	84694301	-0.317	-0.946295	non-changed (light grey)
chr1	116772227	116773027	1.31	0.926764	non-changed (light grey)
chr1	121069735	121070535	-0.649	0.0100693	non-changed (light grey)
chr1	145320775	145321575	0.936	-0.307894	non-changed (light grey)
chr1	154015299	154016099	-0.646	0.699821	non-changed (light grey)
chr1	154385743	154386543	0.67	1.1656	non-changed (light grey)
chr1	55763684	55764484	0.865	0.495862	non-changed (light grey)
chr1	172586419	172587219	1.87	1.7723	up-regulated (dark grey)
chr1	190154121	190154921	0.991	2.07858	non-changed (light grey)
chr1	45488682	45489482	0.171	-0.345272	non-changed (light grey)
chr1	74804712	74805512	0.0934	0.000713323	non-changed (light grey)
chr1	90975199	90975999	0.184	0.200594	non-changed (light grey)
chr1	156993483	156994283	-0.613	0.779595	non-changed (light grey)
chr1	73676667	73677467	0.0275	-0.117224	non-changed (light grey)
chr1	184469207	184470007	-0.144	0.285909	non-changed (light grey)
chr1	13477862	13478662	0.0526	0.931661	non-changed (light grey)
chr1	59559114	59559914	0.137	0.100694	non-changed (light grey)
chr1	71777855	71778655	-0.26	0.121547	non-changed (light grey)
chr1	72073300	72074100	0.134	0.429885	non-changed (light grey)
chr1	81741296	81742096	-0.863	0.266478	non-changed (light grey)
chr1	95531994	95532794	-0.324	-0.204086	non-changed (light grey)
chr1	88102617	88103417	0.139	-0.367509	non-changed (light grey)
chr1	105658566	105659366	0.316	0.239201	non-changed (light grey)
chr1	120637607	120638407	1.14	1.76755	non-changed (light grey)
chr1	127612549	127613349	0.706	2.48377	non-changed (light grey)
chr1	139343134	139343934	-0.165	1.34249	non-changed (light grey)
chr1	191731798	191732598	0.415	0.0367466	non-changed (light grey)
chr1	107822046	107822846	-0.435	0.159104	non-changed (light grey)
chr1	20643803	20644603	0.426	1.06974	non-changed (light grey)
chr1	66147812	66148612	1.06	-0.0954552	non-changed (light grey)
chr1	102606180	102606980	0.482	0.382951	non-changed (light grey)
chr1	108085234	108086034	-0.591	0.0878109	non-changed (light grey)
chr1	122745783	122746583	0.0513	0.515811	non-changed (light grey)
chr1	93355700	93356500	1.3	0.365166	up-regulated (dark grey)
chr1	189586310	189587110	-0.242	-0.315154	non-changed (light grey)
chr1	133127577	133128377	0.627	-0.188409	non-changed (light grey)
chr1	133722845	133723645	1.06	1.40678	non-changed (light grey)
chr1	163888029	163888829	-0.524	0.522678	non-changed (light grey)
chr1	163967865	163968665	-0.569	0.0741937	non-changed (light grey)
chr1	172994344	172995144	0.249	-0.255739	non-changed (light grey)
chr1	181890326	181891126	0.234	0.29956	non-changed (light grey)
chr1	182876452	182877252	0.139	-0.0451192	non-changed (light grey)
chr1	184120020	184120820	1.35	1.2445	non-changed (light grey)
chr1	192899065	192899865	0.139	-0.0594032	non-changed (light grey)
chr1	23170085	23170885	0.0737	0.485154	non-changed (light grey)
chr1	36436289	36437089	-1.34	-2	non-changed (light grey)
chr1	38180850	38181650	-0.343	0.513423	non-changed (light grey)
chr1	75281399	75282199	-0.572	-1.4962	non-changed (light grey)
chr1	90462964	90463764	-0.493	-1.07237	non-changed (light grey)
chr1	93294666	93295466	-0.332	-0.100282	non-changed (light grey)
chr1	121117336	121118136	-0.602	0.153575	non-changed (light grey)
chr1	161974265	161975065	-0.55	-0.287139	non-changed (light grey)
chr1	142038504	142039304	0.794	0.878694	non-changed (light grey)
chr1	155482378	155483178	-0.683	0.23454	non-changed (light grey)
chr1	176695510	176696310	-0.363	-1.05338	non-changed (light grey)
chr1	193559888	193560688	0.0919	-0.102263	non-changed (light grey)
chr1	31209537	31210337	0.348	-0.264755	non-changed (light grey)
chr1	43884409	43885209	0.0482	0.146749	non-changed (light grey)
chr1	39669155	39669955	-0.297	-0.0566162	non-changed (light grey)
chr1	53840871	53841671	-0.0707	-0.145147	non-changed (light grey)
chr1	64763208	64764008	0.124	0.826588	non-changed (light grey)
chr1	65359370	65360170	0.489	-0.407424	non-changed (light grey)
chr1	92865761	92866561	-0.297	-0.336876	non-changed (light grey)
chr1	93944712	93945512	-0.196	0.515098	non-changed (light grey)
chr1	128907766	128908566	0.13	0.701588	non-changed (light grey)
chr1	93436743	93437543	-0.0221	0.186844	non-changed (light grey)
chr1	166296752	166297552	1.09	0.711829	non-changed (light grey)
chr1	186431382	186432182	-0.917	-0.0747365	non-changed (light grey)
chr1	193658585	193659385	0.319	0.30139	non-changed (light grey)
chr1	40276236	40277036	-0.422	0.00805227	non-changed (light grey)
chr1	57395921	57396721	0.543	1.37861	non-changed (light grey)
chr1	108090452	108091252	-0.282	0.0962345	non-changed (light grey)
chr1	157656700	157657500	-0.0318	0.837735	non-changed (light grey)
chr1	114844115	114844915	-0.093	-0.400538	non-changed (light grey)
chr1	134543553	134544353	0.757	0.838348	non-changed (light grey)
chr1	182866536	182867336	0.205	-0.748853	non-changed (light grey)
chr1	190676800	190677600	-0.232	1.37424	non-changed (light grey)
chr1	52901347	52902147	-0.122	0.269864	non-changed (light grey)
chr1	20607855	20608655	0.367	-0.292984	non-changed (light grey)
chr1	51904667	51905467	0.266	0.168113	non-changed (light grey)
chr1	69847973	69848773	-0.095	0.637698	non-changed (light grey)
chr1	90455165	90455965	-0.0116	0.0976967	non-changed (light grey)
chr1	132693417	132694217	0.379	0.0503903	non-changed (light grey)
chr1	140992763	140993563	0.011	0.741489	non-changed (light grey)
chr1	107009307	107010107	-0.153	0.391305	non-changed (light grey)
chr1	141318714	141319514	-0.34	-0.32426	non-changed (light grey)
chr1	141350941	141351741	0.487	-0.762755	non-changed (light grey)
chr1	157140432	157141232	-0.774	-0.239338	non-changed (light grey)
chr1	173217829	173218629	-0.144	-0.146385	non-changed (light grey)
chr1	180274033	180274833	0.252	0.695225	non-changed (light grey)
chr1	186270896	186271696	-1.32	0.121846	non-changed (light grey)
chr1	196446280	196447080	0.291	-0.0836579	non-changed (light grey)
chr1	6277067	6277867	0.404	0.206879	non-changed (light grey)
chr1	13566325	13567125	0.339	0.798037	non-changed (light grey)
chr1	140515418	140516218	-0.709	0.296618	non-changed (light grey)
chr1	36613789	36614589	-0.314	0.779288	non-changed (light grey)
chr1	72797730	72798530	-0.174	-0.559354	non-changed (light grey)
chr1	78690060	78690860	-0.217	0.358412	non-changed (light grey)
chr1	88338959	88339759	-0.098	0.511048	non-changed (light grey)
chr1	167351336	167352136	-1.52	0.286675	down-regulated (orange)
chr1	93208621	93209421	0.489	1.33866	non-changed (light grey)
chr1	93817622	93818422	0.0471	0.476987	non-changed (light grey)
chr1	166254740	166255540	-0.538	0.743704	non-changed (light grey)
chr1	7094030	7094830	-0.108	-0.541847	non-changed (light grey)
chr1	8406968	8407768	-1.02	0.115106	down-regulated (orange)
chr1	17087486	17088286	-0.896	0.0269811	non-changed (light grey)
chr1	22601673	22602473	-0.183	0.302796	non-changed (light grey)
chr1	27562421	27563221	-0.805	-0.308702	non-changed (light grey)
chr1	54613411	54614211	0.276	-0.00459092	non-changed (light grey)
chr1	60203547	60204347	-0.533	-0.249602	non-changed (light grey)
chr1	155997372	155998172	0.0219	0.541217	non-changed (light grey)
chr1	191954566	191955366	-0.082	0.0187197	non-changed (light grey)
chr1	60706786	60707586	0.142	-0.342083	non-changed (light grey)
chr1	66871608	66872408	0.476	0.675086	non-changed (light grey)
chr1	72071093	72071893	-0.389	0.328959	non-changed (light grey)
chr1	79748547	79749347	0.166	0.117926	non-changed (light grey)
chr1	166251374	166252174	0.956	0.795448	non-changed (light grey)
chr1	174147027	174147827	0.395	0.423673	non-changed (light grey)
chr1	180131434	180132234	-0.0858	-1.26429	non-changed (light grey)
chr1	180457149	180457949	1.35	0.472447	non-changed (light grey)
chr1	196187337	196188137	-0.0224	0.852731	non-changed (light grey)
chr1	181522891	181523691	0.414	0.355659	non-changed (light grey)
chr1	182644219	182645019	0.416	1.1869	non-changed (light grey)
chr1	193627159	193627959	0.388	-1.41754	non-changed (light grey)
chr1	16594906	16595706	0.588	0.360619	non-changed (light grey)
chr1	51807586	51808386	-0.512	-0.337444	non-changed (light grey)
chr1	52078643	52079443	0.549	-0.85675	non-changed (light grey)
chr1	66747562	66748362	0.0332	-0.284044	non-changed (light grey)
chr1	141397728	141398528	-0.259	0.124344	non-changed (light grey)
chr1	89247927	89248727	-0.794	-0.960441	non-changed (light grey)
chr1	158868615	158869415	-0.272	-0.688576	non-changed (light grey)
chr1	167666049	167666849	-0.238	-0.0990157	non-changed (light grey)
chr1	168290193	168290993	0.0446	0.731474	non-changed (light grey)
chr1	172745384	172746184	0.495	0.585197	non-changed (light grey)
chr1	172974326	172975126	-0.169	0.191812	non-changed (light grey)
chr1	181891063	181891863	-0.476	-0.369602	non-changed (light grey)
chr1	9635466	9636266	0.713	0.428634	non-changed (light grey)
chr1	13427656	13428456	-0.152	0.731043	non-changed (light grey)
chr1	36501212	36502012	-0.381	-0.723619	non-changed (light grey)
chr1	182150864	182151664	0.142	-0.41648	non-changed (light grey)
chr1	74123648	74124448	-0.63	-0.0271319	non-changed (light grey)
chr1	74220805	74221605	-0.848	0.351389	non-changed (light grey)
chr1	89256591	89257391	0.645	0.682958	non-changed (light grey)
chr1	92547211	92548011	-0.242	-0.186664	non-changed (light grey)
chr1	133102759	133103559	1.07	0.24781	up-regulated (dark grey)
chr1	159177928	159178728	-0.0507	-0.145091	non-changed (light grey)
chr1	167961865	167962665	0.0697	-0.115624	non-changed (light grey)
chr1	186499356	186500156	-0.449	-0.281039	non-changed (light grey)
chr1	172185416	172186216	0.202	0.492836	non-changed (light grey)
chr1	172352162	172352962	-0.112	-0.361193	non-changed (light grey)
chr1	182229502	182230302	0.0827	-0.164793	non-changed (light grey)
chr1	195983521	195984321	-0.532	-1.03876	non-changed (light grey)
chr1	60917164	60917964	-0.386	-0.217026	non-changed (light grey)
chr1	60154509	60155309	-0.173	0.256809	non-changed (light grey)
chr1	87749604	87750404	0.144	-0.541354	non-changed (light grey)
chr1	90011512	90012312	0.342	-0.0751278	non-changed (light grey)
chr1	90092084	90092884	0.261	-0.598021	non-changed (light grey)
chr1	129306115	129306915	0.16	0.151777	non-changed (light grey)
chr1	162327486	162328286	0.122	0.0211364	non-changed (light grey)
chr1	169613424	169614224	-0.612	1.12449	non-changed (light grey)
chr1	84867497	84868297	-0.225	0.238171	non-changed (light grey)
chr1	172987229	172988029	-0.168	-0.388232	non-changed (light grey)
chr1	174098028	174098828	0.0325	0.157247	non-changed (light grey)
chr1	174549261	174550061	0.159	-0.445261	non-changed (light grey)
chr1	182198619	182199419	0.222	0.573209	non-changed (light grey)
chr1	16213057	16213857	0.904	0.104178	non-changed (light grey)
chr1	36977508	36978308	-0.26	-1.20129	non-changed (light grey)
chr1	121933516	121934316	0.302	-0.277423	non-changed (light grey)
chr1	48622795	48623595	-0.259	0.0140752	non-changed (light grey)
chr1	67085200	67086000	0.127	-0.00744512	non-changed (light grey)
chr1	89743315	89744115	-0.00958	0.259287	non-changed (light grey)
chr1	129294689	129295489	0.23	0.573308	non-changed (light grey)
chr1	135348969	135349769	0.647	1.22216	non-changed (light grey)
chr1	137264500	137265300	-0.0847	-0.18827	non-changed (light grey)
chr1	140522614	140523414	-0.182	-0.300608	non-changed (light grey)
chr1	145549763	145550563	-0.21	0.0567575	non-changed (light grey)
chr1	181483357	181484157	-1.7	-1.06757	down-regulated (orange)
chr1	158943049	158943849	-1.63	-0.986307	down-regulated (orange)
chr1	185865489	185866289	-0.335	0.63875	non-changed (light grey)
chr1	189879522	189880322	0.909	0.889403	non-changed (light grey)
chr1	13105579	13106379	0.943	0.144859	non-changed (light grey)
chr1	20048165	20048965	1.37	1.2249	non-changed (light grey)
chr1	46123160	46123960	0.0418	-0.151634	non-changed (light grey)
chr1	90175318	90176118	0.0546	0.135697	non-changed (light grey)
chr1	132574972	132575772	0.185	0.430585	non-changed (light grey)
chr1	13362366	13363166	-0.0921	-0.229003	non-changed (light grey)
chr1	64965146	64965946	0.288	0.464694	non-changed (light grey)
chr1	92863898	92864698	-1.04	-1.03422	non-changed (light grey)
chr1	134696747	134697547	-0.552	-0.253757	non-changed (light grey)
chr1	153005905	153006705	0.287	0.38246	non-changed (light grey)
chr1	71958898	71959698	-0.32	0.413381	non-changed (light grey)
chr1	182134166	182134966	-0.0679	0.988171	non-changed (light grey)
chr1	184461356	184462156	-1	-0.898555	non-changed (light grey)
chr1	184504550	184505350	0.798	0.474372	non-changed (light grey)
chr1	188498394	188499194	-0.162	1.3772	non-changed (light grey)
chr1	195037412	195038212	0.288	0.826755	non-changed (light grey)
chr1	4607289	4608089	-0.475	0.175385	non-changed (light grey)
chr1	6500164	6500964	-0.275	0.382254	non-changed (light grey)
chr1	75143954	75144754	-0.0602	-0.113722	non-changed (light grey)
chr1	9788455	9789255	-0.214	0.137553	non-changed (light grey)
chr1	22594537	22595337	-1.43	-1.03645	non-changed (light grey)
chr1	34367349	34368149	0.0985	0.53377	non-changed (light grey)
chr1	54679953	54680753	-0.537	0.330571	non-changed (light grey)
chr1	59861094	59861894	-0.00766	0.201548	non-changed (light grey)
chr1	82234654	82235454	-0.347	-0.56099	non-changed (light grey)
chr1	91422133	91422933	-0.554	-0.176247	non-changed (light grey)
chr1	107213376	107214176	-0.15	0.388324	non-changed (light grey)
chr1	134416037	134416837	-0.517	-0.192997	non-changed (light grey)
chr1	136667738	136668538	0.188	0.402186	non-changed (light grey)
chr1	182125815	182126615	-0.516	0.227724	non-changed (light grey)
chr1	154120414	154121214	-0.363	1.46406	non-changed (light grey)
chr1	158791502	158792302	-1.35	-0.620428	non-changed (light grey)
chr1	163260574	163261374	-0.7	-0.61891	non-changed (light grey)
chr1	195401875	195402675	-0.485	0.274285	non-changed (light grey)
chr1	196821225	196822025	-0.27	-0.973731	non-changed (light grey)
chr1	186650905	186651705	-0.22	-0.303907	non-changed (light grey)
chr1	44632112	44632912	0.261	0.34511	non-changed (light grey)
chr1	55040053	55040853	-0.00804	-0.383113	non-changed (light grey)
chr1	58398104	58398904	0.0517	-0.217026	non-changed (light grey)
chr1	84314333	84315133	-1.01	-1.9113	non-changed (light grey)
chr1	106905688	106906488	-0.557	0.0682921	non-changed (light grey)
chr1	172465137	172465937	0.851	-0.048584	non-changed (light grey)
chr1	21218735	21219535	0.00319	0.370806	non-changed (light grey)
chr1	172684665	172685465	-0.393	-0.433578	non-changed (light grey)
chr1	10133941	10134741	0.609	0.807931	non-changed (light grey)
chr1	21323599	21324399	0.0437	-0.373992	non-changed (light grey)
chr1	33870904	33871704	-1.24	-0.230486	non-changed (light grey)
chr1	59259063	59259863	0.897	0.30139	non-changed (light grey)
chr1	61684851	61685651	0.209	-0.141277	non-changed (light grey)
chr1	31090528	31091328	0.0484	0.281942	non-changed (light grey)
chr1	78706369	78707169	0.505	0.318639	non-changed (light grey)
chr1	83956092	83956892	0.663	0.363704	non-changed (light grey)
chr1	84786207	84787007	0.192	-0.0197775	non-changed (light grey)
chr1	88565983	88566783	0.0623	-0.348489	non-changed (light grey)
chr1	91513801	91514601	-1.01	0.256312	non-changed (light grey)
chr1	132534318	132535118	0.785	0.588208	non-changed (light grey)
chr1	134053744	134054544	0.687	-0.698459	non-changed (light grey)
chr1	90966370	90967170	-0.311	0.119905	non-changed (light grey)
chr1	145848260	145849060	-0.9	-0.941272	non-changed (light grey)
chr1	162685206	162686006	-0.532	-0.46456	non-changed (light grey)
chr1	163216514	163217314	0.217	-0.108486	non-changed (light grey)
chr1	181889827	181890627	-0.434	-0.740684	non-changed (light grey)
chr1	193893597	193894397	1.04	1.30716	up-regulated (dark grey)
chr1	136133816	136134616	-0.174	0.252142	non-changed (light grey)
chr1	80414510	80415310	-0.437	-1.00466	non-changed (light grey)
chr1	102109297	102110097	-0.106	0.950861	non-changed (light grey)
chr1	120862838	120863638	0.816	0.883609	non-changed (light grey)
chr1	149425230	149426030	0.126	0.163564	non-changed (light grey)
chr1	152306603	152307403	0.58	0.910495	non-changed (light grey)
chr1	108067739	108068539	-0.536	0.221922	non-changed (light grey)
chr1	186669579	186670379	0.158	0.374076	non-changed (light grey)
chr1	162784852	162785652	0.801	-0.0929298	non-changed (light grey)
chr1	187861996	187862796	-0.801	1.16104	non-changed (light grey)
chr1	21091004	21091804	-0.674	-0.298936	non-changed (light grey)
chr1	42598751	42599551	-0.87	0.026967	non-changed (light grey)
chr1	45312904	45313704	0.831	0.476244	non-changed (light grey)
chr1	4847343	4848143	-0.145	0.00464215	non-changed (light grey)
chr1	84191211	84192011	-0.738	0.175702	non-changed (light grey)
chr1	84226889	84227689	-0.249	0.34761	non-changed (light grey)
chr1	89504634	89505434	0.172	-0.106756	non-changed (light grey)
chr1	91370160	91370960	0.499	-0.0878881	non-changed (light grey)
chr1	93276966	93277766	0.766	0.90912	non-changed (light grey)
chr1	141735913	141736713	0.541	1.19561	non-changed (light grey)
chr1	154246721	154247521	0.00133	0.244992	non-changed (light grey)
chr1	157071058	157071858	-0.12	-0.256679	non-changed (light grey)
chr1	133171375	133172175	0.668	0.454928	up-regulated (dark grey)
chr1	157255036	157255836	-0.283	-0.255525	non-changed (light grey)
chr1	162673283	162674083	-0.135	0.446739	non-changed (light grey)
chr1	164846549	164847349	-0.0155	0.697269	non-changed (light grey)
chr1	166475659	166476459	0.153	0.0850853	non-changed (light grey)
chr1	167647680	167648480	-0.628	0.214912	non-changed (light grey)
chr1	172574195	172574995	-0.165	-0.199418	non-changed (light grey)
chr1	184735077	184735877	-0.133	0.112085	non-changed (light grey)
chr1	57434102	57434902	-0.433	0.529455	non-changed (light grey)
chr1	57781924	57782724	-0.335	0.0264528	non-changed (light grey)
chr1	37407782	37408582	-0.33	-0.255553	non-changed (light grey)
chr1	61200004	61200804	-0.443	0.826612	non-changed (light grey)
chr1	62512600	62513400	0.0548	0.529482	non-changed (light grey)
chr1	64351846	64352646	-0.0741	0.565141	non-changed (light grey)
chr1	72061825	72062625	-1.17	-0.83225	non-changed (light grey)
chr1	88067498	88068298	0.38	0.685039	non-changed (light grey)
chr1	90142727	90143527	0.247	0.852626	non-changed (light grey)
chr1	74115622	74116422	-0.276	0.448706	non-changed (light grey)
chr1	90875500	90876300	0.858	-0.0121934	non-changed (light grey)
chr1	91363947	91364747	-0.35	-0.772627	non-changed (light grey)
chr1	133134398	133135198	0.58	0.0481464	non-changed (light grey)
chr1	134052175	134052975	0.661	-0.42725	non-changed (light grey)
chr1	154826563	154827363	-0.127	-0.0813001	non-changed (light grey)
chr1	157905035	157905835	0.455	-0.754126	non-changed (light grey)
chr1	161180351	161181151	-0.27	-0.109827	non-changed (light grey)
chr1	162696338	162697138	0.0405	-0.187193	non-changed (light grey)
chr1	163967016	163967816	-0.819	-0.649104	non-changed (light grey)
chr1	167257313	167258113	-1.68	-0.898455	down-regulated (orange)
chr1	90166177	90166977	0.317	0.153753	non-changed (light grey)
chr1	173170088	173170888	-2.21	-2.59387	down-regulated (orange)
chr1	181777799	181778599	0.117	-0.368697	non-changed (light grey)
chr1	190629434	190630234	-0.346	0.169182	non-changed (light grey)
chr1	196199314	196200114	0.0461	0.401822	non-changed (light grey)
chr1	9896890	9897690	-0.407	0.466135	non-changed (light grey)
chr1	52491207	52492007	-0.159	0.808395	non-changed (light grey)
chr1	54982658	54983458	-0.674	-0.551934	non-changed (light grey)
chr1	159006824	159007624	0.00149	0.209683	non-changed (light grey)
chr1	59257576	59258376	1.24	-0.0458855	non-changed (light grey)
chr1	75090927	75091727	0.855	0.182399	non-changed (light grey)
chr1	88277283	88278083	0.939	-0.326718	non-changed (light grey)
chr1	102447655	102448455	1.01	0.428817	non-changed (light grey)
chr1	132600086	132600886	-0.157	-0.523562	non-changed (light grey)
chr1	138465840	138466640	0.703	0.544877	non-changed (light grey)
chr1	138611607	138612407	0.658	0.288626	non-changed (light grey)
chr1	31072718	31073518	-0.575	-0.380027	non-changed (light grey)
chr1	154614973	154615773	1.13	-0.775084	non-changed (light grey)
chr1	171196902	171197702	1.21	2.44683	non-changed (light grey)
chr1	72282773	72283573	0.512	0.38246	non-changed (light grey)
chr1	89888049	89888849	0.688	0.618698	non-changed (light grey)
chr1	36747878	36748678	-0.198	0.104463	non-changed (light grey)
chr1	90040489	90041289	0.212	-0.630935	non-changed (light grey)
chr1	127448005	127448805	0.14	-0.649758	non-changed (light grey)
chr1	134239149	134239949	-0.269	0.293474	non-changed (light grey)
chr1	136002990	136003790	0.737	-0.307914	non-changed (light grey)
chr1	155702846	155703646	0.352	0.104176	non-changed (light grey)
chr1	172145224	172146024	-0.871	-0.508994	non-changed (light grey)
chr1	172769643	172770443	0.0131	-0.111494	non-changed (light grey)
chr1	180866335	180867135	0.538	0.94748	non-changed (light grey)
chr1	172619828	172620628	0.487	0.242891	non-changed (light grey)
chr1	186432039	186432839	-0.548	0.0700426	non-changed (light grey)
chr1	4867612	4868412	0.224	1.06225	non-changed (light grey)
chr1	34308973	34309773	-0.549	-0.467834	non-changed (light grey)
chr1	78673395	78674195	-0.0134	-0.0855965	non-changed (light grey)
chr1	186648184	186648984	-0.939	0.157911	down-regulated (orange)
chr1	58667034	58667834	-0.248	-0.459465	non-changed (light grey)
chr1	84429725	84430525	0.245	-0.521685	non-changed (light grey)
chr1	88405840	88406640	0.231	0.508893	non-changed (light grey)
chr1	89821360	89822160	-0.246	-0.393711	non-changed (light grey)
chr1	133374847	133375647	0.944	1.59958	non-changed (light grey)
chr1	134048258	134049058	1.39	0.834184	non-changed (light grey)
chr1	135135938	135136738	-0.238	-1.09708	non-changed (light grey)
chr1	149022172	149022972	0.743	1.01917	non-changed (light grey)
chr1	158545690	158546490	0.00429	-0.472765	non-changed (light grey)
chr1	37097796	37098596	-1.39	-0.316527	down-regulated (orange)
chr1	159479572	159480372	-0.618	-0.313182	non-changed (light grey)
chr1	174757702	174758502	1.13	-0.816914	non-changed (light grey)
chr1	180348194	180348994	0.453	0.0412307	non-changed (light grey)
chr1	9762715	9763515	-0.365	-0.425323	non-changed (light grey)
chr1	21520848	21521648	0.00535	0.557472	non-changed (light grey)
chr1	33726332	33727132	0.196	-0.125778	non-changed (light grey)
[truncated: 81,358 more rows]

## Sheet: Fig2F
x axis, bp from TSS	y axis (relative cumulative frequency)
	non-changed (light grey, dotty lines)	up-regulated (orange)	down-regulated (dark grey)
1	0.000481232	0	0
2	0.000721848	0	0
3	0.000721848	0	0
4	0.000721848	0	0
5	0.00120308	0	0
6	0.00120308	0	0
7	0.0014437	0	0
8	0.00168431	0	0
9	0.00192493	0	0
10	0.00192493	0	0
11	0.00192493	0	0
12	0.00192493	0	0
13	0.00192493	0	0
14	0.00216554	0	0
15	0.00216554	0	0
16	0.00240616	0	0
17	0.00240616	0	0
18	0.00240616	0	0
19	0.00240616	0	0
20	0.00264678	0	0
21	0.00384986	0	0
22	0.00384986	0.00662252	0
23	0.00409047	0.00662252	0
24	0.0045717	0.00662252	0
25	0.00529355	0.00662252	0
26	0.00529355	0.00662252	0
27	0.00529355	0.00662252	0
28	0.00529355	0.00662252	0
29	0.00577478	0.00662252	0
30	0.0060154	0.00662252	0
31	0.00625602	0.00662252	0
32	0.00625602	0.00662252	0
33	0.00625602	0.00662252	0
34	0.00649663	0.00662252	0
35	0.00649663	0.00662252	0
36	0.00673725	0.00662252	0
37	0.00673725	0.013245	0
38	0.00673725	0.013245	0
39	0.0074591	0.013245	0
40	0.0074591	0.013245	0
41	0.00769971	0.013245	0
42	0.00818094	0.013245	0
43	0.00818094	0.013245	0
44	0.00818094	0.013245	0
45	0.00842156	0.013245	0
46	0.00842156	0.013245	0
47	0.00866218	0.013245	0
48	0.00890279	0.013245	0
49	0.00890279	0.013245	0
50	0.00890279	0.013245	0
51	0.00890279	0.013245	0
52	0.00890279	0.013245	0
53	0.00914341	0.013245	0
54	0.00962464	0.013245	0
55	0.00986526	0.013245	0
56	0.0101059	0.013245	0
57	0.0101059	0.013245	0
58	0.0105871	0.013245	0
59	0.0105871	0.013245	0
60	0.0105871	0.013245	0
61	0.0108277	0.013245	0
62	0.011309	0.0198675	0
63	0.011309	0.0198675	0
64	0.0115496	0.0198675	0
65	0.0115496	0.0198675	0
66	0.0117902	0.0198675	0
67	0.0122714	0.0198675	0
68	0.012512	0.0198675	0
69	0.012512	0.0198675	0
70	0.0127526	0.0198675	0
71	0.0132339	0.0198675	0
72	0.0134745	0.0198675	0
73	0.0134745	0.0198675	0
74	0.0134745	0.0198675	0
75	0.0139557	0.0198675	0
76	0.0149182	0.0198675	0
77	0.0149182	0.0198675	0
78	0.0153994	0.0331126	0
79	0.0158807	0.0331126	0
80	0.0158807	0.0331126	0
81	0.0161213	0.0331126	0
82	0.0161213	0.0331126	0
83	0.0163619	0.0331126	0
84	0.0166025	0.0331126	0
85	0.0168431	0.0331126	0
86	0.0168431	0.0331126	0
87	0.0168431	0.0331126	0
88	0.0168431	0.0331126	0
89	0.0170837	0.0331126	0
90	0.0173244	0.0331126	0
91	0.0173244	0.0331126	0
92	0.0173244	0.0331126	0
93	0.0178056	0.0331126	0
94	0.0185274	0.0331126	0
95	0.0185274	0.0331126	0
96	0.0185274	0.0331126	0
97	0.0185274	0.0331126	0
98	0.018768	0.0331126	0
99	0.0192493	0.0331126	0
100	0.0197305	0.0331126	0
101	0.0197305	0.0331126	0
102	0.0204524	0.0397351	0
103	0.0204524	0.0397351	0
104	0.020693	0.0397351	0
105	0.0209336	0.0397351	0
106	0.0209336	0.0397351	0
107	0.0211742	0.0397351	0
108	0.0211742	0.0397351	0
109	0.0221367	0.0397351	0
110	0.0221367	0.0397351	0
111	0.0223773	0.0397351	0
112	0.0226179	0.0397351	0
113	0.0230991	0.0397351	0
114	0.0233397	0.0397351	0
115	0.0235804	0.0397351	0
116	0.0240616	0.0397351	0
117	0.0240616	0.0397351	0
118	0.0245428	0.0397351	0
119	0.0245428	0.0397351	0
120	0.0247834	0.0397351	0
121	0.0250241	0.0397351	0
122	0.0252647	0.0397351	0
123	0.0257459	0.0397351	0
124	0.0257459	0.0397351	0
125	0.0259865	0.0397351	0
126	0.0259865	0.0397351	0
127	0.0259865	0.0397351	0
128	0.0259865	0.0397351	0
129	0.0259865	0.0397351	0
130	0.0259865	0.0397351	0
131	0.0262271	0.0397351	0
132	0.0264678	0.0397351	0
133	0.0264678	0.0397351	0
134	0.0276708	0.0397351	0
135	0.0279115	0.0397351	0
136	0.0281521	0.0397351	0
137	0.0283927	0.0397351	0
138	0.0283927	0.0397351	0
139	0.0286333	0.0397351	0
140	0.0288739	0.0397351	0
141	0.0291145	0.0397351	0
142	0.0291145	0.0397351	0
143	0.0293551	0.0397351	0
144	0.0293551	0.0397351	0
145	0.0295958	0.0397351	0
146	0.0298364	0.0397351	0
147	0.030077	0.0397351	0
148	0.0303176	0.0397351	0
149	0.0305582	0.0397351	0
150	0.0307988	0.0397351	0
151	0.0310395	0.0397351	0
152	0.0310395	0.0397351	0
153	0.0310395	0.0397351	0
154	0.0310395	0.0397351	0
155	0.0312801	0.0397351	0
156	0.0317613	0.0397351	0
157	0.0317613	0.0397351	0
158	0.0320019	0.0397351	0
159	0.0320019	0.0397351	0
160	0.0322425	0.0397351	0
161	0.0327238	0.0397351	0
162	0.033205	0.0397351	0
163	0.033205	0.0397351	0
164	0.0334456	0.0397351	0
165	0.0336862	0.0397351	0
166	0.0341675	0.0397351	0
167	0.0346487	0.0463576	0
168	0.0348893	0.0463576	0
169	0.0348893	0.0463576	0
170	0.0348893	0.0463576	0
171	0.0351299	0.0463576	0
172	0.0351299	0.0463576	0
173	0.0351299	0.0463576	0
174	0.0353705	0.0463576	0
175	0.0353705	0.0463576	0
176	0.0356112	0.0463576	0
177	0.0356112	0.0463576	0
178	0.0358518	0.0463576	0
179	0.0358518	0.0463576	0
180	0.0360924	0.0463576	0
181	0.0365736	0.0463576	0
182	0.0365736	0.0463576	0
183	0.0368142	0.0463576	0
184	0.0368142	0.0463576	0
185	0.0370549	0.0463576	0
186	0.0370549	0.0463576	0
187	0.0372955	0.0463576	0
188	0.0372955	0.0463576	0
189	0.0372955	0.0463576	0
190	0.0372955	0.0463576	0
191	0.0377767	0.0463576	0
192	0.0380173	0.0463576	0
193	0.0380173	0.0463576	0
194	0.0380173	0.0463576	0
195	0.0380173	0.0529801	0
196	0.0382579	0.0529801	0
197	0.0384986	0.0529801	0
198	0.0387392	0.0529801	0
199	0.0387392	0.0529801	0
200	0.0387392	0.0529801	0
201	0.0387392	0.0529801	0
202	0.0387392	0.0529801	0
203	0.0389798	0.0529801	0
204	0.0389798	0.0529801	0
205	0.0392204	0.0529801	0
206	0.0392204	0.0529801	0
207	0.0392204	0.0529801	0
208	0.0397016	0.0529801	0
209	0.0397016	0.0529801	0
210	0.0397016	0.0529801	0
211	0.0397016	0.0596026	0
212	0.0397016	0.0596026	0
213	0.0399423	0.0596026	0
214	0.0399423	0.0596026	0
215	0.0399423	0.0596026	0
216	0.0399423	0.0596026	0
217	0.0401829	0.0596026	0
218	0.0401829	0.0596026	0.0104167
219	0.0404235	0.0596026	0.0104167
220	0.0404235	0.0596026	0.0104167
221	0.0404235	0.0596026	0.0104167
222	0.0404235	0.0596026	0.0104167
223	0.0404235	0.0596026	0.0104167
224	0.0404235	0.0596026	0.0104167
225	0.0404235	0.0596026	0.0104167
226	0.0404235	0.0596026	0.0104167
227	0.0406641	0.0596026	0.0104167
228	0.0406641	0.0596026	0.0104167
229	0.0406641	0.0596026	0.0104167
230	0.0409047	0.0596026	0.0104167
231	0.0409047	0.0596026	0.0104167
232	0.0409047	0.0596026	0.0104167
233	0.0411453	0.0596026	0.0104167
234	0.0411453	0.0596026	0.0104167
235	0.0411453	0.0596026	0.0104167
236	0.0411453	0.0596026	0.0104167
237	0.0411453	0.0596026	0.0104167
238	0.0411453	0.0596026	0.0104167
239	0.0411453	0.0596026	0.0104167
240	0.0411453	0.0596026	0.0104167
241	0.0411453	0.0596026	0.0104167
242	0.0413859	0.0596026	0.0104167
243	0.0413859	0.0596026	0.0104167
244	0.0413859	0.0596026	0.0104167
245	0.0413859	0.0596026	0.0104167
246	0.0413859	0.0596026	0.0104167
[truncated: 99,754 more rows]

## Sheet: Fig2G
x axis, bp from TSS	y axis (relative cumulative frequency)
[truncated: 100,001 more rows]
