# Supplementary material for: Insulin signaling and reduced glucocorticoid receptor activity attenuate postprandial gene expression in liver
Source: PLoS Biol. 2018 Dec 10;16(12):e2006249. doi: 10.1371/journal.pbio.2006249 (PMC6301715; doi:10.1371/journal.pbio.2006249)
Supplement: S3 Data — Panels 3A, 3B, 3D, and 3E. (XLSX) [file pbio.2006249.s014.xlsx]

## Sheet: Fig3A
Normalized H3K27Ac ChIP-seq tag counts at DHSs
Tag counting was performed on selected DHSs based on differential H3K27Ac (ZT10 versus ZT14fed) at FDR<0.1 determined by DEseq2
Normalized tag counts were normlized across conditions by calculating a z-score
z-scores is visualized in figure 3A as a heatmap generated in R using pheatmap(as.matrix(data_frame), kmeans_k = NA, cluster_rows=T, border_color = NA, cluster_cols = T, cutree_rows = 4, fontsize_row = 0.5)
data_frame
	ZT10_r1	ZT10_r2	ZT10_r3	ZT14unfed_r1	ZT14unfed_r2	ZT14unfed_r3	ZT14fed_r1	ZT14fed_r2	ZT14fed_r3
chr1-1002	-0.809738	-1.28082	-1.29205	0.471616	1.39934	-0.360157	1.14422	0.637843	0.0897451
chr1-1025	1.02466	1.57413	0.243397	-0.804839	0.556578	0.193633	-1.36609	-1.23102	-0.190452
chr1-1028	-1.44301	0.259415	-0.432184	0.398241	-1.15957	-0.673322	0.456808	1.03706	1.55657
chr1-1040	0.47913	0.214142	1.67304	0.522154	-0.144717	0.721628	-1.37188	-0.909369	-1.18414
chr1-1042	-0.719856	-0.967131	-0.893808	-0.0382065	-0.139341	-0.025059	0.218171	0.189853	2.37538
chr1-1043	0.541278	-1.2751	-1.0051	-0.202729	-0.537096	-0.723098	1.10256	1.68183	0.417458
chr1-1045	0.391536	0.51873	0.220294	0.771881	1.4712	0.294037	-1.40947	-0.858876	-1.39933
chr1-1049	0.601968	0.270979	-0.237063	0.647151	1.26184	1.02122	-1.39763	-0.810777	-1.3577
chr1-1052	0.539044	1.81858	0.59277	0.673831	-0.485527	0.0253446	-0.929948	-1.11799	-1.1161
chr1-1059	0.682736	1.42705	0.988718	-0.207034	0.453059	0.0100014	-1.67282	-1.01288	-0.668825
chr1-1072	0.168868	1.59551	0.992129	0.365028	-0.12012	-0.264106	-1.7829	-1.02029	0.0658759
chr1-1077	2.26346	0.500553	0.485292	-0.127613	-0.56477	-0.655845	-0.967959	-0.110875	-0.82224
chr1-1088	-1.28338	-0.657859	-1.17124	1.72379	0.558563	0.288463	-0.426763	-0.0308778	0.999303
chr1-1089	1.41186	1.76517	-0.0992561	0.177994	-0.865446	-0.0879959	-1.11017	-0.322707	-0.86945
chr1-1138	-0.375411	-1.46567	-1.2196	0.243921	-0.458288	0.671799	1.75756	0.590207	0.255485
chr1-1144	1.77209	1.55163	0.231332	-0.339191	-0.404734	-0.427078	-0.826295	-0.635128	-0.922623
chr1-1172	0.108164	1.23194	1.83619	-0.626832	0.269325	-0.187659	-1.30145	-0.766272	-0.56341
chr1-1197	-0.742803	-1.00847	-1.44668	-0.0902271	1.41295	0.520195	1.06134	0.815275	-0.521574
chr1-12	-0.618463	-0.824672	-1.73477	1.42628	0.785099	0.666628	0.143421	0.710745	-0.55427
chr1-1243	1.98978	0.207993	1.07727	0.148661	-0.416599	-0.434537	-0.577577	-0.743613	-1.25138
chr1-1246	-0.104914	-1.13592	-1.77523	0.715335	0.580973	0.715671	0.88019	0.899624	-0.775722
chr1-1263	0.242613	-1.1693	-0.68122	-0.268302	-0.788731	-0.69454	1.99133	0.557535	0.810614
chr1-129	-0.982301	-1.09234	-1.20086	-0.463035	1.48523	0.599331	1.21799	0.362517	0.0734726
chr1-1293	-0.133144	0.364981	-0.118033	-0.214859	0.706953	2.16439	-1.0516	-0.754962	-0.963727
chr1-1301	-0.824007	-1.16029	-1.66454	0.311659	1.12386	-0.0411497	1.06348	0.564291	0.62669
chr1-1302	1.76612	0.232933	0.379216	0.23686	0.822647	-0.214425	-1.26361	-0.540044	-1.41971
chr1-1316	1.14444	0.0153278	-0.511822	-0.525228	0.898812	1.68543	-1.01821	-0.701233	-0.987511
chr1-1327	-1.17218	-1.1715	-1.35541	1.27135	1.09082	-0.0132972	0.443765	0.487037	0.419425
chr1-1328	1.50406	1.44521	0.549778	0.0671691	-0.449911	-1.05275	-1.03341	-0.980444	-0.0496995
chr1-1336	1.74937	0.78942	0.822135	-0.415897	-0.1252	-0.270548	-1.67917	-0.73557	-0.134547
chr1-1359	-0.199125	-0.830126	-0.453378	-0.00148686	-0.987618	-1.09364	1.71343	1.27493	0.577016
chr1-1387	-1.14325	-1.24194	-1.27393	0.469188	0.891866	1.22946	0.301751	0.938149	-0.171294
chr1-1401	1.67928	0.805428	-0.151962	0.339987	-0.122371	0.742239	-1.36889	-0.735457	-1.18826
chr1-1404	-0.860816	-1.20313	-1.42324	0.703524	-0.0503043	-0.242442	0.858117	1.23724	0.981056
chr1-1420	0.280579	0.934623	0.473183	1.17878	-0.00335533	0.814199	-0.808389	-1.45102	-1.41861
chr1-1423	-0.0638997	-1.19763	-0.661376	-0.119214	-0.782982	-0.815917	0.717675	1.31473	1.60861
chr1-1440	-0.126216	1.08114	0.159454	1.32729	0.0372808	0.956275	-1.06452	-0.894739	-1.47596
chr1-1444	-0.119234	0.0123167	0.0557217	1.13517	0.634679	1.58659	-1.13124	-0.831077	-1.34292
chr1-146	1.08993	1.50029	0.251572	0.561953	-0.554112	0.445642	-0.9037	-1.19382	-1.19775
chr1-1477	0.839102	-1.13746	-1.10488	-0.87836	-0.567142	-0.343125	1.35379	0.763428	1.07465
chr1-148	-0.803447	-1.40721	-1.47906	0.765258	1.00402	-0.0419065	0.201802	0.861449	0.899089
chr1-1480	-0.207665	1.53813	1.02111	0.293089	0.561673	0.21019	-1.48292	-1.09786	-0.835737
chr1-1482	1.4139	-0.0136553	0.107949	-0.355505	1.26448	0.723408	-1.1372	-0.532414	-1.47097
chr1-1485	0.788852	0.425734	1.0947	0.605341	0.162832	0.715968	-1.4289	-0.825004	-1.53953
chr1-1492	1.08132	1.57214	0.764419	0.237439	-1.35637	-1.06002	-0.814055	-0.180255	-0.244621
chr1-1494	0.713146	0.253783	-0.742924	1.09812	0.87045	1.08422	-1.03557	-0.84488	-1.39634
chr1-1499	0.259549	0.888749	0.684284	0.768957	0.85246	0.225016	-1.93943	-0.74444	-0.995144
chr1-1502	-0.795188	-1.62394	-1.05943	0.832288	0.919367	0.287594	-0.44507	0.858712	1.02566
chr1-151	-0.639398	-1.22165	-1.63425	1.02028	0.613367	0.147507	0.739033	1.18305	-0.207946
chr1-1522	0.0035106	-1.26708	-1.10835	0.043381	-0.624636	-0.259784	1.85335	1.09656	0.263044
chr1-1526	1.5392	1.0302	0.131609	-0.16724	0.302185	0.389861	-0.953938	-0.507369	-1.76452
chr1-153	-0.93207	-0.897713	-1.78878	0.65389	1.11272	0.66054	-0.189517	0.559685	0.821241
chr1-158	-0.37156	-0.578224	-2.13327	0.361031	0.413134	-0.388345	1.10271	0.934514	0.660011
chr1-1592	0.392622	-0.0542162	-0.67616	0.906727	0.982535	1.53988	-0.981526	-0.917464	-1.1924
chr1-1640	0.410608	1.39288	1.48854	0.457135	-1.30113	-0.405403	-0.74378	-0.323411	-0.975439
chr1-1676	-0.122691	-0.237619	-0.592324	-0.671699	-0.386033	-1.30711	2.13329	0.683871	0.500317
chr1-170	-0.899666	-1.42124	-0.807801	-0.419464	1.58637	-0.286982	0.672661	0.632044	0.944079
chr1-1720	0.867017	1.48228	1.15599	-0.577851	-0.100567	-0.0970959	-1.6704	-0.458964	-0.600413
chr1-1734	-0.445041	-0.543504	0.067565	-0.763107	-1.08893	-0.430122	0.880932	0.142158	2.18005
chr1-1751	-1.11766	-1.35955	-0.905997	0.00687937	1.39059	-0.0507153	0.489235	1.36899	0.178224
chr1-176	-0.211058	0.86487	0.612135	0.07377	-0.144063	1.82847	-1.45828	-0.547637	-1.0182
chr1-1761	0.429177	0.910109	1.99087	-0.0223095	-0.576994	-0.475759	-1.40593	-0.676545	-0.172618
chr1-1815	-0.7187	-1.03814	-1.0942	0.53781	-0.473497	-0.602259	0.695836	1.01374	1.67942
chr1-1841	-0.510441	-1.56686	-1.31353	-0.167703	1.36717	0.249012	0.215483	0.687014	1.03986
chr1-1843	-0.112701	2.03142	0.670165	0.517367	0.150202	-0.314934	-1.07218	-0.684347	-1.18499
chr1-1856	2.10544	0.298879	-0.0801421	0.0871034	0.124902	0.425737	-0.519744	-1.13539	-1.30678
chr1-1887	0.850219	1.08761	0.803988	-0.509692	0.596209	0.606079	-1.7387	-0.800583	-0.895122
chr1-1888	-0.410709	0.217907	-0.961363	-0.344101	-0.912542	-1.12637	1.73173	0.97709	0.828356
chr1-1894	0.612766	1.26427	1.11747	0.00575156	0.0639861	0.434827	-1.28471	-0.616226	-1.59813
chr1-1906	-0.393769	-0.212477	-0.525672	-0.678656	-0.636495	-0.493148	2.50328	0.380786	0.0561475
chr1-1940	-0.801578	-0.958719	-0.927172	-0.295036	0.278767	-0.660508	2.00791	0.563882	0.792451
chr1-1956	0.0338556	0.211867	0.195222	0.957205	1.05569	1.07557	-1.72915	-0.657385	-1.14287
chr1-1988	1.21835	0.764424	-0.0274636	0.530138	0.653724	0.26598	-1.60421	-0.209035	-1.59191
chr1-2001	1.25689	1.1746	-0.386362	0.916518	-0.277892	0.604824	-1.13443	-1.10076	-1.05339
chr1-2015	-0.75577	-0.925441	-1.1034	0.584529	-0.816715	-0.492001	1.1618	1.16521	1.18179
chr1-2056	0.767361	0.625861	0.137896	-0.185063	1.78278	0.182556	-1.31848	-0.87329	-1.11962
chr1-206	-0.434961	-1.15574	-1.57351	0.133585	1.73612	0.545039	-0.306564	0.624314	0.431719
chr1-2096	0.27782	1.9238	0.80666	-1.29049	0.366641	0.107981	-0.870168	-0.914393	-0.407851
chr1-211	0.951961	1.78817	0.422111	0.0965011	-0.548519	0.0827981	-1.65194	-0.673152	-0.467933
chr1-2152	0.250575	-0.451442	-0.757229	-0.738387	-0.995722	-0.913353	1.3709	0.662957	1.5717
chr1-2188	-0.318568	-0.638831	-1.13448	-0.00497763	-0.786571	-0.122217	0.0283831	0.734677	2.24258
chr1-221	-1.17473	-1.14812	-1.18966	0.772819	1.60604	0.63489	0.230779	-0.195916	0.463889
chr1-222	-0.558896	-1.42513	-1.42219	0.285114	1.61095	0.0974836	0.819893	0.0726405	0.520142
chr1-225	1.94909	0.582278	-0.464088	-0.167935	0.468329	0.534269	-1.33866	-0.55837	-1.00491
chr1-2278	0.138069	1.44819	1.21193	0.340583	0.555976	-0.304264	-1.15873	-0.936676	-1.29507
chr1-231	0.147563	1.18012	0.3618	-0.239268	0.622447	1.26767	-1.72363	-0.558115	-1.05859
chr1-232	1.4884	1.27228	0.92838	0.00631014	-0.639691	-0.533207	-1.40874	-0.610506	-0.503234
chr1-2335	-0.00364268	-1.02897	-1.26993	0.758587	-0.306076	-0.614246	2.0429	0.310265	0.111102
chr1-2340	-0.855621	-0.299927	0.0874404	-0.25281	-1.18796	-0.993376	0.65932	1.0805	1.76244
chr1-235	-1.2688	-1.16037	-1.02672	-0.114436	1.5877	0.742235	0.923092	0.124839	0.192461
chr1-2389	0.967864	0.146169	-0.609141	0.642579	0.720396	1.43809	-1.09633	-0.987164	-1.22246
chr1-2393	1.02963	1.34585	-0.177151	0.283338	0.687288	0.222121	-1.64245	-1.24084	-0.507798
chr1-2415	0.217543	0.935358	1.35587	1.24283	-0.536446	-0.112539	-1.24183	-0.684531	-1.17626
chr1-2445	1.03908	1.31847	1.58008	-0.669701	-0.884215	-0.484487	-0.709465	-0.662377	-0.52739
chr1-246	-1.05182	-1.23145	-1.41146	0.498022	1.52703	0.280015	0.393624	0.692616	0.303427
chr1-252	0.00923224	-1.39101	-1.10241	1.03483	-0.849203	-0.517825	0.760977	0.80621	1.24919
chr1-254	-0.528733	-1.06725	-1.3748	0.473791	1.5644	1.28657	-0.0708752	0.257922	-0.541024
chr1-26	-0.40067	-1.09723	-1.57817	0.821369	1.30915	1.24812	-0.269888	0.233914	-0.266589
chr1-2623	0.152589	0.195562	0.468353	-0.143558	2.03597	0.450603	-1.17306	-1.01798	-0.96847
chr1-2636	0.419126	0.347701	-0.12966	1.16626	0.00702254	1.54393	-1.45795	-0.851098	-1.04533
chr1-2642	0.337953	1.40832	-0.121302	1.28124	0.345071	0.16158	-1.16372	-0.794894	-1.45425
chr1-267	0.637918	1.73303	0.333162	0.196651	0.148796	0.469924	-1.33847	-0.974018	-1.20699
chr1-272	-0.120103	-1.54761	-1.10057	0.22949	0.0255609	-0.70979	1.04018	0.668491	1.51435
chr1-28	-1.07344	-0.424877	-0.4673	-0.363813	-1.0233	-0.0880607	2.01576	0.410093	1.01495
chr1-2863	-0.72225	-1.51977	-0.920916	0.954266	0.0752741	-0.354932	0.0624108	0.805623	1.6203
chr1-2894	1.51445	0.262416	0.301522	0.425892	0.516284	0.53744	-1.49479	-0.558809	-1.5044
chr1-2917	1.58954	0.918495	1.18053	-0.185325	-0.354807	-0.276007	-1.17157	-0.54993	-1.15093
chr1-294	-0.219254	-0.594909	-2.09673	0.710862	-0.493077	0.52123	1.03961	1.04562	0.0866416
chr1-298	0.0294265	-1.6384	-1.14976	-0.205864	1.03625	-0.625557	0.414646	1.1818	0.957456
chr1-3142	-0.300891	-0.741144	-1.52798	0.0934626	-0.545372	-0.343043	1.77111	1.10885	0.485007
chr1-3150	-0.244093	-0.251918	0.39963	0.717224	1.30476	1.31578	-1.18941	-0.673005	-1.37897
chr1-317	1.09457	0.857908	1.18174	-0.299946	0.505403	0.202044	-1.07575	-1.43966	-1.02631
chr1-319	-0.631667	-1.72162	-0.102906	-0.0583847	0.434649	-0.72016	1.01343	0.0894703	1.69719
chr1-321	0.536618	-0.0291748	0.141132	0.840244	0.564258	1.51497	-1.38757	-0.904284	-1.2762
chr1-323	0.651859	1.93215	0.0732278	0.197861	-0.0408324	0.201706	-1.69599	-0.598958	-0.721028
chr1-3292	1.12722	0.384468	-0.666767	0.534008	0.502317	1.38668	-0.844531	-1.09558	-1.32781
chr1-331	0.54156	0.854722	0.384671	0.923457	0.864277	0.269701	-1.30443	-0.917909	-1.61605
chr1-3316	0.603604	0.538454	0.261566	0.588403	1.48422	0.243107	-1.43342	-1.17174	-1.11419
chr1-334	1.52119	1.0255	0.0649824	-0.42967	0.689715	0.281089	-1.09533	-0.492802	-1.56466
chr1-3479	0.240718	0.918324	0.765352	0.763695	0.388168	0.817815	-1.40277	-1.10566	-1.38565
chr1-360	0.246792	0.889911	0.906896	0.536792	0.105595	0.810567	-1.95279	-1.19813	-0.345628
chr1-375	-0.965837	-1.85785	-0.572109	1.52561	0.330414	0.343421	0.233858	0.152811	0.809691
chr1-396	-0.592633	-1.07445	-0.891097	-0.820386	1.71696	0.370179	-0.462723	0.569154	1.18499
chr1-3984	1.30363	1.05075	1.23627	0.152696	-0.493668	-0.062365	-0.997052	-1.1424	-1.04786
chr1-403	0.448345	0.462523	1.08833	0.271616	0.861484	0.686732	-1.66252	-0.969119	-1.18739
chr1-406	0.0595897	-0.963335	-0.387619	-0.542685	-0.834827	-0.802272	0.618172	0.781805	2.07117
chr1-4236	0.551091	1.54705	0.436941	0.860723	0.374159	-0.446295	-1.52073	-0.684583	-1.11835
chr1-43	-0.372008	-0.907026	-1.39157	0.694664	0.696346	-1.28558	0.462486	0.881415	1.22127
chr1-4324	0.566921	0.348731	1.36788	0.337542	0.724503	0.39442	-1.50402	-0.863436	-1.37255
chr1-4519	1.7251	1.40972	0.563991	-0.482574	-0.695967	-0.192297	-1.0694	-0.749315	-0.509248
chr1-453	0.877435	1.24677	0.537384	-0.276558	0.738268	0.297292	-1.85676	-0.724311	-0.839517
chr1-464	-0.592792	-1.34841	0.0368905	-0.205366	-0.359237	-0.540586	0.274567	0.487056	2.24788
chr1-468	1.17639	2.06204	-0.284834	-0.374036	-0.40908	0.167018	-0.950135	-0.897038	-0.490318
chr1-473	-0.0312753	-0.459533	-0.542768	-0.310515	-1.13705	-1.00459	0.345967	1.41818	1.72158
chr1-484	-0.667171	-1.23248	-1.09658	-0.73874	0.201304	0.182809	0.760988	0.920209	1.66967
chr1-485	-1.46723	-0.462378	-0.261495	-0.661963	0.528185	-0.927787	0.955495	0.681878	1.61529
chr1-486	0.686602	0.718608	0.869552	-0.252927	1.09566	0.372324	-1.79727	-1.15488	-0.537677
chr1-492	1.1209	0.660263	0.788028	0.211382	0.0582164	0.811154	-1.79114	-1.07915	-0.779645
chr1-496	-0.652729	-0.416254	-1.79779	0.532388	-0.290061	-0.236292	1.55675	0.166428	1.13757
chr1-51	0.0694131	-1.2443	-0.496932	-0.318863	-0.855039	-0.809128	1.60743	0.895812	1.1516
chr1-515	-0.0425362	-0.0336894	-0.934859	-0.213441	-1.20268	-1.08968	0.785446	1.14616	1.58528
chr1-529	-0.55836	-0.726725	-1.01201	-0.405584	-0.243454	-0.291002	2.29528	0.711395	0.230463
chr1-54	-1.05159	-1.05703	-1.49235	1.09106	1.37425	0.225848	0.0913805	0.604801	0.213624
chr1-543	0.0556877	1.43298	1.02262	-0.111148	0.452754	0.427703	-1.72821	-1.16721	-0.385175
chr1-557	0.702898	1.0125	0.616447	0.879495	0.529627	-0.0651873	-1.76724	-1.17575	-0.732783
chr1-563	-1.00476	-1.45591	-1.06967	0.371539	1.32983	0.0561461	1.22333	0.565803	-0.0163029
chr1-574	0.094627	-1.05018	-1.29505	0.257115	0.222459	-1.01041	1.50305	1.34567	-0.0672931
chr1-586	0.420181	0.39371	0.824312	0.571701	1.34231	0.0984276	-1.7342	-0.89992	-1.01653
chr1-590	-0.910155	-0.663864	-1.79587	1.43664	0.763115	0.673555	0.302816	0.481156	-0.287398
chr1-594	-0.685233	-1.53631	-0.416007	1.3404	-0.979549	0.0166523	0.312326	0.622918	1.3248
chr1-598	-0.893639	-1.26204	-1.2297	0.474472	1.58582	1.06152	-0.281569	0.303169	0.241962
chr1-606	0.906315	1.32874	1.50081	-0.283868	-0.117038	-0.637281	-1.18228	-0.996645	-0.518763
chr1-618	-0.93412	-1.21386	-0.960814	1.30596	1.43614	-0.541758	0.781962	-0.0945456	0.221026
chr1-621	0.0587144	0.742641	0.712638	0.992983	0.909106	0.41713	-1.45915	-1.22881	-1.14525
chr1-629	2.07501	0.759172	-0.235146	-0.623479	0.329822	0.37547	-0.912579	-0.765714	-1.00255
chr1-635	0.927826	1.007	0.174035	0.204142	0.537921	0.879506	-1.64986	-0.812436	-1.26813
chr1-645	0.810748	1.62779	0.915462	-0.0426946	0.330322	-0.447619	-1.24758	-1.18871	-0.757717
chr1-65	-0.868518	-1.25493	-0.990528	-0.115764	1.68535	1.20411	0.594674	-0.125648	-0.128737
chr1-654	0.138156	1.6072	1.5062	-0.434223	-0.189677	-0.780368	-1.13715	-0.967617	0.257476
chr1-667	-0.735011	-1.39549	-1.57081	0.374978	1.0481	0.967623	0.115732	0.330716	0.864155
chr1-679	0.142237	0.298515	-0.147465	0.0151983	1.88347	0.921609	-1.11941	-0.657636	-1.33652
chr1-702	-0.55667	-1.37849	-1.01174	1.91372	0.0789467	-0.469754	0.300476	0.282811	0.840698
chr1-712	0.874587	0.779631	0.123877	0.84368	0.642597	0.604987	-1.58421	-1.15859	-1.12656
chr1-721	-0.476086	-1.19438	-1.60979	0.691714	0.966757	0.715581	0.937775	0.673529	-0.7051
chr1-733	1.26483	0.334858	-0.256484	0.786936	0.949314	0.456209	-1.46305	-0.715881	-1.35673
chr1-748	1.29257	0.56902	0.65162	0.828345	0.480658	-0.149405	-1.07017	-1.06761	-1.53503
chr1-759	-0.484887	-1.57572	-1.12875	-0.431064	0.765404	0.341509	0.599924	0.275317	1.63827
chr1-761	0.871766	1.39549	0.471689	1.26086	-0.502721	-0.865082	-1.20978	-0.664566	-0.757663
chr1-765	1.25686	1.40967	0.842536	0.225548	-0.275397	-0.343225	-1.01251	-0.704428	-1.39905
chr1-767	0.644147	0.961488	0.306212	1.04667	0.37642	0.536494	-1.28236	-1.44572	-1.14335
chr1-775	-1.05956	-1.11315	-0.872386	-0.0538644	2.03507	0.402088	0.351742	0.601846	-0.291788
chr1-782	-0.974453	-0.953449	-1.33852	0.912726	-0.331391	-0.364297	1.06745	0.698838	1.28309
chr1-783	-0.0320516	1.5423	1.71563	0.0930958	-0.462559	-0.204755	-1.0958	-0.753526	-0.802334
chr1-798	-0.974221	-1.17331	-1.13372	0.726876	0.756086	-0.679815	0.997452	1.34682	0.133836
chr1-802	1.08238	0.678142	-0.476204	-0.219194	1.39447	0.787188	-0.981414	-1.118	-1.14737
chr1-818	0.295822	1.01783	1.38249	0.261673	0.598283	-0.28471	-1.48602	-1.46529	-0.320078
chr1-832	1.71116	0.318978	0.452742	0.603485	-0.66265	0.667795	-1.43128	-0.61892	-1.04131
chr1-851	0.437121	1.05012	-0.398489	0.297894	1.509	0.514801	-1.17131	-0.9822	-1.25693
chr1-860	-1.19076	-1.09562	-1.01951	1.61038	0.40565	0.618659	-0.612987	0.668314	0.615874
chr1-864	-1.34099	-0.842077	-0.314771	0.617578	-0.51394	-0.763592	0.475202	0.928361	1.75422
chr1-866	1.48321	1.47128	0.442477	0.14683	-0.199938	-0.191418	-1.13076	-0.912644	-1.10903
chr1-888	0.673145	0.662554	0.194239	0.797257	0.460335	0.817115	-1.74621	-1.55325	-0.305186
chr1-894	1.04275	1.27242	-0.725109	1.17381	-0.619845	0.577591	-0.539544	-1.10414	-1.07793
chr1-900	-0.906008	-1.17556	-1.29721	1.00364	0.348128	0.217726	1.70991	0.119705	-0.0203237
chr1-904	0.658596	0.501739	0.422081	0.390366	0.157048	1.49057	-1.68122	-1.09363	-0.845556
chr1-918	-1.1389	-1.07003	-0.853179	0.412059	1.16739	1.05896	1.04431	0.357845	-0.978457
chr1-93	-0.524058	-1.013	-1.22371	0.724391	0.333143	0.183732	1.49731	1.08116	-1.05897
chr1-947	-0.528919	-0.704821	-0.972497	-0.514716	-0.663303	0.122245	1.87798	1.42457	-0.040546
chr1-97	-0.876044	-1.26332	-1.29832	0.665838	1.14654	0.21088	0.272197	-0.272133	1.41436
chr1-98	-0.948248	-1.22646	-1.32857	0.473877	0.325893	-0.252724	0.517532	1.53196	0.90673
chr1-983	0.551376	1.68467	0.420297	-0.0438747	0.407548	0.235936	-1.85839	-0.581921	-0.815641
chr1-995	-0.889971	-1.3618	-1.25197	-0.216128	0.529573	-0.0163703	1.06512	0.946262	1.19528
chr10-1005	-1.03089	-1.3801	-1.2523	1.07023	1.28576	0.438822	0.0737255	0.673009	0.121737
chr10-1012	-0.804629	-1.15637	-1.55385	1.07262	0.414877	0.898684	-0.392973	0.479298	1.04235
chr10-1017	1.25827	0.492435	-0.355639	0.978932	0.601394	0.420258	-1.02917	-0.59507	-1.77141
chr10-1037	1.81748	1.04065	0.039898	0.378928	-0.0510793	-0.229692	-0.755132	-0.713171	-1.52788
chr10-1062	-1.02284	-1.1063	-0.168305	0.218478	-0.119101	-0.614259	-0.384431	1.6479	1.54886
chr10-1085	-1.12621	-1.13952	-0.709439	1.68505	-0.153104	-0.692876	0.845799	0.50532	0.78498
chr10-1090	-0.553187	-1.07032	-0.348593	-0.131301	-0.999766	-0.362703	0.802776	0.593949	2.06914
chr10-1105	-0.256677	0.769904	0.00177368	-0.0267319	1.51219	1.18723	-1.44479	-1.0096	-0.73329
chr10-1112	-0.646361	-0.617434	-1.8684	1.55099	0.000252091	-0.204225	0.526334	0.940394	0.318454
chr10-1121	1.08087	1.38659	-0.440644	0.52746	0.216752	0.520389	-1.24341	-0.536311	-1.51169
chr10-113	0.705014	1.96656	0.121711	0.197591	-0.071764	0.22672	-1.34554	-0.683117	-1.11718
chr10-1161	0.409971	1.69847	1.10228	-0.355853	0.566199	-0.530078	-0.651078	-0.930987	-1.30892
chr10-1193	1.60699	1.46574	-0.0690174	0.381031	-0.266195	-0.149832	-1.22791	-0.832133	-0.908681
chr10-1286	-0.613848	-0.946794	-1.21969	-0.290911	-0.654549	0.294247	1.80084	0.998171	0.632531
chr10-1304	0.155947	1.07095	1.82766	0.139646	-0.470355	-0.309178	-1.46397	-1.00305	0.0523525
chr10-1307	-0.424821	-1.39037	-1.06111	0.563603	-0.3658	-0.645649	0.977076	1.4761	0.870973
chr10-1316	-0.577349	-1.62739	-0.991706	0.335841	-0.0662671	-0.269433	1.59285	0.696133	0.907324
chr10-1320	-1.36101	-0.761468	-0.300599	0.0950136	-0.369934	-0.0395764	1.71825	-0.454222	1.47354
chr10-1331	0.892709	1.05755	1.85325	-0.46375	-0.593927	-0.690212	-0.798436	-0.927072	-0.330107
chr10-1337	-0.182638	-1.39705	-1.83629	0.052618	1.02415	0.54982	0.481951	0.971527	0.335917
chr10-1346	1.13437	0.736381	0.629386	0.538507	0.693851	0.129329	-1.34353	-1.18595	-1.33234
chr10-1363	0.397044	1.87954	-0.0587291	0.275423	0.320877	0.495017	-0.938335	-0.875988	-1.49485
chr10-1366	0.694401	0.705056	-0.104742	1.13064	0.661809	0.548988	-1.3677	-0.610552	-1.6579
chr10-1374	-0.221105	-0.141834	-0.982984	-0.621233	-1.00815	-0.781661	1.03779	1.0617	1.65748
chr10-1386	0.37765	-0.0723004	-0.497448	0.949293	1.6155	0.744277	-1.36983	-0.611776	-1.13536
chr10-1391	-0.839665	-0.348656	-1.12074	-0.622735	0.178507	-0.818672	1.12903	0.688177	1.75475
chr10-1392	0.586945	1.3529	0.562666	0.573644	0.200168	0.368644	-1.79579	-1.11027	-0.738906
chr10-1400	-0.873583	-0.917739	-1.27948	0.260028	-0.201908	-0.441368	0.606479	1.29684	1.55073
chr10-1405	0.877604	1.22206	0.673928	0.23263	0.371409	0.450284	-1.24802	-1.259	-1.3209
chr10-1414	1.25092	0.31004	-0.406724	1.20069	0.756091	0.276495	-1.18858	-0.743438	-1.45549
chr10-1426	1.75572	1.40639	-0.447887	-0.591701	0.235928	0.197423	-1.04866	-0.582423	-0.924794
chr10-1434	-1.01437	-0.97074	-1.20188	1.26929	1.4739	0.85242	-0.0349852	-0.147606	-0.226028
chr10-1497	-0.946534	-0.229886	-1.20753	-0.838865	0.166337	0.28865	2.06477	0.717605	-0.0145473
chr10-1505	-0.297475	-1.16023	-1.43679	0.181904	-0.643975	0.181904	1.66454	0.988709	0.521411
chr10-1507	1.04588	1.32144	0.623769	0.501634	0.0353786	-0.157466	-1.70108	-0.514014	-1.15554
chr10-1510	1.25984	0.996586	0.628924	-0.131099	0.564372	0.0344898	-1.90373	-0.645264	-0.804117
chr10-1516	2.08495	0.71447	-0.0987038	-0.350572	0.0348262	0.37065	-0.98304	-0.477705	-1.29488
chr10-1525	1.79006	0.924995	-0.0601586	0.356598	-0.756788	0.535208	-1.07025	-0.456052	-1.26361
chr10-1547	0.972994	1.1566	-0.340676	-0.151959	1.03271	0.602906	-1.56462	-0.507678	-1.20028
chr10-1569	0.822916	1.22066	1.07633	0.752401	-0.22599	-0.212768	-1.02589	-1.37846	-1.0292
chr10-1615	1.09445	1.76974	0.705949	-0.0250686	-1.22447	-0.785701	-0.644641	-0.793494	-0.0967676
chr10-1622	-0.689118	-1.09014	-0.98343	-0.0333707	2.26863	0.457149	0.10518	0.00621516	-0.0411157
chr10-1685	1.5275	1.16973	0.802145	0.390882	-0.904051	-1.24907	-0.593602	-0.328282	-0.815247
chr10-1728	1.67977	1.04744	-0.378606	0.200311	0.675275	-0.164384	-0.994854	-0.649686	-1.41526
chr10-1743	0.355142	1.43369	1.46623	0.116727	-0.243545	-0.0384324	-1.55218	-0.805902	-0.731728
chr10-178	0.996499	0.77611	-0.643215	0.811927	0.348927	1.08147	-1.40739	-0.726874	-1.23745
chr10-1816	0.814303	0.0680899	0.0363272	-0.288076	1.13574	1.50165	-1.1245	-0.806021	-1.33752
chr10-1824	1.61829	1.3236	0.521562	0.0846757	-0.502136	-0.0467769	-1.18131	-0.754301	-1.0636
chr10-186	0.908715	1.49711	1.33219	-0.335132	-0.129301	-0.350317	-1.16394	-0.924789	-0.834527
chr10-1881	-1.26136	-1.09443	-0.907979	-0.0967527	1.77854	0.922405	-0.0303708	0.5944	0.0955596
chr10-1904	0.873784	1.60966	0.146338	0.478573	-0.30094	0.597087	-1.37153	-1.03037	-1.0026
chr10-1951	0.611865	2.09419	0.871343	-0.387636	-0.307403	-0.417794	-0.964348	-0.805588	-0.694628
chr10-1987	-1.45412	-0.665966	-1.54845	0.266166	0.611216	0.101088	0.557845	1.11762	1.0146
chr10-2042	0.175335	1.78394	1.52311	-0.685681	-0.452038	-0.15844	-1.06705	-0.59482	-0.524356
chr10-2052	-1.02211	-0.508034	-0.253225	0.143243	-0.892029	-0.630092	-0.0634547	1.28632	1.93938
chr10-207	0.446326	2.12294	0.900176	-0.161419	-0.427237	-0.332662	-0.849189	-0.853106	-0.845831
chr10-2080	0.553441	1.42459	-0.417744	1.21896	0.269311	0.2707	-1.39866	-0.790796	-1.12981
chr10-2098	-0.558538	-1.0745	-0.474403	-0.248352	0.170298	-0.0770397	2.47541	0.0689303	-0.281803
chr10-2102	-0.714871	-0.35986	-0.973169	0.343086	-0.624054	-1.14655	1.43525	1.49422	0.545949
chr10-2136	-0.598082	-0.356375	-0.42083	-0.9958	-0.642761	-0.092695	0.192959	0.550392	2.36319
chr10-2145	1.19146	1.44703	0.0913133	0.608505	-0.65586	0.431487	-1.11191	-0.646618	-1.3554
chr10-227	0.984024	1.34535	-0.0963057	0.310221	0.562632	0.556564	-1.31498	-1.12203	-1.22548
chr10-2271	1.5554	1.68701	0.325227	-0.605341	-0.0919885	-0.569873	-0.618408	-1.09816	-0.583873
chr10-231	-1.63778	-0.731709	-0.826064	0.0893725	0.414593	0.180381	-0.246555	1.26913	1.48862
chr10-232	-0.295604	-1.44171	-1.31154	0.77695	0.414974	-0.648664	0.948577	1.41308	0.143938
chr10-235	-0.992318	-0.826408	-1.02776	1.68638	0.142339	-0.983072	0.426902	0.89792	0.676023
chr10-2408	-0.461315	-0.206451	-1.23299	-0.905396	1.16956	-0.595826	1.90454	0.18228	0.145596
chr10-2424	0.0730328	-0.96511	-1.07118	0.718636	-0.824798	-0.800577	1.81357	0.188289	0.868135
chr10-2481	0.813664	1.58578	-0.0954297	0.177161	-0.384002	1.05612	-1.131	-0.698144	-1.32414
chr10-2705	0.987333	1.5705	0.234644	0.80134	-0.656572	0.212363	-1.2688	-0.882281	-0.998527
chr10-2723	1.8339	0.863303	-0.363496	0.94509	-0.199923	-0.412273	-0.510318	-0.88969	-1.2666
chr10-2759	-0.376291	-0.992299	-0.587955	0.0157139	-0.828093	-0.408563	-0.144695	1.40054	1.92164
chr10-276	-0.297782	-0.713253	-1.23328	0.648113	-0.359637	-1.15007	1.47632	0.313656	1.31593
chr10-283	0.690058	0.895282	0.312389	0.549009	0.552703	0.749386	-1.58218	-0.532978	-1.63366
chr10-2832	1.1828	1.20043	0.327082	-0.187311	0.0354324	0.952045	-1.17603	-1.13277	-1.20167
chr10-288	1.72722	1.49949	0.0262087	-0.734643	-0.0102278	-0.441234	-1.1738	-0.80464	-0.0883746
chr10-2881	1.23113	1.05657	0.976104	0.674648	-0.511368	-0.252004	-1.48011	-0.910008	-0.784969
chr10-2895	1.48575	1.90086	-0.166722	-0.14971	-0.303956	-0.633997	-0.785975	-0.437787	-0.908465
chr10-290	0.581798	0.300792	-0.764762	1.11978	1.03198	0.990724	-1.31618	-0.793715	-1.15041
chr10-2906	-0.52407	-0.686311	-0.527956	-0.702826	-0.567788	-0.935015	1.27903	1.55397	1.11096
chr10-293	0.797953	0.550889	0.0413515	0.510408	1.3195	0.297818	-1.43372	-0.433712	-1.65049
chr10-304	-1.16665	-1.44239	-0.667551	0.656789	0.728936	-0.425414	-0.04689	1.47709	0.886078
chr10-3368	0.958371	1.37997	1.45956	-1.15912	-0.898578	-0.474132	-0.381285	-0.701514	-0.183274
chr10-353	2.17649	0.805138	0.177577	0.0482218	-0.816959	-0.156122	-1.09629	-0.709632	-0.428424
chr10-355	1.4487	1.2733	0.258345	-0.531685	-0.0444241	0.709213	-1.36064	-1.0144	-0.738417
chr10-356	1.59812	0.831661	0.339709	0.653219	0.0390069	-0.103921	-1.63188	-1.01709	-0.708819
chr10-375	-0.982969	-1.29862	-1.40928	0.58622	0.381228	0.373367	1.27316	1.05426	0.0226425
chr10-38	-1.24798	-1.02103	-0.49132	0.46886	1.13455	-0.828991	0.291525	-0.00250127	1.69688
chr10-3830	0.318927	1.71492	1.19541	-0.0216058	0.0470812	-0.12899	-1.34117	-1.13511	-0.649463
chr10-391	-0.104452	-1.3869	-1.62878	0.788857	0.350802	-0.596794	0.629222	1.06835	0.879693
chr10-3997	-1.08803	-0.679331	0.139432	-0.498298	-0.874078	-0.609386	1.84004	0.88825	0.881393
chr10-401	-1.12077	-1.46902	-1.12883	1.24076	0.440234	-0.0858001	0.735976	0.511056	0.876398
chr10-404	1.08876	1.4209	0.536444	-0.0498922	0.0799925	0.34038	-1.63387	-1.14092	-0.641795
chr10-409	0.352684	1.8759	0.299403	-0.42934	0.0335007	0.510283	-1.67968	-0.999238	0.0364883
chr10-411	1.50936	1.46074	0.805318	-0.456408	-0.837955	-0.487461	-1.12456	-0.707633	-0.161403
chr10-423	1.18724	1.65212	-0.0123243	-0.047677	0.10677	0.393569	-1.13853	-1.29828	-0.842891
chr10-432	-0.207444	1.05504	0.832082	0.341156	-0.138518	1.39862	-1.56628	-1.11861	-0.596036
chr10-456	-0.702108	-1.00784	-1.02785	0.354106	2.06393	0.895945	-0.487076	0.00877635	-0.0978883
chr10-468	0.949192	0.304301	0.0669721	0.646986	1.20094	0.570464	-1.4216	-0.924208	-1.39304
chr10-478	1.75911	0.66348	-0.428568	1.1423	-0.107441	-0.274814	-1.21024	-0.43036	-1.11347
chr10-484	-0.408213	-1.65061	-1.34206	0.268712	0.778865	-0.072209	1.37794	0.226917	0.82066
chr10-490	-0.951901	-1.54448	-0.836999	-0.278384	1.45744	0.75574	1.06504	0.0164605	0.317086
chr10-506	1.21983	0.625075	0.832989	0.542109	-0.00166598	0.533113	-1.56202	-1.01525	-1.17418
chr10-512	1.45278	0.470253	0.364446	-0.157213	0.927308	0.520104	-0.949238	-1.20256	-1.42588
chr10-523	1.17163	0.678976	-0.46767	0.863436	0.814399	0.506458	-1.0246	-1.27335	-1.26928
chr10-533	0.358983	-0.211664	0.0132789	0.122778	1.47556	1.38609	-1.16525	-0.54548	-1.4343
chr10-54	-0.625497	-0.698381	-0.87423	0.00617013	-1.10214	-0.413784	1.62583	0.758155	1.32388
chr10-542	1.28253	0.442422	1.42623	-0.0560688	0.26288	-0.283101	-1.42929	-1.35944	-0.286165
chr10-544	0.867118	0.572927	-0.620893	0.124712	1.07657	1.26737	-0.967847	-0.909222	-1.41073
chr10-549	-0.751338	-0.302022	-0.676638	-0.386199	-0.842762	-0.839975	1.84979	0.965094	0.984048
chr10-561	0.820419	1.22549	0.978333	0.205373	0.277265	0.243302	-1.25923	-1.21709	-1.27386
chr10-572	1.45677	0.46428	0.476734	0.509662	0.499741	0.340166	-1.42551	-0.958181	-1.36366
chr10-573	-0.940266	-1.14867	-1.32446	0.387111	-0.178217	-0.153384	1.12774	1.31326	0.916894
chr10-581	0.389419	1.31957	0.576	1.19909	0.118497	-0.129016	-1.40651	-1.34352	-0.723529
chr10-649	0.412786	-0.986203	-0.487406	0.0765479	-1.24683	-1.0885	0.853987	1.00343	1.46219
chr10-654	-1.24727	-1.24103	-0.826777	0.0647705	1.56246	1.28156	0.171451	-0.0772397	0.312076
chr10-660	0.916007	0.565068	0.656945	-0.173713	0.912995	0.831661	-0.864295	-1.24686	-1.5978
chr10-681	-1.37603	-1.225	-1.13526	0.915172	0.736015	0.284605	0.0645934	0.452042	1.28387
chr10-684	1.73357	1.35259	0.587071	-0.243295	-0.48445	-0.319796	-1.14307	-0.644545	-0.838078
chr10-686	0.051975	-1.21508	-1.78664	1.19793	-0.0814732	-0.251637	0.569528	1.17675	0.338641
chr10-690	-1.06111	-1.53781	-1.31284	0.417671	0.608692	0.382347	0.819261	0.788396	0.895395
chr10-697	-1.21938	-1.71612	-0.309065	0.0320728	1.32751	1.13273	-0.128332	0.545073	0.335511
chr10-702	-0.484178	1.62212	1.18563	0.128816	0.0306782	0.616575	-1.20776	-1.14917	-0.742705
chr10-706	-0.720758	-1.22015	-1.01163	0.181812	1.9031	1.11733	0.0290749	-0.026704	-0.252066
chr10-718	0.808767	1.26701	0.0378947	-0.411392	0.444355	1.14398	-1.56342	-0.610728	-1.11647
chr10-754	0.515004	0.181725	-0.544478	1.26606	1.00001	0.902435	-1.32274	-0.65095	-1.34707
chr10-759	-0.0626411	-1.0458	-1.42566	0.383677	-0.00477447	-0.989653	0.5229	1.43845	1.1835
chr10-770	0.434321	-1.15049	-1.17041	0.317325	-0.765781	-0.872559	1.08163	1.40912	0.716848
chr10-773	0.125127	-0.514102	-1.10011	-0.467001	-0.927613	-0.610139	1.45069	0.363079	1.68007
chr10-789	1.34213	1.74389	0.0435103	-0.0789962	0.069456	-0.09665	-1.25003	-0.899629	-0.873683
chr10-812	-0.521339	-0.0943391	-0.566584	-0.460541	-0.799172	-0.287337	0.0930037	0.0972454	2.53906
chr10-84	0.354082	1.94769	0.494405	0.202025	-0.156687	0.392635	-1.09872	-0.812808	-1.32262
chr10-847	-0.31678	-1.26738	-0.789321	-0.805099	0.00902833	-0.440635	0.887055	0.953321	1.76982
chr10-858	0.55741	1.82996	0.970598	-0.167766	-0.24157	-0.823892	-1.43221	-0.759873	0.0673427
chr10-868	-1.29656	-0.817956	-1.39275	0.854951	1.46227	0.619884	-0.207594	0.624626	0.153136
chr10-898	-0.463317	-1.0352	-1.53066	-0.128671	0.970162	-0.658983	0.623339	0.868131	1.35519
chr10-911	-0.971767	-1.00385	-1.43924	-0.0603808	1.69364	0.344243	0.845767	0.514473	0.0771128
chr10-912	1.60862	1.55711	0.0785548	0.290036	-0.229417	-0.870027	-1.06627	-0.599418	-0.769184
chr10-947	1.06958	1.50817	-0.626316	0.330695	-0.124929	0.910247	-1.18816	-0.769284	-1.11
chr10-954	1.9179	0.634248	-0.0955048	0.33189	0.0335547	0.428411	-1.2596	-0.842076	-1.14882
chr10-971	0.719247	1.62348	0.909405	0.129168	0.200233	-0.476104	-1.37053	-0.447188	-1.28771
chr10-975	0.841822	1.42499	0.117266	0.569062	-0.0317308	0.496567	-1.45441	-0.419443	-1.54413
chr11-1004	-0.0942975	0.64394	0.446683	0.634491	0.921517	1.17281	-1.43317	-0.960102	-1.33188
chr11-1010	-1.10209	-0.572574	-1.07952	-0.031769	0.227817	-0.710832	0.399934	0.955788	1.91325
chr11-1020	0.0907747	0.55504	-0.590315	0.48626	0.804577	1.7675	-1.09946	-0.795397	-1.21898
chr11-1023	-0.782062	-1.453	-0.849295	-0.730235	1.38483	0.0779727	0.393132	1.09349	0.86517
chr11-1037	0.0779618	-1.22067	-1.24278	0.146999	-0.437338	-0.472985	1.91129	0.846851	0.390661
chr11-1069	0.908622	1.9034	0.571885	-0.0807929	0.1513	-0.486621	-0.870983	-1.02325	-1.07356
chr11-1082	-0.117826	-1.53506	-1.57003	-0.00721543	0.535845	-0.161356	1.23305	0.896934	0.725666
chr11-1085	0.338974	0.513563	-0.282432	1.27191	1.16186	0.564451	-1.12683	-1.27122	-1.17027
chr11-1096	-0.327037	-1.05495	-1.86975	1.4359	0.316168	0.545143	0.600337	0.625475	-0.271296
chr11-1099	1.25828	1.76312	-0.0355471	0.442535	-0.357275	-0.143792	-1.24188	-0.83656	-0.848888
chr11-1149	1.46457	0.874413	-0.242156	0.183342	0.585344	0.598458	-1.54215	-1.15126	-0.770568
chr11-1150	-0.170035	-1.67596	-0.629463	-0.526677	0.721572	-0.427238	1.79532	0.726352	0.18613
chr11-1162	-0.863795	-0.832339	-1.74992	0.423586	1.53144	0.609251	0.0154295	0.0959867	0.770366
chr11-1167	-0.583197	-0.122419	-0.313898	-0.706072	-1.12589	-0.950796	1.45856	1.13807	1.20565
chr11-1183	0.280299	-0.77364	-0.334458	-0.446864	-1.12678	-1.05018	1.65057	1.28301	0.518044
chr11-1185	-1.39349	-1.05393	-1.22822	1.13009	1.23397	0.221396	0.410526	0.64854	0.0311015
chr11-1200	-1.2169	-0.841804	-1.18685	0.644116	-0.370394	-0.299429	1.20532	1.32733	0.738615
chr11-1228	1.95524	0.864539	-0.145808	-0.16176	0.731598	-0.756151	-0.861322	-0.488498	-1.13784
chr11-1238	-0.507799	-0.820811	-0.95452	-0.307491	-0.797245	-0.44786	1.70276	0.9046	1.22837
chr11-1248	1.55189	0.499808	1.42754	-0.00617597	-0.710428	0.122755	-1.03476	-0.947662	-0.902966
chr11-1258	0.43589	-0.846781	-0.448533	-0.734289	-0.908846	-1.05065	1.29704	0.815605	1.44056
chr11-1273	0.790181	-0.394962	-0.0408877	0.880632	1.46586	0.672672	-1.30025	-1.06291	-1.01034
chr11-1275	-0.777221	-0.264755	-1.78734	0.0951917	-0.0198518	-0.577638	1.35108	1.01728	0.963247
chr11-1294	-0.0549179	-0.779447	-0.988638	-0.540221	-0.53864	-0.749939	1.34408	1.78565	0.522071
chr11-1305	-0.560058	-1.86398	-1.11733	0.577491	0.20958	0.546381	1.08405	1.05226	0.0716134
chr11-1309	-1.15793	-1.20152	-1.08705	0.0768607	0.777569	-0.168795	1.15277	0.182374	1.42572
chr11-1313	-0.622716	-1.15771	-0.897541	0.0828363	-0.622383	-0.485803	1.08253	0.971272	1.64951
chr11-1376	-0.889561	-1.42838	-1.30232	1.21285	1.00647	0.467655	0.0589652	-0.00101664	0.875328
chr11-1395	-1.355	-1.18886	-0.793468	0.496665	1.32551	1.43967	0.194087	-0.0602268	-0.0583705
chr11-1398	-0.254423	-1.43326	-1.55653	0.0857322	0.945872	0.175062	1.04924	1.17836	-0.190059
chr11-1399	1.93315	0.931429	0.450113	0.0161395	-0.250342	-0.18686	-1.33886	-0.560937	-0.993835
chr11-1404	2.07861	1.03965	0.0616438	-0.26303	-0.300624	-0.0300624	-0.994401	-0.497137	-1.09465
chr11-1422	-0.614605	-0.8979	-1.61412	0.406735	0.730556	1.30533	0.382965	1.04931	-0.748264
chr11-1452	-0.488587	-0.875126	-0.913119	0.193636	-1.10474	-0.43325	1.14759	0.824652	1.64894
chr11-1465	-0.0637133	-0.95629	-0.486065	0.129377	-0.998312	-1.14832	1.09696	1.64112	0.785245
chr11-1487	0.358085	-0.963134	-1.34491	-0.0423453	-0.404798	-1.00244	1.15828	0.88444	1.35683
chr11-1488	-1.14948	-0.831494	-1.57125	0.58669	1.04338	0.0620659	1.24719	-0.104946	0.717846
chr11-1489	-0.223381	-1.79665	-0.594081	0.202564	-0.507611	-0.449964	1.26743	0.887919	1.21378
chr11-1508	-0.608345	-1.61743	-0.680183	0.0845194	0.687419	-0.914495	1.28898	0.766306	0.993233
chr11-1512	-0.795925	-0.219073	-1.03005	-0.385454	-0.383461	-0.847732	0.567	1.80539	1.28931
chr11-1523	-0.594354	-0.620301	-0.98356	0.390951	-1.15085	-0.490566	1.3667	0.520686	1.5613
chr11-1533	1.25073	0.719812	-0.337258	1.01208	-0.138197	0.901184	-1.19892	-0.917593	-1.29185
chr11-1572	-0.543895	-1.42279	-1.03925	0.191826	0.444731	-0.626978	1.62147	1.13342	0.241467
chr11-1573	1.16685	1.40899	1.33656	-0.735565	-0.822564	-0.616852	-0.234998	-0.545281	-0.957134
chr11-1576	-0.961418	-1.21779	-1.0932	-0.196628	1.71055	-0.00543084	0.214039	0.469927	1.07994
chr11-158	0.92964	1.73797	-0.218735	-0.023511	0.26975	0.568753	-1.22101	-0.805682	-1.23717
chr11-1601	-0.226573	-1.0453	-1.48808	0.633924	0.303231	-0.987513	1.2598	1.21316	0.337345
chr11-1617	0.565259	1.42774	-0.0382906	0.443667	0.0574709	1.00217	-1.62812	-1.15057	-0.679326
chr11-1622	-1.16365	-1.61449	-0.442408	0.364432	0.534651	-0.466725	0.519574	0.707788	1.56083
chr11-1635	-0.870756	0.0175467	-1.1161	0.0739469	-0.0772056	-1.02078	1.71801	1.40499	-0.129658
chr11-1680	-1.16985	-0.814553	-1.46449	0.891336	-0.0138097	-0.206373	1.28541	1.07793	0.414403
chr11-1697	-0.581517	-0.116934	-1.62124	0.686571	-0.675763	-0.747656	1.08651	1.43872	0.531307
chr11-1750	0.700242	1.66539	-0.431013	-0.478206	0.283829	1.14395	-1.22775	-0.99132	-0.66513
chr11-1769	0.613518	0.800768	-0.250457	-0.301923	0.750944	1.50104	-1.60446	-1.14071	-0.368719
chr11-1815	-0.66362	-1.96698	-0.881371	0.362774	0.780196	-0.0790183	0.860641	1.08232	0.505059
chr11-185	-1.53863	-0.593082	-1.10634	1.16979	1.30111	0.575881	0.232268	0.531384	-0.572379
chr11-1870	-0.363544	-0.688833	-0.304523	0.67813	-0.574524	-1.71253	0.61063	0.713067	1.64213
chr11-1877	0.187298	0.055236	1.34179	-0.393522	1.30982	0.774426	-1.21155	-1.24898	-0.814521
chr11-189	-1.07295	-1.48642	-1.10143	0.264566	1.20744	0.362718	0.253886	0.303217	1.26898
chr11-1897	1.2658	1.45429	0.657802	0.384261	-0.400735	-0.216075	-1.19569	-0.687685	-1.26197
chr11-1900	-0.9954	-0.773647	-1.74509	1.21399	-0.0361676	0.0116414	0.963753	0.547713	0.813206
chr11-1924	-0.648138	-1.23259	-1.05165	0.227259	0.440583	-0.644539	1.6172	1.29542	-0.00354111
chr11-1937	-0.941539	-0.457055	-0.236511	-0.319748	-0.806367	-0.293426	0.472074	0.183944	2.39863
chr11-1961	-0.225463	-0.656895	-0.731825	-0.32506	-0.705763	-0.840265	1.38531	1.92983	0.170132
chr11-1973	1.44803	1.79925	0.293129	-0.0707927	-0.988759	-0.58021	-0.801175	-0.634635	-0.464829
chr11-1999	-0.559349	-0.531968	-0.171459	-0.0503535	-0.794188	-1.05887	0.328409	0.55693	2.28084
chr11-2051	1.45769	1.45048	0.596997	0.323256	-0.313777	-1.05564	-1.04163	-0.645238	-0.772135
chr11-2060	1.66045	1.25066	-0.521359	-0.0914848	0.565263	0.11662	-1.09282	-0.731275	-1.15605
chr11-2061	-1.25602	-0.559579	-1.52319	0.817299	1.30061	-0.387469	0.734246	0.860326	0.0137866
chr11-2132	0.78317	1.0217	0.152448	0.191667	0.371047	1.122	-1.77058	-0.927688	-0.943761
chr11-2144	0.392341	-1.10561	-1.46505	0.367313	-0.761606	-0.611971	0.995673	1.11495	1.07395
chr11-2147	0.683002	1.76526	0.314119	0.675445	-0.0265995	-0.08808	-1.16553	-0.789094	-1.36852
chr11-215	-0.331081	-0.565619	-0.586682	0.0950574	-1.123	-1.04806	1.80933	0.712795	1.03726
chr11-2157	1.69989	1.21838	0.892156	-0.491202	-0.895423	-0.679918	-1.02226	-0.262658	-0.45896
chr11-2180	-0.348045	-0.652186	-1.75283	1.00065	-0.405383	-0.342436	0.71084	1.59896	0.190434
chr11-2226	1.15427	0.573463	0.792964	0.926347	-0.135542	0.200507	-0.808288	-0.85944	-1.84428
chr11-2232	1.18289	1.70481	0.601589	0.253778	-1.04496	-0.399024	-1.17301	-0.622011	-0.504054
chr11-2268	1.39093	1.84654	-0.297918	0.17311	-0.106081	-0.313333	-0.951532	-0.819645	-0.922072
chr11-2282	-0.772182	-1.02384	-1.3374	-0.266816	-0.00801089	-0.208661	1.39076	0.971774	1.25438
chr11-2315	-0.549847	-0.934664	-0.880664	0.262418	-1.02163	-0.469132	0.979189	0.895064	1.71927
chr11-232	0.550884	0.377826	1.50739	-0.0238042	0.318663	0.720032	-1.74135	-0.565653	-1.14399
chr11-2373	0.964223	1.08463	-0.26438	0.535864	0.685044	0.645618	-1.52815	-0.885075	-1.23778
chr11-238	-1.17756	-1.03481	-1.45209	0.431597	1.21717	-0.195174	0.589134	0.629258	0.99248
chr11-2499	-0.676096	-1.49347	-0.453829	0.0512516	-0.111266	-0.35584	1.45337	1.68599	-0.100113
chr11-2555	1.05874	1.38442	-0.321127	0.696943	0.456414	0.14834	-1.30576	-0.746456	-1.37152
chr11-2567	-0.832521	-0.591109	-0.521851	-0.632663	-0.155775	-0.337823	-0.307152	1.27489	2.104
chr11-2609	1.72597	0.901203	-0.478111	0.161192	0.451023	0.452331	-1.12003	-0.822875	-1.2707
chr11-266	1.34823	1.44781	1.05339	-0.362288	-0.535121	-0.374155	-1.21536	-0.763672	-0.598836
chr11-2666	-0.942379	-0.563984	-1.2883	-0.422242	2.01921	0.298955	-0.170604	0.227772	0.841571
chr11-2689	0.651391	0.656028	-0.743623	0.947763	1.12398	0.746668	-1.26006	-0.931227	-1.19092
chr11-2700	0.632549	0.577097	-0.471449	-0.236845	1.38639	1.20801	-1.23963	-0.511003	-1.34511
chr11-2745	-0.699376	-1.08617	-1.09909	-0.0504078	1.98237	1.04007	-0.240387	0.217083	-0.0640863
chr11-2757	0.258561	0.743099	0.708639	0.610888	0.421714	1.10527	-1.15004	-1.08113	-1.617
chr11-277	-0.766526	-1.32587	-1.63376	1.2194	0.473048	0.160943	0.411974	0.652897	0.807897
chr11-2792	1.87204	1.30825	0.261213	-0.625639	-0.316896	0.00169038	-0.932592	-0.534359	-1.03372
chr11-2815	-0.0709721	-0.940777	-0.905985	-0.707045	-0.766816	-0.316302	1.82297	0.969225	0.915699
chr11-2868	1.40144	0.585611	0.787439	-0.582773	0.644371	0.597534	-1.18229	-1.24616	-1.00516
chr11-2879	-1.10968	-1.34778	-1.06232	0.225531	0.859589	-0.461147	0.837226	1.00298	1.05559
chr11-2888	-0.632955	-0.958783	-0.558833	-0.331834	-0.33029	-0.257712	2.22384	-0.200576	1.04715
chr11-2925	-0.0344062	-0.879085	-1.46557	0.559175	-0.106275	-1.17987	1.02144	1.31247	0.77212
chr11-3061	-0.94546	-0.996621	-1.32675	-0.311256	1.21296	-0.303534	0.887649	0.494771	1.28825
chr11-309	0.999901	0.925799	0.495121	0.372576	0.755916	0.310861	-1.56271	-1.0785	-1.21896
chr11-3094	-0.197104	-0.538271	-1.28157	0.15444	-0.77631	-0.37612	1.99389	1.12865	-0.107597
chr11-311	0.113874	0.465692	-0.7837	0.407511	0.952446	1.75906	-0.800635	-0.820029	-1.29422
chr11-3168	0.301431	-0.391582	-0.912762	-0.370754	-0.985188	-1.21335	0.947581	1.30356	1.32107
chr11-3254	0.698974	1.94006	0.79826	0.00745133	-0.467208	-0.164123	-1.17005	-1.09167	-0.551689
chr11-349	-0.874475	-0.425967	-1.7975	0.449086	0.612075	-0.651377	1.2201	0.376261	1.09179
chr11-3528	-1.26251	-0.0558222	-1.84328	1.4083	0.166832	0.412323	0.159047	0.884101	0.131021
chr11-3553	-0.908668	-1.32346	-1.38361	-0.335982	0.783075	1.04749	0.357007	0.854504	0.909643
chr11-3595	0.817453	1.77762	1.03247	-0.32319	-0.755337	-0.0834999	-0.903381	-0.340814	-1.22132
chr11-36	-0.196138	-0.686662	-0.929924	0.466829	-0.515019	-1.47326	1.5319	0.920944	0.881334
chr11-3617	1.65729	1.60129	0.318963	-0.381342	-0.686465	-0.515309	-0.979043	-0.167621	-0.847763
chr11-37	-0.632131	-1.58517	-1.31808	1.41963	0.622255	0.640899	0.375106	0.61445	-0.136967
chr11-372	-0.865517	-1.10492	-1.31993	0.711589	1.6085	0.883482	-0.465568	0.4251	0.127265
chr11-3746	1.51081	1.3003	0.984542	-1.16483	-0.0541882	-0.508543	-0.774298	-0.611892	-0.681903
chr11-377	-0.73723	-1.42926	-1.05501	0.312586	-0.171349	-0.286525	1.25432	1.43499	0.677473
chr11-3817	1.52511	1.48022	-0.284071	0.115139	-0.048671	0.31171	-0.791881	-1.15105	-1.15651
chr11-390	-1.22841	-0.749828	-1.16258	0.831933	1.41348	0.242873	0.765647	0.729429	-0.842538
chr11-392	-0.912094	-1.43946	-1.22522	0.70847	1.42701	0.167916	0.21461	0.988636	0.0701329
chr11-41	-0.655901	-1.44086	-1.08282	0.231358	0.316741	-0.309133	1.7163	0.178195	1.04612
chr11-4147	1.42572	1.30622	0.260279	0.77394	-1.35054	-0.125355	-0.772475	-0.703418	-0.814375
chr11-415	-0.149607	-1.62392	-0.978426	0.955485	-0.197734	-0.809062	0.789795	1.25748	0.755995
chr11-4175	-0.288634	-1.17748	-0.486156	0.455065	-0.568457	-1.20142	1.79432	0.826166	0.646601
chr11-4212	-1.21638	-1.0357	-0.357166	-0.415289	-0.153733	-0.374855	1.57987	0.466674	1.50658
chr11-4238	1.2409	1.25712	1.45296	-0.567504	-0.837717	-0.483631	-0.58056	-0.545349	-0.936228
chr11-4403	-1.03508	-0.821845	-0.305687	0.328052	-0.830813	-0.451168	0.531326	0.416735	2.16849
chr11-454	-0.260673	-1.45303	-0.951363	0.782283	0.0992306	-1.00339	0.260089	1.37942	1.14744
chr11-465	-1.05526	-1.07669	-1.09813	-0.535458	1.70664	0.190116	0.487527	0.473594	0.907652
chr11-477	-1.11728	-0.797032	-1.15089	0.210384	-0.619637	-0.0323668	0.812593	1.53804	1.15618
chr11-478	-0.807921	-1.36321	-1.19745	1.32871	1.25743	0.34355	0.738056	-0.12831	-0.170854
chr11-488	0.370036	-0.871841	-0.963338	-0.398364	-0.396587	-1.03263	0.904808	1.94326	0.444656
chr11-5027	1.57552	0.153566	1.07676	-1.0971	0.528444	0.474582	-1.24576	-0.724381	-0.741616
chr11-508	-0.782595	-1.19399	-1.31794	0.642005	1.11657	-0.620913	1.3073	0.659969	0.189594
chr11-509	1.5168	1.0091	0.397383	0.211929	0.452742	-0.0674052	-1.42233	-1.19812	-0.900103
chr11-521	-0.547447	-0.0229924	-1.6146	0.458708	-0.221373	-1.05423	0.351822	1.53327	1.11684
chr11-539	-0.810671	-0.803402	-1.22403	0.525353	-0.700668	-0.456433	0.782672	1.3637	1.32348
chr11-5404	0.440208	0.318966	2.1284	-0.0846653	0.0741781	0.09106	-1.14592	-1.21115	-0.611074
chr11-542	1.06384	1.46439	0.248291	-0.696968	0.457303	0.560465	-1.18354	-1.41574	-0.498037
chr11-5438	1.83877	1.11798	0.557289	-0.0348093	-1.02981	-0.391754	-0.893467	-0.153535	-1.01066
chr11-548	-0.237551	-1.37381	-0.942078	0.634235	0.214852	-1.14884	0.286138	1.17459	1.39246
chr11-5709	0.696438	0.248177	0.739392	0.325274	1.00703	0.790055	-1.40389	-0.810247	-1.59223
chr11-595	1.48741	1.20048	0.296999	0.295623	0.148852	-0.143038	-1.66031	-0.655498	-0.970518
chr11-611	-0.916652	-1.30879	-0.958982	1.54998	1.1829	0.139217	-0.197388	0.773145	-0.263422
chr11-623	-1.08371	-1.08688	-1.55198	0.361334	0.654999	-0.0413306	0.984644	0.606848	1.15608
chr11-641	0.226501	1.77192	-0.669411	-0.162422	0.600701	1.09574	-1.04139	-1.03194	-0.789699
chr11-656	-0.172725	-0.683087	-1.71309	-0.553177	-0.115096	-0.184935	0.703436	1.2475	1.47118
chr11-682	-0.745677	-1.37872	-1.58042	0.177251	1.13773	0.165027	0.83212	0.573665	0.819023
chr11-708	-0.338611	-0.712229	-0.600183	-0.796166	-0.0989026	-0.348762	2.41023	0.64599	-0.161367
chr11-736	-0.597155	-0.816805	-0.874196	0.0586662	-0.831936	-0.652459	1.40683	0.679009	1.62805
chr11-744	-0.440912	-1.42168	-1.80813	0.379033	0.728454	0.286856	0.901236	0.668289	0.706856
chr11-749	0.608063	0.679499	-0.602249	0.0188321	0.940672	1.54401	-1.33685	-1.05748	-0.794489
chr11-755	-0.944487	-1.53442	-1.29735	0.489463	0.601182	0.0212437	1.14343	0.80986	0.711084
chr11-770	-0.853403	-1.53483	-0.598151	0.161052	1.65012	-0.441183	1.22536	0.331125	0.0599196
chr11-785	1.57083	1.20167	-0.168325	0.452021	0.187163	0.0750474	-1.24182	-0.796483	-1.2801
chr11-794	-0.890515	-0.8618	-0.475483	-0.340712	0.0310551	-1.07468	1.7153	1.28381	0.613019
chr11-797	-0.715409	-1.87486	-1.13925	0.57878	0.761048	0.256977	0.720932	1.0048	0.406978
chr11-809	-0.118343	-1.15575	-0.799517	-0.369872	-0.615384	0.159663	1.32945	1.8963	-0.326546
chr11-82	-1.22473	-1.0571	-1.17579	0.702901	1.74686	-0.0352317	0.546091	0.122878	0.37412
chr11-845	-0.552103	-1.25465	-1.20836	-0.0179056	-0.0590504	-0.394724	0.661327	1.22261	1.60286
chr11-849	-0.376007	-1.54398	-1.49621	1.30939	0.798154	-0.111544	0.481507	0.785329	0.153361
chr11-882	1.80767	0.95996	0.120323	-0.11591	0.340006	0.14225	-1.36202	-0.974578	-0.917692
chr11-895	0.362716	-1.56632	-1.58491	-0.0473725	0.274425	0.11585	1.10738	1.25666	0.0815787
chr11-973	-0.312909	-0.560954	-0.479275	-0.80499	-0.560954	-1.14975	1.4194	1.39584	1.05359
chr11-974	1.12268	0.777561	0.667897	-0.328752	1.22052	-0.0739453	-1.13295	-0.763106	-1.4899
chr11-977	1.33238	1.03403	0.0301698	0.669926	0.24863	0.168145	-1.20158	-0.607522	-1.67418
chr11-981	1.50809	0.84429	-0.852915	0.408978	0.611183	0.627242	-1.09746	-0.871894	-1.17751
chr11-986	1.78246	0.439066	-0.202029	1.01103	0.0816847	0.114174	-1.27795	-0.88468	-1.06375
chr11-990	-1.15197	-0.714098	-1.53881	0.831701	1.12566	-0.449302	0.905383	0.897708	0.0937236
chr11-991	-0.494488	-0.784815	-1.52462	0.472947	0.873231	-0.692219	1.70756	0.631132	-0.188729
chr11-998	-1.3281	-1.18176	-0.657941	1.44843	-0.139169	-0.271385	1.27585	0.761112	0.0929662
chr12-1006	-1.02618	-1.18474	-0.770709	-0.620071	0.650218	-0.374294	0.798213	1.55581	0.971755
chr12-1018	0.32761	0.387621	-0.50387	0.392528	0.601624	1.91961	-1.17532	-0.923195	-1.02661
chr12-1038	0.800471	0.682422	2.04107	-1.13543	-0.429297	-0.0621533	-0.72821	-0.720087	-0.448791
chr12-1056	-0.958779	-0.994476	-0.927111	0.568729	-1.04514	-0.0214313	1.19344	1.14277	1.04201
chr12-1059	-1.03486	-1.19139	-1.34075	-0.342264	0.992804	0.297137	0.567219	0.80968	1.24243
chr12-1064	-0.274049	0.671573	-0.175792	0.886784	1.3959	0.804613	-1.13837	-0.633169	-1.53749
chr12-1071	-1.25633	-1.07562	0.242911	0.000457302	-0.509892	-0.911361	1.1349	1.12854	1.2464
chr12-1126	-0.082871	1.69111	0.550613	1.09489	-0.333554	0.183621	-1.45429	-0.898721	-0.750795
chr12-1134	-0.137971	-0.602251	-0.736471	-0.495045	-0.956793	-0.458747	2.2459	0.501892	0.639488
chr12-1195	1.73605	1.39913	0.577665	-0.492548	-0.629257	-0.28708	-0.400734	-0.984376	-0.918853
chr12-126	1.62465	1.09693	0.460894	0.233358	0.288787	-0.487217	-1.1959	-0.791442	-1.23006
chr12-1281	-0.397672	-1.9472	-1.1834	0.267509	0.946935	0.199566	0.995153	0.671877	0.447228
chr12-1289	-0.136885	-0.235965	-0.257464	1.12437	1.27642	1.30228	-1.23674	-0.752244	-1.08376
chr12-1293	-1.19221	-0.404172	-0.424482	-0.108659	-0.801236	-0.652972	1.94978	0.721011	0.912942
chr12-1297	-0.346307	-1.47407	-1.08244	0.422458	-0.694427	-0.117853	0.803214	1.00266	1.48676
chr12-1319	0.965909	0.577343	-0.464601	-0.0833765	0.314104	1.74094	-1.21709	-1.24803	-0.585209
chr12-1330	1.07671	1.09953	0.779118	1.04581	-0.645638	-0.457857	-1.4115	-0.420777	-1.06541
chr12-135	-0.792248	-1.43026	-0.98096	0.541454	1.88285	0.49472	0.211948	0.37818	-0.305679
chr12-1369	0.074104	-0.685041	-0.932616	-0.664831	-0.576411	-0.513255	2.25175	0.526307	0.519991
chr12-149	1.54903	0.890724	0.990318	0.0737229	0.283582	-0.772008	-0.970375	-0.785962	-1.25903
chr12-1490	-1.22441	-0.894328	0.259273	-0.834534	0.566997	-0.416943	0.075027	0.401224	2.0677
chr12-1540	-0.97245	-1.25799	0.291671	-0.206815	-0.404274	-0.638513	0.129058	1.33413	1.72518
chr12-1583	0.0425745	-0.724935	-0.659515	-0.410688	-0.569564	-0.585919	2.46776	0.30542	0.134863
chr12-1619	1.08882	1.99637	0.519008	-0.605802	-0.943542	-0.889227	-0.299664	-0.586052	-0.279913
chr12-1647	-1.17895	-1.22922	-1.0085	-0.150144	0.944874	-0.362281	0.802632	1.01477	1.16682
chr12-1659	0.213381	-0.269558	-0.67095	0.00724862	-1.35685	-1.20372	1.48008	0.493812	1.30656
chr12-166	0.20484	0.535177	2.19605	-0.332	-0.120054	0.264716	-1.17162	-0.926334	-0.65077
chr12-1693	0.774899	1.52269	0.240226	0.484971	-0.0278632	0.520365	-1.68158	-0.855477	-0.978226
chr12-1716	-0.416973	-0.118935	-0.838144	-0.90111	-0.803163	-0.623361	1.42652	0.571589	1.70357
chr12-172	1.85249	0.575314	-0.0818616	0.521888	0.346106	0.0190125	-1.49372	-0.652361	-1.08687
chr12-1765	-0.691339	-0.452029	-1.05899	-0.954713	0.511894	-0.88653	1.14159	0.998534	1.39159
chr12-180	0.0635622	0.837785	2.09991	-0.140661	-0.138307	-0.128301	-1.45869	-0.736262	-0.399029
chr12-1871	-0.238914	-1.04818	-0.716743	-0.611786	-0.327299	-0.908703	1.12414	1.5053	1.22219
chr12-1893	0.451405	0.454978	-0.316817	0.680084	0.192353	1.83242	-1.03412	-1.06807	-1.19223
chr12-190	0.835537	1.77686	0.54259	-0.158814	0.441611	-0.240904	-1.39453	-0.940128	-0.862215
chr12-1930	1.39944	1.52245	0.432558	0.15403	-0.89316	-0.140433	-1.29088	-0.18696	-0.99705
chr12-196	-1.05384	-1.01998	0.371638	-0.0850011	0.144469	-1.47596	0.622477	1.22114	1.27505
chr12-2133	-0.35168	-0.834573	-0.48833	-0.606514	-0.0996152	-0.182713	2.54752	0.149679	-0.133778
chr12-215	0.476902	2.36875	0.370911	-0.424581	-0.233023	-0.355576	-0.844685	-0.564248	-0.794449
chr12-2239	1.6036	1.8936	-0.443795	-0.495941	-0.620358	-0.265403	-0.490452	-0.534364	-0.646888
chr12-226	-1.51926	-1.14289	-0.504556	0.149394	1.61536	0.681605	0.911699	-0.400026	0.208671
chr12-227	-0.866981	-1.28589	-1.21916	1.05733	1.41863	0.830545	-0.134219	0.453606	-0.25387
chr12-2288	-0.658833	-0.979386	-0.537897	-0.352851	-0.749899	-0.558296	0.792397	1.68922	1.35555
chr12-2293	0.995991	1.52443	0.488442	0.616547	-0.239811	0.0477302	-1.20896	-0.924898	-1.29947
chr12-233	-0.0099067	1.53679	1.40792	-0.560353	0.366215	-0.0648514	-1.46769	-1.00391	-0.204211
chr12-2440	1.71879	1.40709	-0.192569	0.00895668	0.010748	-0.203317	-1.24587	-0.36185	-1.14198
chr12-254	-0.875918	-0.414224	-1.1207	-1.22307	1.59321	0.184813	0.0206098	0.755975	1.07931
chr12-257	0.712789	1.19238	0.452805	0.40919	0.798314	0.0795247	-1.85962	-0.860404	-0.924974
chr12-281	1.37878	1.38551	0.884941	0.231191	-0.478926	-0.52978	-1.19333	-0.829389	-0.848996
chr12-286	-1.2416	-0.779679	-1.41704	0.225301	1.65266	0.0747059	0.829708	0.603055	0.0529026
chr12-291	0.743075	0.488802	1.16339	0.295	0.875416	0.15225	-1.70399	-0.853194	-1.16075
chr12-299	0.0159931	-0.817548	-1.76494	-0.48366	1.17752	-0.632907	1.07429	0.807651	0.623599
chr12-31	0.10837	1.37151	1.13121	0.319614	0.551472	-0.032197	-1.6929	-0.805514	-0.951579
chr12-318	0.849132	1.45615	0.109365	0.28601	0.94998	-0.147787	-1.34961	-1.0976	-1.05563
chr12-3229	1.5036	0.668614	1.3817	0.0990095	-0.26886	-0.529929	-1.20526	-1.147	-0.50188
chr12-328	0.0254535	-1.41365	-1.54875	-0.439759	0.932382	0.725621	0.355566	1.37351	-0.0103772
chr12-334	0.399962	-0.0168208	-0.0448555	0.488972	1.25993	1.27558	-1.53303	-0.490607	-1.33912
chr12-335	0.0986331	-1.46109	-0.514172	-0.564696	-0.414211	-0.710835	1.67574	0.940154	0.950476
chr12-376	-1.05737	-0.770278	-1.47182	0.461748	1.08492	-0.726573	0.529566	0.867902	1.08191
chr12-391	-0.763402	-0.816937	-1.2377	0.58937	-0.651949	-0.475065	0.641653	1.60716	1.10687
chr12-396	0.680741	1.59573	0.86989	0.544389	-0.742465	-0.240211	-1.53762	-0.9587	-0.211747
chr12-4130	0.44129	0.31097	1.37251	-0.317858	0.812008	0.752541	-1.66535	-0.486136	-1.21998
chr12-434	0.541748	1.14963	0.602312	0.687289	0.832458	-0.222112	-1.28563	-0.654636	-1.65106
chr12-436	1.82745	1.06808	-0.0149472	0.424368	0.0412722	-0.273557	-1.13894	-0.747809	-1.18592
chr12-441	-0.763412	-1.37019	-0.407403	0.708697	-0.0435988	-1.04731	0.29357	0.976353	1.65329
chr12-4479	-0.382794	1.88029	1.1789	0.209708	-0.46029	0.233252	-1.12833	-0.471081	-1.05966
chr12-460	0.0504202	-0.473776	-1.11894	-0.563449	-0.932974	-0.605577	1.70125	0.6679	1.27515
chr12-488	0.511543	0.453565	0.526145	-0.313034	0.749038	1.5676	-1.12988	-1.00061	-1.36437
chr12-539	0.942562	1.07576	1.56414	0.272711	-0.314379	-0.879054	-1.08941	-1.04975	-0.522576
chr12-551	-0.0460688	-1.51515	-1.0043	0.06552	0.699222	-0.808763	1.59296	0.012285	1.0043
chr12-557	-0.123361	-1.67562	-1.29615	0.629414	0.341816	-0.609383	1.1965	0.779969	0.756807
chr12-559	-0.854382	-1.1484	-0.928636	0.736082	-0.451377	-0.58132	0.842073	0.718716	1.66725
chr12-564	0.905656	1.00814	-0.893649	1.09553	0.260697	0.640804	-1.27052	-0.350639	-1.39602
chr12-565	0.82658	0.383158	1.11707	0.0204652	1.04486	0.3306	-1.41989	-0.98854	-1.3143
chr12-588	0.0780929	-0.252516	-0.0368424	-0.2566	1.90442	1.28345	-1.13116	-0.640884	-0.947962
chr12-592	-0.202111	-1.58633	-1.4974	-0.288574	0.561227	0.256551	0.683098	0.791793	1.28175
chr12-6	0.281909	1.48956	0.207127	0.682422	0.216835	0.719093	-1.31942	-0.754966	-1.52256
chr12-613	-0.400019	-0.808347	-1.06613	0.231659	0.0998135	-1.27571	1.80397	0.935164	0.479608
chr12-618	-0.984005	-0.554784	-1.1961	0.132146	0.218346	-0.649278	0.667413	0.29951	2.06675
chr12-627	-1.51341	-1.4496	-0.532475	1.13796	0.620833	-0.108675	0.660832	0.0951302	1.08939
chr12-63	-1.02583	-1.16546	-1.12045	-0.098031	-0.0591596	-0.0806412	0.949452	1.42767	1.17245
chr12-631	0.296755	1.23547	1.70389	-0.169433	-0.346815	0.302718	-1.31571	-1.01759	-0.689282
chr12-649	0.253082	-1.2221	-0.656313	-0.50333	0.123168	-1.24396	1.03256	0.528692	1.6882
chr12-659	1.19236	0.743882	0.966355	0.359851	-0.21134	0.189907	-2.03262	-0.702193	-0.506205
chr12-672	-0.142197	-0.662006	-1.26238	-0.330005	-0.644046	-0.618903	0.735271	1.1268	1.79747
chr12-673	1.28641	1.80797	0.540536	-0.531004	-0.47199	-0.536468	-1.20775	-0.180199	-0.707499
chr12-675	-0.0504201	-1.36157	-1.1162	0.600936	0.715386	-1.03187	-0.0941919	0.838669	1.49926
chr12-708	1.66101	1.26097	-0.271333	-0.0932882	-0.128897	0.311208	-0.88392	-0.23795	-1.6178
chr12-709	1.61916	1.26403	-0.412319	0.624444	-0.553154	-0.0224875	-1.36372	-0.1385	-1.01746
chr12-712	0.868401	1.08241	0.502189	1.22611	-0.359258	0.116662	-1.43935	-0.7641	-1.23307
chr12-733	-0.615925	-0.957577	-1.3752	0.106049	-0.296564	-0.163269	1.92759	0.801182	0.573717
chr12-757	-0.663731	-0.301739	-1.05962	-0.0626072	-0.833665	-0.824721	1.09257	0.971589	1.68192
chr12-777	-0.215865	-0.933684	-0.743822	0.333539	-0.441051	-1.31909	0.44897	1.15291	1.71809
chr12-778	-0.642647	-1.53799	-0.49063	-0.294325	0.0360425	-0.107596	2.10204	0.35444	0.58067
chr12-809	-1.05818	-1.64441	-1.09445	0.645472	1.04709	0.813893	0.825553	0.313811	0.15122
chr12-824	1.05484	1.33994	0.526314	-0.211536	0.602562	0.0565148	-1.74549	-0.952701	-0.670442
chr12-826	-0.133477	-0.798638	-1.13092	-0.554726	-0.472244	-0.385637	2.08765	0.873396	0.514598
chr12-865	-0.41035	-0.708795	-1.12228	0.059494	-0.413584	-1.06684	1.17982	0.864742	1.61779
chr12-910	0.114799	0.283855	0.0193647	0.352932	1.61653	1.01325	-1.38603	-0.698441	-1.31627
chr12-913	1.4139	1.36658	0.00888069	-0.00636839	0.355929	0.242875	-1.18528	-0.842965	-1.35355
chr12-979	0.655117	1.56011	0.583884	0.623231	-0.071459	0.195834	-1.26139	-0.858413	-1.42692
chr12-983	0.135351	-0.494756	-1.0501	-0.0261803	-0.847188	-1.19628	0.653988	1.59448	1.2307
chr12-990	-1.23453	-1.32963	-1.34138	0.508273	0.731599	0.225108	0.586277	0.899362	0.954926
chr13-1011	1.77488	1.274	-0.0282716	0.132008	-0.140468	-0.0870409	-1.32787	-0.531818	-1.06542
chr13-1050	0.914938	0.912824	-0.670317	0.907009	0.00417002	1.19932	-1.00915	-0.971615	-1.28719
chr13-1060	0.723444	1.07031	-0.234031	0.472451	0.729205	0.881035	-1.67004	-0.912123	-1.06025
chr13-1097	-0.918692	-1.11271	-1.43703	1.16043	0.635341	0.0417197	0.894025	1.08611	-0.349202
chr13-1104	0.301666	1.91719	0.596196	0.546063	-0.180234	-0.0486357	-0.766786	-0.900578	-1.46488
chr13-1132	2.14002	1.18762	-0.361671	-0.252233	-0.574632	-0.140429	-0.80593	-0.367587	-0.825156
chr13-1136	0.413112	1.30904	-0.230539	0.99723	0.287639	0.803414	-1.39077	-1.02556	-1.16358
chr13-1175	0.839841	0.478377	-0.635202	0.764255	1.22825	0.712617	-1.42623	-0.753819	-1.20808
chr13-1184	1.2448	0.250373	-0.069776	0.00361193	0.817282	1.26254	-1.276	-1.11839	-1.11445
chr13-1188	-0.735403	-0.609804	0.0881934	-0.384345	-0.595391	-0.823939	0.0377482	0.696625	2.32632
chr13-122	0.0876995	1.69535	1.46651	-0.495087	-0.493406	-0.141381	-1.28943	-0.890335	0.060085
chr13-1233	1.18211	0.063735	-0.164292	0.355155	0.812155	1.10263	-1.84138	-0.894971	-0.615142
chr13-1294	1.22507	1.09127	-0.364854	1.14515	-0.026245	0.198899	-1.34785	-0.677058	-1.24438
chr13-1370	1.37816	1.77091	-0.137375	0.489619	-0.715936	-0.624353	-0.860356	-0.320542	-0.980119
chr13-138	0.0283439	-1.32688	-1.03644	0.365904	-0.624121	-0.784518	1.4402	1.16155	0.77596
chr13-139	-0.373081	-1.55537	-1.16183	1.35738	1.11347	0.486307	0.183157	0.582536	-0.632567
chr13-1408	0.502493	-0.818098	-0.875441	-0.0468494	-1.03567	-1.08144	0.661032	1.37686	1.31711
chr13-1412	-0.965764	-0.247072	-1.76354	-0.00136504	-0.418299	0.334178	1.21949	0.460103	1.38227
chr13-151	-1.30259	-0.983236	-0.883902	0.63441	-0.213898	-0.462728	0.521169	1.3218	1.36898
chr13-1517	-0.422639	-1.52965	-0.922582	0.183203	-0.659065	0.228764	0.818598	1.77908	0.524297
chr13-155	1.14178	1.02513	-0.0581282	-0.427685	0.127805	1.32194	-1.56407	-0.887321	-0.679445
chr13-1563	0.823963	0.204086	-0.511567	-0.0667143	0.834659	1.76715	-1.02643	-0.800842	-1.2243
chr13-165	1.21538	-0.37108	0.377692	0.594635	1.35344	0.110273	-1.4558	-0.550919	-1.27362
chr13-167	0.0247813	-0.853651	-0.826261	-0.84426	0.150775	-1.08412	1.02412	0.601142	1.80747
chr13-1705	-0.89669	-0.712981	-0.414118	0.0321616	-0.547643	-0.622919	2.22682	0.003485	0.931889
chr13-1755	-1.17011	-1.32324	-0.915575	0.51435	-0.405479	0.0508142	1.11757	1.27691	0.854759
chr13-1762	-1.51495	-0.603354	-1.23957	0.574603	-0.00749115	-0.139008	0.504334	0.852831	1.57261
chr13-1848	1.10168	1.18167	1.40175	0.0633661	-1.21612	-1.0621	-0.297197	-0.723824	-0.449223
chr13-1901	-0.321209	-1.19797	-0.26038	-0.613714	-0.405694	-0.834876	1.08124	0.672707	1.8799
chr13-195	1.85451	0.0613257	-0.591065	0.34563	0.374616	0.948386	-1.19978	-0.911899	-0.881722
chr13-2163	-1.42688	-0.371097	-0.61524	-0.516498	-0.0683601	-0.704217	0.974402	1.29233	1.43556
chr13-219	1.76971	0.976482	0.736222	0.025792	-0.427375	-0.0880543	-1.16294	-1.19325	-0.636586
chr13-2193	-0.747438	-0.477454	0.0837793	-0.181119	-0.845446	-0.269419	-0.368814	0.327412	2.4785
chr13-230	1.34726	1.43951	0.402296	0.508854	-0.187733	-0.488497	-1.50527	-0.723333	-0.793094
chr13-2352	-0.793	-0.164865	-0.316546	-0.117577	-0.483394	-0.985723	-0.246059	0.799642	2.30752
chr13-2428	-0.697177	0.363698	-1.00463	0.0162672	-0.869484	-0.939872	1.96627	0.889068	0.275855
chr13-243	-0.47134	-1.34468	-1.6064	0.635527	1.62138	0.345142	0.199827	0.261307	0.359236
chr13-2479	1.705	1.3387	0.631144	-0.689795	-0.510099	-0.3209	-1.15891	-0.161938	-0.833206
chr13-2507	1.67828	1.39465	0.15818	0.270732	-0.586914	-0.288812	-1.26512	-0.37596	-0.985027
chr13-254	1.29154	-0.0794061	-0.513764	0.152704	0.736034	1.50532	-1.06452	-1.1575	-0.870413
chr13-297	1.51008	1.328	-0.528685	0.637706	-0.213781	0.246103	-1.28352	-0.650281	-1.04563
chr13-3014	-0.414562	-0.544982	-0.614597	-0.127286	-0.60931	-0.0849881	2.58685	0.0604121	-0.251537
chr13-3032	0.369302	0.805095	-0.58893	0.414546	0.328754	1.81327	-0.983321	-1.03582	-1.12289
chr13-320	0.807702	1.82102	0.431281	0.0454102	0.270386	-0.22198	-1.51905	-0.620759	-1.01401
chr13-325	0.439979	0.543909	0.459978	0.799634	1.09536	0.51932	-1.06979	-1.11306	-1.67533
chr13-3341	1.05748	0.964761	1.7243	-0.469597	-0.939513	-0.606394	-0.798138	-0.932644	-0.000254386
chr13-344	0.808976	1.3709	0.0395023	0.215176	0.791143	0.444728	-1.32643	-0.962179	-1.38182
chr13-351	0.523532	0.920326	0.757417	1.06312	-0.121677	0.50956	-1.59401	-1.37661	-0.68166
chr13-376	0.366807	0.413028	0.678379	0.309115	0.927271	1.01123	-1.90664	-0.86169	-0.937505
chr13-388	0.690237	0.721669	0.671196	0.189132	0.669382	0.799948	-1.85367	-1.26824	-0.619648
chr13-390	0.455901	0.365492	0.185674	0.898939	0.558654	1.31162	-1.22217	-1.15845	-1.39565
chr13-414	-0.188711	1.19781	1.34937	-0.178446	0.248455	0.526062	-1.5064	-1.43847	-0.0096779
chr13-415	1.15047	0.716025	0.927522	-0.0704354	0.323939	0.595251	-1.73866	-0.910414	-0.993696
chr13-426	-0.582106	-1.75576	-1.25978	0.794308	1.17253	0.0347461	0.287414	0.805226	0.503429
chr13-431	-0.910124	-1.34435	-1.25097	0.78086	1.10291	-0.161863	-0.0185593	0.499183	1.30292
chr13-442	-0.978632	-1.26131	0.177777	0.945159	-0.352392	-1.11898	0.367152	0.586969	1.63426
chr13-445	-1.17243	-0.680973	-0.557215	0.763654	-0.319618	-1.16965	0.822359	0.685512	1.62837
chr13-456	-0.795557	-1.06745	-1.2863	-0.0635001	0.331677	-0.0740127	1.84692	1.0169	0.0913213
chr13-492	1.666	0.941895	0.0553232	0.599451	-0.116949	0.00700294	-1.58582	-0.45274	-1.11417
chr13-50	1.81905	0.896816	-0.589926	0.313759	-0.239666	0.719447	-1.0843	-0.864507	-0.970672
chr13-521	-0.324817	1.29404	1.4741	0.0717759	0.223516	0.418817	-1.52694	-1.09423	-0.536273
chr13-532	0.161091	-1.47434	-0.906854	1.01387	-0.0183319	-1.22961	1.05374	0.2838	1.11664
chr13-548	0.0657189	1.24905	1.60533	0.270923	-0.447096	0.214073	-1.32515	-1.29089	-0.341963
chr13-550	0.808428	1.07015	-0.121907	0.656333	0.184449	1.04979	-1.56226	-0.991144	-1.09384
chr13-557	0.453541	-1.1441	-1.02284	0.235072	-0.0909144	-1.45875	1.32055	1.00555	0.701895
chr13-56	0.925614	1.66653	-0.0693738	-0.193248	0.745131	-0.113329	-1.70538	-0.456646	-0.799298
chr13-581	0.833885	1.04128	1.11068	0.324906	0.555434	-0.481529	-1.65441	-1.09627	-0.633975
chr13-617	-1.12131	-1.18374	-1.53081	0.620362	0.583994	0.288179	0.465439	0.615494	1.26239
chr13-63	1.60028	0.787178	-0.28566	0.0641014	0.109919	1.0253	-1.24008	-1.0965	-0.964532
chr13-648	1.14652	0.849377	1.3803	0.267593	-0.0964683	-0.207114	-1.33856	-1.26539	-0.736253
chr13-654	-0.435788	-1.31826	-1.42642	0.546756	0.273828	-0.70063	1.06027	0.844957	1.15529
chr13-657	0.898127	1.94461	0.0324718	-0.0710685	-0.188317	0.245677	-1.57547	-0.664019	-0.62202
chr13-659	-0.433525	-0.615187	-0.298076	-0.695659	-0.966557	-0.695659	1.93524	0.627758	1.14167
chr13-661	0.188173	-1.15284	-1.19567	0.0662633	-0.446323	-0.933021	1.08296	0.969526	1.42092
chr13-663	-0.233014	-0.879664	-0.965885	0.216947	-0.827573	-0.4315	0.494468	2.21528	0.410943
chr13-678	-0.365883	1.82919	1.62985	-0.190593	-0.50427	-0.305256	-0.628488	-0.6532	-0.811356
chr13-690	0.550289	-0.872872	-0.849056	-0.387255	-0.663755	-1.25393	1.05043	1.16312	1.26303
chr13-744	-0.356493	-0.712527	-0.547758	-0.41942	-0.191724	-0.724118	2.48515	0.380413	0.0864784
chr13-745	1.14691	0.199254	0.588292	0.789612	0.109023	0.89526	-1.62804	-0.996424	-1.10388
chr13-757	-0.394468	-1.38485	-1.42452	1.16227	-0.225468	-0.273624	1.14137	0.963288	0.435995
chr13-77	0.198477	0.926057	1.30863	0.0649819	0.860754	0.261469	-1.52656	-1.21218	-0.881622
chr13-78	-0.356548	-1.62469	-1.43251	0.484089	0.444214	-0.0493168	0.241572	1.31884	0.974351
chr13-781	-1.24062	-0.888712	-1.17737	1.12038	-0.137747	-0.412602	1.34003	0.884623	0.512016
chr13-786	0.951377	0.551412	0.000146186	-0.151156	0.302093	1.66184	-1.47472	-1.07147	-0.769522
chr13-794	1.53365	0.668367	0.234497	1.07229	-0.38687	0.0193059	-1.48949	-0.462772	-1.18897
chr13-811	0.479137	0.289803	1.36542	0.0588044	1.07351	0.309053	-1.63281	-1.06402	-0.878901
chr13-82	-0.282898	1.10934	1.4462	-0.303072	0.384347	0.731943	-1.34327	-1.37122	-0.37137
chr13-826	1.65277	0.114945	1.32955	0.545901	-0.258657	-0.543281	-0.917419	-0.701941	-1.22187
chr13-83	-0.760025	-0.423647	0.467282	-0.68806	-0.865855	-0.707924	0.69327	0.0915025	2.19346
chr13-834	-1.2864	-1.03949	-1.24731	0.830872	-0.258875	0.101316	0.669724	1.06063	1.16952
chr13-841	-1.41248	-1.00441	-1.4742	0.593744	0.507402	0.364593	0.550737	0.838654	1.03596
chr13-849	-0.576025	-1.02091	-2.00636	0.460743	0.992438	0.294829	0.953468	0.433348	0.46846
chr13-873	0.0696103	0.177438	0.257968	-0.27264	1.60035	1.3168	-1.42258	-0.943493	-0.783457
chr13-887	-0.425469	0.445125	-0.236775	0.900834	1.06927	1.45785	-1.24768	-1.00335	-0.959801
chr13-899	1.57001	1.05408	0.262294	-0.320017	0.364049	0.342585	-1.62018	-0.903917	-0.748899
chr13-921	1.13955	1.61902	0.124819	0.677342	-0.667838	0.0740829	-1.27136	-0.623743	-1.07187
chr13-932	-0.420758	1.45516	1.35352	-0.112021	0.0874116	0.682354	-1.44956	-0.718469	-0.877632
chr13-943	-1.35888	-1.3571	-0.785323	0.094603	0.463317	-0.0817386	0.491817	1.35037	1.18293
chr13-948	0.973339	0.462395	-0.109343	0.884261	0.779059	0.704783	-1.71513	-0.847079	-1.13229
chr13-969	0.578939	0.954341	-0.152765	0.659749	0.109135	1.40615	-1.35611	-1.25546	-0.943974
chr14-1016	1.06038	1.51005	0.584098	0.231219	0.345754	-0.428159	-1.51583	-0.858469	-0.929045
chr14-1050	-1.2582	-1.63093	-0.436349	0.194123	-0.383874	0.674888	0.897135	0.630129	1.31308
chr14-108	1.0481	1.91692	0.660748	-0.502775	-0.901072	-0.34083	-1.16223	-0.347395	-0.371468
chr14-1106	0.346361	-0.841264	-0.825702	0.074035	-1.23172	-0.89007	0.732569	1.03036	1.60543
chr14-1187	0.206664	1.02286	1.38735	-0.763458	0.928349	0.383872	-1.24435	-0.969852	-0.951436
chr14-1188	-0.62066	-1.18894	-1.69246	0.703158	0.672535	0.0133871	-0.0709516	1.08871	1.09523
chr14-1209	1.02157	1.64456	0.524017	-0.0721972	0.462704	-0.408713	-1.45385	-0.833674	-0.884415
chr14-1217	-0.115773	-0.935984	-0.355654	-1.00688	-0.0448803	-0.814807	0.300515	0.85694	2.11652
chr14-1240	0.323902	-0.34583	1.11886	0.831946	0.780429	0.881879	-1.32942	-1.37539	-0.88637
chr14-1251	-0.503914	-0.688994	-1.10017	0.0420973	-0.62337	-0.49161	0.130279	1.32023	1.91546
chr14-1272	1.12616	0.95461	-0.426654	0.619893	0.284189	0.970631	-1.35243	-0.958061	-1.21834
chr14-13	0.402587	1.74291	0.875416	-0.196951	0.539444	-0.0787439	-1.30141	-1.12862	-0.854633
chr14-1335	1.17681	1.12802	-0.484813	0.452784	-0.368833	1.22185	-1.08048	-0.937471	-1.10788
chr14-1409	1.05597	1.03925	0.120071	0.162288	0.878056	0.492896	-1.36053	-1.03925	-1.34875
chr14-1439	-0.593587	-0.599654	-0.59844	0.247249	-1.08135	-0.933319	1.06989	0.703461	1.78575
chr14-1459	1.77503	1.54602	-0.131299	-0.106228	-0.600408	-0.567623	-0.962484	-0.0478912	-0.905111
chr14-151	-0.196182	0.714057	1.00692	-0.145299	1.33031	0.674481	-1.6243	-0.830522	-0.929461
chr14-1520	-1.03208	-1.32751	-1.07949	-0.00354596	1.18547	0.626521	1.35689	0.543545	-0.269797
chr14-1525	-0.33944	-1.37685	-1.19838	1.30877	-0.453011	-0.251637	1.49678	0.413563	0.400202
chr14-1547	0.929534	1.21915	0.848078	1.04568	-0.915287	-0.54572	-0.870788	-1.34519	-0.365461
chr14-1563	-0.768495	-0.42585	-0.548355	-0.716914	-0.841261	0.0568005	0.182069	0.830515	2.23149
chr14-157	0.324385	0.999202	0.260633	0.260859	0.930703	0.870117	-1.85854	-1.10053	-0.686824
chr14-1688	-0.350791	0.0554349	-1.48536	-0.248948	-0.913213	-0.615124	1.00577	1.02637	1.52586
chr14-1694	-0.603222	-0.509303	-0.767009	0.278704	-1.44621	-0.321464	0.569625	1.76996	1.02891
chr14-1704	0.378293	0.802983	0.0144417	1.66698	-0.252224	0.713304	-1.45005	-0.972815	-0.900914
chr14-171	0.771577	-0.00915341	0.67882	0.592823	1.21021	0.304334	-1.8187	-0.524976	-1.20493
chr14-1711	0.113386	-0.663831	-0.731459	-0.512425	-1.06455	-0.806153	1.17727	1.73646	0.75131
chr14-1736	1.66923	1.67771	0.0313099	-0.791699	-0.949363	-0.396192	-0.444378	-0.0835645	-0.713061
chr14-1756	1.64002	1.61552	0.190962	-0.0375796	-0.79244	-0.234873	-0.664384	-1.03691	-0.680314
chr14-1793	0.475893	1.31672	1.0922	-0.230444	0.0763206	0.391977	-1.66034	-1.36692	-0.0954008
chr14-1886	1.39238	1.66319	0.736713	-0.156758	-0.920164	-0.589662	-0.795437	-0.576073	-0.754185
chr14-1897	-0.292324	-0.736344	-0.308182	-0.563394	-0.868162	-0.817615	0.644776	0.83953	2.10172
chr14-198	0.877071	1.32555	1.05543	-0.118971	0.134994	-0.289704	-1.8266	-0.922939	-0.234825
chr14-1989	-0.869159	-0.539216	-0.346836	-0.476124	0.0213756	-0.632304	2.46543	0.357524	0.019307
chr14-20	0.536035	1.59229	1.46503	-0.0283411	-0.688839	-0.765628	-1.18931	-0.716225	-0.205011
chr14-2030	-0.814237	-1.20299	-0.831185	-0.168073	-0.457258	-0.268705	1.63059	1.07341	1.03845
chr14-205	0.427275	0.819003	0.870741	0.590935	0.812668	0.16373	-1.90218	-0.621203	-1.16096
chr14-2073	-0.262461	-0.73057	-0.607242	0.280365	-0.952022	-1.16537	0.737672	1.84853	0.851099
chr14-2124	1.61704	1.33096	0.846311	-0.881939	-0.931212	-0.656898	-0.837078	-0.214908	-0.272271
chr14-218	-1.19017	-0.88979	-1.48723	0.299789	0.0332281	0.569003	1.60873	0.626029	0.430418
chr14-221	-0.222397	-0.749165	-1.30089	0.657946	-0.505634	-0.929544	0.192438	1.31593	1.54131
chr14-2211	1.83266	0.959389	0.559574	0.304202	-0.923095	-0.603053	-0.725311	-0.160283	-1.24408
chr14-2250	1.13259	1.22054	1.01661	0.725708	-0.861228	-0.370264	-1.09801	-0.991701	-0.774246
chr14-239	1.20061	1.47443	0.691043	-0.0537794	-0.0841508	0.112058	-1.42676	-1.05218	-0.861273
chr14-243	1.08764	1.21959	0.21842	0.445365	-0.0601392	0.661665	-1.33786	-0.695785	-1.53889
chr14-286	-0.0638031	-1.55054	-0.37476	1.09459	-0.535703	-1.23362	1.00865	0.99673	0.658452
chr14-289	0.344262	0.925612	0.473172	0.341754	1.23861	0.482703	-1.47051	-1.05168	-1.28392
chr14-290	-0.188888	-1.5808	-0.489369	0.742368	-0.176027	-1.01843	1.42751	1.25213	0.031503
chr14-309	0.737629	1.26007	1.23533	0.573379	0.068257	-0.669785	-1.36328	-0.974467	-0.867132
chr14-310	-0.88612	-1.2727	-1.33038	0.87822	1.67469	0.380042	0.184868	0.156851	0.214532
chr14-312	-0.306064	-0.987515	-1.04689	0.106826	1.1121	-1.40086	1.3359	0.332453	0.854047
chr14-3136	1.479	1.25877	1.21997	-0.619495	-0.695949	-0.488268	-0.939006	-0.525924	-0.689103
chr14-32	0.892208	1.0061	-0.00408313	0.22631	1.24874	0.227092	-1.27646	-0.836521	-1.48339
chr14-350	0.439764	1.52197	1.2544	0.286236	-0.0540305	-0.255809	-0.936969	-1.54293	-0.712632
chr14-355	-0.3486	-0.00380817	-1.15129	-0.846252	-0.0922339	-1.11976	1.20056	1.59608	0.76529
chr14-406	-1.29732	-1.04769	-0.665313	-0.689292	1.77923	0.406448	0.20734	0.460829	0.845772
chr14-409	0.748727	1.42158	1.35298	0.0755873	-0.0781915	-0.311146	-1.24239	-1.00544	-0.961705
chr14-4148	1.61134	1.12663	0.695422	0.19497	-0.450267	-0.0678461	-1.3237	-1.06246	-0.724099
chr14-431	-1.51019	-0.966922	-1.23328	0.856755	0.991611	-0.181301	0.687345	0.43155	0.924423
chr14-452	-0.599728	-1.01227	-1.07623	0.0910358	0.137726	-0.921444	0.546428	1.05299	1.78149
chr14-49	0.798325	1.49006	0.942317	-0.442932	0.001191	0.451388	-1.54984	-0.953869	-0.736631
chr14-514	0.622782	2.10089	-0.150058	0.376949	-0.169174	0.163345	-1.21785	-0.81732	-0.909563
chr14-544	-0.845289	-1.09901	-1.21805	0.817503	0.499563	-0.150936	-0.156679	1.88618	0.26672
chr14-562	-0.497767	-1.03957	-1.16653	0.496379	-0.768171	-0.540752	0.979707	1.22062	1.31609
chr14-570	-0.333491	0.0249694	-0.825077	-0.136857	-0.84645	-1.08278	1.75437	-0.0446464	1.48996
chr14-592	-0.382376	0.237749	-0.0828415	0.545588	1.78762	0.941507	-1.47108	-0.835533	-0.740631
chr14-598	0.956999	1.10638	-0.291304	0.571432	0.635194	0.54	-1.42346	-0.531684	-1.56355
chr14-60	0.03259	-0.94961	-1.35378	0.750934	-0.310628	-0.713571	1.93686	0.0215449	0.585666
chr14-603	1.12363	1.1446	-0.464428	0.619947	0.57258	0.470977	-1.4067	-0.733804	-1.32679
chr14-621	-1.26376	-1.29998	-1.04795	0.41368	1.24448	0.51404	1.16374	0.483102	-0.207343
chr14-622	-0.0148847	0.786026	1.30871	-0.454842	1.03792	0.573061	-1.51366	-1.23686	-0.48547
chr14-641	0.221007	1.58054	0.441117	0.908598	-0.0909832	0.476961	-1.0734	-1.16225	-1.30159
chr14-647	-0.410918	-0.949154	0.245914	-0.0248339	-1.02702	-0.873567	0.526761	0.35734	2.15548
chr14-656	0.522215	-0.798204	-1.42636	0.216989	-0.399364	-1.0995	1.38991	1.26483	0.329482
chr14-671	1.63732	1.66327	0.338649	-0.671035	-0.853556	-0.732323	-0.557854	-0.222784	-0.601695
chr14-693	1.61472	0.959711	0.945694	0.439785	-0.751288	-0.45182	-1.0053	-0.687571	-1.06392
chr14-700	-0.781146	-1.33888	-1.47466	0.199073	0.201237	0.265611	1.44653	0.942352	0.539878
chr14-755	-0.420389	-0.759008	-0.269657	-0.393789	-0.623898	-0.678787	0.469648	0.249672	2.42621
chr14-756	-0.872277	-0.782803	-0.413784	-0.316221	-0.105931	-0.600821	0.242362	0.459223	2.39025
chr14-758	-1.29804	-0.897647	-1.42974	0.602148	1.13665	0.419799	0.286655	-0.0640525	1.24423
chr14-770	0.927706	1.03422	-0.198625	0.675245	0.46131	0.570997	-1.95815	-0.925188	-0.587515
chr14-826	-0.0412146	0.469985	1.54615	-0.28045	1.003	0.632072	-1.47896	-0.963867	-0.88672
chr14-86	-0.231176	-0.91376	-0.732807	-0.706084	-0.180784	-0.698449	0.181123	1.37908	1.90285
chr14-875	0.294649	0.698523	0.860318	0.56063	1.02518	0.385352	-1.57641	-1.40603	-0.842205
chr14-885	0.1264	-0.405721	-0.292399	-0.495503	-1.20719	-1.18803	1.60889	1.32258	0.530966
chr14-896	-1.28604	-1.28299	-0.288093	-0.185557	0.999188	-0.717525	1.50578	0.543361	0.711885
chr14-914	0.716857	0.70939	1.18428	0.490612	-0.325512	0.553707	-1.92267	-1.05054	-0.356126
chr14-924	1.80016	1.07251	0.901008	-0.491817	-1.01395	-0.751496	-0.366837	-0.285601	-0.863977
chr14-935	-0.377198	0.6593	1.52211	-0.1349	0.581139	1.00321	-1.45972	-0.941692	-0.852241
chr14-964	-1.40066	-0.975051	-1.34628	-0.123825	0.724501	0.437375	0.970298	0.598339	1.11531
chr14-97	-0.325836	0.791668	1.19813	0.0627502	1.14962	0.59329	-1.44921	-1.09024	-0.930161
chr15-1051	-0.718245	-1.1704	-1.58939	1.1161	0.376947	0.219234	0.823011	1.1892	-0.24646
chr15-1071	-0.777261	-0.253421	-0.471301	-0.369315	-1.06468	-0.869049	1.383	0.865649	1.55638
chr15-1111	-1.33215	-1.32347	-0.4967	0.13863	0.478817	-0.353821	0.202679	1.02288	1.66314
chr15-1135	-1.41206	-0.810275	-1.1545	0.77965	0.123701	-0.529841	0.963797	1.24784	0.791686
chr15-1137	-1.20501	-0.604359	-0.0926931	-0.431155	-0.918986	-0.17135	0.619984	0.769353	2.03422
chr15-1151	1.97503	0.85416	-0.45455	0.572259	-0.233296	0.0387787	-1.04587	-0.514356	-1.19216
chr15-116	-1.24903	-0.421064	-0.882695	-0.601137	-0.0900021	-0.150645	2.02756	0.531899	0.835115
chr15-1160	0.944781	-0.039738	-0.407426	0.924689	0.996519	0.994509	-1.50898	-0.873565	-1.03079
chr15-1187	-0.544158	-1.20205	-1.53355	-0.0917183	0.263093	-0.141989	1.5155	0.805146	0.929731
chr15-119	-0.616426	-1.24246	-1.42524	0.811072	1.39501	1.09132	0.40144	-0.168656	-0.246062
chr15-1204	-0.98719	-0.47332	-0.870433	0.35097	-1.13191	-0.415291	0.744587	1.24797	1.53462
chr15-1224	1.29722	1.39369	-0.272766	0.494511	0.0244986	0.438897	-1.2684	-0.925861	-1.18178
chr15-1229	-0.282628	-1.41332	-1.01552	-0.597077	-0.482357	0.522889	0.531143	1.34161	1.39526
chr15-124	-0.467472	-1.18591	-0.390752	-0.571499	-0.301029	-0.896584	1.32375	0.970703	1.5188
chr15-1240	-0.146959	-0.153443	-0.655373	-0.439797	-1.10435	-1.07302	0.974145	0.735876	1.86292
chr15-1306	1.00894	0.18841	0.20994	0.534485	0.700744	1.13294	-1.16399	-1.10897	-1.50249
chr15-131	1.29939	1.15289	-0.193511	0.849521	0.118791	0.190256	-1.16293	-0.75344	-1.50096
chr15-133	-0.249584	-1.44128	-0.64641	-0.932805	0.734189	-0.429996	0.530315	0.669467	1.7661
chr15-136	-1.05679	-1.16011	-0.888019	-0.0324663	1.95681	0.448607	-0.345702	0.631405	0.446269
chr15-1368	0.107701	-1.03491	-1.32076	0.367642	-0.461577	-0.683458	1.24707	1.67059	0.107701
chr15-138	-0.341408	-1.33188	-0.16651	-0.331589	-0.244447	-1.18214	1.12896	1.54441	0.924603
chr15-1401	-1.33006	-0.783969	-0.737882	-0.588315	0.129083	-0.348313	1.34214	1.38388	0.933439
chr15-1406	1.69374	0.220857	0.119512	0.937029	0.152618	0.0107351	-0.981771	-0.410861	-1.74186
chr15-1410	0.688577	-0.000499602	0.714431	-0.251175	1.29222	1.07077	-1.16844	-1.07514	-1.27074
chr15-143	-1.09656	-1.48152	-0.773653	-0.117343	0.117892	-0.0614669	1.28171	0.893053	1.23788
chr15-1435	1.56645	1.52542	-0.526024	0.679036	-0.453597	-0.587822	-1.05773	-0.294405	-0.851329
chr15-1444	0.856946	2.02826	0.775035	-0.442843	-0.528633	-0.298422	-0.814889	-0.585971	-0.989487
chr15-147	1.4135	1.02583	0.801136	0.395042	-0.724351	-0.391401	-1.63923	-0.887023	0.00650167
chr15-1482	-1.07054	-0.557564	-0.368857	0.466077	-0.586063	-1.11984	0.751064	0.557735	1.92798
chr15-1487	-1.14308	-0.614049	-1.74061	0.56644	0.569355	0.503772	0.962852	1.17563	-0.280305
chr15-1500	0.786216	1.48606	-0.421872	0.222822	-0.263551	1.28685	-0.912048	-1.05611	-1.12837
chr15-1549	-0.078515	-0.167725	-0.779985	-0.147066	-0.852762	-1.01428	0.0736111	0.71733	2.24939
chr15-1574	0.231203	1.66631	1.427	-0.56624	-1.04229	-0.541686	-1.05255	-0.459596	0.337846
chr15-1578	-1.43268	0.0431306	-0.66224	0.889723	-1.23526	-0.334694	0.777337	1.50785	0.446833
chr15-162	-0.328151	-1.20421	-1.86916	0.576852	1.18148	0.284751	1.0251	0.29375	0.03959
chr15-169	-0.971388	-1.60271	-0.840261	0.0437571	0.671167	-0.211549	0.541777	0.880882	1.48832
chr15-1719	-0.12967	-0.955297	-0.657675	-0.229225	-1.04808	-0.783813	1.16037	1.44913	1.19425
chr15-173	0.0829937	-0.321922	-0.714003	-1.17667	0.276147	-1.33068	1.6218	0.395504	1.16683
chr15-179	0.933839	1.07554	1.56211	-0.116921	-0.74366	-0.646784	-0.980053	-1.24837	0.164302
chr15-1819	0.857259	1.3943	-0.0418043	-0.10799	-0.28878	1.34544	-1.15675	-0.810272	-1.1914
chr15-183	0.0416786	-0.621602	-1.42655	0.109295	-0.770249	-0.830889	1.34248	0.799406	1.35643
chr15-1838	-1.45222	-0.93276	-0.762645	-0.115603	-0.114085	0.549665	1.92425	0.458532	0.444862
chr15-190	0.665482	1.01162	0.420817	-0.266947	1.44451	0.18726	-1.48697	-0.967319	-1.00845
chr15-2039	-0.342122	-1.24678	-1.20952	-0.17073	-0.5776	-0.0187124	1.60877	0.976853	0.979834
chr15-209	1.0896	1.62289	0.222617	0.608422	-0.349633	0.0801211	-1.28231	-0.95813	-1.03357
chr15-2143	1.92948	0.481326	0.900455	-0.676502	-0.340224	0.312839	-1.21886	-0.455797	-0.932714
chr15-2179	0.726274	0.512494	1.8666	0.398124	-0.591636	0.117748	-1.22477	-0.709384	-1.09544
chr15-2227	1.55728	0.459708	0.118353	1.0876	0.15199	0.0161957	-1.48004	-0.703889	-1.2072
chr15-2367	-0.3541	-1.40602	-1.40438	-0.0378678	-0.0345908	0.124345	1.70387	0.781387	0.627367
chr15-2556	-0.504426	-0.643316	-1.04014	-0.112079	-0.900614	-0.399459	1.69925	1.48547	0.415318
chr15-2771	0.611464	1.49985	1.41758	0.155221	-1.15284	-0.507952	-1.04065	-0.183014	-0.799649
chr15-28	-0.350802	-1.1855	-1.20949	-0.00749124	-0.457104	-0.456276	1.05057	1.12667	1.48942
chr15-281	-1.35552	-1.47677	-0.662896	0.0410476	1.49895	0.90635	0.538809	0.0938905	0.416138
chr15-290	1.03339	0.116251	0.187071	0.400901	1.2077	0.775738	-1.31443	-1.06382	-1.3428
chr15-2909	1.89101	0.867981	1.01088	-0.884701	-0.513379	-0.75371	-0.737471	-0.213507	-0.667104
chr15-315	-0.675693	-1.18897	-0.781334	0.170199	0.199671	-0.570435	-0.065579	0.792562	2.11958
chr15-316	1.50825	0.432227	1.07314	-0.248794	0.643704	-0.109024	-1.51928	-0.83623	-0.943994
chr15-320	-0.77575	-1.27469	-0.97161	0.0954913	0.0988682	-0.647427	0.955757	1.64971	0.869646
chr15-333	-0.906681	-1.3568	-1.05896	0.554298	-0.165896	-0.130461	0.818146	1.70259	0.543764
chr15-34	-1.796	-0.759343	-0.244286	-0.526586	0.43716	-0.0162026	0.21562	1.2906	1.39904
chr15-379	-1.14643	-1.04338	-0.162877	-1.05257	0.806642	-0.315755	0.88163	0.3572	1.67553
chr15-384	-0.489304	-0.719895	-1.0935	0.349503	-0.96977	-0.561615	1.71297	0.598574	1.17304
chr15-415	-0.542688	-1.34484	-1.61501	0.79341	1.43847	0.0650089	0.144904	0.497674	0.563065
chr15-441	0.474128	0.246654	-0.245645	0.258095	1.4594	1.21174	-1.40993	-0.918308	-1.07613
chr15-484	0.608241	0.599122	1.84341	0.545925	-0.736363	0.00636106	-1.31595	-0.997279	-0.553468
chr15-489	-0.472295	-1.16133	-1.48522	0.510104	0.358618	0.0200349	-0.459294	1.29071	1.39867
chr15-500	0.959854	0.290078	-0.125224	0.683393	1.02133	0.815312	-1.19564	-0.791335	-1.65777
chr15-509	-0.969734	-1.42708	-1.02315	0.91239	1.60208	0.671366	-0.0450297	-0.0670624	0.346217
chr15-535	1.43552	1.64196	0.277711	-0.559856	-0.0849062	-0.143536	-1.29691	-0.224829	-1.04515
chr15-548	0.0918747	-0.904679	-0.553258	-0.232845	-1.35257	-0.453344	1.27189	1.73184	0.401091
chr15-550	1.2726	1.66552	0.695713	-0.183364	-0.74346	-0.2223	-1.16996	-1.01351	-0.301242
chr15-554	0.167577	-0.565103	-1.10634	-0.652064	-0.250356	-1.06935	1.35453	1.6576	0.463504
chr15-56	1.66397	0.989068	0.591438	-0.218945	-0.51827	0.51771	-0.79743	-0.796169	-1.43137
chr15-564	1.02812	1.01258	0.0581721	0.569196	-0.183813	1.08272	-1.36518	-0.88121	-1.32059
chr15-568	-0.392837	1.35761	-0.158209	-0.188395	1.05918	1.32913	-1.16669	-0.924178	-0.915602
chr15-577	-0.231958	-1.43865	-1.45875	1.27331	-0.0605022	0.356313	1.2195	0.645423	-0.304679
chr15-581	0.842649	1.73937	-0.30817	-0.0215294	0.736004	0.0440601	-1.59192	-0.884206	-0.556258
chr15-6	-0.541915	-1.65007	-1.42147	1.16626	0.684245	0.446622	0.87286	0.415347	0.0281221
chr15-611	-0.00416156	-0.754195	-0.963366	-0.557085	-0.5993	-0.950987	1.43877	1.22928	1.16104
chr15-623	-0.648924	-1.0232	-1.20617	-0.848536	0.407356	0.0131226	1.54182	1.24074	0.523797
chr15-651	1.03231	1.46668	1.2701	-0.462907	-0.152924	-0.368488	-1.30343	-0.755905	-0.725431
chr15-66	2.01638	0.933674	0.67617	-0.309533	-0.417885	-0.42518	-0.871287	-0.565416	-1.03692
chr15-688	0.0661481	0.572192	-0.239458	0.626219	1.06669	1.39766	-1.37692	-1.04698	-1.06554
chr15-695	-0.964958	-1.24786	-1.25514	0.788757	-0.106055	0.00555348	1.60544	0.721306	0.452959
chr15-718	-0.359967	-0.303221	-0.864237	-0.937749	-1.02416	-0.353519	1.28568	1.11157	1.4456
chr15-732	-0.13906	0.594652	-0.504768	0.65563	1.25329	1.35787	-1.24504	-0.85933	-1.11324
chr15-744	0.421765	0.811927	1.38171	0.531827	0.832332	-0.62722	-1.35962	-1.15558	-0.837141
chr15-752	-0.380988	-0.896871	-1.10049	-0.0373342	-0.725044	-0.542352	1.61655	1.40046	0.66607
chr15-775	0.645992	-1.41606	-1.33363	-0.192046	-0.324195	-0.380457	1.4873	1.03524	0.477861
chr15-789	0.893609	1.10781	1.51932	-0.504428	-0.503221	0.359012	-1.3202	-0.573213	-0.978686
chr15-792	-1.25452	-1.43577	-0.977957	1.44549	0.110331	0.848616	0.267363	0.401739	0.594708
chr15-832	0.538594	-0.0102509	-0.0120599	1.3056	0.887365	0.869276	-1.51966	-0.900631	-1.15823
chr15-846	-1.03252	-1.22323	-0.636163	0.460338	-0.150986	-0.775372	0.953353	0.756669	1.6479
chr15-848	-0.608949	-0.440954	-1.81023	0.105604	0.188451	-0.43405	1.75103	0.820157	0.428936
chr15-863	-1.12908	-1.01786	-1.23478	0.779886	-0.417077	0.150318	0.514611	0.77436	1.57963
chr15-865	1.19598	0.903107	-0.431314	0.36344	0.524971	0.923846	-1.56157	-0.840789	-1.07767
chr15-884	-0.835645	-0.966436	-0.430386	-0.414279	-0.854974	-0.223569	0.763485	1.11978	1.84203
chr15-890	-1.33306	-0.781577	-0.477102	0.0506899	-0.636397	-0.503819	1.48183	1.33261	0.866826
chr15-893	-0.514576	-0.958445	-0.793792	-0.00948242	-0.54797	-0.55771	1.95431	1.32074	0.106935
chr15-918	-0.785048	-1.45031	-0.185427	0.0367487	-0.0453047	-1.0634	1.22463	1.27513	0.992987
chr15-919	-0.886724	-1.31013	-0.751908	-0.522298	0.345585	-0.335872	0.624698	1.3367	1.49995
chr15-945	1.4043	1.60631	0.866733	-0.576524	-0.775191	-0.869098	-0.793555	-0.48512	-0.377857
chr15-949	-1.04818	-1.19766	-1.24891	0.813983	0.963468	0.0334562	-0.0850642	1.49414	0.274768
chr15-986	-0.821796	-1.14836	-1.10465	1.13503	-0.448945	-0.131807	0.381613	1.71959	0.419326
chr15-989	-0.752565	-0.673075	-1.51305	1.47727	0.301299	-0.476397	0.761033	1.22159	-0.346098
chr16-100	-1.08795	-1.21047	-0.751321	0.909436	1.3865	0.906587	-0.918211	0.183669	0.581763
chr16-1005	-1.02881	-1.60348	-0.546889	-0.0306939	0.802074	0.380649	1.76792	-0.118407	0.377625
chr16-1008	0.532562	1.17807	0.103617	-0.186675	0.769061	1.11454	-1.32465	-0.703264	-1.48325
chr16-1010	-0.23779	-0.706675	-1.46946	0.0372547	-0.210023	-0.962859	1.41405	1.19506	0.940448
chr16-1065	1.4314	1.02883	-0.358104	1.41591	-0.474327	-0.41571	-1.01334	-0.682183	-0.932485
chr16-1107	0.762843	1.32699	-0.126676	0.655614	0.607711	0.378146	-1.5656	-0.728779	-1.31025
chr16-1132	0.232959	-1.52169	-1.09078	-0.603459	0.966731	-0.496747	0.112019	1.1954	1.20556
chr16-1225	0.107416	0.879073	0.0951628	0.719131	0.765888	1.09674	-1.30917	-0.721639	-1.6326
chr16-1230	0.00198562	0.497255	-0.120555	0.246429	1.64799	1.06975	-1.16854	-0.877501	-1.29682
chr16-1285	-1.14767	-1.06922	-1.23984	0.351578	0.488363	-0.260279	0.594261	1.69541	0.587397
chr16-1316	-0.633947	-0.492632	-0.693886	0.718823	-0.747261	-1.24296	0.313255	1.00495	1.77365
chr16-1325	-0.0575717	-1.03093	-0.189864	-0.980403	-0.633135	-0.638188	1.96264	0.628695	0.938755
chr16-1328	-0.862835	-0.772313	-1.39102	0.0107415	0.0740186	-0.398802	1.84754	0.619784	0.872893
chr16-138	1.45793	-0.142367	0.351807	0.525803	0.752768	0.63825	-1.54647	-0.940738	-1.09698
chr16-1401	-1.09113	-0.311984	-1.0661	0.238739	0.02596	-0.728155	2.13185	0.647609	0.15321
chr16-1404	-0.306453	-0.868181	-0.664354	-0.929168	0.612372	0.0297805	2.30157	0.194286	-0.369848
chr16-141	-0.294386	-0.305	-0.937646	-0.0877496	-0.958169	-1.00063	0.496068	1.57242	1.5151
chr16-144	-0.642195	-0.664549	-0.938609	-0.17614	-0.825617	-0.655056	1.29613	1.4572	1.14884
chr16-1516	1.55808	1.53391	0.420311	-0.583263	-0.581355	0.22443	-1.07933	-0.61379	-0.878993
chr16-1543	1.10517	1.75875	0.810049	-0.177732	-0.453987	-1.10757	-1.06714	-0.591441	-0.276105
chr16-16	1.06443	1.28852	1.44753	-0.270202	-0.573696	-0.492545	-1.10902	-1.07668	-0.278337
chr16-161	1.1743	0.954939	0.108197	0.447861	0.55281	0.557648	-1.46562	-1.07169	-1.25845
chr16-164	0.689598	1.89599	-0.368855	0.38391	0.409766	0.0929501	-1.38574	-0.666033	-1.05158
chr16-1659	1.92554	0.923322	-0.204605	0.643291	-0.958868	-0.331182	-0.905983	-0.026876	-1.06464
chr16-1676	-0.770898	-0.598908	-0.469915	-0.688343	-0.0984166	-0.710701	0.701337	2.28537	0.350478
chr16-168	-1.2215	-0.858373	-1.5569	0.387876	0.630539	-0.187583	0.767471	0.798671	1.2398
chr16-1711	2.18962	0.519422	0.337413	0.231323	-0.367261	-0.267984	-1.17511	-0.505471	-0.961952
chr16-173	0.476984	1.47761	0.265686	0.416559	0.498266	0.390717	-1.80626	-0.541126	-1.17844
chr16-176	-0.81763	-0.800414	-0.515118	0.368644	-0.133084	-1.53087	1.06057	1.18272	1.18518
chr16-182	0.942975	0.0277458	-0.318186	1.20858	0.975621	0.652742	-1.35383	-0.899225	-1.23642
chr16-1861	1.51678	1.56649	0.110902	-0.136598	-0.273535	0.160605	-0.76955	-1.367	-0.808095
chr16-196	-0.94445	-1.44604	-1.05137	0.54125	1.74475	0.0984814	0.513825	-0.00485783	0.548404
chr16-1960	0.199794	0.337227	-0.242131	0.450795	1.412	1.24001	-0.958922	-0.936702	-1.50207
chr16-203	-0.070371	-1.65743	-1.36202	0.513409	-0.0442258	-0.279923	0.680817	0.863053	1.35669
chr16-2393	-0.612986	-0.469463	-1.51496	0.0976266	-0.140411	-0.268765	1.2143	1.87124	-0.176584
chr16-2422	0.252181	1.71552	0.895358	0.382899	-0.407191	0.403721	-1.42517	-1.0388	-0.778522
chr16-254	1.62382	1.30214	0.928996	-0.619495	-0.770351	-0.282288	-1.05343	-0.554272	-0.575126
chr16-259	-0.251582	-0.988467	-0.676441	-0.518222	-0.948124	-0.439427	1.07342	1.04947	1.69937
chr16-262	-0.25489	-1.07591	-1.89693	0.854997	0.809425	-0.337213	0.307403	1.19384	0.399282
chr16-275	-0.89995	-1.84866	-0.889247	0.138279	1.07531	0.205419	1.02082	0.55182	0.646204
chr16-277	0.505795	-1.49302	-1.4629	0.00467159	0.0467159	-0.333956	1.56883	0.82965	0.334208
chr16-30	1.00565	1.10833	1.59172	-0.0988802	-0.427929	-0.314116	-1.23323	-1.01988	-0.611667
chr16-310	-0.885074	-0.720243	0.210173	0.0373404	-0.904598	-0.771773	0.368923	0.452139	2.21311
chr16-327	1.05519	0.756281	-0.634376	0.638662	1.0479	0.497034	-1.43937	-0.613064	-1.30826
chr16-336	1.09024	1.40912	0.450298	0.246023	0.188284	0.223715	-1.0811	-1.02205	-1.50452
chr16-340	-0.488214	-0.0522983	-1.22749	-0.220493	-1.11145	-0.542106	1.41669	1.42191	0.803453
chr16-365	-0.719838	-1.41664	-0.75457	-0.807753	0.607563	0.909295	1.04931	1.37709	-0.244448
chr16-366	-0.330873	0.744645	1.35146	-0.327047	0.960054	0.755358	-1.55943	-1.11943	-0.474734
chr16-367	-0.840627	-0.765219	-1.17477	-0.393597	2.02217	1.03419	0.108521	0.0380803	-0.0287484
chr16-369	-0.93326	-1.5104	-1.3815	0.847974	0.0481767	0.571121	0.672195	0.940259	0.745436
chr16-388	0.117661	-1.14746	-0.363536	-1.16764	-0.189023	-0.837214	1.24428	1.44016	0.902772
chr16-401	1.48774	1.84645	-0.00500442	-0.172831	-0.501246	-0.529664	-0.856739	-0.262375	-1.00633
chr16-440	1.3537	1.80044	0.160702	0.305892	-0.421582	-0.613984	-0.741406	-0.887104	-0.956653
chr16-456	-0.130642	-1.731	-0.616786	0.30153	-0.187812	-0.776302	0.903612	0.590577	1.64682
chr16-474	0.480143	0.39253	-0.67147	1.12882	1.14588	0.877564	-1.28013	-0.939155	-1.13418
chr16-477	-0.879627	-1.26818	-0.816587	-0.331754	0.769721	-0.0543797	1.86432	0.864854	-0.148366
chr16-481	-0.385075	-0.73915	-1.23329	-0.755958	-0.139688	-0.566595	1.33488	1.20266	1.28221
chr16-484	1.13345	0.890692	0.0508458	0.849739	-0.449501	0.951826	-1.32021	-0.801465	-1.30537
chr16-494	-0.270948	-0.758028	-0.563431	0.315975	-1.12921	-1.17111	1.16132	1.31324	1.10219
chr16-497	0.215311	0.599692	-0.146894	1.09569	1.02251	0.879108	-1.10046	-1.11967	-1.44529
chr16-502	0.10002	0.49853	-0.231285	0.435747	1.48861	0.963654	-1.52821	-0.350366	-1.3767
chr16-503	0.91965	1.84164	0.399823	-0.00804914	-0.336454	0.285232	-1.16844	-0.671883	-1.26152
chr16-5164	0.486727	1.35405	1.42726	0.240047	-0.452685	0.0372961	-1.54191	-0.619391	-0.931401
chr16-518	-0.484295	-0.648916	-0.605017	-1.10648	0.630906	-0.90049	1.57726	1.43037	0.106652
chr16-522	0.961002	1.57091	1.23001	0.0239207	-0.415134	-0.682122	-1.03918	-0.731399	-0.918008
chr16-528	0.0463776	0.926077	1.38226	0.661759	-0.245495	0.736258	-1.41094	-1.02212	-1.07417
chr16-529	-0.166512	-0.903753	-1.49928	0.691342	0.0747125	-1.15855	0.942366	1.28762	0.732049
chr16-548	-0.708927	-1.9658	-0.789824	0.0109183	0.798863	0.622901	0.656723	0.137063	1.23808
chr16-550	-1.05102	-1.31268	-0.947639	-0.324923	0.770197	0.61007	1.52574	-0.186576	0.916827
chr16-563	-1.25583	-0.977013	-0.974727	-0.242253	0.543927	0.542785	1.74034	0.879883	-0.257109
chr16-586	0.607542	0.53859	-0.399607	0.511457	1.57212	0.555019	-1.37987	-0.666952	-1.3383
chr16-624	-0.0817703	-0.874719	0.21035	-0.0367204	-1.4572	-0.973266	0.541889	0.982182	1.68925
chr16-676	-1.14286	-0.620674	-0.577624	-0.663723	-0.248298	-0.481194	1.2369	0.70438	1.79309
chr16-701	-0.031157	-0.726251	-0.742776	0.518308	-1.10736	-0.756719	2.07478	0.739334	0.0318456
chr16-714	1.28041	1.08388	0.344483	0.0800924	1.04867	-0.627295	-1.30011	-1.11767	-0.792459
chr16-731	-0.495683	1.54511	-0.07929	0.390552	0.169896	1.45844	-1.16596	-0.787122	-1.03595
chr16-736	0.931725	1.32706	-0.257366	0.513184	0.250918	0.660176	-1.51067	-0.495648	-1.41938
chr16-743	-0.899435	-1.26234	-1.61037	0.0808393	0.983286	0.553924	0.863485	0.915078	0.375534
chr16-77	0.500483	0.53959	0.835199	0.5633	0.73697	0.733583	-1.71197	-1.00466	-1.1925
chr16-780	0.595396	1.71821	0.00644235	0.629799	-0.0260367	0.382478	-1.68271	-0.804812	-0.818766
chr16-799	-0.792716	-1.18561	-0.446934	0.0745334	-0.251284	-0.679319	1.95198	1.18535	0.144009
chr16-809	-0.443452	-0.716952	-1.69446	-0.0218068	-0.452315	0.0756907	0.787296	0.710058	1.75594
chr16-827	1.17939	1.57349	-0.0374767	0.886596	-0.472498	-0.239692	-1.38942	-0.683454	-0.81694
chr16-83	0.909004	1.28674	0.332087	-0.0504389	0.835739	0.230104	-1.67001	-1.17151	-0.701726
chr16-863	-0.401514	-0.915667	-2.08161	1.13748	0.523475	0.28564	0.0263105	0.72872	0.69717
chr16-872	2.02456	0.809731	0.538365	-0.162919	0.0888025	-0.553831	-0.890302	-0.700879	-1.15353
chr16-877	1.51087	1.70821	-0.272738	0.322062	-0.737301	-0.553858	-0.754374	-0.134957	-1.08791
chr16-894	-0.0788911	-0.831406	-0.941185	0.335435	-1.27996	-0.718086	1.20068	1.02893	1.28449
chr16-900	-1.16634	-1.32462	-1.1523	-0.0295418	0.670625	0.648014	1.35052	0.925586	0.0780562
chr16-906	1.07305	1.21757	1.3371	-0.513928	-1.09332	-0.876106	-0.528647	-0.972003	0.35628
chr16-942	1.33691	1.07984	0.0489599	0.80084	-0.0202527	0.0502495	-1.74842	-0.50517	-1.04296
chr16-976	-0.533632	-0.512871	-1.85333	-0.687954	0.880185	-0.150939	1.07118	0.863576	0.923782
chr16-982	0.745448	0.980411	0.490638	-0.0833574	0.598999	1.01152	-1.23778	-0.951592	-1.55429
chr16-997	1.58622	1.06595	-0.58763	1.22136	-0.319615	-0.508352	-1.02861	-0.52682	-0.90249
chr17-1019	0.149433	-0.824156	-0.639125	-0.45223	-1.08929	-0.774483	1.73027	1.17456	0.725017
chr17-104	-1.16286	0.387107	-0.718694	-0.506523	-0.821144	-0.560061	1.86503	0.526572	0.990572
chr17-1051	0.201293	0.204899	0.420339	0.460002	1.08108	1.19872	-1.59908	-0.51917	-1.44809
chr17-1072	-0.629988	-1.31438	-1.24333	0.643473	1.4587	0.0165111	-0.353509	1.28168	0.140838
chr17-1092	0.0454171	0.355398	-0.427363	-0.358652	1.62304	1.52974	-0.820891	-0.880233	-1.06646
chr17-1112	-0.0942764	-1.4319	-0.864308	0.0907249	-0.172248	-0.847357	1.12857	1.7136	0.477193
chr17-1116	1.0262	0.762256	0.113471	0.543366	0.41834	0.717577	-0.690377	-0.848444	-2.04239
chr17-1129	-0.584189	-0.919689	-0.957605	0.551571	-0.745619	-0.425631	0.360267	2.07568	0.645212
chr17-1138	-0.0356093	1.16436	1.35298	0.366841	0.212072	0.438116	-1.64923	-0.99757	-0.851965
chr17-1144	0.675578	1.39861	1.60653	-0.264737	-1.03272	-0.438314	-1.15947	-0.504498	-0.280971
chr17-1148	2.13709	0.76567	0.6813	-0.765394	-0.764567	-0.834048	-0.395656	-0.312113	-0.512284
chr17-1155	-0.827398	-1.24667	-1.38312	0.0649999	1.64434	0.151783	0.157533	0.888913	0.549624
chr17-1168	-0.300658	-0.636291	-1.1034	-0.688753	-0.25262	-0.822122	0.859836	1.46031	1.4837
chr17-1186	0.282651	0.456305	0.133173	0.67831	1.33445	0.639833	-1.47636	-0.405155	-1.6432
chr17-1224	-0.772671	-0.678602	0.0316176	0.0586624	-0.382285	-0.893197	0.086883	0.105109	2.44448
chr17-123	0.718432	1.09038	1.83735	-0.359614	-0.426715	-0.101087	-1.11373	-0.777889	-0.86713
chr17-1235	-1.10164	-0.953517	-1.36211	0.174456	0.712731	1.15039	1.43602	0.191225	-0.247556
chr17-125	-1.14318	-1.36224	-0.828176	0.591574	0.319009	-0.683144	1.01883	0.952445	1.13489
chr17-1254	-0.366777	-0.742177	0.0770347	-0.836459	-0.67779	-0.7531	0.987079	0.172466	2.13972
chr17-1258	0.577166	0.567567	0.103138	0.139673	0.779347	1.41159	-1.73477	-0.974649	-0.869068
chr17-1259	1.69619	0.984621	0.155455	-0.442534	0.200888	0.57839	-1.0305	-0.753889	-1.38862
chr17-1311	-0.531309	-0.962561	-0.892885	-0.0821098	-0.948309	-0.334949	1.68407	1.05857	1.00948
chr17-1321	0.714928	0.344775	-0.697063	1.10161	0.503555	1.26189	-1.20646	-0.61016	-1.41308
chr17-1334	1.63237	0.322152	0.513761	1.0493	0.154797	-0.388501	-1.34364	-0.925008	-1.01523
chr17-1364	-0.289621	-0.531887	-0.78602	-0.703946	-0.363784	-0.927424	1.25891	1.94516	0.398613
chr17-137	0.727857	1.32829	0.893234	-1.07766	1.00223	-0.308098	-1.19019	-1.06498	-0.310682
chr17-1379	-0.839969	-1.0078	-0.879603	0.0357126	-0.0466535	-0.894466	1.54865	0.785677	1.29845
chr17-138	0.390624	1.80693	0.429555	0.0249684	0.297486	0.474893	-1.19372	-1.4071	-0.823629
chr17-1399	1.55596	1.5668	-0.273194	-0.285456	0.0436681	0.198292	-0.549142	-0.930539	-1.32639
chr17-1404	-0.157004	-1.53427	-1.44805	0.202103	0.205313	-0.102886	0.408945	1.61376	0.81208
chr17-1405	-0.764995	-1.03444	-1.26228	0.610331	-0.241705	-0.0169922	2.01999	0.374175	0.315916
chr17-1518	1.96753	1.32281	-0.0741319	0.0257733	-0.824977	-0.416713	-0.861966	-0.316463	-0.821865
chr17-155	0.522067	0.956991	1.10509	-0.869975	0.905255	0.196584	-1.42315	-1.39643	0.00356909
chr17-159	1.277	1.61497	0.0102022	0.556709	-0.00795423	-0.385348	-0.753144	-0.980618	-1.33181
chr17-1610	0.58442	0.594384	-0.571362	1.11096	0.728765	0.994973	-0.971952	-0.897608	-1.57258
chr17-1614	-0.366104	-0.305308	-1.08851	-0.182522	-0.752342	-1.01341	0.759229	1.61038	1.33859
chr17-169	-0.56498	0.0929539	-1.7401	0.396962	-0.885502	-0.497047	1.0579	0.916778	1.22304
chr17-1723	1.45077	1.5071	0.00080233	0.123559	-0.46856	0.374848	-0.982693	-0.634643	-1.37118
chr17-1725	0.868574	1.10114	1.37736	-0.395883	0.63529	-0.569057	-0.690709	-0.979094	-1.34763
chr17-1736	0.792078	1.14486	1.79134	-0.382296	-0.643694	-0.344893	-1.11548	-0.902116	-0.339793
chr17-175	0.559005	1.30671	0.421669	0.341211	0.36983	0.582045	-1.92061	-0.561645	-1.09821
chr17-1854	0.111262	0.316942	2.04205	-0.0905549	-0.750565	0.584905	-1.28456	-1.06536	0.135886
chr17-1873	1.15589	1.39431	1.12017	-0.136831	-0.43504	-0.226512	-1.09124	-0.427019	-1.35373
chr17-1896	0.133236	-1.55882	-1.48793	0.525687	0.568114	-0.153147	1.56236	0.513964	-0.103463
chr17-1940	0.687188	1.25376	-0.155097	-0.831378	0.900827	1.14406	-0.719507	-1.09698	-1.18287
chr17-1963	-0.776456	-0.298852	-0.756668	0.0380919	-0.985843	-0.861762	0.597258	1.40191	1.64232
chr17-2037	-0.0147495	-0.685764	-0.617772	-0.748899	-1.24508	-0.421891	1.25443	0.915281	1.56444
chr17-204	-0.328417	-1.16436	-1.18783	-1.01155	1.18217	-0.00432785	1.38541	0.292296	0.836606
chr17-2055	1.49109	0.806638	1.40026	-0.443867	-0.220041	-0.153542	-1.24186	-0.743924	-0.894763
chr17-210	1.44157	0.445267	-0.13386	0.816261	0.528216	0.355329	-1.20127	-0.552862	-1.69866
chr17-2136	-0.195939	-1.69461	-0.861732	-0.0378454	-0.563539	-0.0172803	1.51996	0.973697	0.877298
chr17-215	-0.110748	0.662644	0.533714	0.947588	1.25237	0.23561	-1.80592	-0.926672	-0.788587
chr17-218	-0.897746	-0.761663	-1.95912	1.04684	0.323593	0.370976	1.04419	0.429351	0.403575
chr17-2286	0.785496	0.454755	0.724088	0.326552	0.623896	0.914776	-1.63312	-1.44458	-0.751859
chr17-231	-1.00463	-0.898557	-1.42221	0.50841	-0.157278	-0.322481	1.16739	1.3326	0.796753
chr17-234	0.562863	0.473014	-0.429238	0.363052	1.62902	0.775644	-1.28807	-0.880927	-1.20536
chr17-2385	0.785973	1.83449	0.784914	0.246889	-0.476479	-0.450002	-1.23162	-0.374805	-1.11936
chr17-2398	1.50134	1.57493	0.115635	-0.445338	-0.640293	0.419535	-1.07034	-1.09041	-0.365062
chr17-247	-0.16637	-1.66911	-1.17881	0.495171	0.210967	-0.428944	0.811221	1.59954	0.326331
chr17-2495	1.419	1.84066	0.311311	-0.298383	-0.360748	-0.394258	-0.907145	-0.865258	-0.745181
chr17-256	0.554265	0.931896	0.322408	1.14426	0.313068	0.378037	-1.9182	-0.890884	-0.834849
chr17-272	1.41965	0.00265852	-0.105011	0.0578227	0.743055	1.17373	-0.923834	-0.746378	-1.62169
chr17-2805	-0.266313	-0.640815	-0.356918	-1.33787	-0.260272	-0.365375	2.18849	0.707393	0.331683
chr17-30	1.04599	0.609053	-0.187865	0.252116	0.882946	1.02351	-1.35277	-1.44933	-0.823647
chr17-305	1.60245	1.49654	-0.321481	0.141942	-0.0464745	-0.0405284	-0.78249	-0.605593	-1.44436
chr17-308	-0.856185	-1.75102	-0.572141	0.0794344	0.410979	-0.395572	1.52317	0.818814	0.742525
chr17-310	0.721518	0.326435	0.660893	0.953799	0.46812	0.784867	-1.19838	-1.18067	-1.53658
chr17-314	-0.744325	-0.987603	-1.30762	1.1348	1.56286	0.878791	-0.151786	-0.476272	0.0911481
chr17-321	2.01974	0.507832	1.11274	-0.453069	-0.792044	-0.576462	-0.321876	-0.614756	-0.882106
chr17-324	1.76595	1.03583	0.767687	-0.448167	-0.385309	-0.413002	-0.690371	-0.149259	-1.48336
chr17-327	0.750558	0.441527	0.0631215	0.741098	1.34364	0.230493	-1.67827	-0.611944	-1.28022
chr17-353	-1.08304	-0.841521	-1.12198	1.22917	1.79938	0.0725449	-0.147272	-0.153818	0.246538
chr17-355	0.386537	1.454	1.79075	-0.545998	-0.650773	-0.651933	-1.04977	-0.287347	-0.445476
chr17-365	-0.718028	-0.523179	-0.944507	0.77512	-0.201812	-1.3718	0.809435	0.464794	1.70998
chr17-367	0.48072	-1.38815	-0.791264	-0.0911836	-1.01883	-0.554464	0.927707	1.35134	1.08413
chr17-368	0.501579	0.465702	0.211458	0.173668	1.58696	0.698659	-1.32405	-1.05761	-1.25636
chr17-396	-0.70566	-1.05038	-0.621149	-0.564067	-0.306085	-0.506243	1.24625	1.823	0.684326
chr17-406	0.143335	1.65771	1.21951	0.25888	-0.138654	0.102089	-0.970288	-0.887505	-1.38508
chr17-411	0.228076	0.952509	0.307835	0.541239	0.863943	0.820638	-1.88797	-0.889768	-0.936498
chr17-412	-0.619524	-1.33056	-1.01883	0.200465	1.02671	-0.343762	1.27797	1.30821	-0.50067
chr17-42	-0.663209	-1.77792	-0.458744	0.829996	0.662055	-0.986558	0.851839	1.06526	0.477284
chr17-420	0.888427	0.421871	-0.467892	0.459427	1.2421	0.969334	-1.2334	-1.13189	-1.14798
chr17-426	-0.937716	-0.710949	-1.65365	0.797131	1.23698	1.19285	-0.401358	0.332035	0.144675
chr17-436	-0.692833	-1.26453	-1.33986	0.224046	1.6053	1.11513	0.35407	-0.255291	0.253972
chr17-437	1.4215	0.987927	-0.530692	0.714034	0.426031	0.29166	-1.43703	-0.686338	-1.1871
chr17-438	0.65278	0.86014	0.0119681	0.514367	1.08831	0.46025	-1.17157	-0.544287	-1.87196
chr17-450	0.151499	-0.423578	-0.456885	-0.686663	-1.06063	-0.984741	0.678933	0.802887	1.97918
chr17-452	0.764582	0.751493	0.551069	0.350644	0.951645	0.525436	-1.55352	-0.960977	-1.38037
chr17-454	0.22013	0.889695	0.417457	0.845609	0.850422	0.627683	-1.43954	-0.911085	-1.50037
chr17-478	-0.408966	-1.0686	0.248342	-0.584791	-0.781576	-1.0686	1.18918	1.06809	1.40693
chr17-483	0.0624294	1.05764	0.625735	-0.0149201	1.42085	0.191906	-1.72694	-1.07379	-0.542914
chr17-484	0.182785	1.3384	-0.0175209	1.16399	0.426037	0.378501	-0.735475	-1.04462	-1.69209
chr17-4851	0.277673	-0.57678	-0.564114	-0.69272	-0.825223	-0.502734	2.39383	0.182192	0.307876
chr17-487	-0.432672	-1.32467	-1.17162	-0.420638	0.976029	-0.649655	1.06929	0.775216	1.17872
chr17-489	-0.872087	-1.12438	-1.17089	0.400437	1.85782	0.281846	-0.317501	0.0446652	0.900087
chr17-505	1.51557	-0.090645	1.4261	0.372348	-0.187932	0.166443	-1.20925	-0.919344	-1.07328
chr17-506	0.349996	0.654974	0.365957	0.53056	1.09933	0.846939	-1.62139	-1.11048	-1.11589
chr17-523	-0.208782	0.0972253	-0.960395	0.207489	-1.03778	-1.34885	0.64652	1.67329	0.931284
chr17-538	-0.651337	-1.11921	-1.59108	0.875696	1.22851	-0.415041	0.0506551	0.923971	0.697838
chr17-552	-0.0219973	-1.12237	-0.996337	-0.260259	-0.573337	-0.702827	1.03061	1.70569	0.940832
chr17-555	-0.35382	-1.13928	-1.65045	1.08362	-0.320084	-0.0384622	0.396438	1.44299	0.579052
chr17-574	0.542944	0.765879	0.0769896	1.31418	0.607214	0.319674	-1.14012	-0.732071	-1.75469
chr17-611	-1.17028	-1.25272	-1.09831	1.15763	0.712724	0.562241	0.984903	0.649914	-0.546102
chr17-633	1.59215	1.21946	0.1921	0.386383	0.182272	-0.288696	-0.998549	-0.959239	-1.32588
chr17-634	0.292914	-0.723053	-1.03074	-0.603728	-0.426445	-0.984715	1.73419	1.25092	0.490653
chr17-65	0.388308	0.917142	0.485706	0.465325	1.23585	0.13814	-1.19945	-0.660701	-1.77031
chr17-651	-0.537986	-0.243523	-1.52724	-0.163384	-0.670309	-0.37249	1.23066	0.60334	1.68093
chr17-653	-0.533239	-1.68616	-1.37236	0.582085	0.860791	-0.212928	0.804147	0.824699	0.732967
chr17-662	1.01591	1.45328	-0.14152	0.199927	-0.0147872	0.902832	-1.36946	-1.09979	-0.946382
chr17-682	-0.155667	-0.269469	-1.02583	-0.244488	-0.670549	-1.27217	1.43408	1.44657	0.757519
chr17-707	-1.17695	-0.877775	-1.70419	1.00311	0.418861	0.91851	0.25272	0.875595	0.290117
chr17-713	-0.514292	-1.25803	-1.5245	-0.450887	0.842937	0.191741	1.43501	0.605593	0.672426
chr17-718	1.45239	1.58402	0.705427	-0.0983174	-0.499084	-0.639923	-1.11443	-0.634024	-0.756061
chr17-724	-1.02843	-1.25878	-1.08595	0.681775	-0.360395	-0.186987	0.907234	1.10336	1.22817
chr17-729	-0.673883	-0.717053	-0.741271	0.0652824	-0.438024	-0.962389	0.634924	0.728636	2.10378
chr17-736	1.20932	0.324627	-0.235625	1.21957	0.384158	0.48073	-1.30553	-0.469118	-1.60814
chr17-749	1.23642	1.35567	0.705476	0.131919	-0.326681	-0.151947	-1.65589	-1.09919	-0.195784
chr17-755	1.68176	1.04346	0.438268	-0.775275	0.659306	-0.15038	-0.980553	-0.827284	-1.0893
chr17-760	0.712669	0.465319	-0.281345	1.0657	1.03662	0.667906	-1.35704	-1.03078	-1.27905
chr17-78	1.07098	0.676716	1.16376	0.650073	0.125631	-0.208338	-1.58488	-0.590919	-1.30303
chr17-79	0.873312	1.36213	0.784996	0.281114	0.0972925	0.15172	-1.73202	-0.928614	-0.889933
chr17-813	0.70846	0.494393	-0.440876	1.06524	0.456804	1.19298	-1.2003	-0.777586	-1.49911
chr17-851	1.83778	1.28366	-0.128451	0.431466	-0.643657	-0.191377	-0.971742	-0.623786	-0.99389
chr17-862	-0.351343	-1.28715	-1.08351	0.892329	-0.635808	-0.660798	0.824802	1.35066	0.950817
chr17-870	0.368824	-0.630044	-0.254457	-0.895458	-1.07959	-1.04146	1.16815	0.872688	1.49135
chr17-886	-1.09809	-1.30504	-1.26885	1.06416	0.446699	0.624247	1.25867	0.400332	-0.122135
chr17-927	0.36007	1.01444	-0.064997	-0.276374	1.31141	1.00663	-1.07099	-0.765345	-1.51485
chr17-928	1.17568	1.36802	-0.212688	0.283757	0.580522	0.190546	-1.37323	-0.596341	-1.41627
chr17-938	1.10107	1.33818	1.22405	0.00861017	-0.450443	-1.043	-1.37192	-0.389376	-0.417172
chr17-95	1.68825	1.09947	-0.0693391	-0.243888	0.588181	0.150521	-1.21627	-0.866396	-1.13054
chr17-98	-1.16228	-1.1325	-1.32114	1.383	0.318505	0.897913	0.440486	0.757493	-0.181474
chr18-1008	1.30925	0.477895	0.619402	0.724601	0.409004	0.0943378	-1.53113	-0.595507	-1.50785
chr18-1033	1.10272	0.758996	0.550956	0.245679	-0.0930655	1.07694	-1.61628	-0.938796	-1.08714
chr18-1043	-0.587323	-0.416016	-0.818367	-0.134898	-0.55394	-1.06786	0.743597	2.04026	0.79455
chr18-106	-0.420232	-1.85372	-1.27094	0.659662	0.328982	0.0479589	0.557075	0.897577	1.05364
chr18-11	0.0468132	-0.714768	-0.577565	-0.268542	-0.496088	-1.57134	0.974305	1.39858	1.2086
chr18-1103	0.898261	1.68779	-0.706188	0.531576	0.200534	0.371725	-1.32831	-0.473972	-1.18142
chr18-115	-0.285948	1.01133	1.56575	-0.327737	0.618098	0.464958	-1.57181	-1.03763	-0.437012
chr18-116	1.56176	1.67812	0.226129	-0.368449	-0.554625	0.0235256	-0.843929	-0.696995	-1.02554
chr18-117	-0.368967	1.02615	0.97074	0.101369	1.32575	0.339329	-1.39426	-1.14384	-0.85627
chr18-121	0.597203	1.41278	-0.419786	0.554898	0.9362	0.0194565	-1.0735	-0.279074	-1.74818
chr18-124	1.85303	1.2474	0.653018	-0.610195	-0.954109	-0.359724	-0.616011	-0.774204	-0.439208
chr18-1248	1.9692	1.40117	-0.0549298	-0.198984	-0.365956	-0.948722	-0.587768	-0.604956	-0.609048
chr18-126	0.573775	0.64269	-0.633977	0.584783	1.42474	0.639976	-1.21395	-0.477749	-1.54028
chr18-1271	1.5173	1.14434	0.944111	-0.367946	-0.124712	-0.0739496	-1.24712	-1.19565	-0.596375
chr18-1324	0.151678	0.894221	1.07881	-0.0790554	0.785986	0.768366	-0.639528	-1.41731	-1.54317
chr18-137	0.16798	0.763315	1.24367	0.38955	1.03399	-0.0450155	-1.66421	-1.12519	-0.764094
chr18-1394	-0.725772	-1.80266	-0.295646	0.376229	-0.26582	-0.523268	0.990022	0.85345	1.39346
chr18-1396	-0.77058	-0.416611	-0.158743	-0.906721	-1.01563	-0.387781	1.33561	1.76326	0.557202
chr18-141	-0.879217	-1.53121	-1.05785	0.515409	1.37174	0.519385	-0.361864	0.394022	1.02958
chr18-1464	1.8966	0.627233	-0.490227	0.396035	0.398999	0.291551	-1.17345	-0.75403	-1.19271
chr18-149	0.742269	0.797393	-0.440039	0.997295	0.479323	0.990642	-1.37049	-0.849665	-1.34673
chr18-1537	0.874675	1.47594	1.03629	-0.953453	0.35769	-0.034176	-1.14287	-1.21672	-0.397369
chr18-1542	-0.283414	0.128046	2.4696	-0.173582	-0.127026	0.2146	-0.937488	-0.654547	-0.636187
chr18-1544	-1.02675	-0.493364	-0.107755	-0.00615743	-1.03252	-0.974798	1.37926	0.804314	1.45777
chr18-155	0.64427	1.16775	-0.213913	0.737459	0.72008	0.614605	-1.47572	-0.823691	-1.37084
chr18-1588	1.26357	1.66355	0.411152	0.436287	-0.536343	-0.999708	-1.17019	-0.376788	-0.691526
chr18-1694	1.08105	1.2626	0.263405	0.749291	-0.0539872	0.328713	-1.46462	-1.12502	-1.04143
chr18-1733	0.980847	1.19315	-0.00529115	1.00515	0.0557224	0.346405	-1.4597	-0.822774	-1.29352
chr18-175	0.764489	0.805408	-0.553506	0.838144	1.00561	0.530751	-1.23795	-0.521969	-1.63098
chr18-1810	1.06366	1.46019	1.109	-0.0323749	-0.294805	-0.475225	-1.22296	-0.353658	-1.25383
chr18-20	0.949468	0.971278	-0.375623	0.368822	1.18026	0.429357	-1.23379	-0.864798	-1.42497
chr18-212	1.0385	1.09756	0.0914379	-0.113067	-0.186886	1.40104	-1.16512	-1.07435	-1.08911
chr18-226	0.523969	0.875903	-0.70224	0.837727	1.18713	0.663276	-1.28147	-0.881999	-1.2223
chr18-23	0.986747	1.52702	-1.01765	0.655527	0.241976	0.504903	-1.2415	-0.800628	-0.856401
chr18-233	1.71259	1.32441	0.262836	0.217731	-0.715814	-0.0114409	-0.890313	-1.15776	-0.74224
chr18-238	2.17016	1.11414	-0.327303	-0.143569	-0.449692	-0.39942	-0.896757	-0.229152	-0.838405
chr18-261	-0.459532	-1.65875	-0.458051	0.519324	-0.0332499	-1.04396	1.27634	1.1656	0.692282
chr18-265	0.431086	0.526936	0.120019	0.6964	1.45298	0.322966	-1.78983	-0.695349	-1.0652
chr18-266	-0.596667	-0.735541	-0.734832	-0.483301	-0.725621	0.0211774	1.61468	1.78189	-0.141786
chr18-2675	1.54944	0.250495	1.30171	-0.195892	-0.248975	0.14111	-1.62352	-1.03236	-0.142003
chr18-270	0.440647	1.67313	0.408668	0.16364	0.196483	0.552141	-1.64576	-1.17775	-0.611202
chr18-279	1.02942	1.67816	1.05017	-0.225942	-0.3065	-0.462124	-1.07546	-0.641548	-1.04617
chr18-282	1.41611	0.340291	-0.0484169	-0.247235	1.42675	0.275392	-1.32786	-0.559026	-1.27601
chr18-284	0.754529	1.66223	0.76932	-1.04559	-0.334123	0.544983	-1.30099	-0.931204	-0.119153
chr18-289	0.716893	-0.150155	-0.110888	0.716418	1.67499	0.505831	-1.26326	-0.824667	-1.26516
chr18-303	1.04149	0.745354	0.255438	1.19179	-0.0242695	0.320144	-1.7638	-0.659003	-1.10715
chr18-304	0.825395	1.29596	-0.512573	0.742968	0.483165	0.622283	-1.43597	-0.788027	-1.2332
chr18-313	-1.03507	-1.20997	-1.4937	1.23241	0.487198	0.758099	-0.00945247	0.853627	0.416859
chr18-334	1.9119	0.316953	-0.493551	0.315782	0.659836	0.276545	-1.33304	-0.478325	-1.1761
chr18-356	0.340067	0.41401	0.225729	0.610336	1.28199	0.849625	-1.65486	-0.876061	-1.19083
chr18-357	0.818589	1.97643	-0.387257	0.373477	-0.0135223	0.247986	-1.14652	-0.860162	-1.00902
chr18-361	0.88772	1.14424	0.941796	0.299809	-0.203981	0.101991	-1.73893	-1.35808	-0.0745672
chr18-362	1.22767	1.49353	0.420373	0.658682	-0.423661	-0.179228	-1.20697	-0.960496	-1.0299
chr18-375	1.05906	0.6012	0.0960084	0.418746	-0.346357	1.52466	-1.40408	-0.883392	-1.06585
chr18-408	-0.225884	-1.47129	-1.56826	0.579373	0.00430969	0.180539	0.540586	1.58953	0.371102
chr18-421	0.170548	0.869048	0.012817	0.551622	1.41833	0.607417	-1.19749	-0.952877	-1.47941
chr18-432	0.991935	1.52388	1.34745	-0.390047	-0.754254	-1.01488	-0.84447	-0.579167	-0.28045
chr18-436	-1.0384	-0.809542	-0.800239	-0.635571	-0.249949	-0.260182	1.11392	1.70049	0.979483
chr18-437	0.627258	1.36559	0.703182	-0.201302	0.932604	0.126051	-1.35942	-0.914876	-1.27909
chr18-439	-0.924558	-1.65006	-0.680498	0.326155	1.0932	-0.256176	1.10878	-0.171608	1.15477
chr18-44	1.32366	0.604249	-0.363135	0.462851	0.6533	0.772898	-1.57607	-0.574476	-1.30327
chr18-452	1.69496	0.77369	-0.481309	-0.0853181	0.358068	0.9055	-1.07221	-1.02818	-1.0652
chr18-463	-0.628721	-1.47518	-0.76101	0.527338	0.29884	-0.931227	1.46107	1.16781	0.341086
chr18-464	0.132344	1.99847	0.357814	0.136484	0.499112	-0.354196	-1.62395	-0.867505	-0.278579
chr18-468	-0.466395	-0.418809	-1.19521	-0.408791	-0.664251	-0.362458	1.73382	1.54097	0.241128
chr18-471	0.438802	0.506531	0.0351831	0.7552	1.20405	0.685473	-1.68076	-0.557375	-1.38711
chr18-472	-1.06977	-0.801615	-1.3052	0.895077	1.66441	0.132923	0.366756	0.682791	-0.565387
chr18-509	1.50156	1.10838	-0.525626	0.668668	-0.0981069	0.426984	-0.973045	-0.590139	-1.51868
chr18-522	-0.950045	-1.30615	-0.491649	-0.174371	-0.364738	-0.463236	1.41391	1.31541	1.02087
chr18-550	-0.0833238	1.81954	1.14439	-0.206545	0.126537	-0.00984055	-1.47405	-1.02866	-0.28805
chr18-557	2.03909	1.33215	-0.256526	-0.259227	-0.760103	-0.270804	-0.402004	-0.476865	-0.945713
chr18-594	-0.179519	-0.107739	-0.250663	0.177472	1.63751	1.53238	-1.02721	-0.583832	-1.1984
chr18-598	0.753862	1.4711	1.51177	-0.243834	-0.169364	-0.577632	-0.801044	-1.08942	-0.855445
chr18-633	1.11292	1.2689	0.940924	-0.286661	-0.111292	-0.103704	-1.27986	0.0463717	-1.5876
chr18-636	-1.11302	-1.59664	-0.38603	-0.359508	0.284799	-0.192581	1.00867	1.06171	1.2926
chr18-64	1.27194	1.94932	-0.193527	-0.140637	-0.228349	0.0531816	-1.01479	-0.8397	-0.857439
chr18-693	0.175885	1.0099	-0.0556446	0.873852	0.953564	0.725133	-1.6079	-0.96796	-1.10682
chr18-697	1.9024	1.42501	-0.40405	0.0506353	-0.559854	-0.0762777	-0.785821	-0.628985	-0.923052
chr18-708	-0.520221	-1.17481	-1.24956	1.02368	-0.409145	0.518591	1.72088	0.456416	-0.365832
chr18-713	-1.1186	-0.806181	-1.05351	-0.371722	0.63388	-0.516542	0.396311	1.45398	1.38239
chr18-736	0.092227	-0.294177	-0.419462	0.189026	1.72752	1.4155	-1.10206	-0.490412	-1.11815
chr18-747	-0.431055	-1.58218	-0.392189	-0.298205	-0.0529985	-0.704527	1.47124	0.534225	1.45569
chr18-784	0.695017	0.403241	2.10044	0.0513269	-0.679228	-0.566527	-1.21423	-0.825785	0.0357358
chr18-785	1.33172	0.974664	-0.302527	0.676225	0.249198	0.579336	-1.19815	-0.819563	-1.4909
chr18-787	1.18525	1.56753	-0.645154	0.170469	-0.17825	0.815379	-1.16604	-0.643695	-1.10549
chr18-810	-1.49886	-1.0769	-1.1099	0.296235	0.381098	1.00696	0.587363	1.32756	0.0864347
chr18-830	0.890571	1.33243	-0.772644	0.799556	0.701936	0.205027	-1.09266	-0.622176	-1.44204
chr18-836	0.477946	-0.606902	-0.465682	-0.446745	-1.22426	-1.16745	1.14833	1.45566	0.829102
chr18-843	0.454189	0.803078	-0.384834	0.911339	1.34904	0.312097	-1.24289	-0.724419	-1.4776
chr18-844	2.17574	0.683528	0.624561	-0.74811	-0.93985	-0.604505	-0.633787	-0.426001	-0.131571
chr18-846	-0.402563	-1.7517	-0.972659	0.501474	0.348341	-0.137348	1.26437	1.34047	-0.190391
chr18-867	1.71078	1.53667	-0.222891	0.289467	-0.731633	-0.264043	-0.820267	-0.450355	-1.04773
chr18-895	0.981564	1.27355	-0.389754	0.591884	0.487969	0.475757	-1.28346	-0.560724	-1.57678
chr18-901	0.753972	1.25958	1.38872	0.634224	-0.918594	-0.42786	-1.05791	-0.950683	-0.681445
chr18-913	1.51864	1.57262	-0.231349	-0.207356	-0.565751	0.459949	-1.26305	-0.936142	-0.347565
chr18-926	-0.0227855	1.10682	0.441205	0.929321	0.548909	0.732437	-1.00893	-1.09681	-1.63017
chr18-936	1.21497	1.62607	0.135371	0.097967	-0.832021	0.527087	-1.24074	-0.469547	-1.05916
chr18-941	1.14207	1.39656	0.712339	-0.337628	-0.135487	0.441122	-1.50612	-0.560128	-1.15273
chr18-952	0.435611	0.533734	-0.318613	0.57474	0.845187	1.43734	-1.42579	-0.803855	-1.27836
chr18-964	1.53499	0.794021	-0.586376	0.444423	0.0948255	0.95661	-0.90834	-1.10178	-1.22838
chr18-965	1.30458	1.97931	-0.411114	0.0623299	-0.540762	-0.205543	-0.959472	-0.30114	-0.928194
chr18-966	0.110297	1.39679	0.168585	0.693768	0.533775	0.666409	-1.79178	-0.828848	-0.948992
chr18-999	-1.11603	-0.90222	-0.316226	-0.18794	-0.512613	-0.541121	1.97865	0.969794	0.6277
chr19-1008	0.57059	0.716895	-0.0651723	0.371083	1.2396	0.722881	-1.18241	-0.576575	-1.79689
chr19-1041	-0.619651	-0.0102765	-1.38252	1.15731	-1.13194	-0.691805	1.26882	0.730287	0.679779
chr19-1098	-0.432884	-0.939085	-1.42565	-1.00823	1.21632	0.690489	1.32303	0.220141	0.355868
chr19-1127	1.13394	1.20639	-0.446774	0.602232	0.297116	0.546654	-1.31802	-0.496502	-1.52503
chr19-1143	-1.02965	-0.968795	-1.58714	0.875956	0.655485	0.817445	-0.312061	1.1746	0.374162
chr19-115	1.1591	0.994415	1.55494	-0.166567	-0.363902	-0.43619	-1.39255	-0.832609	-0.51664
chr19-1224	1.38589	1.41941	0.710652	0.350587	-1.14385	-0.706562	-1.0783	-0.35368	-0.584145
chr19-1235	-1.02204	-0.86715	-0.212423	-0.448873	-0.601518	-0.324662	0.626377	0.705692	2.1446
chr19-1268	0.541481	-0.0907237	0.512258	0.358619	1.51077	0.750094	-1.37452	-0.843583	-1.36439
chr19-1286	0.0327972	-1.03711	-0.041603	-0.468595	-0.744361	-0.812292	2.2737	0.383772	0.413694
chr19-1291	0.857561	-0.227225	-0.698005	1.41801	1.13654	0.521705	-1.12312	-0.705893	-1.17958
chr19-1325	-0.466741	-0.882926	-0.912835	-1.20111	0.37072	-0.238921	1.46337	0.366265	1.50218
chr19-134	0.627355	1.73158	0.0923078	0.332257	0.435271	0.263581	-1.41419	-1.24812	-0.820041
chr19-1370	-0.553544	-0.737403	-0.688938	-0.254292	-0.464307	-0.851258	0.281131	1.2812	1.98741
chr19-138	-1.49612	-1.53837	-0.614975	0.437717	0.371542	0.4199	1.2588	0.225957	0.935556
chr19-1385	-0.95087	-0.771818	-1.1671	1.92865	-0.213624	-0.320762	0.40719	0.0383218	1.05002
chr19-1438	1.25899	0.983788	-0.0797433	0.317334	0.505975	0.608835	-1.28767	-0.710488	-1.59702
chr19-147	0.248751	-1.08682	-0.755641	-0.440724	0.0269083	-1.41484	1.37649	0.994252	1.05163
chr19-1507	1.2744	1.78642	0.152815	0.306333	-1.05365	-0.108165	-1.01031	-0.583166	-0.764678
chr19-16	0.955161	1.06089	0.416612	0.647383	0.582065	0.109596	-1.68497	-1.00918	-1.07755
chr19-162	-0.211926	-0.481849	-0.670895	0.581968	-1.4896	-1.02219	1.28407	1.02258	0.987846
chr19-1621	-1.01927	-1.31986	-0.967738	1.26201	0.235702	-0.406276	0.0446116	0.849767	1.32105
chr19-1670	-0.686504	-1.44339	-1.33488	0.439333	0.72147	0.390501	0.565481	1.55974	-0.211754
chr19-1683	1.24854	0.58744	0.252975	0.400622	0.320471	0.966501	-1.4302	-1.03788	-1.30847
chr19-170	-1.22731	-1.12069	-1.35184	0.769385	0.248675	0.366378	0.803075	1.40183	0.110501
chr19-179	-1.03678	-0.945521	-1.15146	0.193952	1.60085	0.547749	0.341327	1.11578	-0.665899
chr19-1791	0.767459	1.97744	0.48477	-0.799425	-0.970373	0.522295	-0.696856	-0.418336	-0.86697
chr19-190	1.04977	1.44785	-0.0722759	0.565959	-0.150579	0.609266	-1.27657	-1.29975	-0.873678
chr19-1900	0.866082	0.507114	0.328079	0.482823	0.793209	0.852587	-1.28863	-0.819899	-1.72137
chr19-1922	0.620853	0.793396	-0.123449	0.781893	0.830611	0.907071	-1.27915	-1.21081	-1.32042
chr19-205	-0.907966	-0.627823	-0.920388	-0.0731056	-0.892545	-0.41793	1.44198	1.15584	1.24194
chr19-2087	-0.469201	-0.401865	-0.0635016	-0.680468	-1.02641	-0.696461	1.78066	-0.00542429	1.56266
chr19-210	0.784341	0.70025	-0.577097	0.189193	1.00365	1.29184	-1.06151	-1.1077	-1.22298
chr19-211	1.20128	0.865456	1.48074	0.00162629	-0.273758	-0.577332	-1.39508	-1.10533	-0.197594
chr19-217	-0.980194	-1.43615	-1.24497	0.962745	0.862601	0.344813	1.26469	0.190045	0.0364159
chr19-226	0.931961	0.922108	-0.519707	0.798187	0.687033	0.723251	-1.07159	-0.938097	-1.53314
chr19-2283	0.212804	1.14696	-0.144081	-0.286266	1.14459	1.21284	-1.03653	-0.852164	-1.39816
chr19-24	-1.0859	-1.19113	-1.26193	0.20787	1.47303	0.166167	1.05455	0.674851	-0.0375007
chr19-2428	0.613082	-0.316874	0.293625	1.97013	0.379732	0.162742	-1.03845	-0.734493	-1.32949
chr19-25	-0.767631	-1.8985	-0.753813	0.402017	0.77199	0.188057	1.46825	0.535296	0.054332
chr19-251	0.844579	1.24591	0.654926	1.07624	-0.792555	0.0994262	-1.41168	-0.712615	-1.00423
chr19-2621	1.19402	1.69025	0.0469497	-0.498957	0.0765336	0.480102	-1.05212	-0.616734	-1.32005
chr19-287	-1.46265	-1.27491	-0.971977	0.784837	1.28549	0.295977	0.738581	-0.0187442	0.623395
chr19-290	1.20743	1.97145	0.137125	0.139974	-0.931752	-0.55425	-0.910859	-0.369535	-0.689581
chr19-300	-1.05947	-0.923404	-1.15727	1.98075	0.0896475	0.408551	-0.296226	0.622217	0.335204
chr19-308	0.384957	1.26439	0.175818	0.828009	0.553364	0.396391	-1.79147	-0.571653	-1.2398
chr19-31	-0.133391	1.95361	0.498644	-0.210541	0.504578	0.533262	-0.898954	-1.14079	-1.10642
chr19-32	1.15722	0.897952	0.282509	0.0830983	0.418692	0.917033	-1.40818	-1.24918	-1.09915
chr19-325	0.366702	0.966166	0.316891	0.0191169	1.04991	1.0001	-1.45888	-0.977307	-1.28269
chr19-328	-1.15662	-1.42731	-0.955757	1.35152	-0.189886	0.469643	0.159213	1.0658	0.683399
chr19-329	1.23591	0.823493	0.484382	0.138802	0.692749	-0.0289889	-1.41346	-0.19384	-1.73905
chr19-331	-1.06385	-1.20635	-1.07531	0.922295	1.26429	-0.750677	0.53378	0.608142	0.767675
chr19-353	0.688191	0.963535	-0.710946	0.0317998	1.29503	0.832823	-1.19675	-0.463679	-1.44001
chr19-367	-1.0004	-1.29308	-1.37595	0.927551	1.31314	0.397712	0.755681	0.340236	-0.0648851
chr19-377	1.21901	0.330133	0.450956	-0.350688	1.54162	-0.145389	-0.523651	-0.924473	-1.59752
chr19-401	0.143815	0.914119	0.750403	-0.553377	0.383442	1.57318	-1.40764	-0.753824	-1.05012
chr19-404	-0.568666	-0.780681	-1.42948	1.30945	-0.101483	-0.909391	0.462138	1.34209	0.676029
chr19-412	-0.029463	-0.108378	-0.476116	0.394769	1.86095	1.18833	-1.1355	-0.800424	-0.894169
chr19-44	1.09562	0.21685	0.243054	0.513634	1.14346	0.259508	-1.82255	-0.393173	-1.25641
chr19-463	0.838721	0.230813	-0.272827	0.108845	1.47913	1.00671	-1.13239	-0.882666	-1.37633
chr19-465	0.468838	0.775583	-0.0615542	0.845857	0.93665	0.799435	-1.63478	-1.0336	-1.09643
chr19-480	-0.165715	0.248355	0.85431	-0.516256	-0.224355	2.18969	-0.841387	-0.482049	-1.06259
chr19-492	0.784762	1.23826	0.109855	1.28102	0.499224	-0.878075	-1.1911	-0.750575	-1.09337
chr19-495	0.227535	1.47742	-0.262277	0.474131	0.755206	0.820616	-0.977051	-1.02387	-1.49171
chr19-519	-1.78654	-1.39818	-0.233107	0.648406	0.581625	0.0206622	0.850805	1.13231	0.18402
chr19-532	-0.768334	-1.46266	-1.20859	0.422312	0.42437	-0.247844	1.41597	1.14236	0.282418
chr19-533	-0.209896	0.54496	1.35471	0.347461	1.00049	0.310014	-1.75295	-1.15892	-0.435866
chr19-54	0.311862	1.34366	0.223133	0.90255	0.409284	0.518657	-1.5942	-1.15345	-0.961502
chr19-540	-0.503124	-1.47069	-1.2322	0.518566	1.74313	0.837713	0.0555578	0.186848	-0.135791
chr19-550	1.40115	0.710477	0.0396019	0.726978	0.407805	0.299371	-0.838712	-1.00561	-1.74107
chr19-553	-0.524085	-0.582927	-0.631128	-0.226118	-0.0527215	-1.02111	2.38234	0.333509	0.322241
chr19-560	0.286981	0.0424669	-0.174154	1.10777	0.744555	1.44664	-1.27209	-1.01334	-1.16883
chr19-567	1.17056	0.286518	0.107266	0.68422	0.808908	0.362552	-1.56233	-0.1819	-1.67579
chr19-612	0.593902	1.43736	0.492275	-0.521055	0.764135	0.54107	-1.56117	-1.21116	-0.535363
chr19-614	-0.431073	-0.128148	-1.59325	0.367147	-0.660147	-0.893642	1.33341	1.22728	0.778418
chr19-64	-0.34535	-1.24736	-1.97187	0.806601	0.81103	0.370942	0.662014	0.716432	0.197564
chr19-654	-0.89356	-1.16863	-1.05346	0.795795	1.84885	0.696372	-0.174818	0.255599	-0.306139
chr19-661	2.20238	0.673455	-0.471777	0.222219	-0.315609	0.115567	-0.964151	-0.33567	-1.12641
chr19-663	-0.630421	-0.31682	-0.394448	-0.175467	-1.17884	-1.06336	1.01753	1.39601	1.34581
chr19-680	0.70916	0.878377	0.524841	0.386423	0.80453	0.521154	-1.60482	-0.695709	-1.52396
chr19-683	1.62186	0.669634	-0.377309	0.0441384	0.617892	0.759348	-1.19559	-0.847161	-1.29281
chr19-70	1.11065	0.636617	0.0143116	0.767294	0.719366	0.546379	-1.45047	-0.94311	-1.40104
chr19-727	-0.996397	-1.1046	-1.59303	0.748925	0.991888	0.386736	-0.135257	1.06152	0.640219
chr19-778	0.782984	0.305042	0.644498	1.29577	0.621066	-0.0947938	-1.35769	-0.574838	-1.62204
chr19-78	0.218204	1.31015	-0.740331	0.572071	0.967166	0.864098	-1.02816	-0.706357	-1.45685
chr19-786	-0.104553	-0.717063	-0.969957	0.247172	-0.459601	-1.30756	1.60341	0.343098	1.36505
chr19-801	0.299307	1.10686	0.259047	0.224015	0.674719	1.16751	-1.4988	-1.04261	-1.19005
chr19-808	-0.468753	0.130989	-0.228268	-0.201221	-1.3278	-1.27076	1.66739	1.03648	0.661938
chr19-810	-0.641494	-0.808021	-2.02302	0.990625	0.495896	0.0262274	0.4094	1.12562	0.424759
chr19-845	1.89753	0.677742	0.506825	0.546268	-0.452207	-0.400347	-1.4463	-0.515753	-0.813761
chr19-875	1.00994	0.783663	-0.649995	0.45255	1.02435	0.743475	-0.761822	-1.00906	-1.5931
chr19-876	0.421151	1.79722	0.0714262	0.346275	0.723394	0.0568163	-1.08732	-1.01153	-1.31743
chr19-897	1.48334	1.77666	0.0183362	0.13971	-0.843256	-0.375595	-1.01627	-0.730666	-0.452252
chr19-903	-0.0153998	0.279749	-0.35754	1.27159	1.02132	1.03135	-1.37182	-0.450203	-1.40904
chr19-913	1.47795	1.61873	0.577232	-0.234195	-0.589398	-0.6272	-0.227026	-1.10493	-0.891158
chr19-924	-0.841761	-1.06285	-0.734436	0.740842	1.88977	1.05613	-0.458786	-0.333444	-0.25546
chr19-937	0.524119	-0.704496	-0.80379	-0.659036	-0.629128	-1.14673	0.569977	1.58924	1.25985
chr19-968	0.361358	1.48234	-0.0800583	0.213461	0.814151	0.714415	-1.63374	-0.822578	-1.04935
chr19-973	-0.696193	-0.590748	-1.58225	-0.00498935	-0.249958	-0.43198	0.82694	1.31126	1.41791
chr2-101	-1.03632	-0.661495	-0.862509	0.210228	0.349544	-0.299936	2.34243	-0.0339077	-0.00803465
chr2-1012	-0.147132	-1.35717	-1.64714	0.396714	0.716527	0.0224507	0.126103	0.25534	1.63431
chr2-1021	0.070853	-0.532957	-0.708897	-0.0059656	-1.41926	-0.889792	0.912553	1.64605	0.927421
chr2-1023	0.132586	-1.44743	-1.03613	0.277727	-0.576145	-0.633755	0.845337	1.61704	0.820775
chr2-1024	-0.178373	-0.869905	-0.909327	-0.734391	0.113734	-1.11985	1.11873	1.28381	1.29558
chr2-1038	0.0530479	0.134859	0.522322	0.15909	0.868279	1.69623	-1.3291	-0.867506	-1.23721
chr2-104	-0.841083	-1.52893	-0.481725	-0.280434	0.348629	-0.683756	1.08291	1.05105	1.33335
chr2-1048	1.17644	-0.0695323	-0.617556	0.886341	0.9056	0.94363	-1.26797	-0.653636	-1.30332
chr2-1050	-0.555097	-1.28874	-0.904557	0.155025	-0.585338	-0.309802	1.33894	1.64359	0.50598
chr2-1071	1.06373	0.889679	1.30108	0.315966	0.0507511	-0.0777126	-1.42543	-1.03981	-1.07826
chr2-1087	0.0647913	-0.684444	-1.25516	-1.19933	-0.395641	0.035842	1.64804	0.743032	1.04286
chr2-1092	0.357495	-1.1281	-1.00174	-0.00523056	-1.15832	-0.144474	1.84408	0.80347	0.432815
chr2-1096	-0.501635	-1.16322	-0.967847	-0.675953	1.33046	0.400372	1.66388	-0.429685	0.343631
chr2-1100	-0.433364	-1.34468	-0.207219	0.736814	-1.10795	-0.801931	1.1968	0.671377	1.29015
chr2-1101	0.848345	1.62568	-0.286572	0.452147	-0.127475	0.787718	-1.20022	-0.863491	-1.23613
chr2-1106	0.382519	0.891267	-0.392785	0.791647	1.30256	0.519496	-1.26915	-0.77773	-1.44782
chr2-1113	-0.40207	-1.41375	-1.4969	0.5765	0.685829	-0.628427	0.948372	0.913725	0.816715
chr2-1157	0.141728	-1.19145	-1.46894	-0.416145	-0.180792	-0.312512	1.48653	0.923816	1.01776
chr2-1160	0.503599	0.396992	-0.28572	0.25162	1.28753	1.29238	-1.47185	-0.980815	-0.993737
chr2-1162	-1.16787	-0.985701	-1.24114	0.862446	0.516427	-0.222424	1.59519	0.716914	-0.0738399
chr2-1175	0.86112	-0.8862	-1.39051	-0.332066	-0.804748	-0.616282	0.87975	1.20902	1.07991
chr2-119	1.38203	0.309144	-0.135149	0.00608717	1.22433	0.483315	-1.44206	-0.416989	-1.41071
chr2-1192	1.2698	1.66471	0.856583	-0.227458	-0.629234	-0.526256	-1.18662	-0.654733	-0.566793
chr2-1193	-0.840433	-0.953305	-1.29242	0.474543	0.443668	-0.76856	1.56175	1.08597	0.288786
chr2-1206	0.853033	1.41577	0.889855	-0.239266	0.147789	0.443491	-1.40001	-0.975149	-1.13551
chr2-1219	1.66138	0.766528	0.590209	-0.203378	0.522996	0.0522092	-1.43761	-1.05905	-0.893283
chr2-1228	0.847596	1.74983	1.03234	-0.0493333	-0.200031	-0.5511	-1.16226	-0.649891	-1.01715
chr2-124	0.675524	0.276253	0.752202	-0.376329	0.920345	1.26512	-1.45255	-0.830918	-1.22964
chr2-1258	0.356677	-0.551293	-0.685005	-0.93031	-0.760219	-0.897864	1.54043	1.52027	0.407311
chr2-1263	1.29134	1.81443	0.200815	-0.847587	-1.08759	-0.563226	-0.703012	-0.427907	0.32273
chr2-1280	0.664395	1.57297	0.302699	-0.416834	0.940731	0.279068	-1.23186	-0.820969	-1.29021
chr2-1281	0.236231	0.0164705	-1.10929	-0.242163	-1.23471	-0.979191	1.2661	0.536329	1.51022
chr2-1286	0.438141	0.240638	0.375804	-0.10314	0.490602	1.85152	-1.55232	-0.914136	-0.827111
chr2-1306	1.1144	1.2964	1.33247	-0.110103	-1.14255	-0.360036	-1.08509	-0.26694	-0.778549
chr2-1311	-1.15225	-1.34082	-1.41302	0.819277	0.739515	0.406888	0.253037	0.786272	0.901102
chr2-1321	1.0835	1.23574	0.265573	0.986176	0.176979	-0.300927	-1.47386	-0.89987	-1.07331
chr2-1323	-1.11033	-1.25091	-0.13184	0.298357	-0.95076	-0.348344	1.19741	1.15664	1.13977
chr2-1360	-0.25268	-0.725056	-0.584806	-0.563295	-1.03309	-0.713871	1.272	1.59553	1.00527
chr2-1368	-1.14199	-0.450022	-1.77781	0.809794	1.07596	0.310297	0.0563483	1.18938	-0.0719628
chr2-1377	1.65721	1.60902	-0.258429	0.258462	-0.82645	-0.17997	-0.762096	-0.51085	-0.986895
chr2-1390	0.855511	1.82331	0.409032	0.347598	-0.213962	-0.0435038	-1.23109	-0.659575	-1.28733
chr2-1409	0.240449	-1.24837	-0.864411	-0.258691	-0.801522	-0.651251	1.29698	1.46447	0.822338
chr2-1410	1.61915	1.17246	0.544886	-0.290883	-0.195163	0.326819	-1.3174	-1.00798	-0.851888
chr2-142	-1.04398	-0.942651	-1.26057	0.920237	0.477755	-0.802283	1.16983	0.38898	1.09268
chr2-1423	-0.059278	-0.142743	-0.979654	-0.730385	-0.805955	-0.990933	1.02352	1.02803	1.6574
chr2-1433	-0.240154	-1.12021	-1.93979	1.02298	0.826594	0.192534	0.0263866	1.06231	0.169344
chr2-1434	-0.171182	1.44622	0.119103	0.598911	0.773489	0.806548	-1.16906	-1.22545	-1.17857
chr2-1438	0.820117	1.85146	-0.154137	0.183218	0.694813	-0.323928	-1.03645	-0.783621	-1.25147
chr2-1449	-1.2233	-1.32324	-1.37436	0.634369	0.985051	0.381593	0.401937	0.633097	0.884856
chr2-1452	-0.357824	-1.5434	-0.232132	-0.361221	-0.281956	-0.704323	1.34297	0.502765	1.63512
chr2-1476	0.957327	0.759793	1.02801	-0.188341	0.987094	-0.186815	-1.77487	-0.82903	-0.753161
chr2-149	0.712404	1.74195	0.602793	-0.0338192	0.352607	-0.142811	-1.44855	-0.532953	-1.25162
chr2-1490	-0.697998	-1.39401	-0.997694	0.0525834	0.116101	0.138466	0.346912	2.06994	0.365698
chr2-1493	0.372454	1.78203	1.24461	-0.196502	-0.0402576	-0.653412	-1.24545	-1.03178	-0.231693
chr2-150	-0.383855	-0.613226	-1.78161	-0.203587	-0.0165919	0.469729	0.833629	1.82443	-0.128923
chr2-1525	1.12412	1.27963	-0.504209	0.439193	0.331982	0.733492	-1.43487	-1.03734	-0.931991
chr2-1546	-1.55309	-0.501925	-0.780889	-0.763369	-0.115149	1.01823	0.47647	0.661098	1.55863
chr2-1554	-0.41009	-1.18318	-1.32882	-0.307242	0.405105	-0.557806	0.87172	1.55991	0.950409
chr2-1566	-0.516783	-1.0658	-1.06729	0.206262	-0.549377	-0.619947	1.237	0.754077	1.62185
chr2-1571	0.164023	1.90388	0.386402	-0.380552	0.401143	0.672798	-0.74655	-1.217	-1.18415
chr2-1575	0.915367	1.69668	0.492669	0.0881477	0.0696624	0.117416	-1.45661	-1.10816	-0.81517
chr2-1579	1.01399	1.55648	1.33138	-0.370515	-0.873302	-0.568001	-0.93615	-0.49963	-0.654253
chr2-160	-1.20481	-0.542488	-1.78879	1.26732	0.632153	0.31123	0.593428	-0.0412962	0.773252
chr2-1605	0.764239	1.91097	-0.168795	-0.370027	0.720025	0.0409391	-1.34161	-0.962951	-0.592798
chr2-1643	1.15738	1.90344	0.508255	0.0272679	-0.805444	-0.392366	-0.859771	-0.931428	-0.607335
chr2-1648	-0.842064	-0.709556	-1.48353	-0.528863	0.403214	-0.286432	1.32475	0.895603	1.22687
chr2-1652	-0.713269	-0.751077	-1.14607	0.109555	-0.773961	-0.495375	1.17813	1.36618	1.22589
chr2-1654	0.836256	1.17697	0.168463	0.973779	-0.168841	0.621918	-1.44341	-0.863272	-1.30186
chr2-1657	0.123346	-0.932382	-1.11267	-0.892777	0.324324	-0.646283	1.94575	0.418311	0.772387
chr2-1665	0.491824	1.00647	0.495604	0.495604	0.67135	0.766468	-1.49367	-1.10879	-1.32485
chr2-1682	1.11226	1.41778	0.635936	-0.423036	0.166431	0.501886	-1.09615	-1.09284	-1.22227
chr2-1702	-0.0229945	1.14694	1.84811	-0.168027	0.267071	-0.228272	-1.22546	-1.20055	-0.416814
chr2-1710	0.670624	1.93836	0.460336	-0.564404	-0.0603792	0.533102	-1.10515	-0.925567	-0.94693
chr2-1712	0.91699	1.18686	0.77523	0.202086	0.543416	0.124525	-1.17514	-1.05865	-1.51531
chr2-1719	0.589293	1.06471	-0.0122872	0.544866	0.784883	0.757381	-1.47816	-0.728683	-1.52201
chr2-1728	-0.449238	-1.6226	-0.055762	-0.585894	-0.260746	-0.55173	0.857243	1.60885	1.05987
chr2-1734	0.941012	2.19417	0.14026	-0.595889	-1.00957	-0.445026	-0.738494	-0.392168	-0.094295
chr2-1738	-0.875758	-0.692868	-1.25579	0.11327	2.03622	0.816325	0.221579	0.161724	-0.524705
chr2-174	-0.874561	-1.01707	-1.59152	0.989082	0.746046	1.2973	-0.119493	0.654632	-0.0844181
chr2-1750	-0.569007	-0.937053	-0.428105	-0.748778	-0.747564	-0.273841	1.58704	0.484115	1.6332
chr2-1807	-1.03945	-1.11538	-0.678501	0.0739645	2.03649	-0.618343	0.656805	0.257396	0.427022
chr2-1823	-1.35335	-1.53874	0.0903223	-0.00201163	1.01801	-0.536825	0.846375	0.162741	1.31348
chr2-1839	-0.000462135	-0.803884	-0.977878	-0.637515	-0.731791	-0.70337	1.31593	1.21472	1.32425
chr2-184	0.758397	-0.20874	-0.395312	1.46427	1.00188	0.569238	-1.39705	-0.584471	-1.20821
chr2-1851	0.661313	0.519117	-0.0634647	0.880906	1.1314	0.617814	-1.51482	-1.29673	-0.935537
chr2-1857	-0.84043	-0.363842	0.388729	-0.357878	-1.00979	-1.17199	1.33141	0.433811	1.58998
chr2-1868	-0.129365	1.82889	0.900077	0.734038	-0.298423	-0.00357795	-0.934403	-0.795534	-1.3017
chr2-187	0.465544	1.55512	-0.0188941	0.388231	0.78631	0.343201	-1.49873	-0.702372	-1.31841
chr2-1873	0.490886	-0.844404	-1.7916	0.535967	-0.905166	-0.153483	0.872607	1.30578	0.489416
chr2-189	0.487189	-1.3369	-1.47329	-0.173758	-0.876742	0.681717	0.640128	0.910231	1.14143
chr2-1898	-1.16291	-1.00368	-1.44398	1.41521	0.659223	0.405841	0.749222	0.589993	-0.208921
chr2-1908	-0.272969	-0.781288	-1.49631	0.0026364	0.131313	-0.655805	0.187894	0.976838	1.90769
chr2-1917	0.894222	0.463445	-0.620821	0.236824	0.674438	1.59704	-1.09555	-1.19324	-0.956358
chr2-192	1.1338	1.51794	0.703854	-0.285488	-0.340334	0.393266	-1.45471	-0.668153	-1.00018
chr2-1923	-0.54515	-0.448577	-0.850409	-0.688344	-0.154418	-0.408616	2.38534	0.0620385	0.648136
chr2-1962	1.53679	0.984751	-0.285177	0.584217	-0.194079	0.666403	-1.39865	-0.863947	-1.0303
chr2-2010	0.471456	0.948083	0.769721	0.578832	0.378398	0.696944	-1.75479	-0.868347	-1.2203
chr2-2019	1.43866	1.81995	-0.319527	0.170886	-0.228879	-0.336918	-1.16188	-0.602993	-0.77929
chr2-2049	-1.47282	-0.788385	-0.194396	0.904482	0.0454491	-0.980981	0.274495	0.447741	1.76442
chr2-205	0.776828	1.28767	0.615927	0.916866	0.055144	-0.2714	-1.72994	-1.03291	-0.618175
chr2-2052	-0.99752	-1.25289	-1.30921	0.547044	0.89268	-0.251084	1.25375	0.986419	0.130814
chr2-2053	-0.765466	-1.59097	-1.25262	0.462154	0.100776	0.403695	1.00068	1.35851	0.283236
chr2-2088	0.641726	-0.926786	-1.47209	-0.45445	-0.33748	-0.739077	1.32182	1.07006	0.896275
chr2-2089	0.0230349	-0.776507	-0.681834	0.0465306	-1.04118	-1.01768	1.79557	1.15843	0.493638
chr2-2110	-0.576797	-1.16081	-1.10065	0.994755	-0.542302	-0.566368	0.584017	0.760506	1.60765
chr2-2131	-0.601592	-0.635326	-1.06881	-0.823394	-0.416898	-0.284491	1.00753	1.69402	1.12897
chr2-2156	-0.920781	-0.918471	-1.36196	0.862435	0.390453	-0.385662	1.02413	1.52152	-0.211652
chr2-2169	0.567377	0.229646	0.384819	1.1307	-0.0285427	1.33021	-1.29732	-0.983057	-1.33383
chr2-2186	-0.465747	-1.351	-0.59017	-0.226148	-0.39681	-0.714594	1.20136	0.944945	1.59817
chr2-2189	1.50262	0.884689	0.60675	0.934228	-1.27833	-0.644237	-0.985273	-0.808497	-0.211945
chr2-2196	-0.379767	-0.0250182	-0.864818	-0.420934	-0.982948	-1.07352	1.47774	1.29733	0.971931
chr2-2229	-0.675388	-0.34182	-0.920844	-0.818885	-0.0409792	-0.338044	2.31288	0.183078	0.640003
chr2-2233	-0.917133	-1.7903	-0.826929	0.27836	-0.129358	0.929026	1.17438	0.404645	0.87731
chr2-2248	-0.564051	-0.972398	-0.965426	-0.614845	0.27356	-0.770216	1.56633	1.34721	0.699834
chr2-229	-0.818323	-1.13834	-1.5808	0.000371037	1.07118	0.015398	1.15189	0.979353	0.319278
chr2-2295	0.452535	-0.523806	-0.528304	0.0373653	-1.59737	-1.07529	1.24793	0.96873	1.0182
chr2-2319	-0.373705	-0.646461	-0.464623	-0.529565	-0.750368	-0.697115	0.758233	0.438719	2.26489
chr2-2325	-1.24652	-0.160169	0.0982015	-0.0577461	-0.2355	-1.55048	0.922873	0.561749	1.66759
chr2-237	1.39643	0.589124	1.00881	-0.433171	0.238187	0.640727	-1.18202	-0.924517	-1.33357
chr2-2385	1.71381	0.0132778	0.286253	0.314957	-0.0441291	1.01614	-1.47989	-0.907576	-0.912848
chr2-2409	1.12905	0.962109	0.25556	1.16149	-0.245275	0.0727912	-1.4851	-0.477099	-1.37354
chr2-2467	-0.596154	-0.577812	-0.707256	0.07203	-0.643844	-1.2156	0.879092	1.74799	1.04155
chr2-2475	0.423439	1.61378	1.50266	-0.00297082	-0.453687	-0.31757	-1.08427	-1.0176	-0.663767
chr2-250	-0.584369	-1.04549	-0.937748	-0.684349	0.144799	0.498179	2.17371	0.47146	-0.0361998
chr2-2503	0.939636	1.52116	1.29691	-0.449388	-0.48773	-0.172862	-1.23888	-0.953643	-0.455198
chr2-2506	-0.151225	0.654643	0.117398	0.775957	0.699125	1.46051	-1.43657	-1.04952	-1.07032
chr2-2508	0.906471	0.381835	-0.330869	1.86489	0.127333	0.0833687	-1.10073	-0.551666	-1.38063
chr2-2538	1.54938	0.407981	0.960098	0.212299	-0.0917459	0.358725	-1.69571	-0.908951	-0.79208
chr2-2572	-0.56663	-0.48008	-0.516205	-0.196347	0.11448	-0.421376	2.60862	-0.25204	-0.290423
chr2-2573	-0.799688	-1.41444	-1.20639	0.287542	0.3815	-0.137954	1.48752	1.18149	0.220429
chr2-2592	-0.986711	-1.1414	-1.2434	0.167537	-0.180947	-0.11125	1.28779	1.043	1.16539
chr2-265	0.87182	0.850904	0.287131	0.41186	1.03454	0.264488	-1.59109	-0.662148	-1.46751
chr2-2667	-0.593354	-1.2774	-1.30353	-0.341255	0.925386	0.339718	0.318198	1.76008	0.172165
chr2-27	1.00589	1.67039	0.316114	0.479292	-0.127451	-0.0523603	-1.34406	-0.703868	-1.24394
chr2-2711	1.10279	1.376	-0.42391	0.613034	0.243584	0.44616	-1.52838	-0.73088	-1.09839
chr2-2728	1.22068	1.15986	0.0581185	0.687188	0.690664	-0.371109	-1.33644	-1.23391	-0.87506
chr2-273	1.74833	0.529447	0.936931	0.0957651	-0.0326009	0.0333683	-1.14598	-0.841378	-1.32388
chr2-2763	0.812621	1.40994	0.0906581	0.321725	0.357199	0.617509	-1.41031	-0.69746	-1.50188
chr2-2770	-0.659257	-0.684166	-0.1551	-0.607446	-1.0847	-0.304554	0.582205	2.10962	0.803397
chr2-2779	1.18811	1.57523	-0.0353859	-0.0727511	-0.160516	0.739725	-1.11463	-0.921289	-1.19849
chr2-282	0.81827	1.44527	0.823872	0.0859993	0.140471	0.300214	-1.45117	-1.06427	-1.09865
chr2-285	0.922389	1.10693	0.707783	0.573199	-0.0204233	0.11513	-1.98437	-0.969056	-0.451576
chr2-287	0.47929	0.7847	0.17488	0.560521	1.11296	0.664437	-1.64107	-0.788722	-1.347
chr2-2872	-0.856514	-0.497017	0.0362592	-0.845901	-0.753042	-0.872432	1.457	0.907807	1.42384
chr2-288	-1.46759	-0.578108	-0.847227	-0.77521	1.566	1.04545	0.717581	-0.0247079	0.363809
chr2-2905	1.63441	0.884909	0.708787	-0.334517	0.154359	0.314685	-1.26962	-1.10219	-0.990828
chr2-2919	1.84767	0.984308	0.717532	0.210995	-0.94391	-0.966423	-0.427242	-0.849357	-0.573575
chr2-2957	0.896838	-0.193943	-0.147349	0.78095	0.701501	1.40041	-1.3361	-0.85343	-1.24888
chr2-302	1.08727	1.30417	0.591837	0.246928	0.201177	0.262573	-1.40129	-1.19387	-1.09881
chr2-3062	-0.688833	-0.613636	-0.821283	0.892872	-0.744376	-1.06226	0.668135	0.575847	1.79353
chr2-3112	-0.403978	-0.567157	-0.578889	-0.41251	-1.43425	0.0535635	1.90293	1.10196	0.338327
chr2-3141	1.7805	1.3523	-0.329238	0.139592	-0.231607	0.153964	-0.799555	-0.926922	-1.13904
chr2-3217	0.826354	1.99939	0.731909	-0.296718	-0.554046	-0.0417854	-0.991709	-0.794606	-0.878785
chr2-3285	0.44386	1.4716	0.314915	0.58256	-0.316235	0.977877	-1.25617	-1.33719	-0.881216
chr2-3286	1.58539	1.06739	0.106831	-0.615429	-0.361488	1.01357	-1.01474	-1.19278	-0.588747
chr2-330	-0.708578	-1.43973	-1.18425	-0.669648	1.16614	0.359561	0.661268	0.917962	0.89728
chr2-3424	-0.920861	-0.972765	-1.52159	0.224448	0.230404	-0.297152	1.23702	0.757961	1.26254
chr2-3502	-1.00578	-1.17282	-1.28551	0.542663	-0.181182	-0.134782	0.797202	1.18829	1.25192
chr2-355	0.718127	0.844056	0.716287	0.552763	0.357165	0.660289	-1.48366	-0.739919	-1.6251
chr2-3626	1.10686	0.736298	1.64492	-0.514728	-0.344268	0.359804	-1.1516	-0.922349	-0.914937
chr2-3661	-0.418661	-0.668124	-0.281516	-0.836008	-0.268511	-0.607827	2.38572	0.683231	0.0116915
chr2-379	0.318914	1.60065	1.06983	-0.787528	0.252685	0.58185	-1.23729	-0.999063	-0.800049
chr2-3821	-0.761101	-0.213833	-1.26209	0.283135	-1.16149	-0.198743	1.61408	1.21269	0.487355
chr2-387	-1.08179	-1.44046	-1.01635	0.875125	1.47442	0.808031	0.19797	-0.0998131	0.282873
chr2-397	0.401448	1.86478	1.06447	-0.501576	-0.0523988	0.104019	-1.20242	-1.07262	-0.605699
chr2-403	0.731177	0.683489	-0.00167531	0.584256	0.779566	1.03799	-1.24945	-1.03766	-1.52769
chr2-4109	-1.17945	-0.545643	-1.18988	0.0384206	0.15074	0.145927	2.14843	0.481282	-0.0498308
chr2-414	0.949672	2.04691	-0.520099	0.143595	0.403498	-0.430075	-0.980391	-0.746855	-0.86626
chr2-4209	1.62574	0.755574	1.1783	-0.849293	-1.22109	-0.737556	-0.566983	-0.481449	0.296758
chr2-44	0.680805	0.68811	0.926396	-0.0187459	0.986228	0.448781	-1.7177	-1.21157	-0.782303
chr2-447	0.852112	1.21988	-0.0611094	1.04458	0.460255	0.0564718	-1.21999	-0.843632	-1.50857
chr2-45	-0.175792	-1.61062	-0.316634	-0.203373	-0.0801366	-0.770263	1.97909	0.696843	0.480885
chr2-451	-1.24047	-1.02975	-1.29794	0.707909	1.16507	1.31721	0.348367	0.035242	-0.00564854
chr2-4511	0.712165	1.32404	1.16002	0.205378	0.209306	-0.125606	-1.53204	-1.11364	-0.839625
chr2-456	0.707444	1.07011	0.366853	0.778024	0.70672	-0.0218776	-1.75777	-0.528241	-1.32127
chr2-461	0.20862	1.75096	0.175875	-0.452063	1.23038	0.104817	-0.769708	-1.05617	-1.19271
chr2-4641	0.0961673	-0.157701	-0.438525	-0.520861	-1.05702	-1.33883	1.11017	1.74484	0.561756
chr2-477	-0.862776	-1.14746	-1.59166	0.941037	0.355718	1.12142	-0.213649	0.937355	0.46002
chr2-481	0.844199	1.21237	1.29866	0.322792	-0.0663017	-0.172727	-1.31569	-1.12193	-1.00138
chr2-482	-0.808562	-1.54096	-0.788747	0.510937	0.213719	-0.765264	1.11124	1.23967	0.827969
chr2-4851	-1.05336	-0.898962	-0.45604	-0.251346	-0.633488	-0.510532	0.856657	1.28281	1.66426
chr2-492	0.964039	2.00444	-0.356083	0.0552688	0.231201	-0.129523	-1.36629	-0.672146	-0.73091
chr2-4965	-1.15621	-0.846951	-1.18457	-0.0857584	-0.206273	-0.176144	1.18142	1.28421	1.19028
chr2-50	0.249627	0.664253	0.808245	0.636311	0.625269	0.7118	-2.00107	-1.07177	-0.622665
chr2-502	0.783377	1.16214	0.991524	0.576594	-0.589713	0.409394	-1.11179	-1.61134	-0.610186
chr2-519	0.194474	0.151346	-0.142085	0.480496	1.82514	0.696137	-1.61188	-0.749584	-0.844043
chr2-525	0.922593	1.92577	0.446979	-0.621711	-0.222575	0.373386	-0.936286	-0.890398	-0.997758
chr2-526	0.201673	-1.19191	-0.75937	-0.390306	-0.540884	-0.768965	0.471828	1.12212	1.85582
chr2-536	1.81481	0.446873	1.10301	0.131249	-0.123082	-0.335376	-0.93492	-1.22565	-0.876915
chr2-540	0.672874	1.27919	1.47553	-0.272961	-0.326525	-0.11471	-1.52898	-1.09232	-0.0921033
chr2-5452	1.03256	2.10288	0.156417	-0.308887	-1.03822	-0.175097	-0.899692	-0.216536	-0.653424
chr2-546	0.457855	1.66341	1.12224	0.311403	-0.449782	-0.200837	-1.59316	-0.771157	-0.539977
chr2-5486	0.603508	1.89055	0.583226	-0.173214	-0.584323	0.564041	-1.31336	-0.977343	-0.593093
chr2-57	-0.949854	-1.11959	-1.44951	1.15068	1.24713	0.902895	-0.0749446	0.147276	0.145913
chr2-589	1.08135	0.909556	1.08882	-0.241223	0.362339	0.415924	-1.38145	-0.961697	-1.27363
chr2-596	-0.380143	-1.15744	-0.499638	-0.637696	0.079277	-0.27921	0.02591	0.498092	2.35085
chr2-602	1.85848	0.549436	0.261455	-0.3464	0.556002	0.146075	-1.65216	-0.849663	-0.523223
chr2-612	0.716342	1.41377	0.279128	0.26526	0.876397	0.0666843	-1.56622	-0.954124	-1.09723
chr2-626	-0.473537	-1.51956	-1.17651	0.524902	0.0722986	-0.330784	0.314923	0.945138	1.64313
chr2-629	0.748624	1.32285	0.351617	0.989705	-0.0315816	0.168648	-1.26863	-0.724906	-1.55632
chr2-632	-0.105404	-0.860912	-1.48693	-0.102445	0.407394	-0.502767	0.641964	-0.0388072	2.0479
chr2-636	1.06955	0.804431	0.348312	0.878396	0.285031	0.342559	-1.48274	-0.676845	-1.5687
chr2-641	1.44557	1.71829	-0.198942	-0.0342506	0.165971	-0.412608	-1.35034	-0.609949	-0.723744
chr2-643	-0.0950092	-0.774	-1.65394	0.0603662	0.560157	-0.165446	1.15473	1.58822	-0.675077
chr2-654	0.381413	0.510364	-0.438744	0.569893	1.20175	1.20033	-1.43201	-0.718018	-1.27498
chr2-679	-0.122389	1.54761	1.79295	-0.37675	-0.332541	-0.368656	-1.26499	-0.480114	-0.395119
chr2-694	-1.66463	-0.832379	0.348235	-0.110457	-0.030928	-0.804936	0.56442	0.923981	1.6067
chr2-702	1.37026	1.65138	0.140391	0.0132914	-0.240907	0.124316	-0.973971	-0.742202	-1.34256
chr2-709	-0.297158	-0.0614651	-1.09782	-0.8344	-0.642379	-0.741509	0.730187	1.17592	1.76862
chr2-716	-0.981262	-1.31641	-0.733647	0.41059	-0.290462	-0.210026	1.23387	1.70702	0.180323
chr2-717	0.783831	0.873699	0.844018	0.621685	0.663458	-0.225876	-1.91028	-0.927504	-0.723034
chr2-721	-1.23277	-1.21854	-1.23308	0.660512	0.535551	-0.323709	0.938271	0.861872	1.01189
chr2-722	-0.899675	-1.17988	-1.30139	0.854305	0.799752	1.41637	0.523678	0.358364	-0.571527
chr2-735	-0.918164	-1.58005	-1.00581	-0.07437	0.410161	-0.0495647	1.15639	1.10347	0.957945
chr2-741	0.553164	1.2903	1.60433	0.459706	-0.587555	-0.520542	-1.02148	-0.932535	-0.845388
chr2-75	-0.327369	-1.35396	-0.713336	-0.637312	0.0580663	-0.0588933	0.137812	0.766204	2.12878
chr2-76	0.816889	0.178223	0.566616	0.459545	1.01767	0.575649	-2.02154	-0.948382	-0.644667
chr2-764	-1.40695	-1.32807	-0.136013	0.119187	1.13324	-0.547285	0.540583	0.095987	1.52932
chr2-77	-0.896742	-0.332689	-0.880502	0.624359	-0.7809	-0.884111	0.215123	1.17289	1.76257
chr2-775	-0.785634	-0.871096	-1.45601	1.80484	0.870685	0.148519	-0.0375717	0.616891	-0.290626
chr2-782	-0.890151	-0.598759	-1.48499	0.308131	0.252607	-0.488141	1.61574	1.27915	0.00640844
chr2-789	-0.251271	-1.22799	-1.24573	-0.0669399	-0.191538	-0.165405	0.875248	1.99057	0.283056
chr2-793	-0.563272	-1.39318	-0.969651	0.632717	0.576989	-0.865913	0.716736	1.66238	0.203189
chr2-796	-1.22258	-0.581354	-1.66712	0.0139002	1.21314	0.868087	1.04847	0.0941984	0.233266
chr2-808	-1.05059	-1.3163	-0.893676	0.310457	0.439789	-0.540312	0.813686	0.562072	1.67488
chr2-817	-1.18315	-0.771141	-1.34243	0.43994	1.60613	0.694992	-0.379751	0.895176	0.0402364
chr2-833	1.01202	0.337356	0.714688	0.243801	1.16202	0.229579	-1.69752	-0.960193	-1.04175
chr2-836	-0.127493	-0.339307	-0.395394	-0.0121852	-1.0183	-1.4717	0.691565	0.857319	1.8155
chr2-841	-0.81634	-0.873848	-1.64672	0.618701	0.600418	0.788565	1.02757	0.985023	-0.683374
chr2-842	-1.01421	-0.701127	-1.10787	1.30657	-0.888454	-0.373305	1.09236	0.874674	0.811365
chr2-845	0.824529	1.70214	1.18451	-0.103098	-0.813923	-1.18254	-0.730147	-0.556249	-0.325231
chr2-854	1.11616	0.394869	1.03104	0.346327	0.278642	0.615701	-1.17181	-1.00806	-1.60287
chr2-857	0.838503	0.826092	0.571386	-0.0606561	0.767186	0.883146	-1.35549	-1.11764	-1.35253
chr2-858	-1.30954	-1.30412	-0.778317	0.347148	0.0239413	0.352569	1.49701	1.22055	-0.0492377
chr2-881	0.919879	0.633864	0.67393	-0.468045	0.993757	0.857118	-1.28741	-1.14174	-1.18135
chr2-89	-1.09814	-1.54423	-1.11056	0.743135	0.74624	1.03708	0.297047	0.950137	-0.0207002
chr2-890	0.71478	1.02402	0.982602	0.432321	0.180693	0.230209	-1.95036	-1.02575	-0.588516
chr2-897	0.772573	1.21351	1.21384	0.412327	-0.0654351	-0.0423338	-1.51981	-1.02196	-0.962703
chr2-898	-1.18405	-0.642573	0.530544	-0.805152	-0.584737	-0.68447	0.945416	0.659878	1.76514
chr2-923	-1.15215	-1.39044	-0.978292	0.707985	-0.539398	0.725006	0.644765	0.78701	1.19551
chr2-937	0.734082	0.029337	-0.408912	0.676284	1.3651	0.959528	-1.33286	-0.672452	-1.3501
chr2-951	-1.34426	-0.9903	-0.785111	1.23635	0.822105	1.3984	-0.627487	0.149021	0.141278
chr2-96	-0.528847	-1.36251	-1.44948	0.200001	0.865293	1.23436	0.776092	0.770145	-0.50506
chr2-971	-0.890776	-1.16343	-1.4402	-0.571825	0.769827	0.827444	0.514666	0.978688	0.975601
chr2-973	0.163443	0.105106	-0.0744516	0.503827	1.99221	0.519348	-1.1914	-0.943877	-1.0742
chr2-975	-1.03102	-1.05567	-1.63326	0.363241	1.04271	0.723103	0.00748573	1.07393	0.509486
chr2-992	-0.481532	-1.17823	-1.55833	0.0962763	0.99699	-0.590518	0.687144	1.2019	0.826305
chr3-1002	-1.7163	-0.319467	-1.15757	0.998234	-0.149209	0.0378351	1.07857	0.0330391	1.19487
chr3-1028	-0.617372	-0.589889	-0.941194	-0.356881	-0.0270847	-0.708186	2.28268	0.271644	0.686279
chr3-1034	-1.25371	-0.0873785	-1.33661	-0.605747	1.82431	-0.156602	0.710297	0.458357	0.447088
chr3-1091	0.0772783	-0.952731	-1.77646	-0.717585	0.614757	-0.137051	1.02402	0.597724	1.27005
chr3-1107	-1.5372	-0.682196	-0.765819	0.482271	-0.0985401	-0.254978	0.550535	0.341762	1.96417
chr3-1112	0.796645	0.765027	0.487868	0.43876	0.303544	0.868625	-1.96216	-1.17374	-0.524569
chr3-1174	-1.09617	-0.795502	-1.08943	-0.0964783	-0.152063	-0.36177	1.34368	0.632022	1.61571
chr3-1178	-0.143536	0.0455028	-0.114234	-1.06336	-1.11089	-1.04442	0.752703	0.917442	1.76079
chr3-1200	-0.353039	0.782676	0.0629176	0.392302	1.16208	1.27081	-1.66053	-0.895542	-0.761686
chr3-1212	1.81418	0.924059	-0.0493305	0.459268	0.121859	-0.199083	-1.53815	-0.614164	-0.918639
chr3-1243	-0.120703	-1.44818	-1.32583	1.00463	-0.00426861	0.128715	1.0797	1.26587	-0.57994
chr3-1249	1.07797	0.311227	-0.303936	0.5127	0.778643	1.14859	-1.61447	-0.836207	-1.07452
chr3-1258	-0.885896	-0.935552	-1.12144	0.228425	2.13365	0.563603	-0.254741	0.306503	-0.034556
chr3-1260	0.920632	0.455577	-0.511967	0.939929	0.361023	1.23633	-1.08431	-0.784439	-1.53277
chr3-1275	0.175669	-1.07943	-0.437298	-0.0530501	-0.834125	-1.30128	1.36844	0.999628	1.16145
chr3-1304	1.84772	1.11386	-0.050498	0.481002	-0.537313	-0.387999	-1.42012	-0.291362	-0.75529
chr3-132	-1.35294	-1.15679	-1.33706	1.02129	0.937839	0.688994	0.29165	0.179707	0.727317
chr3-1346	0.1689	2.03199	0.766553	-0.20582	0.240651	-0.188034	-1.37222	-1.03449	-0.40753
chr3-1368	-1.15585	-1.48658	-0.87442	0.884137	0.723545	0.66392	-0.37913	0.322066	1.30231
chr3-1435	-1.03283	-0.696246	-0.829067	0.309468	0.00257144	-0.681656	1.54057	1.65931	-0.272126
chr3-1439	0.552369	1.66374	1.11718	0.256892	0.023568	-0.53779	-1.31323	-1.03107	-0.73165
chr3-145	-0.719748	-0.282423	-1.90677	0.427941	0.710235	-0.801891	0.565617	0.777916	1.22912
chr3-1469	-1.06976	-1.12282	-1.46083	1.17166	0.544108	0.073445	0.0492197	0.645624	1.16935
chr3-1477	-0.755579	-0.54044	-0.554696	-0.263092	-0.883885	-0.655785	2.07363	0.811308	0.768539
chr3-1478	-0.863063	-1.03309	-1.80295	0.93076	0.675714	0.597311	0.387607	0.0569917	1.05073
chr3-1482	0.851895	0.0414567	-0.50986	-0.121337	1.31106	1.4655	-1.20117	-0.908657	-0.928886
chr3-1488	-0.508484	-1.27438	-1.50587	-0.181737	-0.0483716	0.657515	0.296474	1.23289	1.33196
chr3-149	-0.471911	-1.20644	-0.639349	0.971141	-0.383786	-1.31527	0.992731	1.02225	1.03063
chr3-1500	1.24004	0.967665	0.295751	0.650547	0.0618364	0.487278	-1.48058	-0.874605	-1.34793
chr3-1528	-0.0266127	-0.720675	-0.693548	0.195037	-1.02635	-1.19904	0.629736	1.55537	1.28608
chr3-155	-0.624451	-0.949981	-1.21575	-0.490085	1.75005	0.275843	0.0723871	-0.16625	1.34823
chr3-156	-1.28803	-1.17316	-1.44773	0.920911	0.769324	0.75581	0.525388	0.202167	0.735313
chr3-1593	-0.829649	-1.05457	-1.41549	-0.0188887	0.789257	1.78571	-0.0770804	0.266839	0.553874
chr3-1630	0.0803204	-0.117343	-2.06235	-0.0715981	0.0475647	-0.859428	0.917284	0.978842	1.08671
chr3-1643	0.771115	1.3801	-0.204485	-0.181343	1.15721	0.354567	-1.37252	-0.589366	-1.31528
chr3-1650	1.53873	0.359839	-0.21092	0.756759	0.475237	0.526261	-1.03799	-0.7532	-1.65473
chr3-1677	-0.39154	-0.656429	-1.58661	0.0735493	-0.267739	-0.473516	1.43536	1.56362	0.303306
chr3-170	1.0864	1.08371	0.723728	0.708505	0.0827828	-0.131239	-1.30791	-0.697187	-1.5488
chr3-1721	1.61994	1.48407	0.103462	0.171395	-0.956014	-0.00152486	-0.897688	-0.406376	-1.11727
chr3-1750	-0.652936	-0.725028	-0.000316192	-0.367415	-0.886286	-0.52393	0.263388	0.551755	2.34077
chr3-1784	1.20139	1.44978	0.0211272	0.400559	-0.360875	0.580426	-1.34928	-0.728316	-1.21481
chr3-1819	2.12064	0.689939	0.462062	0.0931172	-0.648945	-0.285844	-0.833418	-0.391853	-1.2057
chr3-1862	0.696893	0.571342	-0.0534283	0.907428	0.441946	1.19355	-1.30767	-1.10183	-1.34823
chr3-1875	-0.238956	-0.737123	-0.551685	-0.0495897	-0.640475	-0.985421	0.0714162	0.932601	2.19923
chr3-192	1.00012	1.33375	-0.376874	0.543264	-0.0452194	0.90875	-1.3953	-1.17329	-0.795208
chr3-1968	2.11182	0.712356	0.325833	0.231814	-1.09565	-0.346105	-0.779637	-0.211792	-0.948647
chr3-1969	-1.16231	-0.705976	-0.788418	-0.120759	0.0418012	-0.729199	0.347182	1.54316	1.57451
chr3-1972	-1.37223	-1.23628	-1.07229	0.0620266	0.414643	0.394251	0.695037	0.616867	1.49798
chr3-1981	-1.02647	-1.19457	-0.991323	0.427326	-0.694356	0.376367	1.10385	0.492928	1.50625
chr3-2047	-0.670131	-1.23693	-1.33506	-0.415293	0.189583	0.327254	0.886728	1.67321	0.580629
chr3-2091	-0.996664	-1.20246	-0.1029	-0.00588002	-0.340061	-0.647782	1.98059	0.320461	0.994703
chr3-2130	-1.14756	-0.232038	-1.36148	0.189819	0.0895907	-0.567131	1.33422	1.61995	0.0746312
chr3-2192	-0.517619	-1.65923	-1.10051	0.883727	-0.458726	0.104531	0.52433	1.20839	1.0151
chr3-2236	1.38957	0.871819	-0.38301	-0.43257	0.798006	0.948796	-1.21394	-0.930284	-1.04839
chr3-2270	1.63221	1.08012	-0.273238	0.529649	-0.35111	0.501722	-1.21683	-0.678709	-1.22381
chr3-2274	-1.09476	-0.446954	-1.71176	0.11502	1.07316	0.6924	-0.466763	0.677727	1.16193
chr3-2330	1.32839	1.82279	0.343139	-0.154238	-0.763332	-1.07234	-0.632599	-0.79542	-0.0763926
chr3-2334	-1.13911	-1.13016	-1.35304	0.394254	0.508951	-0.272778	0.761935	0.975873	1.25407
chr3-2448	-0.746549	-1.24616	-0.759442	-1.18169	0.58628	0.204321	1.44529	0.868318	0.829638
chr3-2518	-0.819528	-0.766703	-0.463185	-0.079983	-0.69239	-1.01292	1.46805	1.01232	1.35434
chr3-2618	-0.957769	-1.02347	-0.669147	-0.575287	-0.574114	0.111068	1.6363	1.28198	0.770439
chr3-274	0.871718	1.07464	1.25111	0.324975	0.172216	-0.1007	-1.01635	-1.38776	-1.18985
chr3-286	-0.568975	-0.577699	0.331304	-0.88608	-0.555454	-1.33142	1.16747	1.01916	1.4017
chr3-287	-0.179999	-1.54801	-1.65979	1.25995	0.253868	0.0509539	0.767424	0.439073	0.61653
chr3-292	-0.411598	-1.41208	-1.5721	0.11379	1.52689	0.567551	0.0433061	0.717281	0.426965
chr3-3549	-0.680046	-1.24543	-0.320779	-0.597028	-0.694359	-0.0430993	1.21934	0.560926	1.80047
chr3-362	0.372037	1.9853	0.136389	0.408317	0.183652	0.0654948	-1.55542	-0.751619	-0.844148
chr3-369	1.12979	0.404546	1.24041	0.666903	0.0298935	-0.169632	-1.28256	-0.35278	-1.66657
chr3-387	-0.262641	-1.37603	-1.19193	-0.567289	0.336794	-0.102645	1.71538	1.0239	0.424463
chr3-388	0.279354	-0.575965	-1.06625	0.577447	-1.13947	-1.19072	0.747674	1.04054	1.32739
chr3-406	-0.635422	-1.96896	-0.8583	0.848693	0.698865	1.28029	0.225528	0.19273	0.216584
chr3-410	-0.547904	-0.662082	0.137163	-0.074761	-1.11121	-1.24982	0.699205	1.45421	1.3552
chr3-427	-0.869693	-0.167003	-0.7874	-0.431791	-0.516642	0.0227408	2.36831	0.670427	-0.28895
chr3-433	-0.191168	-0.764154	-0.973783	-0.228435	-0.412055	-0.964466	0.593776	0.920642	2.01964
chr3-449	0.950317	1.44819	-0.713053	0.259349	0.564763	0.672037	-1.13962	-0.653737	-1.38825
chr3-464	-0.421177	-1.50683	-0.482001	-0.683982	-0.2892	-0.193948	0.656439	1.59175	1.32894
chr3-4694	0.61814	0.57536	0.86924	0.70122	0.279	0.71796	-1.95176	-0.91822	-0.89094
chr3-48	0.0316206	1.62927	1.5097	-0.126335	0.269437	-0.628	-0.550787	-1.07275	-1.06216
chr3-494	0.200113	-0.618683	0.219454	-0.748748	-1.17006	-1.28611	1.16579	0.917435	1.32081
chr3-518	1.40736	1.52572	-0.403499	0.137104	0.354282	-0.134369	-1.55892	-0.829263	-0.498417
chr3-521	-0.733197	-1.38694	-1.28877	0.25634	0.182711	-0.326003	1.27488	1.06069	0.960284
chr3-5286	1.20632	0.952592	1.00525	-0.263392	0.0669341	0.283162	-1.8488	-0.890534	-0.511536
chr3-535	-0.830842	-0.49014	-0.883257	0.116215	-0.371013	-0.575911	-0.0851093	2.24262	0.877433
chr3-559	0.225895	0.842462	0.0520403	0.338948	0.666707	1.50273	-1.06994	-1.2666	-1.29225
chr3-563	-0.696733	-1.37692	-1.05094	-0.816927	0.872168	0.143717	0.605828	1.09799	1.22182
chr3-596	-0.957479	-0.475257	-0.970851	-0.493644	0.653827	-0.758573	1.9392	0.117282	0.9455
chr3-598	-0.334405	0.183642	1.48953	0.915123	0.491983	0.540886	-1.49068	-1.36097	-0.435113
chr3-60	-1.29818	-0.43786	-1.70041	0.980195	1.20602	0.3003	-0.200781	0.466256	0.684449
chr3-607	0.910204	0.789465	0.0123707	0.698817	0.831592	0.491942	-1.64864	-0.701533	-1.38422
chr3-608	-1.04724	-1.06157	-0.980831	0.634798	-0.0352992	-0.178676	0.994749	1.83388	-0.159811
chr3-613	-0.349666	-1.19652	-1.08712	0.418849	-1.05875	-0.103849	1.14819	1.39266	0.836197
chr3-637	-0.539543	-1.24334	-0.925154	0.758293	0.312663	-1.06616	1.46908	0.0795703	1.15459
chr3-64	1.306	1.25072	-0.297773	0.258648	0.624497	0.169832	-1.54276	-0.560102	-1.20906
chr3-665	2.06549	0.9366	-0.427174	0.183127	-0.221321	0.178508	-1.16481	-0.797313	-0.753107
chr3-687	0.663524	1.84859	0.716264	-0.292154	0.0579648	0.225081	-0.921859	-1.17285	-1.12456
chr3-699	0.884536	1.54587	0.228176	0.20924	0.454695	0.114798	-1.67605	-1.15626	-0.604997
chr3-706	-0.615834	-1.84154	-0.780374	0.514487	1.08978	0.323119	1.24717	0.534756	-0.471563
chr3-711	0.0260088	-0.487491	-1.49239	-0.313491	-0.816789	0.135397	1.46619	1.60788	-0.125321
chr3-715	1.01781	1.88938	-0.397324	0.270668	0.314741	-0.376037	-1.42899	-0.489667	-0.800577
chr3-729	-0.368961	-0.147509	-0.539396	-0.432071	-1.12931	-0.861749	0.474144	0.951438	2.05341
chr3-733	-0.873603	-0.927473	-1.44992	-0.356282	0.291866	0.0199518	1.62579	0.72368	0.946
chr3-749	-1.19205	-0.970271	-1.30998	0.58076	1.5227	0.934169	-0.278239	0.531716	0.181192
chr3-775	-1.00344	0.108638	-1.6045	0.731848	-0.404471	-0.263902	-0.153802	1.65628	0.933352
chr3-781	-0.230603	-0.629454	-1.58507	0.650485	-0.586285	-0.501423	1.48877	1.34192	0.051655
chr3-812	0.891549	1.07716	0.926623	-0.238683	-0.236319	0.949874	-1.59906	-0.734441	-1.0367
chr3-829	-1.49067	-1.03672	-0.867299	0.479521	1.70767	0.0291509	-0.0652123	0.736875	0.506686
chr3-833	-1.21523	-1.00123	-0.963616	0.638803	1.39434	1.39481	-0.110192	-0.438199	0.300517
chr3-843	0.558755	0.897369	1.63216	0.604803	-0.45272	-0.723849	-1.23514	-1.26412	-0.0172461
chr3-873	0.936795	0.984435	1.55554	-0.477887	-0.0572586	-0.46801	-1.33425	-1.22299	0.0836286
chr3-878	-1.17439	-1.18751	-1.38759	0.423008	1.02545	0.806776	0.0337726	1.14025	0.320232
chr3-88	-0.846692	-1.70539	-0.453474	-0.415064	1.19492	-0.17093	0.896097	0.197549	1.30299
chr3-9	-0.243234	-1.30552	-0.599578	0.404927	-0.584169	-1.12639	1.32661	0.863358	1.264
chr3-907	1.22878	1.72292	0.617692	-0.109059	-0.481109	-0.185204	-0.742636	-0.704082	-1.3473
chr3-945	-1.0197	-1.12194	-0.718928	0.0144872	-0.390003	0.261922	-0.0803382	1.14498	1.90951
chr3-971	-0.580902	-1.33792	-1.29257	0.0210281	-0.0223424	-0.19451	0.694586	1.3826	1.33003
chr4-1008	0.647292	1.18978	-0.270573	0.920552	0.728077	0.388476	-1.37554	-0.806176	-1.42189
chr4-1011	0.170779	2.02145	0.55078	0.160913	0.0694003	0.212964	-1.33289	-1.00086	-0.852535
chr4-1014	-0.0360532	-0.850453	-1.73637	0.00984348	0.233456	-0.71383	1.61196	0.757533	0.723911
chr4-1016	0.59927	0.896507	-0.976196	0.517004	0.907836	1.20642	-0.926297	-1.16204	-1.06251
chr4-1022	1.13855	0.942386	-0.179142	-0.337001	0.52495	1.27065	-1.21348	-1.10979	-1.03713
chr4-1026	-0.352021	-1.43855	-0.825576	0.164029	0.0476045	-0.982166	1.58207	0.901575	0.90303
chr4-1031	-0.145336	-0.0931391	-0.572195	0.0711861	-1.516	-1.16415	0.930316	1.34558	1.14375
chr4-1032	-0.492723	0.542577	0.81406	-0.532878	0.605429	1.85198	-0.896892	-0.694371	-1.19718
chr4-1061	0.253578	-0.57663	-0.147092	-0.403736	-1.09785	-1.44142	1.54156	0.873458	0.998132
chr4-1076	1.16755	0.969257	1.61883	-0.152921	-0.55456	-1.18226	-0.967698	-0.384873	-0.51333
chr4-1078	0.684141	1.3381	-0.34695	0.343246	0.0087285	1.24766	-0.741182	-0.960908	-1.57284
chr4-1085	0.213802	-0.862154	-1.49538	0.816516	-0.455136	-1.00725	1.16624	1.26371	0.359644
chr4-1116	-0.860328	-0.837892	-1.0377	0.333012	1.78585	1.40274	-0.274029	-0.315515	-0.196139
chr4-1122	1.06144	0.70117	-0.819919	0.552687	0.771959	1.02778	-1.2481	-0.801214	-1.2458
chr4-1159	-0.154046	-0.740154	-1.16683	0.358941	-0.79865	-0.770549	1.58134	1.46865	0.221304
chr4-1170	0.0941931	-0.692462	-0.721352	-0.704843	-0.704018	-0.786563	1.02035	2.0307	0.463995
chr4-1183	0.682789	1.08542	1.62337	-0.659308	-0.708246	0.495933	-1.32961	-0.419436	-0.770902
chr4-1193	-1.76906	-0.74087	-0.921022	0.148906	0.828871	0.692658	1.43194	0.464173	-0.135602
chr4-1208	0.139147	1.83313	0.0159487	0.728408	0.293727	0.306511	-1.50137	-0.848185	-0.967315
chr4-1209	-0.268687	-0.824199	-0.990434	-0.147299	-0.226829	-1.12557	1.49173	0.537972	1.55332
chr4-1226	-1.06424	-1.12123	-1.20408	0.431388	1.38681	1.19141	-0.0714635	-0.286492	0.737888
chr4-1250	-0.856966	-1.28735	-1.10834	-0.10893	-0.00304699	-0.141685	0.780791	1.25307	1.47246
chr4-1255	2.19641	0.317291	0.252094	0.580493	-0.575664	-0.447685	-1.10979	-0.31053	-0.902614
chr4-1260	-0.137761	-1.36743	-1.30322	-0.34765	0.504305	-0.331267	1.73973	0.874932	0.368364
chr4-1267	-0.618808	-1.15037	-1.89933	0.35399	1.07118	0.561454	0.296913	0.532668	0.852301
chr4-1293	0.993712	0.514167	0.103974	0.682101	1.19772	0.139115	-1.71406	-1.10546	-0.811265
chr4-1302	-0.000177134	-0.514149	0.366171	-0.281076	-1.37215	-1.3865	1.52356	0.757389	0.906925
chr4-1316	1.27621	1.55583	0.904831	-0.302014	-1.15064	-0.509987	-1.09423	-0.458652	-0.221345
chr4-1318	-0.740483	-0.980895	-0.842023	0.403342	-1.23176	0.451125	0.318227	1.73382	0.888646
chr4-1321	-0.20677	-0.642431	-1.33199	-0.32939	-0.130313	-0.662627	0.0817465	1.54308	1.67869
chr4-1327	1.58786	1.44734	-0.194884	-0.0906606	0.448608	-0.302863	-1.18923	-1.14885	-0.557317
chr4-1352	1.23729	1.49939	0.275859	0.43561	-0.0968926	0.0367215	-1.31285	-0.853632	-1.2215
chr4-1368	1.17744	1.31953	-0.040716	0.390541	0.450369	0.27421	-0.878302	-1.49237	-1.20071
chr4-1380	0.0193692	1.09365	2.14026	-0.685734	-0.898894	-0.781935	-0.419674	-0.388425	-0.0786176
chr4-1384	-0.592567	-1.31491	-1.13808	-0.566043	0.224374	-0.0859576	1.46747	0.80083	1.20488
chr4-1423	-0.471259	-0.524387	-0.0615347	-0.580734	-1.46217	-0.621787	1.35117	1.15717	1.21352
chr4-143	0.395286	0.275671	1.05972	-0.133967	0.953759	1.1086	-1.34868	-1.14386	-1.16653
chr4-144	0.000304904	-0.495697	0.163238	-0.526569	-1.30007	-1.31139	1.07944	1.10207	1.28868
chr4-1442	-0.0559581	0.00638678	-0.45921	0.979585	1.43678	1.19403	-1.31656	-0.822667	-0.96239
chr4-1446	-0.171345	-1.40193	-1.08267	1.16077	-0.595405	-0.667169	1.15262	0.988702	0.616427
chr4-1447	-0.135658	1.70407	1.24133	-0.377466	0.0872036	0.239096	-1.43012	-1.11252	-0.215939
chr4-1449	-0.424714	-1.14916	-1.38704	0.262913	1.80766	0.432994	0.39062	0.702726	-0.635999
chr4-1470	1.70864	0.780148	1.20222	-0.544191	-1.12675	-0.143288	-1.04271	-0.46837	-0.365696
chr4-1472	1.17878	0.484461	-0.157353	0.548441	1.37818	0.0512291	-1.42291	-1.03529	-1.02554
chr4-1485	0.896229	0.822469	1.85546	-0.253604	-0.227408	-1.00672	-1.16492	-0.172261	-0.749245
chr4-1510	-0.893942	-1.06692	-0.655113	0.566549	-0.172542	1.18672	0.314944	1.686	-0.965689
chr4-1516	0.473005	-0.354277	-0.784862	-0.635309	-1.03607	-1.01303	0.41201	1.32062	1.61792
chr4-1530	1.00686	2.06105	-0.0749959	0.263491	-0.0790195	-0.666469	-0.999423	-0.945104	-0.566381
chr4-1570	1.36902	0.336324	0.090144	1.20485	0.311724	0.136902	-1.23166	-0.628158	-1.58915
chr4-1590	0.472432	0.641167	-0.37182	0.284628	1.43572	1.011	-1.29582	-1.00631	-1.171
chr4-1604	0.198747	0.0758406	-0.394148	-0.776028	-1.18713	-1.08653	0.696842	0.506348	1.96606
chr4-1629	1.87892	0.690324	0.673963	0.424465	-0.0778034	-0.608703	-1.07825	-1.01853	-0.884378
chr4-163	-0.406539	-0.749929	-1.53368	0.0195188	-0.303999	-0.643414	1.38274	1.0783	1.157
chr4-1630	1.67703	0.0308944	0.677603	0.642603	0.645714	-0.498372	-1.26641	-0.62048	-1.28858
chr4-165	-0.872173	-1.11788	-1.10332	1.09289	1.6461	0.821038	-0.233097	0.12046	-0.354019
chr4-1657	0.810561	1.48379	1.52872	-0.3466	-0.951329	-0.921129	-0.7554	-0.420994	-0.427623
chr4-1699	0.469498	0.8672	0.934339	0.801557	0.526159	0.118622	-1.87866	-0.89338	-0.945338
chr4-171	-0.529572	-1.89909	-0.956144	0.893714	0.128011	1.32797	0.391517	-0.0386003	0.682201
chr4-1735	0.782553	1.02681	1.65234	0.0239427	-1.34123	-1.07964	-0.770963	-0.161132	-0.132684
chr4-1739	0.0267628	0.584075	0.224438	0.539224	0.712813	1.54504	-1.19417	-1.32707	-1.11112
chr4-1744	-0.639018	-0.840014	-1.11917	0.43229	2.011	1.0518	-0.162211	-0.366557	-0.36812
chr4-1758	1.65069	0.958619	1.18875	-0.431619	-0.99947	-0.704454	-1.02997	-0.335683	-0.296865
chr4-1775	0.912928	1.98211	0.0702104	-0.413411	0.422356	-0.259926	-1.3876	-0.590642	-0.736018
chr4-178	-1.44783	-1.07673	-1.40144	0.532469	0.718351	0.584863	1.01036	0.407991	0.671964
chr4-1794	-1.39113	-0.0746715	-1.11839	-0.669171	1.22663	-0.412476	0.26135	0.738198	1.43965
chr4-1800	-0.327371	-1.33221	-1.06544	-0.737903	-0.0250304	-0.0843129	1.3444	1.37997	0.847905
chr4-181	-0.0972955	-0.511494	-0.452089	-0.421565	-0.959171	-1.17612	0.935248	0.806918	1.87556
chr4-1816	0.0364494	1.26018	1.33786	0.340159	0.151101	0.390232	-0.914458	-1.06655	-1.53498
chr4-1825	-0.912896	-0.977922	-0.814273	0.630393	-0.776341	-0.399189	0.857985	0.567535	1.82471
chr4-1835	-1.30506	-0.872332	-0.585227	-0.289859	0.278155	-0.315678	0.526016	0.454756	2.10923
chr4-1874	-1.04235	-1.19364	-1.2271	0.186844	0.0893815	1.1062	1.21675	1.08874	-0.224828
chr4-1893	1.52008	1.09348	0.747369	0.682316	-0.97195	-1.04701	-0.702981	-0.485303	-0.836006
chr4-1919	1.69676	0.511012	1.02469	-0.0283312	0.229689	-0.279934	-1.49101	-0.641298	-1.02157
chr4-1943	1.36234	0.970159	-0.248373	0.782618	0.115965	0.42414	-1.69303	-0.870582	-0.843232
chr4-1945	-0.56361	-1.91754	-1.00723	0.0305998	0.684502	0.350768	0.646516	1.33705	0.438949
chr4-1948	0.239413	0.826753	0.438163	0.845942	0.942576	0.602645	-1.38622	-1.13196	-1.37731
chr4-199	1.25949	0.644653	-0.498986	0.686934	0.508121	0.850185	-1.45236	-0.690131	-1.3079
chr4-2005	-0.781205	0.0968444	-0.932306	-0.788575	-0.281831	-0.942441	1.34896	0.639521	1.64103
chr4-2007	0.395471	1.66988	1.53432	-0.500359	-1.08004	-0.82721	-0.573488	-0.508831	-0.109743
chr4-2094	1.84473	1.4594	-0.261768	-0.234084	-0.762081	0.0898979	-1.10602	-0.538861	-0.491224
chr4-2110	-0.321512	-0.493594	-0.816053	-1.3261	0.162952	-0.776521	1.15203	0.793143	1.62565
chr4-2113	1.45301	1.01536	1.16702	0.40654	-1.00121	-0.794303	-0.829511	-0.656723	-0.760179
chr4-2129	-0.854261	-0.890097	-1.01524	0.781134	1.09513	1.3511	-0.512392	0.902296	-0.857674
chr4-2152	0.713975	1.027	1.05653	1.14129	-0.526554	-0.383046	-1.50254	-1.05468	-0.471976
chr4-2176	0.620066	1.3867	1.27683	0.600202	-0.290583	-0.46067	-1.25213	-1.12674	-0.753667
chr4-2235	-0.184707	-0.498492	-1.25527	0.347112	-0.519257	-1.26796	0.653974	1.315	1.4096
chr4-2350	-1.56007	-0.515791	-1.0497	0.516725	0.0982281	-0.316347	0.43437	1.81703	0.57555
chr4-2381	-0.544599	-0.812369	-0.538615	-0.261869	-0.413706	-0.350877	0.644659	-0.161643	2.43902
chr4-239	0.560843	1.09418	0.328924	0.298075	0.785328	0.750763	-1.64462	-1.23504	-0.938454
chr4-2400	1.06549	0.391815	0.0823378	1.36467	0.0979293	0.477128	-1.23883	-0.591041	-1.6495
chr4-241	0.530069	0.802805	0.283082	0.467859	1.47496	0.0544282	-1.42564	-0.800654	-1.38691
chr4-2443	0.748787	2.08321	-0.179236	-0.100202	0.557442	-0.304026	-0.862253	-0.867661	-1.07606
chr4-246	-0.839777	-1.17372	-1.555	1.23734	1.12929	0.428104	0.174462	0.686642	-0.08734
chr4-2467	0.503147	1.25858	1.82515	-0.199643	-1.25777	-0.612893	-0.712587	-0.441802	-0.362179
chr4-2468	-0.0442051	-1.07877	-0.903153	-0.313043	-0.253948	-1.02717	1.56549	1.37323	0.681573
chr4-248	-1.17441	-0.492053	0.571723	-1.08879	-0.23649	-0.832375	0.751088	0.789615	1.7117
chr4-249	0.434861	0.422179	0.929266	-0.323547	0.976204	1.16379	-1.29902	-1.24138	-1.06236
chr4-2502	-0.708106	-0.587779	-1.1399	-0.684291	-0.595926	0.191214	1.84509	0.540915	1.13879
chr4-2524	-0.485926	-0.273386	-0.823082	-1.06747	-0.494926	-0.474849	0.551157	1.09255	1.97594
chr4-253	0.902762	1.05548	0.555738	0.565425	0.569129	0.181933	-1.56259	-0.944043	-1.32383
chr4-2543	1.09025	1.16038	0.112578	0.951382	-0.487302	0.466054	-1.65807	-0.762228	-0.87304
chr4-2574	1.48657	1.47059	0.871984	-0.257167	-0.820711	-0.84649	-0.97642	-0.579413	-0.348942
chr4-2575	-1.37582	-0.956827	-0.584849	0.701303	0.907825	0.160893	-0.126572	1.79462	-0.520571
chr4-2596	1.48132	1.03391	1.38579	-0.702549	-0.967968	-0.817535	-0.603989	-0.291884	-0.517101
chr4-2656	1.4905	1.42026	0.530511	-0.304605	-0.303629	0.0524657	-1.52021	-0.839235	-0.526067
chr4-2689	0.564407	0.683967	1.53814	0.808641	0.286288	-0.601774	-0.781433	-1.34534	-1.1529
chr4-2746	0.753586	2.11748	0.171626	0.0716413	-0.409694	0.152398	-0.94679	-0.924998	-0.985245
chr4-277	0.622671	0.343312	0.909693	0.0409607	0.870415	1.01603	-1.45298	-1.21117	-1.13894
chr4-2772	-0.0875589	-0.829808	-0.797663	-0.177174	-0.976894	-0.745063	1.84599	0.605012	1.16316
chr4-2806	1.80374	0.769176	1.27805	-0.476335	-0.620047	-0.630973	-0.633914	-0.728462	-0.761239
chr4-285	0.400111	-0.971532	-1.14226	-0.426295	-0.563112	-0.726596	1.72074	1.12217	0.586784
chr4-2870	-1.16889	-0.827507	-0.608672	0.676489	-0.738381	-0.57525	0.971717	1.73645	0.534047
chr4-2889	0.330998	0.300689	0.469777	0.9906	1.37583	0.184242	-1.54731	-1.22828	-0.876545
chr4-2900	0.240287	0.47891	0.731443	-0.519453	0.728768	1.64688	-1.19947	-1.00098	-1.10638
chr4-292	1.21904	0.983362	-0.650255	0.832344	0.348704	0.601038	-1.38732	-0.719892	-1.22702
chr4-296	-0.272901	-1.07186	-0.0928547	-0.449637	-0.878901	-0.955024	1.65829	0.988746	1.07414
chr4-3006	1.66587	1.15962	0.676713	-0.145593	-0.416658	-0.0328391	-1.4434	-0.542509	-0.921203
chr4-3025	1.81191	1.28352	0.175161	0.20293	-1.04665	-0.374653	-1.13154	-0.630123	-0.290555
chr4-304	1.30856	1.12596	0.186118	0.520397	0.417988	-0.0215982	-1.43929	-0.683973	-1.41417
chr4-3051	1.27103	0.176361	0.310567	0.643501	0.92408	0.342275	-1.50122	-0.715151	-1.45144
chr4-3137	0.195721	-0.524436	-1.25784	-0.363435	-0.673847	-0.62832	1.16255	1.9361	0.153505
chr4-3149	0.824271	1.64081	0.814104	-0.20735	0.0100807	0.153991	-1.5088	-0.607797	-1.11931
chr4-315	-0.0333686	-0.100165	-1.16784	-0.37323	-1.17639	-0.752635	1.36776	1.40516	0.830713
chr4-316	-0.549277	-1.4662	-1.49573	0.56141	1.3942	0.647329	0.199385	0.768153	-0.0592685
chr4-3203	0.436146	1.15389	1.83856	-0.0888594	-0.087421	-0.411055	-0.904416	-0.636879	-1.29997
chr4-3211	-0.711096	-0.791554	-0.501509	-0.879958	-0.196564	-0.586933	1.90626	0.510669	1.25068
chr4-3247	1.83793	1.24364	0.688742	-0.784971	-0.783636	-0.587986	-0.85642	-0.329569	-0.427728
chr4-327	0.23692	-0.795354	-1.09937	-0.639411	-0.853111	-0.375829	1.64934	1.35268	0.52413
chr4-3318	1.07003	0.599994	0.0183497	0.486569	1.05006	0.546457	-1.45708	-1.3237	-0.99068
chr4-334	-0.745711	-1.25646	-1.22531	1.27585	0.76738	1.05585	0.23392	0.644399	-0.74993
chr4-341	-0.33055	-1.62942	-1.09803	-0.179806	0.20015	0.136136	0.893983	1.7537	0.25384
chr4-3413	0.136273	-0.460518	0.87753	1.32189	0.778895	0.788859	-1.35222	-1.11211	-0.978601
chr4-342	-0.778037	-0.425456	-1.6405	-0.206742	0.201864	-0.617504	1.2887	1.20224	0.975442
chr4-351	-0.19213	-0.82868	-1.3819	0.605792	-0.812827	-0.651454	1.3529	1.31713	0.591159
chr4-3580	1.41435	1.46096	0.622678	0.264847	-1.01087	-0.746975	-1.22241	-0.275126	-0.507465
chr4-360	0.610413	1.44794	-0.163423	0.495016	0.607418	0.609814	-1.43358	-0.862191	-1.3114
chr4-362	0.490868	1.97014	0.21231	0.461159	-0.0591892	0.124654	-0.857213	-0.924573	-1.41815
chr4-3658	0.607555	1.49462	0.939788	0.251512	-0.391911	0.548307	-1.14165	-1.03367	-1.27454
chr4-370	-1.14858	-0.714934	-1.71533	-0.00362957	0.61621	1.3365	0.522295	0.849773	0.257699
chr4-375	-1.34537	-1.48783	-0.812493	-0.034738	0.549733	1.28436	0.729926	0.880086	0.236321
chr4-38	-0.670517	-0.982488	-0.446502	-0.221113	-0.68907	-0.284332	1.87267	1.50572	-0.0843682
chr4-3895	0.609048	1.31847	1.31067	0.619767	-0.447285	-0.154942	-1.0193	-1.22979	-1.00663
chr4-390	1.25342	0.831112	-0.779894	0.31045	0.140456	1.32224	-1.12774	-0.760099	-1.18995
chr4-3901	1.08756	0.904638	1.0479	0.594639	-0.567659	0.368007	-1.46771	-0.986118	-0.981262
chr4-400	-0.397213	-1.35051	-1.56086	0.145976	1.37035	0.673143	0.648077	0.826642	-0.355608
chr4-407	0.206931	-1.25161	-1.5592	-0.0589308	-0.748151	0.460004	0.66327	1.39691	0.890767
chr4-415	-0.919166	-1.03289	-0.890217	0.21076	1.86659	1.27659	-0.26391	-0.260234	0.0124833
chr4-420	0.336307	2.17185	0.541662	-0.44969	-0.041933	0.20095	-0.999551	-1.08599	-0.673598
chr4-4275	0.760929	1.12854	0.352266	1.46442	-1.21894	-0.0396015	-1.30664	-0.699246	-0.441733
chr4-431	0.847457	1.7397	0.979857	-0.756236	0.339656	-0.549925	-0.909374	-0.68977	-1.00136
chr4-437	1.80436	1.38648	0.399309	-0.59761	-0.440576	-0.0620471	-0.977638	-0.692429	-0.819855
chr4-440	-1.29993	-1.67921	-0.724186	0.549938	0.202449	0.592522	0.289889	1.18927	0.879257
chr4-443	0.178533	-0.256152	0.114098	-0.716918	-1.24135	-1.43082	1.28084	1.01824	1.05353
chr4-447	1.05871	1.13646	-0.539304	0.856978	0.512753	0.467165	-1.25947	-1.14032	-1.09297
chr4-463	-0.0726667	-1.88697	-1.32572	1.22854	0.807309	0.484444	0.0567154	0.238677	0.469675
chr4-494	-0.367594	-1.10807	-0.703401	-0.153357	-0.0925714	-1.17566	0.882121	1.71611	1.00242
chr4-4961	-0.319083	-0.72274	-0.417587	-0.269487	-0.457539	-0.144119	2.57195	0.236117	-0.477515
chr4-5012	0.593398	1.04395	1.48239	0.781773	-0.121544	-0.69548	-1.02376	-0.830978	-1.22976
chr4-505	0.753917	0.893855	-0.539643	0.725843	0.817407	0.926248	-1.31319	-1.14172	-1.12272
chr4-51	-1.28213	-0.938854	-1.18413	0.112939	0.555291	-0.472938	0.887859	1.01317	1.30879
chr4-512	0.320074	2.02048	0.573512	-0.113613	0.0687677	0.251622	-1.242	-1.16052	-0.718311
chr4-518	0.823546	1.17584	-0.257977	0.654631	0.804973	0.446811	-1.42884	-1.32503	-0.893948
chr4-519	-1.34773	-0.805619	-1.12773	-0.144036	-0.106141	-0.00350879	0.968602	1.27808	1.28808
chr4-529	0.799113	1.09021	0.372093	0.138707	1.15176	-0.0337684	-1.28726	-0.594793	-1.63606
chr4-53	0.943949	0.505398	-0.549624	0.936184	0.638753	1.01991	-1.43584	-0.877778	-1.18095
chr4-542	0.108347	-0.746565	-1.13185	-0.00803249	-0.680023	-1.15348	1.23874	1.24586	1.12701
chr4-55	-0.33409	-1.65251	-1.1982	-0.252335	0.568832	-0.0531232	1.47693	0.953802	0.490699
chr4-552	0.568239	0.406978	0.534643	1.14693	0.920156	0.286032	-1.21739	-1.32909	-1.3165
chr4-560	0.500516	0.288166	0.213357	0.881102	1.34421	0.428223	-1.66156	-0.767379	-1.22663
chr4-574	-0.0435661	0.0228081	1.25752	-0.268059	1.20883	1.04635	-1.32313	-1.29032	-0.610438
chr4-589	1.416	1.31637	0.895956	-0.582012	0.17118	-0.235544	-1.14143	-0.780238	-1.06029
chr4-593	0.703005	1.03147	-0.439988	1.033	0.817121	0.432665	-1.21256	-1.00904	-1.35566
chr4-5946	1.17375	-0.217648	1.39308	1.16369	-0.28103	-0.255879	-1.22372	-1.10299	-0.649254
chr4-630	-0.452722	0.234554	0.637995	-0.0499613	1.05389	1.70266	-1.24058	-0.901015	-0.984829
chr4-645	2.20418	0.571492	-0.21689	0.308096	-0.349189	0.209474	-0.947542	-0.776154	-1.00347
chr4-653	1.24992	0.859697	0.35867	-0.340104	1.02302	0.24962	-1.60021	-0.614237	-1.18637
chr4-656	-0.22949	-1.16697	-1.14253	0.243579	-0.102184	-1.02133	1.55076	0.840898	1.02727
chr4-659	-0.951787	-0.927478	-1.31137	1.27456	0.376123	-0.573976	0.591871	0.086434	1.43562
chr4-663	-0.387639	2.08876	0.276567	0.217096	0.265207	0.481708	-0.798591	-0.819974	-1.32314
chr4-664	1.12187	1.22678	0.280672	0.237394	0.277385	0.426943	-1.53511	-0.563536	-1.47239
chr4-665	-1.53711	-0.391567	-1.5358	0.847984	0.226032	-0.179607	0.661268	1.13306	0.775735
chr4-679	-0.523669	-1.78365	-1.06579	0.0725734	1.25013	0.594791	-0.0425073	0.323263	1.17486
chr4-694	0.3488	-1.00756	-1.4146	0.516692	-0.905801	-0.658551	0.936692	1.28948	0.894854
chr4-704	0.458379	-1.09492	-0.590796	-0.252099	-0.950639	-1.00112	1.5652	0.730905	1.13509
chr4-714	-0.387638	-1.42599	-1.50998	0.847858	1.46117	-0.126466	-0.00316956	0.495403	0.64881
chr4-735	-0.586345	-0.498446	-1.68667	-0.42961	-0.13732	0.432434	1.04455	0.109432	1.75198
chr4-754	0.578277	0.119091	-0.709172	1.43504	0.668387	1.08036	-1.27373	-0.789206	-1.10905
chr4-758	1.14948	1.48476	0.319748	0.140609	0.515834	-0.225539	-1.29554	-0.749643	-1.33972
chr4-761	-0.461192	-0.732482	-0.590577	-0.503973	-0.431977	-0.459106	1.09246	-0.156513	2.24336
chr4-765	0.262721	0.361316	0.233559	0.655315	1.31155	0.86163	-1.63796	-0.832335	-1.2158
chr4-788	-1.19117	-1.13234	-0.780271	0.473251	-0.0209172	-0.727777	1.29415	0.833469	1.25161
chr4-810	-0.10454	1.21699	-0.0843218	0.735231	1.07302	0.59858	-0.620116	-1.17892	-1.63593
chr4-830	-0.427771	-1.10677	-1.29559	-0.843784	1.32758	-0.0916405	1.20775	0.287025	0.943205
chr4-831	0.811734	1.74632	-0.0745149	0.884424	-0.0694172	-0.251425	-1.44788	-0.625635	-0.973602
chr4-834	1.82409	0.783469	0.991706	-0.211318	-0.481235	-0.132663	-1.188	-0.555929	-1.03012
chr4-837	0.113666	-1.48112	-0.588202	-0.145808	-0.607848	-0.830739	1.29045	1.41713	0.83247
chr4-838	-0.412307	-0.694781	-1.36324	-0.270193	-0.508804	0.0438624	2.14224	0.549158	0.514068
chr4-849	-0.534047	-0.104013	-1.54587	-0.638401	0.439242	-0.962376	1.01762	1.30988	1.01796
chr4-858	-0.847267	-1.57389	-0.966848	0.166685	0.169592	-0.0616823	1.50616	0.450276	1.15697
chr4-861	0.953178	0.813851	0.781839	0.620867	0.762559	-0.221278	-1.58799	-0.946287	-1.17674
chr4-895	-1.07255	-1.3055	-1.28313	0.974592	1.42699	0.211734	0.146941	0.592777	0.308152
chr4-897	0.609211	1.79715	-0.272974	0.349292	0.120441	0.554459	-1.28312	-0.448612	-1.42584
chr4-90	-0.280325	-1.39802	-1.6512	0.667079	1.54092	0.395592	0.469906	0.0538991	0.202153
chr4-904	-1.09656	-0.791904	-1.07915	0.545087	0.667818	-0.327961	0.154261	-0.101648	2.03005
chr4-910	0.116688	-0.875494	-0.480479	-0.172604	-1.15248	-0.962131	0.645299	1.17768	1.70353
chr4-919	1.21432	0.64486	1.56052	0.178345	-1.3248	-0.388162	-1.23136	-0.268173	-0.385539
chr4-923	-0.275821	-1.33094	-0.787788	0.567755	-0.354825	-1.09029	0.700815	1.50749	1.06361
chr4-96	0.415056	0.900102	0.437342	0.934186	1.02857	0.0558603	-1.01386	-1.20067	-1.55659
chr4-9616	-0.317607	-0.623474	-0.561188	-0.553402	-0.399913	-0.193036	2.58201	0.140637	-0.0740259
chr4-967	-0.536582	-0.614957	-1.35619	-0.311462	0.376404	-0.247261	-0.21391	0.769114	2.13484
chr4-992	1.62656	1.59992	-0.560106	0.55125	-0.520479	-0.558763	-0.584509	-0.627047	-0.926827
chr5-1024	-0.621436	-1.46925	-0.369757	1.00595	-0.635833	-0.599041	0.0349554	1.22936	1.42505
chr5-1029	1.21761	1.44561	0.438674	0.211431	0.1974	-0.111269	-1.23746	-0.713074	-1.44892
chr5-1039	-1.07874	-0.735661	-0.263001	-0.748002	0.267663	-0.525864	0.756366	0.154125	2.17311
chr5-104	0.081065	-1.22424	-1.72331	-0.448097	0.606253	0.43138	1.5919	0.371196	0.313851
chr5-1040	0.47752	0.569235	0.976646	-0.211066	1.21747	0.582337	-1.33472	-1.49465	-0.782773
chr5-1054	0.443101	1.30181	-0.0651139	0.583299	-0.0868444	1.28569	-1.16777	-0.914008	-1.38016
chr5-1064	0.77865	0.574573	-0.754978	0.51109	0.857555	1.26033	-1.30911	-0.537631	-1.38048
chr5-1091	-0.440612	0.136886	-0.322768	-0.458985	-1.06468	-1.3878	1.57762	1.01501	0.945319
chr5-1105	1.99419	1.09128	-0.357502	0.298081	-0.0922106	-0.476768	-1.29481	-0.463007	-0.699246
chr5-1118	-1.15112	-1.04112	-0.561731	-0.21319	-0.210874	-0.346354	0.390098	1.53994	1.59436
chr5-1135	-0.559777	-1.46865	-1.45579	0.930796	1.11013	0.17876	0.881303	0.65505	-0.271818
chr5-1143	-1.07659	-1.10252	-1.20104	0.673978	0.322413	0.174112	-0.335088	1.62186	0.922874
chr5-1153	1.4499	1.52452	0.635113	0.102516	-0.772319	-0.187833	-0.936151	-0.94752	-0.868228
chr5-1177	0.619773	0.988188	0.877733	-0.457509	0.456188	0.98609	-1.69418	-1.01328	-0.763006
chr5-1186	1.54877	1.47919	0.314936	-0.0813888	-0.723919	0.280273	-1.11948	-0.917876	-0.7805
chr5-1195	0.473171	1.78509	0.396829	-0.018901	0.836624	-0.296054	-0.634613	-1.34243	-1.19971
chr5-1205	0.591856	0.709874	1.43266	0.858467	-0.354122	-0.119309	-1.35452	-0.240384	-1.52452
chr5-1209	0.522019	1.43624	1.3812	0.552896	-0.517047	-0.488408	-0.880855	-0.722444	-1.28359
chr5-1216	1.80572	0.828431	-0.312147	0.486534	-0.16203	0.518089	-1.19814	-0.817028	-1.14943
chr5-1218	-0.511477	-0.811573	-0.5704	0.140786	-0.35572	-1.49307	1.39141	1.08766	1.12238
chr5-1235	-0.841035	-0.82563	-0.587644	-0.0468652	-0.335316	-1.14224	1.02885	1.43364	1.31624
chr5-1250	0.255198	-1.09999	-1.04908	-0.434339	-0.605309	-0.296055	1.21125	1.86873	0.149599
chr5-1262	0.803973	0.691969	1.87519	-0.581002	-0.579566	0.107537	-1.33272	-0.946451	-0.0389302
chr5-1276	-0.236762	1.71276	-0.0709501	-0.287564	1.21321	0.624753	-1.28102	-0.743369	-0.931054
chr5-128	-0.304288	-2.1105	-0.739088	1.07059	0.494451	-0.402493	0.655431	0.79523	0.540666
chr5-1288	1.24653	-0.0449153	0.147256	-0.611695	0.521018	1.66812	-1.01001	-0.695505	-1.2208
chr5-1289	0.94705	1.81753	0.714188	0.118291	-0.511836	-0.358926	-1.39981	-0.814156	-0.512335
chr5-1292	0.177951	0.774792	1.3752	0.302739	0.451771	0.530208	-0.644221	-1.28527	-1.68317
chr5-1297	-0.80297	-0.937357	-0.52158	0.0565583	-0.956555	-0.604406	1.03895	1.1163	1.61106
chr5-13	0.128344	1.50011	0.966421	0.0160246	0.155593	0.578287	-0.436577	-1.35175	-1.55645
chr5-1314	-0.188239	-0.0951421	-0.770639	-0.555757	-0.664551	-1.15223	0.207424	1.43772	1.78142
chr5-1361	0.415473	0.669585	0.591768	0.197471	0.980273	0.989155	-1.56992	-1.15631	-1.1175
chr5-1368	0.738724	0.489332	0.083732	1.20232	0.861293	0.142117	-1.45592	-0.416211	-1.64538
chr5-1373	-1.59264	-0.827177	-0.972707	1.14264	0.77977	0.45013	1.15945	0.356166	-0.495627
chr5-1386	0.784324	0.390571	0.761756	0.076984	0.95779	0.842932	-1.09888	-1.10899	-1.60648
chr5-1387	-0.172874	1.14173	0.423643	0.972382	0.845131	0.437362	-1.58162	-1.05322	-1.01254
chr5-139	0.202338	0.497714	0.900946	0.240824	0.774877	1.16766	-1.50578	-1.22434	-1.05424
chr5-1413	1.02326	1.4033	0.430568	0.898273	-0.0286543	-0.505974	-1.49681	-0.79836	-0.925608
chr5-1426	-1.38045	-1.1065	-0.927766	1.09946	1.50427	0.451028	0.504754	0.113245	-0.258051
chr5-1446	1.48561	1.34948	-0.438772	0.335365	0.421244	-0.0641899	-1.37736	-0.606878	-1.10449
chr5-1458	1.56249	1.28197	0.520428	-1.00365	-0.867344	0.434495	-0.0949326	-0.861418	-0.972044
chr5-1461	0.71402	0.458999	-0.678608	1.36851	0.955436	0.531366	-1.1377	-1.03494	-1.17707
chr5-1470	-1.06255	-0.647787	-1.37298	0.209258	-0.28597	-0.337881	1.22203	1.48678	0.789099
chr5-1478	0.36785	1.1073	1.54049	-1.04817	0.309625	0.497108	-1.31018	-0.865346	-0.598677
chr5-1485	1.16423	0.44444	0.059444	0.249577	0.763973	0.998816	-1.39814	-0.794322	-1.48802
chr5-1500	-0.885157	-1.22528	-0.180045	-0.060266	-0.367622	-0.888547	0.682136	1.5398	1.38499
chr5-1508	-0.456052	-0.0418255	-1.14411	-0.700576	-0.487678	-0.948958	1.04504	1.26179	1.47238
chr5-1515	-0.98555	-1.25634	-0.4185	-0.193944	0.260829	-0.880821	1.38927	0.661821	1.42323
chr5-1516	1.26018	1.51449	0.490936	0.140669	-0.182352	0.049449	-1.18498	-0.700053	-1.38835
chr5-1523	0.223293	1.45282	0.377117	0.349783	0.298061	0.835107	-1.19141	-0.615507	-1.72926
chr5-1525	-1.03159	-1.24003	-0.978462	0.731273	-0.572485	0.377065	1.71216	0.536459	0.465617
chr5-1533	1.46701	0.930393	-0.890643	0.600764	0.644435	0.344718	-1.10541	-0.784157	-1.20711
chr5-154	0.582909	2.08431	0.0463533	0.334633	-0.185413	0.179063	-1.19217	-0.9658	-0.883888
chr5-1544	0.754386	1.20644	1.1187	0.406921	-0.342852	0.410839	-1.23756	-0.990383	-1.32649
chr5-1561	0.713548	1.6964	1.16656	0.13202	-0.652683	-0.501198	-1.33041	-0.750322	-0.473917
chr5-1568	-0.71451	-0.763376	-0.275208	-0.513122	-0.747581	-0.758934	1.21792	0.69175	1.86306
chr5-1593	1.28619	1.60419	0.0707828	0.361439	-0.486553	0.221369	-1.24853	-0.62515	-1.18375
chr5-1628	-1.04389	-0.933861	-0.703418	-0.0108417	-0.521554	-0.458857	0.841176	1.0002	1.83104
chr5-1640	-0.172948	1.97065	-0.0378807	1.02489	0.317264	-0.293502	-0.772162	-0.719438	-1.31687
chr5-1657	1.42425	1.22953	-0.396828	0.383839	0.508205	0.112364	-1.34272	-0.612515	-1.30613
chr5-1700	0.311751	1.4226	0.577676	0.881147	0.361436	0.159593	-1.33574	-1.19487	-1.18358
chr5-1710	1.6332	0.455928	-0.215799	0.148311	0.150372	1.15405	-1.01783	-1.12381	-1.18442
chr5-1747	-0.0945689	-0.847514	-0.703744	-0.00255592	-0.872982	-0.774397	2.15318	0.319489	0.823096
chr5-1789	1.47458	0.836508	0.56339	0.658387	-0.803787	0.325895	-1.27403	-0.43567	-1.34527
chr5-1796	1.03643	0.811875	-0.376598	0.139045	0.939122	0.987914	-1.12178	-1.02004	-1.39596
chr5-1797	2.00127	0.876609	0.0199964	0.393252	-0.982602	0.106446	-1.09732	-0.553073	-0.764575
chr5-1804	0.732039	1.93855	-0.446604	0.1446	0.302004	0.347944	-0.802833	-0.812623	-1.40307
chr5-1806	0.779349	0.984169	0.786963	-0.735102	0.0499149	1.27351	-0.560739	-1.32368	-1.25439
chr5-181	-0.548368	-2.12378	-0.675637	-0.217469	0.594327	0.959771	0.798866	0.743413	0.468876
chr5-1812	1.17445	0.982572	1.15516	-0.572267	0.400923	0.194886	-0.971421	-1.34951	-1.01479
chr5-1834	1.26081	1.11668	0.210037	-0.480737	0.386715	0.723467	-0.668043	-0.764353	-1.78457
chr5-1858	0.655327	1.35425	0.91143	-0.400373	0.536233	0.472396	-0.953203	-1.35212	-1.22394
chr5-1908	0.801674	1.54761	0.619251	0.621126	0.196306	-0.330971	-1.28557	-1.22434	-0.945086
chr5-1916	0.772086	0.557507	0.0925094	0.574508	0.987584	0.839171	-1.2717	-0.957871	-1.5938
chr5-1917	1.15448	0.687372	1.40175	-0.165827	-0.164194	0.432588	-1.50246	-1.04679	-0.796907
chr5-1918	0.780788	1.78264	0.109201	-0.723526	0.794302	0.128243	-0.924798	-0.599651	-1.3472
chr5-197	-0.897529	-1.53757	-1.3547	0.896924	0.686819	0.231591	0.732731	1.04361	0.19813
chr5-1985	-0.310779	-0.859698	-0.899011	-0.188474	-0.585967	-0.51535	1.87179	1.48595	0.00153691
chr5-1987	0.631253	1.45903	1.14808	0.499395	-0.535517	0.00858848	-1.39234	-1.02405	-0.794434
chr5-2011	-1.39002	-1.10585	-1.28763	0.259941	1.2176	0.523906	0.973135	0.194472	0.614448
chr5-2106	0.64447	0.690195	2.12829	-0.455541	-0.568077	-0.524484	-0.957333	-0.925112	-0.0324051
chr5-211	-1.26516	-1.03171	-1.25498	-0.49154	0.767282	0.738101	0.892825	1.16495	0.48023
chr5-2113	0.844112	1.35693	0.655371	0.189281	-0.18274	0.594682	-1.69268	-0.589962	-1.175
chr5-212	0.510922	0.408107	0.914894	-0.166585	1.20339	0.782539	-1.56725	-1.1299	-0.956114
chr5-2126	-0.815773	-1.00429	-0.7972	-0.145283	-0.334729	-0.433167	0.310687	1.82161	1.39814
chr5-2136	-0.208495	-1.00611	-0.192445	-0.734658	-0.637659	-0.867245	1.89546	0.672163	1.079
chr5-2148	-1.17107	-1.43027	-1.12087	1.09582	0.379646	0.231317	0.143668	0.656826	1.21493
chr5-216	0.369339	-1.39066	-1.14841	-0.46293	0.0560269	-0.510662	0.994169	0.35606	1.73707
chr5-2167	0.023991	-0.501187	-0.581032	0.296701	-1.55042	-0.977446	0.644759	1.16319	1.48145
chr5-2192	-1.14443	-0.704798	-1.18774	-0.57486	0.54045	0.618413	0.676886	-0.0453583	1.82143
chr5-2216	0.407974	1.62528	0.965129	-0.105751	0.151112	0.360821	-1.06495	-0.834148	-1.50546
[truncated: 808 more rows]

## Sheet: Fig3B
Circadian H3K27Ac ChIP-seq data from GSE60430
Normalized H3K27Ac ChIP-seq tag count was performed on selected DHSs based on differential H3K27Ac (ZT10 versus ZT14fed) at FDR<0.1 determined by DEseq2
Normalized tag counts were normlized across circadian time points by calculating a z-score
z-scores were averaged for DHSs within clusters 1-4
										Average z-scores
	ZT2_H3K27Ac	ZT6_H3K27Ac	ZT10_H3K27Ac	ZT14_H3K27Ac	ZT18_H3K27Ac	ZT22_H3K27Ac	ZT26_H3K27Ac	cluster			2	6	10	14	18	22	26
chr1-1002	-1.26791	-0.723211	0.730404	1.60205	0.273329	0.195515	-0.810179	1		cluster_1	-0.285013	-0.657862	-1.14072	0.654193	0.329047	0.787655	0.312703
chr1-1197	-1.27126	-1.09981	-0.739236	1.01672	0.946642	0.715327	0.431626	1		cluster_2	-0.390641	0.627145	0.947895	-0.0747847	-0.844832	-0.2765	0.0117181
chr1-12	-0.58521	-1.2479	-1.13808	0.338489	0.391895	1.23511	1.00569	1		cluster_3	-0.616471	-0.427178	-0.853726	1.18949	0.285838	0.568972	-0.146922
chr1-1246	-0.681579	-0.270444	-1.35071	0.610729	1.16205	1.20682	-0.676867	1		cluster_4	-0.1593	0.739195	1.02076	-0.416969	-0.876274	-0.379115	0.0716978
chr1-129	-0.801197	-1.04191	-1.23178	1.05267	0.895353	0.887894	0.238974	1
chr1-1301	0.0253705	-1.40791	-1.31807	0.684556	0.394138	1.2236	0.398317	1
chr1-1327	-0.514	-1.35924	-1.19745	0.611874	0.921518	0.925423	0.611874	1
chr1-1387	-0.961757	-0.365633	-1.10884	1.59545	-0.0168729	1.06061	-0.202953	1
chr1-148	-0.549869	-0.924883	-1.25537	1.09168	0.17641	1.42909	0.0329356	1
chr1-1502	0.472033	1.13876	-0.838548	0.720423	-1.72098	0.481838	-0.253525	1
chr1-151	-0.243209	-0.934882	-1.69335	0.498187	0.74235	1.00284	0.628061	1
chr1-153	1.79758	-0.618673	-1.35773	-0.540949	0.121748	0.466732	0.131293	1
chr1-1751	-0.626911	-0.983486	-1.12737	0.811901	1.33738	0.905737	-0.317254	1
chr1-1841	-1.11093	-0.609073	0.51219	1.79019	0.498626	-0.322729	-0.758273	1
chr1-206	-0.992978	-0.889988	-0.0983747	1.90085	0.543801	0.0813538	-0.544667	1
chr1-221	-0.917566	-1.07613	-1.10232	1.16612	0.63282	0.951373	0.345694	1
chr1-222	-1.22587	-0.720648	-0.692846	1.57537	0.488238	0.84103	-0.265278	1
chr1-235	-0.214284	-0.627806	-1.86837	1.04871	0.715164	0.403072	0.543513	1
chr1-246	-0.633819	-1.09443	-1.34654	0.868909	0.546254	1.10978	0.549849	1
chr1-254	0.40726	-0.772832	-1.66859	-0.316401	0.220198	0.93317	1.19719	1
chr1-26	0.0416962	-0.762845	-1.36474	-0.0853367	-0.418042	1.39369	1.19558	1
chr1-396	-1.51734	-0.856294	-0.278074	1.17305	0.953233	0.744564	-0.219137	1
chr1-54	-1.32602	-0.8802	-0.902446	1.07305	0.397641	0.846131	0.791849	1
chr1-563	-0.690659	-1.15492	-1.18049	0.699765	1.14317	0.978322	0.204815	1
chr1-590	1.37521	-0.692925	-1.49025	-0.306911	-0.398716	0.824385	0.689207	1
chr1-598	-0.0107613	-1.1335	-1.37128	-0.0657845	0.226362	1.23316	1.1218	1
chr1-618	-0.618016	-0.748989	-1.10983	-0.483034	0.342897	1.46686	1.15012	1
chr1-65	0.0224931	-1.25817	-1.50319	0.91416	0.360973	0.976467	0.487271	1
chr1-667	-0.236962	-1.46592	-1.23732	0.853009	0.756082	0.863982	0.46713	1
chr1-721	0.409059	-0.675758	-1.65195	-0.559427	0.404854	0.933947	1.13928	1
chr1-775	-1.53203	-0.860264	0.416634	1.47179	0.38168	0.51931	-0.397129	1
chr1-900	-1.46132	0.0811065	-0.719645	1.62682	0.018753	0.770278	-0.315987	1
chr1-918	0.373358	-0.664446	-1.27376	-1.0352	0.324734	1.01306	1.26225	1
chr1-93	0.868907	0.412864	0.884816	0.821182	-0.875725	-0.499224	-1.61282	1
chr1-97	-0.974499	-0.654936	-1.41075	0.532229	0.428343	1.07199	1.00762	1
chr10-1005	0.758775	-1.11547	-1.30983	-0.572005	0.207207	0.891043	1.14028	1
chr10-1012	0.0608948	0.496561	0.65641	1.58416	-0.904466	-0.631783	-1.26178	1
chr10-1337	-0.0240784	-0.586794	-1.61667	1.43381	0.502803	0.733066	-0.442133	1
chr10-1434	0.149931	-1.05729	-1.54883	-0.0854299	0.400503	1.09138	1.04975	1
chr10-1622	-1.25759	-1.35256	0.254648	1.0619	1.02903	0.521299	-0.256736	1
chr10-1881	-0.71025	-0.892637	-1.29963	0.323279	0.238841	1.40409	0.936304	1
chr10-375	0.0400284	-1.15035	-1.42396	0.185769	0.617351	1.47111	0.26005	1
chr10-38	-1.41931	-0.552504	0.309336	1.69225	0.335804	0.337458	-0.703037	1
chr10-456	-0.261907	-0.974454	-1.59898	1.04101	0.198707	0.677532	0.918083	1
chr10-484	-1.09919	0.967224	-0.453006	1.61802	-0.016455	-0.0003291	-1.01626	1
chr10-490	-0.060318	-0.528764	-1.74298	1.10643	-0.388855	0.815364	0.799124	1
chr10-654	-0.442097	-1.28316	-1.2763	0.617563	0.623445	1.20376	0.556787	1
chr10-681	-1.05985	-0.939841	-1.01605	1.12431	0.629275	1.13331	0.128838	1
chr10-690	-0.55866	-0.640131	-1.28423	1.49346	0.556058	0.922199	-0.48869	1
chr10-697	-0.362496	-0.672387	-1.72913	1.27513	0.329896	0.679982	0.479007	1
chr10-706	-1.30425	-0.617724	-0.956664	0.157859	0.635141	1.48941	0.596232	1
chr10-868	0.0609291	-1.23969	-1.46261	0.229332	0.453576	1.24766	0.710798	1
chr10-911	-2.02955	0.119017	0.655428	1.12168	0.0824766	0.317796	-0.266848	1
chr11-1082	0.0343402	-0.699304	-1.43487	1.70355	0.209338	0.587217	-0.400269	1
chr11-1096	1.15493	-0.324898	-1.96697	0.160451	-0.155655	0.546492	0.585655	1
chr11-1162	-0.805385	0.643077	-1.10423	1.78731	-0.135	0.271539	-0.657308	1
chr11-1185	0.529497	-0.521092	-1.9547	0.530697	-0.165693	0.974946	0.60634	1
chr11-1376	-0.409436	-0.920854	-1.39081	-0.20617	0.939439	1.2671	0.720724	1
chr11-1395	-0.131164	-0.250205	-1.51958	-0.670973	0.214173	1.58845	0.769304	1
chr11-1422	-0.962524	0.31217	0.935088	1.43959	0.141017	-0.565488	-1.29985	1
chr11-1488	-0.0534117	-0.559063	-1.90622	0.489735	0.308686	1.20375	0.516517	1
chr11-1576	-1.24836	-0.664395	-1.09089	0.512731	0.26602	1.13869	1.0862	1
chr11-1815	-1.04246	-0.733041	-0.429022	1.50621	0.0860359	1.23575	-0.623471	1
chr11-185	-0.693886	-1.26719	-0.714386	1.60994	0.266809	0.857789	-0.0590777	1
chr11-189	0.707952	-1.33167	-1.38331	-0.201959	0.431629	0.940314	0.837042	1
chr11-2061	-0.563971	-0.45431	-1.57834	0.638874	1.06724	1.16662	-0.276111	1
chr11-238	1.07589	-0.585197	-1.88518	0.10957	-0.0731496	0.736449	0.621617	1
chr11-2666	-0.0728426	-1.02239	-1.60707	0.0721951	0.910694	1.024	0.695404	1
chr11-2745	-0.0966014	1.9799	-0.297071	0.585592	-0.703993	-0.916431	-0.551397	1
chr11-277	-0.908082	-0.473935	-0.223412	1.94391	0.327463	0.296745	-0.962692	1
chr11-3553	-1.04769	-0.176115	-1.27316	1.544	0.216638	0.891833	-0.155508	1
chr11-37	-1.34647	-0.191136	-1.31574	0.862952	0.179513	0.868377	0.942506	1
chr11-372	0.78943	-1.12041	-1.46872	-0.277027	0.16521	1.08491	0.826609	1
chr11-390	-0.434766	-1.01065	0.00757966	1.7871	0.434425	0.349772	-1.13346	1
chr11-392	0.549352	-0.719122	-1.89951	0.935339	0.192193	0.800804	0.140942	1
chr11-465	-0.776931	-1.12108	-1.25809	0.954801	0.658872	0.874791	0.66764	1
chr11-478	-0.467189	-0.00383489	-2.01482	0.530715	0.340471	0.704619	0.910036	1
chr11-508	-0.438791	-1.16474	-1.33759	0.859474	0.562009	1.23547	0.284175	1
chr11-611	-1.23363	-0.394322	-1.2544	0.855024	0.565766	1.29199	0.169576	1
chr11-623	-0.595058	0.378137	-1.94281	0.857049	0.472787	0.876465	-0.0465737	1
chr11-682	-0.51669	-1.08938	-1.44267	0.71258	0.931977	0.928751	0.475437	1
chr11-744	-0.719682	-1.33877	-0.925746	0.967074	0.365979	1.27302	0.378127	1
chr11-770	-1.45026	-0.644063	-0.562214	1.23356	0.200375	1.26576	-0.0431612	1
chr11-797	-0.587182	-0.830754	-1.56582	1.11596	0.596503	0.863686	0.40761	1
chr11-82	-0.996997	-1.11159	-0.658191	1.38817	0.304844	1.14545	-0.0716861	1
chr11-849	-1.2226	-1.2317	-0.481375	1.06383	0.677303	1.07293	0.121611	1
chr11-990	0.180578	-0.74606	-1.52756	0.541558	-0.496724	1.49301	0.555203	1
chr11-991	-0.817365	-0.843259	-1.28238	1.06752	0.610057	1.20886	0.0565667	1
chr12-1281	-0.0536583	-0.631788	-1.74802	0.0193439	0.31724	1.39697	0.699913	1
chr12-135	-0.808205	-0.937883	-1.38343	0.993772	0.619185	0.885447	0.631116	1
chr12-226	-0.1672	0.176306	0.206407	1.91508	-0.680688	-1.32343	-0.126475	1
chr12-227	-0.350574	-0.792672	-1.70309	0.885266	0.224796	0.925943	0.810334	1
chr12-254	-1.4506	-0.430694	-0.438611	1.65002	0.462549	0.632753	-0.425417	1
chr12-286	-0.252824	-0.726255	-1.54563	-0.180985	0.323654	1.34118	1.04087	1
chr12-328	-0.414824	-1.25746	-0.891972	1.35648	0.761571	0.90557	-0.459366	1
chr12-376	-1.39576	-0.384254	0.100788	1.74031	0.671347	-0.095634	-0.636797	1
chr12-809	0.153396	-1.09886	-1.45382	-0.210172	0.40534	1.19647	1.00765	1
chr12-990	1.0656	-0.437372	-1.5464	-0.841303	-0.010603	0.945702	0.82438	1
chr13-1097	1.07104	-0.432564	-1.85321	-0.411825	0.203444	0.64934	0.773777	1
chr13-139	1.79166	0.196741	-1.22871	-0.645232	-0.777159	0.302926	0.359773	1
chr13-243	-0.100081	-1.25818	-1.42126	0.454535	0.515454	1.27726	0.53227	1
chr13-426	0.0332631	-0.641808	-1.60687	-0.445214	0.57784	1.43117	0.651616	1
chr13-431	-0.385891	-1.40212	-1.04204	0.751626	0.063894	1.32439	0.690139	1
chr13-456	0.109496	-1.23004	-1.28894	-0.0600352	0.470048	1.54295	0.456518	1
chr13-617	0.766343	-1.31608	-1.49136	0.267896	0.117516	0.840039	0.81564	1
chr13-841	-0.244113	-1.29101	-1.32743	0.436282	0.327026	1.12361	0.975627	1
chr13-849	0.0962115	-1.04642	-1.51729	0.0368539	0.493451	1.45459	0.482606	1
chr14-1520	-0.692119	-0.550944	-1.00345	1.97245	0.326025	0.299847	-0.351803	1
chr14-310	-0.278998	-1.08091	-1.50197	0.493369	0.295828	1.13369	0.938993	1
chr14-406	-1.41864	-1.24966	0.302321	1.42683	0.297292	0.275164	0.366694	1
chr14-431	-0.47678	-0.913304	-1.56247	0.813774	0.469742	1.16732	0.501725	1
chr14-621	0.163685	-0.175058	-1.71735	1.7013	0.163685	0.109049	-0.245304	1
chr14-758	0.573921	1.17997	1.1628	-0.0252623	-1.19273	-1.02276	-0.675951	1
chr15-1051	-0.761538	-1.0744	-1.20587	0.155125	0.887968	0.970748	1.02796	1
chr15-119	-0.119492	-1.23905	-1.45059	0.760011	0.385926	1.17554	0.487656	1
chr15-136	-0.8679	-1.18337	-0.998774	0.203888	1.11587	1.04561	0.684676	1
chr15-1487	-0.249878	-1.16082	-1.4535	0.321625	0.79095	1.20313	0.548495	1
chr15-162	-1.26191	-0.965229	-0.475144	1.50822	0.489898	0.845786	-0.141622	1
chr15-281	0.3292	-1.33509	-1.43711	0.631252	0.00114306	0.84929	0.96131	1
chr15-415	-0.997708	-0.91694	-0.366832	1.49083	0.55658	0.974209	-0.740137	1
chr15-509	-0.505044	-0.242117	-0.355815	1.83288	0.916185	-0.878117	-0.767971	1
chr15-577	-0.249727	-0.339211	-1.88675	0.0487272	0.420347	1.19096	0.815655	1
chr15-6	-1.62372	-0.312028	0.137729	1.46704	0.47945	0.579265	-0.72773	1
chr15-989	-1.46054	-0.426434	0.0799563	1.81234	0.495729	-0.143921	-0.357138	1
chr16-100	0.474179	-1.39468	-1.29988	0.108533	0.0543632	0.961706	1.09578	1
chr16-168	-0.571747	-0.716272	-1.16838	1.35031	1.23667	0.4004	-0.530984	1
chr16-196	-0.705198	-1.26347	-0.985895	0.942343	0.277245	1.34935	0.385625	1
chr16-262	0.324285	-1.14654	-1.55993	0.207302	0.136981	1.08467	0.953231	1
chr16-275	-0.139847	-1.13119	-1.57412	0.448256	0.949509	0.914768	0.532625	1
chr16-365	-0.325964	-0.540413	-1.76135	1.38106	0.203012	0.577585	0.466071	1
chr16-367	-1.0112	-0.836565	-0.212326	1.86847	0.638571	0.118372	-0.565318	1
chr16-369	-0.266252	-0.570475	-1.7009	-0.216082	0.921819	1.17694	0.654956	1
chr16-477	-0.613757	0.584781	-1.87314	0.776548	-0.327952	0.673289	0.780235	1
chr16-548	-1.33608	-1.0765	-0.2262	1.2813	0.93677	0.655958	-0.235246	1
chr16-743	0.370054	-1.18947	-1.47658	-0.0823352	0.37853	1.24305	0.756757	1
chr16-863	0.415494	-0.626788	-1.76967	-0.159448	0.0181915	1.17317	0.94905	1
chr17-1072	0.479862	-0.599477	-1.43024	1.07186	-1.00832	0.960659	0.525652	1
chr17-1155	-1.36266	-0.0675457	0.880378	1.62958	-0.12465	-0.133786	-0.821316	1
chr17-1235	0.628147	-0.89512	-1.59196	0.452496	0.626708	1.21701	-0.437276	1
chr17-1896	-1.11706	-0.0162463	-1.01755	1.28447	0.587023	1.05702	-0.777663	1
chr17-314	-0.596514	-0.87421	-1.42396	1.24802	0.088695	0.587645	0.970323	1
chr17-353	-0.859641	-0.715821	-0.784671	0.520418	-0.0502714	1.96321	-0.0732214	1
chr17-412	-0.0531277	-1.12157	-1.45728	1.07361	0.389124	1.14497	0.0242664	1
chr17-426	-0.404746	-0.901101	-1.40694	0.164849	0.252844	1.54748	0.747618	1
chr17-436	0.315767	-0.906664	-1.69183	0.456078	0.679037	1.24028	-0.0926708	1
chr17-489	-1.0139	-0.692454	-1.22077	1.37714	0.0666432	0.765573	0.717769	1
chr17-538	0.201889	-0.695013	-1.75681	0.345127	-0.00963644	1.42524	0.489198	1
chr17-611	-0.0380509	-0.445239	-1.59639	-0.523309	0.359952	1.52947	0.713563	1
chr17-707	-0.679925	-1.00119	-1.24782	0.892232	0.650653	1.3248	0.0612529	1
chr17-886	-0.160447	-0.327786	-1.72982	-0.332309	0.281267	1.36973	0.899367	1
chr17-98	-0.378265	-0.832805	-1.22352	0.183684	0.208591	1.88821	0.154108	1
chr18-141	-1.22262	-0.837312	0.3257	1.61431	0.762805	0.0681203	-0.711006	1
chr18-313	-0.375035	-0.957392	-1.60524	0.61448	0.481308	1.09477	0.747107	1
chr18-472	0.806178	-1.57988	-0.951429	1.32733	0.430643	0.00656913	-0.0394148	1
chr18-708	-0.0736403	0.359291	-1.17248	-1.07709	-0.449704	1.53518	0.878442	1
chr18-810	-0.948931	-0.77904	-1.29829	0.295345	1.1137	1.10173	0.515486	1
chr19-1143	0.319922	-0.312167	-1.99321	0.124091	0.114397	1.24285	0.50412	1
chr19-1670	-0.352932	-0.614147	-1.49067	-0.416784	0.574675	1.40244	0.897421	1
chr19-170	0.343101	-0.644214	-1.59118	-0.246733	-0.233954	1.14008	1.23289	1
chr19-179	-0.656321	-1.07838	-1.21418	0.334609	0.722173	1.45032	0.441777	1
chr19-217	0.437808	-0.716276	-1.84177	0.246487	-0.0314784	1.06763	0.837603	1
chr19-24	-0.000168515	-1.22421	-1.41963	0.0949863	0.843643	1.24707	0.458305	1
chr19-25	0.720372	-0.802421	-1.88787	0.61815	0.598127	0.729857	0.0237866	1
chr19-287	0.0823938	-1.0886	-1.58379	0.262994	0.38922	1.2864	0.651382	1
chr19-331	-0.234115	-1.18113	-1.38094	0.637341	0.126333	1.29499	0.737527	1
chr19-367	-0.317248	-0.749128	-1.59992	0.319599	0.301147	1.51949	0.526064	1
chr19-540	-1.39363	-1.17061	-0.121072	1.29252	0.643778	0.766443	-0.0174298	1
chr19-64	-0.461287	-1.53144	-0.865523	1.15175	0.0650014	0.906672	0.734823	1
chr19-654	0.180806	-1.19269	-1.44367	-0.182392	0.683178	1.13559	0.819179	1
chr19-727	-0.0697355	-1.03382	-1.55183	0.200805	0.526539	1.37752	0.550517	1
chr19-810	0.00816943	-0.372118	-1.98762	0.98605	0.21118	0.914568	0.239773	1
chr19-924	0.494741	-1.00992	-1.34079	-0.581308	0.171498	1.17413	1.09165	1
chr2-1311	0.137202	-0.987441	-1.67125	0.218837	0.405477	1.26569	0.631494	1
chr2-1368	-0.477642	-0.892501	-1.44896	0.404169	0.176376	1.41574	0.822816	1
chr2-142	-0.612774	-0.823657	-1.52034	0.745266	0.238485	1.18138	0.791638	1
chr2-1433	0.512924	0.723722	-2.06	-0.0968153	-0.350955	0.756229	0.514894	1
chr2-1449	0.486296	-1.066	-1.73302	0.244445	0.442282	0.965462	0.660538	1
chr2-1738	0.672032	-1.00893	-1.6455	-0.267749	0.952193	0.680897	0.617063	1
chr2-174	0.422653	-1.01797	-1.67122	-0.0256481	0.408593	1.10078	0.782809	1
chr2-1807	0.0851651	-1.30586	-1.09229	1.57277	0.519746	0.514174	-0.2937	1
chr2-1823	-0.689253	-0.94668	-0.649771	2.00504	0.130405	0.356246	-0.205986	1
chr2-1898	0.550842	-0.953654	-1.59464	-0.342556	0.331644	1.01249	0.99588	1
chr2-2052	-0.300427	-0.986142	-1.46079	0.182821	0.676574	1.45875	0.42922	1
chr2-229	-0.558358	-0.948436	-1.38073	1.36289	0.783129	0.632093	0.109412	1
chr2-2667	-0.0184791	-0.647139	-1.72595	0.134158	1.21038	1.05775	-0.0107179	1
chr2-288	-1.49834	0.143385	-0.510819	1.81248	0.206815	0.18194	-0.335453	1
chr2-387	-1.66142	-0.709605	0.719614	1.45524	0.114097	0.24621	-0.16414	1
chr2-451	-0.485184	-1.20078	-0.640909	1.88592	0.564106	0.0598535	-0.183003	1
chr2-477	0.415328	-0.532375	-1.81612	0.0113271	0.872189	1.20823	-0.15858	1
chr2-57	-0.261295	-1.30245	-1.20967	0.09311	0.407967	1.22325	1.04909	1
chr2-721	0.22548	-0.746881	-1.77454	0.584931	0.792307	1.11143	-0.192728	1
chr2-722	-0.624525	-1.00255	-1.185	-0.047359	0.702719	1.51361	0.643094	1
chr2-764	-0.885565	-1.18486	-0.734962	1.61916	0.566856	0.571323	0.0480433	1
chr2-775	0.785497	0.201513	-1.86344	-0.556825	-0.283739	0.910486	0.806503	1
chr2-796	-0.925431	-1.20448	-1.02111	0.90436	0.519665	1.05186	0.675138	1
chr2-817	-0.905052	-0.0758646	-0.939989	0.527392	-0.884089	0.573976	1.70363	1
chr2-841	-0.76302	0.934406	-0.561113	1.53191	0.285252	-0.0880407	-1.33939	1
chr2-858	-0.0966898	-1.27559	-1.35049	1.22923	0.311072	0.250046	0.932422	1
chr2-89	-0.259905	-1.15665	-1.43565	0.388139	0.535219	0.620793	1.30806	1
chr2-951	0.340323	-0.962629	-1.24218	-0.636891	0.120329	0.907934	1.47311	1
chr2-96	-1.39085	-0.835962	-0.284974	1.63121	0.654716	0.404876	-0.179015	1
chr2-971	-0.887922	-0.85404	-0.230361	1.90671	0.648059	0.0281453	-0.610592	1
chr2-975	0.484965	-1.41903	-1.24796	0.249465	0.0739509	1.37587	0.482744	1
chr3-1034	-0.706687	-1.03075	-0.847252	1.79113	0.630145	0.307259	-0.143841	1
chr3-1243	-0.438909	-0.261321	-1.65679	-0.379713	1.07204	1.22925	0.435443	1
chr3-1258	-0.646828	-1.146	-1.22217	0.192259	0.803477	1.17298	0.846281	1
chr3-132	0.627997	-0.663165	-1.79077	-0.319302	0.301997	1.10472	0.738525	1
chr3-1368	0.955281	0.981074	-1.84976	-0.489155	-0.373084	0.278201	0.497446	1
chr3-1469	0.537993	1.15498	-1.47939	-1.11073	-0.355492	0.773525	0.47911	1
chr3-1478	0.275568	-0.823658	-1.53903	-0.0753312	-0.117982	1.49887	0.781561	1
chr3-155	-0.926213	-0.571282	0.450345	2.03075	-0.2835	-0.0640658	-0.636033	1
chr3-156	0.83531	-0.792469	-1.7238	-0.275792	0.172598	0.9435	0.840658	1
chr3-1593	0.398762	-0.853188	-1.82175	0.210514	0.331964	0.605227	1.12848	1
chr3-2274	1.1585	-0.554556	-1.80824	-0.430144	0.534048	0.500553	0.599843	1
chr3-2334	1.32756	-0.491466	-1.82371	0.0977955	0.23102	0.771091	-0.112289	1
chr3-287	0.327529	-0.681177	-1.82701	0.867722	-0.136829	1.09107	0.358694	1
chr3-292	-0.720327	-0.98571	-1.3052	1.16828	0.482917	1.0562	0.303848	1
chr3-406	-0.931201	-0.503019	-0.593918	1.91059	0.762389	-0.113111	-0.531724	1
chr3-60	-0.023507	-0.557927	-1.8583	0.515281	-0.0220508	1.1662	0.780307	1
chr3-706	-0.142256	-0.50589	-1.68825	0.0165146	0.113094	0.642084	1.56471	1
chr3-749	-0.76762	-0.883606	-1.11558	0.985515	0.0453094	0.195168	1.54081	1
chr3-829	-1.24709	-0.377594	-0.941509	1.61974	0.34384	0.797492	-0.194872	1
chr3-833	-0.999123	-1.17817	-0.963137	1.10543	0.820205	0.77089	0.4439	1
chr3-878	-0.640742	0.888468	-0.538307	1.38235	0.339708	0.138496	-1.56997	1
chr3-88	-0.849484	-0.262686	0.182007	2.12984	-0.390091	-0.121805	-0.687778	1
chr4-1116	1.51415	0.345093	-0.764316	-0.149966	-0.0724269	-1.5755	0.702967	1
chr4-1226	-0.898975	-0.857537	-0.177263	1.88773	0.434524	0.352223	-0.740705	1
chr4-1267	0.647353	-0.486331	-1.93588	-0.173731	0.201715	0.881599	0.865275	1
chr4-1449	-0.494414	-1.05982	-1.34099	1.07172	0.632706	1.13214	0.0586638	1
chr4-1510	0.534852	1.76334	-0.56828	-1.15327	0.518138	-0.34264	-0.752136	1
chr4-165	-0.0986472	-2.0826	0.0739854	0.756548	0.591883	-0.0880237	0.846849	1
chr4-171	0.00461134	-1.50929	-1.28818	0.588061	0.482346	0.88019	0.842262	1
chr4-1744	-0.375293	-0.5349	-1.40473	-0.0860385	-0.254942	1.34319	1.31271	1
chr4-178	-0.497206	-1.19751	-1.3675	0.969589	0.718353	0.842466	0.531807	1
chr4-1794	-1.53987	-0.294139	-0.292291	1.79256	0.443321	0.0884529	-0.198029	1
chr4-1874	-0.647306	-1.20617	-1.15263	1.13302	1.03932	0.209394	0.624359	1
chr4-1945	0.0189368	-0.776408	-1.78915	0.469632	0.689677	1.21195	0.175354	1
chr4-2129	0.711776	-0.791037	-1.32566	-0.980266	0.838541	0.419664	1.12698	1
chr4-246	0.0534945	-1.04271	-1.50528	-0.108663	0.435454	1.29967	0.86803	1
chr4-2575	-0.482048	1.59615	-1.0016	0.688304	-0.607833	0.726587	-0.919562	1
chr4-316	-1.05909	0.484689	-1.67763	0.726566	0.304739	1.09157	0.12916	1
chr4-334	1.97297	0.442122	-0.945035	-0.38133	-0.76266	-0.50844	0.182375	1
chr4-370	0.836215	-0.4659	-1.67672	1.23855	0.615916	0.0490421	-0.597095	1
chr4-375	-0.904614	-0.843024	-1.20827	1.26106	0.282781	1.12069	0.291375	1
chr4-400	-0.790646	-0.921282	-1.15655	0.810259	0.559872	1.48945	0.00889919	1
chr4-415	-0.411974	-1.07186	-1.42948	0.674741	0.191798	1.1835	0.86328	1
chr4-463	0.754407	-0.676962	-1.83801	0.0837761	-0.0993918	0.889567	0.886613	1
chr4-679	-0.772289	1.2443	0.615344	-0.0727246	-1.7773	0.277057	0.485613	1
chr4-714	0.661512	-0.869038	-1.40742	-0.00306877	-0.40853	0.462809	1.56373	1
chr4-895	-0.212312	-1.11789	-1.34893	0.14872	0.322954	1.50545	0.702009	1
chr4-90	0.734445	-0.940035	-1.71235	0.849413	0.0622181	0.957618	0.0486925	1
chr4-904	-0.770391	-0.821988	-1.45367	0.528932	0.990183	1.07305	0.453881	1
chr5-1135	0.931781	-0.0612836	-2.10666	0.133063	0.265788	0.772985	0.0643308	1
chr5-1373	0.748333	-0.197892	-1.93045	1.08567	0.139846	0.558929	-0.404443	1
chr5-1426	0.688793	0.128939	-2.1131	0.139403	-0.195463	0.866691	0.484734	1
chr5-181	-1.39973	-1.19117	-0.213815	1.37694	0.489554	0.48342	0.454794	1
chr5-197	-0.968867	-0.225383	-1.42776	1.3434	0.443397	0.975219	-0.140007	1
chr5-2011	-0.240818	1.3638	-1.56683	0.531513	-0.639327	0.901809	-0.350144	1
chr5-211	-1.22696	-0.614036	-1.00584	0.955136	0.247166	1.44684	0.197705	1
chr5-2148	-0.290221	-0.735159	-0.255885	2.13047	0.289199	-0.428996	-0.709407	1
chr5-28	-1.34569	-0.335868	-1.25276	1.09213	0.745194	0.828829	0.268164	1
chr5-302	0.653415	-0.921705	-1.56589	-0.563264	0.643319	0.907858	0.846267	1
chr5-306	-1.69989	0.805764	-0.620773	0.434654	-0.526022	0.40307	1.20319	1
chr5-388	-1.41438	-0.84439	0.326089	1.61431	0.421889	0.390313	-0.493835	1
chr5-447	0.157873	-0.864286	-1.80216	0.797391	0.511079	1.02617	0.173928	1
chr5-576	-0.405137	-1.31899	-1.0961	0.883697	0.156024	1.39241	0.388093	1
chr5-599	-1.42845	-0.740558	-0.41546	1.42559	0.936761	0.500941	-0.278824	1
chr5-76	1.47776	0.252492	-1.89749	0.368979	-0.0322548	-0.0696457	-0.0998461	1
chr5-80	0.145175	-0.474405	-1.86701	0.420223	-0.236996	0.93847	1.07455	1
chr5-804	-0.831493	-1.22862	-0.973009	0.52559	0.346631	1.32663	0.834272	1
chr5-933	-0.498642	0.210327	-1.33522	1.26433	0.536453	0.916933	-1.09418	1
chr6-1040	-0.135865	0.54101	-1.61385	-0.718491	-0.290089	1.22217	0.995116	1
chr6-1098	-0.0926381	-1.00299	-1.41313	-0.112037	0.239909	1.39551	0.985369	1
chr6-1251	-0.507926	-1.21	-1.00276	1.3967	0.421124	1.05835	-0.155479	1
chr6-1264	0.82746	-0.639189	-1.4527	-0.48346	-0.383514	1.33416	0.797243	1
chr6-1521	-1.40843	-0.617039	-0.769596	1.29231	0.965741	0.653476	-0.116461	1
chr6-181	-0.925258	-1.17672	-0.992315	0.69613	0.332785	1.18484	0.880536	1
chr6-293	0.0340359	-0.774041	-1.57992	0.0384276	-0.120772	1.1693	1.23298	1
chr6-391	-0.999653	-0.24024	-0.283445	2.07954	0.353	-0.464574	-0.444633	1
chr6-478	0.725967	-0.589651	-1.37197	-0.75493	0.027389	1.59203	0.371169	1
chr6-490	1.08072	1.29779	-0.894509	-0.842671	-1.1807	0.0482893	0.49107	1
chr6-638	0.0667372	-1.13948	-1.64804	0.821238	0.454183	0.889829	0.555525	1
chr6-674	-1.34917	-0.514168	1.01509	1.5077	0.310009	-0.333499	-0.635968	1
chr6-784	-0.967973	-1.14615	-0.991061	1.13855	0.592471	0.98346	0.390703	1
chr6-828	-0.763813	-1.20029	-1.11919	0.883945	0.396849	1.18405	0.618444	1
chr7-102	-0.438219	-1.02134	-1.45638	0.482187	0.35153	1.28597	0.796247	1
chr7-1190	0.315123	-0.881535	-1.6008	-0.225919	0.190047	1.25495	0.948143	1
chr7-1230	-0.137477	-1.06353	-1.49334	0.218699	0.546566	1.4188	0.510284	1
chr7-1251	1.71647	-0.193284	-1.42946	-0.742264	-0.000556212	-0.000556212	0.649655	1
chr7-1290	-0.976656	-0.976656	-1.10382	1.17101	0.710793	0.979251	0.196081	1
chr7-1325	-0.0752384	-0.814695	-1.51562	-0.219454	0.261971	1.43125	0.931794	1
chr7-1328	-0.807567	-1.29397	-0.537526	1.71227	0.64187	0.13595	0.148964	1
chr7-1512	1.44872	-0.771686	-1.62523	0.147516	0.159453	-0.13302	0.774244	1
chr7-153	-0.555183	-0.677197	-1.59552	1.37565	0.454115	0.712059	0.286077	1
chr7-1553	-0.527681	-0.987312	-1.06531	0.828929	1.54484	0.611648	-0.405112	1
chr7-1703	-0.826948	-0.572932	-1.23077	1.50967	1.07817	0.145152	-0.102351	1
chr7-1922	-0.847704	-0.798473	-1.14309	0.670779	1.32156	1.04001	-0.24308	1
chr7-195	-0.660963	-0.826401	-1.52272	0.451022	0.727059	1.19112	0.640884	1
chr7-1961	-1.31372	-1.03751	-0.693067	0.921924	0.954418	0.954418	0.213537	1
chr7-2322	-0.901768	-0.894629	-0.137929	1.86625	0.342147	0.467074	-0.741148	1
chr7-262	-0.572146	-0.752259	-1.4109	1.38849	0.702602	0.815588	-0.171378	1
chr7-2650	-0.416232	-1.05777	-1.29834	1.54044	0.508644	0.107686	0.615566	1
chr7-276	1.08893	-0.894234	-1.72365	0.573201	-0.199506	0.514716	0.640547	1
chr7-542	-0.334121	-0.617136	-1.77909	1.1015	0.356138	0.946453	0.326248	1
chr7-707	0.0335662	-1.055	-1.58784	0.331217	0.367823	1.33925	0.570985	1
chr7-735	-0.186256	-0.458083	-1.89902	0.375235	0.180281	1.00253	0.98531	1
chr7-77	-0.47554	-1.19881	-1.12648	1.24201	0.363626	1.18014	0.0150629	1
chr7-778	0.395347	-1.81923	-0.702462	1.20883	-0.140131	0.513815	0.543827	1
chr7-783	0.94138	-0.948061	-1.67765	-0.246536	0.48305	0.553203	0.894612	1
chr7-812	0.911797	-0.427792	-1.97646	-0.169363	0.260823	0.723907	0.677092	1
chr7-858	-0.268539	-1.325	-1.28241	0.279028	0.583917	1.20995	0.803056	1
chr7-98	-0.972927	-1.43844	-0.193828	1.49245	0.057038	0.809636	0.246071	1
chr7-990	-0.693249	-0.694176	-1.60673	0.870598	0.49446	1.06608	0.563017	1
chr8-1082	-0.126125	-0.154302	-2.04059	0.966515	0.0460671	0.609606	0.698833	1
chr8-1086	-0.877664	-0.923873	-1.16206	0.656883	0.706872	1.43823	0.16161	1
chr8-1090	0.656792	-0.908278	-1.51849	-0.542638	0.308102	0.861809	1.1427	1
chr8-1253	-0.078854	-0.239036	-1.86539	0.889453	-0.335001	1.15137	0.477454	1
chr8-1307	0.208917	-1.09239	-1.42444	-0.361178	0.554221	1.23073	0.884141	1
chr8-1314	0.702509	-0.814446	-1.70006	-0.283425	0.202623	0.804562	1.08823	1
chr8-1334	-1.17729	0.81389	-0.872503	1.24261	-0.832311	0.966285	-0.140672	1
chr8-135	-0.938801	-0.915855	-1.2371	0.955263	0.706845	1.1119	0.317756	1
chr8-158	1.07418	-0.0855685	-1.73613	-0.680243	-0.198584	0.816399	0.809941	1
chr8-1604	-1.11701	-0.0733501	-0.787487	1.90909	0.075608	0.484644	-0.491486	1
chr8-1665	1.71801	-0.0125296	-1.22694	-0.899725	-0.474681	0.216859	0.67901	1
chr8-1701	0.589162	-0.792006	-1.38053	-0.897791	0.534034	0.715806	1.23132	1
chr8-1842	0.0494327	-0.86968	-1.36903	-0.509408	0.878059	1.49304	0.327596	1
chr8-1964	-1.05087	0.0944634	1.27893	1.37163	-0.0785724	-0.97877	-0.636819	1
chr8-202	0.817539	-0.438	-1.90137	-0.423002	0.449019	0.635422	0.860391	1
chr8-210	-0.295771	-0.972295	-1.61626	0.946467	0.733109	0.915362	0.289383	1
chr8-223	-0.765344	-0.946011	-0.827958	1.6329	0.491501	0.855445	-0.440534	1
chr8-2617	-0.0904161	-1.17889	-1.25539	-0.281333	0.610309	1.38406	0.811658	1
chr8-281	-0.649662	-1.00674	-1.30421	0.5178	0.369065	1.4299	0.643842	1
chr8-394	-0.229041	-0.716998	-0.70206	2.03149	0.348541	-0.826539	0.0946039	1
chr8-444	0.517663	-0.418314	-2.01388	-0.0231566	0.310747	0.612531	1.01441	1
chr8-514	-1.81602	1.24235	-0.653807	0.562154	-0.124763	0.185945	0.604142	1
chr8-599	-1.98544	-0.168304	0.130139	1.03871	0.526058	0.754705	-0.295865	1
chr8-755	0.0130857	-0.976265	-1.62184	0.300658	0.255041	1.33234	0.696982	1
chr8-839	-0.892921	-0.942163	-0.200251	1.83673	0.819058	-0.172347	-0.448102	1
chr8-86	-1.046	-0.934157	-0.0935923	1.76295	0.831146	-0.0476791	-0.47267	1
chr9-1076	-1.86714	-0.266086	-0.0786426	1.42713	0.184152	0.605121	-0.00453707	1
chr9-1079	-1.24565	-1.30579	-0.00972105	1.25469	0.678665	-0.191708	0.819507	1
chr9-121	0.384452	-0.986659	-1.23714	-0.801197	0.447291	1.32136	0.871891	1
chr9-1241	-1.2371	-1.02156	-0.856734	0.891438	0.821958	1.04663	0.355373	1
chr9-1250	-0.208976	-1.21358	-1.31563	0.321932	0.729133	1.43271	0.254409	1
chr9-1671	-0.873475	1.79137	-0.352449	0.736967	0.182991	-0.408053	-1.07735	1
chr9-1819	-0.612365	-0.69526	-0.738889	1.59308	1.20478	0.0268007	-0.778155	1
chr9-2000	-0.448151	-0.635437	-0.366213	2.11826	0.327334	-0.205263	-0.790534	1
chr9-2032	-0.601323	0.267634	-1.24308	1.91786	0.319453	-0.437895	-0.222649	1
chr9-2440	0.444495	-1.10752	-1.34063	-0.48185	0.260037	1.07828	1.14719	1
chr9-249	-0.868535	-0.429418	-0.387529	2.17206	0.0602548	-0.414974	-0.131859	1
chr9-285	-0.559377	-0.968944	-1.13907	-0.20922	0.366874	1.00688	1.50286	1
chr9-295	-1.79209	-0.427513	-0.0195693	1.45641	0.280744	0.624711	-0.122684	1
chr9-31	-0.980479	-1.39088	-0.659181	1.25781	0.429586	0.69351	0.649635	1
chr9-315	-1.12226	-0.0863566	-0.00285785	1.92109	0.471172	-0.342072	-0.838715	1
chr9-334	0.7175	-0.11135	-2.07369	0.662609	-0.300723	0.679076	0.426579	1
chr9-35	-0.715893	1.14299	-1.45198	-0.326514	-0.34785	1.29767	0.401571	1
chr9-3577	-0.446223	-0.939771	-1.34209	0.00470046	0.608175	1.56237	0.552838	1
chr9-367	0.0887229	-1.2048	-1.42597	0.374446	0.782708	1.32307	0.0618242	1
chr9-368	0.209744	-1.34227	-1.43891	1.2086	0.410895	0.500624	0.451322	1
chr9-578	1.40303	-0.641863	-1.29709	-0.814008	-0.211799	0.852045	0.709683	1
chr9-58	-0.468301	-0.667111	-1.1054	1.99197	-0.1859	0.308866	0.12587	1
chr9-592	-1.02482	0.472477	-1.28922	0.878907	-0.775519	0.569174	1.169	1
chr9-625	0.67429	-1.00964	-1.28883	-0.691634	0.146402	1.16187	1.00754	1
chr9-674	-1.06527	-0.464802	-0.611656	1.91748	0.6676	-0.0568765	-0.386481	1
chr9-696	0.228434	-1.0266	-1.50886	-0.268642	1.07774	1.11066	0.387268	1
chr9-726	0.531017	-0.674184	-1.60086	-0.229066	1.31713	0.918868	-0.262906	1
chr9-728	-1.21426	-0.476883	-1.29619	0.270016	0.906404	0.700626	1.11028	1
chr9-743	1.46624	-0.0920225	-1.64217	-0.783681	0.435121	0.583416	0.0331016	1
chr9-746	-1.20936	0.186674	-0.147346	1.95343	-0.152241	0.154862	-0.786023	1
chr9-788	-1.26207	-1.08296	-0.483471	0.861088	0.607552	1.3747	-0.0148383	1
chr9-827	-0.204024	-0.829706	-1.74785	0.919562	0.320867	0.969132	0.572021	1
chr9-855	2.0543	0.224939	-0.651095	-0.283218	-0.931655	-0.57523	0.161956	1
chr9-870	0.242549	-1.12935	-1.14622	-0.621797	0.277472	1.36533	1.01202	1
chr9-876	-1.16312	-1.22095	-0.736153	1.04089	0.794799	0.835057	0.449484	1
chr9-895	-0.0403098	-1.21819	-1.43129	0.503711	0.65405	1.31861	0.213416	1
chr9-980	0.314263	0.0433412	-1.68295	-1.01012	0.422856	0.816925	1.09568	1
chrX-49	1.06655	-0.567324	-1.97438	0.209245	0.551397	0.216934	0.497575	1
chrX-734	0.767858	-0.959216	-1.58817	1.25402	0.557074	0.1899	-0.22147	1
chrX-74	-0.923489	-0.460727	-1.12817	1.45261	0.614303	0.956034	-0.510563	1
chr1-1025	-0.879524	0.368657	1.8345	0.329306	-0.835869	0.131933	-0.949004	2
chr1-1059	-0.514987	0.833639	1.81719	-0.146781	-1.11152	-0.220171	-0.657377	2
chr1-1072	-0.773389	1.34054	1.36768	0.187241	-0.6662	-1.04068	-0.415188	2
chr1-1077	-1.55504	0.856342	1.56415	-0.0602925	-0.607635	-0.0295182	-0.168002	2
chr1-1089	-1.16462	-0.909522	1.7197	0.658693	0.0445501	0.251256	-0.600061	2
chr1-1144	-0.622191	0.714963	1.75936	-0.545516	-1.20306	-0.409594	0.306033	2
chr1-1172	1.27164	1.38019	-0.702059	-0.0882395	-1.35941	-0.210563	-0.29156	2
chr1-1328	0.175973	1.77265	0.823986	-0.565448	-1.00913	-0.813561	-0.384471	2
chr1-1492	-0.0733161	1.96457	0.228926	-0.176557	-1.28677	-0.628423	-0.0284287	2
chr1-1640	-0.110427	0.856797	1.58618	-0.279559	-1.59826	-0.197635	-0.257096	2
chr1-1761	-0.883328	1.34165	1.1832	0.439296	-1.14291	-0.66982	-0.268089	2
chr1-1843	-0.630854	0.452799	2.04314	0.0367205	-0.623457	-0.551337	-0.727014	2
chr1-1887	1.27949	0.315971	1.16361	-1.09786	-1.27665	-0.193934	-0.190623	2
chr1-1894	-1.04731	-0.0452291	1.60051	1.15398	-0.31703	-0.63463	-0.710296	2
chr1-2096	-0.420158	1.61743	0.990754	0.21453	-0.981853	-1.0317	-0.389002	2
chr1-211	-1.02336	0.875649	1.21547	-0.534527	-1.4177	0.337747	0.546729	2
chr1-232	-0.556107	1.4149	-0.359006	-0.143133	-1.4501	-0.100897	1.19434	2
chr1-2445	-0.443705	0.0775493	1.92816	0.555623	-0.653441	-1.10067	-0.363512	2
chr1-267	-0.0212781	-1.10689	-1.66454	0.842734	0.777343	0.557556	0.615076	2
chr1-317	-0.412666	1.02381	1.75154	-0.27589	-0.917233	-0.821686	-0.347877	2
chr1-3984	-0.318564	1.6274	0.73348	-0.915583	-1.03821	-0.673548	0.585032	2
chr1-4519	-0.160514	1.9836	0.452827	-1.07795	-0.614077	-0.54192	-0.0419693	2
chr1-486	-0.982613	0.711529	1.79262	0.234832	-0.893875	-0.220763	-0.641729	2
chr1-543	-0.0350708	0.666345	1.57318	-0.125253	-1.26944	-1.15483	0.345072	2
chr1-606	-1.70259	0.654818	0.935517	0.238396	-1.04172	0.114241	0.801337	2
chr1-645	-0.40408	1.22667	1.47425	0.20451	-0.866056	-0.939363	-0.695927	2
chr1-654	0.290019	-0.764686	-0.292481	1.00694	-1.35408	-0.385544	1.49983	2
chr1-761	0.508807	1.73256	0.685499	-0.662595	-0.548072	-1.02743	-0.688771	2
chr1-783	1.2681	1.18666	0.306119	-0.615146	-1.47024	-0.584606	-0.0908903	2
chr1-818	-0.361798	1.27464	1.34478	-0.618954	-1.13716	-0.813768	0.31226	2
chr10-1037	-0.107335	1.51215	1.19	-0.183248	-1.15747	-0.878146	-0.375951	2
chr10-1161	-1.37453	0.0457557	-0.0235122	1.23929	-0.345578	1.31271	-0.854134	2
chr10-1304	-1.37241	0.654707	1.77265	-0.0926472	-0.659648	-0.318706	0.0160588	2
chr10-1331	-1.25805	-0.177919	1.24309	1.22769	0.111621	0.00278687	-1.14922	2
chr10-1569	1.04496	1.63751	-0.422997	-0.120454	-1.08	-0.92067	-0.138356	2
chr10-1615	-0.0485302	1.81579	0.321878	-0.817996	-1.32347	-0.269547	0.321878	2
chr10-1685	-1.05243	1.23989	0.902881	0.567499	-1.45782	-0.290494	0.0904741	2
chr10-1743	-1.04566	0.764779	1.07625	-1.32988	-0.333166	-0.239723	1.1074	2
chr10-186	-1.01715	0.26756	1.92575	0.397867	-0.875831	-0.25917	-0.43903	2
chr10-1951	-0.714198	-1.33479	-0.400188	0.836033	-0.601476	1.23985	0.974767	2
chr10-2042	0.760313	0.940381	0.0806989	-1.20011	-1.24658	-0.478385	1.14368	2
chr10-207	0.372081	0.495463	-1.99657	-0.0563642	-0.379054	0.422248	1.1422	2
chr10-2271	-1.31703	0.233221	1.95473	0.101994	-0.256098	-0.189373	-0.527448	2
chr10-288	0.202373	1.70825	0.0510091	0.652584	-1.33843	-0.577734	-0.698049	2
chr10-2881	-0.234805	1.66702	0.974305	-0.766939	-1.0393	-0.729155	0.128873	2
chr10-2895	-0.83024	0.230285	1.57833	-1.18375	-0.391889	-0.42017	1.01743	2
chr10-3368	-1.12901	-1.25862	-0.331053	0.329491	0.265467	1.60842	0.515318	2
chr10-353	-0.32662	0.670502	1.76954	0.308007	-1.20186	-0.488429	-0.731143	2
chr10-3830	-0.0659927	-1.67332	1.45907	0.180802	-0.572238	0.826264	-0.154586	2
chr10-409	-0.466612	1.08609	1.37494	0.0038304	-1.62444	-0.228953	-0.144859	2
chr10-411	0.022259	0.723417	1.36398	-1.00091	-1.39737	-0.412286	0.700911	2
chr10-702	-0.560756	0.967641	1.49115	0.480239	-1.13641	-0.96191	-0.279948	2
chr10-84	-1.13862	1.45671	0.0541245	-1.0506	-0.709996	0.635188	0.753187	2
chr10-858	-0.813592	0.210573	1.62542	1.04001	-0.728553	-0.940535	-0.393327	2
chr10-912	-0.764506	1.46905	1.33422	-0.122449	-1.02855	-0.372049	-0.515709	2
chr11-1248	0.963143	1.60423	0.233673	-0.727337	-1.15307	-0.744765	-0.175877	2
chr11-1573	-1.25452	1.15559	1.38642	0.387509	-0.492005	-0.395696	-0.787299	2
chr11-1973	0.271906	1.16199	0.441556	0.130143	-1.90566	0.553107	-0.653038	2
chr11-2051	-1.55182	-0.0131	1.78697	0.164797	-0.511946	0.287675	-0.162571	2
chr11-2157	-0.944784	-0.411452	1.95901	-0.0156721	-0.856177	-0.272212	0.541289	2
chr11-2232	1.45763	1.27304	-0.227025	-0.789284	-1.15634	-0.0700172	-0.487998	2
chr11-266	-0.817214	-0.169223	0.440047	0.0591546	-1.6683	1.08093	1.0746	2
chr11-2792	-0.233183	0.487334	0.082599	-1.40069	-0.682394	-0.0619492	1.80828	2
chr11-3254	-0.94786	-0.950949	-0.410386	-0.496876	0.142532	1.00434	1.6592	2
chr11-3595	-1.3544	0.0858315	1.36932	-0.159721	-1.19418	0.474188	0.778952	2
chr11-3617	-1.02782	-0.279327	0.493182	-1.33402	0.0248735	1.60391	0.519199	2
chr11-3746	-0.498538	0.29435	1.99038	0.290389	-0.925021	-0.799584	-0.351976	2
chr11-4147	-1.66513	1.24273	0.455238	-1.01704	0.112849	0.279152	0.592194	2
chr11-4238	-0.811293	0.980403	1.67859	0.253937	-0.576931	-0.722116	-0.802593	2
chr11-5404	-0.411027	-0.500845	1.92126	0.547038	-0.183486	-1.24035	-0.132589	2
chr11-542	-1.08885	-0.305658	2.0174	0.352285	-0.604053	-0.401439	0.0303132	2
chr11-5438	-0.851275	1.68326	-0.311128	-0.712776	-0.989774	0.308655	0.873039	2
chr12-1038	-0.918964	0.259231	1.54186	1.09909	-0.316268	-0.740549	-0.924404	2
chr12-1195	0.934523	0.970755	-0.31386	-1.78623	-0.695951	0.529375	0.361386	2
chr12-1330	1.40452	1.20929	0.315888	-1.13138	-0.694225	-0.335593	-0.768498	2
chr12-1619	-0.912411	0.897485	1.42326	-0.20126	-0.912411	-0.989929	0.695262	2
chr12-166	-0.487193	0.236353	1.87255	0.659335	-0.621487	-0.863583	-0.795979	2
chr12-180	-0.958267	0.345419	1.67148	0.918206	-0.577901	-0.618921	-0.780017	2
chr12-1930	-0.121794	1.20701	0.143966	-0.921202	-1.24224	-0.449211	1.38347	2
chr12-215	-1.18347	-0.184301	1.94704	-0.338915	-0.543403	-0.247477	0.550529	2
chr12-2239	0.296594	1.24237	-0.168708	-1.50139	-0.226871	-0.813556	1.17156	2
chr12-233	-0.875223	0.654411	1.5059	0.940916	-0.766881	-0.733977	-0.725149	2
chr12-281	-0.451313	1.62009	-0.257724	0.242843	-1.60547	-0.202413	0.65399	2
chr12-396	-0.44958	0.784124	1.94895	-0.397922	-0.768641	-0.634939	-0.481992	2
chr12-436	-0.799706	1.29551	1.491	0.0464013	-0.474897	-0.686424	-0.871886	2
chr12-4479	1.79195	0.390405	-1.09281	-1.04723	-0.409125	-0.0520901	0.418891	2
chr12-539	-1.32035	0.41705	1.77288	0.40739	-0.816654	-0.210152	-0.250171	2
chr12-631	-0.528982	-0.421588	2.08818	0.430205	-0.178849	-0.683452	-0.705519	2
chr12-673	-1.3092	-0.49311	0.0882301	1.7184	-0.270448	0.830773	-0.564644	2
chr12-709	1.11179	1.0481	0.338668	-0.977587	-1.37565	-0.660908	0.515584	2
chr13-1132	-0.967577	0.452863	1.59058	0.868068	-0.496373	-0.348866	-1.09869	2
chr13-122	-0.601602	0.117774	1.91462	0.190985	-1.16819	-0.70346	0.249872	2
chr13-1370	1.66676	0.633983	-0.9612	-0.66466	-1.15037	0.143157	0.33233	2
chr13-1848	-0.0515416	1.38461	1.10099	0.410471	-0.928464	-0.988596	-0.927462	2
chr13-230	-0.496047	1.93302	0.740987	-0.467578	-0.95431	-0.541047	-0.215028	2
chr13-2479	0.429367	1.13921	0.0173132	-1.53048	-1.07688	1.00763	0.0138505	2
chr13-2507	0.683917	1.34028	0.194847	-1.16396	-1.10848	-0.719277	0.772684	2
chr13-3341	-0.448744	-0.236381	2.01556	0.542285	-0.280623	-0.937622	-0.654471	2
chr13-414	-0.51947	0.613065	0.632549	0.4237	-1.87425	-0.344718	1.06912	2
chr13-521	0.500372	1.49087	0.466559	-0.0616304	-1.34246	-1.21537	0.161655	2
chr13-548	-0.297732	-0.19166	0.448703	-0.309518	-1.55489	0.13245	1.77264	2
chr13-648	0.365783	1.08842	0.433296	-0.781933	-1.1145	-1.1445	1.15343	2
chr13-678	-1.26666	-0.610952	-0.766379	0.631653	-0.386717	1.13355	1.2655	2
chr13-82	0.407922	1.33774	0.290457	-0.0183834	-1.65827	-0.936325	0.57686	2
chr13-932	-0.00917387	0.928049	0.303234	1.47997	-1.10954	-1.21889	-0.373649	2
chr14-108	-1.29475	1.62631	0.81847	0.328634	-0.553585	-0.174026	-0.751058	2
chr14-1187	1.0546	-0.233427	1.63445	-0.080748	-0.764553	-1.17549	-0.434833	2
chr14-13	-0.50757	1.37235	0.722847	-0.840897	-1.36929	-0.218186	0.840744	2
chr14-1459	-1.68579	-0.0254532	1.17868	0.657869	-0.779261	0.834083	-0.180131	2
chr14-1547	-0.67818	-0.222963	1.95964	0.730147	-0.511538	-0.497313	-0.779791	2
chr14-1736	-1.12956	-0.0911407	1.97552	0.411103	-0.703674	-0.376198	-0.0860504	2
chr14-1756	-1.37866	-0.539179	0.449639	-0.765453	-0.134148	1.49955	0.868246	2
chr14-1793	1.1779	0.809616	1.08876	-0.557951	-1.20068	-0.384366	-0.93327	2
chr14-1886	-0.626011	1.77658	0.832163	-0.762007	-0.952778	-0.476794	0.20885	2
chr14-20	-0.633581	1.81745	0.0356947	0.187397	-1.44861	-0.261761	0.303405	2
chr14-2124	-0.671289	1.02875	1.14725	1.0014	-0.680404	-0.767001	-1.0587	2
chr14-2211	0.842834	1.57638	0.147899	-1.01541	-1.22165	-0.485061	0.155011	2
chr14-2250	-1.09839	0.341225	1.8493	0.423	-0.75037	-0.716138	-0.04863	2
chr14-309	-1.43059	0.177192	1.39795	1.12284	-0.618308	-0.0857984	-0.563285	2
chr14-3136	-0.389952	2.23292	-0.374324	-0.590509	-0.298789	-0.048744	-0.530602	2
chr14-350	-1.53474	0.521014	1.61651	-0.328123	-0.671972	-0.0482226	0.445535	2
chr14-409	-1.24685	0.272915	1.86683	0.443392	-0.694902	-0.33866	-0.30273	2
chr14-671	-1.35222	-0.273521	1.49365	1.1021	0.0403663	-0.241545	-0.768824	2
chr14-693	-1.08328	0.325586	1.66881	0.906303	-0.56148	-0.699505	-0.55643	2
chr14-924	-1.00523	0.659003	1.30445	1.11461	-0.359785	-0.941949	-0.771096	2
chr15-1435	0.623073	1.37708	0.624537	-1.33148	-1.21582	-0.227561	0.150173	2
chr15-1444	-0.501836	1.71178	0.99685	-0.482172	-1.12828	-0.563637	-0.0327066	2
chr15-1574	-0.80808	-0.680371	1.28977	1.55142	-0.250523	-0.283228	-0.818982	2
chr15-179	-1.63103	-0.141638	1.55183	0.748735	-0.53408	0.184246	-0.178057	2
chr15-2771	-1.93079	-0.225585	1.2932	0.0485635	0.731195	0.106135	-0.0227152	2
chr15-2909	-0.592739	0.255157	1.83556	0.736803	-0.803459	-0.743254	-0.688065	2
chr15-535	-1.71782	0.710709	1.06947	0.0960515	-1.0003	0.286721	0.555163	2
chr15-550	-1.00547	1.05205	1.68418	-0.273228	-0.890104	-0.189326	-0.378107	2
chr15-56	-0.761412	-0.868181	-0.13184	0.361508	-1.0314	1.71515	0.716179	2
chr15-651	0.459454	1.75498	0.695808	-0.490379	-0.816194	-0.928848	-0.674823	2
chr15-66	-1.42465	0.511071	1.60798	0.048649	-0.732091	-0.546406	0.535447	2
chr15-744	0.0314474	1.22621	1.21277	0.25578	-1.22465	-1.15827	-0.343281	2
chr15-789	-0.682433	1.19935	1.6685	-0.285859	-0.576162	-0.555426	-0.767969	2
chr15-945	-1.03314	-0.60754	1.57678	1.11658	-0.0628688	-0.0845913	-0.905219	2
chr16-1516	-1.26611	0.887221	1.25374	0.916067	-0.848677	-0.602631	-0.339616	2
chr16-1543	0.0645372	-0.916428	1.60052	-0.103259	-0.774446	1.05841	-0.929335	2
chr16-16	-0.658832	0.698081	1.94285	-0.411419	-0.845968	-0.642011	-0.0827044	2
chr16-1659	1.31553	0.376332	-0.356697	-1.49696	-0.743574	-0.17853	1.08391	2
chr16-1711	-0.982372	0.224369	1.6009	-0.236497	-0.873219	-0.751939	1.01876	2
chr16-2422	1.67532	-1.29503	0.0822241	-0.668071	-0.698905	0.164448	0.740017	2
chr16-254	-0.840566	1.24121	1.47565	0.234694	-0.773583	-0.785922	-0.55148	2
chr16-30	-1.47265	-0.154761	1.81461	0.461941	-0.434042	-0.319248	0.104144	2
chr16-401	-0.134094	1.49412	1.07036	-1.05908	-1.10313	-0.472799	0.204612	2
chr16-440	1.47403	1.07044	0.0659986	-0.764546	-1.34203	-0.538741	0.0348532	2
chr16-5164	0.463552	0.307976	-0.869954	-1.38113	1.73038	-0.136526	-0.1143	2
chr16-522	-0.940148	0.961385	1.34692	0.851115	-0.668967	-0.730228	-0.820077	2
chr16-528	-0.781793	0.916639	1.8211	-0.109365	-0.821255	-0.612897	-0.412431	2
chr16-83	-0.97304	-0.501936	1.62615	-0.0238701	-1.13549	0.0805618	0.92762	2
chr16-872	-0.911813	0.746873	1.91771	-0.171909	-0.688215	-0.571945	-0.320703	2
chr16-877	-0.838655	1.33731	1.37382	-0.278017	-0.853691	-0.890207	0.149442	2
chr16-906	-1.25334	-0.362347	1.846	0.62358	0.0881481	-0.313217	-0.628814	2
chr17-1144	-0.985009	0.169976	1.94975	0.506018	-0.711198	-0.517041	-0.412495	2
chr17-1148	1.91996	-0.411994	-0.205461	-0.727428	-0.626038	0.793411	-0.742448	2
chr17-123	0.602552	1.13332	0.528662	-0.255799	-2.00082	0.0422226	-0.0501393	2
chr17-137	-1.45979	-0.3002	1.5057	0.281694	-0.945115	0.215872	0.701834	2
chr17-138	-0.88054	-0.261883	-0.915145	0.0394272	-0.667007	0.977119	1.70803	2
chr17-1518	-1.22471	0.167598	1.46388	-0.178325	-1.2321	0.130666	0.872984	2
chr17-155	-0.666603	0.221107	1.1673	-0.357471	-1.70261	0.335987	1.00229	2
chr17-159	-1.05124	-0.0523288	1.53077	1.09079	-0.782827	0.120296	-0.855456	2
chr17-1725	0.166618	1.14999	1.38848	-0.503121	-1.46036	-0.545592	-0.196021	2
chr17-1736	-0.0841453	1.51193	1.26397	-0.594388	-1.02944	-0.785058	-0.282871	2
chr17-1854	0.798983	0.139329	-0.00621042	0.953974	-1.79805	-0.817075	0.729049	2
chr17-2385	-1.29497	0.690044	1.34969	-1.11866	-0.56845	0.413418	0.528932	2
chr17-2398	-0.665803	1.04649	1.63616	-0.828338	-0.507047	-0.892597	0.211135	2
chr17-2495	-0.654869	1.24764	-0.750841	-1.25893	0.39518	-0.25969	1.28151	2
chr17-321	0.228158	1.333	0.446939	-1.52574	-1.08089	0.683953	-0.085429	2
chr17-324	-0.612267	1.67535	0.543715	-0.544943	-1.27119	-0.437509	0.646851	2
chr17-355	-0.056911	1.64955	0.360629	-0.599511	-1.21573	-0.874845	0.736818	2
chr17-406	-1.75138	-0.677645	-0.0847708	0.652415	-0.0727883	1.25415	0.680027	2
chr17-633	0.716682	0.191189	1.22923	-0.955576	-1.69851	0.318032	0.198955	2
chr17-718	0.716356	1.83002	0.0808372	-0.639818	-1.1429	-0.59424	-0.250251	2
chr17-851	-0.623247	1.45214	0.508226	-0.954149	-1.36053	0.437318	0.540249	2
chr17-938	-0.361994	0.774671	1.6863	0.196005	-0.972808	-1.19325	-0.12892	2
chr18-115	1.13091	-0.0307485	1.1958	-0.366269	-1.59282	-0.698624	0.361747	2
chr18-116	-0.26753	0.73489	1.90643	-0.230534	-0.988074	-0.746718	-0.408468	2
chr18-124	-0.850684	0.163853	2.06404	0.0538856	-0.907441	-0.375341	-0.148312	2
chr18-1248	1.2015	1.09214	-1.58709	-0.289723	-0.578027	0.53542	-0.374226	2
chr18-1324	-0.158295	1.91469	0.543807	-0.485488	-1.01263	-0.864941	0.0628635	2
chr18-1537	-0.433262	1.71408	1.13987	-0.350604	-0.775323	-0.72696	-0.5678	2
chr18-1542	1.03086	-0.74559	1.30259	-0.448233	-1.36081	-0.440543	0.66173	2
chr18-1588	0.236137	1.11658	0.667837	-2.01325	0.332701	-0.292128	-0.0478765	2
chr18-233	-1.38774	-0.529206	1.50582	0.610562	-0.908087	0.156686	0.551972	2
chr18-238	-1.19761	-0.438931	1.45894	-1.09598	0.000675278	0.294928	0.977972	2
chr18-270	0.337435	-0.814554	-1.33582	0.561025	-0.786522	0.55702	1.48141	2
chr18-279	-0.780092	1.63586	1.12357	0.0630671	-0.721876	-0.492894	-0.827635	2
chr18-284	-2.17742	0.239985	0.877343	0.501757	0.0829216	0.0647114	0.410706	2
chr18-432	0.30821	0.172059	0.82663	1.49691	-0.602954	-1.38844	-0.812417	2
chr18-550	-0.871901	-1.09108	1.77205	-0.033501	-0.497916	-0.0856136	0.807964	2
chr18-557	-0.541702	-1.18611	1.69156	0.672597	-0.459138	0.527606	-0.704817	2
chr18-598	-0.114035	1.58509	1.13845	-0.881874	-1.02632	-0.575879	-0.125439	2
chr18-697	0.817528	0.0831066	0.256841	-1.67266	-1.08565	0.778043	0.822793	2
chr18-784	-0.155421	1.45358	-0.666828	-0.524502	-1.08898	-0.367703	1.34985	2
chr18-844	-0.375068	0.720822	1.88992	0.0586291	-0.82984	-0.690081	-0.77438	2
chr18-867	-0.325123	-0.544483	1.8959	-0.761559	-1.0289	0.191287	0.572883	2
chr18-901	-0.983519	0.366337	1.7851	0.00210942	-1.28622	-0.101252	0.217446	2
chr18-913	-0.726759	0.170458	2.01854	0.398	-0.43077	-0.678661	-0.750808	2
chr18-965	0.911953	1.34984	0.352009	-0.883836	-1.52312	-0.326943	0.120097	2
chr19-115	-0.591268	1.25446	1.48149	0.184831	-0.901897	-0.626416	-0.801204	2
chr19-1224	-1.76033	0.280411	0.929573	1.04094	-0.859471	0.369139	-0.000258682	2
chr19-1507	-1.08159	-1.53941	1.08441	-0.225039	0.941648	0.483834	0.336152	2
chr19-1791	0.538521	0.311948	1.8487	-1.11316	-0.259409	-0.597627	-0.728973	2
chr19-251	1.42602	1.12329	-1.17367	-0.688377	-0.895916	-0.0158273	0.22448	2
chr19-290	1.27311	1.05826	0.0556454	-0.667495	-1.66662	-0.152214	0.0993132	2
chr19-31	-0.415844	-1.29136	-1.09018	0.87552	-0.163528	1.08288	1.00252	2
chr19-612	-0.818858	-0.943419	-0.306408	0.317491	-0.814487	0.902055	1.66363	2
chr19-897	0.877767	0.646218	-1.26519	-1.27882	-0.562981	0.737021	0.845986	2
chr19-913	-1.17327	1.57459	1.00572	0.309612	-0.39673	-0.595617	-0.724308	2
chr2-1071	-0.252648	0.160749	1.65715	0.870518	-0.661198	-0.443074	-1.3315	2
chr2-1192	-0.705847	0.0167202	1.86093	0.781553	-0.338468	-0.739985	-0.874907	2
chr2-1228	0.415005	0.767545	1.57784	-0.462245	-1.35179	-0.833914	-0.112438	2
chr2-1263	0.76356	0.55146	0.7777	0.822948	-1.06616	-0.223412	-1.6261	2
chr2-1306	-1.14217	0.930988	1.29887	0.869524	-0.413131	-0.665266	-0.878818	2
chr2-1377	0.939781	0.0456802	-1.06733	-1.515	-0.207669	0.835244	0.969298	2
chr2-1476	-1.40356	-0.642944	1.60271	0.222836	-0.685009	0.696585	0.209389	2
chr2-1493	-0.374782	0.811753	1.73461	0.0163058	-1.23128	-0.80834	-0.148269	2
chr2-1571	-0.108182	0.196309	0.094153	-0.344788	-1.45532	-0.285472	1.9033	2
chr2-1579	0.303772	0.940239	1.55553	-0.134212	-1.11736	-1.03797	-0.510005	2
chr2-1643	0.29897	1.60944	0.537238	-1.22197	-1.0949	-0.47143	0.342652	2
chr2-1702	-0.747965	0.569413	1.89907	0.158932	-0.99272	-0.673541	-0.213188	2
chr2-1710	-0.789605	0.01872	2.12272	0.151232	-0.698318	-0.536359	-0.26839	2
chr2-1734	1.1634	1.0731	0.325361	-0.678845	-1.67944	-0.310395	0.106819	2
chr2-1868	-0.778126	1.04735	0.446733	1.41362	-0.535911	-0.275973	-1.31769	2
chr2-2189	0.0359708	0.894503	1.62865	0.163385	-0.731551	-0.962111	-1.02885	2
chr2-2475	0.0906445	1.55133	1.15253	-0.416488	-1.11886	-0.768862	-0.490296	2
chr2-2503	-0.719532	0.955039	1.73006	0.0815116	-0.976015	-0.684219	-0.386848	2
chr2-2919	-0.913918	-0.375673	1.38259	1.38259	0.0703014	-0.790891	-0.755008	2
chr2-3217	0.0537264	1.41055	1.35543	-0.74059	-0.951328	-0.764906	-0.362885	2
chr2-3626	-0.360064	1.14623	1.62643	-0.478321	-1.14128	-0.577467	-0.215526	2
chr2-379	-0.745525	0.817593	1.78429	0.21993	-0.787772	-0.859839	-0.428677	2
chr2-397	-1.59321	0.291657	1.32552	0.504659	-1.04061	-0.0188027	0.530782	2
chr2-4209	-0.351135	0.405395	2.00251	0.170342	-0.749636	-0.838365	-0.639115	2
chr2-44	-1.17356	0.581299	1.61215	0.750234	-0.745186	-0.366806	-0.658132	2
chr2-4511	1.71968	0.676675	0.544139	-0.648686	-1.00596	-0.763935	-0.521913	2
chr2-461	-1.48439	-0.220832	-0.167789	1.65272	-0.710216	0.624698	0.305809	2
chr2-481	-1.17928	0.517302	1.40252	0.840765	-0.274863	-0.0454354	-1.26101	2
chr2-502	-0.66481	0.86589	0.386087	-0.106454	-1.23378	-0.815544	1.56861	2
chr2-525	0.66094	1.72548	0.360923	-0.654925	-1.25628	-0.195688	-0.640451	2
chr2-540	-0.600761	0.31137	1.91676	-0.17858	-1.16581	-0.609003	0.326023	2
chr2-5452	0.740596	1.05146	0.356583	-1.25261	0.0914317	-1.53148	0.544018	2
chr2-546	-0.945171	0.649023	1.66449	0.127257	-1.19037	-0.619067	0.313838	2
chr2-5486	0.571364	0.980476	1.37925	-0.766742	-1.09019	-1.01487	-0.0592885	2
chr2-679	-0.747991	0.491096	1.79118	0.323343	-0.941161	-0.997079	0.0806087	2
chr2-741	-0.868297	0.219725	1.66926	-0.14266	-1.25195	-0.426926	0.800842	2
chr2-845	0.870076	1.09546	1.02911	-0.624384	-1.38057	-0.809744	-0.179943	2
chr2-897	-0.771726	0.952122	1.67245	0.154414	-1.1307	-0.353727	-0.522841	2
chr3-1304	-1.24423	1.54888	0.882385	0.177869	-1.08028	-0.27478	-0.00984388	2
chr3-1346	0.0256835	1.33791	0.623933	-0.058526	-1.65024	-0.865491	0.586736	2
chr3-1439	0.00939516	1.60316	-0.0273314	-0.56798	-1.36998	-0.587624	0.94037	2
chr3-1721	0.806593	1.78387	-0.0218716	-1.13508	-0.763054	-0.524101	-0.146356	2
chr3-1819	-0.897248	-0.527411	1.71756	1.08008	-0.204615	-0.389534	-0.778835	2
chr3-1968	-1.30769	0.674968	1.60672	0.383527	-0.992246	-0.0176334	-0.347647	2
chr3-2330	0.709901	1.2308	0.885071	-0.617706	-1.57192	-0.0507072	-0.585438	2
chr3-48	-1.21202	0.221886	0.999068	1.46005	0.0165877	-0.390535	-1.09504	2
chr3-687	-0.543603	0.610355	1.82885	0.285078	-1.18899	-0.479064	-0.512624	2
chr3-843	0.0937975	0.537656	0.442543	0.052889	-1.61823	-0.92994	1.42128	2
chr3-873	-0.533605	1.34193	1.02837	0.400412	-1.56853	-0.254234	-0.414351	2
chr4-1011	0.268086	0.462785	0.663476	-0.93905	-1.59054	-0.212672	1.34792	2
chr4-1076	-1.36463	0.409565	1.56423	0.876384	-0.570849	-0.383295	-0.531412	2
chr4-1183	1.38016	0.986425	-0.384765	-0.873491	-1.31932	-0.367912	0.578898	2
chr4-1255	-0.7017	-0.307361	0.895155	-1.44488	-0.539198	0.921155	1.17683	2
chr4-1316	-1.05817	0.0367072	1.97234	0.265318	-0.9193	-0.269366	-0.0275304	2
chr4-1380	-1.1869	0.0965362	1.46481	1.18958	-0.657151	-0.751855	-0.155022	2
chr4-1447	-1.40771	0.972928	0.735649	0.908216	-1.20572	-0.356619	0.353257	2
chr4-1470	-0.884001	-0.387975	1.39279	1.42938	-0.113578	-0.576535	-0.860079	2
chr4-1485	-0.636351	0.636351	1.70432	0.537973	-1.00061	-0.955412	-0.286269	2
chr4-1657	-1.01057	0.202195	1.73171	0.892758	-0.44271	-0.725213	-0.648167	2
chr4-1735	0.015142	0.0720647	1.97014	0.0936561	-1.3196	-0.50894	-0.322469	2
chr4-1758	-1.39983	1.02042	1.47148	0.246209	-0.77373	-0.194755	-0.369794	2
chr4-1816	1.49362	1.01619	-0.823537	0.147774	-0.996397	-1.00737	0.169725	2
chr4-1893	-1.09093	0.839968	1.62207	0.427745	-0.975094	-0.41987	-0.403892	2
chr4-2007	0.329682	1.04473	1.40646	-0.963008	-1.2294	-0.618104	0.0296433	2
chr4-2094	-1.16158	0.831416	1.59917	0.530182	-0.754858	-0.467727	-0.5766	2
chr4-2113	-0.611264	1.57625	0.760056	-0.589279	-1.2241	-0.553553	0.641886	2
chr4-2152	-0.877948	1.23949	1.3186	0.333647	-1.24285	-0.407564	-0.363377	2
chr4-2176	-0.0395737	1.87586	0.763061	-0.748686	-0.822084	-0.771179	-0.257398	2
chr4-2467	-1.35868	1.18516	1.03293	0.617136	-0.89542	-0.697348	0.116225	2
chr4-2574	-1.19185	-0.00918982	1.92315	-0.283824	-0.838041	0.104623	0.295135	2
chr4-2596	1.27745	0.675297	-0.0467619	-1.44799	-1.04539	-0.229683	0.817083	2
chr4-2806	0.346499	1.31919	0.90739	-0.783821	-1.08857	-1.14768	0.446986	2
chr4-3025	0.630666	1.61471	0.0630942	-1.0488	-1.2677	-0.372754	0.380779	2
chr4-3203	-0.0788662	1.53439	0.574409	-1.37622	-1.08485	-0.0543301	0.485465	2
chr4-3247	-0.38563	-0.453834	1.57073	0.375374	-1.6456	0.572805	-0.0338452	2
chr4-3580	-1.43575	-0.77906	1.69544	0.144119	-0.112848	0.634261	-0.146159	2
chr4-3895	0.48092	1.3676	1.07694	-1.19678	-0.777356	-0.828864	-0.122464	2
chr4-420	-1.64466	1.39581	0.591579	0.346125	-0.921868	0.11085	0.122162	2
chr4-4275	1.1275	1.43817	0.0821638	-1.23605	-0.965274	-0.440506	-0.00599735	2
chr4-431	-0.0312609	1.07934	1.25817	-1.28775	-1.06657	-0.452442	0.50051	2
chr4-437	-0.982125	0.937466	1.43839	0.730316	-0.887966	-0.587912	-0.648174	2
chr4-512	1.81502	0.200285	-1.21076	-0.602742	-0.780396	0.462429	0.116173	2
chr4-589	-0.591334	1.28887	1.40168	-1.17854	-0.790925	-0.0923572	-0.0373974	2
chr4-663	-0.754679	0.75123	1.5916	0.279848	0.208368	-0.871559	-1.20481	2
chr4-919	-0.580837	0.282149	1.8105	-0.273296	-1.47423	-0.00317397	0.238883	2
chr4-992	-1.37366	1.05256	1.1026	0.4007	-1.23978	0.241116	-0.183542	2
chr5-1105	-0.389064	1.14414	1.24501	-0.798302	-1.47268	-0.135452	0.406356	2
chr5-1153	-0.0634604	1.54921	1.20034	-0.217841	-1.02834	-0.637847	-0.802066	2
chr5-1177	-1.30197	-0.188613	1.83408	0.143646	-0.255648	-0.745292	0.513793	2
chr5-1186	0.588132	1.5911	0.829369	-0.636024	-1.04799	-0.827493	-0.497088	2
chr5-1195	0.544663	-0.213237	1.53398	0.799224	-1.00585	-0.456227	-1.20256	2
chr5-1262	-1.4488	-0.655718	0.85499	1.46208	-0.3434	0.553199	-0.422357	2
chr5-1289	0.38107	1.1176	1.41057	-0.592092	-1.25384	-0.784676	-0.278632	2
chr5-1292	0.33011	1.92716	-0.579123	-0.725165	-1.09027	-0.173972	0.311266	2
chr5-13	-0.579465	1.69426	1.07331	-0.0759085	-1.01506	-0.591822	-0.505321	2
chr5-1458	0.96364	1.66293	-0.0297135	-1.18086	-0.764867	-0.564044	-0.0870913	2
chr5-1478	-0.276355	1.38503	1.40779	-0.14739	-0.906012	-0.966702	-0.496356	2
chr5-1561	-1.9402	-0.560068	0.533798	0.691148	-0.192286	0.884517	0.583088	2
chr5-1797	-1.37215	0.162947	1.40556	1.10194	-0.041616	-0.394472	-0.862212	2
chr5-1812	-0.910366	0.112537	1.8872	0.679753	-0.384942	-0.572	-0.812179	2
chr5-1858	-1.07616	0.227211	1.67431	0.905398	-0.274974	-0.601496	-0.854287	2
chr5-1987	-0.774983	-0.666169	1.76551	1.04685	-0.306026	-0.330387	-0.734787	2
chr5-2106	-1.07879	0.708064	0.784951	0.191998	-1.42325	-0.404646	1.22167	2
chr5-2216	0.807698	1.53335	0.467227	-0.984075	-1.13196	-0.726142	0.0338997	2
chr5-2353	-0.827898	1.38451	1.19504	0.506955	-0.671192	-0.826474	-0.760942	2
chr5-2527	-0.575381	1.05417	0.988964	-0.398118	-1.49588	-0.526001	0.952245	2
chr5-266	-1.20726	0.281309	1.87969	0.375531	-0.808001	-0.275208	-0.246061	2
chr5-2676	1.16498	0.798232	-0.535309	-0.968302	-1.32929	-0.129198	0.998888	2
chr5-2763	1.34632	0.687566	-1.75029	0.349225	-0.217665	-0.652356	0.237191	2
chr5-3142	0.592578	1.29341	1.17951	-0.674617	-1.16821	-0.704675	-0.517997	2
chr5-3378	-1.7259	1.04791	1.28397	0.145435	-0.0439116	-0.329161	-0.378342	2
chr5-339	-1.30998	0.307907	1.62598	0.812468	-0.251497	-0.347473	-0.837408	2
chr5-3861	0.584626	1.47724	1.01907	-0.589709	-0.776535	-0.948534	-0.766156	2
chr5-494	-1.18298	0.324399	-0.364622	-0.772082	-0.536304	1.63606	0.89553	2
chr5-499	-1.16921	-1.03698	1.28302	0.804633	-0.867141	0.378101	0.607573	2
chr5-57	0.981845	1.36662	0.487606	-0.570532	-1.36165	-0.865749	-0.038146	2
chr5-596	-1.44361	-0.0223306	0.786387	1.50578	0.0345905	0.143179	-1.004	2
chr5-6011	-0.585245	0.36475	-0.0582082	-1.22743	-0.545385	0.127805	1.92372	2
chr5-661	-1.247	1.23059	0.592507	1.11938	-0.649023	-0.10027	-0.946188	2
chr5-771	0.917426	1.04962	1.00965	-1.09771	-1.22067	-0.579704	-0.0786114	2
chr5-797	-0.0608212	0.258999	2.09033	-0.170823	-0.804353	-0.759537	-0.553793	2
chr5-812	0.300054	1.22135	1.17254	0.112439	-1.34273	-1.01173	-0.451934	2
chr5-822	-1.23648	0.691014	1.19992	1.16917	-0.393265	-0.647223	-0.78313	2
chr5-828	-0.0683576	1.40703	1.25916	-0.450496	-1.32775	-0.663164	-0.156416	2
chr5-859	-0.793908	0.313813	1.96676	0.412003	-0.524009	-0.770718	-0.603943	2
chr6-1045	0.0554101	1.11744	1.38294	-0.103894	-1.52262	-0.657995	-0.271279	2
chr6-1093	-0.466635	0.249889	1.83185	-0.713749	-1.26517	-0.124559	0.488371	2
chr6-1177	-0.0335506	1.22826	1.13005	0.208776	-1.43093	-1.05837	-0.0442258	2
chr6-1324	-0.482007	1.57596	0.822815	-0.908652	-1.19427	-0.317867	0.504016	2
chr6-1331	-0.566369	0.480793	1.22387	1.23987	-0.267996	-0.815584	-1.29458	2
chr6-1361	0.276746	1.18822	1.35895	-0.644363	-1.38924	-0.455736	-0.334573	2
chr6-151	-0.745474	0.767867	0.848179	-0.0139612	-1.89596	0.508548	0.530803	2
chr6-1811	1.24397	-0.445527	-0.511025	-0.836833	-1.21302	0.515104	1.24733	2
chr6-1848	-0.859385	1.28171	1.47921	0.0778155	-0.744908	-0.849321	-0.385124	2
chr6-1875	-1.13856	0.910678	1.73814	-0.502281	-0.487345	-0.597873	0.0772412	2
chr6-1912	0.301617	2.07885	0.000391203	-0.944364	-0.522647	-0.506216	-0.407633	2
chr6-197	-1.48951	0.143467	1.90998	-0.0902134	-0.298857	-0.0874315	-0.0874315	2
chr6-2066	-0.996919	0.798567	1.43796	-0.442686	-1.37507	0.136084	0.442067	2
chr6-2135	-0.972892	1.2882	1.43198	0.209887	-0.604467	-0.774078	-0.578633	2
chr6-2163	0.906823	1.01217	1.16897	-0.968596	-1.16704	-0.604782	-0.34754	2
chr6-2492	0.846384	1.56327	-0.0756959	-0.444528	-1.51466	-0.556216	0.181447	2
chr6-2498	0.935683	-0.965183	1.78816	-0.170949	-0.239783	-0.663374	-0.684554	2
chr6-2898	-1.56102	1.13305	0.792519	0.839934	-0.888581	-0.388562	0.0726629	2
chr6-294	-0.468474	0.206139	1.61786	-0.431711	-1.3747	-0.461122	0.912002	2
chr6-3101	-1.5456	0.894285	1.36623	0.324385	-0.891105	0.0572444	-0.205444	2
chr6-3180	-1.14704	0.211063	1.99163	0.139458	-0.741277	-0.25198	-0.201856	2
chr6-384	-0.0247352	1.43402	1.19162	-1.1188	-0.948904	-0.604775	0.0715774	2
chr6-540	-0.405089	0.475315	1.84869	0.394773	-0.392591	-0.824461	-1.09664	2
chr6-643	-1.35157	0.999621	1.43025	0.111536	-1.04617	0.00292073	-0.146584	2
chr6-744	-1.20973	0.242515	0.833583	1.67757	-0.669975	-0.17444	-0.699529	2
chr6-788	-0.679096	1.41376	0.111661	0.5043	-1.57395	-0.509257	0.732578	2
chr6-829	-0.945148	0.913134	1.45117	0.733437	-0.501189	-0.910265	-0.741138	2
chr6-873	-1.49619	0.235973	1.63754	0.681353	-0.455055	-0.00967505	-0.59395	2
chr6-911	-0.371607	0.656078	0.388682	0.335696	-2.12754	0.471242	0.647452	2
chr6-997	-1.30015	0.995919	1.02114	1.02618	-0.904235	-0.581448	-0.257401	2
chr7-1014	0.374377	0.767369	0.128495	-0.893912	-1.72298	0.1348	1.21185	2
chr7-1038	1.04921	1.07303	0.373059	-1.20808	-1.40274	-0.237858	0.353385	2
chr7-1108	0.313259	1.57849	0.142507	-0.462827	-1.60288	-0.534722	0.566177	2
chr7-1146	-0.504949	2.06694	0.260072	-0.322216	-1.10496	-0.232214	-0.162667	2
chr7-1196	-0.0801388	0.108616	-0.645815	-1.18562	-0.729902	0.808948	1.72391	2
chr7-1200	-0.500237	0.586571	1.8053	0.102847	-1.23148	-0.786702	0.0236926	2
chr7-1238	-1.3955	1.30405	0.804337	0.289483	-1.11467	0.487716	-0.375423	2
chr7-1319	1.73146	1.11091	-0.880701	-0.449888	-0.631505	-0.482703	-0.39758	2
chr7-133	-1.18448	0.277494	1.55219	0.703988	-0.954143	-0.7573	0.362246	2
chr7-1368	-0.157256	1.75776	0.328362	0.226262	-1.49314	0.041796	-0.703791	2
chr7-141	-0.658828	1.35465	1.30554	-0.102258	-1.33296	-0.481738	-0.0843998	2
chr7-1427	-0.363355	1.11975	1.61708	-1.09514	-0.821609	-0.127124	-0.329608	2
chr7-1545	0.258778	1.55658	0.322605	-1.56179	-0.598316	-0.540569	0.562713	2
chr7-1635	0.382514	1.60015	0.392528	-0.54273	-1.67625	-0.184248	0.0280377	2
chr7-2068	0.347311	0.896967	1.54308	-0.0887152	-1.18406	-1.0189	-0.495673	2
chr7-2185	-0.175522	0.712618	1.93425	-0.542362	-0.6898	-0.921489	-0.317694	2
chr7-2189	-0.687315	-0.389838	2.09906	0.462932	-0.401737	-0.602038	-0.481064	2
chr7-2407	-1.45452	-0.139877	1.33568	1.28775	-0.13303	-0.48908	-0.406914	2
chr7-2552	1.02584	0.512314	-0.829001	-0.887469	-1.38522	0.595786	0.967754	2
chr7-388	0.7809	0.22376	0.83192	-1.42827	-1.3497	0.0564137	0.884981	2
chr7-3914	1.15401	1.65393	-0.042049	-0.742866	-0.761555	-0.588687	-0.672785	2
chr7-430	-0.768892	-0.211338	1.6962	-0.266785	-1.18552	-0.239832	0.976159	2
chr7-473	0.73756	1.46857	0.570673	-0.784402	-1.46018	-0.471783	-0.060442	2
chr7-596	0.702752	0.652679	0.00371978	-1.39902	-1.25147	0.0444466	1.24689	2
chr7-6468	0.42292	0.90423	1.40846	0.170805	-1.21965	-1.04393	-0.642839	2
chr7-669	-0.960597	0.269348	1.88286	0.471937	-0.997513	-0.233075	-0.432963	2
chr7-678	-0.841206	-0.0447779	2.01529	0.0754748	-0.880633	-0.606614	0.282467	2
chr7-758	-1.1359	-1.18982	1.07732	0.288587	-0.757206	0.821515	0.895498	2
chr7-809	1.39161	0.712475	-0.0148175	-1.17182	-1.20269	-0.446995	0.732232	2
chr7-900	-0.956852	0.108166	1.90063	-0.585997	-0.733388	-0.387495	0.654938	2
chr7-919	-1.17594	0.895447	1.67784	0.161018	-0.817721	-0.495472	-0.245166	2
chr8-1051	-1.08751	-0.262916	1.08335	0.483652	-1.43019	0.078241	1.13537	2
chr8-1088	-0.635367	0.284739	2.06847	0.148252	-0.804799	-0.487115	-0.574184	2
chr8-1251	-1.06138	0.737172	-0.687588	0.0162968	-1.1973	1.1947	0.998095	2
chr8-1388	-0.373311	0.0586741	2.02454	-0.686999	-1.10968	-0.116779	0.203555	2
chr8-1423	-0.00545746	1.22743	0.366146	1.03642	-1.23487	-0.0644972	-1.32517	2
chr8-1583	0.847657	1.51386	-0.168939	-0.102088	-1.46907	-0.858195	0.236777	2
chr8-2137	-1.12015	-1.1842	-0.655205	1.06607	0.383172	1.25002	0.260295	2
chr8-2153	-0.0718867	2.17158	0.0392382	-0.556224	-0.770087	-0.256396	-0.556224	2
chr8-2428	0.318872	1.02538	0.418797	-1.39673	-0.922438	-0.647999	1.20412	2
chr8-2447	-0.898353	-1.01355	1.21684	1.53824	-0.475314	-0.0716359	-0.296224	2
chr8-2506	-1.41555	-0.71913	1.01967	1.45522	0.107166	0.100448	-0.547825	2
chr8-2600	-1.12687	0.29935	1.92963	0.292767	-0.24042	-0.808715	-0.345741	2
chr8-2625	-1.55499	1.36242	0.799109	0.349774	-0.977271	-0.0589507	0.0799109	2
chr8-310	-1.53167	-0.899951	-0.0664999	0.699448	-0.283057	1.26835	0.813384	2
chr8-3711	-0.0563694	1.08473	1.33535	-1.13348	-0.792219	0.498184	-0.93619	2
chr8-376	-0.54916	-0.896274	1.62801	0.471297	-1.09122	0.825374	-0.388035	2
chr8-385	0.28576	1.55516	0.861316	-0.747062	-1.43561	-0.215644	-0.30392	2
chr8-424	-0.594349	-1.06404	-0.966285	1.48945	0.700276	0.840944	-0.405997	2
chr8-447	-0.536012	-0.0508941	-0.534263	-0.621724	-1.05553	1.46393	1.33449	2
chr8-541	-0.321331	-0.591158	-0.561681	-0.568484	-0.822439	1.17972	1.68537	2
chr8-666	-0.783899	0.436247	1.59317	0.960896	-0.974925	-0.727398	-0.504086	2
chr8-734	1.48934	0.00876085	-0.122652	-1.50979	-0.341673	-0.554854	1.03086	2
chr8-737	0.456173	1.38396	1.14708	-1.07228	-0.719778	-0.896499	-0.298654	2
chr8-773	0.662738	0.937287	0.980165	-1.21686	-1.27318	-0.59993	0.509785	2
chr9-1158	-1.88565	0.483322	0.227513	1.02381	-0.609592	-0.0939912	0.854594	2
chr9-1375	-0.97513	0.132457	1.80286	0.655584	0.0134003	-0.924621	-0.704547	2
chr9-2178	-1.12541	-1.1669	0.0723446	0.972825	-0.421969	0.18296	1.48615	2
chr9-2267	-0.581828	0.9198	-1.10193	-0.128406	-1.13127	1.37055	0.653081	2
chr9-229	-0.663674	0.0470676	1.55919	0.999518	-0.493901	-0.0781034	-1.3701	2
chr9-2695	-0.798349	0.707411	1.96431	-0.161782	-0.589165	-0.545886	-0.576542	2
chr9-2864	-1.50985	1.00657	0.93749	-1.2138	0.572362	0.157893	0.0493416	2
chr9-3061	-1.09139	-1.45957	1.36079	0.541819	-0.241745	0.246803	0.643305	2
chr9-355	0.460821	1.56602	0.950383	-0.543788	-1.04945	-0.888493	-0.495502	2
chr9-3861	-0.374999	1.88866	0.634614	-0.980768	-0.909918	-0.311234	0.0536436	2
chr9-4097	0.31052	0.775567	1.20207	-1.07177	-1.08976	-0.933029	0.806399	2
chr9-4947	-1.6118	1.46374	0.225098	-0.878725	0.24195	-0.0529642	0.6127	2
chr9-535	-0.747804	1.16281	0.980132	0.963649	-0.503311	-0.592592	-1.26289	2
chr9-740	0.624148	0.691998	-0.0918144	-1.24193	-1.0413	-0.454374	1.51327	2
chr9-750	-0.867623	1.07701	1.6508	0.0971738	-0.832919	-0.677903	-0.446537	2
chr9-846	-1.15176	-0.464823	0.846511	1.05874	-1.03113	-0.42908	1.17155	2
chrX-1109	-0.28432	-1.26984	1.81471	0.745998	-0.565898	-0.0795365	-0.361114	2
chrX-2714	-1.28906	-1.17025	-0.519912	0.374301	0.768255	1.29353	0.543139	2
chrY-159	-0.606312	-0.379743	1.47111	-1.24454	-0.74353	0.966909	0.536108	2
chr1-1028	-0.945361	-1.0924	-1.01436	0.93656	0.465053	1.28814	0.362373	3
chr1-1042	-0.992523	-0.451401	-1.02068	1.72655	0.273359	0.78265	-0.317957	3
chr1-1043	-1.13387	-0.0220744	-1.11503	1.31585	0.886208	0.724149	-0.655234	3
chr1-1088	0.459326	-0.936926	-1.44551	-0.303543	-0.0851346	1.31424	0.997546	3
chr1-1138	-0.146649	-0.052099	-1.48964	1.61507	0.750611	0.0829724	-0.760259	3
chr1-1263	-1.6131	0.172418	0.591306	1.64638	-0.107714	-0.516131	-0.173166	3
chr1-1359	-0.612344	-1.43193	-0.27863	1.6493	0.855652	-0.209467	0.0274184	3
chr1-1404	-0.466083	0.797592	-2.08424	0.525164	0.310175	0.388949	0.528446	3
chr1-1423	-1.00398	-0.304432	-0.197197	2.10079	-0.0280682	0.0942803	-0.661401	3
chr1-1477	-1.23713	0.657789	-1.08538	1.52338	-0.431442	-0.0201102	0.592894	3
chr1-1522	-1.21145	-0.444127	-0.825875	1.80551	0.52365	0.307879	-0.155581	3
chr1-158	-0.296574	-1.1813	-1.41314	0.95124	0.255721	1.09829	0.585757	3
chr1-1676	-0.366583	-0.582309	-1.77861	0.8712	0.135017	1.08919	0.632092	3
chr1-170	-1.11553	-0.726336	0.228264	1.97422	0.249886	-0.18363	-0.426875	3
chr1-1734	0.257938	0.209402	-1.57918	1.28449	-1.08653	0.185133	0.728745	3
chr1-1815	-0.483122	0.0797545	-0.733544	2.07854	0.311797	-0.724354	-0.529071	3
chr1-1888	0.222105	0.50025	-1.3563	1.77515	-0.0053141	-0.388292	-0.747597	3
chr1-1906	-0.965849	0.279942	-0.485041	1.97152	0.2557	-0.179317	-0.87696	3
chr1-1940	-0.866207	-0.746111	-0.853173	1.51895	0.347786	1.12329	-0.524539	3
chr1-2015	0.173977	0.600817	-2.13036	0.0217471	0.126218	1.00676	0.200841	3
chr1-2152	-1.08678	-1.00617	-0.156594	1.52676	1.07787	0.158739	-0.513812	3
chr1-2188	-0.163597	-1.06295	-0.892073	1.85995	0.516914	0.250106	-0.508349	3
chr1-2335	-0.139062	-1.19616	-1.27822	0.486832	0.782884	1.43452	-0.0907925	3
chr1-2340	-0.512684	-1.56255	-0.829341	1.01783	0.655934	1.05364	0.177177	3
chr1-252	-0.702945	-0.999254	-1.31061	0.987429	0.858558	1.02882	0.138009	3
chr1-272	-0.558036	-1.1378	-0.881181	1.77289	0.432784	0.515946	-0.144601	3
chr1-28	-0.999345	-0.216745	0.0208164	1.77273	0.805959	-0.371676	-1.01174	3
chr1-2863	-0.156755	1.09951	1.23667	0.659972	-0.699161	-1.1761	-0.96413	3
chr1-294	-0.84258	-1.31082	-0.909625	0.708262	0.581385	1.2943	0.479081	3
chr1-298	-0.764403	-0.376966	-0.483424	1.88658	0.452883	0.356896	-1.07156	3
chr1-3142	-1.37814	-0.751635	-0.484273	1.47306	0.56622	0.85553	-0.280759	3
chr1-319	0.351355	-1.13381	-1.14058	1.78408	-0.211925	0.156829	0.194043	3
chr1-375	0.0778752	-1.10925	-1.60804	0.86187	0.445504	1.08389	0.248152	3
chr1-406	-1.17856	-0.438842	-0.45939	2.03717	-0.0628175	0.206358	-0.103913	3
chr1-43	-0.737979	-0.255454	-0.837322	1.94429	-0.397373	0.737979	-0.454141	3
chr1-464	-1.2548	-0.642836	-0.456679	1.84995	0.568251	0.136026	-0.199912	3
chr1-473	-1.43367	0.950042	-0.827387	1.29272	0.272209	0.411542	-0.66546	3
chr1-484	-0.562586	0.779423	-0.601921	1.31391	0.770168	-0.159983	-1.53901	3
chr1-485	-1.23445	0.0100695	-1.14855	1.62244	0.527703	0.444	-0.221214	3
chr1-496	-0.685534	-0.0884609	-1.16373	1.72383	0.548056	0.481055	-0.815215	3
chr1-51	-1.25595	-0.622983	0.072159	1.6902	-0.652325	0.859521	-0.0906229	3
chr1-515	-0.369121	-0.287862	-1.23789	1.61652	0.293914	0.872232	-0.887792	3
chr1-529	-1.44303	-0.301455	-0.524388	1.87023	0.121351	0.159787	0.117507	3
chr1-574	-1.65676	-0.485993	0.523355	1.49797	0.468188	0.159663	-0.506426	3
chr1-594	-0.918519	-0.547853	-1.2122	0.270464	-0.0631354	0.877786	1.59346	3
chr1-702	-0.0266659	0.0639981	-0.261326	1.21063	-1.98927	0.474653	0.527984	3
chr1-759	-1.06828	-1.02825	-0.991342	1.13445	0.532397	1.05595	0.365074	3
chr1-782	-1.03797	-0.624636	-0.517633	2.06022	0.113991	0.0620181	-0.055991	3
chr1-798	-0.662654	-1.05836	-0.251476	1.72544	0.554596	0.569252	-0.876792	3
chr1-860	0.592214	-0.81184	-1.78206	-0.172888	0.396323	0.736825	1.04143	3
chr1-864	0.448472	-0.575214	-1.8703	0.0659784	0.138986	0.483388	1.30869	3
chr1-947	-1.08512	-0.332259	-0.892427	1.75605	0.348904	0.689486	-0.484625	3
chr1-98	-1.22062	-0.519518	-0.380368	2.00391	-0.0137621	0.253833	-0.123476	3
chr1-995	-0.171022	-0.681918	-1.83627	0.784491	0.738235	0.966066	0.200413	3
chr10-1062	-0.4713	-0.865672	0.174899	2.09291	-0.314502	0.0972919	-0.713625	3
chr10-1085	-0.939346	-1.12123	-0.625609	1.50204	0.862057	0.618191	-0.296104	3
chr10-1090	-0.591314	-0.834183	-1.49425	0.843549	0.128352	1.1937	0.754149	3
chr10-1112	1.61576	0.0105192	-0.833124	-0.767904	-0.974082	1.06875	-0.119919	3
chr10-1286	-0.95043	-0.764439	-0.908856	1.6436	0.669881	0.649093	-0.338848	3
chr10-1307	-0.581852	0.237836	-0.455977	2.093	-0.00941924	-0.3316	-0.951986	3
chr10-1316	-0.673437	-0.300618	-1.57659	1.21332	0.0665343	1.22125	0.0495365	3
chr10-1320	-0.900706	-0.835891	-1.06163	1.59356	0.820991	0.386656	-0.00298	3
chr10-1374	-1.3025	-0.480304	-0.77513	1.43953	0.851259	0.699001	-0.431858	3
chr10-1391	-0.851043	-0.922621	-1.11793	0.944532	0.657199	1.35866	-0.0688021	3
chr10-1400	0.349822	1.54318	-1.50043	0.265885	-1.0479	0.207495	0.181949	3
chr10-1497	-0.409006	-0.320858	0.0211555	2.16843	-0.17277	-0.352591	-0.934366	3
chr10-1505	1.03479	-0.207601	-1.60964	-0.721341	0.619294	1.14941	-0.264911	3
chr10-1987	-0.431863	-0.523936	-0.217028	2.17685	-0.662044	-0.529051	0.187068	3
chr10-2052	0.901892	-0.484738	0.632723	1.37498	-0.582618	-0.362388	-1.47985	3
chr10-2098	0.838496	-0.910901	-0.391804	1.89713	-0.383629	-0.432678	-0.61661	3
chr10-2102	-0.495255	-1.50562	-0.828035	1.42925	0.680833	0.496401	0.222426	3
chr10-2136	-0.585844	-0.723142	-1.54379	1.00211	0.269329	1.25082	0.330525	3
chr10-231	-0.0673612	-0.870198	-1.13383	-0.569853	0.0445494	0.941603	1.65509	3
chr10-232	-0.0707766	-1.00985	-1.58764	1.08081	0.776646	0.826455	-0.0156544	3
chr10-235	-1.52912	-0.487816	0.146717	1.77045	0.00216114	0.411456	-0.313845	3
chr10-2408	-1.0716	1.3684	-0.714318	1.09917	-0.406143	0.5895	-0.865019	3
chr10-2424	1.24919	1.4212	-1.15335	0.217072	-0.740501	-0.482472	-0.511142	3
chr10-2759	-0.502039	1.92689	0.216869	0.499546	-0.407813	-0.680021	-1.05343	3
chr10-276	-0.430379	-0.83274	-1.59065	0.77544	0.0947158	1.07405	0.909561	3
chr10-2906	-0.0147019	0.0565457	-1.32355	1.71107	-0.811619	0.732078	-0.349829	3
chr10-304	-1.13594	-0.907254	-0.364476	1.49805	0.836799	0.671486	-0.59867	3
chr10-391	-0.127329	-0.236697	-1.78507	-0.155748	0.047487	1.4176	0.839758	3
chr10-3997	-0.531042	-0.693606	0.552718	1.84239	-0.0325128	-1.23549	0.0975384	3
chr10-401	0.344003	-0.672686	-1.96297	0.319943	0.372187	0.966801	0.632717	3
chr10-54	-1.25881	0.605759	-0.436063	1.47719	0.0118231	0.693389	-1.09329	3
chr10-549	-0.776389	0.209522	0.0205666	1.97375	-0.313641	0.0507738	-1.16458	3
chr10-573	0.275275	-0.932977	-1.7782	0.456328	0.747306	1.04383	0.188443	3
chr10-649	-0.871809	-0.811153	-1.1073	1.59295	0.367705	0.826547	0.00305826	3
chr10-686	0.313234	1.09868	-1.6826	-0.980752	-0.0281139	0.842671	0.436885	3
chr10-759	-1.11984	0.0934459	0.201587	1.7182	-1.02753	0.649977	-0.515837	3
chr10-770	-1.07434	0.520081	-1.22641	-0.356517	-0.0836985	1.5957	0.625183	3
chr10-773	-0.747323	-0.0173362	-1.77789	0.695848	0.348591	1.27461	0.223503	3
chr10-812	-0.0700911	-0.0292046	-1.95476	0.710646	-0.120712	1.27137	0.192751	3
chr10-847	-0.570001	-0.67916	-1.26966	1.83461	0.27104	0.40307	0.010099	3
chr10-898	-1.19984	-0.364755	-0.665761	1.19181	-0.178529	1.55489	-0.337816	3
chr11-1010	-1.09765	-1.1625	-0.246779	1.66852	0.472155	0.576138	-0.209882	3
chr11-1023	-1.08858	-0.315577	-1.39422	0.318349	0.374949	1.44874	0.656335	3
chr11-1037	-1.20355	0.0121653	-0.793653	1.35371	0.416981	1.07981	-0.865464	3
chr11-1150	-1.71091	-0.655673	0.260809	1.46209	0.211881	0.602573	-0.170778	3
chr11-1167	0.35295	-0.660879	-1.14847	1.89005	0.244432	0.0199623	-0.698043	3
chr11-1183	-1.24831	-0.900135	-0.168848	1.55806	0.620662	0.694024	-0.555452	3
chr11-1200	-0.264581	-1.04201	-1.46286	0.11172	0.51234	1.32561	0.81978	3
chr11-1238	-1.1131	-0.751435	-0.877278	1.7189	0.476332	0.492194	0.0543861	3
chr11-1258	-1.5247	-0.653876	-0.231208	1.48283	0.738733	0.558905	-0.370681	3
chr11-1275	0.773948	0.51616	-1.81825	-0.40451	-0.639793	0.688019	0.884428	3
chr11-1294	-0.99521	-0.66675	-0.672298	1.64246	0.904535	0.429599	-0.642337	3
chr11-1305	-0.478949	-0.698643	-1.18788	1.48599	0.0582862	1.22383	-0.402641	3
chr11-1309	0.503356	-0.391206	-2.05235	0.457177	-0.0468392	0.761961	0.767899	3
chr11-1313	-0.315627	-1.22086	-1.40437	0.726469	0.730151	1.11311	0.371125	3
chr11-1398	-1.08645	-0.48086	-1.21511	0.626433	0.698028	1.49364	-0.0356819	3
chr11-1452	-1.22199	-0.487919	-1.07874	1.21008	0.850736	0.934908	-0.207076	3
chr11-1465	-1.2511	-0.381818	0.269261	1.33198	0.874339	0.391928	-1.23459	3
chr11-1487	-1.51323	-0.427388	0.644858	0.788328	1.27008	0.160082	-0.922736	3
chr11-1489	-0.934425	-0.0537821	-1.26026	1.68108	0.159774	0.752006	-0.344394	3
chr11-1508	-0.905406	-0.249687	-0.778905	1.89388	-0.722037	0.618415	0.143744	3
chr11-1512	-0.890309	-0.796744	-0.810956	1.41922	0.779655	0.939545	-0.640407	3
chr11-1523	0.298801	0.432475	-0.678855	1.84523	-0.112706	-0.537317	-1.24762	3
chr11-1572	-1.02847	-0.784753	-0.928606	1.52174	0.361236	0.999119	-0.140271	3
chr11-1601	-0.769333	0.411717	-0.698727	1.14025	-0.474071	1.44995	-1.05978	3
chr11-1622	-0.488646	-1.36612	-0.804592	1.42673	-0.0945929	1.06505	0.262166	3
chr11-1635	-0.611	-0.761524	-1.01322	1.8674	0.188531	0.635554	-0.30575	3
chr11-1680	-0.110719	-1.08755	-1.50569	0.17275	0.444055	1.3012	0.785957	3
chr11-1697	-0.89383	-1.34258	-0.365853	1.61294	0.472622	0.649683	-0.132979	3
chr11-1870	-0.245304	-0.118255	-1.65987	1.45873	-0.403788	0.937432	0.0310606	3
chr11-1900	-0.850353	-0.590434	-1.03908	1.48147	0.339976	1.14208	-0.483652	3
chr11-1924	-0.236709	-0.442106	-1.43063	1.39195	0.141424	1.17639	-0.600328	3
chr11-1937	1.14553	-0.294813	-1.5294	1.26657	-0.797119	0.0925073	0.116715	3
chr11-1961	-1.2122	-0.838063	-0.793167	0.960031	0.538755	1.40824	-0.063603	3
chr11-1999	-0.424206	-0.406446	-0.463278	2.26108	-0.392238	-0.353167	-0.221744	3
chr11-2144	-0.701655	-0.750747	-0.695811	1.92596	0.391237	0.455525	-0.62451	3
chr11-215	-0.82162	-0.748881	-1.30348	1.37471	0.293167	1.02846	0.17764	3
chr11-2180	-0.820885	-0.731847	-1.33812	0.779373	0.45236	1.46659	0.192531	3
chr11-2282	-1.1582	-1.09319	-0.494129	1.43916	0.664813	0.820959	-0.179407	3
chr11-2315	0.401795	-1.01743	-1.71302	0.897877	0.770621	0.684346	-0.0241878	3
chr11-2499	-0.819091	-0.916082	-1.29099	1.13005	0.313088	1.10393	0.479091	3
chr11-2567	-0.910782	-0.505146	-0.531745	2.01512	0.44411	0.0933344	-0.604892	3
chr11-2815	-1.0086	-0.70607	-0.414219	1.84941	0.543196	0.398457	-0.662174	3
chr11-2879	-1.12174	-0.0946568	0.257858	1.94427	0.121857	-0.194754	-0.91284	3
chr11-2888	1.16412	-1.15544	-0.8465	1.51864	-0.0513688	-0.107079	-0.52237	3
chr11-2925	-0.737347	-0.832336	-1.10955	1.46971	0.849368	0.721423	-0.361265	3
chr11-3061	-0.722124	1.07803	-1.25105	1.32747	-0.151122	-0.821298	0.54009	3
chr11-3094	-1.31651	0.27106	-0.409327	1.76599	0.239117	0.31578	-0.866113	3
chr11-3168	-1.53098	-0.355075	0.201233	1.73848	0.164486	0.3472	-0.565349	3
chr11-349	-0.635024	-1.10212	-1.22891	0.650309	0.110158	1.1504	1.05519	3
chr11-3528	-0.0113412	-0.114377	-1.45159	1.65469	0.294388	0.516225	-0.887991	3
chr11-36	-1.01426	-0.37493	-1.21588	0.69607	-0.400779	1.29576	1.01401	3
chr11-377	-0.77151	-0.801884	-0.695574	1.6873	0.525477	0.787456	-0.731264	3
chr11-41	-0.642572	-0.536641	-0.963625	1.93726	0.348293	0.42163	-0.564346	3
chr11-415	-1.08261	-0.353948	0.887614	1.73696	-0.491087	0.10638	-0.803306	3
chr11-4175	0.765565	1.51748	-1.31175	0.0646315	-0.368673	0.383238	-1.05049	3
chr11-4212	-0.783577	0.0315607	0.0391788	2.05036	-0.661687	-0.844522	0.168687	3
chr11-4403	1.20366	1.19143	-1.35622	0.600372	-0.414612	-0.540975	-0.683644	3
chr11-454	-1.31447	-0.360526	-0.47473	1.86757	0.188101	0.488166	-0.394116	3
chr11-477	0.0742767	-0.765621	-1.62188	-0.103883	0.674204	1.50138	0.241529	3
chr11-488	-0.743284	-0.193866	-1.66081	0.915959	1.09177	0.767616	-0.177384	3
chr11-521	-0.00843379	-1.15168	-1.60148	0.590366	0.369213	0.913661	0.88836	3
chr11-539	-0.573907	-1.05868	-1.41892	0.863381	0.760747	1.02484	0.40254	3
chr11-548	-1.77386	-0.673078	0.436457	1.34144	0.311495	0.53197	-0.174424	3
chr11-656	-0.615613	-0.944787	-1.47747	0.910895	0.549471	1.07993	0.497574	3
chr11-708	-0.120449	-0.86452	-1.34372	1.61235	0.739882	0.365825	-0.389366	3
chr11-736	-0.713384	-1.38971	-0.814557	0.969778	0.704274	1.20769	0.0359145	3
chr11-755	-0.488821	-0.532002	-1.32806	1.25524	0.429989	1.26283	-0.599174	3
chr11-794	-0.930569	-1.17726	-0.839959	1.34293	0.246934	1.03685	0.32107	3
chr11-809	-0.915361	-0.478484	-1.35831	1.49353	0.243576	0.883722	0.131323	3
chr11-845	-1.35179	-0.82694	-0.453187	1.46035	0.0824599	1.06941	0.0197013	3
chr11-895	-0.446352	0.39124	-1.09974	1.79186	0.0541183	0.356486	-1.04761	3
chr11-973	-1.50105	1.22195	-0.295902	1.11265	-0.502065	0.56334	-0.598919	3
chr11-998	-0.564643	-1.02339	-1.3801	0.61006	0.896778	1.22313	0.238169	3
chr12-1006	-0.769506	-0.0545808	-1.84045	0.862955	0.721128	0.831116	0.249335	3
chr12-1056	-0.82307	-0.291202	-0.113088	1.81318	0.686775	-0.0636121	-1.20898	3
chr12-1059	0.0731327	-0.770147	-1.66427	1.14433	1.0181	0.464092	-0.265231	3
chr12-1071	-0.729089	-1.09475	-0.601166	1.88487	0.517551	0.220675	-0.19809	3
chr12-1134	-0.329661	1.70615	-0.950945	1.06268	-0.252	-0.374038	-0.86219	3
chr12-1293	-0.699163	-0.393142	-0.807041	1.91523	0.462177	0.356501	-0.834561	3
chr12-1297	-0.881583	-0.488588	-1.17898	-0.520453	0.775368	1.35955	0.93469	3
chr12-1369	-0.477644	-0.0140898	0.0450873	2.13601	-0.571341	-0.201484	-0.916541	3
chr12-1490	-0.991706	0.0945781	0.0446677	2.10714	-0.397186	-0.287089	-0.570404	3
chr12-1540	-1.1352	0.226485	-1.23247	1.60276	0.109769	0.698212	-0.269558	3
chr12-1583	-1.17129	-0.647017	0.379681	1.76317	0.656379	-0.341193	-0.639736	3
chr12-1647	-0.18506	-0.903635	-1.3019	0.897763	1.44768	0.547688	-0.502537	3
chr12-1659	-1.30605	-0.113514	-1.00887	1.51394	0.358398	0.864747	-0.308656	3
chr12-1716	0.186219	-1.03046	-1.70426	0.625627	0.473623	1.13273	0.316509	3
chr12-1765	-0.241347	-0.95853	-1.6127	0.664884	0.382812	1.25403	0.510845	3
chr12-1871	-1.17935	-0.802992	-0.881999	0.943767	0.251384	1.48245	0.186742	3
chr12-196	-1.33186	-0.619039	0.402363	1.66915	0.290203	0.397239	-0.808061	3
chr12-2133	-0.889267	0.00647918	0.142542	1.28774	0.607423	0.539392	-1.69431	3
chr12-2288	-0.674816	-0.974972	-1.35467	0.379483	0.642871	1.33548	0.646623	3
chr12-299	-1.36382	-0.578659	-0.339491	1.81969	0.416128	0.342758	-0.296612	3
chr12-335	-0.774786	-0.833103	-1.43715	0.984553	0.52354	1.09689	0.440054	3
chr12-391	-1.60497	-0.175071	0.142382	1.7604	0.352209	-0.100908	-0.374045	3
chr12-441	-1.33381	0.119627	0.356233	1.7606	0.00950161	0.0749225	-0.987077	3
chr12-460	-1.17542	-0.460671	-0.598397	2.00416	0.00237459	0.166221	0.0617394	3
chr12-551	-0.411691	-0.729696	-1.35581	1.36631	0.81793	0.81793	-0.504972	3
chr12-557	-1.31306	-0.047906	-0.121775	1.467	0.750584	0.430484	-1.16532	3
chr12-559	-0.665483	-0.614773	-0.429126	2.1708	0.184543	-0.181596	-0.464364	3
chr12-592	-0.392245	1.59551	-1.76259	0.230184	-0.126207	0.330576	0.124773	3
chr12-613	-1.17664	0.977027	-1.05539	1.28882	-0.0160844	0.656575	-0.67431	3
chr12-618	0.940291	0.97022	-1.90299	-0.153922	-0.520255	0.468606	0.198046	3
chr12-627	-1.49631	-0.303188	-0.898657	1.3458	0.789597	0.647818	-0.085067	3
chr12-63	-1.23038	-0.812385	0.289331	1.64816	0.637658	0.222539	-0.754929	3
chr12-649	-0.384376	-0.138479	-1.58253	1.49451	0.155839	0.922964	-0.467925	3
chr12-672	-1.12232	-1.09092	-0.663463	1.54805	0.696698	0.435512	0.19645	3
chr12-675	-0.698694	-0.960623	-1.18846	1.27458	0.379704	1.18651	0.00698044	3
chr12-733	-1.08776	-0.86751	-0.334155	1.53604	0.350381	1.03492	-0.631913	3
chr12-757	-0.844546	-1.06022	-1.02518	1.42348	0.519541	0.898714	0.088203	3
chr12-777	-1.32176	-0.434756	0.162865	1.77133	0.487249	0.137291	-0.802212	3
chr12-778	-1.83906	1.01844	-0.479547	0.686951	-0.257157	-0.0305711	0.900948	3
chr12-826	-0.0470103	-1.20926	-1.52713	0.539718	1.10824	0.707755	0.427693	3
chr12-865	-0.601582	-0.706031	-1.35682	1.2112	0.360548	1.28954	-0.196845	3
chr12-983	-0.417792	-1.061	-1.22158	1.20026	1.14441	0.621639	-0.265936	3
chr13-1188	-0.621117	-0.562769	-0.530943	2.07704	0.5317	-0.348826	-0.545088	3
chr13-138	-0.732188	1.58638	0.75091	0.456038	-0.818465	-0.0157577	-1.22692	3
chr13-1408	-1.12527	-0.679554	0.46248	1.70367	0.582677	-0.041584	-0.902414	3
chr13-1412	1.40555	-1.33066	-0.971142	0.85117	-0.600642	0.230926	0.414803	3
chr13-151	-0.617855	-1.14843	-1.25916	0.380595	0.534429	1.22325	0.887169	3
chr13-1517	-0.727936	-0.830009	-1.31607	0.717289	1.40102	0.756174	-0.000462916	3
chr13-167	-0.866738	-1.08648	-0.0706307	1.92684	0.405773	0.108583	-0.417352	3
chr13-1705	-1.66615	-0.807243	0.323795	1.39908	-0.0395168	0.708367	0.0816659	3
chr13-1755	-0.659495	-1.1574	-1.18063	0.287835	0.455486	1.10993	1.14427	3
chr13-1762	-0.00105078	-1.18436	-1.52088	0.271102	0.480733	1.16387	0.790582	3
chr13-1901	-1.10041	-0.757954	0.0206823	2.01785	0.0652289	0.109775	-0.355179	3
chr13-2163	0.371657	-0.284626	-1.99201	-0.0205439	0.0369789	1.06193	0.82661	3
chr13-2193	0.035774	-0.88039	-0.923144	1.98211	-0.0823093	0.396132	-0.528176	3
chr13-2352	-0.670159	-1.16407	-0.77902	1.63205	0.950663	-0.0875497	0.118077	3
chr13-2428	-0.958607	0.466836	-0.425278	1.91361	-0.0800686	0.0867179	-1.00321	3
chr13-3014	-1.52958	-0.955501	-0.0488165	0.780413	1.29071	0.657395	-0.194615	3
chr13-442	-0.474354	0.835011	-0.123479	1.80206	-0.222751	-0.667764	-1.14872	3
chr13-445	-1.41132	-0.880626	-0.101687	1.58918	0.155426	0.805175	-0.15615	3
chr13-532	-1.7172	1.16326	-0.276968	0.736529	-0.804232	0.568297	0.33031	3
chr13-557	-0.556758	1.24615	-0.690307	0.919981	-1.33494	0.895583	-0.479711	3
chr13-654	-1.08078	1.16962	1.11146	0.632748	0.073501	-0.901825	-1.00473	3
chr13-659	0.0237563	-1.11259	-0.825036	2.01236	0.0584009	0.00989845	-0.166789	3
chr13-661	-1.39873	-0.491685	0.548133	1.74632	0.0962117	0.148203	-0.648458	3
chr13-663	-1.67022	1.23013	0.349952	0.795345	0.477207	-0.503718	-0.678694	3
chr13-690	-1.76553	0.654407	0.824798	0.874044	0.0447434	0.319535	-0.951993	3
chr13-744	-1.68858	-1.0237	0.338487	1.03039	0.446597	0.850208	0.0465903	3
chr13-757	0.685605	0.137622	-2.08746	-0.106142	-0.127593	0.793836	0.704131	3
chr13-78	0.195879	0.822797	-0.863649	1.77967	-0.826987	-0.746331	-0.361381	3
chr13-781	1.07633	-0.148029	-1.85206	-0.110927	-0.458093	0.909372	0.583406	3
chr13-83	-0.740844	-0.543846	-1.44185	0.681635	-0.208694	1.00655	1.24704	3
chr13-834	-0.177912	-1.39496	-1.30943	0.470801	0.490381	0.946903	0.974212	3
chr13-943	0.317474	-1.28206	-1.59596	0.502807	0.810025	0.726542	0.521173	3
chr14-1050	0.233609	1.66196	0.133491	0.480568	-1.36383	-0.115692	-1.03011	3
chr14-1106	-0.699195	0.323714	-1.74733	0.754895	-0.3437	1.17231	0.539304	3
chr14-1188	-0.364246	-0.885467	-1.51194	1.4287	0.288533	0.774672	0.269739	3
chr14-1217	-1.68589	0.157838	-0.162413	1.58066	0.423188	0.279075	-0.592463	3
chr14-1251	-0.568398	-0.0292837	-1.70812	0.755814	0.0670598	1.47737	0.00556391	3
chr14-1439	0.313251	-1.31752	-0.981327	1.41715	0.784918	0.418623	-0.635103	3
chr14-1525	-0.992155	0.662654	-1.75886	0.726546	0.0652614	0.883082	0.413474	3
chr14-1563	-0.742634	-1.15352	-1.22596	0.761974	0.446089	0.915166	0.998887	3
chr14-1688	-0.836028	-1.03701	-0.518276	1.6623	0.475493	0.810721	-0.557201	3
chr14-1694	-0.898893	1.09406	0.291003	0.648462	0.805156	-0.277013	-1.66278	3
chr14-1711	-0.10074	-0.308584	-0.616637	2.18554	-0.431063	0.0143157	-0.742828	3
chr14-1897	-0.630165	-0.406135	-1.6495	1.33458	0.521351	0.81483	0.015042	3
chr14-1989	-0.460591	-1.85536	0.132354	1.16327	0.785941	-0.288772	0.523158	3
chr14-2030	-0.166029	-0.821088	-1.36521	1.36068	1.00674	0.526009	-0.541103	3
chr14-2073	-1.23381	-0.0147688	-0.781514	1.6178	1.00612	-0.122458	-0.47137	3
chr14-218	-1.84058	-0.376165	-0.452901	0.713694	0.220548	1.18538	0.550027	3
chr14-221	1.21792	-0.0286778	-2.01877	0.439726	-0.0485044	0.49177	-0.053461	3
chr14-286	-1.01116	0.189271	-1.08049	1.25019	0.779878	0.829165	-0.956857	3
chr14-290	0.0174806	0.219648	-0.674143	2.00723	-0.386853	-0.0357212	-1.14764	3
chr14-312	-1.53915	0.13373	-0.174715	1.8194	0.20377	0.0360783	-0.47912	3
chr14-355	-1.32535	-0.203078	0.328284	1.90787	0.186282	-0.346607	-0.547395	3
chr14-452	-1.18837	-0.0977501	-0.614166	2.03492	-0.109431	0.142014	-0.16722	3
chr14-544	-1.08132	-0.738587	-1.03195	0.163762	0.195712	1.40304	1.08935	3
chr14-562	-0.012281	-1.06108	-1.58262	1.24857	0.749962	0.454807	0.202637	3
chr14-570	-1.37769	-0.189926	-0.783808	1.53233	0.159654	0.985689	-0.326249	3
chr14-60	-1.06511	-0.465195	-1.42716	1.22087	0.307323	0.76936	0.659903	3
chr14-647	-0.493655	-0.721914	-1.30778	1.53658	-0.418837	0.718653	0.68695	3
chr14-656	-1.07131	-0.950604	-1.05982	1.0267	0.223897	1.06502	0.766122	3
chr14-700	0.156099	-0.600318	-1.96458	0.341409	0.664104	1.02833	0.374956	3
chr14-755	-0.773679	-0.321804	-1.42114	1.15747	-0.474677	0.791022	1.04281	3
chr14-756	0.461899	-0.457037	-0.658409	2.01615	-0.318062	-0.0571296	-0.987411	3
chr14-86	-1.62163	0.0113613	-0.439302	1.54538	0.582201	0.433747	-0.511761	3
chr14-885	-0.076361	0.733337	-1.20077	1.84035	-0.25032	-0.429022	-0.617214	3
chr14-896	-0.844548	-0.575658	-0.558853	2.00867	0.442014	0.152584	-0.624208	3
chr14-964	0.0717655	-1.4126	-1.20911	1.08557	0.529611	1.03379	-0.0990182	3
chr15-1071	-0.897106	-0.886412	-0.580552	1.71874	0.572302	0.664274	-0.591247	3
chr15-1111	-0.712787	-0.878951	-1.32092	0.850075	0.321317	1.43308	0.308184	3
chr15-1135	0.886807	0.309836	-1.49754	1.22048	-0.55562	0.528807	-0.892765	3
chr15-1137	0.431208	-0.350866	-1.95236	1.24623	0.11047	-0.0433091	0.558624	3
chr15-116	-1.27195	0.155348	-0.377287	1.49197	0.0519106	0.971429	-1.02142	3
chr15-1187	-0.659445	1.06286	0.149805	1.39758	-0.411586	-1.51318	-0.0260267	3
chr15-1204	1.40101	0.639413	-1.61516	0.47017	-0.778003	-0.363961	0.246526	3
chr15-1229	-0.866851	-0.375454	-1.48664	1.30322	0.493208	0.976679	-0.0441578	3
chr15-124	-0.588111	-0.987308	-0.321227	1.85895	0.741797	0.049403	-0.753503	3
chr15-1240	-1.56409	-0.32582	0.0546141	1.72367	-0.499253	0.442507	0.168371	3
chr15-133	-0.411666	-1.29967	-0.992336	1.08665	-0.133262	1.33685	0.413422	3
chr15-1368	-0.311683	-1.20532	-1.39117	0.456197	0.741648	1.23854	0.471777	3
chr15-138	-1.51059	0.906633	0.504975	1.42478	-0.439101	-0.331103	-0.555594	3
chr15-1401	-0.117074	-1.42522	-1.20493	1.14303	0.363397	1.00433	0.23648	3
chr15-143	-0.762441	-1.26636	-1.03877	1.17459	0.389923	0.944785	0.558264	3
chr15-1482	-1.43273	-0.1717	-0.395309	1.82788	0.403448	0.223916	-0.455511	3
chr15-1549	-1.49017	-0.531781	0.569003	1.6304	0.288252	0.169085	-0.63479	3
chr15-1578	-0.691829	-1.34162	-1.09574	0.69562	0.669675	0.753995	1.0099	3
chr15-169	-0.34798	-1.12084	-1.37817	1.10058	0.527285	1.10496	0.11416	3
chr15-1719	-1.04209	-1.30026	-0.582181	1.18262	0.748965	0.961195	0.0317565	3
chr15-173	-0.910835	-0.0641184	-0.770404	1.76562	0.730281	0.190585	-0.941124	3
chr15-183	-0.382339	-0.147177	-1.51523	1.4635	-0.43833	1.09396	-0.0743882	3
chr15-1838	1.82166	-0.214313	-0.633198	-0.375048	-0.97415	-0.545524	0.920572	3
chr15-2039	-0.503106	1.51888	1.09038	0.166427	-0.422762	-0.516496	-1.33333	3
chr15-2367	-0.284525	-0.198506	-1.56158	1.61451	0.708004	0.244824	-0.522732	3
chr15-2556	-1.63116	0.0596176	-0.0846044	1.74732	0.366473	-0.0938101	-0.363843	3
chr15-28	-1.23725	-0.822377	-1.06741	1.03651	0.614882	0.97483	0.500814	3
chr15-315	-0.175765	-0.115852	-1.50883	-0.192883	-0.55664	1.07385	1.47612	3
chr15-320	-0.890589	-0.854132	-1.36667	0.430436	0.848618	1.02876	0.803583	3
chr15-333	0.457723	-1.30539	-1.4062	-0.188787	0.65058	1.04506	0.747008	3
chr15-34	-1.21686	-0.205326	-0.7271	1.93619	-0.0452722	0.415681	-0.15731	3
chr15-379	-0.917223	-0.0548085	-0.964771	1.9012	0.25671	0.399353	-0.620461	3
chr15-384	1.43676	-0.63254	-1.52636	-0.0466759	-0.534896	0.835875	0.467832	3
chr15-489	0.0336993	-0.678566	-0.651083	1.8865	0.395557	0.182565	-1.16868	3
chr15-548	-0.220744	-1.07847	-1.48878	0.811578	0.75265	1.15859	0.0651632	3
chr15-554	-0.352082	-1.07179	-1.25506	1.43478	0.894523	0.515578	-0.16595	3
chr15-611	-0.381052	-1.3518	-1.09816	0.777447	0.831906	1.23483	-0.013166	3
chr15-623	-0.90342	0.186542	-0.457363	1.74055	0.726128	-0.12282	-1.16962	3
chr15-695	0.0390943	-0.630212	-1.86249	0.270653	0.283607	1.24546	0.653884	3
chr15-718	-0.424814	-1.21232	-0.326866	0.60168	1.92594	-0.201493	-0.362127	3
chr15-752	-1.34634	-0.909692	-0.236028	1.72596	0.370761	0.431735	-0.0363877	3
chr15-775	-0.457575	-0.485978	-1.42547	0.929819	0.554021	1.43234	-0.547154	3
chr15-792	-0.909947	-1.07952	-0.446646	1.65486	0.962938	0.158976	-0.340662	3
chr15-846	-0.732482	-1.20738	-1.12769	0.541229	0.480783	1.2655	0.780033	3
chr15-848	-1.69728	0.356202	-0.877214	1.33975	0.491772	0.429303	-0.0425316	3
chr15-863	-0.187132	-0.925201	-0.749385	1.88546	0.661348	0.0576911	-0.742784	3
chr15-884	-0.764785	-1.19157	-1.13162	0.87765	0.609946	1.18216	0.418219	3
chr15-890	-0.661225	-0.624875	-1.57301	1.26634	0.274789	0.93313	0.384849	3
chr15-893	-1.25759	-0.494044	-0.618504	1.68191	0.175802	0.889	-0.376576	3
chr15-918	-0.448816	0.0093712	-1.58352	1.6934	0.176622	0.512626	-0.359682	3
chr15-919	-0.115837	-1.20561	-1.3698	0.210306	0.951439	1.28321	0.246294	3
chr15-949	0.23681	-1.13024	-1.46292	0.0121546	0.31998	1.44517	0.57905	3
chr15-986	0.47507	-1.14824	-1.4669	-0.326329	0.576033	1.14395	0.746409	3
chr16-1005	-0.120132	0.999895	0.738918	1.13763	-0.323115	-1.01543	-1.41777	3
chr16-1010	-1.16052	-0.316652	0.146454	1.92484	-0.196531	0.396516	-0.794112	3
chr16-1132	-0.273632	-1.07749	-1.26521	1.29213	0.250497	1.19054	-0.116835	3
chr16-1285	0.0474167	-1.07425	-1.67126	0.574286	0.82281	0.964744	0.336256	3
chr16-1316	-0.454439	-0.287554	-0.571552	2.1601	-0.533491	0.281907	-0.594975	3
chr16-1325	-1.17447	-0.771719	-0.439317	1.92624	0.224466	0.265251	-0.0304434	3
chr16-1328	-1.20882	-1.0323	-0.83177	1.08455	0.22736	0.917913	0.843068	3
chr16-1401	-0.920234	1.0938	-1.04254	1.07749	0.188706	0.694252	-1.09147	3
chr16-1404	-0.48042	-0.614748	-1.38753	1.751	0.273397	0.561016	-0.102721	3
chr16-141	-0.960329	1.33783	-1.59292	0.52106	-0.179597	0.61715	0.256812	3
chr16-144	-0.588872	-0.388044	-0.923716	1.95903	0.344106	0.352013	-0.754515	3
chr16-1676	0.926706	-0.701543	-1.59773	0.801657	0.304064	0.947548	-0.680701	3
chr16-176	-1.15597	-1.1941	-0.630826	1.36407	0.423819	0.806237	0.386776	3
chr16-203	-0.990092	-1.01886	-1.12543	0.654551	0.692799	1.21748	0.569557	3
chr16-2393	0.547726	-0.773515	-1.80651	0.553243	0.205693	1.21938	0.0539845	3
chr16-259	0.488423	0.463584	-1.32663	1.63104	-0.94339	0.149543	-0.46257	3
chr16-277	-0.873032	-1.01023	-1.21105	0.404385	0.868933	1.20548	0.61551	3
chr16-310	-0.901126	-0.0989749	0.249344	1.87144	0.461641	-0.518483	-1.06384	3
chr16-340	0.290063	0.69685	-1.77006	1.10538	0.192295	0.415765	-0.930297	3
chr16-388	-1.11416	-0.667828	-0.990209	1.57166	0.027975	0.881062	0.291505	3
chr16-456	0.422512	1.22913	-0.233633	1.29079	-1.21292	-0.749175	-0.746708	3
chr16-481	-0.584734	-0.863638	-1.16542	0.990639	0.510183	1.47654	-0.363571	3
chr16-494	-1.21413	-0.751176	-0.0996125	-0.0557939	-0.37586	1.83603	0.660545	3
chr16-518	-0.577194	-0.41332	-1.37962	1.54188	0.53414	0.812916	-0.518802	3
chr16-529	-0.306653	1.23357	-1.55476	-0.226987	-0.204857	1.33979	-0.280098	3
chr16-550	-1.01593	-0.948556	-0.721579	1.55408	0.691303	0.748211	-0.307526	3
chr16-563	0.418412	0.885888	-1.9495	-0.243687	-0.331459	1.01373	0.206616	3
chr16-624	-0.908539	-0.402372	-0.409136	2.00615	0.453827	0.0429187	-0.782843	3
chr16-676	-0.494209	-0.480233	0.1118	1.90188	-1.12309	0.603468	-0.519618	3
chr16-701	-1.11113	-1.06336	-0.597832	1.34145	0.73994	0.9335	-0.242563	3
chr16-799	-0.629967	0.72441	-1.03603	1.53406	0.140071	0.459477	-1.19202	3
chr16-809	-0.578356	-0.713038	-1.58545	1.02174	0.52322	1.13431	0.197571	3
chr16-894	0.0893725	0.453804	-1.71001	1.02171	-0.133842	1.07789	-0.798929	3
chr16-900	-0.311199	-0.00760878	-1.12876	2.09622	-0.0661964	-0.465657	-0.116795	3
chr16-976	-1.02614	-1.09134	-0.661878	1.09365	0.601381	1.30778	-0.223446	3
chr17-1019	-0.703343	-1.10559	-1.27123	0.704094	1.22904	0.6112	0.535833	3
chr17-104	-1.22716	-0.245147	-0.243813	1.82289	-0.311148	0.785536	-0.581152	3
chr17-1112	-1.10402	-0.606527	-0.827464	1.6152	-0.23727	1.02191	0.138168	3
chr17-1129	-0.950481	-0.340185	-1.37541	1.64898	0.465463	0.300055	0.251574	3
chr17-1168	0.102656	-0.101507	-1.84252	0.972358	-0.289595	1.24404	-0.0854316	3
chr17-1224	-0.494517	0.786773	-0.50733	1.80967	-0.274562	-0.0866396	-1.23339	3
chr17-125	-0.533919	-1.13373	-0.989794	1.64754	0.626103	0.55922	-0.175425	3
chr17-1254	-0.904854	-0.858327	-0.308058	1.89302	0.700664	0.00212698	-0.524567	3
chr17-1311	0.0584297	-1.00022	-1.67678	0.662716	0.94487	0.91873	0.0922574	3
chr17-1364	-0.81628	-0.27923	-1.25966	1.63323	0.649679	0.57318	-0.500919	3
chr17-1379	-0.773272	-0.504062	-0.518908	2.07422	0.189748	0.230327	-0.698051	3
chr17-1404	-0.529145	-0.506761	-1.62205	0.71461	0.241633	1.48928	0.212437	3
chr17-1405	-0.248204	-0.918326	-1.66671	0.520725	0.835731	1.09693	0.379852	3
chr17-1614	-1.09635	-0.977544	-0.582196	1.41298	0.997151	0.614093	-0.368134	3
chr17-169	-0.994241	-1.00139	-0.504037	1.66901	0.673954	0.579629	-0.422931	3
chr17-1963	-0.875309	-0.713986	-1.15997	1.44619	0.246148	1.10637	-0.0494378	3
chr17-2037	-0.827758	-0.516134	-1.00112	1.8386	-0.201318	0.786735	-0.0790078	3
chr17-204	-1.09103	0.075383	-0.315115	1.94731	0.206033	0.104416	-0.926993	3
chr17-2136	-0.534732	-0.949945	-0.640084	1.01457	0.0292155	-0.640084	1.72106	3
chr17-218	-0.747697	-0.795307	-1.4271	1.03446	0.492735	1.17858	0.264336	3
chr17-231	0.451062	-1.00665	-1.74851	0.878537	0.413743	0.874014	0.137807	3
chr17-247	0.0309914	0.697947	-1.91609	-0.517633	-0.0658247	0.90413	0.866479	3
chr17-2805	-0.850085	-0.199624	-0.248969	2.11288	0.255698	-0.343174	-0.726722	3
chr17-308	-0.679316	-0.915546	-1.26902	1.19262	0.635832	1.12071	-0.0852754	3
chr17-365	-1.1361	-1.08376	-0.640469	1.39114	0.612193	0.901395	-0.0443991	3
chr17-367	-1.20192	0.976975	-0.906901	1.49237	0.00423153	0.309917	-0.674674	3
chr17-396	-0.253957	-0.106189	-1.93315	0.959536	-0.222612	0.72445	0.831918	3
chr17-42	-0.312197	-1.29016	-1.29086	0.845549	0.454504	1.2331	0.360066	3
chr17-450	-1.17612	-0.467498	-0.536513	1.72738	0.147112	0.880189	-0.574552	3
chr17-478	-1.11561	0.722767	0.899806	1.35925	-0.123218	-0.72723	-1.01576	3
chr17-4851	-0.900966	-0.393751	-1.06217	0.943094	1.45817	0.64427	-0.688644	3
chr17-487	-1.34052	-0.312611	-0.718448	1.02957	-0.343779	1.54645	0.13933	3
chr17-523	-1.26385	1.15331	-1.22237	1.04833	-0.186818	0.643959	-0.172562	3
chr17-552	-1.1218	0.0467752	-1.02583	1.69332	-0.402966	0.810771	-0.000268823	3
chr17-555	0.399988	1.33673	-1.76171	-0.474986	-0.101835	0.816888	-0.215067	3
chr17-634	-0.846679	-0.0620651	-0.178784	2.14047	0.0373626	-0.358186	-0.732121	3
chr17-651	-1.22616	-0.148943	-0.260342	1.37873	-0.572366	1.37224	-0.543165	3
chr17-653	-0.986708	-1.13087	-0.906193	0.986562	0.481742	1.28332	0.272146	3
chr17-682	-1.14955	-0.93175	-0.50099	1.68185	0.694491	0.440045	-0.234098	3
chr17-713	-0.698793	-1.02335	-0.533616	1.65715	0.773309	0.553073	-0.727772	3
chr17-724	-0.517824	-0.885176	-0.733016	1.89656	0.582262	0.284835	-0.627636	3
chr17-729	0.457737	-0.668176	-0.518054	1.64933	0.481194	0.0542851	-1.45632	3
chr17-862	-0.893851	1.4308	-1.23928	1.22354	-0.0480135	-0.294483	-0.178717	3
chr17-870	-0.600967	-0.686764	-0.550578	2.01652	-0.110699	0.592018	-0.659527	3
chr18-1043	0.249633	-1.30411	-0.359095	1.71186	0.426292	0.243248	-0.967822	3
chr18-106	0.0450374	0.126747	-1.51357	-0.176259	-0.880321	1.26591	1.13245	3
chr18-11	-0.144826	-0.643284	-1.16798	1.64288	0.205594	0.906433	-0.798818	3
chr18-1394	-0.124866	-0.738212	-1.68079	-0.0530023	0.936374	1.25224	0.408261	3
chr18-1396	0.361441	-0.877784	-1.6566	0.839058	0.73579	0.981053	-0.382955	3
chr18-1544	-1.12235	-0.570071	0.160759	2.07088	-0.217114	-0.129912	-0.192199	3
chr18-261	-1.35033	-1.17855	-0.134801	1.15156	0.0752511	1.16866	0.268206	3
chr18-266	-0.377192	-0.707234	-0.961642	1.84143	0.883388	-0.214462	-0.464286	3
chr18-408	0.471097	-0.773907	-1.62455	-0.215235	0.00216679	1.38873	0.751697	3
chr18-436	-1.23148	-0.254795	-1.01824	1.78808	0.145355	0.298044	0.273035	3
chr18-439	-1.07685	-0.526724	-1.34689	1.05502	0.0948051	0.953412	0.847231	3
chr18-463	-0.840811	-1.08753	-0.489374	0.955421	-0.512448	1.59795	0.376793	3
chr18-468	-1.14437	-0.751553	-0.529444	1.46403	1.0914	0.43609	-0.566156	3
chr18-522	-1.11716	-1.02322	-0.505061	1.40953	0.719887	0.895093	-0.379062	3
chr18-636	-0.927841	-0.529124	-0.861389	0.76146	1.20215	1.18466	-0.829911	3
chr18-713	1.84302	-0.394223	-1.0297	0.180323	0.519827	-0.0808343	-1.03841	3
chr18-747	-1.12891	-0.566789	-0.434655	1.83169	0.536948	0.402197	-0.640488	3
chr18-836	-1.17249	-0.64883	-0.394779	1.60479	0.910041	0.398483	-0.697221	3
chr18-846	-0.0183591	-0.832909	-1.56478	0.25426	0.0321959	1.57672	0.552866	3
chr18-999	-1.19649	-0.74958	0.469769	1.57877	0.138724	0.668396	-0.909586	3
chr19-1041	-0.612208	-1.10068	-1.28676	1.03928	0.390205	1.16777	0.402389	3
chr19-1098	-1.01359	0.415643	0.0223049	1.98299	-0.0977983	-0.662283	-0.64727	3
chr19-1235	0.41738	-0.0360699	-0.695633	1.92201	-0.221572	-0.128821	-1.25729	3
chr19-1286	-0.723886	0.812012	-1.12045	1.04491	1.25264	-0.409153	-0.856074	3
chr19-1325	-1.0267	-0.213633	-0.11333	2.10398	0.146547	-0.312417	-0.584452	3
chr19-1370	-0.831478	-0.837331	-0.197941	1.79777	0.883315	-0.0721116	-0.742227	3
chr19-138	-0.919877	-1.03614	-1.16563	0.710111	0.406704	1.14774	0.857089	3
chr19-1385	-0.965355	0.609205	-1.08387	1.70124	0.162656	0.29387	-0.717743	3
chr19-147	-1.52207	-1.14587	-0.227788	0.453716	0.888519	1.01802	0.535468	3
chr19-162	-1.23711	-0.197031	-0.97922	1.69231	0.0797573	0.765589	-0.124292	3
chr19-1621	1.14049	1.33351	-0.00992689	0.102026	-1.52323	-0.673926	-0.36895	3
chr19-205	-1.49563	-0.889163	-0.460287	1.36032	0.450622	0.223499	0.810636	3
chr19-2087	-0.64275	0.701181	0.549946	1.40236	0.312782	-1.04146	-1.28206	3
chr19-300	1.14764	-0.935162	-1.32195	-0.672203	-0.00576401	0.969547	0.817894	3
chr19-328	0.520911	-0.956495	-1.4713	-0.521963	0.286706	1.07107	1.07107	3
chr19-404	-0.00916465	-0.999875	-1.56263	0.0253478	0.516643	1.35469	0.674994	3
chr19-519	0.278159	-1.25326	-1.5034	0.0964045	0.894205	1.04057	0.447317	3
chr19-532	-0.0226204	-0.974774	-1.46239	-0.0783551	0.281006	1.50157	0.755567	3
chr19-553	-0.0371962	0.277992	-0.722389	1.76714	0.236881	-0.0326282	-1.4898	3
chr19-614	0.586663	1.7323	-0.0374552	0.421371	-1.04915	-0.889561	-0.764168	3
chr19-663	-0.445363	-1.08149	-1.27869	0.514166	0.49375	1.55953	0.238093	3
chr19-786	-1.06941	-1.33629	-0.499349	0.995546	0.39346	1.27097	0.245074	3
chr19-808	-0.376008	1.13805	0.396061	1.4163	-0.528917	-0.902418	-1.14306	3
chr19-937	-0.998261	-0.678083	-0.880681	0.409072	-0.365142	1.64999	0.863109	3
chr19-973	0.837866	-0.183447	-2.0135	0.266819	-0.336112	0.660078	0.768296	3
chr2-101	-0.480219	-1.47438	0.478176	1.5224	-0.623263	-0.208436	0.785721	3
chr2-1012	0.455718	0.224086	-1.69704	0.4354	-0.930014	1.33247	0.179385	3
chr2-1021	0.493024	1.02073	0.503578	0.366376	0.260835	-0.704859	-1.93968	3
chr2-1023	-1.51454	-0.715249	-0.254742	1.13489	-0.264885	1.2911	0.323427	3
chr2-1024	-1.14288	-0.987372	-0.533709	1.32508	0.916596	0.823079	-0.400788	3
chr2-104	-0.801469	-0.346454	-1.65052	0.837522	0.342635	1.24797	0.370311	3
chr2-1050	0.278422	-0.947421	-1.64987	0.481581	-0.0177088	1.34587	0.509128	3
chr2-1087	-0.976218	-0.785268	-0.774928	1.57576	0.878133	0.576198	-0.493673	3
chr2-1092	-0.410932	-0.986114	-1.25417	0.418259	0.616092	1.65228	-0.0354146	3
chr2-1096	-0.0950328	0.339323	-0.106772	2.04544	-0.482431	-0.881569	-0.818959	3
chr2-1100	0.594638	0.727837	-1.83149	0.156985	-0.727837	1.09889	-0.0190284	3
chr2-1113	-1.63249	0.555152	-0.990967	1.34898	0.393617	0.255159	0.0705479	3
chr2-1157	-0.815705	-0.567643	-1.15759	1.4175	0.840402	0.818551	-0.53551	3
chr2-1162	0.344406	-0.938015	-1.82003	0.203003	0.690211	0.848414	0.672011	3
chr2-1175	-0.375808	-0.217681	-0.730395	1.83317	0.932331	-0.653727	-0.787895	3
chr2-1193	-0.78948	-0.581655	-1.56938	1.2776	0.513337	0.477583	0.672	3
chr2-1258	0.179134	-0.612608	-1.70384	1.23514	-0.129687	1.07036	-0.0384916	3
chr2-1281	-0.068508	-0.793856	-1.60131	0.128126	0.59147	1.54797	0.196111	3
chr2-1323	-1.02465	-0.34287	0.543043	1.97596	-0.390436	-0.0713487	-0.689704	3
chr2-1360	-0.249487	0.156747	-1.9501	0.776056	-0.307236	1.08272	0.491293	3
chr2-1409	-0.914574	-0.823735	-1.1597	1.19348	0.807771	1.02333	-0.126578	3
chr2-1423	-0.939228	-0.959796	-0.940873	1.22872	0.322871	1.30277	-0.0144569	3
chr2-1452	-1.03538	-0.689016	-1.04189	1.60221	0.289916	0.846054	0.0281089	3
chr2-1490	-0.234335	-1.09655	-1.21751	-0.146565	0.773179	1.59114	0.33064	3
chr2-150	1.98878	-0.194374	-1.25395	0.322377	-0.497788	-0.0924463	-0.272598	3
chr2-1546	-0.689169	-0.579291	-0.914158	2.04209	0.354676	0.0250403	-0.239191	3
chr2-1554	-1.2082	-0.285143	-0.726515	1.58268	0.66169	0.690633	-0.715145	3
chr2-1566	-0.339745	-1.02105	-1.57168	0.562247	0.761524	1.10589	0.502813	3
chr2-160	1.30512	-0.354503	-1.91117	0.242998	-0.073792	0.660985	0.130362	3
chr2-1648	-1.04176	-1.01005	-0.854359	1.34833	1.01389	0.564127	-0.0201817	3
chr2-1652	0.0879314	-1.11717	-1.63128	0.948716	0.624448	0.861458	0.225893	3
chr2-1657	0.222168	0.885533	-0.100729	1.62797	-0.583975	-1.20121	-0.84976	3
chr2-1728	-1.03573	1.03077	-0.392284	1.75832	-0.421652	-0.460366	-0.479055	3
chr2-1750	0.156991	-1.03666	-1.46346	-0.185357	0.214049	1.14181	1.17263	3
chr2-1839	0.182572	-0.509897	-1.94374	0.78897	0.499464	1.02697	-0.0443388	3
chr2-1857	-0.536617	-0.855887	-1.53642	1.16234	0.245572	0.919905	0.601112	3
chr2-1873	-0.479035	-1.08303	-1.27915	0.259639	0.840593	1.45007	0.290908	3
chr2-189	-0.617972	-0.988111	-1.22648	0.384849	0.716253	1.56479	0.166672	3
chr2-1908	-0.895434	-1.26535	-0.767464	0.832663	0.197311	1.43602	0.462249	3
chr2-1923	-0.933864	-0.295653	-0.671939	1.93993	0.615549	0.0142293	-0.66825	3
chr2-2049	-0.712442	0.845188	-1.05405	1.6393	-0.111441	0.322579	-0.929133	3
chr2-2053	-1.09425	-1.44369	0.177716	1.32855	0.685572	0.615683	-0.26957	3
chr2-2088	-1.0255	-1.08386	-0.841624	0.698391	0.685952	1.44657	0.120066	3
chr2-2089	-0.746626	-1.20595	-0.93284	1.37047	0.829979	0.740215	-0.0552501	3
chr2-2110	-1.51712	1.01269	-0.435313	1.33522	0.411315	-0.0825511	-0.724242	3
chr2-2131	-0.250846	-0.772622	-1.74119	0.839574	1.13639	0.370912	0.417778	3
chr2-2156	-0.513735	0.351121	-0.955702	1.30819	0.408354	0.850321	-1.44854	3
chr2-2186	-0.374716	-0.475855	-0.757285	1.92949	0.654262	-0.022929	-0.952967	3
chr2-2196	-0.680293	0.275518	-0.455611	2.00496	-0.643858	0.338672	-0.839392	3
chr2-2229	-0.290673	-0.947431	-0.119668	1.64738	1.09224	-0.424503	-0.957344	3
chr2-2233	-1.13867	-0.965463	-0.874814	1.40114	0.478453	0.873426	0.22593	3
chr2-2248	-0.827269	-1.09508	-0.996673	1.51823	0.37849	0.787053	0.235244	3
chr2-2295	-0.126721	0.659251	-1.90971	0.423136	-0.228606	1.28835	-0.105697	3
chr2-2319	-0.367578	0.837296	-0.672107	1.66041	0.285614	-0.451434	-1.2922	3
chr2-2325	-0.179611	-0.43835	-1.69183	1.48164	0.532703	0.58968	-0.294233	3
chr2-2467	-1.30855	-0.924212	-0.198416	1.57236	0.897701	0.220567	-0.259448	3
chr2-250	-0.996631	-1.17086	-0.79905	1.14443	1.00074	-0.00692818	0.828302	3
chr2-2572	-0.564473	1.47051	-0.463803	1.11456	-0.614808	-1.25838	0.316393	3
chr2-2573	-0.147779	1.20925	-1.31571	0.159962	-0.52226	-0.763262	1.3798	3
chr2-2592	-0.195448	-1.44809	-0.475294	1.66131	0.883959	-0.15547	-0.270962	3
chr2-2770	-1.19878	-0.314447	-0.414056	1.66803	0.783687	0.353666	-0.878091	3
chr2-2872	1.57991	0.746558	-1.44972	0.434563	-0.669732	-0.349527	-0.292055	3
chr2-3062	-0.433625	0.259605	-1.99411	0.773109	-0.102701	0.887221	0.610499	3
chr2-3112	-1.09737	-0.0198021	-1.18813	1.60067	0.592413	0.537957	-0.425745	3
chr2-330	-0.899054	-1.05655	-0.928701	1.11505	0.802836	1.13821	-0.17179	3
chr2-3424	-0.859316	0.00203108	-0.918555	1.80292	0.61931	0.212925	-0.859316	3
chr2-3502	1.32986	-1.44219	-0.960093	-0.0705107	-0.156599	1.0716	0.22793	3
chr2-3661	-0.926371	-1.11614	-0.519728	1.52975	1.01467	0.366753	-0.348938	3
chr2-3821	0.328204	-0.580336	-1.81551	0.591708	1.27792	0.457211	-0.259191	3
chr2-4109	0.223541	-1.35043	-0.857419	1.81436	0.298566	-0.0949285	-0.0336843	3
chr2-45	-1.17869	-1.0183	-0.72425	1.23996	-0.0466562	0.955207	0.772733	3
chr2-4641	-0.653501	-0.684438	-0.505845	1.60914	0.974928	0.34915	-1.08944	3
chr2-482	0.920661	0.862198	-1.08082	1.20953	-1.23557	-0.444609	-0.231393	3
chr2-4851	-0.176935	-1.07441	-1.49349	0.150593	0.668964	1.32337	0.601911	3
chr2-4965	-0.411323	-1.22476	-1.30569	0.296033	0.761506	1.24481	0.639422	3
chr2-526	-0.590739	-0.822965	-0.206299	2.01838	0.589903	-0.391689	-0.596594	3
chr2-596	-1.21049	-0.663945	0.230762	1.95945	0.22064	-0.202422	-0.333997	3
chr2-626	-0.122886	-1.14768	-1.15182	1.37082	0.590327	0.940205	-0.478975	3
chr2-632	-0.847767	-0.965931	-1.19382	0.851264	1.09688	0.995593	0.0637845	3
chr2-643	0.528851	-0.772661	-1.36406	-0.570083	0.235875	1.6768	0.265281	3
chr2-694	-1.39832	-0.439333	-0.25737	1.86389	0.486873	0.016393	-0.272124	3
chr2-709	-0.650375	-1.25872	-0.906986	1.4556	0.433583	0.929107	-0.00221216	3
chr2-716	0.0639282	-0.88775	-1.6306	1.48995	0.43386	0.266794	0.26381	3
chr2-735	-0.835664	-1.1424	-1.10623	1.28977	0.457827	0.724773	0.611918	3
chr2-75	-0.726114	-0.682425	-1.39138	1.28159	0.261849	1.16243	0.0940445	3
chr2-77	-0.559369	-0.872616	-1.4295	0.939086	0.150474	1.33751	0.434411	3
chr2-782	-0.893791	-0.171581	-0.93893	2.0657	-0.120555	0.0874727	-0.0283165	3
chr2-789	-0.691476	-0.517887	-0.850506	1.82052	0.814828	0.15183	-0.727314	3
chr2-793	-0.429224	-0.943847	-0.751513	1.65266	0.535044	0.787158	-0.850279	3
chr2-808	-0.870978	-0.819172	-1.295	1.0905	0.299852	1.21125	0.38354	3
chr2-836	-1.08007	-0.318718	-0.339417	1.96341	0.0364091	0.471747	-0.733356	3
chr2-842	-0.128132	-0.967447	-1.30109	1.38568	0.391139	1.04803	-0.428173	3
chr2-898	-1.11048	-0.743152	-0.738659	1.81913	0.498109	0.329612	-0.0545609	3
chr2-923	2.08941	0.0313516	-0.978169	0.158151	-0.573385	-0.53437	-0.192986	3
chr2-992	-1.27041	-0.718365	-0.363748	1.83071	-0.0460603	0.617722	-0.0498479	3
chr3-1002	-0.444211	-0.808271	-1.28559	1.76199	0.377351	0.491018	-0.0922863	3
chr3-1028	-1.1867	-0.825432	-1.01996	0.932291	0.235223	1.25419	0.61039	3
chr3-1091	0.86933	0.967291	-1.97936	-0.218032	-0.310115	0.230627	0.440263	3
chr3-1107	-1.5441	-0.560098	-0.67592	1.36483	0.608642	0.781895	0.0247504	3
chr3-1174	0.524173	-0.58208	-2.05568	0.376391	0.642399	0.606509	0.488283	3
chr3-1178	-0.834392	0.891283	0.0609252	1.61149	-0.873933	0.196494	-1.05187	3
chr3-1275	-1.14154	-0.529505	-1.41019	0.825855	0.856153	0.829895	0.569326	3
chr3-1435	-1.26431	-0.386436	-0.430232	1.66693	0.137757	0.92278	-0.646488	3
chr3-145	-0.936581	-1.07874	-0.657279	1.51191	0.592053	0.888079	-0.319441	3
chr3-1477	-0.836088	-0.818421	-1.30957	0.201577	0.565525	1.36527	0.831714	3
chr3-1488	-0.315541	-0.673372	-1.83309	0.582631	0.763703	0.93184	0.54383	3
chr3-149	-1.29764	-1.02697	0.418174	1.2517	0.899649	0.460836	-0.705748	3
chr3-1528	-1.3604	-0.975973	0.154706	1.64469	0.521548	0.320538	-0.305104	3
chr3-1630	-0.198093	-1.06074	-1.29482	1.01389	0.36037	1.39769	-0.218293	3
chr3-1677	-1.29011	0.0742084	-1.17641	0.483895	0.17418	1.63455	0.0996913	3
chr3-1750	-1.34652	-0.312076	-0.79961	1.69744	0.0238856	0.753625	-0.0167423	3
chr3-1875	1.58158	-0.975084	-0.820947	-0.777386	-0.395395	0.968382	0.41885	3
chr3-1969	1.07197	-0.742072	-1.4142	-0.798672	0.0970293	0.722464	1.06348	3
chr3-1972	-0.563665	0.808281	-1.32212	1.56674	-0.691826	-0.303143	0.505738	3
chr3-1981	0.0315738	-0.775185	-0.84258	2.10596	0.134649	-0.42929	-0.225122	3
chr3-2047	-0.897935	-1.19947	-0.823923	0.786526	1.35121	0.794749	-0.0111606	3
chr3-2091	-1.06208	1.83405	-1.13092	0.152428	-0.216349	0.0245851	0.398279	3
chr3-2130	-0.286003	-0.380885	-0.959668	-0.722462	-0.19112	0.539474	2.00066	3
chr3-2192	-0.630805	-1.02078	-1.2525	0.0732421	0.57867	1.36588	0.886287	3
chr3-2448	-0.738559	1.81083	-1.31958	0.447201	0.30491	-0.335401	-0.169394	3
chr3-2518	-0.823054	-1.14183	-0.869705	0.871926	0.680139	1.42137	-0.138842	3
chr3-2618	0.53788	-1.25447	-1.53735	1.0451	0.762229	0.240374	0.206234	3
chr3-286	-0.537044	-1.08756	-1.35438	1.26728	0.599196	0.32112	0.791386	3
chr3-3549	-1.11584	-1.00522	0.233089	1.79711	0.349852	0.260743	-0.51973	3
chr3-387	0.127064	1.78328	-1.52477	0.337378	-0.473205	0.109538	-0.359285	3
chr3-388	-0.684293	-0.987693	-0.635259	1.00739	-0.874301	1.15756	1.01659	3
chr3-410	-0.791398	-0.905035	-0.0527599	1.71926	-0.89083	0.895396	0.0253653	3
chr3-427	-1.47461	-0.718975	0.644767	1.39358	-0.254683	0.83817	-0.42825	3
chr3-433	-0.258912	-0.661186	-1.78304	0.986631	0.302551	1.06192	0.352028	3
chr3-464	-1.37735	-0.344105	-1.26509	0.786147	0.953996	0.822115	0.424292	3
chr3-494	-0.748499	-0.95805	-0.511055	1.74394	0.466611	0.711207	-0.704157	3
chr3-521	-0.279796	-0.747883	-1.538	1.4025	-0.00351945	1.00128	0.165414	3
chr3-535	1.28036	-0.686189	-1.31486	-0.683092	-0.209263	0.388442	1.22461	3
chr3-563	-0.727065	-0.406219	-0.395606	1.94992	0.503254	0.115463	-1.03975	3
chr3-596	-1.17778	-0.353554	0.437614	1.9935	-0.128766	-0.320497	-0.450522	3
chr3-608	-0.595668	-0.381958	0.0408174	2.02809	0.159287	-0.0881058	-1.16247	3
chr3-613	-0.709357	-0.953876	-1.28236	0.896218	0.566265	1.34107	0.14204	3
chr3-637	-0.941882	-1.03836	-0.461174	1.66888	0.56652	0.692359	-0.486341	3
chr3-711	-0.916663	-0.281969	0.816337	1.72772	0.181643	-0.424538	-1.10253	3
chr3-729	-0.111414	0.234913	-1.58132	1.83436	-0.106126	-0.0373897	-0.233024	3
chr3-733	-0.0355024	-1.10335	-1.61591	0.910025	0.265436	0.900318	0.678983	3
chr3-775	-0.549257	-0.465421	-0.44912	2.1917	0.15636	-0.267476	-0.616791	3
chr3-781	-0.695988	0.225869	-0.903979	1.54961	0.908008	0.104247	-1.18776	3
chr3-9	-0.878306	-0.964221	-1.08138	0.996207	1.04567	1.01313	-0.131104	3
chr3-945	-1.41194	-0.0243963	-0.365945	0.696058	-0.0670899	1.74739	-0.574076	3
chr3-971	-1.12405	-0.132858	-0.346131	1.97714	0.356619	0.0192295	-0.74995	3
chr4-1014	-0.630193	-0.800382	-1.31622	0.666555	0.296808	1.63573	0.147705	3
chr4-1026	-0.448944	-1.07881	-0.98915	1.77016	0.0666051	0.718887	-0.0387462	3
chr4-1031	-1.27348	-0.849887	0.41932	1.57357	0.812994	-0.10663	-0.57589	3
chr4-1061	-1.42049	-0.544052	0.679517	1.6632	0.374408	-0.244275	-0.508305	3
chr4-1085	-1.79922	0.639593	0.491104	0.594596	0.882574	0.16713	-0.97578	3
chr4-1159	-0.970801	-0.894392	-1.08473	1.20958	0.963979	0.828217	-0.0518488	3
chr4-1170	-1.24991	-0.106024	-0.443633	1.84413	0.160359	0.522897	-0.727823	3
chr4-1193	-0.753835	-0.705601	-0.973302	1.79535	0.343498	0.695609	-0.401724	3
chr4-1209	-0.655468	-0.887219	-1.37715	0.334559	0.699466	1.44656	0.439253	3
chr4-1250	-0.106134	-0.427535	-1.90533	0.505981	1.10033	0.841918	-0.00922903	3
chr4-1260	-1.04484	-0.801289	-0.986945	1.3473	0.734149	0.948323	-0.196696	3
chr4-1302	-1.04327	-0.456037	-0.0787523	1.96328	0.525686	-0.180013	-0.730888	3
chr4-1318	-0.494634	-1.0159	-1.27463	1.20995	1.16049	0.525073	-0.110341	3
chr4-1321	-1.25179	-0.461366	-0.016962	1.88957	0.373164	0.162835	-0.695442	3
chr4-1384	-0.710911	-0.880947	-1.48268	1.06596	0.625758	0.826022	0.556799	3
chr4-1423	-1.48288	-0.814562	-0.0766946	1.54322	0.292239	0.779062	-0.240383	3
chr4-144	-0.94254	-0.53306	0.578058	1.81243	0.302789	-0.175622	-1.04206	3
chr4-1446	-1.09886	0.932827	1.24654	0.840206	-0.398228	-0.345942	-1.17654	3
chr4-1516	-0.751321	-0.263779	-1.09286	1.60844	0.466874	0.84277	-0.810116	3
chr4-1604	-1.11785	-0.93638	-0.704666	1.58983	0.328678	0.860841	-0.0204564	3
chr4-163	-0.633508	-0.840547	-1.37913	1.42569	0.191851	0.898302	0.337338	3
chr4-1800	0.414733	-1.15979	-1.54722	-0.045239	0.600491	1.19845	0.538572	3
chr4-181	-0.281985	-0.983851	-0.845211	1.49608	0.393887	1.06456	-0.843478	3
chr4-1825	-0.737518	0.889317	-1.49945	1.41443	0.242701	0.238583	-0.548064	3
chr4-1835	0.341712	-1.24351	-1.31239	-0.326346	0.378512	0.963535	1.19849	3
chr4-2005	-1.24631	-0.878464	-0.692521	1.59943	0.265488	0.714176	0.238203	3
chr4-2110	-0.151057	-0.940824	-0.780771	2.01359	0.441925	-0.114323	-0.468538	3
chr4-2235	-0.800892	-0.791656	-0.905127	1.12415	0.820684	1.23103	-0.678185	3
chr4-2350	-1.84661	0.202618	-0.351227	1.35365	0.705894	-0.247682	0.183354	3
chr4-2381	-0.613641	-1.01803	-1.27561	1.13186	0.208022	1.23489	0.332516	3
chr4-2468	0.0596218	0.894327	-1.96202	0.903207	0.0241024	0.553933	-0.473169	3
chr4-248	-1.08619	-0.64101	-0.5063	2.00984	-0.0582286	-0.0466655	0.328558	3
chr4-2502	-0.87362	-0.944979	-1.19684	0.811426	0.921764	1.18022	0.102028	3
chr4-2524	-0.328501	2.00642	-0.0679408	0.394996	-0.814205	-0.186837	-1.00393	3
chr4-2772	-0.676955	-0.82291	-1.27807	0.96207	0.0117382	1.48427	0.319866	3
chr4-285	-1.47681	-0.670276	-0.380795	1.5891	0.405655	0.709777	-0.176653	3
chr4-2870	-0.293309	-0.455958	-0.705502	2.2155	-0.51166	-0.0649323	-0.184134	3
chr4-296	-1.22432	-0.717323	-0.124921	1.8375	0.40392	0.368664	-0.543525	3
chr4-3137	-1.12819	-0.821549	-1.06695	1.00602	0.725191	1.16699	0.11848	3
chr4-315	-1.27852	-1.03423	-0.595757	1.3393	0.549087	0.913356	0.106761	3
chr4-3211	-0.366123	-0.323367	-1.29098	1.6405	0.932741	0.126607	-0.719377	3
chr4-327	-1.24698	-0.363244	-1.04748	1.60022	0.266745	0.763736	0.0269995	3
chr4-341	-0.860067	-1.47101	-0.179965	1.36961	0.671398	0.794903	-0.324878	3
chr4-342	-1.05328	-0.706022	-0.777255	1.71124	0.607137	0.592426	-0.374248	3
chr4-351	-0.749968	-0.639057	-1.52486	0.468571	0.285199	1.26713	0.89299	3
chr4-38	0.20326	1.43432	-0.229921	0.763143	-1.77088	-0.358335	-0.0415815	3
chr4-407	-0.284862	-1.47227	-1.16267	0.761384	0.760198	1.06268	0.335531	3
chr4-440	-0.683602	-1.11446	-0.791757	1.74594	0.38652	0.653831	-0.196463	3
chr4-443	-1.36	-0.290624	0.019392	1.80602	0.487552	0.0852481	-0.747585	3
chr4-494	-0.429914	-0.843887	-1.57643	1.19276	0.688495	0.839263	0.129716	3
chr4-4961	-0.214137	-1.0001	-0.724846	1.92487	0.488915	0.193766	-0.668469	3
chr4-51	1.19735	-0.0603857	-1.78227	0.683483	0.41826	0.337449	-0.793894	3
chr4-519	0.627095	-1.39002	-1.50556	0.786659	0.314569	0.517051	0.650204	3
chr4-542	-0.586109	-1.25799	-1.13174	1.22206	0.344157	1.01115	0.398476	3
chr4-55	-0.759386	-0.813809	-1.40613	1.12895	0.224019	1.07453	0.551821	3
chr4-656	-0.588442	-0.738437	-1.09419	1.73071	0.797089	0.317297	-0.424024	3
chr4-659	0.831684	1.18421	-1.6461	-0.306486	-0.789956	0.0359725	0.690672	3
chr4-665	-0.546008	1.72248	-1.22518	0.905824	0.047923	-0.425022	-0.480016	3
chr4-694	-0.703945	-1.17218	-1.20624	0.644398	0.495133	1.22412	0.718721	3
chr4-704	-1.28957	-0.981777	-0.336991	1.42318	0.622518	0.867962	-0.305321	3
chr4-735	-1.56987	-0.626063	-0.435339	1.49293	0.697785	0.486025	-0.0454772	3
chr4-761	-0.800459	-0.286685	-1.51843	0.49715	-0.137383	1.4259	0.819906	3
chr4-788	-0.60725	-1.06632	-1.32102	0.962005	0.896277	1.00103	0.135271	3
chr4-830	-1.61278	0.679265	-0.0953133	1.39047	0.316621	0.237403	-0.915662	3
chr4-837	-0.533044	1.43603	0.170632	1.29611	-0.924426	-0.571574	-0.873729	3
chr4-838	1.00817	-0.603598	-1.78738	1.02638	0.133988	0.516441	-0.293994	3
chr4-849	-1.09219	-0.796064	-0.676238	1.67213	0.413056	0.802943	-0.323639	3
chr4-858	-0.0629217	-1.06165	-1.4681	0.415487	0.0533197	1.43794	0.685926	3
chr4-910	-0.665231	-0.704512	-0.837831	1.66665	0.83698	0.498923	-0.794978	3
chr4-923	-0.32587	-0.089854	-1.2939	1.98517	0.230026	-0.0407338	-0.464844	3
chr4-9616	-0.787282	-1.35537	-0.0864645	0.0728122	0.173688	0.115286	1.86733	3
chr4-967	1.29816	-0.787486	-1.5459	0.377887	-0.073001	1.03225	-0.301913	3
chr5-1024	-0.811972	-0.442771	0.00405715	2.14542	0.0949374	-0.348104	-0.641571	3
chr5-1039	-0.62384	-0.295855	0.987969	1.40029	0.449138	-0.43642	-1.48128	3
chr5-104	-1.40571	-0.249322	-0.43423	1.59692	0.225751	0.887155	-0.620561	3
chr5-1091	-0.569294	-0.863213	-1.15848	1.61929	0.305737	0.903664	-0.23771	3
chr5-1118	-1.54554	0.34195	-0.906072	1.28859	0.494572	0.761178	-0.434683	3
chr5-1143	0.125837	-0.888102	-1.31691	1.01303	-0.433942	1.49888	0.00120707	3
chr5-1218	0.236825	1.72161	-0.133171	0.457861	-1.27679	0.0518269	-1.05816	3
chr5-1235	-1.11887	0.461477	-0.653894	1.79992	0.381472	-0.0204384	-0.849672	3
chr5-1250	-0.892471	0.408492	-0.621577	1.85326	0.375048	-0.0898205	-1.03294	3
chr5-128	-0.463005	-0.575985	-1.32576	-0.0418987	-0.25987	1.14382	1.5227	3
chr5-1297	-1.2251	-0.559097	0.0380571	1.71428	0.843242	-0.0846663	-0.726719	3
chr5-1314	-1.00993	-0.199655	-1.09966	1.45216	1.02799	0.43932	-0.610231	3
chr5-1470	0.836801	-0.720656	-1.5802	1.1527	0.141333	0.763336	-0.593317	3
chr5-1500	-1.41871	-1.03216	0.0159364	1.63997	0.153434	0.358384	0.283149	3
chr5-1508	-0.254307	0.300107	-1.76522	0.199144	-0.139173	1.63389	0.0255572	3
chr5-1515	-0.787494	-0.502933	-0.384366	2.05264	0.382672	0.0260587	-0.786582	3
chr5-1525	-1.51495	0.108605	1.30694	-0.277955	-0.716056	1.17809	-0.084675	3
chr5-1568	-0.00355646	-1.0457	-1.58509	0.926556	0.245395	1.18173	0.280664	3
chr5-1628	0.0515531	-0.838364	-1.76332	0.697969	0.246003	1.22001	0.386148	3
chr5-1747	-0.189223	-1.08871	-1.49155	1.03991	0.0802434	1.05509	0.594235	3
chr5-1985	-0.379649	-0.307759	-1.88216	0.612437	0.770596	1.11567	0.0708633	3
chr5-2126	-0.0703373	-0.295714	-1.30124	2.0378	-0.2229	-0.0495333	-0.0980759	3
chr5-2136	-0.88519	-0.599248	-1.22723	1.48444	0.588303	0.866036	-0.227112	3
chr5-216	0.104748	-0.623701	-1.68707	1.40017	-0.269644	0.804489	0.271011	3
chr5-2167	-1.21489	-0.261683	-1.15032	1.18028	0.426715	1.23004	-0.210142	3
chr5-2192	-1.15144	-0.939733	-0.0887332	1.85222	0.371701	0.304627	-0.348645	3
chr5-2297	-1.059	0.144086	-1.06804	1.67734	-0.19513	0.8587	-0.357953	3
chr5-2386	-1.16215	-0.249655	-0.318906	2.04583	0.181131	0.0202226	-0.516477	3
chr5-2603	-1.10334	-0.550021	-1.23178	1.34706	0.764101	0.750927	0.0230548	3
chr5-2638	-0.464015	-0.498633	-1.73413	1.19764	0.243859	0.979189	0.27609	3
chr5-3013	-0.874597	-0.44874	0.012279	1.81338	0.59832	0.07479	-1.17543	3
chr5-310	-0.253962	-0.925504	-1.66876	0.666781	0.752263	1.0768	0.352381	3
chr5-3409	-0.190148	1.40584	-1.36348	1.15351	-0.310005	-0.827281	0.131572	3
chr5-345	-0.64163	-0.636177	-0.744327	1.9876	0.482586	0.191762	-0.639812	3
chr5-3492	0.34666	-0.976678	-1.17865	0.735523	1.32937	0.64509	-0.901317	3
chr5-427	-1.28491	0.00170186	-0.243707	1.95306	-0.0304634	0.247111	-0.642794	3
chr5-442	-0.950186	-1.33647	-0.665961	0.421146	0.267745	1.29949	0.964236	3
chr5-448	-0.753108	-0.945293	-1.0765	0.97057	-0.321916	1.25585	0.870395	3
chr5-484	0.209203	-0.495281	-1.84021	1.23078	0.172495	0.870731	-0.147725	3
chr5-506	-1.01783	1.10885	-0.807768	1.40398	0.473451	-0.253962	-0.906724	3
chr5-511	0.0833493	0.353577	-1.82052	0.937022	1.05985	-0.733474	0.120198	3
chr5-517	-0.922706	0.378875	-0.0617857	1.68862	0.248309	0.109582	-1.44089	3
chr5-546	-1.33381	0.633247	0.0949088	1.81677	-0.368089	-0.322886	-0.520139	3
chr5-547	-1.32261	-0.749699	-0.879791	1.20335	0.345245	1.12747	0.276029	3
chr5-673	-1.01909	-0.861652	-0.746652	1.33156	0.67305	1.09928	-0.476494	3
chr5-699	-0.362617	-0.814938	-1.28854	1.36685	1.02095	0.600561	-0.52226	3
chr5-732	-1.16097	-0.690881	-0.562196	1.79877	0.674748	0.258494	-0.317959	3
chr5-796	-0.158102	-1.15415	-1.33558	1.34231	0.35262	0.96585	-0.0129592	3
chr5-809	-0.541223	-0.159861	-1.90521	0.580591	0.55925	1.13732	0.329134	3
chr5-851	-0.700006	-0.597136	-0.941751	1.54942	0.834472	0.68874	-0.833737	3
chr5-876	-1.03621	-0.671973	-0.497877	1.79025	0.389453	0.672661	-0.6463	3
chr5-93	-0.798919	-1.58282	-0.614146	1.02503	0.483429	0.954214	0.533219	3
chr6-1038	-1.04739	-0.734357	0.0550233	1.8529	0.396634	0.301364	-0.824183	3
chr6-1042	-0.588118	-0.935204	-0.332624	1.68722	-0.713455	1.1208	-0.238622	3
chr6-1043	0.053616	-0.277251	0.379545	2.01907	-0.701947	-0.489599	-0.983431	3
chr6-1047	-1.04873	-0.642783	-0.325835	1.75294	0.580509	0.520571	-0.836675	3
chr6-1054	-1.03771	-0.956252	-0.985827	1.19233	0.36268	1.19648	0.228297	3
chr6-1081	-1.59527	-0.140232	0.1278	1.48885	0.691713	0.242671	-0.815535	3
chr6-1170	-0.328204	-0.979912	-1.40374	0.198121	0.418376	1.57305	0.522306	3
chr6-1173	-1.30444	-0.379139	0.357365	1.89085	0.198068	-0.134785	-0.627918	3
chr6-1191	-0.683371	0.106962	-1.88327	0.382139	0.916495	0.97729	0.183756	3
chr6-1197	-0.72666	0.449722	-1.42712	1.69051	0.0838356	0.392468	-0.462757	3
chr6-1203	-1.07019	-0.586958	-0.382654	1.74908	0.642534	0.468203	-0.820011	3
chr6-1223	-1.06048	-0.383786	-0.260609	1.981	-0.183689	0.544458	-0.636896	3
chr6-1225	-1.22455	-0.604134	-0.429054	1.89163	-0.125896	0.589698	-0.0976955	3
chr6-1253	-0.243329	-1.53595	-1.04621	1.29057	0.644771	0.514379	0.375774	3
chr6-1265	-1.67837	-0.253933	0.597109	1.43306	0.499028	0.0765248	-0.673418	3
chr6-1271	1.47409	-0.622664	-1.66632	-0.243323	-0.0300615	0.616328	0.471952	3
chr6-1300	-1.12477	-0.657724	-0.303325	1.77899	0.303961	0.691752	-0.68889	3
chr6-1354	0.46115	0.958995	-1.96982	0.770979	0.198987	0.153969	-0.574262	3
chr6-1381	-0.927911	-0.642044	0.689068	1.80226	0.316244	-0.356177	-0.88144	3
chr6-1433	-1.14504	-0.656605	-0.261611	1.4833	0.44131	1.01398	-0.875339	3
chr6-1463	-0.172621	0.0380082	-1.74402	0.71978	-0.541221	1.42927	0.270808	3
chr6-1469	-1.68822	0.650184	-0.0456	1.45356	0.173177	0.194696	-0.737797	3
chr6-1542	-1.00931	-0.930453	-0.389183	1.81533	0.768635	0.0230437	-0.278061	3
chr6-1574	-1.15921	-0.450785	-1.01776	1.40927	0.159804	1.17942	-0.120737	3
chr6-1621	-0.482484	-1.12167	-1.32296	0.60326	0.677583	1.36198	0.284288	3
chr6-1691	-1.1286	-1.36674	-0.437135	0.789425	1.15811	0.162517	0.822421	3
chr6-1704	0.00518641	1.71878	-1.59949	-0.550278	0.0560133	-0.0529014	0.422693	3
chr6-1787	-0.668239	-0.843033	-1.18291	1.57106	0.959285	0.226122	-0.0622876	3
chr6-1898	-1.00042	-0.551143	-0.377229	1.98221	0.532923	-0.00331266	-0.583027	3
chr6-19	-1.55604	0.385029	-0.828014	1.33498	0.696324	0.472393	-0.50467	3
chr6-1978	-1.1557	-0.415887	-0.873865	1.80675	0.247061	0.599353	-0.207715	3
chr6-198	0.494471	-1.08014	-1.45369	-0.466607	0.55476	0.823105	1.1281	3
chr6-2105	-1.48543	-0.551118	0.915659	1.32756	-0.189447	-0.661628	0.644406	3
chr6-212	0.635089	-0.620931	-1.80818	0.873754	0.879821	0.469238	-0.428787	3
chr6-2120	-0.293191	2.17423	0.0815335	-0.127928	-0.473828	-0.598736	-0.762078	3
chr6-2123	-0.539236	-0.720619	-1.47483	0.777052	0.753394	1.34988	-0.14564	3
chr6-2293	-0.964646	0.291735	-1.52771	1.09851	-0.199892	1.17834	0.123657	3
chr6-2315	-0.312687	-1.05864	-1.38089	0.320651	0.821301	1.43791	0.172352	3
chr6-2336	-0.26714	-0.44967	-1.65462	0.174507	-0.205871	1.08078	1.32202	3
chr6-2513	-0.927232	-0.530545	-0.544223	2.01885	0.490241	-0.0107477	-0.496347	3
chr6-281	0.0804341	1.40578	-1.39076	0.623122	-0.245179	0.635841	-1.10924	3
chr6-2958	-0.881327	1.01416	-0.212051	1.55197	0.313808	-0.740301	-1.04626	3
chr6-30	-0.779561	-1.23822	-0.591817	1.57135	0.40619	0.896959	-0.264912	3
chr6-3024	-0.912615	1.18271	0.0135229	1.546	-0.275575	-0.559557	-0.994483	3
chr6-313	-0.97594	-0.831412	-0.383484	1.85722	0.757858	0.00652803	-0.430774	3
chr6-3269	-1.08461	-0.340117	-0.730458	1.63744	0.701654	0.609454	-0.793361	3
chr6-368	-0.653362	-0.841232	-1.38068	1.3365	0.749929	0.781342	0.00750792	3
chr6-3795	0.352293	-1.48221	-0.465714	1.78381	-0.134902	0.334249	-0.387522	3
chr6-423	-0.385467	-0.911499	-1.10506	1.40322	0.984726	0.663013	-0.648931	3
chr6-425	-1.142	-0.949834	-0.540123	1.70221	0.59192	0.482744	-0.144915	3
chr6-456	0.716471	-0.037648	-1.44858	-0.560666	-0.345783	1.71791	-0.0417025	3
chr6-480	-1.2275	-0.551983	-0.20133	1.82111	0.602076	0.209655	-0.652022	3
chr6-484	0.357976	-0.875051	-1.8309	1.01178	0.264753	0.743297	0.328144	3
chr6-50	-1.21526	-1.07028	-0.193927	1.54106	0.476225	0.793043	-0.330857	3
chr6-5141	-1.45409	0.90985	-0.236301	1.43734	-0.00837285	-0.926596	0.278165	3
chr6-520	-0.762495	-1.11209	-0.844884	1.08457	1.09738	0.955425	-0.417909	3
chr6-547	-0.201691	-1.1142	-1.44462	0.51836	0.587673	1.39655	0.25793	3
chr6-562	0.944832	-1.07233	-1.6752	0.066704	0.459329	0.884039	0.392625	3
chr6-576	1.01037	0.811876	-1.80218	-0.50126	-0.524164	0.359913	0.645444	3
chr6-617	-0.507455	0.400292	-0.802965	2.06121	-0.784779	-0.128596	-0.237707	3
chr6-622	-1.30827	-0.782445	-0.243823	1.8292	0.352701	0.335869	-0.183228	3
chr6-627	-0.791612	1.24683	-0.822852	1.26636	-1.21726	0.106552	0.211989	3
chr6-631	-0.691356	-0.779403	-1.08443	1.59579	0.910277	0.450122	-0.401007	3
chr6-68	-1.1513	-0.530573	-0.541842	1.70816	0.596308	0.601003	-0.681763	3
chr6-697	-0.908424	-0.867792	-1.31278	1.10288	0.346592	0.914135	0.725391	3
chr6-747	0.342155	-0.617933	-1.92971	0.10085	0.339588	0.665607	1.09944	3
chr6-755	-1.18225	-0.547388	-0.354405	1.82342	0.0712416	0.738568	-0.549192	3
chr6-875	-0.869382	-0.960213	-0.894613	1.18441	1.28785	0.588959	-0.337012	3
chr6-883	-0.626144	0.258779	-1.54467	0.975678	-0.293298	1.43974	-0.210086	3
chr6-973	0.103345	0.24905	-1.21822	1.52716	-0.770885	0.923894	-0.814341	3
chr7-1017	-0.399019	-1.11952	-1.34784	0.738468	0.702921	1.31086	0.114126	3
chr7-1042	1.63999	0.1985	-1.66953	-0.324926	-0.328471	0.5187	-0.034265	3
chr7-1104	-1.50578	-0.377864	0.518681	1.53332	0.495183	0.170426	-0.83397	3
chr7-1109	-0.450662	-1.42447	-0.874263	0.837274	0.768737	1.29895	-0.15557	3
chr7-1124	0.328186	1.51959	-0.524039	0.422244	-0.54114	0.425095	-1.62994	3
chr7-1171	0.254049	1.9165	-1.06472	0.276028	-0.48726	0.00827799	-0.902872	3
chr7-1176	0.109369	-0.872757	-1.67827	0.563189	0.0341161	1.36409	0.480258	3
chr7-124	-1.0607	-0.883512	-0.456724	1.89293	0.0085842	-0.0484237	0.547848	3
chr7-1242	0.223817	0.691662	-1.44359	1.56225	-0.238821	0.137886	-0.933211	3
chr7-1281	-0.864496	-1.13391	-1.04303	0.760823	0.953264	1.16889	0.158458	3
chr7-1282	-0.645156	-0.876899	-1.20424	0.683311	0.686787	1.54597	-0.189781	3
chr7-1308	-1.03962	0.347088	-1.23208	1.72063	-0.190816	0.518164	-0.123372	3
chr7-1330	-1.70118	-0.39839	-0.699286	1.22601	0.340765	0.816093	0.415989	3
chr7-1334	-0.724952	-0.945186	-0.606601	1.79025	0.524417	0.586165	-0.624096	3
chr7-1350	-0.501747	-0.419062	-1.77085	0.217387	0.597436	1.30671	0.570127	3
chr7-1402	-0.465093	2.05563	-0.644345	0.406516	-0.171569	-0.236548	-0.944591	3
chr7-1430	-0.386054	-0.464848	-1.66796	1.01214	0.0877995	1.34742	0.0714972	3
chr7-1481	-0.393565	-0.664563	-1.45342	1.05084	0.827569	1.12325	-0.490115	3
chr7-1532	-0.870643	-0.765947	-0.756353	1.79015	0.245563	0.792821	-0.43559	3
chr7-1552	0.302816	0.782398	-1.93939	1.1125	0.0204645	0.219771	-0.498564	3
chr7-1634	-1.11416	-0.942433	-0.925381	0.945556	0.415977	1.3733	0.247137	3
chr7-1654	0.0493505	1.86352	-0.213542	0.451293	-1.23904	-0.858823	-0.0527647	3
chr7-1659	-1.56909	-0.467773	-0.173679	1.17374	0.793509	0.91287	-0.669578	3
chr7-1689	-1.23658	-0.214265	0.24573	1.75241	0.688182	-0.449135	-0.786335	3
chr7-1715	-1.13882	-0.703433	-0.951763	1.33158	0.493712	1.12324	-0.154527	3
chr7-1729	-1.15501	-0.570567	0.0346301	1.61943	0.780126	0.300286	-1.0089	3
chr7-1738	-1.05927	0.261191	0.403944	1.50204	-0.178049	0.516499	-1.44635	3
chr7-1783	-1.55852	0.271914	-0.758109	1.64528	0.265476	0.327707	-0.193742	3
chr7-1801	0.00197131	-0.82598	-1.735	0.715504	-0.0216023	1.09958	0.765526	3
chr7-1835	-1.00225	-0.739913	-0.601394	1.89583	0.378303	0.451045	-0.38162	3
chr7-186	-0.311674	-0.686811	-0.647323	1.94409	0.643445	-0.0377253	-0.903996	3
chr7-1942	1.08212	-0.522356	-1.71839	0.701034	0.0404819	0.923824	-0.506721	3
chr7-202	-0.236591	-1.03491	-1.43454	0.693843	0.973067	1.1703	-0.131179	3
chr7-2056	0.699139	-1.13431	-1.61309	1.05235	0.0651888	0.662388	0.268339	3
chr7-2107	0.328895	-0.827917	-1.51684	1.09322	0.044856	1.25228	-0.374488	3
chr7-212	-1.3947	-1.10319	-0.245954	1.35594	0.0571076	0.823421	0.507371	3
chr7-2234	-0.68012	-0.866718	-1.44153	0.533054	0.556162	1.34415	0.555006	3
chr7-2305	0.52485	-0.56061	-1.91743	-0.109812	0.338771	0.616781	1.10745	3
chr7-2658	-1.26205	-0.337733	-0.908768	1.71088	0.731014	-0.00888771	0.0755455	3
chr7-2721	-0.693648	-0.776368	-1.09746	0.623636	1.35032	1.11017	-0.516647	3
chr7-2728	-1.77507	-0.860876	0.151676	0.695561	0.958825	0.00413287	0.825747	3
chr7-273	-1.20459	-1.17753	-0.609182	1.26331	0.85143	0.645912	0.230648	3
chr7-2848	-0.483512	0.233861	-1.9412	0.65928	0.0691157	1.19731	0.265142	3
chr7-3054	0.181264	-0.926537	-1.68202	0.776072	0.702366	1.08011	-0.131249	3
chr7-330	-1.16855	-0.755768	-0.411536	1.86389	0.628452	0.00125024	-0.157738	3
chr7-355	-0.675832	-1.01916	-0.980468	1.44278	0.130966	1.19801	-0.0962898	3
chr7-399	-1.07153	-0.67318	-1.06247	1.02885	0.927751	1.12843	-0.277851	3
chr7-402	-1.33337	-0.633961	-0.152197	1.74775	-0.0433743	0.779575	-0.364421	3
chr7-415	0.337282	0.404224	-2.01869	1.20953	-0.0803596	0.363259	-0.215244	3
chr7-457	-1.63583	-0.371042	-0.505187	1.60536	0.074829	0.450434	0.381445	3
chr7-4749	0.534749	-0.430928	-1.62558	-0.664881	1.44567	0.171376	0.569593	3
chr7-509	-0.113092	-1.11523	-1.55961	0.493988	0.693298	1.19106	0.409587	3
chr7-658	0.26617	-1.00591	-1.62035	0.260985	0.497772	1.38961	0.211726	3
chr7-692	-0.308133	-1.18465	-1.26504	0.768712	1.07796	1.0611	-0.149945	3
chr7-720	-0.855758	-1.09231	-1.1413	1.14778	0.556396	0.997247	0.387941	3
chr7-726	-1.17029	-0.975476	-0.601757	1.49081	0.374288	0.972637	-0.0902115	3
chr7-770	-0.899076	-0.737631	-0.33308	2.09141	0.0677156	0.170027	-0.359362	3
chr7-811	-1.12159	-0.829447	-0.71932	1.61476	0.27488	0.914227	-0.133507	3
chr7-823	-1.04691	-0.8541	-0.823882	1.53882	0.416464	0.958455	-0.188841	3
chr7-830	-0.949561	-0.807881	-0.920248	1.63788	0.565323	0.729176	-0.254691	3
chr7-902	-0.992216	-0.624834	-0.713624	1.76862	0.36922	0.74175	-0.548913	3
chr7-906	-1.05655	-0.519313	-1.09066	1.74659	0.290808	0.528363	0.100765	3
chr7-930	-1.52779	-0.618472	-0.813916	1.07794	0.837029	0.848248	0.196963	3
chr7-943	0.159853	-0.639142	-0.826584	1.96422	0.299961	0.00838486	-0.966693	3
chr7-947	-0.755446	-1.15531	-1.13228	0.738371	0.812934	1.24277	0.248961	3
chr7-953	-0.853016	-0.751643	-1.23296	1.35576	0.359338	1.10439	0.0181317	3
chr8-1030	-1.25526	-0.61355	0.220668	1.59346	0.603401	0.41318	-0.961905	3
chr8-1053	-1.13901	-0.381283	-0.701561	1.81574	0.460423	0.499481	-0.553791	3
chr8-1236	-1.58227	0.0823511	-0.517081	1.5402	0.443681	0.587796	-0.554676	3
chr8-1296	-0.970824	1.91323	-0.860324	-0.655899	0.0236786	0.468443	0.0816913	3
chr8-1325	-0.0190336	0.486476	-1.00262	1.63465	-0.340366	0.537419	-1.29652	3
chr8-1364	-1.59363	-0.402073	-0.357169	1.43738	0.444686	0.866461	-0.395658	3
chr8-1367	0.296588	-0.342004	-1.10776	1.63183	0.31041	0.470749	-1.25981	3
chr8-1393	-1.62799	-0.775166	-0.18869	1.30607	0.846465	0.531381	-0.0920644	3
chr8-144	0.235596	0.60799	-0.489847	1.78804	-0.0835987	-0.949294	-1.10889	3
chr8-1454	-0.973127	-0.418341	-0.951747	1.66718	0.409561	0.836606	-0.570132	3
chr8-1472	1.33175	-0.965491	-1.42535	-0.536158	0.298092	0.498515	0.798641	3
chr8-150	-2.11951	0.0361444	0.368432	1.05831	0.0209637	0.473009	0.16265	3
chr8-1576	-1.55295	-0.75647	1.21835	1.0947	-0.156386	-0.309135	0.461883	3
chr8-1582	-1.07799	-1.02161	-0.0124993	1.52741	0.979108	0.263595	-0.658016	3
chr8-1595	-1.65776	0.560508	0.212914	1.6023	-0.0673402	-0.0920976	-0.558528	3
chr8-1612	-0.84456	-1.08841	0.84456	1.44527	0.14869	-1.01109	0.505547	3
chr8-178	-0.851731	-0.904066	-0.959156	1.30091	0.637076	1.14253	-0.365561	3
chr8-185	-1.40989	-0.66033	-0.461227	1.52004	0.439616	0.875885	-0.304092	3
chr8-1939	-0.966675	0.279827	-0.120311	1.81962	0.443234	-0.277433	-1.17827	3
chr8-1961	-1.02304	-0.661174	-0.608042	1.66873	0.692253	0.629069	-0.697792	3
chr8-2027	-1.47191	-0.391056	-0.428476	1.65407	0.197584	0.779028	-0.339244	3
chr8-211	-1.00323	-1.04445	-0.863729	1.27	0.375928	1.18123	0.0842442	3
chr8-2170	-0.59866	-0.0291655	-1.72332	1.50381	0.457949	0.443622	-0.0542376	3
chr8-2311	0.75263	-0.468334	-1.7174	-0.079341	-0.494217	1.02404	0.982624	3
chr8-2508	-0.130568	0.612038	-0.237675	1.63312	0.440668	-1.20878	-1.10881	3
chr8-2849	-1.38381	-0.233533	-0.42757	1.65104	0.157078	0.849524	-0.61273	3
chr8-288	-0.583654	-1.29971	-1.00739	1.42628	0.544809	0.777073	0.142596	3
chr8-296	-0.562975	-0.50464	-1.71212	0.465983	0.238966	1.22505	0.849734	3
chr8-302	-0.465588	-0.981915	-1.35351	1.43309	0.209548	0.909719	0.248664	3
chr8-3077	-1.92576	-0.10621	0.00726703	1.37682	0.236178	0.555089	-0.143384	3
chr8-341	-1.17721	-1.0384	-0.514963	1.60422	0.576419	0.601849	-0.0519201	3
chr8-4045	-0.197574	1.92557	0.364277	-0.527121	-0.667584	-1.1538	0.256229	3
chr8-42	-1.14712	-0.503666	-1.36234	0.848688	0.683388	1.1216	0.359444	3
chr8-462	-0.863096	-1.09609	-1.1988	0.579564	0.767861	1.06647	0.744086	3
chr8-469	-1.98802	0.412848	0.178195	0.978486	0.346158	0.654912	-0.582575	3
chr8-473	-1.08382	-0.549017	-0.592853	1.78047	0.523673	0.562868	-0.64133	3
chr8-487	-1.2238	-1.22087	-0.193232	1.48144	0.588478	0.652888	-0.0849048	3
chr8-488	-0.55696	-1.03779	-0.677643	1.89101	0.614942	0.17667	-0.410234	3
chr8-507	-1.14163	-0.525063	-0.744529	1.74447	0.34613	0.731408	-0.410784	3
chr8-547	-1.30646	-0.881904	-0.668747	1.25319	0.665392	1.02359	-0.0850614	3
chr8-628	-1.95071	-0.545108	-0.0943982	0.593126	0.705167	0.966172	0.325755	3
chr8-665	-0.780594	-0.87479	-0.939831	1.45172	0.340048	1.17511	-0.37166	3
chr8-670	-1.35624	0.0830689	-1.1605	1.49935	0.722124	0.192457	0.0197391	3
chr8-674	0.109534	-1.28965	-1.38741	-0.0884453	0.738526	0.894045	1.0234	3
chr8-722	-0.929533	-0.605048	-0.814236	1.63667	0.235111	1.03197	-0.55494	3
chr8-751	-1.23915	-0.511798	-0.713521	1.45644	0.852997	0.722742	-0.567704	3
chr8-760	-0.5289	-0.976621	-1.01489	1.75371	0.57318	0.49282	-0.2993	3
chr8-812	-1.32868	-0.267909	-0.896046	1.08612	0.247997	1.43005	-0.271529	3
chr8-829	-0.863841	1.05227	0.55319	1.27062	0.0674777	-1.21142	-0.868297	3
chr8-857	-0.863782	-0.46813	-0.918843	1.63677	0.611064	0.755795	-0.752874	3
chr8-875	-1.09594	-1.03681	-0.993523	1.17249	0.768309	0.778672	0.406798	3
chr8-885	-1.53425	0.865888	0.23031	1.46337	-0.0465931	-0.157169	-0.821551	3
chr8-945	-0.834643	-0.914463	-0.953332	1.38263	0.847484	0.875247	-0.402919	3
chr8-947	-0.704569	-0.87333	-1.32522	0.921589	0.508214	1.36584	0.107481	3
chr8-968	1.2057	-0.540876	-1.67521	0.0779387	-0.56529	0.75779	0.739948	3
chr8-99	-0.291997	-1.26748	-1.33897	0.505146	0.397528	1.23311	0.762661	3
chr9-1012	-1.07277	0.365636	0.01943	2.01012	-0.409207	-0.244346	-0.668861	3
chr9-1059	-1.16298	-0.374048	0.299402	1.98245	-0.121361	0.061579	-0.685046	3
chr9-1073	-1.39609	-0.53225	0.0827261	1.65965	0.750346	0.0946906	-0.659074	3
chr9-1080	-1.11503	-0.620951	0.488729	1.86908	0.340199	-0.307319	-0.654708	3
chr9-1098	-0.0694497	-0.0405982	-2.0126	0.820619	0.0820207	1.11923	0.100774	3
chr9-1108	-0.537533	-1.08172	-1.17732	1.57793	0.634184	0.506717	0.0777409	3
chr9-1162	-1.04642	0.311929	-1.02457	1.8451	0.0584398	0.3399	-0.484376	3
chr9-128	-1.83816	-0.0334595	-0.643245	1.25761	0.21555	0.654398	0.387309	3
chr9-138	0.911677	1.71291	-1.1867	-0.114772	-0.19273	-0.30317	-0.827222	3
chr9-1486	-0.486891	-0.854447	-1.53343	0.456814	0.341649	1.35478	0.721532	3
chr9-1502	-1.16986	1.55981	0.0360851	1.00573	-0.982446	0.0197886	-0.469106	3
chr9-152	-0.884406	-0.691438	0.382833	1.93744	0.361114	-0.331399	-0.774139	3
chr9-1546	-0.154686	0.839922	-1.80583	-0.0493454	-0.188982	1.40337	-0.0444459	3
chr9-1607	-0.745792	-0.944098	-1.15896	0.619995	1.12425	1.24182	-0.137211	3
chr9-1690	-0.524442	-0.965897	-1.04349	1.65242	0.457033	0.79258	-0.368203	3
chr9-1708	0.524849	-0.973954	-1.62184	-0.289859	0.669686	1.14817	0.542954	3
chr9-1731	0.960906	-0.596078	-1.6555	-0.705236	0.499734	0.987138	0.509042	3
chr9-1742	0.496379	-0.234547	-1.42552	1.73602	-0.333718	0.387108	-0.625721	3
chr9-1746	-0.588665	-0.770575	-0.394891	1.81966	0.467203	0.518613	-1.05135	3
chr9-1780	-0.37602	-0.600379	-1.79939	0.655539	0.840878	1.03028	0.249093	3
chr9-1800	-1.01934	-0.511797	-0.0417697	2.02922	0.3764	-0.202859	-0.629855	3
chr9-1830	-0.606222	1.48106	-0.00506827	1.32535	-0.620018	-0.618047	-0.957059	3
chr9-1875	-0.770459	-0.721784	-0.277217	2.14356	0.19331	-0.371323	-0.196092	3
chr9-1943	-1.57926	0.0319493	-0.886678	1.44837	0.496072	0.601883	-0.112338	3
chr9-1983	0.182759	-1.12497	-1.39403	-0.423892	1.0543	0.776876	0.928957	3
chr9-2123	-0.827584	-0.869432	-0.923834	1.64839	0.355305	0.888164	-0.271012	3
chr9-2135	-1.05865	-0.66053	-0.0346533	1.87075	0.733804	-0.28093	-0.569796	3
chr9-2141	-1.4168	-0.583064	-0.1546	1.68404	0.333495	0.648217	-0.511285	3
chr9-217	-0.350287	1.77285	0.276821	0.550879	-1.35946	-0.211646	-0.679156	3
chr9-2198	-0.55521	-0.893876	-0.134608	2.11452	0.0101444	0.087983	-0.628951	3
chr9-2282	-1.24314	-0.224331	-1.02423	1.34599	0.678707	0.931306	-0.4643	3
chr9-231	-1.2348	-0.935328	-0.831957	1.27193	0.40494	1.01503	0.310183	3
chr9-2345	-0.683454	-0.425533	-1.32573	0.388688	1.00062	1.49623	-0.45082	3
chr9-2430	-1.26548	-0.00320688	0.152203	1.86517	0.091766	0.0969463	-0.937394	3
chr9-248	0.705262	-0.210927	-1.90277	0.340247	0.150439	1.25826	-0.340507	3
chr9-250	-0.335498	-1.32259	-1.29249	1.01972	0.308155	0.901644	0.721051	3
chr9-251	-0.958933	-1.07111	-0.708243	1.66758	0.614459	0.518877	-0.0626315	3
chr9-254	-0.60179	-0.606651	-0.561285	1.89981	-0.945274	0.652248	0.162946	3
chr9-3069	-0.703152	-0.661439	-0.688254	1.81747	0.65846	0.408185	-0.831268	3
chr9-326	-1.26779	-1.14786	-0.281459	1.57046	0.131347	0.405464	0.58984	3
chr9-3377	-0.625153	-0.716144	-1.20806	1.83443	0.426924	0.298969	-0.0109676	3
chr9-342	-1.23409	-0.886969	-0.0437766	1.58355	-0.230788	1.03761	-0.225539	3
chr9-3488	0.327689	0.940373	-1.65232	-0.456844	1.31396	-0.576392	0.103537	3
chr9-357	-1.56858	-0.768058	-0.603822	1.27921	0.631563	0.415681	0.614004	3
chr9-36	-0.490348	-1.42515	-1.0931	0.982242	0.473333	0.513035	1.03999	3
chr9-3766	-1.531	0.59142	-0.627158	0.777031	0.922292	-0.91768	0.785101	3
chr9-397	-1.12437	-1.0225	-0.837091	1.25636	0.0675261	0.710334	0.949732	3
chr9-443	-1.0944	-0.643985	-0.543034	1.63998	0.227007	1.00275	-0.588311	3
chr9-452	-1.29534	0.474828	0.995568	1.26367	-0.0476301	-0.176526	-1.21457	3
chr9-462	-0.794843	-0.803708	-1.3626	0.821714	0.63593	1.32433	0.179177	3
chr9-468	-0.980818	-1.24907	0.124566	1.7915	0.419702	-0.241451	0.135565	3
chr9-478	-1.42325	-0.202869	-1.21088	0.75125	1.05238	0.155322	0.878043	3
chr9-486	-1.03972	-0.647638	-0.917195	1.69874	0.792043	-0.206544	0.320318	3
chr9-491	-0.41518	-0.321831	1.05351	1.09707	0.873033	-1.01261	-1.27399	3
chr9-520	-0.860924	-1.11044	-1.03303	0.86912	0.588497	1.34811	0.198667	3
chr9-527	-0.730827	-0.83015	-0.198457	2.15881	-0.186538	-0.00775664	-0.205078	3
chr9-530	-1.42999	-1.12885	-0.331077	1.08831	0.421887	1.04833	0.33139	3
chr9-581	-1.3758	-0.263696	0.0809746	1.92416	0.31255	-0.316205	-0.361982	3
chr9-593	-0.543286	-0.596365	-0.69628	1.54399	0.173289	1.16463	-1.04598	3
chr9-595	-0.899783	-0.92624	-1.2274	0.973962	0.38548	1.23037	0.463615	3
chr9-597	-1.13232	-1.01829	-0.709362	1.21458	1.03424	0.777872	-0.166712	3
chr9-627	-1.15954	-0.703971	-0.841748	1.6302	0.712016	0.513899	-0.150851	3
chr9-664	1.04503	-0.388152	-1.53128	0.0255925	0.507584	1.19431	-0.853082	3
chr9-672	-0.618578	-0.697359	-1.52018	0.393906	0.994977	1.28384	0.163398	3
chr9-690	-0.834943	0.0230981	0.0763812	1.91189	0.42364	-0.498709	-1.10136	3
chr9-693	-1.17121	-0.859462	-1.03018	1.18972	0.965335	0.641028	0.264764	3
chr9-700	0.283859	-1.2443	-1.54156	0.942205	0.297823	0.96415	0.297823	3
chr9-716	-1.27413	-1.09322	-0.453674	1.38834	0.512758	0.885459	0.03446	3
chr9-752	-0.108706	-0.913519	-1.74533	0.660675	0.444708	1.04537	0.616806	3
chr9-756	-0.807492	-0.79226	-0.318403	2.01704	0.451615	0.0369899	-0.587486	3
chr9-764	-0.743815	-0.873617	-1.2812	1.08856	0.0354988	1.2623	0.512279	3
chr9-783	0.525472	-0.650619	-1.81654	-0.0632093	0.149123	1.28326	0.572516	3
chr9-793	-0.639047	0.0910134	-1.07654	2.02417	0.263275	-0.46952	-0.193355	3
chr9-797	0.0128904	-0.398172	-1.78982	1.13022	1.05698	0.342631	-0.354726	3
chr9-848	-0.486828	-0.995578	-1.1992	1.50936	0.253608	0.992849	-0.0742141	3
chr9-884	-0.547125	-1.06098	-1.17068	1.12917	0.19768	1.37262	0.0793193	3
chr9-930	-1.11985	0.157146	-1.38932	1.43213	0.245631	0.812736	-0.138472	3
chr9-933	-0.85448	-0.303592	0.0402108	2.11107	-0.542846	0.176928	-0.627289	3
chr9-995	-1.20914	-0.413247	-0.230772	1.63472	0.61318	0.573263	-0.968007	3
chrX-219	-0.565379	-0.785696	-0.987206	1.56256	0.259468	1.1085	-0.592247	3
chrX-646	0.581874	-0.954604	-1.49092	0.871775	1.30663	-0.22985	-0.0848997	3
chrX-748	-0.960181	-1.09141	-1.14151	0.799469	0.732662	0.949785	0.711188	3
chrX-889	-0.849228	-0.966114	-0.524599	1.74733	0.552451	0.616336	-0.57618	3
chr1-1040	-1.15031	-0.0649394	0.722057	1.86551	-0.293228	-0.577589	-0.501492	4
chr1-1045	1.50806	1.0381	0.368511	-0.28756	-1.13702	-0.860452	-0.629632	4
chr1-1049	-0.238784	0.787936	1.88474	-0.939616	-0.3369	-0.350917	-0.806458	4
chr1-1052	-1.00132	-1.27126	-0.208851	0.601475	-0.18997	1.66643	0.403486	4
chr1-1243	-0.563025	0.60317	1.74688	-0.661379	-1.28241	-0.215977	0.372741	4
chr1-1293	-0.500202	-0.042103	2.18753	0.00274585	-0.368859	-0.705226	-0.573883	4
chr1-1302	-0.630687	-0.48995	2.12992	0.384784	-0.464689	-0.342717	-0.586661	4
chr1-1316	-0.729188	0.337619	1.99188	0.257253	-0.655223	-0.891343	-0.311	4
chr1-1336	-0.101106	1.424	1.1336	-1.27812	-1.00117	-0.201114	0.0239028	4
chr1-1401	-0.00378789	-0.641479	-0.0714017	-0.933147	-0.557956	0.112879	2.09489	4
chr1-1420	0.0299038	0.233192	-1.17775	-0.835582	-0.759097	0.995021	1.51431	4
chr1-1440	0.396131	1.33306	1.28255	-1.01053	-0.545852	-0.874157	-0.581208	4
chr1-1444	0.0902897	-0.0815775	1.86329	0.422936	-0.987484	-1.15603	-0.151433	4
chr1-146	-1.00314	1.85936	-0.404208	-0.0221282	-0.610737	0.791598	-0.610737	4
chr1-1480	-0.68109	-1.13285	-0.960063	1.709	0.213746	0.459898	0.391362	4
chr1-1482	-0.798464	0.167387	2.02668	0.35773	-0.690879	-0.700534	-0.361917	4
chr1-1485	0.317846	0.83129	0.74416	-0.926866	-1.06067	-1.10735	1.20159	4
chr1-1494	0.652241	0.0721089	-1.1338	-1.258	-0.378515	0.540779	1.50519	4
chr1-1499	-0.186493	1.35619	1.50463	-0.567308	-0.791357	-0.813554	-0.502105	4
chr1-1526	-1.08947	0.618165	1.62709	0.704333	-0.714824	-0.818226	-0.327065	4
chr1-1592	0.24408	1.75357	0.668192	-1.11654	-0.95728	-0.496816	-0.0952087	4
chr1-1720	-0.474999	0.947594	1.74054	-0.439645	-1.01037	-0.794872	0.0317468	4
chr1-176	-0.592986	-0.225637	2.07751	0.485671	-0.579228	-0.70718	-0.458154	4
chr1-1856	-0.00768787	1.90275	0.0550964	-1.39492	-0.252846	-0.551818	0.249429	4
chr1-1956	0.0834176	1.22851	0.997219	-1.12614	-1.27781	-0.492922	0.587715	4
chr1-1988	-0.669804	-0.0657972	2.11792	0.273578	-0.34861	-0.726366	-0.58092	4
chr1-2001	0.137325	1.79935	0.643517	-1.01191	-0.866817	-0.743154	0.041692	4
chr1-2056	-0.42508	1.21993	1.09996	-0.597761	-1.11217	-0.9613	0.776414	4
chr1-225	-0.665594	-0.00234122	2.02887	0.16058	-0.66463	-0.978904	0.122019	4
chr1-2278	-0.805864	1.69626	0.982014	-0.354616	-0.733808	-0.910344	0.126355	4
chr1-231	-0.466753	0.294379	2.00603	0.32654	-0.647804	-0.782402	-0.729992	4
chr1-2389	-0.0433513	1.624	1.10212	-1.07044	-0.820339	-0.478531	-0.313463	4
chr1-2393	1.02779	1.4608	-0.0447945	-0.776438	-1.40854	-0.435502	0.176689	4
chr1-2415	-0.845457	1.90641	0.684059	-0.502525	-0.85808	-0.437305	0.0528974	4
chr1-2623	-1.52398	1.56873	0.814062	0.153374	0.0109843	-0.453206	-0.569965	4
chr1-2636	1.16812	1.04304	0.0895961	-1.45296	-1.00886	-0.365376	0.526442	4
chr1-2642	1.49276	1.09553	0.458633	-0.627408	-0.909332	-0.767465	-0.742713	4
chr1-2894	1.36362	-0.258558	1.49599	-0.419813	-0.934866	-0.689373	-0.557	4
chr1-2917	-0.142335	0.106367	1.98391	0.278309	-0.308136	-0.857736	-1.06038	4
chr1-3150	0.379249	-0.385997	2.02626	0.130465	-0.738704	-0.852074	-0.559201	4
chr1-321	0.442589	1.43157	1.10289	-0.985614	-0.84412	-0.886863	-0.260458	4
chr1-323	0.52383	1.89835	0.217906	-0.505187	-1.14378	-0.595039	-0.396081	4
chr1-3292	0.499142	1.30808	1.17555	-0.82853	-0.773686	-1.14845	-0.232106	4
chr1-331	-0.997896	0.933195	1.53197	0.591434	-0.604731	-0.643631	-0.810344	4
chr1-3316	-0.0241668	-1.23505	1.97913	-0.00635969	-0.139913	-0.718645	0.145001	4
chr1-334	-0.795968	0.951618	1.62165	0.38587	-0.798366	-0.920625	-0.444174	4
chr1-3479	-0.690196	0.498591	2.07875	-0.350124	-0.419018	-0.682867	-0.435142	4
chr1-360	-0.692347	0.685617	1.73617	-0.00454274	-1.32597	-0.514507	0.115587	4
chr1-403	-0.0871733	1.17384	1.51011	-0.0147014	-1.12787	-0.774206	-0.679993	4
chr1-4236	1.15585	-0.746047	1.30296	-0.231169	-1.53412	0.0525385	0	4
chr1-4324	-0.89636	-0.646997	-0.815485	-0.660476	0.491987	0.916579	1.61075	4
chr1-453	-0.776327	1.1623	1.54955	-0.258661	-1.1998	-0.126628	-0.35044	4
chr1-468	-0.161856	1.28082	1.45035	-0.221443	-1.24449	-0.659534	-0.443845	4
chr1-492	1.47171	0.944705	0.292702	-1.21231	-1.10421	-0.408286	0.0156848	4
chr1-557	-0.902863	0.200192	2.00703	-0.369979	-0.685359	-0.613894	0.364874	4
chr1-586	-0.277753	0.780721	1.78284	0.165867	-0.834806	-1.03566	-0.581206	4
chr1-621	0.464904	0.443603	-2.08294	0.86489	-0.398972	0.566675	0.141838	4
chr1-629	-0.733302	0.595305	1.94305	-0.272974	-0.848133	-0.732295	0.0483496	4
chr1-635	-0.123306	1.49656	1.30147	-1.00024	-0.612024	-0.767704	-0.294751	4
chr1-679	0.380487	1.31697	1.18553	-0.462896	-1.36835	-0.720292	-0.331459	4
chr1-712	0.148232	0.69425	1.84258	-0.288958	-0.778686	-1.03575	-0.581669	4
chr1-733	0.524821	0.851657	1.62541	-0.555002	-1.00372	-0.706683	-0.736477	4
chr1-748	1.22089	0.167985	1.23289	-0.746935	-1.45487	-0.524955	0.104991	4
chr1-765	0.891986	1.23415	0.284393	-0.953604	-1.3165	-0.758677	0.618258	4
chr1-767	0.225587	1.51612	0.100118	-1.08107	-1.36248	-0.165157	0.766892	4
chr1-802	-1.34334	1.17121	1.26616	-0.151547	-1.06504	-0.105708	0.228255	4
chr1-832	0.524123	1.85826	0.257846	-0.162159	-1.08315	-0.568438	-0.82648	4
chr1-851	-0.662647	1.05952	1.37378	0.675697	-0.649239	-0.728014	-1.0691	4
chr1-866	0.988055	1.33474	0.059707	-0.573958	-1.69298	-0.192603	0.0770413	4
chr1-888	-0.700618	0.862973	1.33094	-1.18529	-1.07202	0.110889	0.653132	4
chr1-894	0.944655	1.25093	0.270063	-1.50025	-0.79661	-0.618391	0.449602	4
chr1-904	0.479331	1.40832	0.930141	0.112243	-1.0341	-0.802258	-1.09367	4
chr1-983	0.384133	1.80571	0.330691	-0.130444	-1.3413	-0.765649	-0.283137	4
chr10-1017	-0.758634	0.52365	1.86714	-0.713696	-1.00424	-0.224026	0.309807	4
chr10-1105	1.90101	0.0281124	0.072169	-1.01554	-0.86477	-0.605325	0.484344	4
chr10-1121	0.303063	1.66293	0.0258293	-1.01079	-1.17077	-0.510011	0.699738	4
chr10-113	0.248857	1.58352	0.527428	-1.29628	-1.10314	-0.336762	0.376381	4
chr10-1193	0.708322	1.41285	0.22247	-0.933145	-1.54435	-0.239593	0.373441	4
chr10-1346	-0.53042	1.30293	1.54572	-0.158796	-0.857449	-0.760001	-0.541982	4
chr10-1363	-0.975101	1.37222	0.751847	-1.30344	-0.612032	0.0414937	0.725012	4
chr10-1366	-0.406931	1.28363	1.56539	-0.200069	-0.8266	-0.782612	-0.632815	4
chr10-1386	1.49946	-0.524947	-0.797426	-1.28482	-0.191064	0.256031	1.04277	4
chr10-1392	-0.778231	1.76654	0.981717	-0.0530832	-0.512494	-0.872816	-0.531636	4
chr10-1405	1.03925	0.057811	0.575949	-1.71218	-0.424398	-0.594589	1.05816	4
chr10-1414	-0.403789	1.23411	1.60407	-0.8797	-0.738432	-0.618586	-0.197676	4
chr10-1426	0.821524	0.550288	0.60727	-1.26175	-1.46689	-0.185926	0.935489	4
chr10-1507	0.733935	1.92091	-0.566642	-0.743946	-0.794907	-0.513558	-0.0357943	4
chr10-1510	-0.898954	0.529207	1.34852	-0.683477	-1.12445	-0.298876	1.12803	4
chr10-1516	-1.43154	1.65856	0.550052	-0.524126	0.147848	-0.710513	0.309711	4
chr10-1525	-1.72653	0.91525	1.3681	0.0688623	-0.52521	-0.159917	0.0594476	4
chr10-1547	-0.687414	0.629066	1.68845	-0.463138	-1.40218	0.308151	-0.0729352	4
chr10-1728	-0.532355	0.828369	1.91482	-0.284246	-0.519756	-0.811478	-0.595351	4
chr10-178	-0.622898	0.791248	1.75606	-0.618659	-0.701744	-0.951848	0.347844	4
chr10-1816	1.52061	0.946465	0.583055	-0.788875	-0.689958	-1.02972	-0.541583	4
chr10-1824	-0.431208	1.43853	1.437	-0.693949	-0.640484	-0.848232	-0.261649	4
chr10-1904	0.0631253	1.58474	0.470918	-1.07261	-1.14808	-0.577171	0.679075	4
chr10-2080	-0.21981	1.84552	0.914054	-0.403624	-0.836309	-0.689671	-0.610156	4
chr10-2145	0.139413	1.60082	1.09666	-1.0075	-0.774878	-0.675182	-0.379334	4
chr10-227	-0.0595362	1.56643	0.469825	-0.799379	-1.60342	0.316173	0.109901	4
chr10-2481	0.328875	1.47565	1.19003	-0.799339	-0.872173	-0.769348	-0.553702	4
chr10-2705	-0.466231	2.06441	0.224997	-0.730661	-0.610044	-0.714424	0.231956	4
chr10-2723	1.06088	1.64399	-0.361151	-0.952725	-0.996928	-0.373378	-0.020691	4
chr10-283	0.429274	1.52404	-0.607462	-1.20869	-0.989134	0.0248694	0.827099	4
chr10-2832	1.35839	0.417647	0.251208	-1.60856	-0.646112	-0.552038	0.77947	4
chr10-290	-0.0815686	0.538918	0.33693	-1.74434	-0.659149	0.165306	1.4439	4
chr10-293	-0.981855	0.0723115	1.43889	1.2067	-0.453077	-0.153662	-1.1293	4
chr10-355	0.838341	1.12559	0.999413	-1.34687	-1.01936	-0.299901	-0.297216	4
chr10-356	-0.198808	0.920678	1.65399	-0.654818	-1.10672	-0.824282	0.209959	4
chr10-404	0.0211713	2.11713	-0.873315	-0.361235	-0.722469	0.116442	-0.297721	4
chr10-423	1.15316	0.751582	-0.194506	-1.51903	-0.703029	-0.497358	1.00919	4
chr10-432	0.114092	-0.419795	1.4499	0.303359	-1.30705	-1.04449	0.903981	4
chr10-468	0.936069	0.530375	0.566783	-1.51266	-0.991499	-0.519229	0.990162	4
chr10-478	-0.628166	1.36231	1.52879	-0.674575	-0.667209	-0.670156	-0.250993	4
chr10-506	1.8191	0.817916	-0.538608	-0.680263	-1.00599	-0.499393	0.0872337	4
chr10-512	0.122867	0.561588	1.89426	-0.333229	-1.16289	-0.6677	-0.414892	4
chr10-523	0.809187	-0.0220062	-0.625344	-1.22333	-1.03399	0.737514	1.35797	4
chr10-533	0.400045	0.755207	1.60603	0.0663489	-0.913273	-1.05573	-0.858633	4
chr10-542	-0.248589	-0.00324529	1.24278	1.13488	-1.71611	-0.00892454	-0.400793	4
chr10-544	1.21958	0.803597	0.775235	-1.46223	-0.620818	-0.850868	0.135509	4
chr10-561	-0.901274	0.936868	1.5545	0.566994	-0.837406	-0.663347	-0.656329	4
chr10-572	-1.75479	0.351662	0.871817	-0.2636	-0.742659	0.426809	1.11076	4
chr10-581	-0.75984	-0.514192	0.402495	0.483379	-1.54022	1.47945	0.448928	4
chr10-660	-0.801443	0.298309	1.71841	0.823767	-0.3717	-0.600245	-1.0671	4
chr10-684	-0.650883	1.02837	1.19305	-0.930343	-0.89042	-0.713263	0.963493	4
chr10-718	-0.0803558	0.798008	1.74056	0.0919386	-0.99757	-1.01953	-0.533051	4
chr10-754	0.502854	1.72446	0.573735	-0.932627	-1.04727	-0.675609	-0.145547	4
chr10-789	-0.844577	0.449235	1.97321	-0.0628423	-1.03116	-0.301176	-0.18269	4
chr10-947	0.482919	0.447064	0.258091	-1.74764	-0.798557	0.0134378	1.34469	4
chr10-954	-0.41757	0.45671	2.05083	-0.037145	-0.742153	-0.660135	-0.650537	4
chr10-971	-0.772398	1.21441	1.49815	0.230882	-0.798073	-0.526186	-0.846788	4
chr10-975	-0.472233	0.797466	1.82847	-0.123216	-0.15531	-0.949624	-0.925554	4
chr11-1004	-0.252134	-0.420224	1.65594	-0.766909	-0.950757	-0.425477	1.15956	4
chr11-1020	0.811693	1.47056	0.467676	-0.543784	-1.37938	-0.871501	0.0447332	4
chr11-1069	-1.51177	-0.688507	-0.108217	-0.135374	0.273402	0.460638	1.70983	4
chr11-1085	-0.38122	1.90726	0.805472	-0.514648	-0.973556	-0.421653	-0.421653	4
chr11-1099	0.3924	0.712382	0.837394	-1.10314	-1.63989	-0.0525931	0.85345	4
chr11-1149	0.790243	1.11746	1.11999	-0.883824	-1.3237	-0.447111	-0.37306	4
chr11-1228	0.658196	0.512248	1.72276	-0.489354	-1.05311	-0.869963	-0.480769	4
chr11-1273	-0.688223	1.36739	1.06675	-0.95989	-1.22069	0.297023	0.137645	4
chr11-1399	-1.37604	-0.214686	-0.837174	0.926931	-0.535221	1.28347	0.752727	4
chr11-1404	-0.0725689	0.658926	1.3701	0.244412	-0.361103	-1.8688	0.0290276	4
chr11-1533	-0.629053	-0.514118	0.122759	-0.729791	-0.971155	1.09024	1.63112	4
chr11-158	1.07731	1.1796	-0.026132	-1.422	-0.852242	-0.569004	0.612464	4
chr11-1617	0.608328	0.744074	0.568838	-1.55702	-1.24439	-0.00293822	0.88311	4
chr11-1750	1.14721	0.91896	0.825674	-0.928884	-1.44691	-0.442609	-0.0734374	4
chr11-1769	0.339816	0.452102	1.49519	0.585074	-0.472787	-1.20856	-1.19083	4
chr11-1877	-0.824011	-0.412072	1.90602	0.812509	-0.713537	-0.547825	-0.221083	4
chr11-1897	-0.774624	1.13828	1.53357	0.297442	-0.556212	-0.740786	-0.897674	4
chr11-2060	0.0567422	1.39946	1.35348	-0.704017	-1.06971	-0.64016	-0.395797	4
chr11-2132	-0.548438	1.4613	1.39167	-0.456655	-1.03267	-0.507294	-0.307903	4
chr11-2147	0.807424	1.50592	-0.213174	-0.899027	-1.39073	-0.275659	0.465241	4
chr11-2226	-0.656686	1.45194	1.34263	-0.0671317	-1.06722	-0.575784	-0.42775	4
chr11-2268	-0.71776	1.11897	1.43909	-0.488453	-1.33757	0.251686	-0.265957	4
chr11-232	-0.0197014	1.30394	1.19352	-0.10698	-1.35829	-1.00918	-0.00330653	4
chr11-2373	-0.519357	0.988891	1.57137	0.453883	-0.791425	-0.846204	-0.85716	4
chr11-2555	0.164588	0.770476	1.60459	-0.41871	-1.43644	-0.749458	0.064958	4
chr11-2609	-0.425082	1.04929	1.7685	-0.477596	-0.942797	-0.463326	-0.50899	4
chr11-2689	0.9651	1.27068	0.160379	-1.5619	-0.883205	-0.297579	0.346528	4
chr11-2700	-1.25475	1.11899	1.09964	-0.745173	-0.768824	-0.302246	0.852372	4
chr11-2757	-0.73074	1.78674	0.404595	-0.536375	-1.22745	-0.21552	0.518746	4
chr11-2868	0.916531	1.55409	0.0783415	-1.22799	-0.862393	-0.666221	0.207637	4
chr11-309	0.896101	1.45951	0.115749	-0.735256	-1.43182	-0.608443	0.304157	4
chr11-311	0.116781	-0.0201604	-0.709047	-0.871077	-0.457117	-0.176963	2.11758	4
chr11-3817	1.05937	0.744341	1.186	-1.23542	-0.994514	-0.617711	-0.142073	4
chr11-5027	0.333303	1.82994	0.3005	-1.08133	-0.507276	-1.00342	0.128283	4
chr11-509	-1.18114	-1.09578	0.352008	0.034024	-0.463653	1.55949	0.795051	4
chr11-5709	1.62841	-1.42934	0.591548	0.492485	-0.75571	-0.30002	-0.227373	4
chr11-595	-0.363375	1.57709	0.480504	-0.969308	-1.30686	-0.117129	0.699082	4
chr11-641	-0.201769	0.420637	1.71333	-0.915939	-1.23512	-0.36934	0.588207	4
chr11-749	-0.0366251	-0.250433	0.670585	-1.47523	-0.974089	0.695738	1.37005	4
chr11-785	0.775869	1.21916	0.614868	-0.900682	-1.62626	-0.234141	0.151187	4
chr11-882	0.8613	1.48002	0.734669	-0.529021	-1.08016	-0.786221	-0.680585	4
chr11-974	1.19586	1.22852	0.722249	-0.607596	-0.962221	-0.808239	-0.768577	4
chr11-977	-1.22991	1.05644	1.58799	-0.644982	-0.279121	-0.588268	0.0978593	4
chr11-981	0.77251	1.57019	0.0242014	-1.49371	-0.830593	-0.108422	0.0658279	4
[truncated: 808 more rows]

## Sheet: Fig3D
Log odds motif score for specific motifs with DHSs
Logs odds motif score was calculated by HOMER
Analysis was performed on selected DHSs based on differential H3K27Ac (ZT10 versus ZT14fed) at FDR<0.1 determined by DEseq2
DHSs was seperated into clusters descirbed in figure 3A
Row.names	cluster	RORC	HRE	IRF	GRE	FOX	CRE	REVERB	DR1	E-BOX	GATA
chr1-1077	2	-0.934185	1.74067	0.747671	5.42037	-3.36154	1.02575	4.11826	1.36203	5.43568	-3.52157
chr1-1089	2	3.03552	-1.10611	6.11318	-6.68525	5.60426	1.05767	1.17151	3.57786	2.97236	3.95416
chr1-1144	2	0.171813	1.64211	0.453828	-2.42788	4.9764	0.761507	-1.50144	4.7441	2.56841	-4.26176
chr1-1172	2	-2.94817	2.59896	0.326722	-0.954693	0.781339	3.54629	1.19731	6.29139	0.036629	-1.11421
chr1-1328	2	-0.436478	4.76946	1.79815	-3.80724	5.94275	4.26351	-0.972231	8.15385	-1.21679	6.35314
chr1-1492	2	-3.09767	1.35946	4.03661	-3.97959	2.63864	1.55113	3.70106	1.2972	4.29	-3.85482
chr1-1640	2	-1.77272	-1.18879	5.79639	-5.81234	1.14837	2.70309	0.608192	4.44453	1.527	1.78652
chr1-1761	2	0.740405	-2.18226	-1.07289	0.842319	8.72601	3.59691	0.096703	4.92861	2.95131	-0.341882
chr1-2096	2	5.01234	-0.090539	5.10749	-3.42543	2.42431	3.22711	6.33941	2.41795	1.56961	-0.259336
chr1-211	2	2.31034	-0.580053	1.91118	-3.78711	7.7966	3.32554	-1.39429	6.77696	3.28622	1.03351
chr1-232	2	3.40565	3.06439	4.495	0.716062	2.6954	4.65047	0.340591	2.84586	6.44906	-3.44373
chr1-2445	2	-0.44557	2.46203	0.187675	-0.133486	0.735126	4.55299	1.78643	3.79313	6.31293	2.39229
chr1-3984	2	7.50971	-0.226561	4.01003	-0.758227	3.18845	4.89626	-1.35586	5.55256	1.79587	9.04162
chr1-4519	2	3.68109	0.787056	7.8129	3.98762	1.90827	3.50364	-0.916332	4.60818	2.03724	1.54676
chr1-606	2	2.74389	2.55898	-0.270865	3.05703	5.59178	2.03967	3.54239	7.59358	1.64607	-0.416339
chr1-654	2	4.80062	2.03781	0.849526	-6.36855	-4.83011	4.65047	3.57544	9.19843	8.54464	0.040103
chr10-1161	2	2.57259	8.17023	1.47579	0.113358	-3.38765	2.66306	7.10257	5.8315	1.16817	-3.85482
chr10-1304	2	-1.15957	-0.352995	1.4973	-1.26364	3.75312	1.53689	-3.62952	3.40845	2.38263	9.62558
chr10-1331	2	1.8473	0.344353	7.30671	-3.34409	4.60841	3.5912	0.650786	-0.232513	1.16386	-1.4113
chr10-1615	2	3.13302	-0.373666	6.17012	-4.77581	2.94457	4.29235	1.38802	3.48368	1.89519	1.24865
chr10-1685	2	0.477498	1.17856	3.80079	0.407377	6.32551	3.36777	-0.952524	2.6217	1.36292	1.42365
chr10-186	2	2.78411	3.41624	-0.872215	-6.57077	8.58879	4.7457	3.80512	6.71815	-3.13053	8.31452
chr10-1951	2	1.54885	-5.2578	1.87965	-6.17529	9.51324	3.71857	6.58895	2.90759	0.427801	-2.01628
chr10-2042	2	-0.108322	-2.72777	8.16985	-4.4366	6.93736	0.235968	3.41056	0.626288	5.54824	2.66163
chr10-207	2	3.88528	0.561687	-0.037305	-5.67416	-6.73271	1.63997	-1.77093	1.31421	1.42023	-3.85482
chr10-2271	2	-1.2994	6.87869	-1.41351	5.50553	-4.50566	4.90586	2.47668	2.45212	1.21164	-1.49134
chr10-288	2	3.3269	2.98497	-0.912173	-5.15962	8.72601	2.31428	1.73049	11.6097	5.68438	-3.27086
chr10-2895	2	3.53074	3.50421	5.62785	0.100387	3.67974	2.31349	2.63166	9.01585	-0.578695	3.36739
chr10-3368	2	-1.37207	2.08656	-2.78984	-2.61621	7.69385	2.15476	0.532279	-0.761696	-0.081774	-3.60411
chr10-353	2	3.07452	-1.43347	5.91478	-4.1188	2.42846	3.14906	-2.84752	3.43227	0.710339	2.25419
chr10-411	2	1.46841	-0.871685	2.14484	-7.86114	8.58879	3.96471	0.082191	2.7029	1.95505	-2.65761
chr10-858	2	0.36658	2.58441	0.034816	0.168173	6.64207	2.25933	2.2026	1.72729	0.650451	-0.733799
chr10-912	2	-1.36004	11.9337	5.39859	-0.9674	3.49502	0.625343	1.95022	10.4942	1.67581	3.3266
chr11-1248	2	5.38377	1.64123	-3.99882	2.95659	1.78589	2.6879	-0.86884	8.10055	5.96685	1.53581
chr11-1573	2	2.61732	-2.18922	-2.69163	1.00993	3.22984	3.7535	5.22425	5.2805	8.58146	7.56134
chr11-1973	2	-0.599616	-3.11402	-2.86648	-0.896674	3.35398	-0.064621	1.01706	2.50166	3.16762	0.613277
chr11-2051	2	-0.793159	-1.48496	3.41339	9.24564	2.59192	4.96971	1.30957	5.23493	0.32652	3.30064
chr11-2157	2	-3.41277	5.27257	2.63107	2.54735	0.191822	2.49294	0.689197	3.86908	2.74079	1.55594
chr11-2232	2	-0.916561	-1.30551	5.82166	-4.02185	1.68695	0.918278	3.05581	1.37168	5.2935	-3.60411
chr11-266	2	3.25053	2.36334	-3.22934	0.630638	-4.43651	7.08709	2.42842	1.51212	6.29188	-4.76788
chr11-2792	2	5.06799	2.74365	4.47451	-0.859797	7.7966	3.92004	1.40379	3.45774	2.99402	1.40977
chr11-3254	2	7.85296	-2.87986	-3.83087	-2.21346	2.54856	1.52199	3.88359	2.12726	3.10849	-0.813862
chr11-3595	2	1.11806	0.088164	3.63207	1.42235	7.8684	3.7843	2.07617	3.67778	5.58506	4.88847
chr11-3617	2	0.389744	8.07509	3.86119	-1.26782	0.595183	1.86062	4.03099	4.24924	3.91775	-3.60411
chr11-3746	2	-0.048654	0.555279	-6.16434	-1.19083	-4.28595	3.24545	-0.954888	3.97774	-1.0659	-3.03838
chr11-4147	2	2.10782	4.07985	8.14569	-2.18607	1.01211	4.6437	-1.98063	9.23298	2.3579	-0.01988
chr11-4238	2	8.38397	2.46421	-3.70342	-3.42947	5.21289	4.79178	6.98634	5.41039	1.06947	-1.00804
chr11-5438	2	5.61793	4.43091	-2.62381	-3.61909	7.20899	2.10843	4.07521	1.90075	1.79815	0.120447
chr12-1038	2	2.00067	-1.15172	0.560014	-2.27964	2.05729	8.07768	3.59106	5.54395	3.04295	-0.259336
chr12-1195	2	-2.5193	-1.00169	6.46149	-2.68526	2.14728	-0.305491	-0.901309	7.25584	1.67581	1.43938
chr12-1619	2	3.84612	3.56772	5.04407	4.97817	-1.56858	3.71459	2.58694	2.49674	-0.346552	-1.35006
chr12-1930	2	1.4645	-1.04325	3.36763	-2.17717	2.86038	3.30793	4.31807	4.83209	0.626178	0.349903
chr12-215	2	-0.401312	2.16444	5.06434	4.75871	-1.73158	5.54706	-0.169173	7.23295	0.941948	5.43466
chr12-2239	2	0.207615	0.96974	6.93246	-5.98737	4.01114	1.57042	5.20591	3.44074	1.96286	1.56965
chr12-281	2	-0.713146	-2.54854	0.276736	-2.89306	1.63027	5.14318	1.2481	10.5922	7.76671	-3.44201
chr12-396	2	-0.08683	2.77618	-4.37403	1.87526	9.1928	3.85732	-1.21697	4.4044	2.39217	0.334646
chr12-539	2	1.85139	-0.783784	0.565616	-4.18935	-3.35739	4.8799	-0.04248	8.44304	4.9725	-4.04777
chr12-673	2	2.25003	0.502382	-0.252434	-0.897957	1.84974	3.40358	2.6603	3.68503	6.06617	3.63389
chr13-1132	2	2.82849	3.8895	3.39684	-3.17165	8.90093	5.59246	1.32128	2.83849	0.584987	-2.66458
chr13-122	2	0.271672	1.17539	-1.68265	-6.18501	2.00032	6.68668	1.84593	5.35723	3.42236	2.44887
chr13-1370	2	1.00708	1.49549	-1.51543	-4.8527	4.01544	3.28018	0.177508	8.25427	-0.280303	-1.49134
chr13-1848	2	-0.830901	0.878882	3.43237	-6.67354	-2.66434	0.978677	3.64685	7.90264	1.31096	1.53581
chr13-2479	2	7.82411	1.07784	-5.9971	-5.12143	3.97135	3.6487	6.22726	5.27438	1.09806	1.45308
chr13-3341	2	4.29787	-0.455864	4.19254	-8.1518	9.51324	5.90307	3.91554	5.73783	2.74533	0.804782
chr13-678	2	1.77713	-4.71366	-3.09846	-4.00682	7.7966	2.36298	2.11234	0.070497	4.3492	-1.54792
chr14-108	2	0.919849	-2.38319	7.10904	-3.74571	1.46647	3.91895	2.30056	5.37756	2.7256	-5.40539
chr14-1459	2	3.31386	0.241987	2.5676	-7.51573	-0.981528	6.36416	3.54752	5.89872	2.06784	-4.26176
chr14-1547	2	4.17337	-0.123128	-2.50991	-2.46137	7.89962	5.9886	1.41671	0.113456	3.9388	2.11584
chr14-1736	2	5.09068	4.03395	1.64907	5.17672	4.40905	3.265	-0.681322	1.93897	1.95533	1.18867
chr14-1756	2	4.69583	-0.394641	-0.387783	-4.81925	-1.01247	4.72723	2.23269	10.2254	0.734364	-3.72808
chr14-1886	2	2.82838	0.387323	5.28012	-4.33138	4.73669	4.06361	2.01755	1.76188	1.95293	8.74864
chr14-20	2	4.19842	-1.68618	4.60379	-1.99534	3.01222	7.57783	1.18881	6.54731	4.83962	1.84138
chr14-2124	2	2.28388	-0.926436	0.042969	-7.69297	0.463715	1.95311	2.94973	9.75607	1.11912	1.43938
chr14-2211	2	7.69815	6.75043	6.37094	-4.65269	7.7966	1.00004	2.8447	2.8948	2.74079	1.49936
chr14-2250	2	-0.296358	0.297749	-4.21546	-4.34402	-0.700382	3.63767	3.01935	1.92951	2.49148	-1.19835
chr14-3136	2	3.38719	1.70001	2.94162	-0.180846	-2.00411	4.64452	4.36081	0.451823	5.2935	1.84138
chr14-671	2	0.885836	3.43355	5.41086	-0.161865	4.21527	6.06332	-0.137534	4.70928	5.37781	0.804782
chr14-693	2	10.3492	5.82953	-0.737962	-3.55447	-2.19123	2.97776	-0.629238	0.692266	0.881379	-1.13706
chr14-924	2	1.77713	-3.31048	4.30589	-2.63365	2.77272	4.55429	1.70272	3.69387	2.18662	3.24405
chr15-1444	2	0.603799	-0.372272	6.78954	-0.418057	3.62407	4.07955	4.30943	3.95782	2.49404	0.642885
chr15-1574	2	-2.16307	2.16766	0.969617	-5.93448	4.87468	3.54428	-1.19602	2.229	3.68407	-1.2196
chr15-179	2	0.392096	0.424531	3.69393	-5.24575	-0.461911	0.660732	2.21607	1.72161	0.635046	1.03351
chr15-2771	2	-0.64709	1.56852	-1.14508	1.25288	3.17747	4.60474	0.586905	6.87898	3.76837	-4.51195
chr15-2909	2	2.82315	0.84853	-1.37765	-0.921722	2.3982	4.76541	3.45985	9.75139	5.33032	3.04993
chr15-535	2	2.28509	-2.63057	-1.67833	1.53651	8.68091	2.62562	5.09224	5.29402	4.34395	-2.06572
chr15-550	2	1.47886	1.59183	-0.98796	2.91831	5.04781	2.49023	3.30943	3.02745	5.96685	2.05806
chr15-56	2	0.351664	7.28842	-2.01744	4.8743	4.16868	4.51824	2.88559	2.77072	2.39217	-4.12655
chr15-66	2	-0.02486	6.70727	3.76723	1.27771	2.7613	5.71934	-2.19885	2.113	-0.605964	0.204275
chr15-945	2	-0.439792	2.42726	2.85191	-0.259768	-0.539393	4.60727	0.387475	2.83598	8.52359	1.84389
chr16-1516	2	5.09065	0.884134	1.07034	-10.0009	1.29973	2.65982	6.32432	0.736734	-0.825453	2.11562
chr16-1543	2	-1.08165	-3.3153	8.74086	-2.00786	3.85977	2.56039	-2.23267	0.7364	2.01292	0.39218
chr16-16	2	1.23987	-2.13448	-1.98639	-5.8075	-2.69784	5.5967	-0.674507	5.27364	0.169508	-1.58688
chr16-1659	2	3.22123	2.45816	0.635243	-1.04709	-1.34829	4.26222	3.87565	0.607982	-1.20203	5.78894
chr16-254	2	4.8637	-2.81807	-2.49951	-7.47154	5.59205	6.26812	4.84684	9.16571	5.52719	-1.47009
chr16-401	2	1.26441	-1.38975	-0.809342	-4.63727	1.94039	5.28324	1.9666	5.04114	-0.123117	-0.954189
chr16-440	2	1.79624	0.916258	3.26603	-0.945369	6.67504	3.16952	5.59319	10.0511	5.58506	-1.0881
chr16-522	2	0.41008	9.08649	0.491021	0.751837	1.77068	1.27673	-3.5426	3.52639	8.68077	-1.00292
chr16-877	2	1.59292	-3.64341	3.89075	-5.81762	1.57039	2.42272	2.55262	5.88987	5.58506	-0.012957
chr16-906	2	0.15027	1.08569	2.51854	-5.16583	1.261	4.7457	1.98912	3.38121	1.31487	0.63534
chr17-1144	2	4.24219	2.224	-0.908336	-4.21339	-1.95575	5.334	1.84731	1.22771	5.3402	-0.673598
chr17-1148	2	4.03626	3.5715	0.666263	3.42285	11.4256	3.49597	-0.37142	2.71117	2.39472	6.56287
chr17-123	2	1.69899	-0.063391	-3.87321	-2.85344	-2.11585	4.03847	2.1422	0.634056	4.68244	-0.068613
chr17-137	2	5.38502	0.903589	-5.76359	-1.21005	-3.14027	4.0348	3.08414	8.53349	1.04479	0.505066
chr17-1518	2	-2.04229	-1.70074	-0.216346	-2.27041	3.70079	1.61339	-0.258353	6.28451	2.97045	3.77004
chr17-1736	2	1.27927	3.98005	-4.30038	0.842041	2.54856	4.95342	0.105619	3.9642	5.93004	0.976137
chr17-1854	2	-1.08457	0.721965	-2.01131	5.0983	0.120023	6.26812	-0.125156	4.82666	3.00917	2.16135
chr17-2385	2	3.43021	5.13239	7.10904	-0.639986	6.15176	1.17067	-0.617965	7.60938	-1.36447	-2.01628
chr17-2398	2	2.88881	0.271929	0.601615	-1.89153	1.10359	7.35875	2.4363	8.7675	1.63899	1.24865
chr17-2495	2	2.43925	-2.47859	-0.757269	-4.45662	7.08117	3.22536	3.45277	0.81604	0.650451	-2.9939
chr17-321	2	4.28055	-2.91549	7.51656	-6.25883	6.12692	6.21972	1.17414	0.618953	-0.093184	5.16271
chr17-324	2	7.21533	0.621011	-5.8716	1.28932	5.5336	2.76842	5.01632	6.90363	-0.504916	0.314343
chr17-355	2	1.54338	4.17265	1.83284	6.9193	-1.18617	2.00522	4.89977	5.98313	7.81677	-5.3351
chr17-718	2	6.46827	-1.60254	4.53865	-1.94534	6.80954	3.71857	1.61863	5.12193	2.40368	0.334646
chr17-938	2	4.7009	0.025448	-0.748449	-5.54907	7.7966	3.77135	-0.786243	3.32892	1.85601	1.19308
chr18-116	2	-0.401989	2.80268	1.87201	-6.45451	0.733538	3.73552	-0.212745	0.989462	6.29188	6.61333
chr18-124	2	3.46932	1.12324	-5.15362	0.44979	5.14631	2.5832	1.17743	6.35321	-0.827377	6.98869
chr18-1248	2	2.91209	5.8623	0.559882	-3.17912	3.57588	3.76882	0.870636	4.69114	2.73928	2.30974
chr18-1588	2	1.93449	1.41619	11.7694	3.70638	4.66121	2.70477	8.57285	9.22237	2.03724	7.10694
chr18-233	2	1.6584	3.75101	-5.80297	-1.83386	10.1799	1.5497	1.57092	7.76066	5.535	-3.91141
chr18-238	2	2.88123	-1.80473	3.23663	-0.858102	1.61492	4.09118	-2.41641	5.79812	1.34187	-0.068613
chr18-279	2	1.87008	0.988571	-4.32806	-4.56451	7.85506	4.54089	1.23958	2.0762	2.22502	-1.29348
chr18-284	2	-0.15749	-0.149274	4.06317	-4.90113	0.391646	1.51784	-1.89718	1.67354	0.869106	1.19308
chr18-432	2	-0.36515	1.28009	1.54468	-5.18043	4.52495	3.1718	-0.768367	4.96937	-0.456587	5.89671
chr18-557	2	2.88881	4.59495	-2.46563	3.31708	4.68621	4.54089	2.75337	0.905988	1.26749	1.78652
chr18-598	2	0.426563	-0.174562	1.75133	-2.81315	6.14761	5.71964	-0.963747	0.669126	3.28611	4.52138
chr18-697	2	1.1025	-1.01883	3.14878	-2.18485	1.73159	3.7167	-0.604536	3.64941	3.00917	6.1922
chr18-784	2	-3.16818	5.01232	-0.833849	-2.5811	1.3628	3.24545	-0.714607	2.48275	-1.36447	-4.65056
chr18-901	2	0.141225	2.69666	0.902102	4.06728	-0.082216	1.98415	3.01995	2.02451	4.68244	2.11562
chr18-913	2	5.5428	6.1917	0.268579	-3.79695	0.997867	3.56168	2.17849	9.22131	0.353422	5.71111
chr18-965	2	-3.77128	1.86765	6.21589	2.04185	0.193157	3.63102	0.145939	1.68894	0.034968	3.04993
chr19-115	2	-1.87411	1.65944	1.40107	-0.463347	-0.059443	4.13565	0.681859	5.53689	6.44906	2.17463
chr19-1224	2	-0.72749	-0.360557	0.431053	-1.34138	7.37261	1.60589	-3.95365	0.169174	7.77995	1.96985
chr19-1507	2	-0.051715	-2.22653	-1.66178	4.43728	5.5336	1.19057	0.728225	1.28239	3.8202	2.99334
chr19-1791	2	3.60438	0.520252	4.58443	-0.796769	4.06075	4.53447	3.73709	9.66986	-2.40828	1.38718
chr19-290	2	0.931878	3.98673	-6.64162	-4.02186	0.973116	1.32936	3.39168	1.83373	7.77995	-2.28437
chr19-897	2	-1.2089	4.17375	0.946613	0.413628	7.24609	4.42792	3.29671	9.37849	1.82673	5.37688
chr19-913	2	2.47938	2.57323	3.38721	5.35187	6.92953	2.59613	4.60898	1.73953	5.93004	4.7719
chr2-1192	2	1.33476	0.167356	3.46633	-3.85453	1.12788	6.73975	-0.819092	0.784637	-1.38552	0.93083
chr2-1306	2	5.78297	3.19156	-3.36044	1.07446	-0.095208	2.0654	1.70708	0.490341	8.58146	3.24405
chr2-1377	2	-0.275774	-0.219685	5.28012	1.73918	9.50909	4.7899	2.38663	7.66084	0.17197	-2.66458
chr2-1493	2	4.48696	4.27067	5.52333	3.18278	1.01917	3.34995	5.53971	5.8606	1.76806	-3.59192
chr2-1579	2	2.14699	-2.93962	6.23258	-0.516781	5.04956	5.6589	5.46117	5.14136	3.60557	2.66163
chr2-1643	2	-0.43076	-1.70978	-1.23071	10.1377	6.64207	2.80617	4.54151	2.16277	5.96685	-2.46218
chr2-1734	2	2.02625	7.04773	0.724825	-6.46448	0.227325	1.35297	-0.464254	4.00762	-0.864191	1.54676
chr2-2189	2	0.602741	4.30769	2.33921	-4.98137	0.867616	2.73334	0.602548	4.67162	1.00798	0.373354
chr2-2503	2	-0.309621	3.05473	2.46125	-4.59964	-0.777224	2.05285	0.52029	1.62105	-0.654293	3.76391
chr2-2919	2	6.98317	3.68933	-2.13142	-1.38395	8.30202	4.2235	-0.738561	8.87467	2.08889	2.13687
chr2-525	2	1.1197	0.255244	5.47666	-3.58358	-2.256	2.77716	0.121874	-0.133834	2.35535	-0.563157
chr2-5452	2	4.28474	-0.843357	-2.02603	0.101096	5.17194	6.53201	2.7393	8.47322	7.63058	2.64299
chr2-679	2	1.47539	-1.25372	9.61707	-0.700762	5.46751	3.0305	-0.672274	1.872	6.44906	-1.12461
chr2-845	2	1.67115	4.00403	3.17294	-1.12772	3.09396	1.97225	1.34637	7.88778	0.884081	1.51306
chr3-1304	2	3.6962	-2.34805	5.77304	-2.32291	1.47302	1.2387	2.88094	9.71748	5.96685	0.613277
chr3-1721	2	-1.43495	6.06811	8.24971	-3.61073	10.4426	2.69783	2.53818	1.42972	0.635046	-2.92934
chr3-1819	2	3.43295	-0.110398	-0.404869	2.96516	6.15176	5.24608	4.16483	3.81187	1.72137	2.24976
chr3-1968	2	2.75859	0.019162	-0.287865	-6.37119	2.33641	3.43733	8.11233	7.74707	3.83446	9.21449
chr3-2330	2	1.04889	-2.20911	2.66581	5.10375	3.53789	3.0987	5.96492	3.69338	-0.120556	2.05904
chr3-48	2	-0.159566	-2.17801	0.582141	-4.12681	2.41475	1.06699	2.16215	2.51549	8.68077	-1.25718
chr3-843	2	1.55689	7.48723	-0.506096	-4.13381	1.35865	2.44895	-0.568592	5.22697	5.58506	-0.924303
chr3-873	2	-1.79893	0.59673	6.61103	-2.77007	-0.897292	2.22485	1.19228	1.75502	-1.43359	-0.129527
chr4-1076	2	5.98823	2.08569	0.075546	-5.24228	8.06823	1.86624	1.88434	4.65449	1.48961	7.00144
chr4-1183	2	5.56958	0.984837	6.17012	-3.99652	1.14837	7.14081	2.5752	-0.140668	1.8575	-2.05959
chr4-1255	2	5.91678	4.23024	0.726311	-5.14481	6.32551	5.45566	4.08514	0.324429	5.52719	3.30064
chr4-1316	2	3.45855	0.836292	-0.876352	-3.12067	4.94648	2.83414	2.8123	3.28924	2.39217	6.34772
chr4-1470	2	-1.81201	2.25091	5.10749	-4.51613	4.87468	7.5187	0.382624	7.22607	0.119275	-1.74455
chr4-1485	2	3.27785	2.46154	5.41654	-3.64683	2.83265	1.15718	-1.59036	5.71118	1.30315	-0.924303
chr4-1657	2	-0.552396	0.203458	-0.97942	-0.825608	5.78011	3.50169	-0.267699	1.23777	5.43568	-0.807733
chr4-1735	2	6.60803	2.94349	0.675679	-0.988071	0.719752	3.17871	3.46587	6.60384	4.42614	-0.401865
chr4-1758	2	3.46226	0.559828	10.8461	-2.0284	2.71866	3.88962	1.49686	4.32155	2.38263	-0.592587
chr4-1893	2	1.84284	5.98923	3.39549	-5.11342	8.52618	5.66441	5.8141	2.10127	4.70349	0.349903
chr4-2007	2	1.29188	6.37458	5.28012	2.50372	1.95336	2.38509	0.887329	3.16603	2.06784	-2.59506
chr4-2094	2	3.04861	-1.10582	-1.56924	-6.88983	0.783119	2.45804	0.061573	8.30411	2.97045	-2.40219
chr4-2113	2	-0.003141	1.04048	-0.968633	-2.54894	4.90607	3.68624	2.31261	8.40798	0.935906	3.18407
chr4-2467	2	0.272709	0.379442	-6.81835	-2.1784	1.17335	2.32531	1.43822	3.76553	2.74079	-3.38743
chr4-2574	2	0.311696	-2.21322	0.231051	-2.92292	1.76653	5.19174	0.622423	6.03348	-0.054467	-0.461844
chr4-2596	2	0.963065	0.441649	1.36816	-0.671261	1.39727	2.69615	-0.513375	4.71589	-1.30134	3.63389
chr4-2806	2	-0.537556	0.446406	-3.17541	-1.42104	2.38018	5.83633	5.05483	4.08616	8.58146	-0.886352
chr4-3025	2	4.94088	9.1863	-3.06652	1.42299	6.55091	0.700371	1.51476	7.37765	1.31096	3.18407
chr4-3203	2	6.4839	0.770193	-1.25199	-0.620691	0.994867	2.51403	1.1135	-1.84187	5.3402	0.976137
chr4-3247	2	-2.34926	-1.67268	10.8763	-4.51486	9.1928	3.56799	1.26804	4.19788	0.259773	0.280026
chr4-3580	2	4.56354	5.62655	4.75681	-7.2954	-2.3798	1.37777	0.86536	1.28662	-0.562965	5.96484
chr4-420	2	1.09316	-0.549004	-1.23571	-1.43056	-3.98627	6.19371	-1.1983	2.41443	0.846471	-1.27619
chr4-431	2	4.02299	-3.94412	-2.71436	-0.974573	3.7307	2.00339	4.7071	5.74844	2.39472	2.38758
chr4-437	2	2.53599	3.44184	3.99762	-2.37514	-0.234196	3.23266	3.84095	3.9731	5.3402	-3.1679
chr4-919	2	6.90277	-2.78776	-2.7376	0.017962	-0.613595	7.21278	2.90208	4.3842	1.62575	-5.9378
chr4-992	2	1.00588	4.58543	7.68395	-3.92814	-4.08697	3.49168	1.15328	3.29033	1.04841	5.5086
chr5-1153	2	4.98643	2.0744	0.309048	-5.37892	2.80831	4.76606	1.29298	5.93603	6.31293	7.00144
chr5-1186	2	3.09958	5.84897	5.15915	-2.51783	4.79305	0.530015	0.724713	4.53408	3.10082	-2.22778
chr5-1262	2	4.75244	0.276808	1.99867	-3.75411	1.01211	5.16456	8.51901	1.48616	2.77761	-5.45148
chr5-1289	2	2.28706	-3.301	2.05672	-8.40838	1.10503	2.61307	-2.13791	2.54084	5.535	2.24976
chr5-1458	2	3.58633	2.24951	0.158846	-7.04682	2.02805	5.25986	1.99386	5.05768	-1.47703	-0.137707
chr5-1478	2	0.600825	-0.083248	2.07708	2.16701	7.7966	4.0291	6.47206	2.68435	3.92556	-0.557027
chr5-1561	2	-0.278514	6.93302	5.45857	2.85616	-0.724502	3.35343	5.6132	3.69868	0.280102	0.33379
chr5-1797	2	3.30098	-1.93145	3.61512	2.89071	1.81801	4.66162	3.1312	2.69843	1.89519	1.18867
chr5-2106	2	1.6584	0.682769	-9.20734	-2.95933	-3.38765	2.22093	3.18495	1.09429	6.31293	2.44887
chr5-2353	2	-0.408443	2.08275	2.51598	0.899975	2.02805	4.33526	0.815754	5.29696	7.91608	7.13808
chr5-2527	2	2.05407	-0.864995	1.63182	3.18429	0.667689	1.36591	5.83499	4.60986	8.58146	-2.39285
chr5-266	2	4.64526	0.381358	-1.81641	-4.72608	9.1667	4.35121	6.05363	5.08401	4.68244	1.6059
chr5-2763	2	0.073542	-0.822359	1.77094	1.25269	6.54676	5.69256	0.2919	1.2326	4.32682	-2.5694
chr5-3142	2	-0.435959	3.32672	-3.81153	-5.98943	2.74528	2.143	1.94832	0.45296	2.97045	3.51933
chr5-3378	2	7.27133	5.38915	-0.839659	0.299031	0.919576	6.87131	6.29274	2.81338	2.58947	-1.52787
chr5-3861	2	1.88352	1.56424	-1.43219	-3.70174	2.05314	0.028516	-1.40124	10.9393	1.93188	-0.341882
chr5-57	2	2.30121	1.40773	2.76726	0.246792	-0.415472	6.56039	0.480252	3.28401	1.85601	-1.11581
chr5-596	2	6.09949	-2.06665	-6.27187	-6.18851	-1.96836	3.20621	7.58052	2.07588	-0.062689	-3.52157
chr5-6011	2	1.10669	-0.613861	2.69875	-1.56055	4.65706	5.21732	3.60707	9.39297	2.50817	-1.16594
chr5-661	2	-1.24063	2.9226	3.34145	-1.04755	7.7966	2.75956	2.16777	4.56933	7.76671	0.08394
chr5-812	2	1.81555	0.929342	2.56961	-0.643776	7.37261	9.68811	-2.36238	3.00609	6.34975	-3.60411
chr5-822	2	2.47808	0.153332	2.65764	-5.90207	2.80417	4.25309	3.33434	7.92804	8.68077	-1.47031
chr6-1045	2	1.65857	-0.853162	6.17012	-2.0666	8.72186	4.48376	0.926246	2.05414	-0.554926	2.91233
chr6-1324	2	4.56354	12.3065	0.899444	-0.940948	1.89305	4.06361	2.31575	6.33984	2.38263	0.921353
chr6-1331	2	6.19991	-0.249092	9.72827	6.48453	4.99241	8.07768	5.99636	4.07044	2.97236	-3.72068
chr6-151	2	-0.102508	-0.387527	1.63182	1.32977	5.98316	5.72084	-0.757214	1.95658	1.70617	2.13687
chr6-1811	2	1.47549	-1.60818	2.29841	-8.42497	3.91901	5.3144	-0.989099	7.43027	-0.541881	2.66163
chr6-1875	2	6.27217	-0.398139	5.63769	-3.955	7.18844	3.60048	1.34774	-0.558243	4.32078	-0.536
chr6-1912	2	0.426815	-1.30708	-5.59037	3.73181	1.88891	1.88353	-1.16591	1.30604	1.62575	-0.81637
chr6-197	2	2.60574	1.19405	-0.694777	3.54676	-2.94997	4.25263	5.01663	1.91028	1.95293	-3.6607
chr6-2066	2	0.690563	3.81159	3.43237	-6.67125	-2.11797	1.18575	-0.034924	2.72853	6.29188	-0.81637
chr6-2135	2	5.98823	0.341792	9.80868	-1.82719	3.36272	1.77812	-1.5266	3.12467	6.06617	1.84389
chr6-2492	2	2.20739	0.35595	11.0961	-3.02536	1.8005	4.79868	4.49944	2.67581	2.3343	-2.67886
chr6-2498	2	3.97207	0.046308	0.017353	7.131	0.276664	4.64452	1.25473	1.23732	1.31487	10.0888
chr6-2898	2	4.01927	1.35726	1.11853	7.53203	6.20138	3.41622	2.16875	8.95593	4.74031	-1.19365
chr6-3101	2	-0.337223	-1.06841	2.97054	-5.23229	4.28376	2.26546	3.29756	3.47849	3.42224	1.55594
chr6-3180	2	1.0564	-2.80664	6.49129	-3.56614	2.26195	4.51734	1.03437	-0.171528	7.77995	1.52634
chr6-384	2	2.01038	-0.997562	-1.08901	3.39859	6.79115	3.33865	5.74809	3.83295	2.71974	7.40982
chr6-643	2	0.406697	6.98744	-1.18379	-3.13395	1.94039	5.62517	9.74107	2.11421	5.54824	3.51732
chr6-744	2	-1.45969	-0.815657	0.351937	-4.73191	1.77068	2.50694	0.972797	0.495449	4.57551	1.19308
chr6-829	2	1.02864	3.70769	-0.1491	-3.71547	0.811754	3.05955	-0.114273	2.56707	5.535	2.72083
chr6-873	2	0.228476	6.09818	-3.72866	8.78706	-1.6033	4.61691	-1.34327	11.249	1.39087	3.18407
chr6-911	2	4.09892	2.19849	5.10749	-4.41897	5.94275	1.58366	4.37652	2.87914	-1.10187	-3.60411
chr6-997	2	0.155056	-0.750596	4.94402	-6.34404	0.121321	2.99864	4.16883	5.34939	3.00917	-5.06337
chr7-1014	2	2.49223	0.796357	3.44284	-6.22235	-1.71647	2.03444	3.29058	6.98705	0.246577	-3.38743
chr7-1038	2	0.953846	-2.02591	-0.076553	-8.23918	2.2578	1.36462	0.861931	8.92935	5.43568	-4.65056
chr7-1108	2	2.82641	-1.92817	-0.286167	0.384	4.60887	3.10832	-0.411184	2.10291	2.73928	0.8983
chr7-1200	2	3.55096	3.14307	-0.145632	-3.76605	6.80954	3.45843	2.93724	5.63725	2.18662	6.64541
chr7-1238	2	0.741084	-0.84983	-1.07289	-0.946432	1.03684	1.11934	1.64702	2.45973	-2.26318	2.99334
chr7-1319	2	-3.00036	-4.36139	-7.00613	4.21998	-2.16439	7.29946	3.46022	-1.32938	1.11912	-7.04452
chr7-1368	2	4.26308	2.14887	2.73811	-6.20034	4.52495	3.47114	3.48274	-0.084058	3.66301	1.86514
chr7-141	2	3.12172	3.27126	-2.81002	0.963651	5.5962	5.09392	3.13008	1.7289	-1.81414	1.56965
chr7-1545	2	8.06468	-1.98202	-3.28815	-0.40455	3.30057	4.96895	3.53812	1.04117	2.37204	-1.79863
chr7-1635	2	2.04647	-3.06223	4.19422	0.010899	3.91679	2.08952	-4.44101	3.28879	-1.2618	3.63389
chr7-2185	2	3.1446	7.76069	4.05215	-7.64715	0.022652	1.89667	4.20496	8.81973	3.35083	-4.33385
chr7-2189	2	3.99413	1.75216	-2.51246	-2.13512	8.52618	5.90834	3.05167	6.41625	2.7256	3.38318
chr7-3914	2	1.4932	-0.582269	6.35289	-5.62405	9.51324	2.16494	-1.36381	7.73886	-0.604234	1.56965
chr7-6468	2	-3.40304	3.83975	5.26444	-1.18759	1.17634	4.32593	-1.70348	1.91129	1.06947	7.75524
chr7-669	2	-0.468215	3.94069	-3.41021	1.52131	0.195779	5.50806	2.01929	7.05114	1.36981	0.143923
chr7-678	2	1.52924	0.545533	-2.11586	10.0785	-0.931687	3.65958	-1.01373	5.343	-2.24925	1.1365
chr7-758	2	5.08153	-2.12567	3.33099	-1.77631	6.87719	5.18835	3.70982	6.26997	7.91608	0.25436
chr7-809	2	4.09892	-1.43506	2.39056	-4.32257	1.08922	7.88658	4.03828	7.64853	3.83446	-1.71292
chr8-1051	2	1.55736	-1.20288	-0.890435	-1.79473	3.0402	2.33887	2.34222	5.63288	6.44906	-2.75273
chr8-1088	2	1.8526	0.086453	8.19145	-3.61191	5.13986	2.11717	0.700165	2.77415	4.43938	0.505066
chr8-1251	2	7.85296	1.32517	0.386384	-0.191023	3.01222	1.35891	0.920214	5.98055	3.8202	-0.551607
chr8-1583	2	4.01927	1.23566	-1.71741	-2.56015	4.95153	3.07174	4.15653	3.45255	4.18704	3.0289
chr8-2137	2	-0.222073	3.61514	4.56337	0.309619	-2.71987	2.50694	5.36467	1.25588	4.70349	-0.274942
chr8-2153	2	4.55521	-0.386293	-1.55324	-4.43943	3.69798	5.05563	2.25022	3.83466	4.05091	2.36633
chr8-2447	2	2.87965	0.824199	-6.87521	-2.47803	-2.77363	2.95599	1.36361	1.55583	4.70349	2.30974
chr8-2506	2	3.02124	3.00364	1.30201	-0.164469	2.42618	3.17871	-0.183619	0.934338	1.93188	3.24405
chr8-2625	2	0.65137	-0.017248	-1.79766	-4.6582	0.604653	5.4634	2.76354	8.61431	6.44906	1.55594
chr8-376	2	1.40867	2.29606	-1.13374	-2.23989	3.132	1.84342	0.036951	2.71966	2.76321	2.39229
chr9-1158	2	3.8225	-0.664994	-4.20775	-1.41589	5.04541	4.27353	-0.965049	6.47018	2.18662	4.56039
chr9-1375	2	3.30099	0.349056	6.15429	-2.34491	3.41552	5.5967	1.08839	5.96554	1.06947	0.65659
chr9-2178	2	2.34181	-4.18788	-0.786056	-5.02425	-3.41425	2.11921	3.63093	3.39136	5.2935	2.72161
chr9-2267	2	1.81052	0.807456	-1.82705	-0.12903	1.01326	1.36282	1.61342	1.07471	4.02986	1.16764
chr9-2864	2	0.227596	4.84513	6.24221	-0.460331	1.18049	6.55556	1.37942	6.41976	-0.987124	0.39218
chr9-3061	2	2.10782	1.98526	-3.80225	-10.3951	1.43157	4.49022	3.16533	4.9986	3.82624	-3.32745
chr9-355	2	-0.970494	0.491798	2.89724	2.71546	3.84787	6.54758	2.5129	2.54645	5.54824	-2.66458
chr9-3861	2	1.46235	-3.21848	6.26639	11.6276	4.68919	1.50733	5.0564	5.16605	1.80567	9.07938
chr9-4097	2	-2.30706	1.19014	5.20786	2.02853	-1.57273	2.42032	4.50106	7.40924	1.00337	0.725431
chr9-4947	2	2.49681	-1.76304	10.7799	-0.203159	6.54676	6.43861	0.664428	4.18813	3.92556	0.565048
chr9-535	2	5.69299	3.76517	1.38326	-1.63043	-0.082216	6.26812	2.38245	8.04174	5.96685	-0.93991
chr9-846	2	1.6275	0.982207	0.637251	-5.96852	3.08262	2.92482	-0.533933	8.3516	0.148743	1.84138
chrX-1109	2	0.372644	0.796767	4.73285	6.74892	6.99582	1.63919	0.974239	2.34311	0.345614	1.18154
chrX-2714	2	2.3827	7.6597	-2.65854	3.95465	-1.76968	1.88323	6.48245	5.79465	-0.222435	-3.38743
chr1-1045	4	-2.30706	5.97783	2.79295	3.6528	4.28791	6.23914	-0.295586	1.05858	2.77761	0.63534
chr1-1049	4	2.32702	2.21109	1.38345	9.07482	0.950307	4.79453	4.30594	10.3967	2.20767	1.30524
chr1-1293	4	3.9029	4.07193	4.52396	-3.50748	7.55227	7.24704	-0.315031	5.68157	6.44906	1.45327
chr1-1316	4	4.50662	0.552977	0.420609	-4.13279	3.311	1.47591	5.1231	5.65685	3.92556	-0.012957
chr1-1401	4	1.37614	0.787613	-4.04875	-1.70285	0.656987	4.72395	2.84155	1.17149	1.79587	-2.17617
chr1-1420	4	-0.126882	3.2039	-0.976475	-4.52022	0.055373	4.39495	4.15327	5.25763	-1.00628	-4.18314
chr1-1440	4	2.01561	1.25296	6.80793	-4.35065	7.7966	2.38509	2.35038	3.95523	1.97611	1.28421
chr1-1444	4	3.68109	2.88394	2.37045	-4.64665	2.24949	3.52238	2.32517	0.976538	-1.73322	1.18374
chr1-1480	4	-0.669565	-1.00744	-4.82287	-2.52019	-2.55418	-0.181435	0.719614	3.99991	1.54675	-1.91995
chr1-1494	4	7.12241	0.942468	1.47273	4.5104	-0.353839	3.01421	13.2241	10.8304	0.658376	-0.401865
chr1-1499	4	0.475709	1.99437	3.36763	-4.57289	5.63581	3.60647	-1.32384	4.36434	3.9388	9.37487
chr1-1592	4	4.09548	-0.050086	5.58582	-0.531404	7.7966	0.924395	-3.60767	3.12971	1.1103	-1.86112
chr1-1956	4	-0.735021	3.55559	-2.26185	4.71784	-1.72331	5.02546	1.45972	7.05264	1.50994	-1.27619
chr1-2056	4	3.74565	-3.52837	11.7694	-4.11079	-0.311051	3.57749	0.701064	4.71589	2.95131	0.74585
chr1-2278	4	2.19505	0.970026	1.78702	1.53522	2.02881	3.88842	-1.18337	2.80546	2.74079	-4.18392
chr1-231	4	1.40867	3.7178	6.53595	1.60067	6.59132	5.036	0.228456	8.78552	2.74079	-0.341882
chr1-2389	4	4.77682	-2.80284	-3.67842	8.31568	5.65773	2.93092	-0.010873	8.87696	2.73928	-0.886352
chr1-2623	4	6.92656	1.37507	2.54241	9.71826	2.25029	3.81952	0.059502	3.30188	5.54824	-5.59951
chr1-2636	4	0.80674	-0.320168	3.88561	-7.81795	6.96427	1.79913	-2.18729	4.15997	1.81153	4.1236
chr1-2642	4	1.33077	3.96832	6.15429	2.15998	1.14374	1.21976	-2.1534	2.50612	-2.97391	-1.19365
chr1-3150	4	0.69628	2.8492	6.41763	-5.72259	6.79115	6.01265	3.07619	3.7352	0.577178	1.84138
chr1-321	4	1.81555	-1.35005	-1.64384	4.33604	8.72186	9.68811	1.6565	0.192284	1.16581	0.371152
chr1-3292	4	4.55646	0.02682	1.49798	-0.509634	7.57244	2.74622	8.57372	7.46788	0.177143	8.3745
chr1-331	4	-1.34554	0.674884	7.79723	1.09318	4.39012	4.78743	-2.42141	3.17381	1.19064	6.64541
chr1-3316	4	5.78297	0.658083	0.492489	-4.17635	11.4297	2.10954	0.209072	5.23038	2.77761	-0.291424
chr1-3479	4	5.40239	-1.53842	-3.17955	4.21203	7.91387	2.67428	-0.452429	3.99992	0.671504	-0.539681
chr1-360	4	2.36251	4.14839	3.64169	2.80009	7.57244	4.34009	2.24534	9.05202	4.74031	0.09669
chr1-403	4	3.7382	-0.718254	-4.26853	-1.16433	3.62899	7.90456	2.69833	3.62631	3.67728	-0.01988
chr1-492	4	7.50558	0.759897	7.56006	-1.73598	4.68919	4.80062	4.33719	5.1235	-1.9997	1.45308
chr1-586	4	6.97829	-1.22203	1.28222	7.13309	7.7966	4.41795	0.870849	3.87763	3.68407	0.142206
chr1-621	4	1.3858	1.24853	-3.91458	-6.23962	-1.85934	2.50747	2.7047	2.38968	2.5821	3.0289
chr1-635	4	2.01858	-2.35179	-3.10396	-0.550804	10.8215	5.80487	-3.17268	3.06744	0.745247	-2.05959
chr1-679	4	5.77405	-1.02561	1.49798	-5.11355	3.69798	5.07175	-2.50389	6.37547	4.83962	1.18867
chr1-712	4	0.202568	0.328386	8.5294	-3.61364	7.7966	0.253993	1.53632	0.924828	1.97611	0.642885
chr1-733	4	-2.45928	12.425	9.35908	-2.13861	8.90508	3.57666	1.27326	5.46059	0.598232	1.43938
chr1-767	4	0.809508	-2.61039	-0.907877	-3.73334	0.739488	4.20925	1.02048	2.35852	6.34975	1.18154
chr1-802	4	-2.09516	0.800383	0.722939	1.41521	6.67504	3.41905	3.10436	3.87098	2.01292	0.258776
chr1-851	4	2.54687	3.47027	3.14878	-7.39652	4.73657	4.07428	5.87967	-0.248611	5.37781	0.65659
chr1-888	4	4.87651	1.16673	4.91093	-7.36987	9.19695	3.20003	4.70629	0.745275	1.72137	-1.74455
chr1-904	4	6.98243	4.51251	-4.04098	-4.71231	6.65393	5.02515	6.36642	5.47821	6.06617	0.334646
chr10-1017	4	1.12613	5.54379	7.20216	-5.12442	4.6811	2.70863	-0.916103	5.795	1.13136	-2.53508
chr10-1105	4	5.56958	-2.1947	7.48026	5.27677	1.82126	9.10056	3.7798	6.16583	1.89519	-3.60411
chr10-1121	4	1.16444	3.2809	0.639206	1.35658	7.91686	4.27258	3.44227	3.79862	6.44906	1.6059
chr10-113	4	0.878361	-1.71301	-1.96949	-3.37614	-0.569683	1.77656	1.1312	2.64441	3.16762	0.864765
chr10-1346	4	-1.952	-1.17903	3.75104	-5.14556	5.5597	3.35936	1.5166	6.8097	1.49905	-1.80114
chr10-1366	4	4.57864	-0.018723	-0.728318	-0.241573	6.58123	3.03136	0.776398	4.79672	4.02986	4.78038
chr10-1386	4	10.5858	-1.27859	0.101432	-2.28157	8.72601	4.95342	3.91829	2.24342	1.81153	-0.285295
chr10-1392	4	2.50823	-0.139575	4.70662	-2.53643	3.67415	3.42729	0.330272	4.04486	0.403481	-0.202748
chr10-1414	4	1.85004	1.44171	-4.06859	-4.22433	2.25029	5.89207	3.48548	2.31876	4.16359	-4.24312
chr10-178	4	0.352685	2.55831	13.7652	1.01075	7.7966	4.21858	-0.549081	6.78255	6.44906	1.45308
chr10-1816	4	1.73989	-0.850119	8.64393	-1.33743	4.55839	2.1304	-1.83448	2.95785	1.7346	6.89179
chr10-1904	4	3.58633	0.998579	5.85319	-2.28648	5.92345	2.46369	5.96294	3.13992	1.63899	-3.91141
chr10-2080	4	-0.487676	4.2192	-1.80998	-2.48431	10.8215	3.15214	0.434301	3.6045	6.06617	3.26661
chr10-227	4	2.70396	-0.66978	-0.16384	1.45424	0.373971	5.62582	-0.076338	0.293255	1.95533	-1.90328
chr10-2481	4	0.155056	1.30374	3.41582	1.34013	7.55211	3.08063	-1.24455	3.8729	1.17483	1.19308
chr10-283	4	2.04838	1.74225	-8.52527	9.63238	-3.59231	4.01998	1.77575	6.31984	6.29188	-3.52157
chr10-290	4	4.1952	0.256892	8.21336	-4.79699	9.83448	7.37303	3.14103	5.01368	5.535	-2.95059
chr10-293	4	0.682138	3.67896	-2.55828	-1.36138	1.80046	3.06172	-3.08435	2.73106	-1.30134	-0.711398
chr10-432	4	-1.20949	2.32064	2.31453	-2.51032	7.24609	6.36416	1.1783	7.15794	0.254104	2.09459
chr10-468	4	-0.636443	1.87881	0.809491	3.29844	8.90508	4.01456	2.5116	1.49853	3.10849	0.93083
chr10-523	4	2.92496	-1.82781	-6.67376	-4.07127	2.76975	4.12861	7.25951	10.8937	5.42964	-1.7364
chr10-533	4	1.23987	5.70927	-1.28168	5.28438	5.80409	5.33698	1.31789	1.27563	3.66301	1.18154
chr10-544	4	5.35785	4.19934	-2.62519	9.17359	5.61725	5.97919	3.9938	6.07463	2.7256	2.72083
chr10-754	4	2.35954	3.48741	5.36918	1.49163	4.60841	4.09118	-3.24576	2.4952	6.31293	3.5773
chr10-789	4	1.08342	3.06843	0.704961	-11.0078	-3.11912	1.9943	0.31878	2.52254	2.12571	3.3266
chr10-947	4	9.9789	-1.47973	-3.33799	-3.95645	5.76848	5.70482	0.474832	6.20403	8.58146	2.58301
chr10-954	4	-0.47487	4.15529	6.71314	-1.90038	7.20484	6.74719	-0.744375	4.50838	-2.22321	0.577953
chr11-1004	4	2.40897	1.80824	4.29067	-1.57894	2.92973	3.89764	0.647705	9.35234	0.832292	-0.673598
chr11-1020	4	5.09274	7.54864	1.66994	0.661131	-0.243622	7.76187	4.33167	2.45704	3.92556	-1.41005
chr11-1085	4	0.947749	0.185801	-1.38919	-5.78899	3.53375	4.88102	-0.331615	6.55246	1.93188	-2.34436
chr11-1149	4	1.55391	1.97771	-2.65891	-4.43692	2.05314	5.88473	-0.701163	1.27572	1.2056	2.72083
chr11-1273	4	2.28102	2.27856	-1.49942	-7.4756	3.08262	2.531	-0.683157	1.55492	0.262325	7.00395
chr11-1533	4	4.47161	-1.32828	5.18533	0.754509	1.81801	4.83346	0.006342	2.21455	2.3438	-2.01628
chr11-158	4	0.186458	5.1904	7.67955	-1.20886	-2.21971	3.17878	3.06855	0.824024	1.39973	3.26661
chr11-1617	4	-0.56441	3.56791	8.54903	-2.07944	1.82029	2.59613	0.665737	3.40987	1.8192	-2.67071
chr11-1750	4	-0.594806	3.9984	3.2239	2.58591	3.85202	6.87131	8.44964	3.69705	-2.24793	3.24405
chr11-1769	4	7.85296	-1.9221	4.55341	-1.49837	6.58123	2.2646	5.54107	4.78247	5.93004	-2.92934
chr11-1877	4	3.97934	-0.76819	6.4802	-3.00208	-1.10003	7.21134	0.989319	10.2162	3.65939	0.565048
chr11-2060	4	1.19055	0.917269	4.82764	-3.53201	3.30775	2.66274	-3.18996	3.99045	0.246577	2.7782
chr11-2373	4	2.12369	-0.873718	-3.75709	2.68769	4.5208	1.47032	-1.0374	5.04148	0.832292	6.31216
chr11-2555	4	5.05921	2.64985	7.01852	-2.29902	8.46737	2.96563	6.32055	3.59762	1.00863	1.86514
chr11-2609	4	3.15787	0.099622	-4.96866	-3.67116	6.41376	3.7882	3.93762	3.64671	5.2935	0.53544
chr11-2689	4	2.12703	3.96578	0.713453	-3.22629	7.13719	4.56401	-1.48595	2.22116	1.81153	0.621636
chr11-2700	4	6.05093	-0.713222	4.55608	-2.43446	4.35024	1.61373	6.23037	4.69442	-0.04496	2.11805
chr11-2757	4	3.54268	3.45315	-0.940595	0.385554	2.80586	2.44344	-0.316231	2.87195	0.280102	-0.557027
chr11-2868	4	5.27897	0.061394	8.92363	0.509058	3.70213	8.16568	3.21075	8.83881	6.06617	9.48776
chr11-309	4	6.87948	-2.41895	-2.05018	12.4868	2.67401	9.77623	6.56082	0.750923	2.39472	-0.01988
chr11-311	4	0.491182	6.75188	4.50681	-0.898375	1.18815	4.19475	-1.16514	6.07976	0.254104	-2.73545
chr11-5709	4	2.5418	4.00007	4.99265	3.85959	0.811754	5.10106	1.66555	2.97004	1.42023	5.61128
chr11-641	4	-0.379344	4.35292	1.38559	1.30665	5.63581	6.01327	-2.54696	4.22295	2.06784	1.24865
chr11-749	4	6.22487	-1.74873	-5.0983	0.71906	3.01222	3.54072	12.3395	-1.51663	1.89519	3.0289
chr11-882	4	4.13179	-1.73644	3.18726	-0.944472	-3.68427	4.10326	0.866362	6.4305	0.662992	-3.14832
chr11-977	4	3.55096	-0.536188	2.03577	-4.28985	3.06183	2.19942	1.3196	5.57472	0.37144	3.73685
chr11-981	4	7.56516	3.72608	-3.81712	1.16166	6.15176	5.76264	-0.759139	3.89443	1.81153	8.62956
chr11-986	4	2.67807	2.01144	3.54713	-4.16532	3.84787	3.42736	-0.514811	6.48046	5.54824	0.642885
chr12-1018	4	6.59513	1.21741	-0.083957	-2.75126	1.52938	6.77618	0.249642	5.29029	6.06617	2.72083
chr12-1064	4	0.377867	3.86846	1.18337	9.58628	8.55438	2.7999	2.78187	7.5808	1.77512	0.047957
chr12-1289	4	-0.485531	3.61541	1.40958	12.0334	5.22072	3.75225	0.420873	2.52288	0.209763	0.09669
chr12-1319	4	1.30763	7.99901	-2.98477	3.52366	1.01326	2.3818	3.30069	2.00732	1.89519	-1.13706
chr12-1893	4	3.73996	1.29608	3.52586	2.70724	6.99582	3.17066	7.64785	5.72423	1.46856	1.55594
chr12-257	4	3.63442	3.59055	-3.72964	5.7152	1.59111	6.18	2.17372	4.53424	5.43568	6.50289
chr12-291	4	2.56559	0.109769	-1.26669	-5.52234	1.39312	5.50416	4.1127	6.77269	1.93188	2.66163
chr12-31	4	-0.386718	0.475519	0.549715	-3.40143	4.13139	2.81672	-0.657413	0.209029	-2.01637	0.642885
chr12-318	4	3.27037	2.1678	3.80647	-1.25392	5.9276	2.64848	4.02169	4.75608	-0.847127	2.91233
chr12-488	4	1.97131	-2.44282	-0.594295	10.5837	3.09396	4.38604	-0.0335	4.76173	2.99402	1.78652
chr12-564	4	0.522307	2.2631	-0.981408	-5.00858	6.55091	4.79868	5.74689	0.957297	2.20767	1.28199
chr12-565	4	6.60803	-1.25553	0.442741	-0.324813	1.34091	6.37469	0.262756	2.41112	1.64607	2.47012
chr12-588	4	4.13287	-0.428696	-2.58495	-4.11349	0.784952	6.15032	1.51521	0.559256	1.67581	3.0289
chr12-6	4	2.71512	1.53934	-0.852133	-4.44331	8.04339	-0.220293	-0.919444	4.61497	2.35535	0.08394
chr12-910	4	1.8473	4.08303	5.12908	12.454	0.192694	5.64492	0.328499	4.84217	3.97562	-3.57816
chr12-913	4	7.50558	-0.830286	-1.43166	3.11601	8.50778	2.55582	0.667913	-1.03354	1.79587	-1.13706
chr13-1050	4	5.59337	-2.42052	5.10749	-8.46684	6.0004	6.1848	3.50472	5.30335	0.807754	3.63389
chr13-1060	4	6.19252	1.37834	-0.586887	-1.28778	9.71307	4.29629	-1.06766	6.25443	-0.309088	5.41341
chr13-1136	4	1.46213	1.26094	-3.70823	-9.3276	-6.12756	3.20621	4.4978	-1.10471	1.31487	-4.65499
chr13-1175	4	2.17153	0.342338	0.263971	-7.44344	2.28805	2.7368	-1.64857	2.56404	1.34187	0.37093
chr13-1184	4	-1.05489	5.64472	3.47312	-6.11336	4.77684	3.89794	2.5659	4.65009	2.97236	7.52639
chr13-1233	4	3.27037	-2.71617	-1.29489	-3.93793	3.27926	2.72975	1.35746	3.90721	-0.05637	-0.285295
chr13-1294	4	-2.55383	-3.21605	4.03827	-4.02764	8.55438	2.95599	-0.234032	-2.48719	1.17483	-0.202748
chr13-1563	4	5.61793	6.13021	2.95718	8.0042	8.04339	4.38019	3.873	0.847041	-0.181757	-2.65761
chr13-165	4	1.23863	0.18921	-3.65661	3.92972	2.81778	1.98684	6.59176	2.68855	4.07494	2.93336
chr13-195	4	4.63418	8.20001	2.23235	-4.55132	9.78486	1.92946	-1.57665	3.02648	2.40368	0.394628
chr13-254	4	3.76268	-0.881058	0.880067	0.895531	1.01917	4.42792	1.3595	10.4829	5.96685	2.91233
chr13-3032	4	0.077675	-0.725331	0.274728	-5.33757	-2.20348	0.728245	-0.652596	-1.03122	4.74031	-4.49302
chr13-325	4	2.32526	4.40606	-1.43081	-0.239886	0.915618	2.45751	3.91653	2.40681	3.8202	4.09543
chr13-351	4	5.57073	-1.48506	-4.64184	-6.00765	0.22629	3.84633	2.08042	3.18682	0.094562	0.921353
chr13-376	4	0.079609	-2.15438	5.05075	11.4773	1.79004	6.87319	2.63735	1.90078	6.44906	-0.813862
chr13-390	4	2.28102	1.73056	1.69251	-5.25838	7.79245	5.00348	1.22653	3.46384	7.76671	0.718765
chr13-415	4	2.6789	0.576057	2.06661	-4.96694	3.04434	4.54603	1.02618	2.32263	2.06784	2.24976
chr13-50	4	1.33476	-0.657531	0.735939	3.22072	3.53375	6.58432	6.17937	5.007	0.345614	-3.72808
chr13-550	4	0.354706	-0.274802	2.72498	-5.64181	9.1049	4.13565	0.729501	1.43188	-0.620833	-1.74455
chr13-63	4	2.08693	1.13383	5.17392	-0.917255	0.571415	6.3142	2.3424	4.81553	2.73928	-4.78913
chr13-745	4	5.98823	2.00859	2.00376	-1.10108	6.55091	3.87439	0.603489	2.86024	2.56841	-0.291424
chr13-786	4	1.99645	3.01337	-0.895743	-8.59001	1.23218	3.09837	2.6673	-0.047539	5.535	3.30064
chr13-811	4	4.94217	1.54732	2.96371	6.47695	2.64279	1.7678	2.5233	2.70031	1.49905	-0.865103
chr13-873	4	-1.96066	4.41061	1.78702	-3.4663	6.56521	0.862717	1.36217	1.83525	5.42964	-3.27086
chr13-887	4	3.44925	-0.515716	4.82764	-4.12339	2.99028	4.19	-1.48672	7.96063	0.366667	2.72083
chr13-948	4	0.983608	2.5409	5.36918	-2.20531	2.77272	3.19219	1.80244	6.11515	1.19053	2.13687
chr13-969	4	0.608884	6.63051	0.326722	-6.95505	0.117971	-0.268421	3.4757	2.27034	1.57742	4.69822
chr14-1240	4	2.32187	-1.60574	1.4772	-5.67966	5.78038	4.45415	2.99838	1.78862	1.95293	1.45308
chr14-1272	4	1.65857	2.21585	7.77562	-7.40864	4.66121	6.75883	-3.0539	7.69959	3.78943	2.13687
chr14-1335	4	2.20739	1.77873	1.87061	-0.237014	2.63621	5.73912	4.39215	4.72031	4.08772	-4.81016
chr14-1409	4	6.37135	4.59619	2.21841	11.0075	0.739488	1.35005	-1.91481	2.73536	2.11224	-3.80361
chr14-157	4	9.25265	4.56419	-3.4147	11.2259	0.875745	7.03156	3.3495	3.26407	1.42768	6.34159
chr14-1704	4	3.9029	2.3243	1.47273	-1.1884	-0.621952	3.18624	2.78596	5.56391	5.535	2.93336
chr14-171	4	3.1446	-1.92473	-0.368612	9.62758	-2.94997	0.789934	5.38056	5.98014	7.77995	1.24865
chr14-243	4	6.90277	-2.5825	-0.877805	3.16725	6.55091	4.73601	3.26524	2.15967	-3.7582	2.47172
chr14-289	4	7.27303	-3.5348	-6.17423	-1.60951	3.30057	5.02629	2.72207	0.921432	5.43568	1.84389
chr14-514	4	0.336993	3.29763	0.081605	1.56447	1.42161	3.87862	-0.94332	1.82272	1.57244	0.65659
chr14-598	4	3.2228	-1.51656	-1.67218	-1.59765	4.95153	2.75015	0.813661	8.17837	-0.099503	-0.454062
chr14-603	4	2.80963	0.929582	7.69566	3.43553	1.47302	3.51614	1.39709	3.57114	2.56841	0.53544
chr14-826	4	0.660405	3.97448	2.27772	-1.34358	4.93729	5.19766	-4.34976	2.23258	1.21164	0.191618
chr14-875	4	-1.11547	3.01419	4.68056	3.02092	3.0602	4.45415	0.550224	6.49904	5.2935	9.27108
chr14-935	4	1.24523	1.54977	-1.75105	5.67153	6.55091	4.08137	5.69681	4.14587	0.734364	-1.49134
chr14-97	4	2.47135	1.04933	6.23341	-1.46027	2.73581	1.83051	-1.79065	0.033091	0.336704	-4.59397
chr15-1160	4	-0.046348	8.09011	4.74448	3.71753	9.71307	2.14106	-1.23458	2.381	0.403481	6.95271
chr15-1224	4	-1.22181	0.179568	5.51482	-0.435957	5.63661	2.02018	-4.02008	5.57568	0.708436	-1.00292
chr15-1306	4	1.92983	0.354195	-1.41894	11.7681	3.45558	4.02717	5.22295	4.28799	7.91608	1.12375
chr15-1819	4	3.18119	-2.46522	-9.68665	-0.681003	4.59994	7.04784	5.85026	-1.28673	-0.239624	-3.87585
chr15-290	4	-0.059206	4.13036	2.28309	-4.96242	5.83132	4.70378	3.08826	2.04151	0.425838	1.49936
chr15-441	4	5.88776	-0.578817	7.50327	0.321867	8.85383	1.60389	-0.33186	3.76597	-1.72263	1.77263
chr15-500	4	0.894454	3.65602	-3.65426	-5.28108	1.18815	5.31967	5.45278	4.86511	3.59232	2.11584
chr15-564	4	-1.87989	0.166895	-2.85938	8.64046	4.55344	4.5585	2.88484	-0.619545	1.47312	-1.65634
chr15-568	4	4.56859	7.04469	0.499952	0.168761	2.96958	3.2527	0.773635	2.84585	6.44906	3.51732
chr15-688	4	3.6123	6.00223	-3.05689	-1.11166	7.79245	4.49022	2.88711	0.758248	6.44906	-2.65761
chr15-732	4	6.05093	-0.448188	1.70284	-3.37381	9.78486	2.1292	3.91512	7.20299	6.44906	3.3266
chr15-832	4	0.609517	-0.580332	6.11684	-0.328093	5.5336	1.94864	4.4559	3.68059	6.34975	-1.80338
chr15-865	4	4.48747	0.755547	4.08455	-2.67133	4.13527	4.70113	0.572097	5.30784	2.17536	8.16633
chr16-1008	4	2.28686	-0.005337	-1.84124	4.30184	-7.9758	2.14158	2.00959	1.37559	-1.58758	2.91233
chr16-1107	4	0.197088	2.4857	8.19145	-10.5381	1.12788	5.71964	-1.40491	0.780906	0.427801	1.52634
chr16-1225	4	0.621907	-0.13711	-3.53785	-8.04414	-7.63397	-0.433825	0.913418	1.75048	-1.57124	-3.88945
chr16-1230	4	-2.33616	1.66733	-2.77424	-3.71041	1.94276	4.89914	-2.87647	4.63213	6.34975	2.11805
chr16-138	4	4.42944	1.96732	-1.12912	2.54836	2.38216	7.26075	2.91466	0.283578	0.259773	0.53544
chr16-161	4	3.74851	0.104939	-5.03272	-2.73925	-2.73608	2.22052	2.81379	8.87241	5.27245	-0.285295
chr16-182	4	9.52061	1.00907	0.437725	12.412	5.10546	5.87959	0.114638	1.2483	7.77995	-1.49134
chr16-1960	4	3.90793	-0.018845	4.77033	0.147698	7.92074	4.42822	1.66667	7.45451	5.535	0.293315
chr16-327	4	2.96993	-0.207944	-1.18325	-3.80054	8.24151	3.25072	1.04771	10.4277	4.07494	-0.175043
chr16-336	4	6.14974	-3.37813	0.739788	0.77846	9.83448	1.10003	1.5026	4.76572	-0.05637	1.12375
chr16-474	4	8.67162	-2.1914	3.64129	-7.48407	-2.00234	5.50913	1.60142	10.2948	1.04841	-0.341882
chr16-484	4	2.84065	-3.95115	-3.64351	1.09029	1.36571	7.37303	1.53727	-2.26699	2.35535	2.36633
chr16-497	4	0.154089	1.98447	-3.07388	-1.86686	2.29043	4.03579	0.329318	4.19235	4.70349	-1.27619
chr16-586	4	-1.13133	2.85623	-4.95961	5.70943	5.90743	3.35221	3.46929	4.75855	2.76321	1.49936
chr16-731	4	1.51665	7.47383	-1.72016	-1.43946	1.35865	2.94444	-0.820731	0.203035	2.06784	-5.29885
chr16-77	4	5.35615	0.087983	-2.16743	-2.88822	6.3292	4.91618	2.3864	3.85923	0.203736	1.11416
chr16-982	4	0.404595	-0.798771	2.24516	-1.68389	4.77684	2.93172	3.30719	1.93069	0.904057	2.13687
chr17-1051	4	-2.07388	-0.453431	-6.35625	-4.84959	-1.51252	1.72143	0.57632	-1.44488	2.3343	-4.32174
chr17-1092	4	0.640764	0.947337	-2.33619	-3.3879	0.667689	4.65017	4.56975	2.51082	1.49905	6.61333
chr17-1138	4	0.4942	3.31199	8.87709	2.4738	8.26755	2.35378	2.27514	5.43274	2.97236	0.008293
chr17-1186	4	1.09316	3.44344	7.15621	-6.14067	3.43934	4.2836	1.1139	3.50945	-0.809664	3.04993
chr17-1258	4	-2.9315	-0.468221	4.18346	-1.63135	11.4297	3.05626	-3.28948	-0.216078	3.91775	0.099198
chr17-1321	4	5.98819	1.45254	2.65712	-1.13792	1.76727	5.07175	4.22322	7.68381	1.527	2.58301
chr17-1610	4	3.46226	0.709221	0.291357	3.38921	1.52703	5.60091	-0.180345	0.701557	1.97611	0.39218
chr17-1940	4	4.91056	4.26958	5.76341	-0.579829	1.12788	4.5542	1.23298	5.57171	3.74165	0.907073
chr17-210	4	-0.849105	-0.363682	-0.922846	1.17033	7.02192	8.56225	0.002523	1.9918	5.68438	2.93336
chr17-215	4	1.44909	1.08672	4.99894	-7.97122	-0.720957	2.56048	4.06912	2.14926	-1.36447	1.84138
chr17-234	4	-0.934185	0.546112	-1.35247	2.47321	2.32651	4.81765	-2.3453	3.79441	5.68438	-1.75068
chr17-256	4	-0.689352	3.15149	-0.434952	0.071639	6.55091	3.47773	0.472344	4.15189	-0.578695	1.84138
chr17-272	4	6.15387	3.499	3.01325	-6.88887	1.67989	7.26075	5.03517	6.77559	5.39886	-1.0881
chr17-30	4	4.17337	-1.08171	4.04252	-7.21116	7.7966	1.79732	3.68356	4.45984	2.74079	1.45327
chr17-310	4	5.91105	-1.17626	-4.07923	-0.280299	7.02607	6.43055	0.800312	4.92066	5.27245	-1.22592
chr17-327	4	-2.47531	1.23822	-0.57453	11.8985	8.50778	2.28966	2.05581	10.1879	2.77761	1.55594
chr17-368	4	1.71102	1.32021	4.49247	-6.39128	5.68752	2.388	-4.62848	5.06837	1.96286	2.69958
chr17-411	4	6.13866	1.88978	3.08751	1.56206	5.46336	2.19554	0.226323	5.12697	0.093911	-1.39615
chr17-420	4	3.8463	-0.677916	-2.83515	2.29701	3.91997	6.73975	4.74592	8.93962	0.98112	-3.6607
chr17-437	4	1.3349	-0.18442	11.1353	-4.66185	9.71307	1.8315	-2.15055	4.50238	1.61794	-2.50942
chr17-438	4	2.05407	1.12905	2.71403	2.13049	8.46322	3.00824	5.07659	7.03591	5.96685	3.0289
chr17-452	4	-1.70381	0.676082	-3.38427	12.4241	-1.40919	4.27042	2.62536	8.04831	6.44906	-4.26176
chr17-454	4	8.48766	0.961988	-2.95036	-2.71689	6.32136	3.28586	4.46293	8.24933	0.345895	7.2394
chr17-484	4	-1.58393	2.28816	-0.953838	-0.651806	2.24806	3.75264	1.95416	2.04294	5.2935	1.49936
chr17-505	4	5.88514	0.905749	-2.92202	1.62726	1.19196	4.50906	5.83209	7.53435	1.75905	1.46975
chr17-506	4	-0.170575	2.57657	8.58655	5.15347	-1.50837	1.51537	-0.945325	-0.78251	2.3579	1.46975
chr17-574	4	0.576433	3.38155	-8.00734	-8.04912	-1.85981	2.70464	-0.244162	3.49342	3.01043	3.26661
chr17-65	4	2.7275	4.04341	-0.697849	1.43717	4.52755	1.97691	3.28555	1.37154	5.2935	0.928322
chr17-662	4	0.389197	1.40597	4.05215	-5.96448	0.535573	0.935647	-0.151959	1.28475	4.02986	-3.14412
chr17-736	4	8.43399	0.713213	4.65293	-1.785	4.50144	3.69582	-1.13293	4.13786	1.21164	-0.341882
chr17-760	4	-0.947849	4.54981	-2.13738	-3.14506	7.43522	3.81455	-3.66945	4.77367	0.662992	6.61946
chr17-813	4	-1.94565	-0.347293	2.2348	-6.01391	7.7966	8.19467	2.69245	10.0897	0.574816	-0.259336
chr17-927	4	6.27217	0.000288	4.03827	-1.09972	-1.38807	3.35807	5.3982	1.51402	-0.830717	0.047957
chr17-928	4	2.81111	-0.748604	1.04351	-5.21378	-0.783473	0.89999	0.163461	1.15131	0.724193	-1.46789
chr18-1033	4	1.71102	-0.418428	-1.66178	-3.91246	9.50909	4.86581	5.79933	2.13237	-0.599779	-0.321032
chr18-117	4	-0.430834	-2.29807	-4.47041	-6.98071	3.94112	0.246321	4.32659	-0.951155	7.66739	0.592028
chr18-126	4	3.13302	1.67076	5.28012	-5.47433	9.28908	2.59936	1.63055	3.11311	1.77512	0.08394
chr18-137	4	2.92105	2.98893	-6.01335	-2.62029	4.5208	3.96855	0.213734	1.9232	3.66301	-1.65634
chr18-149	4	-0.779058	2.51464	2.07879	-6.43742	7.85506	5.00348	0.789571	3.2473	3.06977	-1.5269
chr18-155	4	2.49293	-2.89984	-3.09289	-3.2795	7.02192	6.20138	-1.95393	10.5945	3.16762	-0.012957
chr18-1733	4	5.71085	-0.680532	2.11881	-6.1212	9.78072	0.845378	0.999268	6.66426	6.31293	-2.66458
chr18-175	4	-3.11164	10.7246	1.79184	0.963695	0.941998	7.24177	0.865046	2.57686	2.97236	7.00144
chr18-20	4	5.73041	0.189486	-3.13513	-3.41353	4.40789	1.60657	3.28848	2.76771	6.31293	8.35802
chr18-212	4	4.28474	2.02182	-1.81445	-3.64787	8.11369	8.9084	1.66647	7.27874	7.77995	0.976137
chr18-226	4	10.2703	1.35334	6.3024	8.39064	3.6907	3.96855	6.18295	4.08985	8.52359	3.0289
chr18-23	4	4.42031	1.35056	4.55473	-4.54962	6.80954	6.84857	-1.53766	5.90208	-0.790425	-1.80114
chr18-265	4	2.40343	6.48727	5.25853	4.29976	1.26787	3.55218	-0.359736	4.21282	-0.725357	-3.99242
chr18-289	4	1.81555	1.04496	6.82342	-1.42788	7.48032	10.2471	1.02137	3.90218	2.7256	1.30524
chr18-304	4	0.698237	6.40997	0.129948	-1.98639	7.07702	8.56225	-0.27941	3.82315	1.81153	-0.542129
chr18-334	4	-1.29724	2.52585	-1.72004	-3.5396	0.891852	4.91618	3.6109	4.33945	1.42768	7.4698
chr18-356	4	4.55028	0.256904	-3.85614	10.3521	3.57263	4.86108	-1.14814	9.70479	1.95505	-3.99242
chr18-357	4	3.41609	0.834334	1.59365	-0.914541	-0.774912	3.51357	4.70434	6.84466	0.449402	9.27108
chr18-421	4	0.182699	-3.03833	-4.74267	-6.43924	9.19695	3.38074	-2.33513	6.74398	4.07494	0.202189
chr18-437	4	-2.00144	-2.287	4.84609	-5.29885	3.70213	6.39531	3.19097	8.14177	8.54464	3.26661
chr18-44	4	3.81634	0.736393	-0.194504	6.1508	0.039355	6.77618	0.313043	3.44263	5.2935	1.40977
chr18-452	4	3.35508	-0.205151	5.48128	-4.55461	-1.10391	4.31643	3.83477	7.40655	2.58947	6.64541
chr18-471	4	3.81634	-2.36717	2.11385	8.42657	3.91264	2.62199	4.41125	6.72487	1.19064	-1.0881
chr18-594	4	-1.64883	-0.040191	11.2736	-0.9419	2.38253	5.10389	-1.23807	2.00727	3.78943	3.63389
chr18-693	4	2.32187	1.54965	3.74142	-4.01961	2.76857	4.67351	-2.20934	2.83237	3.76837	2.13687
chr18-736	4	-1.72995	7.52797	0.729971	11.7	9.70892	2.73558	2.91077	1.35044	5.54824	-4.18392
chr18-785	4	3.89058	2.72582	-1.42146	-2.67496	1.1591	5.53705	1.78289	3.62922	2.73928	-0.813862
chr18-830	4	5.30237	-0.022636	-1.5184	-3.72431	-0.45659	6.08439	5.14604	4.48507	2.39472	-1.2196
chr18-843	4	2.75859	-1.95528	0.437725	-5.32594	3.93694	3.02739	3.86131	3.2178	1.95293	8.08629
chr18-895	4	2.62479	1.41646	-1.32478	-1.53785	2.92558	3.41652	2.62477	4.01265	2.6789	-0.790386
chr18-926	4	0.031003	-1.01061	-9.25216	-4.01662	-0.067007	3.87601	-0.083525	3.68341	4.3492	-3.63814
chr18-952	4	7.85296	4.71551	0.455836	2.06106	2.6711	2.799	-1.38876	3.15752	0.196236	1.43938
chr18-964	4	1.55543	-1.54089	-0.434182	-6.11084	5.5597	6.02239	-0.854185	3.26883	0.21729	1.20256
chr18-966	4	3.74004	3.23751	2.47869	-4.93304	3.62407	5.24997	4.45305	-0.326164	6.34975	1.20256
chr19-1008	4	4.28474	5.07871	3.60642	1.35875	9.51324	4.71763	1.99268	2.79598	5.24088	-1.74455
chr19-1127	4	-0.712331	-1.15751	1.31149	-6.34442	-2.18708	3.73763	2.16499	0.999679	4.37026	2.93336
chr19-1268	4	-0.766088	-1.93334	0.643569	4.24363	6.54676	2.14188	3.82443	4.02721	-0.711325	3.24405
chr19-1291	4	1.90342	-2.55055	3.88561	-2.75029	6.79115	6.9976	-2.7866	1.31153	-4.17682	1.56965
chr19-134	4	-1.56918	-0.818651	4.44587	-1.21803	7.60399	4.02463	-0.641928	1.54456	5.96685	7.16353
chr19-1438	4	1.77024	3.11059	7.94984	8.1275	2.92558	6.9441	3.98402	1.89291	2.95131	0.120447
chr19-1683	4	0.426563	0.954676	-2.16718	0.726808	7.18844	3.41676	5.81783	7.9837	1.95293	8.1534
chr19-1900	4	3.42058	0.525297	-0.798394	10.6484	8.26755	3.24584	3.3592	5.55395	5.43568	1.97802
chr19-1922	4	1.93105	3.60353	5.36918	4.73569	4.32831	3.52712	-1.01088	12.2291	-2.36802	-0.65257
chr19-210	4	3.00833	-2.75142	-1.67791	0.427232	7.47616	4.62021	6.85015	10.7336	4.29	0.37093
chr19-226	4	1.71832	4.61191	2.0621	-0.111752	5.65598	2.74078	4.43064	2.50671	1.62575	-0.879927
chr19-2283	4	1.47265	4.94998	1.29633	-3.3293	-1.04063	1.2288	6.3221	3.74469	3.65939	1.18154
chr19-2428	4	0.656368	2.4598	-0.907493	-4.16677	9.16255	6.87319	-2.44699	4.20585	2.84464	-0.865103
chr19-308	4	0.543154	0.916453	1.70284	-1.44369	3.12785	4.01742	0.889526	1.29626	-1.85169	-0.865103
chr19-32	4	-0.513645	3.01618	0.950748	-8.0568	1.11913	8.42459	-2.57034	4.92556	0.662992	2.17463
chr19-325	4	0.668243	2.54113	-1.35215	-2.98342	2.73406	5.34798	4.05102	0.721654	0.84619	2.7782
chr19-401	4	1.90342	3.11791	-1.28253	-7.90728	-1.97544	6.43861	2.22595	8.6714	5.54824	3.38318
chr19-412	4	1.47886	3.09247	-1.618	-4.45678	2.45176	1.6146	2.40342	0.977781	1.04479	-1.74204
chr19-44	4	6.51547	1.91807	-2.85742	-4.43229	1.41231	3.28586	2.71737	11.0652	-0.798199	0.394628
chr19-463	4	0.428138	-0.289421	5.82166	-6.4406	2.24806	2.24969	-1.36146	1.01541	0.262325	-2.39285
chr19-465	4	0.515535	0.919869	2.45363	5.55312	3.94109	4.26797	5.50401	10.9675	1.15377	2.64299
chr19-495	4	5.09068	-2.43035	0.591769	-7.03047	-2.23908	3.38269	-0.951047	1.3163	8.68077	0.20051
chr19-533	4	4.48902	1.89984	2.25785	-2.31771	4.04235	8.89545	-0.432754	11.0704	2.62628	6.50289
chr19-54	4	-0.143746	6.61832	2.25785	-6.94642	4.87468	0.802207	4.18876	-0.826495	1.04841	3.63389
chr19-560	4	-2.27404	5.71776	-5.20219	1.63492	5.21289	1.33452	2.46498	0.522247	3.97562	-5.03961
chr19-567	4	-1.36095	-1.87573	3.14878	-0.345128	7.07702	1.85622	-1.57352	11.3621	2.38263	-0.65257
chr19-680	4	3.69523	3.90822	0.001347	-6.09386	6.99582	4.026	1.90035	2.20317	0.710339	1.19308
chr19-683	4	1.22453	3.21105	5.08027	-5.89765	5.63661	2.21143	1.53838	6.92113	5.54824	-3.93243
chr19-70	4	3.57761	6.02065	0.662386	-0.315407	-0.488005	5.46497	2.3192	4.70337	5.18302	0.725431
chr19-78	4	2.96133	-1.97976	-0.225555	-0.977373	3.05993	5.23113	4.18112	8.20423	3.9388	1.53581
chr19-801	4	2.66346	6.54951	-0.422546	12.1078	1.85034	5.66441	2.2382	1.27155	0.160455	-0.807733
chr19-875	4	5.13624	-0.566946	1.75507	3.56811	3.41137	7.40568	-5.0552	0.193443	-0.613772	6.0184
chr19-876	4	0.353959	2.20994	-0.655663	5.56189	5.01721	2.88034	2.78557	2.36456	1.86354	1.30524
chr19-903	4	-0.538199	-2.68065	5.58582	12.3222	3.94109	7.76156	0.378573	13.4427	1.26749	0.505066
chr19-968	4	9.04093	-0.549555	-7.11867	-2.72724	6.59132	3.97796	7.28765	5.1003	3.01043	-0.557027
chr2-1038	4	-0.567404	5.02069	2.67163	9.44676	7.79245	4.97117	0.4022	-0.005179	2.74079	0.040103
chr2-1048	4	1.11284	0.315665	1.84129	-1.52322	7.7966	3.2219	0.069123	3.51497	1.96091	6.95271
chr2-1101	4	3.14018	1.63992	2.25264	-2.80798	6.36716	5.08959	0.281116	2.87369	5.96685	-3.72068
chr2-1106	4	3.11517	3.71412	-1.23069	-2.89171	1.28362	0.906689	4.26028	0.584705	2.12571	2.72083
chr2-1160	4	1.50643	2.19181	0.276736	6.88085	5.96329	3.44728	0.015308	2.07654	0.626641	0.334646
chr2-119	4	3.36513	3.11395	0.054084	-2.63193	8.2634	0.335332	-1.13816	-0.367952	1.93188	1.84138
chr2-1206	4	2.15032	5.99298	0.239655	-1.02188	7.79245	2.52126	-0.821182	5.723	-0.081774	1.78479
chr2-124	4	4.41104	1.77317	1.6104	-0.947834	5.90743	4.15618	4.68061	3.69238	-0.575979	1.49936
chr2-1286	4	-0.286847	2.8683	1.65853	2.37308	0.539971	3.91134	-2.34332	2.63056	1.46856	5.10361
chr2-1390	4	3.69415	3.55946	0.610814	0.278347	1.77935	3.93476	3.04352	4.17524	6.34975	-1.87422
chr2-1410	4	1.90921	3.9135	2.73021	-2.73826	7.79245	3.9741	-0.886251	2.7227	8.58146	7.0252
chr2-1434	4	2.43925	-2.41182	9.73475	-0.072324	0.632096	3.69067	2.44496	6.80882	-1.20762	-3.99242
chr2-1525	4	6.60803	1.51712	2.71232	-8.01699	2.66695	2.92428	1.35052	9.03474	2.19442	1.45308
chr2-1654	4	-1.10349	9.81355	0.81283	3.59089	5.63661	2.34059	-0.389243	6.50684	7.7589	-0.068613
chr2-1665	4	3.49721	-0.115005	6.36002	-5.69664	2.2578	4.27258	3.96933	12.1162	3.92556	2.38758
chr2-1682	4	-0.437536	5.94332	-3.26071	-1.48911	2.42294	3.46367	-0.394548	6.21741	4.74031	5.62856
chr2-1712	4	1.49174	0.06385	-3.26681	4.47064	-1.71232	0.012211	0.466957	7.5701	3.97562	-0.068613
chr2-1719	4	-0.580413	2.82054	5.82314	-3.32118	5.10961	7.92301	2.44019	7.86861	-0.605964	5.98045
chr2-184	4	8.98011	-0.287657	0.301104	-6.8853	6.79115	5.04193	-0.570112	0.971438	5.90899	-3.63814
chr2-1851	4	7.69815	0.637915	5.71138	-5.03563	-1.66116	7.37303	0.298842	-0.003052	1.42107	3.30064
chr2-187	4	3.46226	6.55095	-3.78545	-1.74327	-3.05775	3.77294	1.74445	5.71262	-2.69786	-3.38743
chr2-1917	4	1.79983	-0.897387	3.39684	-5.48946	4.05305	7.15785	3.82379	5.87107	6.06617	7.40982
chr2-1962	4	3.8463	0.203877	0.350132	1.06282	1.17634	2.95886	2.03014	4.1956	1.49905	3.31283
chr2-2169	4	0.242196	2.04556	1.40374	-5.5967	6.80539	4.03006	1.86583	4.35733	6.34975	-3.87585
chr2-237	4	-1.22689	-0.690127	3.16795	0.219099	4.68919	4.36304	-1.93621	7.91773	2.20767	0.505066
chr2-2385	4	-2.12793	0.995056	1.31149	0.208185	3.56805	2.40427	0.19231	3.19643	3.68407	-3.32715
chr2-2506	4	7.53644	-1.23877	-0.646488	-6.8479	3.67947	2.04731	5.03977	7.47452	7.66135	-2.44943
chr2-2508	4	1.71815	-1.08199	1.49798	-8.83969	3.3036	0.726187	0.596738	3.88063	-0.864191	-2.59064
chr2-265	4	1.98385	-0.487268	-1.49391	-5.85011	1.77616	4.39608	7.8842	10.2448	1.527	2.24976
chr2-2711	4	3.96165	0.441823	-1.8774	-4.80167	0.968966	3.37182	2.55401	3.26788	4.18676	1.30708
chr2-273	4	4.63418	0.629391	6.39865	9.00904	4.4049	3.88996	-0.860965	5.6255	8.54464	2.72083
chr2-2763	4	10.9561	-1.98174	3.0027	-4.32182	2.71866	4.04151	9.32206	2.6646	0.968424	-1.35006
chr2-2779	4	8.21237	0.332884	4.495	-6.43805	3.41552	5.21656	0.341368	6.02873	0.782061	-1.27619
chr2-282	4	3.84114	-0.479416	-4.24349	-0.771873	0.285553	2.08921	3.70688	0.539284	4.02986	0.621636
chr2-287	4	-1.54056	-0.426086	3.08151	-5.46082	0.679601	0.912087	-0.175844	4.96438	2.77761	2.99334
chr2-2957	4	2.86765	2.37284	-0.58153	-6.08224	6.86294	6.96778	1.08987	1.76063	3.64238	-0.536
chr2-302	4	3.41931	-2.99719	0.814838	-1.54697	0.887703	4.20732	2.34079	0.424858	2.13854	7.51803
chr2-3285	4	-0.627806	1.57538	3.46633	-2.03418	1.7803	1.18084	1.9825	6.51681	5.39886	0.258776
chr2-355	4	-0.511421	-0.0672	-0.403143	0.982142	0.891852	2.91443	-0.659408	3.14163	8.52359	-2.46218
chr2-403	4	9.66334	6.85128	-4.83814	-6.47752	3.67468	5.63511	2.0769	0.27898	4.83962	-1.49134
chr2-447	4	6.89864	-0.816622	7.89101	-0.761729	5.29252	3.22711	3.81635	4.11091	-0.406931	3.95416
chr2-456	4	3.19393	-4.98714	4.03827	-5.2058	0.315808	3.53156	2.38902	2.04506	-0.187134	-0.202748
chr2-50	4	0.376617	0.723559	4.11087	-1.32957	7.8684	1.59834	-1.05939	2.42319	0.745247	4.88847
chr2-519	4	2.08233	1.17211	-0.635252	7.49972	1.01598	4.54089	1.50537	3.20618	-2.47795	-1.0881
chr2-589	4	1.02279	-1.10087	1.14078	0.520061	8.11369	2.68262	4.16728	5.90849	4.37026	-3.32745
chr2-612	4	0.736075	1.05348	-4.31452	-1.8271	2.05314	1.38225	2.57844	-1.24971	2.7256	2.09459
chr2-636	4	-1.3335	0.457054	0.401437	-2.6841	0.094451	1.78477	-0.046333	5.77926	1.61794	-0.557027
chr2-654	4	1.78877	0.174365	-1.25322	12.2114	-0.095208	3.00139	0.833656	5.58712	1.3632	0.921353
chr2-76	4	2.24216	-1.5582	-3.44433	9.64563	5.60125	3.23568	3.85408	5.42263	2.33685	0.867145
chr2-854	4	5.91678	1.59622	3.58051	-1.17009	6.10503	5.63511	1.10986	6.05317	1.80567	0.505066
chr2-857	4	-0.912019	2.19585	-3.18794	-6.53209	-4.90858	4.49516	1.30685	0.214514	0.209763	0.804782
chr2-881	4	0.741722	1.64205	0.398437	-1.50236	4.92543	4.84881	1.65497	8.32603	0.208784	0.37093
chr2-937	4	-1.36301	-2.35392	0.944053	-3.41045	0.727272	2.43096	-0.460567	-1.08456	2.62628	-0.00863
chr2-973	4	1.57862	2.89143	-3.31644	-5.14352	0.136673	0.30967	-0.553523	7.25981	0.243288	8.68955
chr3-1200	4	2.8832	2.04427	2.48914	-6.49889	1.84559	3.94455	0.405884	0.294899	0.353422	-0.813862
chr3-1249	4	3.65273	2.33191	-2.73258	0.686638	6.64207	2.93484	10.601	6.27772	-0.463647	-0.557027
chr3-1260	4	-0.848635	1.70872	-5.60839	2.10229	0.307451	2.49785	-1.02937	0.03997	5.37781	0.39218
chr3-1482	4	6.84507	-1.55218	6.49536	-2.53605	4.87468	1.88626	-2.08725	8.09091	2.19442	2.11562
chr3-1500	4	4.31812	2.71077	-1.40422	-4.38417	8.68091	2.82174	2.32111	9.23287	2.22502	-1.41005
chr3-1650	4	2.49878	-1.50499	-0.45115	-5.71716	-5.34325	1.20644	-0.677655	5.69699	1.04479	2.05904
[truncated: 788 more rows]

## Sheet: Fig3E
IMAGE analysis using RNA-seq and H3K27Ac ChIP-seq data from livers at ZT10, ZT14fed and ZT14unfed
[truncated: 9 more rows]
