# Supplementary material for: Insulin signaling and reduced glucocorticoid receptor activity attenuate postprandial gene expression in liver
Source: PLoS Biol. 2018 Dec 10;16(12):e2006249. doi: 10.1371/journal.pbio.2006249 (PMC6301715; doi:10.1371/journal.pbio.2006249)
Supplement: S4 Data — Panels 4A, 4B, 4C, 4D, 4E, 4F, 4G, and 4H. (XLSX) [file pbio.2006249.s015.xlsx]

## Sheet: Fig4A_GR
	ZT14unfed	ZT14unfed	ZT14unfed	ZT14unfed	ZT14unfed	ZT14unfed	ZT14unfed	ZT14unfed	ZT14unfed	ZT14unfed	ZT14unfed	ZT14unfed	ZT14unfed	ZT14unfed	ZT14unfed	ZT14unfed	ZT14unfed	ZT14unfed	ZT14unfed	ZT14unfed	ZT14unfed	ZT14unfed	ZT14unfed	ZT14unfed	ZT14unfed	ZT14unfed	ZT14unfed	ZT14unfed	ZT14unfed	ZT14unfed	ZT14unfed	ZT14unfed	ZT14unfed	ZT14unfed	ZT14unfed	ZT14unfed	ZT14unfed	ZT14unfed	ZT14unfed	ZT14unfed	ZT14unfed	ZT14unfed	ZT14unfed	ZT14unfed	ZT14unfed	ZT14unfed	ZT14unfed	ZT14unfed	ZT14unfed
	-2000	-1975	-1950	-1925	-1900	-1875	-1850	-1825	-1800	-1775	-1750	-1725	-1700	-1675	-1650	-1625	-1600	-1575	-1550	-1525	-1500	-1475	-1450	-1425	-1400	-1375	-1350	-1325	-1300	-1275	-1250	-1225	-1200	-1175	-1150	-1125	-1100	-1075	-1050	-1025	-1000	-975	-950	-925	-900	-875	-850	-825	-800
chr5-443	0	0	0	0	0	0	0	0	0	0	0	0	0	0	0	0	0	0.526012	1.05202	1.05202	1.05202	1.05202	1.57803	1.57803	1.57803	1.05202	0.526012	0.526012	0.526012	0.526012	-2.22045e-16	-2.22045e-16	-2.22045e-16	0.526012	0.526012	0.526012	0.526012	0.526012	0.526012	0.526012	-2.22045e-16	-2.22045e-16	-2.22045e-16	-2.22045e-16	-2.22045e-16	-2.22045e-16	-2.22045e-16	-2.22045e-16	-2.22045e-16
chr12-395	0	1.57803	1.57803	1.57803	2.10405	2.10405	1.57803	1.57803	1.57803	1.05202	1.05202	1.05202	0.526012	0.526012	0.526012	0.526012	0.526012	0.526012	0.526012	-2.22045e-16	-2.22045e-16	-2.22045e-16	-2.22045e-16	-2.22045e-16	-2.22045e-16	-2.22045e-16	-2.22045e-16	-2.22045e-16	-2.22045e-16	0.526012	0.526012	0.526012	1.05202	1.57803	1.57803	1.57803	1.57803	1.05202	1.05202	1.05202	1.05202	1.05202	1.05202	1.57803	2.63006	5.26012	6.31214	7.36416	8.41618
chr15-108	0	0	0	0	2.10405	2.63006	1.57803	1.05202	1.05202	1.05202	1.05202	1.05202	0.526012	0.526012	0.526012	1.57803	2.63006	2.63006	2.63006	3.15607	3.15607	4.20809	4.20809	3.15607	3.15607	4.20809	5.26012	6.83815	7.89017	8.41618	8.9422	8.9422	11.0462	9.99422	9.46821	8.41618	8.41618	6.83815	5.78613	6.31214	4.7341	4.7341	5.26012	5.26012	5.78613	7.36416	8.41618	7.89017	7.36416
chr13-364	3.15607	7.36416	9.99422	11.5723	13.1503	13.6763	13.6763	13.1503	11.0462	7.36416	5.26012	2.63006	2.10405	1.05202	1.57803	1.57803	2.10405	2.63006	2.63006	2.63006	2.63006	2.63006	2.10405	2.10405	1.57803	0.526012	-1.11022e-16	-1.11022e-16	0.526012	0.526012	2.10405	2.63006	3.15607	3.15607	3.15607	3.15607	2.63006	2.10405	1.05202	-4.44089e-16	-4.44089e-16	-4.44089e-16	0.526012	0.526012	0.526012	0.526012	0.526012	1.05202	1.57803
chr16-250	0	1.05202	1.05202	1.05202	1.05202	0.526012	0.526012	-2.22045e-16	-2.22045e-16	0.526012	0.526012	0.526012	0.526012	0.526012	0.526012	1.05202	1.05202	0.526012	0.526012	0.526012	1.05202	1.05202	1.05202	0.526012	0.526012	0.526012	0.526012	0.526012	-2.22045e-16	-2.22045e-16	-2.22045e-16	-2.22045e-16	-2.22045e-16	0.526012	0.526012	1.05202	1.05202	1.57803	1.57803	1.57803	2.10405	3.15607	3.15607	3.15607	5.78613	7.36416	11.5723	15.2543	17.8844
chr18-49	0	0	0	0	0	0	0	0.526012	0.526012	1.57803	1.57803	1.57803	1.57803	1.57803	1.57803	1.05202	0.526012	-2.22045e-16	-2.22045e-16	-2.22045e-16	-2.22045e-16	-2.22045e-16	-2.22045e-16	-2.22045e-16	-2.22045e-16	-2.22045e-16	-2.22045e-16	-2.22045e-16	-2.22045e-16	-2.22045e-16	-2.22045e-16	-2.22045e-16	-2.22045e-16	-2.22045e-16	-2.22045e-16	-2.22045e-16	0.526012	0.526012	0.526012	0.526012	0.526012	0.526012	0.526012	0.526012	-2.22045e-16	-2.22045e-16	-2.22045e-16	-2.22045e-16	-2.22045e-16
chr15-265	0	0	0	0	0	0	0.526012	1.05202	1.05202	1.57803	2.10405	2.10405	2.10405	2.10405	2.10405	1.05202	1.05202	0.526012	0	0	0	0	0	0	0	0.526012	0.526012	1.05202	1.05202	1.05202	1.05202	1.05202	1.05202	0.526012	0.526012	1.05202	1.05202	1.05202	1.05202	1.05202	2.10405	2.10405	1.57803	1.57803	1.57803	1.57803	1.57803	1.57803	1.05202
chr1-97	18.4104	15.7803	11.5723	9.99422	6.31214	4.20809	3.15607	2.63006	1.57803	2.63006	2.63006	2.10405	2.10405	3.15607	3.15607	3.15607	3.15607	2.63006	2.63006	2.63006	3.15607	2.63006	3.15607	3.15607	3.15607	2.63006	2.63006	3.15607	2.63006	2.10405	1.57803	1.05202	1.57803	1.57803	1.05202	0.526012	0.526012	1.57803	2.10405	2.10405	2.10405	2.63006	3.15607	3.15607	3.15607	2.10405	2.10405	2.10405	1.57803
chr9-11	0	2.10405	1.57803	1.05202	1.57803	1.05202	1.57803	2.10405	2.10405	2.10405	2.10405	2.10405	1.57803	1.57803	0.526012	-1.11022e-16	-1.11022e-16	-1.11022e-16	0.526012	0.526012	0.526012	0.526012	0.526012	0.526012	0.526012	1.05202	0.526012	0.526012	0.526012	1.05202	1.05202	2.10405	2.10405	2.10405	2.10405	2.63006	3.15607	2.63006	2.63006	1.57803	1.57803	1.05202	1.05202	1.05202	0.526012	1.05202	1.05202	1.57803	1.57803
chr7-859	0	0	0	0	0	0.526012	0.526012	0.526012	1.05202	1.05202	1.05202	1.05202	1.05202	0.526012	0.526012	0	0	0.526012	1.05202	1.05202	1.05202	1.05202	1.05202	1.05202	1.05202	0.526012	0.526012	1.57803	1.57803	2.63006	2.63006	3.15607	4.20809	4.20809	4.20809	3.68208	3.68208	2.63006	2.63006	1.57803	1.05202	1.05202	0.526012	2.22045e-16	1.05202	1.05202	1.05202	1.05202	1.05202
chr13-193	-2.22045e-16	-2.22045e-16	-2.22045e-16	-2.22045e-16	-2.22045e-16	-2.22045e-16	-2.22045e-16	-2.22045e-16	-2.22045e-16	-2.22045e-16	-2.22045e-16	-2.22045e-16	-2.22045e-16	-2.22045e-16	-2.22045e-16	-2.22045e-16	-2.22045e-16	-2.22045e-16	1.05202	1.57803	1.57803	2.10405	2.10405	2.10405	2.10405	1.57803	2.10405	1.57803	1.57803	1.05202	1.05202	1.05202	1.05202	1.05202	-2.22045e-16	-2.22045e-16	-2.22045e-16	1.05202	1.05202	1.57803	1.57803	2.63006	2.63006	2.63006	1.57803	1.57803	1.05202	1.05202	0.526012
chr7-514	0	0	0	0	-2.22045e-16	0.526012	0.526012	0.526012	0.526012	0.526012	0.526012	0.526012	0.526012	-2.22045e-16	0.526012	0.526012	0.526012	0.526012	0.526012	0.526012	0.526012	0.526012	-2.22045e-16	-2.22045e-16	-2.22045e-16	-2.22045e-16	-2.22045e-16	-2.22045e-16	-2.22045e-16	-2.22045e-16	-2.22045e-16	-2.22045e-16	-2.22045e-16	-2.22045e-16	-2.22045e-16	-2.22045e-16	-2.22045e-16	-2.22045e-16	-2.22045e-16	-2.22045e-16	-2.22045e-16	0.526012	0.526012	0.526012	1.05202	1.05202	2.10405	2.10405	2.10405
chr3-861	0	0	0.526012	0.526012	0	0	0.526012	0.526012	0.526012	0.526012	0.526012	0.526012	1.05202	1.05202	0.526012	0.526012	0.526012	0.526012	1.05202	1.05202	0.526012	0.526012	0.526012	0.526012	0.526012	0.526012	0	0	0	0	0	0.526012	0.526012	0.526012	0.526012	0.526012	1.05202	1.05202	0.526012	0.526012	0.526012	0.526012	0.526012	0.526012	0	0	0	0	0
chr6-27	0	0	0	0	0	0	1.05202	-2.22045e-16	-2.22045e-16	0.526012	0.526012	1.05202	1.57803	1.57803	1.57803	1.57803	1.57803	2.10405	2.10405	2.10405	2.10405	2.10405	3.15607	3.15607	3.15607	2.10405	2.10405	1.57803	1.05202	1.05202	-6.66134e-16	-6.66134e-16	-6.66134e-16	0.526012	0.526012	0.526012	0.526012	1.05202	1.05202	1.57803	2.10405	1.57803	2.10405	2.10405	2.63006	3.15607	3.68208	3.15607	3.68208
chr6-883	0	0.526012	0	0	0	0	0	0.526012	0.526012	0.526012	0.526012	0.526012	0.526012	0.526012	0.526012	0	0	0	0	0	0	0.526012	1.05202	1.05202	1.05202	1.57803	2.10405	2.10405	1.57803	1.57803	1.05202	1.05202	0.526012	0.526012	-2.22045e-16	-2.22045e-16	-2.22045e-16	-2.22045e-16	-2.22045e-16	-2.22045e-16	0.526012	0.526012	0.526012	0.526012	0.526012	0.526012	0.526012	0.526012	-2.22045e-16
chr3-108	3.68208	3.15607	3.68208	4.20809	3.15607	2.63006	1.57803	1.57803	1.05202	1.05202	-2.22045e-16	-2.22045e-16	-2.22045e-16	1.05202	1.05202	1.05202	1.05202	1.05202	1.57803	1.57803	1.57803	0.526012	0.526012	0.526012	0.526012	0.526012	-1.11022e-16	0.526012	0.526012	0.526012	0.526012	0.526012	1.05202	1.05202	1.05202	0.526012	0.526012	0.526012	0.526012	1.57803	1.05202	1.05202	1.05202	1.05202	1.05202	1.05202	1.05202	0.526012	0.526012
chr5-41	14.2023	15.2543	14.7283	12.6243	12.6243	9.46821	8.41618	6.31214	5.26012	4.7341	4.20809	4.20809	3.68208	2.63006	1.57803	1.57803	1.05202	1.05202	1.11022e-15	1.11022e-15	0.526012	0.526012	0.526012	1.05202	1.05202	1.05202	1.05202	1.05202	1.05202	1.05202	1.57803	2.63006	3.15607	3.68208	4.20809	4.20809	4.20809	4.20809	3.68208	2.10405	3.68208	3.15607	3.15607	3.15607	3.15607	3.68208	4.20809	4.20809	2.63006
chr2-186	0	0	1.05202	1.57803	1.05202	1.05202	1.05202	1.05202	1.05202	1.05202	0.526012	-2.22045e-16	0.526012	0.526012	0.526012	0.526012	1.05202	2.10405	4.20809	4.7341	6.83815	9.99422	13.1503	16.3064	19.4624	23.1445	24.7225	26.8266	27.3526	25.2486	22.6185	17.8844	16.3064	12.0983	8.9422	7.89017	4.20809	4.20809	3.68208	3.68208	3.15607	2.63006	1.05202	0.526012	0.526012	0.526012	1.05202	1.57803	1.57803
chr5-639	0	1.57803	1.57803	0	0	0	0	0.526012	1.05202	1.05202	1.05202	1.05202	1.05202	1.57803	1.57803	1.05202	0.526012	0.526012	0.526012	0.526012	-2.22045e-16	0.526012	0.526012	0.526012	0.526012	1.05202	1.05202	1.57803	2.10405	1.57803	2.10405	2.10405	2.10405	2.10405	2.10405	1.57803	2.10405	2.10405	1.57803	2.10405	2.10405	1.57803	1.57803	2.10405	2.10405	2.63006	3.15607	5.78613	8.41618
chr19-329	0	0	1.57803	2.10405	1.57803	1.57803	1.05202	1.05202	1.05202	1.05202	0.526012	-2.22045e-16	-2.22045e-16	0.526012	0.526012	0.526012	0.526012	0.526012	0.526012	0.526012	-2.22045e-16	-2.22045e-16	-2.22045e-16	-2.22045e-16	-2.22045e-16	-2.22045e-16	-2.22045e-16	0.526012	1.05202	1.05202	1.57803	1.57803	1.57803	1.57803	1.57803	1.05202	0.526012	0.526012	0.526012	1.57803	1.57803	1.57803	1.57803	1.57803	1.57803	1.57803	1.05202	-2.22045e-16	-2.22045e-16
chr10-316	0	0	0	0	0	0	0	0	0	0	0	0	0	1.57803	1.57803	1.57803	1.57803	1.57803	1.57803	1.57803	1.57803	0	0	0	0	0	0	0	0	0	0	0	0	0	0	0	0	0	0	0	0	0	0	0	0	0	0	0	0.526012
chr1-459	1.57803	1.57803	1.57803	1.57803	1.05202	1.05202	2.10405	3.15607	3.68208	3.68208	4.20809	6.83815	8.9422	11.0462	15.2543	18.4104	19.9884	24.7225	25.2486	23.6705	23.1445	19.9884	15.7803	11.0462	7.89017	4.20809	3.15607	1.05202	-1.9984e-15	1.05202	2.10405	2.10405	2.63006	2.63006	2.63006	2.63006	2.10405	1.57803	0.526012	0.526012	0.526012	0.526012	0.526012	0.526012	0.526012	0.526012	0.526012	0.526012	-2.33147e-15
chr13-89	0	1.57803	2.10405	2.63006	2.10405	2.10405	1.57803	1.57803	1.05202	0.526012	0.526012	-2.22045e-16	-2.22045e-16	-2.22045e-16	-2.22045e-16	-2.22045e-16	-2.22045e-16	-2.22045e-16	-2.22045e-16	-2.22045e-16	-2.22045e-16	-2.22045e-16	-2.22045e-16	0.526012	0.526012	0.526012	0.526012	0.526012	0.526012	0.526012	1.05202	1.57803	1.57803	1.57803	1.57803	1.57803	1.57803	1.05202	1.05202	0.526012	0.526012	0.526012	0.526012	1.05202	1.57803	2.10405	2.63006	2.10405	3.68208
chr8-271	0	0	0	0	0	0	0.526012	0.526012	0.526012	0.526012	0.526012	0.526012	1.05202	1.05202	1.05202	0.526012	0.526012	0.526012	0.526012	0.526012	-2.22045e-16	-2.22045e-16	0.526012	0.526012	0.526012	0.526012	0.526012	0.526012	0.526012	0.526012	-2.22045e-16	-2.22045e-16	-2.22045e-16	-2.22045e-16	-2.22045e-16	-2.22045e-16	-2.22045e-16	-2.22045e-16	-2.22045e-16	-2.22045e-16	-2.22045e-16	-2.22045e-16	-2.22045e-16	-2.22045e-16	-2.22045e-16	-2.22045e-16	-2.22045e-16	-2.22045e-16	-2.22045e-16
chr19-179	0	0	0	0	0	0	0	0	0.526012	0.526012	0.526012	0.526012	0.526012	0.526012	0.526012	0.526012	0	0	0	0	0	0	0.526012	1.05202	1.05202	1.05202	1.05202	1.05202	1.05202	1.05202	0.526012	0.526012	0.526012	0.526012	1.05202	1.57803	1.57803	2.10405	2.10405	1.57803	1.57803	2.10405	1.57803	2.10405	2.63006	2.63006	2.63006	3.68208	3.68208
chr2-281	0	0	0	1.57803	1.05202	0.526012	0.526012	0.526012	0.526012	0.526012	0.526012	-2.22045e-16	0.526012	0.526012	0.526012	0.526012	0.526012	1.05202	2.63006	2.63006	2.10405	2.63006	3.15607	3.68208	3.15607	3.15607	2.63006	4.20809	4.7341	4.20809	3.68208	4.20809	5.26012	5.26012	5.26012	3.68208	4.20809	4.20809	4.20809	3.68208	2.63006	3.68208	3.15607	2.63006	2.63006	3.68208	4.20809	4.7341	6.83815
chr8-264	0.526012	0.526012	0.526012	1.05202	1.57803	1.57803	2.63006	2.63006	2.10405	2.10405	1.57803	1.57803	1.05202	1.05202	-2.22045e-16	-2.22045e-16	-2.22045e-16	-2.22045e-16	0.526012	0.526012	0.526012	0.526012	1.57803	1.57803	1.57803	1.57803	1.05202	1.05202	1.57803	1.57803	0.526012	0.526012	0.526012	0.526012	0.526012	0.526012	-1.11022e-16	-1.11022e-16	-1.11022e-16	-1.11022e-16	-1.11022e-16	0.526012	0.526012	0.526012	1.05202	2.63006	3.15607	3.68208	3.68208
chr1-341	2.10405	2.63006	2.63006	2.63006	2.10405	2.10405	1.05202	1.05202	0.526012	0	0	0	0	0	0	0.526012	0.526012	0.526012	0.526012	0.526012	0.526012	0.526012	0.526012	0	0.526012	0.526012	0.526012	1.05202	1.05202	1.05202	1.57803	1.57803	1.57803	1.57803	1.57803	1.05202	1.57803	1.05202	1.05202	1.05202	1.05202	1.05202	1.05202	1.05202	0.526012	0.526012	0.526012	0.526012	-2.22045e-16
chr13-217	0	0	0	0	0	0	0	0	0	0	0	0	0	0	0	0	0.526012	0.526012	0.526012	0.526012	0.526012	0.526012	0.526012	1.05202	0.526012	0.526012	0.526012	1.05202	1.05202	1.05202	1.05202	0.526012	0.526012	1.05202	1.05202	1.57803	2.10405	2.63006	2.63006	3.15607	3.15607	2.63006	2.10405	1.57803	1.05202	1.05202	1.05202	0.526012	0.526012
chr17-173	0	0	0	0	0	0	0	0	0	0	0.526012	0.526012	0.526012	0.526012	0.526012	0.526012	0.526012	0.526012	0	0	0	0	0	0	0	0	0	0	0	0	0	0	0	0	0	0.526012	0.526012	0.526012	0.526012	0.526012	0.526012	0.526012	0.526012	0	0	0	0	0	1.05202
chr10-510	0	0	0	0	0	0	0	0	0	0	0	0	0	0	0.526012	0.526012	0.526012	0.526012	0.526012	0.526012	0.526012	0.526012	0	0	0	0	0	0	0.526012	0.526012	0.526012	1.05202	1.05202	1.05202	1.05202	1.05202	0.526012	0.526012	0.526012	0	0	0	0	0	0	0	0	0	0
chr11-746	2.63006	3.15607	3.15607	3.15607	3.15607	2.63006	2.63006	2.10405	1.57803	1.05202	0.526012	0.526012	-2.22045e-16	-2.22045e-16	0.526012	1.05202	1.57803	1.57803	1.57803	1.57803	2.10405	2.10405	2.10405	1.57803	1.57803	2.10405	2.63006	3.15607	2.63006	2.10405	2.10405	1.57803	1.57803	1.05202	0.526012	-2.22045e-16	-2.22045e-16	-2.22045e-16	-2.22045e-16	-2.22045e-16	-2.22045e-16	-2.22045e-16	-2.22045e-16	-2.22045e-16	0.526012	0.526012	0.526012	0.526012	0.526012
chr18-183	0	0	0	0	0	0	0	0	0	0	0.526012	0.526012	0.526012	1.05202	1.05202	1.05202	1.57803	1.57803	1.05202	1.05202	1.57803	1.57803	1.57803	1.57803	1.57803	1.57803	2.10405	2.10405	1.05202	1.05202	1.05202	0.526012	0.526012	0.526012	0	0.526012	0.526012	0.526012	0.526012	1.05202	1.05202	1.05202	1.05202	0.526012	0.526012	0.526012	0	0.526012	0.526012
chr10-112	0	0	0	0.526012	0.526012	1.05202	1.05202	1.05202	1.05202	1.05202	1.05202	0.526012	0.526012	0	0	0	0	0	0	0.526012	1.05202	1.05202	1.05202	1.05202	1.05202	1.05202	1.05202	0	0	0	0	0	0	0	0	0	0	0	0	0	0	0	0	0	0.526012	0.526012	1.05202	1.05202	1.57803
chr2-603	0	0	0.526012	0.526012	0.526012	0.526012	0.526012	1.05202	1.05202	1.05202	0.526012	0.526012	0.526012	0.526012	0.526012	0	0	0	0	0	0	0	0	0	0	0	0	0	0	0	0	0	0	0	0	0	0	0	0	0	0	0	0	0	0	0	0	0.526012	0.526012
chr9-671	0	0	0	0	0.526012	0.526012	0.526012	0.526012	0.526012	1.05202	1.05202	1.57803	1.57803	1.57803	2.10405	2.10405	2.10405	1.57803	1.57803	1.05202	0.526012	-2.22045e-16	-2.22045e-16	0.526012	0.526012	1.05202	1.05202	1.05202	2.10405	2.10405	2.63006	2.10405	2.63006	2.10405	2.63006	2.63006	1.57803	1.57803	1.57803	1.57803	1.05202	2.10405	2.10405	2.63006	2.63006	2.63006	2.63006	2.63006	2.63006
chr1-24	0	0.526012	0.526012	0.526012	1.05202	1.05202	1.05202	1.57803	1.57803	1.57803	1.57803	1.57803	1.05202	1.05202	1.05202	0.526012	0.526012	-2.22045e-16	-2.22045e-16	-2.22045e-16	-2.22045e-16	-2.22045e-16	-2.22045e-16	-2.22045e-16	-2.22045e-16	-2.22045e-16	-2.22045e-16	-2.22045e-16	0.526012	0.526012	0.526012	0.526012	0.526012	0.526012	0.526012	0.526012	-2.22045e-16	-2.22045e-16	0.526012	0.526012	0.526012	0.526012	0.526012	0.526012	1.57803	1.57803	1.05202	1.05202	1.05202
chr5-340	0	0	0	1.57803	0.526012	3.33067e-16	3.33067e-16	3.33067e-16	3.33067e-16	3.33067e-16	3.33067e-16	3.33067e-16	3.33067e-16	3.33067e-16	3.33067e-16	3.33067e-16	3.33067e-16	3.33067e-16	3.33067e-16	3.33067e-16	3.33067e-16	0.526012	0.526012	0.526012	1.05202	1.05202	1.05202	1.05202	2.10405	1.57803	1.57803	1.57803	1.57803	1.57803	2.10405	2.10405	1.05202	1.05202	1.57803	1.05202	1.05202	1.05202	0.526012	0.526012	0.526012	0.526012	2.22045e-16	2.22045e-16	2.22045e-16
chr12-200	0	0	0	0	0	0	0	0	0.526012	0.526012	0.526012	0.526012	1.05202	1.05202	1.05202	1.05202	0.526012	0.526012	0.526012	0.526012	0	0	0	0	0	0	0	1.05202	1.05202	1.05202	1.05202	1.05202	1.05202	1.05202	1.57803	0.526012	1.05202	1.05202	1.05202	1.05202	1.05202	1.05202	0.526012	-2.22045e-16	-2.22045e-16	-2.22045e-16	-2.22045e-16	0.526012	0.526012
chr7-72	0	0	0	0	0.526012	0.526012	0.526012	0.526012	0.526012	0.526012	1.05202	1.05202	0.526012	1.05202	1.57803	1.57803	1.57803	1.57803	1.05202	1.05202	1.05202	0.526012	-2.22045e-16	-2.22045e-16	-2.22045e-16	-2.22045e-16	-2.22045e-16	-2.22045e-16	0.526012	0.526012	0.526012	0.526012	1.05202	1.57803	2.63006	2.63006	2.10405	3.15607	6.31214	8.41618	8.9422	8.41618	8.41618	8.41618	8.9422	7.36416	5.78613	3.68208	2.63006
chr15-488	0	0	0	0	0.526012	1.05202	1.57803	1.57803	1.57803	2.10405	2.10405	2.10405	2.10405	1.05202	0.526012	0.526012	0.526012	0	0	0	0	0	0	0.526012	0.526012	0.526012	0.526012	0.526012	0.526012	0.526012	0	0	0	0	0	0.526012	0.526012	1.57803	1.57803	1.57803	2.10405	2.10405	2.10405	1.57803	2.10405	1.05202	1.05202	1.57803	1.05202
chr7-777	0.526012	0.526012	0.526012	1.05202	1.05202	1.05202	1.05202	1.05202	0.526012	0.526012	0	0	0	0.526012	1.05202	1.05202	1.05202	1.05202	1.05202	1.05202	1.05202	0.526012	0	0	0	0	0	0	0	0	0	0	0	0	0	0	0	0	0	0	0	0	0	0	0	0	0.526012	1.57803	1.57803
chr2-606	0	0	0.526012	0.526012	0.526012	1.05202	1.05202	1.05202	1.05202	1.05202	0.526012	0.526012	0.526012	0.526012	0.526012	0.526012	0.526012	0.526012	0.526012	0.526012	0.526012	0	0.526012	0.526012	0.526012	1.05202	1.05202	1.05202	1.05202	1.05202	0.526012	0.526012	0.526012	0	0	0	0	0	0	0.526012	1.05202	1.05202	1.57803	2.10405	2.63006	2.63006	2.10405	2.10405	1.57803
chr1-340	2.10405	2.10405	2.10405	1.57803	1.57803	1.05202	1.05202	1.05202	0.526012	0.526012	0.526012	0.526012	-2.22045e-16	-2.22045e-16	-2.22045e-16	-2.22045e-16	0.526012	0.526012	0.526012	0.526012	1.05202	1.05202	1.57803	1.57803	1.05202	1.57803	2.10405	2.10405	1.57803	2.10405	1.57803	1.57803	1.57803	1.05202	1.05202	1.57803	1.57803	1.57803	1.57803	1.57803	1.57803	1.05202	1.05202	0.526012	-2.22045e-16	-2.22045e-16	-2.22045e-16	-2.22045e-16	-2.22045e-16
chr1-768	5.26012	4.20809	3.68208	3.68208	2.63006	3.15607	2.63006	3.15607	3.15607	3.15607	3.68208	3.15607	3.15607	2.63006	2.10405	2.10405	2.10405	1.57803	1.05202	1.05202	0.526012	-1.11022e-15	-1.11022e-15	-1.11022e-15	-1.11022e-15	-1.11022e-15	-1.11022e-15	-1.11022e-15	0.526012	1.05202	1.05202	1.05202	1.05202	1.05202	1.57803	1.57803	1.57803	1.05202	1.05202	1.05202	1.05202	1.05202	1.57803	1.57803	1.05202	1.57803	1.57803	1.57803	1.57803
chr14-84	0	0	1.05202	1.05202	1.05202	1.05202	0.526012	0.526012	0.526012	0.526012	0	0	0	0.526012	0.526012	0.526012	0.526012	0.526012	0.526012	0.526012	0.526012	0	0	0	0	0.526012	0.526012	0.526012	1.05202	1.05202	1.05202	1.57803	1.05202	1.05202	1.05202	1.05202	0.526012	1.05202	1.05202	0.526012	0.526012	0.526012	0.526012	0.526012	0.526012	-2.22045e-16	-2.22045e-16	0.526012	0.526012
chr2-929	0	1.57803	1.57803	1.05202	0.526012	0.526012	2.22045e-16	2.22045e-16	2.22045e-16	2.22045e-16	2.22045e-16	2.22045e-16	2.22045e-16	2.22045e-16	2.22045e-16	2.22045e-16	2.22045e-16	2.22045e-16	0.526012	0.526012	0.526012	1.05202	2.10405	2.10405	2.10405	2.10405	1.57803	2.10405	2.10405	1.05202	0.526012	0.526012	0.526012	0.526012	0.526012	4.44089e-16	4.44089e-16	4.44089e-16	4.44089e-16	4.44089e-16	4.44089e-16	4.44089e-16	4.44089e-16	4.44089e-16	4.44089e-16	4.44089e-16	4.44089e-16	0.526012	0.526012
chr6-659	0	0	0	0	0.526012	0.526012	0.526012	1.57803	1.57803	1.57803	2.10405	2.63006	2.10405	2.10405	2.10405	1.05202	1.05202	1.05202	0.526012	0	0	0	0.526012	0.526012	0.526012	0.526012	0.526012	1.05202	1.05202	1.05202	1.05202	1.57803	2.10405	2.10405	2.10405	1.57803	1.57803	1.57803	1.05202	0.526012	-2.22045e-16	-2.22045e-16	-2.22045e-16	-2.22045e-16	-2.22045e-16	-2.22045e-16	-2.22045e-16	-2.22045e-16	-2.22045e-16
chr14-91	13.6763	16.3064	16.8324	16.8324	15.7803	12.6243	11.5723	11.0462	9.99422	7.36416	8.9422	6.83815	5.78613	5.78613	4.7341	4.7341	4.7341	5.78613	5.26012	5.26012	7.36416	8.41618	8.41618	9.46821	8.9422	7.36416	6.31214	6.83815	4.7341	3.68208	3.15607	1.57803	1.05202	1.05202	2.10405	1.57803	1.57803	2.10405	2.63006	3.15607	3.15607	3.15607	1.57803	2.10405	2.10405	2.63006	2.10405	1.57803	1.57803
chr6-5	0	1.05202	1.05202	1.05202	0.526012	0.526012	0.526012	0.526012	0.526012	0	0.526012	0.526012	0.526012	1.05202	1.05202	1.05202	2.10405	2.10405	1.57803	2.10405	2.10405	1.57803	1.57803	1.57803	0.526012	0.526012	0.526012	-1.11022e-16	-1.11022e-16	-1.11022e-16	-1.11022e-16	-1.11022e-16	0.526012	0.526012	0.526012	0.526012	0.526012	0.526012	0.526012	1.05202	0.526012	0.526012	0.526012	0.526012	0.526012	0.526012	0.526012	-2.22045e-16	-2.22045e-16
chr10-365	4.20809	3.68208	3.15607	2.63006	2.10405	2.10405	2.63006	3.15607	2.63006	2.63006	5.26012	7.36416	7.36416	7.36416	7.89017	7.89017	7.36416	6.83815	4.7341	2.63006	2.63006	2.63006	1.57803	0.526012	0.526012	0.526012	0.526012	1.05202	1.05202	0.526012	0.526012	0.526012	1.05202	1.57803	1.57803	1.57803	1.57803	1.57803	1.57803	1.57803	1.05202	0.526012	0.526012	-1.11022e-15	-1.11022e-15	0.526012	0.526012	0.526012	0.526012
chr11-256	0	0	0	0	0	0.526012	0.526012	1.05202	1.05202	1.05202	1.05202	1.57803	2.63006	2.10405	2.10405	1.57803	1.57803	1.57803	1.57803	1.05202	0.526012	0.526012	0.526012	0.526012	0.526012	1.05202	1.57803	2.10405	3.68208	6.31214	8.41618	10.5202	12.6243	15.2543	18.4104	20.5145	19.9884	20.5145	19.4624	17.8844	15.7803	12.6243	8.9422	5.78613	5.26012	2.63006	1.57803	1.05202	1.05202
chr13-189	0	1.05202	1.05202	1.05202	1.05202	1.05202	1.05202	1.05202	1.05202	0.526012	0.526012	0.526012	0	0	0	0	0	0	0	0	0	0	0.526012	1.05202	1.05202	1.05202	1.05202	1.05202	1.05202	0.526012	1.05202	0.526012	1.05202	1.05202	1.05202	1.05202	1.05202	0.526012	0.526012	1.05202	1.05202	1.05202	1.05202	1.05202	1.05202	1.05202	1.05202	0.526012	0
chr11-242	1.05202	1.05202	1.05202	2.10405	2.10405	2.10405	1.57803	1.57803	1.57803	1.57803	1.57803	0.526012	1.05202	1.05202	1.05202	0.526012	1.05202	1.05202	1.57803	1.57803	1.57803	1.57803	1.57803	1.05202	1.05202	1.05202	0.526012	0.526012	-2.22045e-16	-2.22045e-16	-2.22045e-16	-2.22045e-16	-2.22045e-16	0.526012	1.05202	1.57803	1.57803	1.57803	1.57803	1.57803	2.10405	1.57803	1.57803	1.57803	1.57803	1.57803	1.57803	1.57803	1.05202
chr1-9	0.526012	0.526012	0	0.526012	0.526012	1.05202	1.05202	1.57803	1.57803	1.57803	1.57803	1.05202	1.05202	1.05202	1.05202	0.526012	0.526012	0.526012	0.526012	0.526012	0.526012	-2.22045e-16	-2.22045e-16	-2.22045e-16	0.526012	0.526012	0.526012	0.526012	1.05202	1.57803	2.10405	2.10405	1.57803	2.10405	2.10405	2.63006	2.10405	1.57803	1.05202	1.05202	1.05202	0.526012	0.526012	-2.22045e-16	-2.22045e-16	-2.22045e-16	0.526012	0.526012	0.526012
chr17-259	0	0	0	0	0	0	0	0	0	0	0.526012	0.526012	0.526012	1.05202	1.05202	1.05202	1.05202	1.05202	0.526012	0.526012	0.526012	0	0	0	0	0	0	0	0	0	0	0	0	0	0	0	0	0	0	0	0	0	0	0.526012	0.526012	0.526012	0.526012	0.526012	0.526012
chr16-8	0	0	0	0	0	0	0	0	0	0	0	0.526012	0.526012	0.526012	0.526012	0.526012	0.526012	0.526012	0.526012	0	0	0	0	0	0	0	0	0.526012	0.526012	0.526012	0.526012	0.526012	0.526012	0.526012	0.526012	0	0	0.526012	0.526012	0.526012	0.526012	0.526012	0.526012	0.526012	0.526012	0	0	0	0
chr5-684	0	0	0	0	0	0	0	0	0.526012	0.526012	0.526012	0.526012	0.526012	0.526012	0.526012	0.526012	0	0	0	0	0	0	0	0	0	0	0	0	0	0	0	0	0	0	0.526012	0.526012	1.05202	1.05202	1.05202	1.05202	1.05202	1.05202	0.526012	0.526012	0	0	0	0.526012	0.526012
chr2-503	0	0.526012	0.526012	0.526012	0.526012	0.526012	0.526012	0.526012	0.526012	0	0.526012	0.526012	0.526012	1.57803	1.57803	1.57803	1.57803	1.05202	1.05202	1.05202	1.05202	0.526012	0.526012	0.526012	1.05202	1.05202	1.05202	1.05202	1.05202	0.526012	1.05202	1.05202	0.526012	0.526012	0.526012	0.526012	0.526012	1.05202	0.526012	1.05202	1.05202	1.05202	1.57803	1.57803	1.57803	1.57803	2.10405	1.57803	2.63006
chr5-499	0	0	0	0	1.05202	1.57803	1.57803	0.526012	0.526012	0.526012	1.05202	1.05202	1.05202	1.05202	1.05202	1.57803	1.57803	1.57803	1.57803	1.57803	1.05202	1.05202	1.05202	0.526012	0.526012	0.526012	-2.22045e-16	0.526012	0.526012	0.526012	1.05202	1.57803	1.57803	1.57803	1.57803	1.05202	1.05202	1.05202	0.526012	0.526012	0.526012	0.526012	0.526012	0.526012	0.526012	0.526012	0.526012	0.526012	1.05202
chr19-28	0	0	0	0.526012	0.526012	1.05202	1.05202	1.05202	1.05202	1.05202	1.05202	0.526012	0.526012	0	0	0	0	0	0.526012	0.526012	1.57803	1.57803	1.57803	1.57803	2.10405	2.10405	1.57803	1.57803	0.526012	1.05202	2.10405	2.10405	2.63006	3.68208	4.20809	7.36416	8.41618	8.41618	8.41618	8.41618	8.41618	7.36416	7.36416	4.20809	3.15607	2.63006	2.63006	2.63006	2.10405
chr9-432	0	0	0	0	0	0	0	0	0	0	0	0	0	0	0	0	0	0	0	0	0	0	0	0	0	0	0	0	0	0	0	0	0	0	0	0	0	0	0	0.526012	0.526012	1.05202	1.05202	1.05202	1.05202	1.05202	1.05202	0.526012	0.526012
chr4-770	0	0	1.05202	1.05202	1.57803	1.57803	2.10405	1.57803	2.10405	2.63006	2.63006	2.63006	2.10405	2.10405	1.57803	1.57803	1.05202	0.526012	-2.22045e-16	0.526012	0.526012	0.526012	0.526012	0.526012	1.05202	1.05202	1.57803	1.57803	1.57803	2.63006	2.63006	2.63006	2.10405	2.10405	1.57803	1.57803	2.10405	1.57803	1.57803	2.63006	2.63006	3.15607	3.15607	3.15607	3.15607	3.15607	6.31214	12.0983	16.8324
chr19-42	1.05202	1.05202	1.05202	1.05202	1.05202	1.57803	2.10405	2.10405	1.57803	1.57803	1.57803	2.10405	1.57803	1.57803	1.05202	1.05202	1.05202	1.05202	1.05202	0.526012	0.526012	-2.22045e-16	-2.22045e-16	-2.22045e-16	-2.22045e-16	-2.22045e-16	0.526012	0.526012	0.526012	0.526012	0.526012	0.526012	0.526012	0.526012	0.526012	0.526012	0.526012	0.526012	0.526012	0.526012	0.526012	-2.22045e-16	-2.22045e-16	0.526012	0.526012	0.526012	0.526012	0.526012	0.526012
chr13-420	0.526012	0.526012	0.526012	0.526012	0.526012	0.526012	1.05202	1.05202	0.526012	0.526012	0.526012	0.526012	0.526012	1.57803	1.05202	1.57803	1.57803	1.57803	1.57803	2.10405	2.10405	1.05202	1.05202	1.57803	1.57803	1.57803	2.63006	2.10405	2.10405	2.10405	2.63006	2.10405	2.10405	2.10405	1.05202	1.57803	1.57803	1.57803	1.05202	0.526012	1.05202	1.05202	1.05202	0.526012	0.526012	0.526012	0.526012	0.526012	-2.22045e-16
chr10-647	2.10405	2.10405	2.10405	2.63006	2.10405	1.57803	1.05202	1.05202	0.526012	0.526012	0.526012	0.526012	0.526012	0.526012	1.05202	1.05202	1.05202	1.57803	3.15607	3.15607	3.15607	3.68208	3.15607	4.7341	4.7341	3.68208	3.68208	3.15607	3.68208	4.20809	4.20809	3.15607	3.68208	3.68208	3.68208	4.7341	4.7341	5.26012	7.36416	8.9422	11.0462	13.1503	13.6763	18.4104	24.1965	24.7225	23.6705	22.0925	21.0405
chr6-111	3.68208	3.15607	4.20809	3.68208	3.15607	2.63006	2.10405	1.57803	1.05202	0.526012	-6.66134e-16	-6.66134e-16	-6.66134e-16	-6.66134e-16	-6.66134e-16	-6.66134e-16	-6.66134e-16	-6.66134e-16	-6.66134e-16	-6.66134e-16	-6.66134e-16	-6.66134e-16	-6.66134e-16	-6.66134e-16	-6.66134e-16	-6.66134e-16	1.05202	1.05202	1.05202	1.05202	1.05202	1.05202	1.05202	1.05202	-6.66134e-16	-6.66134e-16	-6.66134e-16	-6.66134e-16	-6.66134e-16	0.526012	0.526012	0.526012	0.526012	1.05202	1.05202	1.57803	2.10405	1.57803	1.57803
chr6-852	0	0	1.05202	0.526012	0.526012	0.526012	0.526012	0.526012	0.526012	0.526012	0	0.526012	0.526012	1.05202	1.05202	1.05202	1.05202	1.05202	1.05202	0.526012	1.05202	0.526012	0.526012	0.526012	0.526012	0.526012	0.526012	0.526012	0	0	0	0	0	0	0	0	0	0	0	0	0	0	0	0	0	0	0	0	0
chr8-158	1.05202	2.63006	3.68208	3.68208	4.20809	5.26012	8.41618	12.0983	13.1503	14.7283	15.7803	17.8844	17.8844	16.8324	15.2543	12.6243	11.5723	8.9422	7.89017	5.26012	4.7341	4.20809	2.63006	2.63006	1.57803	1.57803	0.526012	1.05202	0.526012	0.526012	0.526012	0.526012	0.526012	0.526012	0.526012	0.526012	0.526012	0.526012	0.526012	0.526012	0.526012	0.526012	0.526012	1.11022e-15	0.526012	1.05202	1.05202	1.05202	1.05202
chr5-578	0	1.05202	1.57803	1.57803	1.57803	1.57803	1.57803	1.57803	1.57803	1.05202	1.05202	1.05202	1.05202	0.526012	0.526012	0.526012	1.05202	1.05202	0.526012	0.526012	0.526012	0.526012	0.526012	0.526012	0.526012	0.526012	0.526012	0.526012	0.526012	1.57803	2.63006	3.15607	2.63006	2.63006	2.63006	2.63006	2.63006	1.57803	1.05202	0.526012	0.526012	1.05202	1.05202	1.05202	1.05202	1.05202	0.526012	0.526012	2.22045e-16
chr18-225	0	0	0	0	0	0	0	0	0	0	0	0	0	0	0	0	0	0	0.526012	1.05202	1.57803	1.57803	1.57803	1.57803	1.57803	1.05202	1.05202	0.526012	-2.22045e-16	0.526012	1.05202	1.05202	1.05202	1.05202	1.05202	1.57803	1.57803	1.05202	1.05202	1.05202	1.05202	1.05202	1.05202	0.526012	0.526012	0.526012	0.526012	0.526012	0.526012
chr3-349	0	0	0	0	0	0	0	0.526012	0.526012	0.526012	0.526012	0.526012	0.526012	0.526012	0.526012	1.57803	1.57803	1.57803	1.57803	1.57803	1.57803	1.57803	1.57803	0.526012	0.526012	0.526012	0.526012	0.526012	0.526012	0.526012	0.526012	1.11022e-16	0.526012	0.526012	0.526012	0.526012	0.526012	0.526012	0.526012	0.526012	1.11022e-16	1.11022e-16	1.11022e-16	1.11022e-16	1.11022e-16	1.11022e-16	1.11022e-16	1.11022e-16	0.526012
chr13-134	3.68208	4.20809	3.68208	3.15607	2.63006	2.63006	3.68208	3.68208	3.15607	3.15607	3.15607	4.20809	4.7341	5.26012	5.26012	5.78613	7.36416	10.5202	13.1503	12.0983	11.5723	12.0983	11.5723	11.0462	8.9422	7.36416	4.7341	4.7341	4.20809	3.15607	3.15607	2.63006	2.10405	1.57803	2.10405	1.57803	1.57803	1.57803	1.05202	1.05202	1.05202	0.526012	0.526012	0.526012	1.05202	1.05202	1.05202	1.05202	1.05202
chr18-60	0	0	0	0	0	0	0	0	0	0	0	0	0	0	0	0	0	0	0.526012	0.526012	0.526012	0.526012	1.05202	1.05202	1.05202	1.05202	1.05202	1.57803	1.57803	1.57803	1.05202	1.05202	1.05202	1.05202	0.526012	-2.22045e-16	-2.22045e-16	-2.22045e-16	-2.22045e-16	0.526012	1.05202	1.05202	1.57803	2.10405	3.15607	3.15607	3.15607	3.15607	2.63006
chr3-278	0	0	0	0	0	0	0	0	0.526012	0.526012	1.05202	1.05202	1.05202	1.05202	1.05202	1.05202	0.526012	0.526012	0	0	0	0	0	0	0.526012	0.526012	0.526012	0.526012	0.526012	0.526012	0.526012	1.05202	0.526012	0.526012	0.526012	0.526012	0.526012	0.526012	0.526012	0	0.526012	0.526012	0.526012	1.05202	1.05202	1.05202	1.57803	2.10405	1.57803
chr6-8	0.526012	0.526012	0.526012	0.526012	0.526012	0.526012	0.526012	0.526012	0	0	0	0	0	0	0	0	0	0	0	0	0	0	0	0.526012	1.05202	1.57803	2.10405	2.10405	2.10405	2.10405	2.63006	2.63006	2.10405	2.10405	1.57803	1.57803	1.57803	1.57803	1.05202	0.526012	0.526012	-2.22045e-16	-2.22045e-16	-2.22045e-16	-2.22045e-16	-2.22045e-16	-2.22045e-16	0.526012	0.526012
chr2-354	0	1.05202	1.05202	1.57803	1.57803	1.57803	1.57803	1.05202	1.05202	0.526012	1.57803	1.57803	1.57803	1.57803	1.57803	1.57803	1.57803	1.57803	0	0	0	0	0	0	0.526012	0.526012	0.526012	0.526012	0.526012	0.526012	0.526012	1.05202	1.05202	1.05202	1.05202	1.05202	1.05202	1.05202	1.05202	1.57803	1.05202	1.05202	1.05202	1.05202	1.05202	1.57803	2.10405	1.05202	1.05202
chr12-424	0	0	0.526012	0.526012	1.57803	1.57803	1.57803	1.57803	1.57803	1.57803	1.05202	1.05202	-2.22045e-16	-2.22045e-16	-2.22045e-16	-2.22045e-16	-2.22045e-16	-2.22045e-16	-2.22045e-16	-2.22045e-16	0.526012	1.05202	1.05202	1.05202	1.05202	1.05202	1.05202	1.05202	0.526012	-2.22045e-16	-2.22045e-16	-2.22045e-16	0.526012	0.526012	0.526012	0.526012	0.526012	0.526012	0.526012	-2.22045e-16	-2.22045e-16	0.526012	0.526012	0.526012	0.526012	0.526012	0.526012	0.526012	0.526012
chr18-165	0	0	0	1.57803	1.57803	1.57803	1.57803	1.57803	1.57803	1.57803	1.57803	0.526012	1.05202	1.05202	1.05202	0.526012	0.526012	0.526012	0.526012	0.526012	-2.22045e-16	-2.22045e-16	-2.22045e-16	-2.22045e-16	-2.22045e-16	-2.22045e-16	-2.22045e-16	-2.22045e-16	1.05202	1.57803	2.10405	2.10405	2.10405	2.10405	3.15607	3.15607	2.63006	2.63006	2.10405	2.10405	2.10405	2.10405	1.57803	2.10405	1.57803	1.57803	2.63006	2.63006	2.63006
chr17-299	0	0	1.05202	0.526012	0.526012	1.05202	1.05202	1.05202	1.05202	1.05202	0.526012	0.526012	0.526012	0.526012	0.526012	0.526012	0.526012	0.526012	0.526012	1.05202	1.05202	0.526012	0.526012	0.526012	1.05202	1.05202	0.526012	0.526012	0.526012	0.526012	0.526012	0.526012	0	0.526012	1.57803	2.10405	2.63006	2.63006	2.63006	2.63006	2.63006	2.10405	1.05202	0.526012	0	1.05202	1.57803	1.57803	1.57803
chr3-271	0	0	0	0.526012	0	0	0	0	0	0	0.526012	1.05202	1.05202	1.05202	1.05202	1.05202	1.05202	1.05202	0.526012	0	0	0	0.526012	0.526012	0.526012	0.526012	0.526012	0.526012	0.526012	0.526012	0	0	0.526012	0.526012	1.05202	1.05202	1.57803	2.10405	2.10405	1.57803	2.63006	6.31214	8.9422	9.99422	12.0983	13.1503	14.2023	15.7803	14.7283
chr16-330	0	1.05202	1.05202	0.526012	0.526012	0.526012	0.526012	0.526012	0	0	0	0	0	0	0	0	0	0.526012	0.526012	0.526012	0.526012	0.526012	1.05202	1.05202	1.05202	0.526012	0.526012	0.526012	0.526012	0.526012	0	0.526012	0.526012	0.526012	0.526012	1.05202	1.05202	1.05202	1.05202	0.526012	0.526012	1.05202	1.05202	0.526012	0.526012	0.526012	0.526012	1.05202	1.05202
chr19-469	0	1.05202	1.05202	1.05202	1.05202	0.526012	1.05202	1.57803	1.57803	2.10405	2.10405	3.15607	3.68208	4.20809	3.68208	3.68208	4.20809	3.68208	4.20809	3.15607	2.63006	1.57803	2.10405	1.57803	1.05202	1.05202	0.526012	1.05202	1.05202	1.05202	0.526012	0.526012	0.526012	0.526012	0.526012	-6.66134e-16	-6.66134e-16	-6.66134e-16	-6.66134e-16	-6.66134e-16	-6.66134e-16	-6.66134e-16	-6.66134e-16	-6.66134e-16	-6.66134e-16	-6.66134e-16	1.05202	1.05202	1.05202
chr17-514	0	1.05202	1.05202	1.05202	1.57803	0.526012	0.526012	0.526012	0.526012	0.526012	0.526012	0.526012	-1.11022e-16	-1.11022e-16	-1.11022e-16	-1.11022e-16	-1.11022e-16	-1.11022e-16	-1.11022e-16	-1.11022e-16	-1.11022e-16	0.526012	0.526012	0.526012	0.526012	1.05202	1.05202	1.05202	1.05202	0.526012	1.05202	1.57803	2.10405	1.57803	1.57803	1.57803	1.57803	1.57803	1.57803	0.526012	0.526012	1.57803	2.10405	2.10405	3.68208	3.15607	4.20809	4.20809	3.68208
chr6-55	5.26012	4.7341	4.7341	4.7341	4.7341	4.20809	3.15607	2.63006	2.63006	4.20809	4.7341	5.26012	5.26012	5.78613	7.36416	14.2023	21.5665	31.0347	43.659	54.7052	67.3295	74.1676	75.2197	69.4335	61.0173	49.4451	36.2948	26.3006	14.7283	7.89017	5.26012	4.20809	3.68208	4.7341	4.7341	4.20809	3.68208	2.63006	3.15607	3.15607	2.63006	2.10405	1.57803	0.526012	1.05202	1.05202	0.526012	0.526012	0.526012
chr2-251	0	0	0	0	0.526012	0.526012	-2.22045e-16	-2.22045e-16	-2.22045e-16	-2.22045e-16	0.526012	0.526012	1.57803	2.10405	2.10405	2.10405	2.10405	2.63006	2.10405	2.63006	2.10405	2.63006	3.15607	3.68208	4.20809	3.68208	3.68208	2.63006	2.63006	2.10405	2.10405	1.57803	1.05202	1.57803	1.57803	1.57803	1.57803	1.57803	1.57803	1.57803	1.57803	1.57803	1.57803	1.57803	1.57803	1.05202	0.526012	1.05202	1.57803
chr7-325	0	0	1.57803	1.57803	1.57803	1.05202	1.05202	1.05202	1.05202	1.05202	0.526012	0.526012	-2.22045e-16	-2.22045e-16	-2.22045e-16	0.526012	0.526012	1.05202	1.05202	1.57803	2.10405	2.10405	1.57803	2.10405	2.10405	2.10405	2.10405	2.63006	2.10405	2.10405	2.10405	1.57803	1.57803	1.05202	1.05202	-2.22045e-16	-2.22045e-16	-2.22045e-16	0.526012	0.526012	1.05202	1.57803	2.10405	2.10405	4.20809	4.7341	5.78613	7.36416	8.41618
chr1-408	0	0	0	0	0	0.526012	0.526012	0.526012	0.526012	0.526012	0.526012	0.526012	0.526012	0	0	0	0.526012	0.526012	0.526012	0.526012	1.05202	1.05202	1.05202	1.05202	0.526012	0.526012	0.526012	0.526012	0	0.526012	0.526012	0.526012	1.05202	1.05202	1.05202	1.05202	1.05202	1.05202	1.05202	1.05202	0.526012	1.57803	1.57803	1.57803	1.57803	1.05202	1.05202	1.05202	1.05202
chr19-342	0	0	0	0	0	0.526012	0.526012	0.526012	0.526012	0.526012	0.526012	0.526012	0.526012	0	0	0	0	0	0	0	0	0	0	0	0	0	0.526012	0.526012	0.526012	0.526012	0.526012	0.526012	0.526012	0.526012	0	0	0	0	0	0	0	0.526012	0.526012	1.05202	1.05202	1.05202	1.05202	1.05202	1.05202
chr17-48	0	0	0	0	0	0	0	0	0	0	0	0.526012	0.526012	1.57803	1.57803	1.57803	2.10405	2.10405	2.10405	1.57803	1.57803	0.526012	0.526012	1.05202	1.05202	1.05202	1.05202	1.05202	1.05202	1.05202	1.57803	1.05202	0.526012	0.526012	1.05202	1.05202	1.05202	1.05202	0.526012	1.05202	1.05202	1.05202	0.526012	0.526012	0.526012	0.526012	-2.22045e-16	-2.22045e-16	-2.22045e-16
chr8-89	0	0	0	0	0	0	0	0	0	0	0	0	0	0	0.526012	0.526012	1.05202	1.57803	1.57803	2.10405	2.63006	3.15607	2.63006	2.63006	2.10405	1.57803	2.10405	1.57803	1.05202	1.57803	1.57803	1.57803	1.57803	1.57803	1.05202	1.05202	-2.22045e-16	-2.22045e-16	0.526012	0.526012	1.05202	1.05202	2.10405	2.10405	2.10405	2.10405	1.57803	1.05202	1.05202
chr5-699	2.63006	2.63006	2.10405	3.15607	2.63006	2.10405	2.10405	2.63006	2.10405	2.10405	2.10405	1.57803	2.63006	4.7341	5.78613	5.26012	5.26012	5.26012	5.78613	5.26012	4.20809	2.10405	1.05202	0.526012	0.526012	0.526012	-8.88178e-16	1.05202	1.57803	3.68208	4.7341	4.7341	4.7341	5.26012	5.26012	4.7341	5.26012	4.20809	4.20809	5.26012	6.31214	5.78613	5.78613	5.78613	5.26012	4.7341	4.20809	3.68208	4.7341
chr3-457	0	0	0	0	0	0.526012	1.05202	1.05202	1.05202	1.05202	1.05202	1.05202	1.05202	0.526012	0.526012	0.526012	0.526012	0.526012	0.526012	0.526012	0.526012	0.526012	0	0	0	0	1.05202	1.05202	1.57803	1.57803	2.10405	2.10405	2.63006	2.63006	1.57803	1.57803	1.05202	1.05202	0.526012	0.526012	0.526012	0.526012	1.05202	1.05202	1.57803	1.57803	2.10405	2.10405	2.10405
chr18-2	0	0	0	0	0	0	0	0	0	0	0	0.526012	0.526012	0.526012	0.526012	0.526012	1.05202	1.05202	1.57803	1.57803	1.57803	1.57803	1.57803	1.57803	1.05202	1.57803	1.05202	0.526012	1.05202	1.05202	1.57803	2.10405	2.10405	1.57803	1.57803	2.10405	1.57803	1.57803	0.526012	1.05202	1.05202	1.57803	1.57803	1.05202	1.05202	1.05202	1.05202	0.526012	1.05202
chr10-861	0	0	0	0	0	0	0	0	0	0	0	0.526012	0.526012	0.526012	0.526012	1.05202	1.05202	1.57803	1.57803	1.57803	1.57803	1.57803	1.57803	1.05202	0.526012	1.57803	1.57803	2.10405	2.63006	2.63006	2.63006	2.63006	2.63006	2.10405	1.57803	1.05202	1.05202	1.05202	1.05202	1.05202	1.05202	0.526012	0.526012	1.05202	0.526012	0.526012	0.526012	0.526012	0.526012
chr14-363	0	0.526012	0.526012	0.526012	0.526012	0.526012	0.526012	0.526012	0.526012	0	0.526012	0.526012	0.526012	0.526012	0.526012	0.526012	0.526012	0.526012	0	0	0	0.526012	1.05202	3.15607	4.20809	7.36416	9.46821	11.0462	11.5723	12.0983	14.2023	13.6763	14.2023	13.1503	13.1503	13.1503	13.6763	14.2023	12.0983	11.5723	11.5723	8.9422	7.89017	8.41618	8.9422	8.9422	8.41618	6.83815	6.31214
chr6-839	1.05202	1.05202	1.05202	1.05202	1.05202	0.526012	0.526012	-2.22045e-16	-2.22045e-16	-2.22045e-16	0.526012	0.526012	0.526012	0.526012	0.526012	1.57803	1.57803	1.57803	1.05202	1.05202	1.05202	1.05202	1.05202	-2.22045e-16	0.526012	1.57803	2.10405	2.10405	2.10405	2.10405	2.10405	2.10405	2.10405	1.05202	0.526012	0.526012	0.526012	0.526012	0.526012	0.526012	0.526012	0.526012	0.526012	0.526012	0.526012	0.526012	0.526012	0	0
chr13-23	0	1.57803	1.57803	1.57803	2.63006	2.10405	1.57803	2.63006	4.7341	6.31214	7.36416	8.9422	8.9422	8.9422	8.9422	8.41618	6.31214	4.20809	3.68208	3.15607	2.10405	2.10405	2.10405	2.10405	2.63006	2.63006	2.10405	1.05202	1.05202	1.05202	1.57803	1.57803	1.05202	1.05202	1.05202	1.57803	1.57803	1.57803	1.57803	1.05202	1.05202	1.05202	1.57803	1.05202	1.57803	1.57803	1.57803	2.10405	2.10405
chr11-346	0	0	0	0	0	0	0	0	0	0	0	0	0	0.526012	0.526012	0.526012	0.526012	0.526012	0.526012	0.526012	0.526012	0.526012	0.526012	1.05202	1.05202	1.05202	1.05202	1.05202	1.05202	0.526012	0.526012	0	1.05202	1.05202	1.57803	2.10405	2.63006	2.63006	2.63006	2.63006	1.57803	1.57803	1.05202	0.526012	2.22045e-16	2.22045e-16	2.22045e-16	0.526012	1.05202
chr17-58	0	0	0.526012	0.526012	0.526012	0.526012	0.526012	0	0	0	0	0	0.526012	1.57803	1.57803	2.10405	2.10405	2.10405	2.10405	2.10405	2.10405	1.57803	1.57803	2.10405	2.63006	2.63006	3.15607	3.68208	3.15607	2.63006	2.63006	1.57803	2.10405	3.15607	3.15607	4.20809	5.26012	5.26012	6.31214	6.31214	6.83815	6.31214	7.89017	8.41618	7.89017	7.89017	7.36416	6.83815	6.31214
chr3-548	0	0.526012	1.05202	1.05202	1.05202	1.57803	1.57803	1.57803	1.57803	1.05202	0.526012	0.526012	0.526012	0.526012	0.526012	0.526012	0.526012	1.05202	1.05202	1.05202	1.05202	1.05202	1.05202	1.05202	1.57803	1.05202	1.57803	1.57803	2.63006	2.10405	2.10405	2.63006	2.10405	2.10405	1.57803	2.63006	1.57803	1.57803	2.63006	2.63006	3.15607	3.68208	4.20809	3.15607	3.68208	4.20809	3.15607	3.68208	4.20809
chr15-174	0	0	0	0	0	0	0	0	0	0	0	0	0	0.526012	0.526012	1.05202	1.05202	1.05202	1.05202	1.05202	1.05202	0.526012	0.526012	0	0	0	0	0.526012	0.526012	0.526012	0.526012	0.526012	0.526012	1.05202	1.05202	0.526012	1.05202	1.05202	1.05202	1.05202	0.526012	0.526012	1.05202	1.05202	0.526012	0.526012	0.526012	0.526012	0.526012
chr1-186	0	0	0	0	0	0	0	0	0.526012	0.526012	0.526012	0.526012	1.57803	1.57803	1.57803	1.57803	1.05202	1.05202	1.05202	1.05202	-2.22045e-16	-2.22045e-16	-2.22045e-16	-2.22045e-16	-2.22045e-16	-2.22045e-16	0.526012	0.526012	0.526012	0.526012	1.05202	1.05202	1.05202	1.57803	1.05202	1.05202	1.05202	1.05202	0.526012	0.526012	0.526012	-2.22045e-16	-2.22045e-16	-2.22045e-16	-2.22045e-16	-2.22045e-16	-2.22045e-16	-2.22045e-16	0.526012
chr17-98	0	0	0	0	0	0.526012	0.526012	0	0.526012	0.526012	0.526012	1.57803	1.57803	1.57803	1.57803	2.10405	1.57803	1.57803	1.57803	1.05202	1.05202	1.05202	1.57803	1.05202	1.05202	1.05202	1.05202	1.05202	1.05202	1.05202	1.57803	1.57803	1.57803	1.57803	1.57803	2.10405	2.63006	2.10405	1.57803	2.10405	2.10405	2.10405	1.57803	1.05202	0.526012	0.526012	0.526012	-2.22045e-16	-2.22045e-16
chr14-197	0	0	0	0	0	0.526012	0.526012	0.526012	0.526012	0.526012	0.526012	0.526012	0.526012	0	0	0	0	0	0	0	0	0	0	0	0	0	0	0	0	0	0	0.526012	0.526012	0.526012	0.526012	0.526012	0.526012	0.526012	0.526012	0	0	0	0	0	0	0	0	0.526012	0.526012
chr7-220	0	0	1.57803	1.57803	1.57803	1.05202	1.05202	1.05202	1.05202	1.05202	0.526012	0.526012	0.526012	0.526012	-2.22045e-16	-2.22045e-16	-2.22045e-16	-2.22045e-16	-2.22045e-16	-2.22045e-16	-2.22045e-16	-2.22045e-16	-2.22045e-16	-2.22045e-16	-2.22045e-16	-2.22045e-16	-2.22045e-16	-2.22045e-16	-2.22045e-16	-2.22045e-16	-2.22045e-16	-2.22045e-16	-2.22045e-16	0.526012	0.526012	0.526012	0.526012	0.526012	0.526012	0.526012	0.526012	-2.22045e-16	-2.22045e-16	-2.22045e-16	0.526012	0.526012	0.526012	0.526012	0.526012
chr12-8	4.7341	4.7341	4.7341	2.63006	3.15607	4.20809	3.68208	3.68208	2.10405	2.63006	2.63006	2.63006	2.63006	1.57803	1.57803	2.10405	2.10405	1.57803	1.05202	1.05202	0.526012	1.05202	1.05202	1.05202	1.57803	1.57803	1.57803	2.10405	2.10405	1.57803	1.57803	1.05202	0.526012	0.526012	0.526012	1.05202	1.05202	1.05202	1.05202	1.05202	1.57803	1.57803	1.57803	0.526012	0.526012	1.57803	2.10405	2.10405	2.10405
chr2-312	0	0	0	0	0	0	0	0	0	0	0	0	0	0	0	0.526012	0.526012	0.526012	0.526012	0.526012	0.526012	0.526012	0.526012	0	0	0	0	0	0	0	0	0	0	0	0	1.05202	1.05202	1.05202	1.05202	1.05202	2.10405	2.10405	2.63006	1.57803	2.10405	2.63006	2.63006	3.15607	2.10405
chr5-914	1.05202	1.05202	1.05202	1.05202	1.05202	1.05202	1.05202	0.526012	0	0	0	0	0	0	0	0.526012	1.05202	1.05202	1.05202	1.57803	2.10405	2.10405	2.10405	1.57803	1.05202	1.05202	1.05202	0.526012	0.526012	0.526012	1.57803	1.57803	1.57803	1.57803	1.57803	1.57803	1.05202	1.05202	-2.22045e-16	-2.22045e-16	-2.22045e-16	-2.22045e-16	-2.22045e-16	-2.22045e-16	-2.22045e-16	-2.22045e-16	-2.22045e-16	-2.22045e-16	-2.22045e-16
chr1-477	0	0	0.526012	1.57803	1.57803	1.57803	1.57803	1.57803	1.57803	1.57803	1.57803	1.05202	1.05202	1.57803	1.57803	2.63006	4.20809	7.36416	7.36416	9.46821	13.6763	17.3584	21.5665	22.0925	25.7746	25.2486	27.8786	29.4566	28.9306	29.4566	28.4046	32.0867	31.5607	31.0347	27.3526	23.1445	20.5145	16.8324	13.1503	9.46821	4.7341	3.68208	4.7341	4.7341	3.68208	3.68208	4.7341	4.20809	4.20809
chr11-58	0	0	1.05202	1.05202	0.526012	1.05202	2.10405	2.10405	2.10405	2.10405	2.63006	2.63006	2.63006	2.10405	1.57803	1.05202	1.05202	1.05202	0.526012	0.526012	1.57803	1.57803	1.05202	1.05202	1.05202	1.57803	1.57803	1.57803	0.526012	0.526012	0.526012	1.57803	1.05202	1.05202	1.05202	1.05202	1.05202	1.57803	1.57803	1.57803	1.57803	1.57803	1.57803	1.57803	1.57803	1.05202	1.05202	-6.66134e-16	-6.66134e-16
chr10-232	1.05202	1.57803	2.10405	2.10405	2.10405	1.57803	1.57803	1.57803	1.05202	0.526012	-2.22045e-16	-2.22045e-16	1.05202	1.57803	2.63006	2.63006	2.63006	2.63006	2.63006	3.15607	2.10405	2.10405	1.05202	1.57803	1.57803	1.57803	1.05202	1.05202	1.05202	0.526012	1.05202	1.05202	2.10405	2.10405	2.10405	2.10405	2.63006	2.63006	2.10405	1.57803	0.526012	1.05202	1.05202	1.05202	0.526012	0.526012	1.57803	1.57803	1.57803
chr10-448	0	0	0	0	0	0	0	0	0.526012	0.526012	0.526012	0.526012	0.526012	0.526012	1.05202	1.05202	0.526012	0.526012	0.526012	0.526012	0.526012	1.05202	0.526012	0.526012	1.05202	1.05202	1.05202	1.05202	1.05202	0.526012	0.526012	1.05202	0.526012	1.05202	1.05202	1.05202	1.05202	1.05202	1.05202	0.526012	0	0	0	0	0	0	0	0	0
chr5-413	0	0	0	0.526012	0	0.526012	0.526012	0.526012	0.526012	0.526012	0.526012	0.526012	0.526012	0	0	0.526012	0.526012	0.526012	0.526012	1.05202	1.05202	1.05202	1.05202	0.526012	0.526012	0.526012	0.526012	0	0	0	0	0	0	0	0	0	0.526012	0.526012	0.526012	0.526012	0.526012	0.526012	1.05202	1.05202	0.526012	0.526012	0.526012	0.526012	0.526012
chr5-187	0	0	0	0	0	1.05202	0.526012	0.526012	0.526012	0.526012	0.526012	0.526012	0	0	0	0	0	0	0	0	0	0	0	0	0	0	0	0	0	0	0	0	0	0	0	0.526012	0.526012	0.526012	0.526012	0.526012	0.526012	0.526012	0.526012	0	0	0	0	0	0
chr3-71	0	0	1.05202	1.05202	1.05202	1.05202	0.526012	0.526012	0.526012	0.526012	0.526012	0.526012	1.05202	1.05202	1.05202	1.05202	1.05202	1.57803	1.05202	1.05202	0.526012	0.526012	0.526012	0.526012	0.526012	-2.22045e-16	-2.22045e-16	-2.22045e-16	-2.22045e-16	-2.22045e-16	-2.22045e-16	-2.22045e-16	-2.22045e-16	-2.22045e-16	1.05202	1.05202	1.05202	1.05202	1.05202	1.05202	1.05202	1.05202	0.526012	0.526012	0.526012	0.526012	0.526012	0.526012	1.05202
chr7-191	0	0	0	1.57803	1.05202	0.526012	-2.22045e-16	-2.22045e-16	0.526012	0.526012	0.526012	0.526012	1.05202	1.05202	1.05202	1.05202	0.526012	1.05202	1.05202	0.526012	0.526012	0.526012	0.526012	0.526012	2.10405	1.57803	2.10405	2.10405	2.63006	2.63006	2.63006	2.10405	1.05202	1.05202	0.526012	0.526012	-4.44089e-16	-4.44089e-16	-4.44089e-16	0.526012	0.526012	1.05202	1.05202	1.05202	2.10405	2.63006	2.63006	2.10405	1.57803
chr2-146	0.526012	0.526012	0.526012	1.05202	0.526012	0.526012	0.526012	1.05202	1.05202	1.05202	0.526012	1.05202	1.05202	1.05202	1.05202	1.05202	1.05202	1.05202	2.63006	2.63006	3.15607	3.15607	3.68208	3.68208	3.68208	3.15607	2.63006	2.10405	2.10405	2.10405	3.15607	3.68208	4.20809	4.7341	5.78613	6.83815	6.83815	7.89017	7.89017	9.46821	11.0462	11.5723	11.5723	9.99422	12.0983	11.0462	8.41618	6.83815	4.7341
chr6-612	1.57803	1.05202	1.05202	1.05202	1.05202	1.05202	1.05202	1.05202	0.526012	1.05202	1.05202	1.05202	1.05202	1.05202	1.05202	1.05202	1.05202	0.526012	0.526012	1.05202	1.05202	1.05202	1.05202	1.57803	1.57803	1.57803	1.57803	1.05202	0.526012	0.526012	0.526012	-2.22045e-16	-2.22045e-16	-2.22045e-16	-2.22045e-16	-2.22045e-16	-2.22045e-16	-2.22045e-16	-2.22045e-16	-2.22045e-16	-2.22045e-16	-2.22045e-16	-2.22045e-16	-2.22045e-16	-2.22045e-16	-2.22045e-16	-2.22045e-16	-2.22045e-16	-2.22045e-16
chr14-86	0	0	0	0	0	0	0	0	0	0	0	0	0	0	0.526012	1.05202	1.05202	1.05202	1.05202	1.05202	1.05202	1.57803	1.05202	0.526012	1.05202	1.57803	1.57803	1.57803	1.05202	1.05202	1.05202	1.57803	1.05202	0.526012	1.05202	1.05202	1.57803	1.57803	1.57803	1.05202	1.57803	2.10405	2.10405	2.63006	2.10405	2.10405	2.10405	2.10405	1.57803
chr4-12	0	0	1.05202	1.05202	1.05202	1.05202	1.05202	1.57803	1.57803	1.57803	2.10405	2.63006	2.63006	2.63006	2.63006	2.63006	2.63006	1.57803	1.57803	1.57803	1.05202	1.57803	2.63006	2.10405	2.10405	2.10405	2.63006	2.10405	2.63006	2.10405	1.57803	2.10405	3.68208	4.20809	4.7341	5.26012	5.26012	5.78613	7.36416	6.83815	5.78613	5.26012	5.78613	7.89017	9.46821	7.89017	6.83815	7.36416	7.89017
chr18-252	0	2.63006	2.63006	2.10405	2.63006	3.15607	2.63006	1.57803	2.10405	2.10405	2.10405	2.10405	2.10405	1.57803	2.10405	1.05202	1.05202	1.57803	1.57803	1.57803	1.57803	1.05202	1.05202	1.05202	1.05202	0.526012	0.526012	0.526012	2.22045e-16	0.526012	0.526012	0.526012	0.526012	0.526012	0.526012	0.526012	1.05202	0.526012	1.05202	1.05202	1.05202	1.05202	1.05202	1.05202	0.526012	0.526012	2.22045e-16	0.526012	0.526012
chr8-188	0	0	0	0	0	0.526012	0.526012	0.526012	0.526012	0.526012	0.526012	0.526012	0.526012	0	0.526012	0.526012	0.526012	0.526012	1.05202	1.05202	1.05202	1.05202	0.526012	0.526012	0.526012	0.526012	0	0	0.526012	0.526012	1.05202	1.57803	1.57803	1.57803	1.57803	1.05202	1.05202	1.05202	0.526012	-2.22045e-16	-2.22045e-16	-2.22045e-16	-2.22045e-16	-2.22045e-16	-2.22045e-16	-2.22045e-16	-2.22045e-16	0.526012	0.526012
chr11-32	0.526012	0.526012	0.526012	0.526012	0.526012	1.05202	1.05202	1.05202	0.526012	0.526012	0.526012	0.526012	0.526012	0	0	0	0	0	1.05202	1.57803	2.10405	2.10405	2.10405	2.10405	2.10405	2.10405	1.57803	1.57803	1.57803	1.57803	2.63006	3.15607	3.15607	3.68208	2.63006	2.63006	2.10405	3.15607	2.10405	2.10405	2.10405	2.10405	2.10405	2.10405	2.10405	1.05202	1.05202	1.05202	1.05202
chr10-226	0	0	0	0	0	0	0	0	0	0	0	0	0	0	0	0	0	0	0	0	0	0	0	0	0	0	0	0	0	0	0	0	0.526012	0.526012	0.526012	0.526012	0.526012	0.526012	0.526012	0.526012	0	0	0	0	0	0	0	0	0.526012
chr4-317	0	0	0	0	0	0	0	0	0	0	0	0	0	0	0	0	0	0	0	0	0	0	0	0	0	0	0	0	0	0	0	0	0	0	0	0.526012	0.526012	0.526012	0.526012	1.05202	1.57803	2.10405	2.63006	2.10405	2.63006	3.15607	3.68208	3.15607	3.68208
chr2-272	0	0	0	0	0	0	0	0	0	1.05202	1.05202	1.05202	1.05202	1.05202	1.05202	1.05202	1.05202	0	0	0.526012	0.526012	0.526012	1.05202	1.05202	1.05202	1.05202	1.05202	0.526012	0.526012	1.05202	0.526012	0.526012	0.526012	0.526012	1.05202	1.57803	1.57803	1.05202	1.05202	1.05202	1.05202	1.05202	1.05202	0.526012	0.526012	0.526012	0.526012	0.526012	0.526012
chr16-220	0	0	0	0	0	0	0	0	0	0	0	0	0	0	0	0	0	0	0	0	0	0	0	0	0	0	0	0	0	0	0	0	0	0	0	0	0	0	0	0	0	0	0	0.526012	1.05202	1.05202	1.05202	1.05202	1.05202
chr11-257	1.05202	1.05202	1.05202	1.05202	1.05202	1.05202	1.05202	0.526012	0.526012	1.05202	0.526012	1.57803	1.57803	1.57803	1.57803	1.57803	1.57803	1.05202	1.05202	-2.22045e-16	0.526012	1.57803	1.57803	1.57803	1.57803	1.57803	2.63006	2.10405	1.57803	1.05202	1.05202	1.05202	1.05202	1.05202	-2.22045e-16	-2.22045e-16	-2.22045e-16	-2.22045e-16	-2.22045e-16	0.526012	0.526012	0.526012	0.526012	0.526012	1.05202	1.05202	1.05202	0.526012	1.05202
chr13-122	0	0	0	1.05202	0.526012	0.526012	0.526012	-2.22045e-16	0.526012	0.526012	0.526012	0.526012	0.526012	0.526012	0.526012	0.526012	-2.22045e-16	-2.22045e-16	-2.22045e-16	0.526012	0.526012	0.526012	0.526012	0.526012	1.05202	1.05202	1.05202	0.526012	0.526012	1.05202	1.05202	1.05202	0.526012	0.526012	0.526012	0.526012	0.526012	-2.22045e-16	-2.22045e-16	-2.22045e-16	-2.22045e-16	-2.22045e-16	-2.22045e-16	-2.22045e-16	-2.22045e-16	-2.22045e-16	-2.22045e-16	-2.22045e-16	0.526012
chr5-167	0	0	0	0.526012	0.526012	1.05202	1.05202	1.05202	1.05202	1.05202	1.05202	1.05202	0.526012	0	0	0.526012	0.526012	0.526012	0.526012	0.526012	0.526012	0.526012	1.05202	1.05202	1.05202	1.05202	1.05202	1.05202	1.05202	1.57803	1.05202	0.526012	0.526012	1.05202	1.57803	1.57803	1.57803	1.05202	1.05202	1.57803	1.57803	1.05202	1.05202	1.05202	1.05202	1.05202	1.05202	2.10405	2.10405
chr15-463	0	0	1.05202	1.05202	1.05202	-2.22045e-16	-2.22045e-16	-2.22045e-16	-2.22045e-16	-2.22045e-16	-2.22045e-16	-2.22045e-16	0.526012	0.526012	0.526012	0.526012	0.526012	0.526012	0.526012	-2.22045e-16	-2.22045e-16	-2.22045e-16	1.05202	1.05202	1.05202	1.05202	1.05202	1.05202	1.05202	1.05202	-2.22045e-16	-2.22045e-16	-2.22045e-16	-2.22045e-16	-2.22045e-16	-2.22045e-16	-2.22045e-16	-2.22045e-16	-2.22045e-16	-2.22045e-16	0.526012	0.526012	1.05202	1.57803	1.57803	2.10405	2.10405	2.10405	1.57803
chr5-16	2.10405	1.57803	1.57803	1.57803	1.05202	0.526012	0.526012	2.22045e-16	0.526012	0.526012	0.526012	0.526012	0.526012	0.526012	0.526012	1.05202	1.05202	1.05202	1.57803	1.57803	1.57803	1.57803	1.57803	1.57803	1.05202	1.05202	1.57803	1.57803	1.57803	1.57803	1.57803	1.05202	1.05202	1.05202	0.526012	1.57803	1.57803	2.10405	2.10405	2.63006	3.15607	3.68208	3.68208	4.20809	3.68208	4.20809	4.20809	4.7341	4.20809
chr1-227	0	0	0	0	0	0	0	0	0	0	0	0	0.526012	1.05202	1.05202	1.57803	2.10405	2.10405	2.10405	2.10405	1.57803	1.05202	1.05202	0.526012	-2.22045e-16	-2.22045e-16	-2.22045e-16	-2.22045e-16	-2.22045e-16	-2.22045e-16	0.526012	0.526012	0.526012	0.526012	0.526012	0.526012	0.526012	0.526012	-2.22045e-16	-2.22045e-16	-2.22045e-16	-2.22045e-16	0.526012	0.526012	0.526012	0.526012	0.526012	0.526012	0.526012
chr5-448	0	0	0	0	0	0	0	0	0	0	0	0	0	0	0.526012	0.526012	0.526012	1.05202	1.05202	1.05202	1.05202	1.05202	1.05202	1.05202	0.526012	0.526012	0.526012	0.526012	0.526012	0.526012	0	0	0	0	0	0.526012	0.526012	1.05202	1.05202	1.05202	1.05202	1.05202	1.05202	0.526012	0.526012	0	0	0	0
chr6-207	0	0	0	0	0	0	0	0	0	1.05202	1.57803	2.10405	2.63006	2.63006	2.63006	2.63006	2.63006	1.57803	1.05202	0.526012	2.22045e-16	2.22045e-16	2.22045e-16	2.22045e-16	0.526012	0.526012	0.526012	1.05202	1.05202	1.05202	1.05202	1.05202	1.05202	1.05202	1.05202	0.526012	0.526012	0.526012	0.526012	0.526012	2.22045e-16	0.526012	0.526012	0.526012	0.526012	0.526012	0.526012	0.526012	0.526012
chr10-80	1.05202	1.05202	1.57803	1.05202	1.05202	0.526012	0.526012	1.05202	1.05202	1.05202	0.526012	0.526012	0.526012	0.526012	0.526012	-2.22045e-16	-2.22045e-16	-2.22045e-16	-2.22045e-16	-2.22045e-16	-2.22045e-16	-2.22045e-16	-2.22045e-16	-2.22045e-16	-2.22045e-16	-2.22045e-16	-2.22045e-16	-2.22045e-16	-2.22045e-16	-2.22045e-16	-2.22045e-16	-2.22045e-16	0.526012	0.526012	0.526012	0.526012	0.526012	0.526012	0.526012	0.526012	2.10405	2.63006	3.15607	3.15607	3.15607	3.15607	3.15607	3.15607	1.05202
chr8-373	1.05202	1.05202	1.05202	0.526012	0.526012	0.526012	0.526012	0.526012	0	0.526012	0.526012	0.526012	0.526012	0.526012	0.526012	1.05202	1.05202	0.526012	0.526012	0.526012	0.526012	0.526012	0.526012	0	0	0	0	0.526012	0.526012	0.526012	0.526012	0.526012	0.526012	0.526012	0.526012	0	0	0	0	0	0	0	0	0.526012	0.526012	0.526012	0.526012	0.526012	0.526012
chr12-199	0	0.526012	1.05202	1.57803	2.63006	2.63006	2.63006	2.63006	2.63006	2.10405	1.05202	1.05202	0	0	0	0	0	0	0.526012	0.526012	0.526012	0.526012	0.526012	0.526012	0.526012	0.526012	0	1.05202	1.05202	1.05202	1.05202	1.05202	1.05202	1.05202	1.05202	0	0	1.05202	1.05202	1.05202	1.05202	1.05202	1.05202	1.05202	0.526012	0	0	0	0
chr19-73	0	0	0	0	0	0	0	0	0	0.526012	0.526012	0.526012	0.526012	0.526012	1.05202	1.05202	1.05202	0.526012	0.526012	0.526012	0.526012	0.526012	0.526012	0.526012	0.526012	0.526012	0.526012	0.526012	0.526012	0.526012	0	0	0	0.526012	1.05202	1.57803	1.57803	1.57803	1.57803	1.57803	1.57803	1.05202	0.526012	-2.22045e-16	-2.22045e-16	0.526012	0.526012	1.05202	1.05202
chr5-68	0	0	0	0	0	0	0	1.05202	1.05202	1.05202	1.05202	1.05202	1.05202	1.05202	1.05202	0.526012	0.526012	0.526012	0.526012	0.526012	0.526012	1.05202	1.57803	1.05202	1.05202	1.05202	1.05202	1.57803	2.63006	2.10405	1.57803	2.10405	2.10405	2.10405	2.10405	1.05202	0.526012	1.05202	1.05202	0.526012	0.526012	1.05202	1.05202	1.05202	1.05202	1.57803	1.57803	1.57803	1.57803
chr7-399	2.10405	2.63006	2.63006	2.63006	2.63006	2.63006	2.10405	3.68208	3.15607	2.63006	2.63006	2.10405	2.63006	2.63006	3.15607	1.57803	1.57803	2.10405	2.10405	2.63006	2.10405	1.57803	1.05202	1.57803	1.57803	1.05202	0.526012	0.526012	0.526012	0.526012	0.526012	-2.22045e-16	-2.22045e-16	0.526012	0.526012	0.526012	1.05202	1.57803	1.57803	1.57803	1.57803	1.57803	2.10405	2.63006	2.63006	2.10405	2.10405	2.10405	2.10405
chr19-344	0	0	0	0	0	0	0	0	0	0.526012	0.526012	0.526012	0.526012	0.526012	0.526012	0.526012	0.526012	0	0	0	0	0	0	0	0.526012	0.526012	0.526012	0.526012	0.526012	0.526012	0.526012	0.526012	0.526012	0.526012	1.05202	1.05202	1.05202	1.57803	1.57803	1.05202	1.57803	1.05202	1.05202	2.10405	2.10405	1.57803	1.57803	2.10405	1.57803
chr5-915	0	0	0	0	0	0	0	0	0	0	0.526012	0.526012	0.526012	1.05202	1.05202	1.05202	1.57803	1.05202	1.57803	2.63006	2.63006	2.63006	4.20809	5.26012	4.7341	5.26012	5.78613	5.26012	6.83815	6.31214	4.7341	3.68208	4.7341	4.20809	3.15607	2.63006	1.05202	1.05202	1.05202	1.05202	1.05202	1.05202	1.05202	1.05202	1.05202	1.05202	1.57803	1.57803	0.526012
chr3-423	0.526012	0.526012	0.526012	0.526012	0.526012	0.526012	0.526012	0.526012	0.526012	0.526012	0.526012	1.05202	1.05202	1.05202	1.05202	0.526012	0.526012	0.526012	1.05202	0.526012	0.526012	0.526012	0.526012	0.526012	0.526012	0.526012	0.526012	0.526012	0.526012	0.526012	0.526012	0.526012	0.526012	0	0	0.526012	1.05202	1.05202	1.05202	1.57803	1.57803	1.57803	1.57803	1.05202	1.57803	1.57803	1.57803	1.05202	1.05202
chr4-121	0	0	0	0	0.526012	0.526012	0.526012	0.526012	0.526012	0.526012	0.526012	0.526012	0	0	0	0	0	0	0	0	0	0	0	0	0.526012	0.526012	0.526012	0.526012	0.526012	0.526012	0.526012	0.526012	0	0	0	1.05202	1.05202	1.05202	1.05202	1.05202	1.05202	1.57803	1.57803	0.526012	0.526012	0.526012	0.526012	0.526012	-1.11022e-16
chr16-78	0	0	0	0	0	0	0	0	0	0	0	0	0	0	0	0.526012	0.526012	0.526012	0.526012	1.05202	1.05202	1.57803	1.57803	1.57803	2.10405	2.10405	2.10405	1.57803	1.57803	1.05202	1.05202	0.526012	-2.22045e-16	-2.22045e-16	-2.22045e-16	0.526012	0.526012	0.526012	0.526012	0.526012	0.526012	0.526012	0.526012	-2.22045e-16	-2.22045e-16	-2.22045e-16	-2.22045e-16	-2.22045e-16	-2.22045e-16
chr6-571	0	1.57803	0.526012	0.526012	0.526012	1.05202	1.05202	1.57803	1.57803	1.05202	1.05202	1.05202	1.05202	0.526012	0.526012	-2.22045e-16	-2.22045e-16	-2.22045e-16	-2.22045e-16	0.526012	0.526012	0.526012	0.526012	0.526012	0.526012	0.526012	-2.22045e-16	-2.22045e-16	-2.22045e-16	-2.22045e-16	-2.22045e-16	1.05202	1.05202	1.05202	1.05202	1.05202	1.05202	1.05202	1.05202	-2.22045e-16	-2.22045e-16	-2.22045e-16	-2.22045e-16	0.526012	0.526012	0.526012	0.526012	0.526012	0.526012
chr4-594	0	0	0	0	0	0	0	0	0	0	0	0	0	0	0.526012	0.526012	0.526012	0.526012	0.526012	1.05202	1.05202	1.05202	0.526012	1.05202	1.57803	1.57803	2.10405	1.57803	1.57803	1.57803	1.57803	1.57803	1.05202	0.526012	0.526012	1.05202	1.05202	1.05202	1.05202	0.526012	0.526012	0.526012	-2.22045e-16	-2.22045e-16	-2.22045e-16	-2.22045e-16	-2.22045e-16	-2.22045e-16	0.526012
chr8-330	0	0	0	0	0	0	0	0	0	0.526012	0.526012	0.526012	0.526012	0.526012	0.526012	0.526012	0.526012	0	0	0	0	0	0.526012	0.526012	0.526012	0.526012	0.526012	0.526012	0.526012	1.05202	0.526012	0.526012	1.05202	1.05202	1.05202	1.05202	2.63006	4.7341	5.26012	7.36416	11.0462	13.1503	14.2023	17.3584	17.8844	16.3064	15.7803	16.3064	13.1503
chr10-126	0	0.526012	1.05202	1.57803	1.57803	1.57803	1.57803	1.57803	1.57803	1.57803	1.05202	0.526012	0.526012	1.05202	1.05202	1.05202	1.05202	1.05202	2.10405	2.63006	2.63006	2.10405	1.57803	1.57803	1.57803	1.57803	0.526012	-5.55112e-16	-5.55112e-16	0.526012	2.10405	3.15607	4.7341	5.26012	5.26012	5.78613	6.31214	6.31214	4.20809	3.15607	2.63006	2.10405	2.63006	4.20809	3.68208	3.68208	4.20809	4.20809	4.20809
chr6-494	0	0	0	0.526012	0.526012	0.526012	0.526012	1.05202	1.05202	1.57803	1.57803	1.57803	1.57803	1.57803	1.57803	0.526012	0.526012	-1.11022e-16	-1.11022e-16	-1.11022e-16	-1.11022e-16	-1.11022e-16	-1.11022e-16	-1.11022e-16	-1.11022e-16	-1.11022e-16	-1.11022e-16	-1.11022e-16	-1.11022e-16	-1.11022e-16	-1.11022e-16	-1.11022e-16	-1.11022e-16	-1.11022e-16	-1.11022e-16	-1.11022e-16	-1.11022e-16	-1.11022e-16	-1.11022e-16	-1.11022e-16	-1.11022e-16	-1.11022e-16	-1.11022e-16	-1.11022e-16	-1.11022e-16	-1.11022e-16	-1.11022e-16	-1.11022e-16	-1.11022e-16
chr12-484	0	0	0	0	0	0	0	0	0	0	0	0.526012	0.526012	0.526012	0.526012	0.526012	0.526012	0.526012	0.526012	0.526012	0.526012	0.526012	0.526012	0.526012	0.526012	1.05202	1.05202	0.526012	0.526012	0.526012	0.526012	1.05202	1.05202	0.526012	0.526012	0.526012	0.526012	0.526012	0.526012	0	0	0	0	0	0	0	0	0	0.526012
chr1-909	0	0	0.526012	0.526012	0.526012	0.526012	0.526012	0.526012	0.526012	0.526012	0	0	0	0	0	0	0	1.05202	1.05202	1.05202	1.57803	1.57803	2.10405	2.10405	2.10405	1.57803	2.10405	2.10405	1.57803	1.57803	1.05202	1.05202	1.05202	1.57803	1.05202	1.05202	1.05202	1.57803	2.10405	2.63006	2.63006	1.57803	1.57803	2.10405	2.10405	1.05202	1.05202	1.05202	1.05202
chr10-854	0	0	0	0	0	0	0	0	0	0	0	0	0	0	0	0	0	1.05202	1.05202	1.05202	1.05202	2.10405	2.10405	2.10405	2.10405	1.05202	1.05202	1.05202	1.05202	0	0	0	0	0.526012	0.526012	0.526012	0.526012	0.526012	0.526012	0.526012	1.05202	0.526012	0.526012	0.526012	0.526012	0.526012	0.526012	0.526012	0.526012
chr9-110	0	0	1.05202	1.05202	1.57803	1.57803	1.57803	1.57803	2.10405	2.10405	3.15607	3.68208	3.15607	3.15607	3.68208	3.68208	3.15607	3.15607	2.10405	1.57803	1.57803	2.63006	2.10405	2.10405	2.63006	2.63006	2.63006	2.63006	2.63006	1.57803	2.10405	2.63006	2.10405	2.10405	1.57803	1.57803	1.57803	1.05202	0.526012	2.22045e-16	2.22045e-16	0.526012	0.526012	0.526012	0.526012	1.57803	1.57803	1.57803	1.57803
chr15-569	4.7341	6.31214	9.46821	9.99422	13.1503	14.7283	14.7283	16.3064	16.3064	16.3064	12.6243	12.6243	9.46821	7.89017	7.36416	5.26012	3.15607	3.15607	3.15607	3.15607	2.63006	2.63006	2.63006	3.68208	5.26012	4.20809	4.7341	4.20809	4.20809	3.68208	4.7341	3.68208	2.63006	2.63006	2.63006	2.63006	2.63006	2.63006	2.63006	3.68208	3.68208	5.26012	7.36416	8.41618	8.9422	8.9422	7.89017	6.83815	7.36416
chr1-679	0	0	0	0	0	0	0	0	0.526012	0.526012	0.526012	0.526012	0.526012	0.526012	0.526012	0.526012	0	0	0	0.526012	0.526012	0.526012	0.526012	1.05202	1.05202	1.05202	1.05202	0.526012	0.526012	0.526012	0.526012	0	0	0	0	0.526012	1.57803	1.57803	1.57803	1.57803	1.57803	2.10405	2.10405	2.10405	1.05202	1.05202	1.05202	1.05202	1.05202
chr15-219	0	0	2.63006	2.63006	2.63006	2.10405	2.10405	1.57803	2.10405	2.10405	2.10405	1.57803	2.10405	2.10405	2.10405	1.57803	1.05202	2.10405	2.10405	2.10405	1.57803	1.57803	1.57803	1.57803	1.57803	0.526012	0.526012	0.526012	-5.55112e-16	-5.55112e-16	-5.55112e-16	0.526012	0.526012	0.526012	1.05202	1.57803	1.57803	2.10405	2.63006	2.10405	2.63006	2.63006	3.15607	4.20809	5.78613	6.83815	7.89017	9.99422	12.0983
chr7-226	0	1.05202	0.526012	-2.22045e-16	-2.22045e-16	-2.22045e-16	-2.22045e-16	-2.22045e-16	-2.22045e-16	-2.22045e-16	-2.22045e-16	-2.22045e-16	0.526012	0.526012	0.526012	0.526012	0.526012	0.526012	0.526012	0.526012	0.526012	0.526012	1.05202	1.05202	1.05202	1.05202	1.05202	1.05202	1.05202	1.05202	0.526012	0.526012	0.526012	0.526012	0.526012	0.526012	-2.22045e-16	-2.22045e-16	-2.22045e-16	-2.22045e-16	-2.22045e-16	-2.22045e-16	0.526012	0.526012	0.526012	0.526012	0.526012	0.526012	0.526012
chr4-219	0.526012	0.526012	0.526012	0	0	0	0	0	0	0	0	0	0.526012	0.526012	0.526012	0.526012	0.526012	0.526012	0.526012	0.526012	0	0	0	0	0	0	0	0	0	0	0	0	0	0.526012	0.526012	0.526012	0.526012	0.526012	0.526012	0.526012	1.05202	0.526012	0.526012	0.526012	0.526012	1.05202	1.05202	1.57803	2.10405
chr16-629	0	0.526012	0.526012	0.526012	0.526012	1.05202	1.05202	1.05202	1.05202	0.526012	0.526012	0.526012	1.05202	0.526012	1.05202	1.05202	1.05202	1.57803	2.63006	3.15607	2.63006	2.63006	3.15607	3.15607	4.7341	4.20809	4.7341	5.26012	6.31214	6.31214	6.83815	6.83815	6.83815	7.89017	8.41618	8.41618	8.41618	8.41618	7.89017	7.36416	6.31214	6.83815	4.7341	3.68208	3.68208	3.15607	2.63006	2.63006	2.10405
chr16-2	0	0	0	0	0.526012	0.526012	0.526012	0.526012	0.526012	0.526012	1.05202	2.10405	2.10405	2.10405	2.10405	2.10405	2.10405	2.10405	2.63006	1.57803	1.05202	1.05202	1.57803	1.57803	1.57803	2.10405	1.05202	1.05202	1.05202	1.05202	1.57803	2.10405	2.10405	1.57803	1.57803	1.57803	1.57803	1.05202	0.526012	0.526012	1.05202	1.57803	1.57803	1.57803	3.68208	4.7341	4.20809	5.26012	5.78613
chr6-613	0	0	0	1.05202	1.05202	0.526012	0.526012	1.05202	1.05202	1.05202	1.05202	0.526012	1.05202	1.05202	1.57803	1.05202	1.05202	1.05202	1.05202	1.05202	0.526012	0.526012	-2.22045e-16	-2.22045e-16	-2.22045e-16	-2.22045e-16	-2.22045e-16	-2.22045e-16	-2.22045e-16	-2.22045e-16	-2.22045e-16	-2.22045e-16	-2.22045e-16	-2.22045e-16	-2.22045e-16	-2.22045e-16	-2.22045e-16	-2.22045e-16	0.526012	0.526012	0.526012	0.526012	0.526012	1.05202	1.57803	1.57803	1.57803	1.57803	1.57803
chr13-178	0	0	0	0	0	0	0	0	0	0	0	0	0	0	0	0	0	0	0	0	0	0	0	0	0	0	0	0	0	0	0.526012	0.526012	0.526012	1.05202	1.05202	1.57803	1.57803	1.57803	1.57803	1.57803	1.05202	1.57803	1.57803	1.05202	1.05202	1.05202	1.57803	1.57803	1.57803
chr9-504	3.15607	3.15607	3.15607	3.15607	3.68208	3.68208	2.10405	2.63006	2.63006	2.63006	3.15607	2.63006	2.10405	2.10405	2.10405	2.10405	1.57803	1.57803	1.05202	1.05202	1.05202	1.05202	1.57803	1.05202	1.05202	1.05202	1.57803	2.10405	2.63006	2.63006	2.10405	2.63006	3.15607	2.63006	2.10405	2.10405	2.10405	2.10405	2.63006	2.10405	1.57803	1.57803	1.57803	1.57803	1.05202	0.526012	1.05202	1.05202	1.57803
chr13-690	0	1.05202	1.05202	1.57803	1.57803	1.57803	1.57803	2.10405	2.10405	2.10405	2.10405	2.63006	2.10405	2.10405	2.10405	1.57803	1.57803	1.05202	1.05202	0.526012	0.526012	0.526012	0.526012	0.526012	0.526012	0.526012	0.526012	0.526012	0.526012	1.05202	1.05202	1.05202	1.05202	1.05202	0.526012	0.526012	0.526012	-2.22045e-16	0.526012	1.05202	1.05202	1.05202	1.57803	1.57803	1.57803	1.57803	1.05202	1.05202	1.57803
chr5-426	0	0	0	0	1.05202	1.57803	1.57803	1.05202	2.10405	2.10405	2.10405	2.10405	1.57803	2.10405	2.10405	2.10405	1.57803	1.57803	1.57803	1.57803	1.05202	0.526012	0.526012	0.526012	-6.66134e-16	-6.66134e-16	-6.66134e-16	-6.66134e-16	-6.66134e-16	-6.66134e-16	-6.66134e-16	-6.66134e-16	0.526012	1.05202	1.05202	1.05202	1.57803	1.57803	1.57803	1.57803	1.05202	0.526012	1.05202	1.57803	1.57803	2.10405	3.68208	4.20809	4.20809
chr18-162	0	1.05202	0.526012	1.05202	1.05202	1.05202	1.05202	1.05202	1.05202	0.526012	0.526012	0	0	0	0	0	0	0	0	0	0	0	0	0	0	0	0	0	0	0	0.526012	0.526012	0.526012	0.526012	0.526012	0.526012	0.526012	0.526012	0	0	0	0	0.526012	0.526012	1.05202	1.57803	2.63006	3.68208	4.20809
chr11-621	0	0	0	0	0	0	0	0.526012	0.526012	0.526012	0.526012	1.05202	1.05202	1.05202	1.57803	2.10405	2.10405	2.10405	1.57803	1.57803	1.57803	1.57803	0	0	0	0	0	0.526012	0.526012	0.526012	2.10405	2.63006	2.63006	3.68208	3.68208	3.68208	3.68208	5.26012	4.20809	5.26012	5.26012	5.78613	6.31214	6.31214	5.26012	4.7341	3.68208	2.63006	2.63006
chr19-113	1.05202	1.05202	1.05202	1.57803	1.05202	1.05202	0.526012	0.526012	0.526012	0.526012	0.526012	2.22045e-16	2.22045e-16	0.526012	0.526012	0.526012	0.526012	0.526012	1.05202	1.05202	2.10405	1.57803	1.57803	1.57803	2.10405	2.10405	1.57803	1.57803	1.05202	1.57803	1.57803	1.57803	1.05202	1.05202	1.57803	1.57803	1.05202	1.05202	2.10405	4.7341	8.9422	11.5723	12.0983	14.2023	16.3064	17.8844	16.8324	15.2543	11.5723
chr10-354	0	0	0	0	0	0.526012	0	1.05202	1.05202	1.05202	1.05202	1.05202	1.05202	1.05202	1.05202	0	0	0	0.526012	1.05202	1.05202	2.10405	2.63006	2.63006	3.15607	3.68208	3.15607	2.63006	3.15607	2.10405	1.57803	1.57803	1.05202	0.526012	0.526012	0.526012	2.22045e-16	2.22045e-16	2.22045e-16	2.22045e-16	2.22045e-16	0.526012	0.526012	1.05202	1.57803	2.63006	2.63006	2.63006	3.15607
chr19-297	0	0	1.05202	0.526012	0.526012	0.526012	0.526012	1.05202	1.05202	1.05202	1.05202	1.05202	1.57803	2.10405	1.57803	1.05202	1.57803	2.10405	2.63006	2.63006	2.10405	1.57803	2.10405	2.10405	1.57803	1.57803	1.05202	1.57803	2.10405	2.10405	1.57803	1.57803	2.10405	1.57803	1.57803	0.526012	0.526012	0.526012	0.526012	0.526012	-1.11022e-16	-1.11022e-16	-1.11022e-16	-1.11022e-16	0.526012	0.526012	0.526012	0.526012	0.526012
chr4-988	1.57803	1.05202	1.05202	1.57803	2.10405	2.10405	2.10405	2.10405	1.57803	2.10405	2.10405	2.10405	1.05202	1.05202	1.05202	1.57803	1.57803	1.05202	1.05202	0.526012	0.526012	0.526012	1.05202	1.05202	1.05202	1.05202	1.05202	1.05202	1.05202	1.57803	1.05202	0.526012	0.526012	0.526012	0.526012	0.526012	0.526012	-2.22045e-16	-2.22045e-16	-2.22045e-16	-2.22045e-16	-2.22045e-16	-2.22045e-16	-2.22045e-16	-2.22045e-16	-2.22045e-16	-2.22045e-16	-2.22045e-16	0.526012
chr1-825	0	0.526012	0.526012	0.526012	0.526012	0.526012	0.526012	0.526012	0.526012	0	0	0	0.526012	0.526012	0.526012	0.526012	1.05202	1.05202	1.05202	1.05202	1.05202	1.05202	1.05202	1.05202	0.526012	0.526012	0.526012	1.05202	0.526012	0.526012	0.526012	0.526012	1.05202	1.05202	1.05202	0.526012	0.526012	0.526012	0.526012	0.526012	0.526012	0.526012	0.526012	1.57803	2.10405	2.63006	3.15607	3.15607	2.63006
chr6-274	0	0	0	0	0	0	0	0.526012	1.05202	1.05202	1.57803	2.10405	3.15607	3.68208	3.68208	3.15607	3.15607	3.15607	2.63006	2.10405	1.05202	0.526012	0.526012	0.526012	-4.44089e-16	-4.44089e-16	-4.44089e-16	-4.44089e-16	-4.44089e-16	-4.44089e-16	-4.44089e-16	-4.44089e-16	-4.44089e-16	-4.44089e-16	-4.44089e-16	-4.44089e-16	-4.44089e-16	-4.44089e-16	-4.44089e-16	0.526012	1.57803	1.57803	1.57803	1.57803	1.57803	1.57803	1.05202	1.05202	-6.66134e-16
chr17-226	4.7341	4.7341	3.68208	3.68208	3.15607	2.10405	2.10405	2.10405	2.10405	1.57803	1.57803	1.05202	1.05202	0.526012	1.05202	1.57803	1.05202	1.05202	1.05202	1.05202	1.57803	1.57803	1.05202	0.526012	0.526012	1.05202	1.05202	1.05202	0.526012	0.526012	0.526012	0.526012	0.526012	0.526012	1.05202	1.05202	1.05202	1.05202	1.57803	2.10405	2.10405	2.63006	2.63006	3.15607	4.7341	5.78613	7.36416	9.99422	12.0983
chr16-455	0	0.526012	0.526012	0.526012	0.526012	0.526012	0.526012	0.526012	0.526012	0	0	0	0	0	0	0	0	0	0	0	0	0	0	0.526012	0.526012	0.526012	0.526012	0.526012	0.526012	0.526012	1.05202	0.526012	0.526012	0.526012	0.526012	0.526012	1.05202	1.05202	0.526012	0.526012	1.05202	1.05202	1.05202	1.05202	0.526012	1.05202	1.05202	1.05202	0.526012
chr12-91	1.05202	1.05202	1.05202	0.526012	0.526012	0.526012	0.526012	0.526012	0	0	0	0	0	1.05202	1.05202	1.05202	1.05202	1.05202	1.05202	1.05202	1.05202	0	0	0.526012	0.526012	0.526012	0.526012	0.526012	1.05202	1.57803	2.10405	1.57803	2.10405	2.10405	2.63006	2.63006	2.10405	1.57803	1.05202	0.526012	0.526012	1.05202	0.526012	0.526012	1.05202	1.05202	1.05202	1.57803	1.57803
chr15-2	0	1.57803	1.57803	1.57803	1.05202	0.526012	-2.22045e-16	-2.22045e-16	-2.22045e-16	-2.22045e-16	-2.22045e-16	-2.22045e-16	-2.22045e-16	1.05202	1.05202	1.05202	1.05202	1.57803	1.57803	1.57803	1.05202	0.526012	0.526012	0.526012	0.526012	-2.22045e-16	-2.22045e-16	-2.22045e-16	0.526012	1.05202	1.57803	1.57803	1.57803	1.57803	1.57803	2.10405	1.57803	1.05202	1.57803	2.63006	2.63006	3.68208	4.20809	3.68208	4.7341	4.7341	4.20809	3.68208	4.7341
chr5-412	0.526012	1.05202	0.526012	2.10405	2.10405	2.10405	2.10405	2.10405	2.10405	1.57803	1.57803	-4.44089e-16	-4.44089e-16	-4.44089e-16	-4.44089e-16	-4.44089e-16	-4.44089e-16	-4.44089e-16	0.526012	0.526012	0.526012	0.526012	0.526012	0.526012	0.526012	0.526012	-4.44089e-16	-4.44089e-16	-4.44089e-16	-4.44089e-16	-4.44089e-16	-4.44089e-16	0.526012	0.526012	0.526012	0.526012	1.05202	1.05202	1.05202	1.05202	1.05202	1.05202	1.57803	1.57803	1.05202	1.05202	1.05202	0.526012	0.526012
chr14-24	1.05202	1.57803	2.10405	2.10405	2.63006	2.63006	2.10405	2.63006	2.63006	2.63006	2.63006	3.15607	2.63006	2.63006	2.10405	1.57803	1.57803	1.05202	1.05202	0.526012	1.05202	1.05202	1.05202	1.05202	1.05202	1.05202	0.526012	1.05202	0.526012	0.526012	0.526012	0.526012	0.526012	0.526012	1.57803	1.57803	1.57803	1.57803	1.57803	2.10405	2.10405	2.10405	1.05202	1.05202	1.05202	1.05202	1.05202	1.05202	1.57803
chr5-12	0	0	0	0	0.526012	0.526012	0.526012	1.57803	1.57803	1.57803	2.10405	2.63006	3.68208	3.68208	4.20809	3.15607	3.15607	3.68208	3.15607	2.63006	1.57803	3.15607	2.63006	2.63006	3.15607	3.15607	4.7341	4.7341	4.7341	3.68208	3.68208	4.20809	3.68208	3.15607	1.57803	1.57803	1.57803	1.57803	1.57803	1.05202	2.10405	2.10405	2.63006	2.63006	2.63006	2.10405	2.10405	2.10405	1.05202
chr6-90	0	0.526012	0.526012	0.526012	0.526012	0	0.526012	0.526012	0.526012	0.526012	2.10405	2.10405	2.10405	2.10405	1.57803	2.10405	2.10405	2.10405	0.526012	1.05202	1.05202	1.57803	1.57803	1.05202	1.57803	1.57803	1.57803	1.05202	1.05202	0.526012	1.05202	1.57803	1.05202	1.05202	1.05202	1.05202	1.05202	1.05202	0.526012	2.22045e-16	0.526012	1.57803	1.57803	1.57803	1.57803	1.57803	1.57803	1.57803	1.57803
chr14-137	0	0	0	0	0	0	0.526012	0.526012	0.526012	0.526012	0.526012	1.05202	1.05202	1.05202	0.526012	0.526012	0.526012	0.526012	0.526012	0	0	0	0	0.526012	0.526012	0.526012	0.526012	0.526012	0.526012	0.526012	1.05202	1.05202	1.05202	1.57803	2.10405	2.63006	3.15607	3.68208	4.20809	6.31214	7.89017	9.99422	11.0462	12.0983	12.6243	13.1503	12.0983	9.46821	7.36416
chr9-241	0.526012	1.05202	1.05202	1.05202	1.05202	1.57803	1.57803	1.57803	1.05202	0.526012	1.05202	1.57803	1.57803	1.05202	1.05202	1.05202	1.05202	1.05202	1.05202	1.57803	1.57803	1.57803	1.57803	2.10405	3.15607	3.68208	4.7341	5.78613	5.78613	6.31214	6.31214	6.31214	5.78613	4.7341	3.68208	1.57803	2.10405	1.57803	2.10405	1.57803	1.05202	1.05202	2.10405	2.10405	2.10405	2.10405	1.57803	2.10405	2.10405
chr3-656	0	0.526012	0.526012	1.05202	1.05202	0.526012	0.526012	0.526012	0.526012	1.05202	1.05202	0.526012	0.526012	1.05202	1.05202	1.05202	1.05202	0.526012	0.526012	0.526012	0.526012	0	0.526012	0.526012	0.526012	0.526012	0.526012	1.05202	1.05202	1.05202	0.526012	0.526012	0.526012	0.526012	0.526012	0	0	0	0	0.526012	1.57803	1.57803	2.10405	2.10405	2.10405	2.10405	2.10405	1.57803	0.526012
chr15-287	0.526012	0	0.526012	0.526012	0.526012	0.526012	0.526012	0.526012	0.526012	0.526012	0	0.526012	1.05202	1.05202	1.05202	1.05202	1.05202	1.05202	1.05202	0.526012	0	0	0	0	0	0	0	0	0	0	0.526012	0.526012	0.526012	0.526012	0.526012	0.526012	0.526012	0.526012	0	0.526012	0.526012	0.526012	0.526012	1.05202	1.05202	1.05202	1.05202	0.526012	0.526012
chrX-31	11.0462	11.5723	11.5723	11.0462	8.41618	6.31214	4.7341	2.63006	1.05202	-1.9984e-15	0.526012	0.526012	0.526012	0.526012	0.526012	0.526012	0.526012	0.526012	-1.9984e-15	-1.9984e-15	0.526012	0.526012	0.526012	1.05202	1.05202	1.05202	1.05202	1.05202	0.526012	0.526012	0.526012	-1.9984e-15	-1.9984e-15	-1.9984e-15	0.526012	0.526012	0.526012	0.526012	0.526012	0.526012	0.526012	0.526012	-1.9984e-15	-1.9984e-15	-1.9984e-15	-1.9984e-15	-1.9984e-15	-1.9984e-15	-1.9984e-15
chr14-261	1.05202	1.05202	1.05202	1.05202	1.05202	1.05202	1.05202	1.57803	1.05202	1.05202	1.05202	0.526012	1.05202	1.05202	1.05202	0.526012	0.526012	0.526012	1.05202	1.05202	0.526012	0.526012	1.05202	1.05202	1.05202	1.05202	0.526012	0.526012	1.57803	1.05202	1.57803	1.57803	2.10405	2.63006	2.63006	2.63006	1.57803	1.57803	1.57803	1.57803	1.05202	0.526012	0.526012	1.05202	1.05202	1.05202	1.57803	2.10405	2.10405
chr10-610	0	0	0	0	0	0	0	0.526012	0.526012	0.526012	0.526012	0.526012	0.526012	0.526012	0.526012	0.526012	0.526012	1.05202	1.05202	1.05202	1.05202	1.05202	1.05202	0.526012	0	0	0	0	0	0	0	0	0	0.526012	0.526012	0.526012	0.526012	0.526012	0.526012	0.526012	0.526012	0	0	0	0	0	0	0	0
chr4-563	0.526012	0.526012	0.526012	0.526012	0.526012	0.526012	0	0	0.526012	0.526012	0.526012	1.57803	2.63006	3.15607	3.15607	3.68208	3.15607	3.15607	3.15607	2.10405	1.57803	1.05202	1.57803	1.05202	1.05202	1.05202	1.05202	1.05202	0.526012	1.05202	0.526012	0.526012	1.57803	3.15607	3.15607	3.15607	3.15607	2.63006	2.63006	2.63006	2.63006	1.05202	1.05202	1.05202	1.57803	1.57803	2.10405	2.10405	1.05202
chr13-14	0	0	0	0.526012	0.526012	0.526012	1.05202	1.57803	1.57803	1.57803	1.57803	1.05202	1.57803	1.05202	1.05202	0.526012	1.05202	1.57803	1.57803	1.57803	1.05202	1.05202	2.10405	1.57803	2.10405	1.57803	1.57803	1.57803	1.57803	2.63006	1.57803	2.10405	1.57803	1.57803	1.57803	1.57803	1.57803	0.526012	0.526012	-9.99201e-16	0.526012	1.05202	1.57803	2.63006	3.15607	3.15607	3.15607	3.15607	2.63006
chr2-148	0	0	0	0	0	0	0	0	0	0	0	0	0	0	0	0	0	0	0	0	0	0	0	0	0	0	0	0	0	0	0	0	0	0	0	0.526012	0.526012	0.526012	0.526012	0.526012	0.526012	0.526012	0.526012	0	0	0	0.526012	0.526012	0.526012
chr15-444	0	0	0	0	0	0	0	0.526012	0.526012	0.526012	0.526012	0.526012	0.526012	0.526012	0.526012	0	0	0	0	0	0	0	1.05202	1.57803	1.57803	1.57803	1.57803	1.57803	1.57803	1.57803	0.526012	-1.11022e-16	-1.11022e-16	-1.11022e-16	-1.11022e-16	-1.11022e-16	-1.11022e-16	-1.11022e-16	-1.11022e-16	-1.11022e-16	-1.11022e-16	-1.11022e-16	-1.11022e-16	-1.11022e-16	-1.11022e-16	-1.11022e-16	-1.11022e-16	-1.11022e-16	-1.11022e-16
chr17-280	0	0	0	0.526012	0.526012	0.526012	0.526012	1.05202	1.05202	1.05202	1.57803	1.05202	1.05202	1.05202	1.57803	1.05202	1.05202	1.05202	0.526012	0.526012	0.526012	0.526012	-2.22045e-16	0.526012	0.526012	0.526012	1.05202	1.05202	1.05202	1.05202	1.57803	1.05202	1.57803	1.57803	1.05202	1.05202	1.05202	1.57803	1.05202	1.05202	1.05202	1.57803	1.57803	1.57803	1.57803	1.05202	1.05202	0.526012	0.526012
chr18-61	0	0	0	0	0	0	0	0	0	1.05202	1.05202	1.05202	1.05202	1.05202	1.57803	1.57803	1.57803	0.526012	1.05202	1.05202	1.57803	1.57803	1.57803	2.10405	2.10405	2.10405	1.57803	1.57803	1.05202	1.57803	1.57803	1.05202	1.05202	1.57803	1.57803	1.57803	1.57803	1.05202	0.526012	1.05202	1.05202	0.526012	0.526012	0.526012	0.526012	0.526012	0.526012	1.05202	2.63006
chr15-622	0	0	0	0	0	0	0.526012	0.526012	0.526012	0.526012	0.526012	0.526012	0.526012	0.526012	0	0	0	0	0	0	0	0	0	0	0	0	0	0	0	0.526012	0.526012	0.526012	0.526012	1.05202	1.05202	1.05202	1.05202	2.10405	3.15607	5.26012	6.31214	6.31214	7.36416	8.41618	7.89017	7.36416	6.31214	4.7341	3.68208
chr17-443	0	0	0	0	0	0	0.526012	0.526012	1.05202	1.05202	1.05202	1.05202	2.10405	2.63006	4.7341	5.26012	4.7341	5.26012	5.78613	6.31214	5.26012	4.7341	3.68208	4.20809	4.7341	4.7341	5.26012	5.78613	5.78613	5.78613	4.7341	3.68208	3.15607	2.63006	1.05202	0.526012	0.526012	-1.55431e-15	-1.55431e-15	-1.55431e-15	-1.55431e-15	-1.55431e-15	1.05202	1.57803	2.10405	2.10405	2.10405	2.10405	2.10405
chr8-354	2.63006	2.63006	1.57803	2.10405	2.10405	2.10405	1.57803	1.57803	1.05202	1.05202	0.526012	0.526012	0.526012	0.526012	0.526012	-2.22045e-16	0.526012	0.526012	0.526012	0.526012	0.526012	0.526012	0.526012	1.05202	0.526012	0.526012	0.526012	1.05202	1.05202	1.05202	1.05202	0.526012	0.526012	0.526012	0.526012	-2.22045e-16	-2.22045e-16	-2.22045e-16	-2.22045e-16	-2.22045e-16	0.526012	0.526012	0.526012	0.526012	0.526012	0.526012	0.526012	0.526012	-2.22045e-16
chr18-188	0.526012	1.05202	1.05202	1.05202	1.57803	2.10405	2.10405	1.57803	1.57803	1.05202	1.05202	0.526012	0.526012	-2.22045e-16	-2.22045e-16	-2.22045e-16	-2.22045e-16	-2.22045e-16	-2.22045e-16	-2.22045e-16	-2.22045e-16	-2.22045e-16	-2.22045e-16	0.526012	0.526012	0.526012	0.526012	0.526012	0.526012	0.526012	0.526012	-2.22045e-16	-2.22045e-16	-2.22045e-16	-2.22045e-16	-2.22045e-16	-2.22045e-16	-2.22045e-16	-2.22045e-16	-2.22045e-16	-2.22045e-16	-2.22045e-16	-2.22045e-16	-2.22045e-16	-2.22045e-16	-2.22045e-16	0.526012	0.526012	0.526012
chr11-235	0	1.05202	1.05202	1.05202	1.05202	1.05202	2.10405	1.57803	1.57803	1.05202	1.05202	1.05202	1.05202	1.57803	1.05202	1.05202	1.57803	1.57803	1.57803	2.10405	3.15607	3.15607	3.15607	3.15607	2.63006	3.15607	3.15607	2.63006	1.57803	1.05202	0.526012	0.526012	0.526012	-2.22045e-16	-2.22045e-16	0.526012	0.526012	0.526012	0.526012	0.526012	0.526012	0.526012	1.05202	0.526012	0.526012	0.526012	0.526012	0.526012	0.526012
chr13-492	1.05202	1.05202	1.57803	1.57803	2.10405	2.10405	1.57803	1.57803	1.05202	1.57803	1.57803	2.10405	2.63006	3.15607	3.15607	3.68208	3.15607	3.68208	3.15607	3.15607	3.68208	3.68208	4.7341	4.20809	5.26012	6.83815	8.41618	9.99422	9.99422	11.5723	11.5723	12.6243	11.5723	9.99422	7.89017	5.78613	4.20809	3.15607	2.63006	1.57803	2.10405	2.10405	2.63006	2.63006	3.15607	3.68208	3.15607	2.63006	2.10405
chr10-291	0	0	0.526012	0.526012	1.05202	1.05202	1.05202	1.05202	1.05202	1.05202	0.526012	0.526012	0	0	0	0.526012	0.526012	0.526012	0.526012	0.526012	0.526012	0.526012	0.526012	0.526012	0.526012	0.526012	1.05202	2.10405	2.10405	1.57803	1.57803	1.57803	1.57803	1.57803	0.526012	-1.11022e-16	-1.11022e-16	-1.11022e-16	-1.11022e-16	-1.11022e-16	-1.11022e-16	0.526012	0.526012	0.526012	0.526012	1.05202	1.05202	1.05202	1.05202
chr9-533	0	0	0	0	0	0	0	0	0	0	0	0.526012	0.526012	0.526012	0.526012	0.526012	0.526012	1.05202	2.10405	1.57803	2.10405	2.10405	2.10405	2.10405	2.10405	1.57803	1.05202	1.05202	0.526012	0.526012	0.526012	0.526012	0.526012	0.526012	0.526012	0.526012	1.05202	1.05202	1.05202	1.05202	1.05202	1.05202	1.05202	1.05202	0.526012	0.526012	1.57803	1.57803	2.10405
chr15-324	1.05202	1.05202	1.05202	0.526012	0.526012	0.526012	0.526012	0.526012	0	0	0	0	0	0	0	0	0.526012	0.526012	0.526012	0.526012	0.526012	1.05202	1.05202	1.05202	0.526012	0.526012	1.05202	1.57803	2.10405	2.10405	2.63006	2.63006	2.63006	3.15607	2.63006	2.10405	1.57803	1.05202	0.526012	1.05202	1.57803	1.05202	1.05202	2.10405	3.15607	3.15607	3.68208	3.68208	4.7341
chr19-456	0	0	0	0	0	0	0	0	0.526012	0.526012	0.526012	1.05202	1.05202	1.05202	1.05202	1.05202	1.05202	1.05202	1.05202	1.57803	1.57803	1.57803	1.57803	1.57803	1.05202	1.05202	-2.22045e-16	0.526012	0.526012	0.526012	0.526012	0.526012	0.526012	0.526012	0.526012	-2.22045e-16	-2.22045e-16	-2.22045e-16	-2.22045e-16	-2.22045e-16	-2.22045e-16	-2.22045e-16	-2.22045e-16	-2.22045e-16	0.526012	0.526012	1.05202	1.57803	1.57803
chr2-392	0.526012	0.526012	0.526012	0.526012	0.526012	0.526012	0.526012	0.526012	0	0	0	0	0	0	0	0	0	0	0.526012	0.526012	0.526012	0.526012	0.526012	1.05202	1.05202	1.05202	0.526012	0.526012	1.05202	1.05202	1.05202	0.526012	0.526012	0.526012	0.526012	1.05202	0.526012	0.526012	1.05202	1.05202	1.05202	1.05202	1.05202	0.526012	0.526012	0.526012	0	0.526012	0.526012
chr19-234	0	0.526012	1.05202	1.05202	1.05202	1.05202	1.05202	0.526012	0.526012	0.526012	-2.22045e-16	-2.22045e-16	0.526012	0.526012	0.526012	1.05202	1.05202	1.05202	1.05202	1.05202	0.526012	0.526012	1.05202	0.526012	1.05202	1.05202	1.05202	1.05202	1.05202	1.05202	0.526012	0.526012	-2.22045e-16	-2.22045e-16	-2.22045e-16	-2.22045e-16	-2.22045e-16	-2.22045e-16	-2.22045e-16	-2.22045e-16	-2.22045e-16	-2.22045e-16	-2.22045e-16	-2.22045e-16	-2.22045e-16	-2.22045e-16	-2.22045e-16	-2.22045e-16	1.05202
chr1-145	3.15607	3.68208	2.63006	2.63006	2.63006	2.10405	2.10405	1.57803	1.05202	0.526012	0.526012	0.526012	1.05202	1.57803	1.57803	1.57803	1.57803	2.10405	2.10405	2.63006	2.10405	1.57803	1.57803	1.57803	2.10405	1.57803	1.57803	1.05202	1.05202	1.57803	1.57803	1.57803	1.05202	1.05202	1.05202	1.05202	1.05202	0.526012	-2.22045e-16	-2.22045e-16	-2.22045e-16	-2.22045e-16	-2.22045e-16	-2.22045e-16	-2.22045e-16	0.526012	1.05202	1.57803	2.10405
chr10-897	0	0.526012	1.05202	1.05202	0.526012	0.526012	0.526012	0.526012	0.526012	0.526012	0	0	0	0	0	0	0	0.526012	0.526012	0.526012	0.526012	0.526012	0.526012	0.526012	0.526012	0	0	0	0.526012	0.526012	0.526012	0.526012	0.526012	0.526012	1.05202	1.05202	0.526012	0.526012	0.526012	0.526012	0.526012	0.526012	0	0	0	0	0.526012	0.526012	0.526012
chr2-173	0	0	0	0	0	0	0	0	0	0.526012	1.05202	1.05202	1.05202	1.05202	1.05202	1.05202	1.05202	0.526012	0	0	0	0	0	0	0	0.526012	0.526012	0.526012	0.526012	0.526012	0.526012	1.05202	1.05202	0.526012	0.526012	0.526012	0.526012	1.05202	1.57803	1.57803	2.10405	2.10405	2.10405	2.10405	2.10405	1.57803	1.57803	1.05202	0.526012
chr9-645	1.05202	1.05202	1.05202	1.57803	2.10405	1.57803	1.57803	1.57803	1.05202	1.57803	2.10405	1.57803	1.05202	1.05202	1.05202	1.05202	1.05202	1.05202	1.57803	1.57803	2.63006	3.68208	6.83815	8.9422	13.6763	13.1503	14.2023	15.2543	14.7283	14.7283	11.5723	8.9422	4.7341	4.7341	3.15607	2.63006	2.63006	2.10405	2.10405	2.10405	2.10405	1.57803	2.10405	1.57803	1.05202	0.526012	1.57803	1.57803	1.57803
chr11-68	0	0	0.526012	0.526012	0.526012	1.05202	1.05202	1.57803	1.57803	1.57803	1.05202	1.05202	1.05202	0.526012	0.526012	-2.22045e-16	0.526012	0.526012	0.526012	0.526012	0.526012	0.526012	0.526012	1.05202	0.526012	0.526012	0.526012	0.526012	0.526012	1.57803	1.57803	1.05202	1.05202	1.05202	1.05202	1.05202	1.57803	0.526012	0.526012	0.526012	0.526012	0.526012	0.526012	0.526012	0.526012	0.526012	0.526012	0.526012	0.526012
chr10-165	0	2.10405	2.10405	2.10405	2.10405	2.10405	2.10405	1.57803	2.10405	1.57803	2.10405	2.63006	3.68208	3.68208	3.15607	3.15607	2.63006	5.26012	8.41618	13.6763	22.6185	33.1387	45.763	57.8613	67.3295	78.9017	88.3699	89.422	85.2139	76.2717	65.7514	54.7052	45.237	31.5607	17.8844	11.5723	6.83815	4.20809	1.57803	1.05202	1.05202	0.526012	0.526012	1.57803	1.57803	1.57803	1.57803	1.57803	1.05202
chr1-245	0	0	1.57803	1.05202	1.05202	1.05202	0.526012	1.05202	1.05202	1.05202	0.526012	0.526012	0.526012	0.526012	0.526012	-2.22045e-16	-2.22045e-16	-2.22045e-16	-2.22045e-16	-2.22045e-16	-2.22045e-16	-2.22045e-16	-2.22045e-16	-2.22045e-16	-2.22045e-16	-2.22045e-16	-2.22045e-16	-2.22045e-16	-2.22045e-16	-2.22045e-16	-2.22045e-16	-2.22045e-16	-2.22045e-16	-2.22045e-16	-2.22045e-16	-2.22045e-16	-2.22045e-16	-2.22045e-16	-2.22045e-16	-2.22045e-16	-2.22045e-16	-2.22045e-16	-2.22045e-16	-2.22045e-16	0.526012	0.526012	0.526012	0.526012	0.526012
chr2-791	0	0	0	1.05202	2.10405	2.10405	2.63006	2.63006	2.63006	2.63006	2.63006	1.57803	0.526012	0.526012	1.05202	1.57803	1.57803	1.57803	1.57803	1.57803	1.57803	1.57803	0.526012	3.33067e-16	3.33067e-16	3.33067e-16	0.526012	0.526012	0.526012	0.526012	1.05202	1.05202	2.10405	2.10405	2.10405	2.10405	2.10405	2.10405	1.57803	1.57803	0.526012	3.33067e-16	3.33067e-16	3.33067e-16	3.33067e-16	0.526012	0.526012	0.526012	0.526012
chr7-653	3.15607	3.15607	4.20809	4.20809	4.20809	4.7341	5.26012	5.26012	4.7341	4.20809	3.15607	2.63006	2.63006	2.10405	1.05202	0.526012	0.526012	0.526012	0.526012	-4.44089e-16	-4.44089e-16	-4.44089e-16	-4.44089e-16	-4.44089e-16	-4.44089e-16	-4.44089e-16	-4.44089e-16	-4.44089e-16	-4.44089e-16	-4.44089e-16	0.526012	0.526012	0.526012	0.526012	0.526012	1.05202	1.57803	3.15607	2.63006	3.68208	4.20809	4.20809	4.20809	3.68208	2.10405	2.10405	2.10405	3.15607	2.63006
chr3-6	1.57803	1.57803	1.57803	1.05202	0.526012	0.526012	0.526012	-2.22045e-16	-2.22045e-16	-2.22045e-16	-2.22045e-16	-2.22045e-16	-2.22045e-16	-2.22045e-16	0.526012	0.526012	0.526012	0.526012	0.526012	0.526012	1.05202	1.05202	0.526012	0.526012	1.57803	1.57803	1.57803	2.10405	3.15607	3.15607	3.68208	3.68208	3.15607	3.15607	3.15607	3.15607	1.57803	3.15607	3.68208	3.15607	3.15607	3.68208	4.20809	5.26012	6.83815	6.83815	7.36416	9.99422	15.7803
chr4-832	0	0	0	0	0.526012	0.526012	0	0	0	0	0	0	0	0	0	0	0	0	0	0	0	0	0	0	0	0	0	0	0	0	0	0	0	0.526012	1.05202	2.10405	2.63006	2.63006	2.63006	2.63006	2.63006	2.10405	1.57803	0.526012	-1.11022e-16	0.526012	0.526012	0.526012	0.526012
chr16-185	0.526012	0.526012	0.526012	0.526012	0.526012	1.57803	1.57803	1.57803	1.05202	1.05202	1.05202	1.05202	0.526012	-2.22045e-16	0.526012	0.526012	0.526012	1.05202	1.05202	1.05202	1.05202	1.05202	0.526012	1.05202	1.57803	1.57803	1.57803	1.57803	1.57803	2.10405	1.57803	1.57803	1.05202	0.526012	0.526012	0.526012	1.05202	0.526012	0.526012	0.526012	0.526012	0.526012	0.526012	1.05202	0.526012	1.05202	1.05202	1.05202	1.05202
chr12-26	1.57803	2.10405	2.10405	2.10405	1.57803	1.05202	1.05202	0.526012	0.526012	-2.22045e-16	-2.22045e-16	0.526012	0.526012	0.526012	0.526012	0.526012	0.526012	0.526012	1.05202	0.526012	0.526012	0.526012	0.526012	0.526012	0.526012	-2.22045e-16	0.526012	0.526012	0.526012	0.526012	1.05202	1.05202	1.05202	0.526012	0.526012	1.05202	1.05202	1.05202	0.526012	0.526012	0.526012	0.526012	0.526012	-2.22045e-16	0.526012	0.526012	0.526012	0.526012	1.05202
chr6-95	0	0	0	0	0	0	0	0	0	0	0.526012	0.526012	1.05202	1.05202	1.05202	1.05202	1.57803	2.10405	2.10405	1.57803	1.57803	2.10405	2.10405	2.63006	3.15607	3.15607	3.68208	3.68208	4.20809	5.26012	5.78613	6.31214	5.78613	5.26012	4.20809	4.20809	3.15607	2.63006	2.63006	2.10405	2.63006	4.20809	6.31214	7.36416	8.9422	11.0462	13.1503	15.7803	16.3064
chr15-296	1.57803	1.05202	1.05202	1.05202	1.05202	1.05202	1.05202	1.05202	0.526012	0.526012	-2.22045e-16	-2.22045e-16	-2.22045e-16	-2.22045e-16	-2.22045e-16	-2.22045e-16	1.05202	1.05202	1.05202	1.05202	1.05202	1.57803	1.57803	1.57803	1.05202	1.05202	1.05202	1.05202	0.526012	1.05202	1.05202	1.05202	0.526012	0.526012	0.526012	1.05202	1.05202	0.526012	1.05202	1.05202	1.05202	1.05202	1.05202	0.526012	0.526012	0.526012	-2.22045e-16	-2.22045e-16	0.526012
chr6-387	17.3584	26.8266	40.5029	53.1272	67.8555	82.5838	92.578	93.104	98.3642	92.578	83.6358	71.5376	57.8613	45.763	33.6647	27.8786	17.3584	12.0983	8.9422	7.36416	4.7341	3.15607	2.63006	2.10405	2.10405	1.57803	1.05202	1.05202	1.05202	1.05202	2.10405	3.15607	2.63006	3.15607	3.15607	3.68208	4.20809	7.36416	7.36416	6.31214	8.41618	8.9422	9.46821	9.99422	9.99422	7.36416	6.31214	7.36416	5.78613
chr19-337	0	0	1.05202	0.526012	0.526012	1.05202	1.05202	1.05202	1.05202	1.05202	0.526012	0.526012	0.526012	0.526012	0.526012	0.526012	0.526012	0.526012	0.526012	0.526012	0.526012	0	0	0	0	0.526012	1.05202	1.05202	1.05202	1.05202	1.05202	1.57803	2.10405	1.57803	1.05202	1.05202	1.57803	1.57803	2.63006	2.10405	1.57803	1.57803	1.57803	2.10405	1.57803	1.57803	0.526012	0.526012	1.05202
chr11-67	0.526012	0.526012	0.526012	1.57803	1.57803	1.05202	2.10405	2.10405	3.15607	3.68208	4.20809	3.15607	4.7341	5.26012	4.7341	5.26012	3.68208	3.68208	4.20809	4.20809	2.10405	1.57803	1.57803	1.05202	1.57803	1.57803	0.526012	0.526012	0.526012	0.526012	0.526012	0.526012	0.526012	0.526012	0.526012	0.526012	0.526012	0.526012	0.526012	1.05202	0.526012	0.526012	1.05202	1.05202	1.57803	1.57803	2.63006	2.63006	3.15607
chr19-405	0	0	0	0	0	0	0	0	0	0	0.526012	1.05202	1.05202	1.05202	1.05202	1.05202	1.05202	1.57803	1.05202	0.526012	0.526012	0.526012	0.526012	0.526012	1.57803	1.57803	1.57803	1.57803	1.57803	1.57803	1.57803	1.57803	0.526012	-1.11022e-16	0.526012	0.526012	1.05202	1.05202	1.05202	1.05202	1.05202	1.05202	0.526012	0.526012	-2.22045e-16	-2.22045e-16	-2.22045e-16	0.526012	0.526012
chr11-601	0	0	1.05202	0.526012	0.526012	0	0	0	0	0	0	0	0	0.526012	0.526012	1.05202	1.05202	1.05202	1.57803	2.10405	2.63006	2.10405	2.10405	2.10405	2.10405	3.15607	3.15607	3.15607	3.15607	3.15607	2.63006	2.63006	2.63006	1.05202	1.05202	0.526012	0.526012	0.526012	0.526012	0.526012	0.526012	0.526012	0.526012	1.57803	1.57803	2.10405	2.63006	2.63006	2.63006
chr5-346	0	0	0	0	0	0	0	0	0	0	0	0	0.526012	0.526012	0.526012	0.526012	0.526012	0.526012	0.526012	0.526012	0	0	0	0	0	0	0	0	0.526012	0.526012	0.526012	0.526012	0.526012	1.57803	1.57803	1.57803	1.05202	1.05202	1.05202	1.57803	1.57803	0.526012	0.526012	0.526012	1.05202	1.05202	1.05202	1.05202	2.10405
chr19-176	1.05202	1.05202	1.05202	2.63006	3.15607	3.68208	3.68208	4.20809	3.68208	3.68208	4.7341	3.68208	2.63006	3.15607	3.68208	3.68208	3.68208	3.68208	2.10405	1.57803	1.57803	1.57803	1.05202	0.526012	1.05202	1.05202	1.05202	1.05202	1.57803	1.57803	1.57803	1.57803	1.57803	1.57803	2.10405	2.10405	1.57803	1.57803	1.57803	1.57803	1.05202	1.05202	0.526012	0.526012	0.526012	2.22045e-16	2.22045e-16	0.526012	0.526012
chr6-386	2.10405	2.10405	1.57803	1.57803	2.10405	2.10405	2.10405	1.05202	1.05202	1.05202	1.05202	0.526012	0.526012	0.526012	0.526012	0.526012	0.526012	0.526012	0.526012	0.526012	0	0	0	0	0	0	0	0.526012	0.526012	0.526012	1.57803	1.57803	2.10405	2.63006	3.15607	3.15607	3.68208	4.20809	3.68208	4.7341	4.20809	3.68208	3.15607	2.63006	2.10405	1.57803	1.05202	0.526012	0.526012
chr2-395	0.526012	0.526012	0.526012	0.526012	0.526012	0.526012	0.526012	0.526012	0	0	0	0	0	0	0	0	0	0	0.526012	0.526012	0.526012	0.526012	0.526012	0.526012	1.05202	1.05202	0.526012	1.05202	1.05202	1.05202	1.05202	1.05202	0.526012	0.526012	0.526012	0	0.526012	0.526012	0.526012	0.526012	0.526012	0.526012	1.05202	1.05202	0.526012	0.526012	0.526012	0.526012	0.526012
chr2-465	0	0	0	0	0	0	0.526012	0.526012	0.526012	1.05202	1.05202	1.05202	1.05202	1.05202	0.526012	0.526012	0.526012	0	0	0	0	0	0.526012	0.526012	0.526012	0.526012	0.526012	0.526012	0.526012	0.526012	0	0	0	0	0.526012	0.526012	0.526012	0.526012	0.526012	0.526012	0.526012	0.526012	0	0	0	0	0	0	0
chr9-514	0	0	0	0	0	0.526012	0.526012	0.526012	0.526012	0.526012	0.526012	0.526012	0.526012	0.526012	0.526012	0.526012	0.526012	0.526012	0.526012	0.526012	0	0	0	0	0	0	0	0	0	0	0	0	0.526012	0.526012	0.526012	0.526012	0.526012	0.526012	1.05202	1.57803	1.57803	1.57803	1.57803	1.57803	1.57803	1.57803	1.05202	0.526012	0.526012
chr2-730	0	1.05202	1.05202	1.05202	1.05202	1.05202	1.05202	0.526012	0.526012	0	0	0	0	0	0	0	0	0	0.526012	0.526012	0.526012	0.526012	0.526012	0.526012	0.526012	1.05202	0.526012	0.526012	1.05202	1.05202	1.05202	2.63006	2.63006	2.63006	2.63006	2.63006	2.10405	2.10405	2.63006	1.57803	2.10405	1.57803	2.10405	2.63006	2.63006	3.15607	4.20809	3.15607	4.20809
chr2-625	0	0	0.526012	0	0	0	0.526012	0.526012	0.526012	0.526012	0.526012	1.05202	1.57803	1.57803	1.05202	1.57803	2.63006	2.63006	2.63006	3.15607	2.63006	2.63006	2.63006	1.57803	1.05202	1.05202	1.05202	2.22045e-16	2.22045e-16	2.22045e-16	2.22045e-16	2.22045e-16	2.22045e-16	2.22045e-16	2.22045e-16	2.22045e-16	2.22045e-16	2.22045e-16	2.22045e-16	2.22045e-16	2.22045e-16	2.22045e-16	2.22045e-16	2.22045e-16	0.526012	0.526012	1.05202	1.57803	2.10405
chr6-235	0.526012	1.05202	1.05202	1.57803	1.57803	1.57803	1.05202	1.05202	1.05202	0.526012	0.526012	0.526012	0.526012	1.05202	1.05202	1.05202	1.05202	1.05202	1.05202	0.526012	0.526012	0.526012	1.05202	1.57803	1.57803	1.57803	1.57803	1.57803	1.57803	1.05202	-2.22045e-16	-2.22045e-16	-2.22045e-16	-2.22045e-16	-2.22045e-16	-2.22045e-16	0.526012	0.526012	0.526012	0.526012	0.526012	0.526012	0.526012	0.526012	-2.22045e-16	-2.22045e-16	0.526012	0.526012	0.526012
chr6-755	0	0	0	0	0	0	0	0	0	0	0	0	0	0	0	0	0	0	0	0	0	0	0	0	0	0	0	0	0	0	0	0.526012	0.526012	0.526012	0.526012	0.526012	0.526012	0.526012	0.526012	0	0	0.526012	0.526012	0.526012	0.526012	0.526012	1.05202	1.05202	0.526012
chr6-173	0	0	0	2.10405	1.57803	1.57803	1.57803	1.05202	1.05202	1.57803	1.57803	2.63006	2.63006	3.68208	3.15607	2.63006	2.63006	2.10405	1.57803	1.05202	1.05202	0.526012	0.526012	0.526012	1.05202	1.57803	1.57803	1.57803	1.57803	1.57803	2.10405	2.10405	1.57803	1.05202	1.05202	1.05202	1.05202	1.05202	0.526012	0.526012	0.526012	0.526012	1.05202	1.05202	1.05202	0.526012	0.526012	0.526012	0.526012
chr7-188	0	1.05202	1.05202	1.05202	0.526012	1.05202	0.526012	0.526012	0.526012	0.526012	1.05202	1.05202	1.05202	0.526012	0.526012	0.526012	0.526012	0.526012	0	0	0.526012	0.526012	0.526012	1.05202	1.57803	1.57803	1.57803	2.10405	1.57803	1.57803	2.10405	1.57803	1.05202	1.57803	1.57803	1.05202	1.05202	0.526012	0.526012	0.526012	1.05202	0.526012	1.05202	1.05202	1.05202	1.05202	1.57803	1.57803	1.05202
chr13-105	0	0	0	0	0	0	0	0	0	0	0.526012	0.526012	0.526012	0.526012	1.05202	1.05202	1.05202	1.05202	0.526012	0.526012	1.05202	1.05202	0.526012	0.526012	1.05202	1.57803	1.57803	1.57803	1.05202	1.05202	1.57803	1.57803	1.05202	1.05202	1.57803	1.57803	1.57803	2.63006	2.10405	2.10405	2.10405	1.57803	2.10405	2.10405	2.63006	1.57803	1.57803	1.57803	2.10405
chr6-1004	0	0	1.57803	1.05202	1.05202	0.526012	0.526012	-2.22045e-16	-2.22045e-16	-2.22045e-16	-2.22045e-16	-2.22045e-16	-2.22045e-16	-2.22045e-16	-2.22045e-16	-2.22045e-16	-2.22045e-16	-2.22045e-16	-2.22045e-16	0.526012	1.05202	1.57803	2.10405	2.10405	2.63006	2.63006	3.15607	3.15607	3.15607	2.63006	2.10405	2.10405	1.57803	1.57803	1.57803	1.05202	0.526012	0.526012	0.526012	0.526012	0.526012	1.05202	1.05202	1.57803	2.10405	2.63006	2.63006	2.63006	3.15607
chr10-124	1.05202	1.05202	1.05202	1.57803	1.57803	1.57803	1.05202	0.526012	1.05202	1.05202	1.05202	0.526012	0.526012	0.526012	0.526012	0.526012	-2.22045e-16	0.526012	1.05202	1.57803	1.57803	1.57803	1.57803	1.57803	1.57803	1.05202	1.05202	0.526012	0.526012	1.05202	1.05202	1.05202	1.05202	1.05202	0.526012	0.526012	0.526012	-2.22045e-16	0.526012	1.57803	1.57803	1.57803	1.57803	2.10405	2.10405	2.10405	1.57803	0.526012	1.05202
chr16-476	0	0	0	0	0	0	0	0	0	0	0	0	0	0	0	0	0	0	0.526012	0.526012	0.526012	0.526012	0.526012	0.526012	0.526012	0	0	0	0	0	0	0	0	0	0	0	0	0	0.526012	1.05202	1.05202	1.05202	1.57803	2.10405	2.10405	2.10405	1.05202	1.05202	1.57803
chr4-242	0	0	0	1.05202	-2.22045e-16	0.526012	0.526012	0.526012	0.526012	0.526012	0.526012	0.526012	0.526012	-2.22045e-16	-2.22045e-16	-2.22045e-16	-2.22045e-16	0.526012	0.526012	0.526012	0.526012	1.57803	1.57803	1.57803	1.57803	1.05202	1.57803	1.57803	1.05202	0.526012	0.526012	0.526012	0.526012	1.05202	1.05202	1.05202	1.05202	1.57803	2.10405	2.10405	2.10405	1.05202	1.05202	1.05202	1.05202	0.526012	0	0.526012	0.526012
chr5-144	0	0	0	0	0	0	0	0	0	0	0	0.526012	0.526012	0.526012	1.05202	1.05202	1.05202	1.05202	1.05202	0.526012	0.526012	0.526012	0	0	0	0.526012	1.05202	1.05202	1.05202	1.05202	1.05202	1.05202	1.05202	0.526012	0	0	0	0	0	0	0	1.05202	1.05202	2.10405	3.68208	5.26012	6.31214	7.89017	8.41618
chr13-304	0.526012	1.05202	1.05202	1.05202	1.05202	1.57803	1.57803	1.57803	1.57803	1.57803	2.10405	3.15607	3.68208	4.20809	5.26012	5.78613	9.46821	14.7283	18.4104	21.0405	22.0925	22.0925	21.5665	22.0925	21.0405	16.8324	14.2023	11.0462	11.0462	10.5202	10.5202	9.46821	6.83815	5.78613	4.7341	4.20809	3.15607	2.63006	2.63006	2.10405	2.63006	2.10405	2.10405	2.10405	2.10405	2.10405	1.05202	1.05202	1.05202
chr6-811	0.526012	0.526012	0.526012	-2.22045e-16	-2.22045e-16	1.05202	1.05202	1.05202	1.05202	1.05202	1.05202	1.05202	1.05202	-2.22045e-16	-2.22045e-16	-2.22045e-16	0.526012	0.526012	0.526012	0.526012	0.526012	0.526012	1.05202	1.05202	0.526012	0.526012	0.526012	0.526012	0.526012	0.526012	-2.22045e-16	-2.22045e-16	-2.22045e-16	-2.22045e-16	1.05202	1.05202	2.10405	2.63006	2.63006	2.63006	2.63006	2.63006	2.10405	1.57803	1.05202	1.05202	1.05202	1.05202	1.57803
chr2-384	0.526012	0.526012	1.05202	1.05202	1.57803	1.57803	1.57803	1.57803	1.05202	1.05202	0.526012	1.05202	0.526012	0.526012	0.526012	0.526012	0.526012	0.526012	0.526012	0.526012	0.526012	0.526012	0.526012	0.526012	0.526012	0.526012	1.05202	1.05202	1.05202	1.05202	1.05202	1.57803	2.63006	2.63006	2.63006	3.15607	4.20809	4.7341	5.26012	5.78613	5.26012	5.26012	5.26012	4.20809	4.20809	3.68208	3.15607	2.10405	2.10405
chr4-454	0	1.05202	0.526012	0.526012	0.526012	0.526012	0.526012	1.05202	1.05202	0.526012	0.526012	1.05202	1.57803	1.57803	1.05202	1.57803	1.57803	2.10405	2.63006	2.10405	1.57803	1.57803	1.57803	1.05202	1.05202	0.526012	-2.22045e-16	-2.22045e-16	0.526012	0.526012	0.526012	1.05202	1.05202	1.05202	1.05202	1.57803	1.05202	1.05202	1.57803	1.57803	1.57803	1.57803	1.57803	1.57803	1.57803	1.57803	1.57803	1.57803	1.57803
chr12-238	0	0	0	0	0	0	0	0	0	0	0	0	0	0	0	0	0	0	0	0	0	0.526012	0.526012	0.526012	0.526012	0.526012	0.526012	0.526012	0.526012	0	0	0	0	0	0	0	0	0	0	0	0	0	0	0	0	0.526012	0.526012	0.526012	0.526012
chr6-437	0.526012	1.05202	1.05202	1.05202	1.05202	1.05202	1.05202	1.05202	0.526012	0	0	0	0.526012	0.526012	0.526012	0.526012	0.526012	1.05202	1.57803	2.10405	1.57803	2.10405	2.10405	2.10405	2.10405	1.57803	1.05202	1.05202	1.57803	1.05202	1.57803	1.57803	1.57803	1.57803	1.57803	1.05202	2.63006	2.63006	3.15607	3.15607	3.15607	3.15607	3.15607	3.15607	1.05202	0.526012	-2.22045e-16	-2.22045e-16	-2.22045e-16
chr2-806	0	0	0	0	0	0	0	0	0	0	0	0.526012	0.526012	0.526012	0.526012	0.526012	0.526012	0.526012	0.526012	0	0	0.526012	0.526012	0.526012	0.526012	0.526012	0.526012	0.526012	0.526012	0	0	0	0	0	0	0	0.526012	0.526012	0.526012	0.526012	0.526012	0.526012	0.526012	0.526012	0	0	0	0	0
chr11-241	0	0	0	0	0	0	0	0.526012	0.526012	0.526012	0.526012	0.526012	0.526012	0.526012	0.526012	1.05202	1.05202	1.05202	1.05202	1.05202	1.57803	1.57803	1.05202	1.05202	1.05202	1.05202	1.05202	1.05202	1.05202	1.05202	1.05202	1.57803	1.57803	1.57803	2.10405	3.15607	2.63006	2.63006	2.63006	1.57803	1.57803	1.05202	1.05202	-2.22045e-16	-2.22045e-16	-2.22045e-16	-2.22045e-16	-2.22045e-16	0.526012
chr19-208	0	0	1.57803	1.57803	1.57803	1.57803	1.57803	1.57803	1.57803	1.57803	1.05202	1.05202	1.05202	0.526012	-2.22045e-16	-2.22045e-16	-2.22045e-16	-2.22045e-16	-2.22045e-16	0.526012	0.526012	0.526012	1.05202	1.05202	1.05202	1.05202	1.05202	0.526012	0.526012	0.526012	-2.22045e-16	-2.22045e-16	0.526012	0.526012	0.526012	0.526012	0.526012	0.526012	1.05202	1.05202	0.526012	0.526012	0.526012	0.526012	0.526012	1.05202	0.526012	0.526012	0.526012
chr2-134	0	0	1.05202	1.05202	1.05202	0.526012	0.526012	0.526012	0.526012	1.05202	0.526012	0.526012	1.05202	1.05202	1.05202	1.57803	1.57803	1.05202	1.05202	1.05202	0.526012	0.526012	0.526012	-2.22045e-16	-2.22045e-16	-2.22045e-16	-2.22045e-16	-2.22045e-16	-2.22045e-16	-2.22045e-16	-2.22045e-16	-2.22045e-16	-2.22045e-16	-2.22045e-16	-2.22045e-16	-2.22045e-16	-2.22045e-16	-2.22045e-16	-2.22045e-16	-2.22045e-16	-2.22045e-16	-2.22045e-16	-2.22045e-16	-2.22045e-16	-2.22045e-16	-2.22045e-16	-2.22045e-16	-2.22045e-16	-2.22045e-16
chr19-60	0	0	1.05202	1.57803	2.10405	2.10405	1.57803	1.57803	2.10405	2.63006	2.10405	2.10405	1.57803	1.57803	1.57803	1.57803	1.05202	0.526012	0.526012	-2.22045e-16	0.526012	0.526012	0.526012	1.05202	1.05202	1.57803	1.57803	1.57803	2.10405	2.63006	2.63006	4.20809	5.26012	5.78613	5.78613	5.78613	4.7341	4.7341	5.26012	3.15607	2.10405	1.05202	2.10405	2.10405	2.10405	2.10405	2.10405	2.10405	2.10405
chr6-292	0	0	0.526012	0.526012	0.526012	0.526012	0.526012	0.526012	0.526012	0.526012	0	0	0	0	0	0	0	0	0	0	0	0	0	0	0.526012	0.526012	0.526012	0.526012	0.526012	0.526012	0.526012	0.526012	0	0.526012	0.526012	0.526012	0.526012	1.05202	1.05202	1.05202	1.05202	0.526012	0.526012	0.526012	0.526012	0	0.526012	0.526012	0.526012
chr10-261	0	0	0	0	0	0	0	0	0	0	0	0	0	0	0	0	0	0	0	0	0	0	0	0	0	0	0	0	0.526012	0.526012	0.526012	0.526012	1.05202	1.05202	1.05202	1.05202	0.526012	0.526012	0.526012	0	0	0	0	0	0	0	0	0	0
chr7-109	0	0	0	0	0	0	0	0	0	0	0	0	0	0	0	0	0	0	1.05202	1.05202	1.05202	1.05202	1.05202	1.05202	1.05202	1.05202	-2.22045e-16	-2.22045e-16	-2.22045e-16	-2.22045e-16	-2.22045e-16	-2.22045e-16	-2.22045e-16	-2.22045e-16	-2.22045e-16	1.05202	1.05202	1.05202	1.57803	1.57803	1.57803	1.57803	1.57803	1.05202	1.05202	1.05202	0.526012	0.526012	0.526012
chr18-41	1.05202	1.57803	1.57803	1.57803	1.57803	1.57803	1.05202	0.526012	0.526012	-2.22045e-16	-2.22045e-16	-2.22045e-16	-2.22045e-16	-2.22045e-16	-2.22045e-16	0.526012	0.526012	0.526012	0.526012	0.526012	1.05202	1.57803	2.63006	2.63006	3.15607	4.20809	5.78613	7.36416	7.36416	7.36416	6.83815	7.89017	9.46821	8.9422	7.89017	6.83815	7.36416	7.36416	6.31214	5.78613	3.68208	3.15607	2.63006	3.15607	2.10405	2.10405	2.63006	4.7341	5.78613
chr2-375	5.78613	6.83815	5.78613	5.78613	4.7341	4.20809	4.20809	4.20809	3.15607	2.63006	2.63006	2.10405	2.10405	2.10405	1.57803	1.57803	2.63006	3.15607	4.20809	4.20809	3.68208	3.15607	3.68208	3.15607	2.63006	2.10405	1.05202	1.05202	1.57803	1.05202	1.05202	1.05202	0.526012	0.526012	0.526012	0.526012	-2.44249e-15	-2.44249e-15	0.526012	0.526012	0.526012	0.526012	1.05202	1.57803	1.57803	2.10405	1.57803	3.68208	3.68208
chr4-10	4.7341	4.7341	4.20809	3.68208	2.63006	2.63006	2.63006	2.10405	1.57803	1.57803	2.10405	2.63006	3.15607	2.10405	1.57803	1.57803	2.10405	2.10405	1.57803	1.05202	1.05202	1.05202	1.57803	2.63006	2.10405	2.10405	2.10405	2.10405	2.10405	2.10405	2.10405	1.57803	1.57803	1.57803	1.57803	1.57803	1.05202	1.05202	0.526012	-2.22045e-16	-2.22045e-16	0.526012	0.526012	0.526012	0.526012	0.526012	0.526012	0.526012	0.526012
chr4-116	0	0	0	0.526012	0.526012	0.526012	1.05202	1.05202	1.05202	1.05202	1.05202	0.526012	0.526012	0.526012	0.526012	0.526012	0.526012	0.526012	0.526012	0.526012	0.526012	0	0	0	0	0	0	0	0	0	0	0	0	0	0	0	0	0	0	0.526012	0.526012	0.526012	0.526012	0.526012	0.526012	1.05202	1.05202	0.526012	0.526012
chr7-245	0	1.05202	1.05202	1.05202	1.05202	1.57803	1.57803	1.57803	1.57803	1.05202	1.05202	1.05202	0.526012	-2.22045e-16	-2.22045e-16	-2.22045e-16	-2.22045e-16	-2.22045e-16	-2.22045e-16	-2.22045e-16	-2.22045e-16	-2.22045e-16	-2.22045e-16	-2.22045e-16	-2.22045e-16	-2.22045e-16	0.526012	0.526012	1.57803	2.10405	2.10405	2.10405	2.10405	2.10405	2.10405	2.10405	1.05202	0.526012	0.526012	0.526012	0.526012	0.526012	0	0	0	0	0	0	0
chr5-348	0	0	0	0.526012	0.526012	0.526012	0.526012	1.57803	1.57803	1.57803	1.57803	1.05202	1.57803	1.57803	1.57803	1.05202	1.05202	1.05202	1.57803	2.10405	1.57803	1.57803	1.57803	1.05202	1.05202	1.05202	-2.22045e-16	-2.22045e-16	-2.22045e-16	0.526012	0.526012	1.05202	1.05202	1.05202	1.57803	1.57803	1.57803	1.05202	1.05202	0.526012	0.526012	0.526012	0.526012	1.57803	2.10405	4.20809	4.20809	6.31214	8.9422
chr8-745	0	0	0	0	1.05202	1.05202	0.526012	0.526012	1.05202	1.05202	1.05202	1.05202	0.526012	0.526012	1.05202	1.05202	0.526012	0.526012	0.526012	0.526012	0.526012	0.526012	0	0	0	0	0	0	0	0	0	0	0.526012	0.526012	0.526012	0.526012	0.526012	0.526012	0.526012	0.526012	0	0	0	0.526012	0.526012	0.526012	0.526012	0.526012	0.526012
chr17-272	0	0.526012	0.526012	-2.22045e-16	0.526012	0.526012	0.526012	0.526012	0.526012	0.526012	0.526012	1.05202	0.526012	1.05202	1.57803	1.57803	1.57803	2.10405	2.10405	1.57803	2.10405	1.57803	1.05202	1.05202	1.05202	0.526012	0.526012	-2.22045e-16	-2.22045e-16	-2.22045e-16	-2.22045e-16	0.526012	0.526012	0.526012	1.05202	1.05202	1.05202	1.05202	0.526012	0.526012	0.526012	0.526012	-2.22045e-16	0.526012	0.526012	0.526012	0.526012	1.57803	1.57803
chr13-224	4.7341	4.7341	3.68208	2.63006	2.63006	2.10405	2.10405	1.05202	0.526012	0	0	0	1.05202	1.05202	2.10405	2.10405	3.15607	3.15607	3.15607	3.15607	2.10405	2.10405	2.10405	3.15607	2.10405	2.10405	2.10405	2.10405	2.63006	2.10405	1.57803	1.05202	1.05202	2.63006	2.63006	2.63006	3.15607	3.15607	2.63006	2.63006	3.15607	1.57803	1.57803	1.57803	0.526012	0.526012	0.526012	1.57803	1.05202
chr5-777	2.63006	3.15607	5.26012	6.83815	7.36416	8.9422	8.9422	9.99422	10.5202	8.9422	7.36416	5.78613	5.26012	3.15607	3.15607	2.10405	1.57803	1.57803	1.57803	1.57803	1.05202	1.05202	0.526012	0.526012	0.526012	0.526012	0.526012	0.526012	0.526012	0.526012	0.526012	2.22045e-16	0.526012	0.526012	0.526012	0.526012	0.526012	1.05202	1.05202	2.10405	1.57803	1.57803	1.57803	1.57803	1.57803	1.05202	1.05202	2.22045e-16	0.526012
chr10-247	0	0	0	0	0	0	0	0	0	0	0	0	0	0	0	0	0	0	0	0	0	0	0	0	0	0	0	0	0	0	0	0	0	0	0	0	0	1.05202	1.05202	1.57803	1.57803	1.57803	1.57803	1.57803	1.05202	0.526012	0.526012	-2.22045e-16	-2.22045e-16
chr8-584	0	0	0	0	0.526012	0.526012	0.526012	0.526012	0.526012	0.526012	0.526012	0.526012	0	0	1.05202	2.10405	2.10405	2.63006	4.20809	4.20809	6.31214	8.9422	8.9422	8.41618	9.46821	9.46821	9.99422	11.0462	8.9422	6.31214	5.26012	4.7341	4.7341	5.26012	3.68208	3.15607	3.68208	3.68208	4.20809	4.20809	3.15607	2.63006	2.10405	1.57803	1.05202	1.05202	1.57803	1.05202	1.05202
chr4-330	0.526012	0.526012	0.526012	0.526012	1.11022e-16	0.526012	0.526012	1.05202	1.05202	1.57803	1.57803	2.10405	2.10405	2.10405	2.10405	1.57803	1.57803	1.05202	1.05202	0.526012	0.526012	0.526012	0.526012	0.526012	1.05202	1.05202	1.05202	1.05202	0.526012	0.526012	0.526012	0.526012	2.22045e-16	2.22045e-16	2.22045e-16	2.22045e-16	1.57803	2.10405	2.10405	2.10405	2.10405	3.15607	3.68208	3.15607	2.10405	1.57803	1.57803	1.57803	1.57803
chr6-10	0	0	0	0	0	0	0	0	0	0	0	0	0	0	0	0	0	0	0	0	0	0	0	0	0	0	0.526012	0.526012	0.526012	1.05202	1.05202	1.05202	1.05202	1.05202	0.526012	0.526012	0.526012	0	0	0	0	0	0	0	0	0	0	0	0.526012
chr17-329	0	0	0	0	0	0	0.526012	0.526012	0.526012	0.526012	0.526012	0.526012	0.526012	0.526012	0	0	0	0	0	0	0	0	0	0	0	0	0	0	0	0	0	0	0	0	0	0	0.526012	0.526012	0.526012	0.526012	0.526012	0.526012	1.05202	1.05202	0.526012	1.05202	1.05202	2.10405	2.10405
chr16-490	0	0	0.526012	0.526012	0.526012	0.526012	0.526012	0.526012	0.526012	0	0	0.526012	0.526012	0.526012	0.526012	0.526012	0.526012	1.05202	1.05202	0.526012	0.526012	0.526012	0.526012	0.526012	0.526012	0	0.526012	0.526012	0.526012	0.526012	0.526012	0.526012	0.526012	1.05202	0.526012	0.526012	0.526012	1.05202	1.05202	1.05202	1.05202	0.526012	0.526012	0.526012	0.526012	0	0	0.526012	0.526012
chr8-181	0	0	0.526012	0.526012	1.05202	1.05202	1.05202	1.05202	2.10405	2.10405	1.57803	1.57803	1.05202	1.05202	1.05202	1.05202	-2.22045e-16	-2.22045e-16	-2.22045e-16	-2.22045e-16	-2.22045e-16	-2.22045e-16	-2.22045e-16	-2.22045e-16	-2.22045e-16	-2.22045e-16	-2.22045e-16	-2.22045e-16	-2.22045e-16	-2.22045e-16	-2.22045e-16	-2.22045e-16	-2.22045e-16	-2.22045e-16	-2.22045e-16	-2.22045e-16	0.526012	0.526012	0.526012	0.526012	1.05202	1.57803	1.57803	1.05202	1.05202	1.57803	1.57803	1.57803	1.05202
chr18-378	1.05202	0.526012	0.526012	0.526012	-2.22045e-16	-2.22045e-16	-2.22045e-16	-2.22045e-16	-2.22045e-16	-2.22045e-16	-2.22045e-16	-2.22045e-16	-2.22045e-16	-2.22045e-16	-2.22045e-16	-2.22045e-16	-2.22045e-16	-2.22045e-16	-2.22045e-16	-2.22045e-16	-2.22045e-16	-2.22045e-16	-2.22045e-16	-2.22045e-16	-2.22045e-16	-2.22045e-16	-2.22045e-16	-2.22045e-16	-2.22045e-16	-2.22045e-16	0.526012	0.526012	0.526012	0.526012	0.526012	0.526012	0.526012	0.526012	-2.22045e-16	-2.22045e-16	-2.22045e-16	-2.22045e-16	-2.22045e-16	-2.22045e-16	-2.22045e-16	-2.22045e-16	-2.22045e-16	-2.22045e-16	-2.22045e-16
chr10-452	0	1.05202	1.05202	1.05202	1.05202	0.526012	0.526012	0.526012	1.05202	0.526012	0.526012	0.526012	0.526012	0.526012	1.05202	1.57803	1.57803	1.57803	1.57803	1.57803	1.57803	1.57803	1.05202	0.526012	-2.22045e-16	-2.22045e-16	-2.22045e-16	-2.22045e-16	-2.22045e-16	-2.22045e-16	0.526012	1.05202	1.57803	1.57803	2.10405	2.10405	2.10405	2.63006	2.10405	1.57803	1.05202	1.05202	0.526012	0.526012	0.526012	0.526012	0.526012	0.526012	0.526012
chr18-107	3.15607	3.68208	3.68208	5.26012	6.31214	7.36416	9.46821	12.6243	14.2023	15.2543	14.7283	13.6763	13.6763	12.6243	10.5202	7.36416	5.78613	3.15607	2.63006	2.10405	1.05202	1.57803	2.10405	2.63006	2.10405	3.15607	5.78613	6.31214	8.41618	11.0462	12.6243	16.8324	22.0925	24.1965	24.7225	28.4046	28.9306	26.8266	25.2486	21.0405	15.7803	12.0983	10.5202	7.89017	5.26012	5.26012	4.20809	3.15607	3.15607
chr10-216	0	0	0	0	2.10405	1.57803	1.05202	0.526012	0.526012	0.526012	0.526012	0.526012	0.526012	0.526012	0.526012	0.526012	0.526012	0.526012	1.05202	1.05202	0.526012	0.526012	0.526012	0.526012	1.05202	1.05202	1.57803	1.57803	1.57803	1.57803	1.57803	1.57803	1.57803	1.57803	1.05202	1.57803	1.57803	2.10405	2.10405	2.10405	2.10405	2.10405	1.57803	1.05202	1.05202	0.526012	2.10405	2.10405	2.63006
chr18-62	1.57803	1.57803	1.57803	1.05202	1.05202	1.05202	0.526012	0.526012	0.526012	1.05202	1.05202	1.05202	1.57803	1.57803	1.57803	1.57803	2.10405	2.63006	2.63006	2.10405	1.57803	1.57803	1.57803	1.57803	1.05202	-2.22045e-16	-2.22045e-16	-2.22045e-16	-2.22045e-16	-2.22045e-16	-2.22045e-16	-2.22045e-16	-2.22045e-16	-2.22045e-16	-2.22045e-16	-2.22045e-16	-2.22045e-16	-2.22045e-16	-2.22045e-16	-2.22045e-16	-2.22045e-16	-2.22045e-16	-2.22045e-16	-2.22045e-16	-2.22045e-16	-2.22045e-16	-2.22045e-16	-2.22045e-16	-2.22045e-16
chr6-432	0	0.526012	0.526012	0.526012	0.526012	1.05202	1.05202	1.05202	1.57803	1.57803	2.10405	2.63006	2.63006	2.10405	2.63006	3.15607	3.15607	3.68208	3.15607	3.15607	3.68208	3.68208	3.15607	2.63006	3.15607	2.63006	2.63006	2.63006	2.10405	2.10405	2.10405	2.10405	1.05202	0.526012	0.526012	0.526012	1.05202	1.05202	1.05202	1.57803	1.57803	1.57803	1.05202	1.05202	0.526012	0.526012	0.526012	-2.22045e-16	-2.22045e-16
chr13-199	1.57803	2.10405	2.10405	2.10405	2.10405	2.10405	1.57803	1.57803	1.05202	0.526012	0.526012	0.526012	0.526012	0.526012	0.526012	0.526012	1.05202	1.05202	1.05202	1.57803	1.05202	1.05202	1.05202	1.05202	1.05202	1.05202	1.05202	0.526012	0.526012	0.526012	1.05202	1.05202	0.526012	0.526012	1.05202	1.57803	1.57803	1.57803	1.05202	1.05202	1.05202	1.05202	0.526012	-2.22045e-16	-2.22045e-16	-2.22045e-16	0.526012	0.526012	0.526012
chr17-192	1.57803	1.57803	1.57803	1.57803	1.57803	1.57803	1.57803	0.526012	-1.11022e-16	-1.11022e-16	0.526012	0.526012	0.526012	1.05202	1.57803	2.63006	4.20809	5.78613	6.31214	7.89017	9.46821	9.46821	9.99422	9.46821	8.41618	7.89017	6.83815	6.83815	6.31214	5.78613	4.7341	4.20809	3.68208	3.68208	4.7341	2.63006	2.10405	2.10405	2.10405	2.10405	2.10405	1.05202	4.44089e-16	4.44089e-16	0.526012	0.526012	0.526012	0.526012	0.526012
chr18-148	2.63006	2.63006	3.15607	3.15607	2.63006	2.63006	1.57803	1.05202	0.526012	0.526012	2.22045e-16	0.526012	0.526012	0.526012	0.526012	0.526012	1.05202	1.05202	1.57803	1.05202	1.57803	2.10405	3.15607	4.20809	4.20809	5.26012	4.7341	6.31214	8.41618	10.5202	13.6763	17.3584	21.5665	26.3006	29.9827	31.5607	31.5607	29.9827	25.2486	22.0925	16.3064	11.0462	7.89017	4.7341	3.15607	3.15607	2.10405	2.10405	2.10405
chr12-563	0	0	0	0	0	0	0	0	0	0	0	0	0	0	0	0	0	0.526012	0.526012	0.526012	0.526012	0.526012	0.526012	0.526012	0.526012	0	0	0	0	0	0	0	0	0	0	0	0	0	0	0	0	0	0	0	0	0	0	0	0
chr9-217	0	0	0	0	0	0	0	0	0	0	0	0.526012	0.526012	0.526012	0.526012	1.05202	1.05202	1.05202	1.05202	1.05202	1.05202	1.05202	1.05202	0.526012	0.526012	0.526012	0.526012	0	0	0	0	0	0	0	0.526012	2.10405	3.15607	3.15607	3.15607	3.68208	3.68208	3.68208	3.68208	2.10405	1.05202	1.57803	1.57803	1.05202	1.05202
chr6-509	0	0	0	0	0	0	0	0	0	0.526012	0.526012	0.526012	0.526012	0.526012	0.526012	1.05202	1.05202	0.526012	0.526012	0.526012	0.526012	1.05202	1.05202	0.526012	1.05202	1.05202	1.05202	1.05202	1.05202	0.526012	0.526012	0	0	1.05202	1.05202	1.05202	1.05202	1.05202	1.05202	1.05202	1.05202	0.526012	0.526012	0.526012	0.526012	0.526012	0.526012	0.526012	0.526012
chr7-681	0	1.57803	1.57803	1.57803	1.57803	1.57803	1.57803	1.05202	1.57803	1.05202	1.05202	1.05202	1.05202	1.57803	1.57803	1.05202	1.05202	1.05202	1.05202	0.526012	1.05202	0.526012	0.526012	0.526012	1.05202	1.05202	1.57803	1.57803	1.57803	2.10405	2.10405	2.10405	2.10405	2.63006	2.10405	2.63006	1.57803	2.10405	2.10405	2.10405	1.57803	1.05202	1.05202	1.05202	1.57803	1.57803	1.57803	1.57803	1.57803
chrX-80	0	0	0	0	0	0	0	0	0	0.526012	0.526012	0.526012	0.526012	0.526012	1.05202	1.05202	2.10405	2.10405	3.15607	4.7341	4.7341	4.7341	4.20809	4.7341	3.68208	3.15607	2.63006	1.57803	1.57803	1.57803	1.57803	1.05202	1.05202	1.05202	0.526012	-6.66134e-16	0.526012	1.05202	1.05202	1.05202	1.05202	2.10405	2.10405	2.63006	2.10405	2.10405	2.10405	2.63006	2.63006
chr13-405	0	1.05202	1.05202	1.05202	1.57803	1.05202	1.05202	1.05202	1.05202	1.05202	1.05202	1.57803	1.05202	1.05202	1.05202	1.05202	1.05202	0.526012	0.526012	-2.22045e-16	-2.22045e-16	-2.22045e-16	-2.22045e-16	-2.22045e-16	-2.22045e-16	-2.22045e-16	-2.22045e-16	-2.22045e-16	-2.22045e-16	-2.22045e-16	-2.22045e-16	0.526012	0.526012	0.526012	0.526012	0.526012	0.526012	0.526012	0.526012	-2.22045e-16	-2.22045e-16	-2.22045e-16	-2.22045e-16	-2.22045e-16	-2.22045e-16	-2.22045e-16	-2.22045e-16	-2.22045e-16	-2.22045e-16
chr7-576	0	0	0	0	0.526012	0.526012	1.57803	1.57803	1.57803	1.57803	1.57803	1.57803	1.05202	1.05202	-2.22045e-16	-2.22045e-16	1.05202	1.05202	1.05202	1.05202	1.05202	1.05202	1.05202	1.05202	0.526012	1.05202	1.57803	1.57803	1.57803	1.57803	1.57803	1.57803	1.05202	0.526012	-2.22045e-16	-2.22045e-16	-2.22045e-16	0.526012	0.526012	1.05202	1.05202	1.05202	1.05202	1.05202	0.526012	1.05202	1.05202	0.526012	0.526012
chr4-844	0	0	0	0	0.526012	0.526012	0.526012	0.526012	0.526012	0.526012	0.526012	0.526012	0	0	0	0	0	0	0	0	0	0	0	0	0	0	0	0	0	0	0	0	0	0.526012	1.05202	1.05202	1.05202	1.05202	1.05202	1.05202	1.05202	1.05202	0.526012	0.526012	0.526012	1.05202	1.05202	1.57803	2.10405
chr6-17	0	0	0.526012	0.526012	0.526012	0.526012	0.526012	0.526012	0.526012	0.526012	-2.22045e-16	-2.22045e-16	-2.22045e-16	-2.22045e-16	-2.22045e-16	-2.22045e-16	0.526012	0.526012	0.526012	0.526012	0.526012	0.526012	1.57803	1.57803	1.05202	1.05202	1.05202	1.05202	1.05202	1.05202	-2.22045e-16	-2.22045e-16	-2.22045e-16	-2.22045e-16	-2.22045e-16	0.526012	0.526012	1.05202	1.57803	2.10405	2.10405	2.10405	2.63006	2.10405	2.10405	1.57803	1.05202	0.526012	0.526012
chr13-80	0	0	0	0.526012	0.526012	0.526012	1.05202	1.05202	1.05202	1.05202	1.05202	1.05202	1.05202	1.05202	0.526012	0.526012	1.05202	1.57803	1.57803	2.10405	2.10405	2.10405	2.10405	2.10405	1.05202	1.57803	2.10405	1.05202	1.05202	1.05202	1.05202	1.05202	0.526012	0.526012	0	0	0.526012	0.526012	0.526012	1.05202	1.57803	1.57803	1.57803	1.57803	1.05202	1.05202	1.05202	0.526012	0.526012
chr2-99	5.26012	5.26012	5.26012	5.26012	5.78613	4.20809	4.20809	3.15607	2.63006	3.68208	3.68208	3.68208	3.15607	3.15607	3.15607	3.15607	3.15607	2.10405	1.05202	0.526012	1.05202	1.05202	1.57803	2.10405	2.10405	1.57803	2.10405	2.10405	1.57803	2.10405	1.57803	1.05202	1.57803	2.10405	1.57803	2.10405	2.63006	2.63006	3.68208	3.68208	3.15607	2.63006	2.63006	2.10405	1.57803	1.05202	-1.11022e-15	0.526012	0.526012
chr3-558	1.05202	1.57803	1.57803	1.57803	1.57803	1.57803	1.05202	1.05202	1.05202	0.526012	0.526012	0.526012	0.526012	0.526012	0.526012	0.526012	-2.22045e-16	-2.22045e-16	-2.22045e-16	-2.22045e-16	-2.22045e-16	-2.22045e-16	-2.22045e-16	-2.22045e-16	-2.22045e-16	-2.22045e-16	-2.22045e-16	-2.22045e-16	-2.22045e-16	-2.22045e-16	-2.22045e-16	-2.22045e-16	-2.22045e-16	0.526012	0.526012	0.526012	0.526012	1.05202	1.05202	1.05202	1.05202	0.526012	0.526012	0.526012	0.526012	-2.22045e-16	0.526012	0.526012	0.526012
chr14-308	0	0	0	1.57803	1.57803	1.57803	1.57803	1.05202	1.05202	1.05202	1.05202	0.526012	-2.22045e-16	-2.22045e-16	-2.22045e-16	-2.22045e-16	-2.22045e-16	0.526012	0.526012	0.526012	0.526012	0.526012	0.526012	0.526012	0.526012	0.526012	0.526012	0.526012	0.526012	1.05202	1.05202	1.57803	1.57803	1.05202	1.05202	1.57803	1.57803	1.05202	1.05202	0.526012	0.526012	0.526012	0.526012	-2.22045e-16	-2.22045e-16	-2.22045e-16	-2.22045e-16	0.526012	1.05202
chr10-402	0	0	0	0	0	0	0	0	0.526012	0.526012	0.526012	0.526012	0.526012	0.526012	0.526012	0.526012	0	0	0	0.526012	0.526012	0.526012	0.526012	0.526012	0.526012	0.526012	0.526012	0	0	0	0	0	0	0	0	0	0	0	0	0	0	0.526012	0.526012	0.526012	0.526012	1.05202	1.05202	1.05202	1.05202
chr14-280	1.05202	1.57803	1.05202	1.05202	1.05202	1.05202	1.05202	0.526012	0.526012	0.526012	0.526012	0.526012	0.526012	0.526012	0.526012	0.526012	1.05202	0.526012	1.05202	1.05202	1.57803	1.57803	1.57803	1.57803	1.57803	1.57803	1.05202	1.05202	0.526012	1.05202	1.57803	1.57803	1.57803	1.57803	1.57803	1.57803	1.57803	1.05202	0.526012	0.526012	-2.22045e-16	-2.22045e-16	-2.22045e-16	1.05202	1.57803	1.57803	1.57803	1.57803	1.57803
chr17-170	2.10405	2.10405	1.05202	1.05202	0	0.526012	0.526012	0.526012	1.05202	1.05202	1.57803	1.57803	2.10405	1.57803	1.57803	1.57803	1.05202	2.10405	1.57803	1.57803	1.57803	1.57803	1.57803	1.57803	1.57803	0.526012	1.05202	0.526012	0.526012	0.526012	1.05202	1.05202	1.05202	1.57803	1.05202	2.10405	2.63006	3.15607	3.15607	4.20809	4.7341	4.20809	3.68208	3.15607	3.15607	2.10405	2.63006	1.57803	1.05202
chr5-624	1.05202	1.05202	1.05202	1.05202	1.05202	1.05202	1.05202	1.57803	1.57803	1.57803	1.57803	1.57803	1.57803	1.57803	1.05202	0.526012	-2.22045e-16	-2.22045e-16	-2.22045e-16	-2.22045e-16	0.526012	0.526012	0.526012	0.526012	0.526012	0.526012	1.05202	1.05202	0.526012	0.526012	0.526012	1.57803	1.57803	1.57803	1.05202	1.05202	1.05202	1.05202	1.05202	-2.22045e-16	-2.22045e-16	-2.22045e-16	-2.22045e-16	0.526012	0.526012	0.526012	0.526012	0.526012	0.526012
chr1-936	0	0	0	0.526012	0.526012	0.526012	0.526012	0.526012	0.526012	0.526012	0.526012	0	0	0.526012	0.526012	0.526012	0.526012	0.526012	0.526012	0.526012	0.526012	0	0	0	0	0	0	0	0	0	0	0.526012	0.526012	1.05202	1.57803	1.57803	1.57803	2.10405	2.10405	1.57803	2.63006	3.68208	3.68208	5.78613	6.31214	5.78613	6.31214	6.83815	5.78613
chr16-3	0	1.05202	1.05202	1.05202	1.05202	0.526012	-2.22045e-16	0.526012	0.526012	0.526012	0.526012	0.526012	0.526012	0.526012	0.526012	-2.22045e-16	-2.22045e-16	-2.22045e-16	-2.22045e-16	0.526012	0.526012	0.526012	0.526012	0.526012	0.526012	1.05202	1.05202	1.05202	1.05202	1.05202	1.05202	2.10405	2.10405	1.57803	1.57803	1.05202	1.05202	1.05202	1.05202	-6.66134e-16	0.526012	0.526012	1.05202	1.05202	1.57803	1.57803	1.57803	1.57803	1.57803
chr3-466	10.5202	11.5723	11.0462	12.0983	11.0462	9.99422	7.89017	6.83815	4.7341	3.15607	3.68208	2.63006	2.10405	1.57803	1.57803	1.57803	1.57803	1.05202	0.526012	-1.11022e-15	0.526012	0.526012	0.526012	0.526012	0.526012	0.526012	1.05202	1.05202	0.526012	0.526012	1.05202	1.05202	1.05202	2.10405	2.63006	3.15607	3.68208	3.68208	3.68208	3.68208	4.20809	3.68208	3.15607	2.63006	2.10405	1.57803	2.63006	2.63006	3.15607
chr12-399	0	0	0	0.526012	1.05202	1.05202	1.05202	0.526012	0.526012	1.05202	1.05202	1.05202	0.526012	0.526012	0.526012	1.05202	1.05202	0.526012	0.526012	0.526012	1.05202	1.05202	1.05202	0.526012	0.526012	0.526012	0.526012	0.526012	0	0	0	0.526012	0.526012	0.526012	0.526012	1.57803	1.57803	1.57803	1.57803	1.57803	1.57803	2.10405	2.10405	1.05202	2.10405	2.10405	2.63006	2.63006	2.63006
chr17-240	0	0	0.526012	0.526012	0	0.526012	1.05202	1.05202	1.05202	1.05202	1.05202	1.57803	1.57803	1.05202	0.526012	0.526012	0.526012	0.526012	0.526012	-2.22045e-16	-2.22045e-16	-2.22045e-16	-2.22045e-16	-2.22045e-16	-2.22045e-16	-2.22045e-16	-2.22045e-16	0.526012	0.526012	0.526012	0.526012	0.526012	0.526012	0.526012	0.526012	-2.22045e-16	-2.22045e-16	-2.22045e-16	-2.22045e-16	-2.22045e-16	0.526012	0.526012	2.10405	2.10405	2.10405	2.10405	2.10405	2.10405	1.57803
chr4-923	0	0.526012	0.526012	0.526012	0.526012	1.05202	1.57803	1.57803	1.57803	1.57803	2.10405	2.10405	1.57803	1.05202	0.526012	0.526012	0.526012	0.526012	-2.22045e-16	-2.22045e-16	-2.22045e-16	-2.22045e-16	-2.22045e-16	-2.22045e-16	-2.22045e-16	-2.22045e-16	0.526012	0.526012	1.05202	1.05202	1.05202	1.57803	1.57803	2.10405	2.10405	2.10405	1.57803	1.57803	2.10405	1.57803	1.57803	1.05202	1.05202	1.57803	2.10405	2.10405	1.57803	1.57803	1.57803
chr17-174	0	1.57803	1.57803	2.10405	2.63006	2.63006	2.10405	2.10405	2.10405	1.57803	1.57803	1.05202	0.526012	-2.22045e-16	-2.22045e-16	-2.22045e-16	-2.22045e-16	-2.22045e-16	-2.22045e-16	-2.22045e-16	0.526012	0.526012	0.526012	0.526012	0.526012	0.526012	0.526012	0.526012	-2.22045e-16	-2.22045e-16	-2.22045e-16	-2.22045e-16	-2.22045e-16	-2.22045e-16	-2.22045e-16	-2.22045e-16	0.526012	0.526012	0.526012	0.526012	0.526012	0.526012	0.526012	0.526012	-2.22045e-16	-2.22045e-16	0.526012	1.05202	1.05202
chr16-176	0	0.526012	0.526012	0.526012	0.526012	0.526012	0.526012	1.05202	1.05202	0.526012	0.526012	0.526012	0.526012	0.526012	0.526012	0	0	0	0	0	0	0	0	0	0	0	0	0	0	0	0	0	0	0	0	0	0	0	0	0	0	0	0	0	0	0	0	0	0
chr11-127	2.63006	2.10405	2.10405	1.57803	1.05202	1.05202	1.57803	1.05202	0.526012	1.05202	1.05202	1.05202	1.05202	1.05202	0.526012	0.526012	0.526012	-2.22045e-16	-2.22045e-16	0.526012	0.526012	0.526012	0.526012	0.526012	0.526012	0.526012	0.526012	0.526012	0.526012	0.526012	0.526012	0.526012	0.526012	0.526012	0.526012	-2.22045e-16	-2.22045e-16	-2.22045e-16	-2.22045e-16	-2.22045e-16	-2.22045e-16	-2.22045e-16	-2.22045e-16	-2.22045e-16	-2.22045e-16	-2.22045e-16	-2.22045e-16	-2.22045e-16	-2.22045e-16
chr15-649	0	0	0	0	0	0	0	0	0.526012	0.526012	0.526012	1.05202	1.05202	1.05202	1.57803	1.57803	1.05202	1.05202	1.05202	0.526012	0.526012	0.526012	-2.22045e-16	-2.22045e-16	-2.22045e-16	-2.22045e-16	-2.22045e-16	-2.22045e-16	-2.22045e-16	0.526012	0.526012	0.526012	0.526012	0.526012	0.526012	1.05202	1.05202	0.526012	0.526012	0.526012	1.05202	1.05202	1.05202	0.526012	0.526012	0.526012	0.526012	-2.22045e-16	-2.22045e-16
chr9-637	0	0	0	0	0	0	0	0	0	0	0	0	0	0	0	0	0	0.526012	0.526012	1.05202	1.05202	1.05202	1.05202	1.05202	0.526012	0.526012	1.05202	0.526012	0.526012	0.526012	0.526012	1.05202	1.05202	1.05202	1.57803	1.57803	1.57803	1.57803	1.57803	1.05202	1.05202	1.05202	-2.22045e-16	-2.22045e-16	-2.22045e-16	-2.22045e-16	-2.22045e-16	-2.22045e-16	-2.22045e-16
chr19-145	0	0	0	0	1.05202	1.05202	0.526012	1.05202	1.05202	1.05202	2.10405	2.10405	1.57803	1.57803	1.57803	1.05202	1.57803	1.57803	0.526012	0.526012	0.526012	0.526012	0.526012	0.526012	-1.11022e-16	-1.11022e-16	-1.11022e-16	-1.11022e-16	-1.11022e-16	-1.11022e-16	-1.11022e-16	-1.11022e-16	-1.11022e-16	-1.11022e-16	0.526012	0.526012	0.526012	0.526012	0.526012	1.05202	1.05202	1.05202	0.526012	0.526012	0.526012	0.526012	0.526012	-2.22045e-16	-2.22045e-16
chr8-392	1.57803	1.57803	2.10405	2.10405	2.10405	1.57803	2.10405	2.63006	2.10405	2.10405	1.57803	1.57803	1.05202	1.57803	1.05202	0.526012	1.05202	1.05202	1.05202	1.05202	1.05202	0.526012	0.526012	-2.22045e-16	-2.22045e-16	-2.22045e-16	-2.22045e-16	-2.22045e-16	-2.22045e-16	-2.22045e-16	-2.22045e-16	0.526012	0.526012	0.526012	1.05202	1.57803	1.57803	2.10405	2.10405	1.57803	1.57803	1.57803	1.05202	0.526012	1.05202	0.526012	0.526012	1.05202	1.05202
chr2-294	0	1.57803	1.57803	2.10405	1.05202	0.526012	1.05202	1.05202	1.05202	1.05202	1.05202	0.526012	1.05202	1.05202	0.526012	0.526012	1.05202	1.05202	1.05202	1.05202	0.526012	0.526012	1.05202	1.05202	0.526012	0.526012	1.05202	1.57803	1.57803	1.57803	1.05202	1.05202	1.05202	1.05202	0.526012	-2.22045e-16	0.526012	1.05202	1.05202	1.05202	1.05202	1.05202	1.57803	1.57803	1.57803	1.57803	1.57803	2.10405	2.10405
chr4-948	0	1.05202	0.526012	1.05202	1.57803	1.57803	1.57803	1.57803	1.57803	1.05202	1.05202	1.05202	0.526012	0.526012	0.526012	0.526012	0.526012	1.05202	1.05202	0.526012	0.526012	0.526012	0.526012	0.526012	0.526012	-2.22045e-16	-2.22045e-16	-2.22045e-16	-2.22045e-16	-2.22045e-16	-2.22045e-16	-2.22045e-16	-2.22045e-16	-2.22045e-16	-2.22045e-16	-2.22045e-16	0.526012	0.526012	0.526012	1.05202	1.05202	1.05202	1.05202	0.526012	0.526012	0.526012	-2.22045e-16	-2.22045e-16	-2.22045e-16
chr19-415	0	0	1.05202	1.05202	1.05202	0.526012	1.05202	1.05202	1.05202	1.57803	1.05202	1.05202	1.05202	1.05202	0.526012	0.526012	1.05202	0.526012	0.526012	0.526012	0.526012	0.526012	0.526012	0.526012	-2.22045e-16	-2.22045e-16	-2.22045e-16	-2.22045e-16	-2.22045e-16	-2.22045e-16	-2.22045e-16	-2.22045e-16	-2.22045e-16	1.05202	1.57803	2.63006	2.63006	3.15607	4.20809	4.20809	4.20809	3.15607	3.15607	2.63006	2.10405	1.57803	1.05202	1.05202	0.526012
chr1-470	1.05202	1.05202	1.05202	0.526012	-2.22045e-16	-2.22045e-16	-2.22045e-16	-2.22045e-16	-2.22045e-16	-2.22045e-16	-2.22045e-16	-2.22045e-16	-2.22045e-16	-2.22045e-16	-2.22045e-16	-2.22045e-16	-2.22045e-16	-2.22045e-16	-2.22045e-16	-2.22045e-16	0.526012	0.526012	0.526012	0.526012	0.526012	0.526012	0.526012	0.526012	-2.22045e-16	-2.22045e-16	-2.22045e-16	-2.22045e-16	-2.22045e-16	-2.22045e-16	-2.22045e-16	-2.22045e-16	-2.22045e-16	-2.22045e-16	-2.22045e-16	-2.22045e-16	0.526012	0.526012	0.526012	0.526012	0.526012	0.526012	0.526012	0.526012	-2.22045e-16
chr1-345	0	1.57803	1.57803	1.57803	1.57803	1.57803	1.05202	1.57803	1.57803	1.05202	1.05202	1.05202	1.05202	1.05202	1.05202	0.526012	0.526012	0.526012	1.05202	1.05202	1.05202	1.05202	1.05202	1.05202	1.05202	1.57803	1.05202	1.57803	2.63006	2.10405	2.10405	2.63006	2.63006	2.10405	2.10405	1.57803	0.526012	1.05202	1.57803	1.05202	1.05202	1.57803	1.57803	1.57803	1.57803	1.05202	0.526012	1.05202	1.05202
chr18-146	0	0.526012	0.526012	0.526012	0.526012	0.526012	0.526012	0.526012	0.526012	0	0.526012	0.526012	1.05202	1.05202	1.05202	1.57803	1.57803	1.57803	1.57803	2.10405	1.57803	1.57803	1.57803	1.05202	1.05202	2.10405	1.57803	1.05202	1.05202	1.05202	1.57803	1.57803	2.10405	1.05202	2.10405	4.20809	5.26012	5.26012	5.26012	5.26012	4.7341	4.7341	3.68208	1.57803	0.526012	0.526012	-5.55112e-16	-5.55112e-16	-5.55112e-16
chr12-45	0	0	0	0	0.526012	0.526012	-1.11022e-16	-1.11022e-16	-1.11022e-16	-1.11022e-16	-1.11022e-16	-1.11022e-16	-1.11022e-16	-1.11022e-16	-1.11022e-16	0.526012	1.05202	1.05202	1.05202	1.05202	1.05202	1.05202	1.05202	0.526012	-2.22045e-16	-2.22045e-16	-2.22045e-16	-2.22045e-16	-2.22045e-16	0.526012	0.526012	0.526012	0.526012	0.526012	0.526012	1.05202	1.05202	0.526012	0.526012	0.526012	1.05202	1.05202	1.05202	0.526012	0.526012	0.526012	0.526012	0.526012	0.526012
chr7-283	0	0.526012	0.526012	0.526012	0.526012	0.526012	1.05202	1.05202	1.05202	1.57803	1.05202	1.05202	1.05202	1.05202	0.526012	0.526012	1.05202	0.526012	0.526012	0.526012	1.05202	1.05202	2.10405	2.10405	2.10405	2.63006	3.15607	3.15607	2.63006	3.15607	3.15607	3.15607	2.63006	1.57803	1.57803	1.57803	2.10405	2.10405	1.57803	4.7341	4.7341	5.78613	7.89017	14.2023	18.9364	33.6647	46.289	60.4913	78.3757
chr10-446	0	0	2.63006	1.57803	1.57803	1.05202	1.05202	1.05202	1.57803	2.10405	2.10405	1.57803	2.10405	1.57803	3.68208	4.20809	4.20809	4.7341	6.31214	6.31214	5.78613	5.78613	3.68208	3.15607	2.63006	1.57803	-2.22045e-16	-2.22045e-16	-2.22045e-16	-2.22045e-16	-2.22045e-16	0.526012	0.526012	0.526012	0.526012	0.526012	0.526012	0.526012	0.526012	-2.22045e-16	-2.22045e-16	-2.22045e-16	0.526012	0.526012	1.05202	1.05202	1.57803	1.57803	1.57803
chr3-222	0	0	0.526012	0	0	0	0.526012	0.526012	0.526012	0.526012	1.05202	1.05202	1.57803	1.57803	1.05202	1.05202	1.05202	1.05202	0.526012	0.526012	-2.22045e-16	-2.22045e-16	0.526012	0.526012	0.526012	0.526012	0.526012	0.526012	0.526012	0.526012	-2.22045e-16	-2.22045e-16	0.526012	0.526012	0.526012	0.526012	0.526012	0.526012	0.526012	-2.22045e-16	-2.22045e-16	-2.22045e-16	-2.22045e-16	-2.22045e-16	-2.22045e-16	-2.22045e-16	0.526012	0.526012	0.526012
chr11-485	0.526012	0.526012	0.526012	0.526012	1.05202	0.526012	0.526012	0.526012	0.526012	0.526012	0.526012	0.526012	0.526012	0.526012	0.526012	0.526012	0.526012	0.526012	0.526012	0.526012	0	1.05202	1.57803	1.57803	1.57803	1.57803	2.63006	2.63006	2.63006	1.57803	1.05202	1.57803	2.10405	2.10405	1.05202	1.05202	1.05202	1.05202	1.05202	1.05202	0.526012	0.526012	0.526012	0.526012	0.526012	0.526012	0.526012	4.44089e-16	4.44089e-16
chr2-106	0	0	1.05202	1.05202	1.05202	1.57803	1.57803	1.57803	1.57803	1.57803	2.10405	2.10405	1.57803	1.05202	1.05202	0.526012	1.05202	1.57803	1.05202	1.57803	1.57803	1.57803	1.57803	3.15607	2.63006	2.63006	2.63006	2.10405	2.10405	2.10405	2.10405	0.526012	-3.33067e-16	-3.33067e-16	-3.33067e-16	-3.33067e-16	-3.33067e-16	0.526012	0.526012	0.526012	0.526012	0.526012	0.526012	0.526012	1.57803	1.05202	1.05202	1.57803	1.57803
chr8-623	0	0	0	0	0	0	0	0	0	0	0	0	0	0	0.526012	0.526012	0.526012	0.526012	1.05202	1.05202	1.05202	1.05202	0.526012	0.526012	0.526012	1.05202	0.526012	1.05202	1.57803	1.57803	1.57803	1.57803	2.10405	1.57803	1.57803	1.05202	1.57803	2.10405	2.10405	3.15607	3.15607	3.15607	3.15607	3.15607	3.15607	3.15607	3.68208	5.26012	7.36416
chr5-690	5.78613	4.7341	3.68208	3.68208	3.68208	3.15607	2.10405	1.05202	4.44089e-16	0.526012	0.526012	0.526012	0.526012	0.526012	0.526012	0.526012	0.526012	4.44089e-16	0.526012	0.526012	0.526012	0.526012	0.526012	0.526012	1.05202	1.57803	1.05202	1.05202	1.05202	1.05202	1.05202	1.05202	1.05202	0.526012	1.05202	1.05202	1.05202	1.05202	1.05202	1.57803	1.05202	1.05202	0.526012	0.526012	0.526012	0.526012	0.526012	0.526012	0.526012
chr2-437	0	0	0	0	0	0	1.05202	0.526012	0.526012	0.526012	0.526012	0.526012	0.526012	0.526012	0	0	0.526012	0.526012	1.05202	1.05202	1.57803	1.57803	2.10405	3.68208	3.15607	3.15607	2.63006	3.15607	3.15607	3.68208	3.68208	2.10405	2.10405	3.68208	3.68208	4.7341	4.20809	4.20809	4.20809	4.20809	4.7341	3.68208	3.68208	3.15607	3.68208	3.15607	3.68208	4.20809	4.20809
chr8-454	4.20809	4.7341	5.78613	4.7341	5.26012	6.31214	6.83815	9.46821	9.99422	9.99422	11.5723	15.2543	16.8324	16.8324	15.7803	12.6243	11.5723	9.46821	7.36416	3.68208	2.10405	2.10405	3.15607	3.15607	3.68208	3.68208	3.15607	3.68208	3.15607	2.63006	2.10405	2.63006	2.63006	3.15607	3.15607	2.63006	2.63006	2.63006	2.10405	2.63006	2.10405	2.10405	2.63006	2.63006	3.15607	3.68208	3.68208	2.63006	3.68208
chr4-650	1.57803	1.57803	1.57803	2.10405	1.57803	1.57803	1.57803	1.05202	1.05202	1.05202	0.526012	-2.22045e-16	0.526012	0.526012	0.526012	0.526012	0.526012	0.526012	0.526012	0.526012	-2.22045e-16	-2.22045e-16	-2.22045e-16	-2.22045e-16	-2.22045e-16	-2.22045e-16	-2.22045e-16	-2.22045e-16	-2.22045e-16	-2.22045e-16	-2.22045e-16	-2.22045e-16	-2.22045e-16	0.526012	0.526012	0.526012	0.526012	0.526012	0.526012	0.526012	0.526012	-2.22045e-16	-2.22045e-16	0.526012	0.526012	1.05202	1.05202	1.05202	1.57803
chr7-172	2.63006	3.15607	3.15607	3.15607	4.20809	4.20809	3.15607	2.63006	1.57803	1.57803	1.57803	1.57803	0.526012	-3.33067e-16	-3.33067e-16	-3.33067e-16	-3.33067e-16	-3.33067e-16	-3.33067e-16	-3.33067e-16	-3.33067e-16	-3.33067e-16	-3.33067e-16	-3.33067e-16	1.05202	1.05202	1.05202	1.05202	1.05202	1.05202	1.05202	1.05202	-2.22045e-16	-2.22045e-16	-2.22045e-16	0.526012	1.05202	1.05202	1.05202	1.57803	1.57803	1.57803	1.57803	1.05202	0.526012	1.05202	1.05202	0.526012	0.526012
chr5-368	2.10405	2.10405	2.10405	2.10405	1.57803	1.05202	0.526012	-2.22045e-16	-2.22045e-16	0.526012	0.526012	0.526012	0.526012	0.526012	0.526012	0.526012	0.526012	-2.22045e-16	-2.22045e-16	-2.22045e-16	-2.22045e-16	-2.22045e-16	-2.22045e-16	0.526012	0.526012	1.05202	1.57803	1.57803	1.57803	1.57803	1.57803	1.05202	1.05202	0.526012	-2.22045e-16	-2.22045e-16	-2.22045e-16	-2.22045e-16	-2.22045e-16	-2.22045e-16	-2.22045e-16	1.05202	1.05202	1.05202	1.05202	1.05202	1.05202	1.05202	1.05202
chr16-579	1.05202	1.05202	1.05202	-2.22045e-16	-2.22045e-16	-2.22045e-16	-2.22045e-16	-2.22045e-16	-2.22045e-16	0.526012	0.526012	0.526012	0.526012	0.526012	0.526012	1.05202	1.05202	0.526012	0.526012	1.05202	1.05202	1.05202	1.57803	1.05202	1.05202	1.05202	1.05202	0.526012	0.526012	0.526012	-2.22045e-16	-2.22045e-16	1.05202	1.05202	1.05202	1.57803	1.57803	1.57803	1.57803	1.57803	0.526012	0.526012	0.526012	-1.11022e-16	-1.11022e-16	0.526012	1.05202	1.05202	1.57803
chr2-491	1.05202	1.05202	1.05202	1.57803	2.63006	3.15607	3.68208	3.68208	3.15607	3.68208	3.15607	2.63006	1.57803	1.05202	0.526012	0.526012	0.526012	2.22045e-16	2.22045e-16	2.22045e-16	2.22045e-16	0.526012	0.526012	0.526012	1.05202	1.57803	1.57803	1.57803	2.10405	1.57803	1.57803	1.57803	1.57803	1.05202	1.05202	1.05202	0.526012	0.526012	1.05202	1.05202	0.526012	0.526012	0.526012	0.526012	1.57803	2.10405	2.63006	4.7341	4.7341
chr19-85	0	1.57803	1.57803	1.05202	0.526012	0.526012	0.526012	0.526012	0.526012	1.05202	1.05202	1.05202	1.05202	0.526012	0.526012	0.526012	1.05202	0.526012	1.05202	1.57803	1.57803	1.57803	1.57803	2.63006	2.63006	3.15607	2.63006	3.15607	3.15607	3.68208	4.20809	3.15607	4.20809	4.20809	4.7341	4.20809	4.7341	5.78613	6.31214	8.41618	11.0462	13.1503	16.3064	19.4624	23.1445	25.2486	24.7225	23.1445	21.0405
chr18-410	0	0	0	1.05202	0.526012	1.05202	1.57803	2.10405	3.15607	3.68208	4.20809	3.68208	3.68208	3.68208	3.15607	2.63006	1.57803	1.05202	1.57803	2.10405	2.10405	2.10405	2.10405	2.63006	3.15607	3.68208	3.68208	3.15607	3.68208	4.20809	4.20809	4.20809	4.20809	3.68208	2.63006	2.63006	2.63006	2.10405	3.15607	2.63006	3.68208	5.26012	6.83815	10.5202	11.0462	13.6763	19.4624	29.9827	38.9249
chr7-118	1.05202	0.526012	0.526012	0.526012	0.526012	0.526012	0.526012	0.526012	0.526012	1.05202	1.05202	0.526012	0.526012	0.526012	0.526012	0.526012	0.526012	-2.22045e-16	-2.22045e-16	-2.22045e-16	-2.22045e-16	-2.22045e-16	-2.22045e-16	-2.22045e-16	0.526012	0.526012	1.05202	1.57803	1.57803	1.57803	1.57803	1.57803	1.57803	2.10405	1.57803	2.10405	2.63006	2.63006	3.15607	3.15607	2.63006	2.10405	2.63006	1.57803	1.05202	1.05202	0.526012	0.526012	0.526012
chr9-288	0	0	0	0	0	0	0	0	0	0	0.526012	0.526012	0.526012	1.05202	1.57803	1.57803	1.57803	1.57803	1.05202	1.05202	1.05202	0.526012	-2.22045e-16	-2.22045e-16	-2.22045e-16	1.05202	1.05202	1.05202	1.05202	1.57803	1.57803	1.57803	1.57803	0.526012	0.526012	0.526012	0.526012	-1.11022e-16	-1.11022e-16	-1.11022e-16	-1.11022e-16	-1.11022e-16	-1.11022e-16	-1.11022e-16	-1.11022e-16	-1.11022e-16	0.526012	0.526012	0.526012
chr7-34	0	0	0.526012	0	0	0	0	0	0	0	0	0	0	0.526012	0.526012	0.526012	0.526012	0.526012	0.526012	0.526012	0.526012	0	0	0	0	0	0	0	0	0	0	0	0	0	0	0	0	0	0	0	0	0	0	0	0	0	0	0	0
chr8-449	0	2.10405	2.63006	2.63006	2.63006	2.63006	2.63006	2.10405	2.10405	2.10405	1.57803	1.57803	1.57803	2.10405	1.57803	1.57803	1.57803	0.526012	0.526012	1.05202	1.05202	1.05202	1.57803	1.57803	1.57803	1.57803	1.57803	1.05202	1.05202	0.526012	1.57803	1.57803	1.57803	1.57803	1.57803	2.10405	2.10405	2.10405	1.05202	1.57803	1.57803	1.57803	2.10405	1.57803	1.57803	1.05202	1.05202	0.526012	1.57803
chr4-164	0	0	-2.22045e-16	0.526012	0.526012	0.526012	0.526012	0.526012	1.05202	1.05202	1.05202	0.526012	0.526012	0.526012	0.526012	0.526012	-2.22045e-16	0.526012	0.526012	0.526012	0.526012	1.05202	1.05202	1.05202	1.05202	1.05202	1.57803	1.57803	1.57803	1.05202	1.57803	2.63006	2.63006	2.10405	2.10405	3.68208	3.68208	4.20809	3.68208	2.63006	3.15607	3.68208	5.26012	4.20809	5.26012	5.26012	6.31214	6.31214	6.31214
chr14-116	0	2.63006	2.63006	2.10405	2.10405	2.10405	1.57803	1.05202	1.57803	1.05202	2.10405	2.63006	2.63006	3.15607	2.63006	2.63006	2.10405	2.10405	1.57803	1.05202	1.05202	1.05202	1.57803	1.57803	1.57803	1.57803	1.05202	1.05202	1.05202	0.526012	-6.66134e-16	-6.66134e-16	-6.66134e-16	-6.66134e-16	-6.66134e-16	-6.66134e-16	-6.66134e-16	0.526012	0.526012	1.05202	1.05202	1.05202	1.05202	1.05202	1.05202	0.526012	-6.66134e-16	-6.66134e-16	-6.66134e-16
chr16-370	0.526012	0.526012	1.05202	1.05202	1.05202	1.05202	1.05202	1.05202	1.05202	1.05202	0.526012	0.526012	0.526012	0.526012	0.526012	0	0	1.05202	1.05202	1.05202	1.05202	1.05202	1.05202	1.05202	1.05202	0	0	0.526012	0.526012	0.526012	0.526012	1.05202	1.05202	1.05202	1.05202	0.526012	0.526012	0.526012	0.526012	0	0	0	0	0	0	0	0	0.526012	1.05202
chr19-149	1.05202	1.05202	1.05202	1.05202	1.57803	1.05202	1.05202	1.05202	1.05202	1.05202	0.526012	0.526012	0.526012	0.526012	0.526012	0.526012	0.526012	0.526012	0.526012	0.526012	2.22045e-16	2.22045e-16	2.22045e-16	2.22045e-16	2.22045e-16	0.526012	0.526012	0.526012	0.526012	1.05202	1.57803	1.57803	1.57803	1.05202	1.05202	1.05202	1.05202	0.526012	2.22045e-16	2.22045e-16	2.22045e-16	2.22045e-16	2.22045e-16	0.526012	0.526012	0.526012	0.526012	0.526012	1.05202
chr7-181	0	2.10405	2.10405	1.57803	1.57803	1.05202	0.526012	1.05202	1.05202	0.526012	1.05202	1.05202	1.05202	1.05202	1.05202	0.526012	1.57803	1.57803	1.57803	1.57803	1.57803	2.10405	2.10405	2.10405	1.05202	1.05202	0.526012	0.526012	0	0	0	0	0	0	0	0	0	0.526012	0.526012	0.526012	0.526012	0.526012	0.526012	0.526012	0.526012	0	0	0.526012	1.05202
chr16-139	0	2.63006	2.10405	2.10405	2.10405	1.05202	1.57803	2.10405	2.10405	1.57803	1.57803	1.57803	2.10405	2.10405	1.05202	0.526012	0.526012	1.05202	1.57803	1.57803	1.05202	1.05202	1.05202	1.05202	1.05202	0.526012	-2.22045e-16	-2.22045e-16	-2.22045e-16	-2.22045e-16	-2.22045e-16	0.526012	1.05202	1.05202	1.05202	1.05202	1.05202	1.57803	1.57803	1.05202	1.57803	1.57803	2.10405	2.10405	2.10405	1.57803	1.57803	1.05202	0.526012
chr10-170	0	0	0	0.526012	0.526012	1.05202	1.05202	1.57803	1.57803	2.10405	2.63006	2.10405	2.10405	1.57803	1.57803	1.05202	1.05202	1.57803	1.05202	1.05202	1.05202	1.05202	1.05202	1.05202	1.57803	0.526012	0.526012	0.526012	1.57803	1.57803	1.57803	1.57803	1.05202	1.05202	1.57803	2.10405	1.05202	1.05202	1.05202	1.05202	1.05202	1.05202	0.526012	0	0.526012	0.526012	0.526012	0.526012	0.526012
chr1-139	2.63006	2.63006	3.68208	4.7341	6.83815	7.36416	8.41618	11.5723	12.6243	14.2023	12.6243	12.6243	11.0462	10.5202	8.9422	6.31214	3.68208	2.63006	2.10405	2.10405	2.63006	2.63006	3.15607	3.15607	3.15607	3.15607	3.68208	3.15607	3.15607	3.15607	3.68208	3.68208	3.68208	3.68208	3.15607	2.63006	1.57803	1.05202	-6.66134e-16	0.526012	0.526012	0.526012	0.526012	0.526012	0.526012	0.526012	0.526012	-6.66134e-16	-6.66134e-16
chr10-541	2.10405	1.57803	1.05202	1.05202	1.57803	1.57803	1.05202	1.05202	0.526012	0.526012	0.526012	0.526012	0.526012	0.526012	0.526012	0.526012	0.526012	0.526012	0.526012	1.05202	0.526012	1.05202	1.05202	1.57803	1.57803	2.10405	2.10405	1.57803	1.57803	1.05202	1.05202	0.526012	0.526012	-2.22045e-16	-2.22045e-16	0.526012	1.05202	1.57803	1.57803	1.57803	2.63006	2.63006	3.15607	2.10405	2.63006	2.10405	2.10405	2.10405	1.05202
chr1-122	1.05202	1.05202	1.05202	1.05202	1.05202	0.526012	0.526012	0.526012	0	0	0.526012	0.526012	0.526012	1.05202	1.05202	1.05202	1.05202	1.05202	0.526012	0.526012	0.526012	0	0	0	0	0	0	0	0.526012	0.526012	0.526012	1.05202	1.05202	1.05202	1.05202	1.05202	0.526012	0.526012	0.526012	0	0	0	0	0	0.526012	0.526012	0.526012	0.526012	0.526012
chr4-540	0	0	1.05202	0.526012	1.05202	1.05202	1.57803	1.05202	1.05202	1.05202	1.05202	1.05202	0.526012	0.526012	-2.22045e-16	-2.22045e-16	-2.22045e-16	0.526012	0.526012	0.526012	1.05202	1.57803	1.57803	1.57803	1.57803	1.05202	1.05202	1.05202	0.526012	-2.22045e-16	-2.22045e-16	0.526012	0.526012	0.526012	0.526012	0.526012	0.526012	1.05202	1.05202	0.526012	0.526012	0.526012	0.526012	0.526012	0.526012	-2.22045e-16	-2.22045e-16	-2.22045e-16	-2.22045e-16
chr3-180	0	0	0	0	0	0	0	0	0.526012	1.05202	1.57803	1.57803	1.57803	2.10405	2.10405	2.10405	1.57803	1.05202	0.526012	0.526012	0.526012	-2.22045e-16	-2.22045e-16	-2.22045e-16	-2.22045e-16	-2.22045e-16	-2.22045e-16	-2.22045e-16	0.526012	0.526012	0.526012	0.526012	1.05202	1.05202	1.05202	1.05202	0.526012	0.526012	0.526012	0.526012	-2.22045e-16	-2.22045e-16	-2.22045e-16	-2.22045e-16	0.526012	0.526012	0.526012	1.05202	1.57803
chr3-273	0	0	0	0.526012	1.57803	1.57803	1.57803	1.57803	1.57803	1.57803	2.10405	1.05202	1.05202	1.05202	1.05202	1.05202	1.05202	1.57803	1.05202	1.05202	0.526012	0.526012	0.526012	0.526012	1.05202	0.526012	0.526012	0.526012	0.526012	1.05202	1.05202	1.05202	0.526012	0.526012	0.526012	0.526012	0.526012	-2.22045e-16	-2.22045e-16	-2.22045e-16	-2.22045e-16	-2.22045e-16	-2.22045e-16	-2.22045e-16	-2.22045e-16	-2.22045e-16	-2.22045e-16	-2.22045e-16	-2.22045e-16
chr3-440	0	1.05202	0.526012	-2.22045e-16	-2.22045e-16	-2.22045e-16	-2.22045e-16	0.526012	0.526012	1.05202	1.05202	1.05202	1.05202	1.57803	1.57803	1.05202	1.05202	0.526012	0.526012	0.526012	1.05202	0.526012	1.05202	1.05202	1.57803	1.57803	1.57803	1.57803	1.05202	1.57803	1.05202	1.05202	1.05202	1.05202	1.05202	1.57803	2.10405	1.57803	1.57803	1.57803	1.57803	1.57803	1.57803	1.05202	0.526012	1.05202	1.57803	1.57803	1.05202
chr7-279	0	0	0	0	0	0.526012	0.526012	0.526012	0.526012	0.526012	1.57803	1.57803	1.57803	1.05202	1.05202	1.05202	1.57803	1.57803	0.526012	0.526012	1.05202	1.05202	1.05202	1.05202	0.526012	0.526012	0.526012	0.526012	-2.22045e-16	-2.22045e-16	-2.22045e-16	-2.22045e-16	-2.22045e-16	-2.22045e-16	-2.22045e-16	0.526012	0.526012	0.526012	0.526012	0.526012	0.526012	1.05202	1.05202	0.526012	1.05202	1.05202	1.05202	1.05202	1.05202
chr19-387	0	0	0	-2.22045e-16	-2.22045e-16	-2.22045e-16	0.526012	0.526012	0.526012	0.526012	1.05202	1.57803	1.57803	1.57803	1.57803	2.10405	2.10405	2.10405	1.57803	1.05202	1.05202	0.526012	0.526012	-2.22045e-16	-2.22045e-16	-2.22045e-16	-2.22045e-16	-2.22045e-16	-2.22045e-16	-2.22045e-16	-2.22045e-16	-2.22045e-16	-2.22045e-16	-2.22045e-16	-2.22045e-16	-2.22045e-16	-2.22045e-16	-2.22045e-16	-2.22045e-16	-2.22045e-16	-2.22045e-16	-2.22045e-16	-2.22045e-16	-2.22045e-16	-2.22045e-16	0.526012	0.526012	0.526012	1.05202
chr5-110	0	0	0	0	0	0	0	0	0	0	0	0	0	0	0	0.526012	1.05202	1.05202	1.05202	1.05202	1.05202	1.57803	1.57803	1.05202	0.526012	0.526012	0.526012	1.05202	1.05202	1.05202	1.05202	1.05202	1.05202	1.57803	2.10405	1.57803	2.10405	1.57803	1.57803	1.57803	1.57803	1.05202	0.526012	1.57803	1.57803	1.57803	1.57803	1.57803	1.57803
chr3-57	1.57803	1.57803	1.05202	0.526012	0.526012	0.526012	0.526012	0.526012	-2.22045e-16	-2.22045e-16	-2.22045e-16	-2.22045e-16	-2.22045e-16	-2.22045e-16	-2.22045e-16	0.526012	0.526012	0.526012	0.526012	0.526012	0.526012	0.526012	0.526012	0.526012	0.526012	0.526012	0.526012	0.526012	1.57803	1.57803	1.05202	1.05202	1.05202	1.05202	1.05202	1.05202	0.526012	0.526012	0.526012	0.526012	0.526012	1.05202	1.05202	1.05202	0.526012	0.526012	0.526012	0.526012	0.526012
chr15-29	0	0	0	0	0	0.526012	0.526012	0.526012	0.526012	1.05202	1.05202	1.05202	1.05202	0.526012	0.526012	1.57803	1.57803	1.57803	1.57803	1.57803	2.63006	3.15607	3.15607	3.15607	3.15607	2.63006	3.15607	3.68208	3.68208	3.68208	4.20809	3.15607	3.15607	4.20809	4.7341	5.26012	5.26012	5.78613	5.78613	5.78613	6.31214	5.78613	4.7341	3.68208	2.63006	1.05202	1.05202	1.05202	0.526012
chr1-694	0	0	0	0	0	0.526012	0.526012	-1.11022e-16	-1.11022e-16	-1.11022e-16	-1.11022e-16	-1.11022e-16	-1.11022e-16	-1.11022e-16	-1.11022e-16	0.526012	0.526012	0.526012	0.526012	0.526012	0.526012	0.526012	0.526012	-1.11022e-16	0.526012	0.526012	0.526012	1.05202	1.57803	2.10405	2.10405	2.10405	1.57803	1.57803	1.57803	1.05202	1.05202	0.526012	0.526012	0.526012	0.526012	0.526012	0.526012	0.526012	-2.22045e-16	-2.22045e-16	-2.22045e-16	0.526012	0.526012
chr6-163	0	0	0	0	0	0	0	0	0	0	0	0	0	0	0	0	0	0	0.526012	0.526012	0.526012	1.05202	1.57803	1.57803	1.57803	1.57803	2.10405	3.15607	3.15607	2.63006	2.63006	2.63006	2.63006	2.63006	1.05202	1.05202	1.05202	1.05202	0.526012	0.526012	0.526012	0.526012	0.526012	0.526012	0.526012	0.526012	1.05202	1.05202	1.05202
chr9-778	0	0	0	0	0	0	0	0.526012	0.526012	1.05202	1.05202	1.05202	1.05202	1.05202	1.05202	0.526012	0.526012	0	0	0	0	0	0	0.526012	0.526012	0.526012	0.526012	1.05202	1.05202	1.57803	2.10405	2.10405	2.63006	2.63006	3.15607	2.63006	3.15607	2.63006	2.10405	1.57803	1.57803	1.57803	1.05202	1.57803	1.57803	1.57803	1.57803	1.57803	2.10405
chr6-124	0	0	0	0	0	0	0	0	0	0	0	0	0.526012	0.526012	0.526012	0.526012	0.526012	1.05202	1.05202	1.05202	0.526012	0.526012	0.526012	0.526012	0.526012	0	0.526012	0.526012	0.526012	0.526012	0.526012	0.526012	1.05202	1.05202	0.526012	0.526012	0.526012	1.57803	2.10405	2.10405	1.57803	1.57803	1.57803	1.57803	2.10405	1.05202	0.526012	0.526012	0.526012
chr4-150	0	0	0	0	0	0	0.526012	0.526012	1.05202	1.05202	1.05202	1.05202	1.05202	1.05202	0.526012	0.526012	0	0.526012	0.526012	0.526012	0.526012	0.526012	0.526012	0.526012	0.526012	0	0	0	0	0	0	0	0	0	0.526012	0.526012	0.526012	0.526012	1.05202	1.05202	1.05202	1.05202	1.05202	1.05202	1.05202	1.05202	0.526012	0.526012	0.526012
chr1-109	0	1.57803	2.10405	2.10405	2.63006	2.10405	1.57803	1.57803	1.57803	1.57803	1.05202	0.526012	0.526012	0.526012	0.526012	0.526012	0.526012	0.526012	0.526012	0.526012	0.526012	0.526012	1.05202	1.05202	1.05202	1.57803	1.57803	1.57803	1.05202	1.05202	0.526012	0.526012	-2.22045e-16	-2.22045e-16	-2.22045e-16	-2.22045e-16	0.526012	0.526012	0.526012	0.526012	0.526012	0.526012	0.526012	0.526012	-2.22045e-16	0.526012	0.526012	0.526012	0.526012
chr13-65	0	0	0	0	0	0	0	0.526012	0.526012	0.526012	1.05202	1.05202	1.05202	1.05202	1.05202	0.526012	1.05202	1.05202	0.526012	0.526012	1.57803	2.10405	2.10405	2.10405	1.57803	2.10405	2.10405	2.10405	1.05202	1.05202	1.57803	2.10405	2.10405	1.57803	1.57803	2.10405	2.63006	2.10405	1.57803	1.05202	1.57803	1.57803	2.10405	2.63006	4.7341	6.31214	7.36416	9.46821	14.7283
chr11-144	2.63006	1.57803	1.05202	1.05202	1.05202	1.05202	1.05202	1.57803	1.57803	2.10405	3.15607	3.15607	3.15607	3.68208	3.68208	3.15607	2.63006	2.10405	1.05202	1.05202	1.05202	0.526012	1.05202	1.05202	1.05202	1.05202	1.05202	1.05202	1.05202	1.05202	0.526012	0.526012	0.526012	0.526012	0.526012	0.526012	0.526012	0.526012	0.526012	0.526012	4.44089e-16	4.44089e-16	4.44089e-16	1.05202	2.10405	3.15607	3.15607	3.68208	3.68208
chr2-88	3.15607	3.15607	3.15607	2.63006	3.68208	4.20809	4.7341	5.78613	4.7341	4.7341	5.26012	6.83815	7.36416	7.36416	8.9422	11.5723	14.7283	19.4624	23.1445	24.7225	26.3006	26.8266	25.2486	22.0925	20.5145	15.7803	13.1503	9.99422	8.41618	7.89017	8.9422	9.46821	9.46821	9.46821	7.89017	7.89017	5.78613	5.26012	4.20809	3.68208	1.57803	1.05202	1.05202	2.10405	2.10405	3.15607	2.63006	2.63006	2.63006
chr9-1	0	0	0.526012	1.05202	1.05202	1.05202	1.05202	1.05202	1.05202	1.05202	0.526012	0	0	0	0	0	0.526012	0.526012	0.526012	0.526012	0.526012	0.526012	0.526012	0.526012	0	0	0	0	0	0.526012	0.526012	0.526012	0.526012	0.526012	0.526012	0.526012	0.526012	0	0	0	0	0	0	0.526012	0.526012	0.526012	0.526012	0.526012	0.526012
chr14-359	0	0	0	0	0	0	0.526012	0.526012	0.526012	1.05202	1.05202	1.05202	1.05202	1.05202	0.526012	0.526012	0.526012	0.526012	0.526012	0.526012	0.526012	1.05202	1.05202	1.05202	1.05202	0.526012	0.526012	0.526012	0	0	0	0	0	0	0	0	0.526012	0.526012	0.526012	0.526012	0.526012	0.526012	0.526012	0.526012	0.526012	0.526012	0.526012	1.05202	1.05202
chr3-58	0	2.10405	1.57803	2.10405	2.10405	2.10405	2.10405	1.57803	1.57803	1.05202	1.05202	0.526012	-2.22045e-16	-2.22045e-16	-2.22045e-16	-2.22045e-16	-2.22045e-16	-2.22045e-16	-2.22045e-16	-2.22045e-16	-2.22045e-16	-2.22045e-16	0.526012	0.526012	0.526012	0.526012	0.526012	0.526012	0.526012	0.526012	-2.22045e-16	-2.22045e-16	-2.22045e-16	-2.22045e-16	-2.22045e-16	-2.22045e-16	-2.22045e-16	0.526012	0.526012	0.526012	0.526012	0.526012	1.05202	1.57803	1.57803	1.05202	1.05202	1.05202	1.57803
chr15-702	0	0.526012	0.526012	1.57803	1.57803	2.10405	2.63006	2.10405	2.10405	2.10405	2.63006	1.57803	1.57803	0.526012	0.526012	0.526012	0.526012	0.526012	1.11022e-16	1.11022e-16	1.11022e-16	1.11022e-16	1.11022e-16	0.526012	1.05202	1.05202	1.05202	1.05202	1.05202	1.05202	1.05202	1.05202	0.526012	0.526012	1.57803	1.57803	1.57803	1.57803	1.57803	1.57803	2.10405	2.10405	1.05202	1.05202	2.10405	2.10405	2.10405	1.05202	1.57803
chr13-6	0	0	0	0	0	0	0	0.526012	0.526012	0.526012	0.526012	0.526012	0.526012	0.526012	1.05202	0.526012	0.526012	0.526012	0.526012	0.526012	1.05202	0.526012	0.526012	0.526012	0.526012	0.526012	0.526012	0.526012	0	0	0	0	0	0	0	0	0	0	0	0	0	0	0	0.526012	0.526012	0.526012	0.526012	0.526012	0.526012
chr5-479	0	0	0	0	0	0	0	0	0	0	0	0	0	0	0.526012	0.526012	0.526012	1.05202	1.57803	1.57803	1.57803	1.57803	1.05202	1.05202	1.05202	0.526012	-2.22045e-16	-2.22045e-16	-2.22045e-16	-2.22045e-16	-2.22045e-16	-2.22045e-16	-2.22045e-16	0.526012	0.526012	0.526012	0.526012	0.526012	0.526012	0.526012	0.526012	0.526012	0.526012	0.526012	0.526012	0.526012	0.526012	0.526012	0.526012
chr8-599	1.05202	1.05202	0.526012	0.526012	0.526012	0.526012	0.526012	0.526012	0	0	0	0	0	0.526012	0.526012	0.526012	0.526012	0.526012	0.526012	0.526012	0	0	0	0	0	0	0	1.05202	1.05202	1.05202	1.05202	1.05202	1.57803	1.57803	1.05202	0.526012	1.05202	2.63006	2.63006	2.63006	2.10405	2.10405	2.10405	2.10405	1.57803	-4.44089e-16	-4.44089e-16	0.526012	1.05202
chr14-189	1.57803	1.05202	1.05202	2.10405	2.10405	1.57803	1.57803	2.10405	2.63006	3.68208	3.15607	3.68208	3.68208	4.7341	4.7341	5.26012	5.26012	7.89017	11.5723	15.7803	19.9884	22.6185	25.7746	28.9306	31.5607	31.0347	29.4566	24.1965	20.5145	17.3584	15.7803	12.0983	9.99422	6.83815	5.26012	4.7341	5.26012	4.20809	3.15607	3.15607	2.63006	2.10405	2.10405	1.57803	1.57803	1.57803	1.57803	1.57803	1.05202
chr11-402	2.63006	3.15607	3.15607	3.68208	2.10405	2.10405	2.10405	2.10405	3.15607	3.15607	2.63006	3.68208	4.7341	5.26012	5.26012	6.83815	7.89017	8.41618	9.46821	9.46821	10.5202	10.5202	9.99422	9.99422	7.89017	6.83815	6.31214	5.78613	4.20809	4.20809	5.26012	3.15607	3.15607	3.15607	2.63006	2.10405	1.57803	1.57803	0.526012	1.05202	2.10405	2.10405	2.10405	2.10405	2.10405	2.10405	2.10405	1.57803	0.526012
chrX-24	0	0	0	0	0	0	0	0	0	0	0	0	0	0	0	0	0	0	0	0	0	0	0	0.526012	0.526012	0.526012	0.526012	0.526012	0.526012	0.526012	0.526012	0.526012	1.05202	1.57803	1.57803	1.57803	1.57803	1.57803	2.10405	1.57803	1.57803	1.05202	1.05202	1.05202	1.05202	1.05202	1.05202	1.05202	0.526012
chr19-225	0	0	0	0.526012	1.05202	1.57803	1.57803	2.10405	2.10405	2.10405	2.63006	2.10405	1.57803	1.05202	1.05202	0.526012	0.526012	-2.22045e-16	-2.22045e-16	-2.22045e-16	-2.22045e-16	-2.22045e-16	-2.22045e-16	-2.22045e-16	-2.22045e-16	-2.22045e-16	0.526012	0.526012	0.526012	0.526012	0.526012	0.526012	0.526012	0.526012	-2.22045e-16	0.526012	0.526012	0.526012	1.05202	1.05202	1.05202	1.05202	2.10405	1.57803	1.57803	2.63006	2.10405	2.10405	2.10405
chr11-146	0	0	4.20809	3.15607	3.68208	2.10405	2.10405	2.10405	2.10405	2.63006	1.57803	1.57803	0.526012	0.526012	0.526012	0.526012	0.526012	1.11022e-16	1.11022e-16	1.11022e-16	1.11022e-16	1.11022e-16	1.11022e-16	1.11022e-16	1.11022e-16	1.05202	1.05202	1.05202	1.05202	1.05202	1.05202	1.57803	1.57803	1.05202	1.57803	1.57803	1.57803	1.57803	1.57803	1.57803	1.57803	1.05202	1.57803	2.10405	5.26012	8.9422	10.5202	12.6243	14.2023
chr4-140	5.26012	5.26012	5.26012	4.20809	4.20809	4.20809	5.78613	5.78613	4.7341	4.20809	3.68208	5.78613	6.31214	10.5202	12.0983	16.8324	20.5145	25.2486	28.4046	28.9306	30.5087	27.8786	26.3006	20.5145	17.3584	13.1503	10.5202	8.41618	5.78613	5.26012	4.20809	4.20809	4.7341	4.7341	4.7341	4.20809	4.7341	3.68208	3.15607	3.68208	3.68208	3.68208	3.15607	2.10405	3.15607	3.68208	4.20809	4.20809	3.68208
chr1-691	1.05202	1.05202	1.57803	1.57803	1.57803	2.10405	2.10405	2.10405	2.10405	2.10405	1.57803	1.57803	1.57803	1.05202	1.05202	0.526012	-2.22045e-16	-2.22045e-16	-2.22045e-16	-2.22045e-16	-2.22045e-16	-2.22045e-16	-2.22045e-16	-2.22045e-16	-2.22045e-16	0.526012	0.526012	1.05202	1.05202	1.05202	1.05202	1.57803	2.10405	1.57803	1.57803	1.05202	2.10405	2.10405	2.10405	2.10405	1.57803	2.10405	2.63006	3.15607	2.10405	2.10405	2.10405	1.57803	1.57803
chr8-176	0	0.526012	0.526012	0.526012	1.05202	1.05202	1.57803	1.57803	1.57803	1.05202	1.05202	1.05202	0.526012	0.526012	-2.22045e-16	-2.22045e-16	-2.22045e-16	-2.22045e-16	-2.22045e-16	0.526012	0.526012	1.05202	1.05202	1.05202	1.05202	1.57803	1.57803	1.05202	1.05202	0.526012	0.526012	0.526012	-2.22045e-16	-2.22045e-16	-2.22045e-16	-2.22045e-16	0.526012	0.526012	0.526012	0.526012	0.526012	1.05202	1.05202	1.05202	0.526012	1.05202	1.05202	1.05202	1.05202
chr11-44	0	0	1.05202	1.05202	0.526012	0.526012	0.526012	0.526012	0.526012	0.526012	0	0.526012	1.05202	1.05202	1.05202	1.05202	1.05202	1.05202	2.63006	2.10405	1.57803	1.57803	1.57803	1.57803	1.57803	1.57803	0	0	0	0.526012	0.526012	1.05202	1.05202	1.05202	1.05202	1.57803	1.57803	2.63006	2.63006	2.10405	3.68208	3.68208	4.7341	5.78613	7.89017	7.89017	9.99422	12.6243	14.7283
chr1-562	0	1.05202	1.05202	1.05202	1.05202	1.05202	-2.22045e-16	-2.22045e-16	-2.22045e-16	-2.22045e-16	0.526012	0.526012	0.526012	0.526012	0.526012	1.05202	1.05202	1.05202	0.526012	0.526012	0.526012	0.526012	0.526012	-2.22045e-16	-2.22045e-16	-2.22045e-16	-2.22045e-16	-2.22045e-16	-2.22045e-16	-2.22045e-16	-2.22045e-16	-2.22045e-16	0.526012	0.526012	0.526012	0.526012	1.05202	1.05202	1.05202	1.05202	1.05202	1.05202	1.05202	1.05202	0.526012	1.05202	1.05202	1.05202	0.526012
chr5-730	0	0	0	0	0	0	0	0	0	0	0	0.526012	0.526012	0.526012	0.526012	0.526012	0.526012	0.526012	0.526012	0	0	0	0	0.526012	0.526012	0.526012	1.05202	1.05202	1.05202	1.05202	1.57803	1.05202	1.05202	1.05202	0.526012	0.526012	0.526012	0.526012	-2.22045e-16	-2.22045e-16	-2.22045e-16	-2.22045e-16	0.526012	0.526012	0.526012	0.526012	0.526012	0.526012	0.526012
chr12-207	0	0	0	0	0	0	0	0	0	0	0.526012	0.526012	1.05202	1.05202	1.05202	1.05202	1.05202	1.05202	0.526012	0.526012	0	0	0	0	0	0	0.526012	0.526012	0.526012	0.526012	0.526012	0.526012	0.526012	0.526012	0.526012	0.526012	0.526012	0.526012	0.526012	1.05202	1.57803	1.57803	1.05202	1.05202	1.05202	1.05202	1.05202	0.526012	-2.22045e-16
chr14-188	0	0	0	0	0	0	0.526012	0.526012	0.526012	0.526012	1.05202	1.05202	1.05202	1.05202	0.526012	0.526012	0.526012	0.526012	0	0.526012	0.526012	0.526012	0.526012	1.05202	1.05202	1.05202	1.05202	0.526012	1.05202	1.05202	1.05202	1.05202	1.05202	1.05202	1.05202	1.05202	0.526012	1.05202	1.05202	0.526012	0.526012	0.526012	0.526012	0.526012	0.526012	0	0.526012	0.526012	0.526012
chr17-301	0	0.526012	1.05202	1.05202	1.05202	1.05202	0.526012	0.526012	0.526012	0.526012	0	0	0.526012	0.526012	0.526012	0.526012	0.526012	0.526012	0.526012	0.526012	0.526012	0.526012	0.526012	0.526012	0.526012	0.526012	0.526012	0.526012	0	0	0.526012	0.526012	0.526012	0.526012	0.526012	0.526012	0.526012	0.526012	0	0	0	0	0	0.526012	1.05202	1.57803	1.57803	1.57803	1.57803
chr10-892	0	0	0	0	0	0	0	1.05202	1.05202	1.05202	1.05202	1.05202	1.05202	1.57803	1.57803	0.526012	1.57803	1.57803	2.10405	2.10405	2.63006	2.10405	2.10405	2.63006	2.63006	2.63006	3.15607	4.20809	5.26012	6.83815	7.36416	8.41618	8.41618	8.9422	7.89017	6.31214	5.26012	3.68208	3.68208	1.57803	1.05202	0.526012	0.526012	0.526012	0.526012	0.526012	0.526012	0.526012	0.526012
chr11-428	1.05202	1.57803	2.63006	2.63006	2.10405	2.63006	3.68208	3.68208	5.78613	5.78613	6.31214	8.41618	8.9422	8.41618	7.89017	7.89017	5.78613	5.26012	3.68208	1.57803	1.57803	1.05202	0.526012	1.05202	1.57803	1.57803	2.63006	3.68208	4.7341	4.7341	5.26012	5.78613	5.26012	5.26012	5.26012	4.7341	3.68208	4.20809	3.68208	3.68208	3.68208	3.15607	3.68208	3.68208	3.15607	3.15607	3.68208	3.68208	3.68208
chr17-270	0	0	0	0	0	0	0	0	0	0.526012	0.526012	0.526012	0.526012	0.526012	1.05202	1.05202	1.05202	0.526012	0.526012	0.526012	0.526012	0.526012	0.526012	0.526012	0.526012	0.526012	0.526012	0.526012	0.526012	0.526012	0	0	0	0.526012	1.05202	1.05202	1.05202	1.05202	1.05202	1.57803	1.57803	1.05202	0.526012	1.57803	2.10405	2.10405	2.10405	1.57803	1.57803
chr13-269	0	1.05202	1.05202	1.05202	0.526012	0.526012	-2.22045e-16	-2.22045e-16	-2.22045e-16	-2.22045e-16	-2.22045e-16	-2.22045e-16	-2.22045e-16	-2.22045e-16	-2.22045e-16	-2.22045e-16	-2.22045e-16	-2.22045e-16	-2.22045e-16	-2.22045e-16	-2.22045e-16	-2.22045e-16	-2.22045e-16	-2.22045e-16	-2.22045e-16	-2.22045e-16	-2.22045e-16	-2.22045e-16	-2.22045e-16	0.526012	0.526012	0.526012	0.526012	0.526012	0.526012	1.05202	1.05202	0.526012	0.526012	0.526012	0.526012	0.526012	1.57803	1.05202	1.05202	1.05202	1.05202	1.05202	1.05202
chr19-231	0	1.05202	1.05202	1.05202	1.05202	0.526012	0.526012	1.05202	1.05202	1.05202	0.526012	0.526012	0.526012	0.526012	0.526012	-2.22045e-16	-2.22045e-16	-2.22045e-16	-2.22045e-16	-2.22045e-16	0.526012	0.526012	0.526012	0.526012	0.526012	0.526012	0.526012	0.526012	-2.22045e-16	-2.22045e-16	-2.22045e-16	-2.22045e-16	-2.22045e-16	-2.22045e-16	1.05202	1.05202	1.05202	1.57803	1.57803	1.57803	1.57803	1.57803	0.526012	0.526012	0.526012	-1.11022e-16	-1.11022e-16	-1.11022e-16	0.526012
chr11-550	0	0	0	0	0	0	0	0	0	0	0.526012	0.526012	0.526012	1.05202	1.05202	1.57803	2.10405	1.57803	1.57803	1.57803	2.63006	2.63006	2.63006	4.20809	4.20809	4.20809	5.26012	5.78613	5.26012	4.7341	5.26012	3.15607	2.63006	3.15607	2.10405	1.57803	1.05202	1.57803	1.05202	1.05202	0.526012	0.526012	1.05202	1.57803	1.57803	1.05202	1.05202	1.05202	1.57803
chr6-99	1.05202	1.57803	1.57803	1.57803	1.57803	1.05202	1.57803	1.57803	1.05202	0.526012	0.526012	1.05202	1.05202	1.05202	0.526012	1.05202	1.05202	2.10405	2.10405	1.57803	2.63006	3.68208	3.68208	4.20809	5.78613	5.26012	7.36416	8.41618	8.9422	10.5202	13.1503	18.4104	22.6185	27.3526	34.1908	37.3468	39.4509	42.6069	41.5549	37.3468	32.6127	28.4046	20.5145	17.3584	14.2023	8.41618	8.9422	10.5202	13.1503
chr8-477	1.05202	1.05202	1.05202	1.05202	1.05202	1.05202	0.526012	0	0	0	0	0	0	0	0	0	0	0	0	0	0	0	0	0	0.526012	0.526012	0.526012	0.526012	0.526012	0.526012	0.526012	0	0	0	0	0	0	0	0	0.526012	1.05202	1.05202	1.05202	1.05202	1.05202	1.05202	1.57803	1.05202	0.526012
chr13-554	0	0	1.05202	1.05202	1.05202	1.05202	1.05202	0.526012	0.526012	0	0	0	0	0	0	0	0	0	0	0	0	0	0	0	0	0	0	0	0	0.526012	0.526012	0.526012	0.526012	0.526012	0.526012	0.526012	0.526012	0	0.526012	0.526012	0.526012	0.526012	0.526012	0.526012	1.05202	1.05202	0.526012	0.526012	0.526012
chr2-602	0	0	0	0	0	0	0	0	0	0	0	0.526012	0.526012	0.526012	0.526012	0.526012	0.526012	0.526012	0.526012	0	0.526012	0.526012	0.526012	0.526012	0.526012	0.526012	1.05202	1.05202	1.05202	1.05202	1.05202	1.05202	1.05202	1.05202	0.526012	0.526012	0	0	0	0	0	0.526012	0.526012	0.526012	0.526012	1.05202	1.05202	1.05202	1.05202
chr16-590	0	0	0	1.57803	1.05202	1.57803	1.57803	1.05202	1.05202	1.57803	1.57803	1.05202	1.05202	0.526012	0.526012	0.526012	1.05202	0.526012	1.05202	1.05202	1.05202	1.05202	1.05202	1.57803	1.05202	1.57803	1.05202	1.05202	1.05202	1.57803	1.05202	1.05202	1.05202	0.526012	1.05202	1.05202	1.05202	0.526012	0.526012	0.526012	0.526012	0.526012	-2.22045e-16	0.526012	1.05202	1.05202	1.05202	1.05202	1.05202
chr5-528	0	0	0	0.526012	0.526012	0.526012	0.526012	0.526012	0.526012	1.05202	1.05202	0.526012	0.526012	0.526012	0.526012	0.526012	0.526012	0.526012	1.05202	1.05202	1.05202	1.05202	1.05202	1.57803	1.05202	1.05202	0.526012	0.526012	0.526012	0.526012	0.526012	-2.22045e-16	-2.22045e-16	0.526012	0.526012	0.526012	0.526012	0.526012	0.526012	0.526012	1.05202	0.526012	0.526012	0.526012	0.526012	0.526012	1.05202	1.57803	1.57803
chr4-623	0	0.526012	0.526012	1.57803	1.57803	3.15607	3.15607	3.68208	3.68208	3.68208	4.20809	3.68208	3.68208	2.10405	3.15607	2.63006	2.63006	2.63006	2.10405	2.10405	2.10405	3.68208	2.63006	3.68208	4.20809	4.20809	4.7341	4.20809	4.7341	3.15607	3.68208	2.63006	2.63006	3.15607	3.15607	3.15607	3.68208	3.68208	3.15607	3.15607	2.63006	1.57803	1.57803	1.57803	1.05202	1.05202	1.57803	3.15607	3.68208
chr4-615	0	0.526012	0.526012	0.526012	0.526012	0.526012	0.526012	0.526012	0.526012	0	0	0	0	0	0	0	0	0.526012	0.526012	1.05202	1.05202	1.05202	1.05202	1.05202	1.57803	1.05202	1.05202	0.526012	0.526012	0.526012	0.526012	0.526012	-2.22045e-16	-2.22045e-16	-2.22045e-16	-2.22045e-16	-2.22045e-16	0.526012	0.526012	0.526012	0.526012	1.57803	2.10405	2.10405	2.10405	2.10405	3.15607	4.20809	4.20809
chr1-307	0	0	0	0	0.526012	0.526012	0.526012	0.526012	0.526012	0.526012	0.526012	0.526012	0	0	0	0	0	0	0	0	0	0	0	0	0	0	0	0	0	0.526012	0.526012	0.526012	0.526012	1.05202	1.05202	1.05202	1.05202	0.526012	0.526012	0.526012	0.526012	0	0.526012	0.526012	0.526012	0.526012	0.526012	1.05202	1.57803
chr14-463	0.526012	0.526012	0.526012	0.526012	0.526012	0.526012	0.526012	0.526012	0	0	0	0	0	0	0	0	0	0	0	0	0	0	0.526012	0.526012	0.526012	0.526012	1.05202	1.57803	2.10405	2.63006	2.10405	2.10405	2.63006	2.63006	2.10405	1.57803	1.05202	1.05202	1.05202	1.05202	0.526012	0.526012	0.526012	0.526012	1.05202	1.05202	1.05202	1.57803	1.57803
chr10-27	1.05202	1.57803	1.05202	1.05202	1.57803	1.57803	1.57803	1.57803	0.526012	1.05202	1.57803	2.10405	1.57803	1.57803	2.63006	2.63006	3.15607	3.68208	3.68208	5.26012	6.83815	7.36416	7.89017	8.9422	9.46821	9.46821	9.46821	9.46821	8.41618	7.89017	6.83815	7.36416	6.31214	5.26012	4.20809	3.15607	2.63006	3.15607	2.63006	2.10405	2.63006	3.68208	4.20809	3.68208	3.68208	3.15607	2.63006	2.10405	1.57803
chr11-227	0	0.526012	0.526012	1.05202	1.05202	1.05202	1.05202	1.05202	1.05202	0.526012	0.526012	0.526012	0.526012	0.526012	0.526012	0.526012	0.526012	0.526012	0.526012	0	0	0	0.526012	0.526012	0.526012	0.526012	0.526012	0.526012	0.526012	0.526012	0	0	0	0	0	0	0	1.05202	1.05202	1.05202	1.05202	1.57803	1.57803	1.57803	1.57803	1.05202	1.57803	1.57803	1.57803
chr11-175	0.526012	0.526012	0.526012	0.526012	1.05202	1.05202	1.57803	1.05202	1.05202	2.10405	2.63006	3.68208	3.68208	4.20809	4.20809	5.26012	6.31214	6.31214	5.78613	4.7341	5.26012	4.7341	5.26012	4.20809	3.15607	2.63006	3.15607	6.83815	9.46821	11.0462	11.0462	13.1503	14.2023	14.7283	14.7283	11.5723	8.9422	9.46821	9.46821	7.89017	7.89017	6.83815	7.36416	6.83815	6.31214	5.78613	5.26012	5.26012	4.20809
chr8-552	11.5723	14.2023	16.3064	15.7803	16.8324	20.5145	21.0405	19.9884	17.3584	14.7283	12.0983	11.5723	8.9422	4.20809	3.15607	3.15607	3.15607	4.20809	4.20809	3.68208	3.68208	3.68208	4.20809	3.68208	2.63006	1.57803	1.05202	1.05202	1.57803	1.57803	1.05202	1.05202	1.05202	1.57803	1.57803	1.57803	1.57803	2.10405	2.63006	2.63006	3.15607	3.15607	3.15607	3.15607	2.63006	2.10405	1.57803	2.10405	1.05202
chr5-401	3.15607	3.15607	3.15607	2.63006	3.15607	3.68208	3.68208	3.68208	3.15607	3.15607	3.15607	4.20809	4.7341	3.68208	4.7341	3.68208	3.68208	3.15607	3.15607	2.10405	1.05202	1.57803	0.526012	1.05202	1.05202	1.05202	1.05202	1.57803	1.57803	1.05202	1.05202	1.57803	1.57803	1.57803	1.57803	1.05202	2.10405	3.68208	6.83815	8.9422	12.0983	14.7283	17.3584	19.9884	21.0405	20.5145	17.8844	15.2543	14.2023
chr2-372	8.41618	7.89017	8.41618	7.89017	6.83815	5.78613	5.26012	3.68208	1.05202	1.05202	0.526012	0.526012	1.11022e-15	1.11022e-15	1.11022e-15	1.11022e-15	1.11022e-15	1.11022e-15	1.11022e-15	1.11022e-15	1.11022e-15	1.11022e-15	0.526012	0.526012	0.526012	0.526012	0.526012	0.526012	0.526012	0.526012	1.11022e-15	1.11022e-15	1.11022e-15	1.11022e-15	1.11022e-15	1.11022e-15	1.11022e-15	1.11022e-15	1.11022e-15	1.11022e-15	1.11022e-15	1.11022e-15	1.11022e-15	1.11022e-15	1.11022e-15	1.11022e-15	1.11022e-15	1.11022e-15	1.11022e-15
chr10-459	0.526012	0.526012	0.526012	0.526012	0.526012	0.526012	0	0	0	0	0	0.526012	0.526012	0.526012	0.526012	0.526012	0.526012	0.526012	0.526012	0	0	0	0	0	0	0	0	0	0	0	0	0	0	0	0.526012	0.526012	1.05202	1.05202	1.05202	1.57803	1.57803	1.57803	1.05202	1.57803	1.57803	2.10405	2.10405	1.57803	1.57803
chr9-219	0	0	0	0	0	0	0	0	0	0	0	0	0	0	0	0	0.526012	0.526012	0.526012	0.526012	0.526012	0.526012	0.526012	0.526012	0.526012	0.526012	0.526012	0.526012	0.526012	0.526012	0.526012	0.526012	0	0	0	0	0	0	0	0	0	0.526012	1.05202	1.05202	1.05202	1.05202	1.05202	1.05202	1.05202
chr11-247	0	0	0	0	0	0	0	0	0	0	0	0	0	0	0	0	0	0	0	0	0	0	0	0	0	0	0	0.526012	0.526012	1.57803	1.57803	1.57803	1.57803	2.10405	2.63006	2.10405	2.10405	1.05202	1.05202	1.05202	0.526012	0.526012	0.526012	1.05202	1.05202	1.05202	1.05202	1.05202	1.05202
chr14-77	0	3.15607	2.63006	1.57803	0.526012	0.526012	0.526012	-1.22125e-15	0.526012	1.05202	1.57803	2.10405	2.10405	2.10405	2.10405	1.57803	1.57803	1.05202	-1.11022e-15	-1.11022e-15	-1.11022e-15	-1.11022e-15	-1.11022e-15	-1.11022e-15	-1.11022e-15	-1.11022e-15	-1.11022e-15	0.526012	0.526012	0.526012	1.05202	1.05202	1.57803	1.57803	1.57803	1.05202	1.05202	1.05202	1.05202	1.05202	0.526012	0.526012	0.526012	0.526012	0.526012	1.05202	0.526012	0.526012	0.526012
chr14-36	0.526012	0.526012	0.526012	0.526012	0.526012	0.526012	0.526012	0.526012	0	0	0	0	0	0	0.526012	0.526012	0.526012	0.526012	0.526012	0.526012	0.526012	0.526012	0	0.526012	1.05202	1.05202	1.05202	1.05202	1.05202	1.05202	1.05202	0.526012	0	0.526012	0.526012	1.05202	1.05202	1.05202	1.05202	1.05202	1.05202	0.526012	0.526012	0	0.526012	0.526012	0.526012	0.526012	0.526012
chr5-859	1.57803	1.57803	2.10405	3.15607	3.15607	3.68208	3.68208	3.15607	2.63006	2.10405	2.10405	1.57803	1.57803	1.05202	1.05202	1.05202	1.05202	1.05202	1.05202	1.57803	2.10405	2.10405	4.20809	4.7341	5.26012	6.31214	5.78613	5.26012	4.7341	4.7341	2.63006	2.63006	2.10405	1.05202	1.05202	0.526012	0.526012	0.526012	0.526012	-4.44089e-16	-4.44089e-16	-4.44089e-16	-4.44089e-16	-4.44089e-16	-4.44089e-16	-4.44089e-16	-4.44089e-16	-4.44089e-16	0.526012
chr13-226	0	0	0	0	0	0	0	0	0	0	0.526012	0.526012	1.05202	1.05202	1.05202	1.57803	2.10405	2.10405	1.57803	1.57803	1.05202	1.57803	1.57803	1.57803	1.57803	2.63006	3.15607	3.15607	3.15607	2.10405	2.10405	2.10405	1.57803	0.526012	3.33067e-16	3.33067e-16	0.526012	1.05202	1.57803	1.57803	1.57803	2.10405	2.63006	2.10405	2.10405	1.57803	1.05202	1.05202	1.05202
chr12-195	0	0	0.526012	0.526012	0.526012	0.526012	0.526012	0.526012	0.526012	0.526012	0	0	0	0	0	0	0	0	0	0	0	0	0	0	0	0	0	0	0	0	0	0	0	0	0	0	0.526012	0.526012	0.526012	0.526012	0.526012	0.526012	0.526012	0.526012	0	0.526012	0.526012	1.05202	1.05202
chr18-283	0	0	0	0	0	0	0	0	0	0	0	0	0	0	0.526012	0.526012	0.526012	0.526012	0.526012	0.526012	0.526012	0.526012	0	0	0	0	0	0	0	0.526012	0.526012	0.526012	0.526012	0.526012	0.526012	0.526012	0.526012	0.526012	1.57803	1.57803	1.57803	1.57803	1.57803	1.57803	1.57803	1.57803	1.05202	1.05202	1.05202
chr4-997	0	1.57803	1.05202	0.526012	1.05202	1.05202	0.526012	1.57803	1.57803	1.57803	1.57803	1.57803	1.57803	2.10405	2.10405	1.05202	1.05202	1.05202	1.05202	1.05202	1.05202	0.526012	0.526012	1.05202	1.57803	2.10405	2.10405	2.10405	2.10405	2.10405	2.10405	4.20809	4.7341	5.78613	7.89017	8.41618	8.41618	8.41618	8.41618	7.36416	6.31214	4.7341	3.68208	4.20809	4.7341	5.26012	5.26012	4.20809	4.7341
chr2-750	0.526012	0.526012	0.526012	0.526012	0.526012	0.526012	0.526012	0.526012	-2.22045e-16	0.526012	0.526012	0.526012	1.05202	1.57803	2.10405	2.10405	1.57803	2.63006	4.20809	5.26012	5.26012	6.31214	6.31214	6.31214	6.31214	4.7341	3.68208	3.15607	2.63006	1.05202	0.526012	0.526012	0.526012	0.526012	0.526012	2.22045e-16	2.22045e-16	2.22045e-16	2.22045e-16	2.22045e-16	0.526012	1.05202	1.05202	1.05202	1.05202	1.05202	1.05202	1.05202	0.526012
chr19-216	0	0	0	0	0	0	0	0	0	0	0	0	0	0.526012	0.526012	0.526012	0.526012	1.05202	1.05202	1.57803	1.57803	1.57803	2.10405	2.63006	2.63006	2.10405	2.10405	1.57803	1.57803	1.57803	1.05202	1.05202	1.05202	1.05202	1.57803	2.10405	2.10405	1.57803	2.10405	2.10405	2.10405	2.63006	2.10405	1.57803	1.57803	2.10405	1.57803	1.05202	0.526012
chr17-327	0	0	0	0	0	0	0	0	0	0	0	0	0	0	0.526012	0.526012	0.526012	0.526012	0.526012	0.526012	1.05202	1.05202	0.526012	0.526012	1.05202	1.05202	1.05202	1.05202	0.526012	0.526012	0.526012	0.526012	0	0.526012	0.526012	0.526012	0.526012	0.526012	0.526012	0.526012	0.526012	0	0	0	0	0	0	0.526012	0.526012
chr19-20	0	0	0	0.526012	0.526012	0.526012	0.526012	0.526012	0.526012	0.526012	1.57803	1.57803	2.10405	2.10405	2.10405	2.63006	2.63006	2.63006	1.05202	1.05202	0.526012	0.526012	0.526012	2.22045e-16	2.22045e-16	2.22045e-16	2.22045e-16	2.22045e-16	0.526012	0.526012	0.526012	0.526012	0.526012	0.526012	1.05202	1.05202	0.526012	0.526012	0.526012	1.05202	1.05202	2.63006	2.63006	2.63006	2.63006	3.15607	3.15607	2.63006	3.15607
chr9-175	0	0	1.57803	1.57803	1.57803	1.57803	1.05202	0.526012	0.526012	0.526012	-2.22045e-16	-2.22045e-16	1.05202	1.05202	1.57803	1.57803	2.10405	4.20809	4.20809	4.20809	3.15607	3.15607	3.15607	2.63006	2.63006	0.526012	0.526012	1.05202	1.57803	1.57803	1.05202	1.05202	1.05202	1.05202	1.05202	0.526012	-2.22045e-16	-2.22045e-16	-2.22045e-16	1.05202	1.05202	1.05202	1.05202	1.05202	1.57803	3.15607	4.7341	4.20809	4.7341
chr14-174	0	0	0	0	0.526012	1.05202	1.05202	1.05202	1.05202	1.05202	1.05202	1.05202	0.526012	0	0.526012	0.526012	0.526012	0.526012	1.05202	1.05202	1.05202	1.05202	0.526012	0.526012	1.05202	0.526012	0.526012	1.05202	1.05202	1.57803	1.57803	1.57803	1.05202	1.05202	1.57803	1.57803	1.57803	1.57803	1.57803	2.10405	2.10405	2.10405	1.57803	1.05202	1.05202	0.526012	0.526012	-2.22045e-16	-2.22045e-16
chr10-89	0	0.526012	1.57803	2.10405	2.10405	2.10405	2.10405	2.63006	2.63006	2.10405	1.05202	1.05202	1.57803	1.57803	2.10405	1.57803	2.10405	2.10405	2.63006	2.63006	2.10405	2.10405	1.57803	1.05202	1.05202	1.57803	0.526012	0.526012	0.526012	1.05202	1.05202	1.05202	1.05202	0.526012	0.526012	0.526012	0.526012	-2.22045e-16	1.05202	1.05202	1.05202	1.05202	1.57803	2.10405	2.10405	2.10405	1.05202	1.05202	1.05202
chr12-481	0	0	0	0	0	0	0	0	0	0.526012	0.526012	1.05202	1.05202	1.05202	1.05202	1.05202	1.05202	0.526012	0.526012	0	0	0	0	0	0	0	0	0	0	0	0	0	0	0	0	0	0	0	0.526012	0.526012	0.526012	0.526012	0.526012	0.526012	0.526012	1.05202	0.526012	0.526012	0.526012
chr7-701	1.57803	1.57803	1.57803	1.57803	1.57803	1.05202	1.05202	1.05202	1.57803	1.05202	1.05202	1.05202	1.05202	1.05202	1.05202	0.526012	0.526012	0.526012	0.526012	0.526012	0.526012	0.526012	0.526012	0.526012	-2.22045e-16	-2.22045e-16	-2.22045e-16	-2.22045e-16	-2.22045e-16	-2.22045e-16	0.526012	0.526012	0.526012	0.526012	0.526012	1.05202	1.05202	0.526012	0.526012	0.526012	0.526012	1.05202	1.57803	1.05202	1.05202	1.05202	1.05202	1.57803	1.57803
chr18-296	1.05202	1.05202	1.05202	1.57803	1.05202	1.05202	1.05202	1.05202	0.526012	1.05202	1.05202	0.526012	0.526012	0.526012	0.526012	0.526012	0.526012	-2.22045e-16	0.526012	1.05202	1.05202	1.05202	1.05202	1.57803	1.57803	1.57803	1.05202	1.57803	1.57803	2.63006	4.20809	8.9422	13.1503	14.7283	16.3064	18.9364	18.9364	18.9364	17.3584	13.1503	9.46821	6.83815	5.78613	3.15607	3.15607	2.63006	2.10405	1.57803	1.57803
chr1-95	0	3.15607	3.15607	3.15607	3.15607	3.15607	2.63006	2.10405	2.10405	0.526012	1.05202	1.05202	1.05202	0.526012	0.526012	0.526012	0.526012	0.526012	-2.22045e-16	-2.22045e-16	-2.22045e-16	0.526012	0.526012	1.57803	1.57803	2.10405	2.10405	2.10405	3.68208	4.20809	5.26012	5.78613	8.9422	11.5723	16.3064	21.5665	21.5665	22.0925	21.5665	19.9884	17.3584	14.2023	9.46821	4.20809	3.15607	1.57803	1.05202	1.05202	-1.9984e-15
chr10-200	0	0	0	0	0	0	0	0	0	0.526012	1.57803	2.10405	2.10405	2.10405	3.15607	3.68208	3.68208	3.15607	2.10405	1.57803	2.10405	2.10405	1.05202	0.526012	0.526012	0.526012	0.526012	0.526012	-4.44089e-16	-4.44089e-16	-4.44089e-16	1.57803	2.10405	2.63006	2.63006	4.20809	7.89017	10.5202	13.6763	12.6243	12.6243	14.7283	15.7803	14.7283	12.0983	9.99422	7.36416	7.36416	7.89017
chr6-425	1.05202	1.05202	1.05202	1.05202	1.05202	1.05202	1.05202	1.05202	0.526012	0.526012	0.526012	0.526012	0.526012	0.526012	0	0	0	0	0	0	0	0	0	0	0	0	0	0	0	0	0	0	0	0	0	0	0.526012	0.526012	0.526012	0.526012	0.526012	0.526012	1.05202	1.57803	1.05202	1.57803	1.57803	1.57803	1.57803
chr4-1008	0	0	0	0.526012	0.526012	0.526012	1.05202	1.05202	1.05202	1.05202	1.05202	1.05202	1.05202	1.05202	0.526012	0.526012	1.05202	1.57803	1.57803	1.05202	1.57803	1.57803	1.57803	1.57803	1.57803	1.05202	1.57803	1.57803	1.05202	1.05202	1.05202	0.526012	0.526012	0.526012	-2.22045e-16	-2.22045e-16	-2.22045e-16	-2.22045e-16	-2.22045e-16	-2.22045e-16	1.05202	1.05202	1.05202	1.05202	1.05202	1.05202	1.05202	1.05202	0.526012
chr10-367	0	0	3.15607	2.63006	2.10405	2.10405	1.57803	1.05202	1.05202	1.05202	0.526012	0.526012	0.526012	0.526012	0.526012	0.526012	1.05202	1.05202	0.526012	1.05202	1.05202	1.05202	1.05202	1.05202	1.05202	1.05202	1.05202	1.05202	1.57803	1.57803	1.57803	2.10405	1.57803	1.57803	2.63006	2.10405	1.57803	1.57803	1.57803	1.57803	1.57803	2.10405	1.05202	1.05202	1.05202	1.05202	1.05202	0.526012	0.526012
chr4-237	0.526012	0.526012	1.57803	1.57803	1.57803	2.10405	2.10405	2.10405	2.63006	2.10405	1.57803	2.10405	2.10405	1.05202	1.05202	0.526012	0.526012	1.05202	1.57803	1.57803	1.57803	1.57803	1.57803	1.57803	1.57803	1.05202	0.526012	2.22045e-16	1.05202	2.10405	2.10405	2.10405	2.63006	3.15607	3.15607	3.15607	2.10405	1.57803	1.57803	1.57803	1.05202	1.05202	1.05202	2.63006	3.15607	4.20809	5.26012	6.31214	6.31214
chr11-5	0	0	0	0.526012	0.526012	0.526012	1.05202	1.57803	1.57803	1.57803	1.57803	1.57803	2.10405	1.57803	1.57803	1.05202	1.05202	1.05202	1.05202	1.05202	0.526012	0.526012	-2.22045e-16	-2.22045e-16	-2.22045e-16	-2.22045e-16	-2.22045e-16	-2.22045e-16	-2.22045e-16	-2.22045e-16	-2.22045e-16	-2.22045e-16	-2.22045e-16	-2.22045e-16	-2.22045e-16	-2.22045e-16	0.526012	0.526012	0.526012	0.526012	0.526012	0.526012	0.526012	0.526012	1.05202	1.05202	1.57803	1.57803	1.57803
chr10-428	0	0	0	0	0	0	0.526012	0.526012	0.526012	0.526012	1.05202	1.05202	1.05202	1.05202	0.526012	0.526012	0.526012	0.526012	0	0	0	0	0	0	0	0	0	0	0.526012	0.526012	0.526012	0.526012	1.57803	2.10405	2.10405	2.10405	1.57803	1.57803	2.10405	2.10405	1.05202	0.526012	1.05202	1.05202	1.05202	1.57803	1.05202	1.57803	2.10405
chr9-777	3.15607	2.63006	1.57803	1.57803	1.05202	1.05202	1.57803	2.10405	1.57803	1.57803	2.10405	2.63006	2.63006	3.15607	3.15607	2.63006	2.10405	2.10405	1.57803	2.10405	2.10405	2.10405	2.10405	2.10405	3.15607	3.68208	3.68208	2.63006	2.63006	2.10405	2.10405	2.10405	1.05202	1.57803	1.57803	2.63006	2.63006	2.63006	3.15607	3.15607	3.15607	2.10405	2.10405	1.57803	1.05202	2.10405	1.57803	1.57803	1.57803
chr5-620	0	0	0	0	0	0	0	0	0	0	0	0.526012	0.526012	0.526012	1.05202	1.05202	1.05202	1.05202	1.05202	0.526012	0.526012	1.05202	0.526012	1.05202	2.10405	2.63006	2.63006	2.63006	2.63006	2.10405	2.10405	1.57803	0.526012	-1.11022e-16	-1.11022e-16	-1.11022e-16	-1.11022e-16	-1.11022e-16	-1.11022e-16	-1.11022e-16	0.526012	0.526012	0.526012	0.526012	0.526012	0.526012	0.526012	0.526012	-1.11022e-16
chr8-340	0	0	1.05202	1.05202	1.05202	1.57803	1.57803	0.526012	0.526012	0.526012	0.526012	0.526012	0.526012	-1.11022e-16	-1.11022e-16	-1.11022e-16	-1.11022e-16	-1.11022e-16	-1.11022e-16	0.526012	0.526012	0.526012	0.526012	0.526012	1.05202	1.05202	1.05202	0.526012	0.526012	1.05202	1.57803	1.57803	1.05202	1.05202	1.05202	1.05202	1.05202	-2.22045e-16	-2.22045e-16	0.526012	0.526012	0.526012	0.526012	0.526012	1.05202	1.05202	0.526012	0.526012	1.05202
chr15-182	1.57803	1.57803	1.05202	0.526012	0.526012	-2.22045e-16	-2.22045e-16	-2.22045e-16	0.526012	1.05202	1.05202	1.57803	1.57803	1.57803	1.57803	2.10405	1.57803	1.05202	0.526012	0.526012	0.526012	0.526012	1.05202	0.526012	0.526012	0.526012	0.526012	1.05202	1.05202	0.526012	0.526012	0.526012	0.526012	0.526012	0.526012	-2.22045e-16	-2.22045e-16	0.526012	0.526012	0.526012	0.526012	0.526012	1.57803	3.68208	5.26012	5.26012	5.26012	5.26012	5.78613
chr15-250	0	-2.22045e-16	-2.22045e-16	-2.22045e-16	-2.22045e-16	-2.22045e-16	-2.22045e-16	-2.22045e-16	-2.22045e-16	-2.22045e-16	-2.22045e-16	-2.22045e-16	-2.22045e-16	-2.22045e-16	-2.22045e-16	-2.22045e-16	-2.22045e-16	-2.22045e-16	-2.22045e-16	-2.22045e-16	-2.22045e-16	-2.22045e-16	-2.22045e-16	-2.22045e-16	0.526012	1.05202	1.05202	1.05202	1.05202	1.05202	1.05202	1.05202	0.526012	-2.22045e-16	-2.22045e-16	-2.22045e-16	-2.22045e-16	-2.22045e-16	-2.22045e-16	-2.22045e-16	-2.22045e-16	-2.22045e-16	0.526012	0.526012	0.526012	0.526012	0.526012	1.05202	1.57803
chr12-362	0	0.526012	0.526012	0.526012	0.526012	1.05202	1.05202	1.05202	1.05202	0.526012	0.526012	0.526012	0.526012	0	0	0	0	0	0	0.526012	0.526012	0.526012	0.526012	0.526012	0.526012	0.526012	0.526012	0	0	0	0.526012	0.526012	0.526012	0.526012	1.05202	1.05202	1.05202	1.05202	0.526012	0.526012	1.57803	2.63006	2.10405	2.10405	2.10405	2.10405	2.10405	2.10405	1.57803
chr8-71	0	0	0	0	0.526012	0.526012	0.526012	0.526012	0.526012	1.57803	1.57803	1.57803	1.57803	1.57803	1.57803	1.57803	1.57803	0.526012	0.526012	0.526012	-1.11022e-16	-1.11022e-16	-1.11022e-16	-1.11022e-16	-1.11022e-16	-1.11022e-16	-1.11022e-16	-1.11022e-16	-1.11022e-16	1.05202	1.05202	1.05202	1.05202	1.05202	1.57803	1.57803	1.57803	0.526012	0.526012	0.526012	0.526012	0.526012	-1.11022e-16	-1.11022e-16	0.526012	0.526012	0.526012	1.05202	1.57803
chr8-210	1.05202	1.05202	1.05202	0.526012	0.526012	0.526012	0.526012	0.526012	2.63006	3.15607	4.20809	4.20809	5.78613	8.41618	9.46821	10.5202	8.9422	8.9422	7.89017	8.9422	8.41618	5.78613	4.7341	4.20809	3.68208	3.15607	4.20809	3.15607	1.57803	2.10405	2.10405	2.10405	2.10405	2.10405	1.05202	1.05202	0.526012	0	0	0	0	0	0	0	0	0	0.526012	1.05202	1.05202
chr4-592	0	0	0	0	0	0	0	0	0	0.526012	0.526012	0.526012	1.05202	2.10405	2.10405	2.10405	2.10405	1.57803	1.57803	1.57803	0	0	0	0	0	0	0	0	0	0	0	0	0	0	0	0	0	0	0	0	0	0.526012	0.526012	1.05202	1.05202	1.05202	1.05202	1.05202	2.63006
chr1-445	0	0	0	0	0	0	0.526012	0.526012	0.526012	0.526012	0.526012	0.526012	0.526012	0.526012	0	0	0	0	0	0	0	0	0	0	0	0	0	0	0	0	0	0	0	0	0	0	0	0.526012	0.526012	0.526012	0.526012	1.05202	1.05202	1.05202	1.05202	0.526012	0.526012	0.526012	0.526012
chr4-875	5.26012	3.68208	3.15607	3.15607	3.15607	3.15607	2.10405	1.05202	1.57803	1.05202	1.05202	1.05202	0.526012	0.526012	0.526012	0.526012	2.22045e-16	1.05202	1.05202	1.05202	1.05202	1.05202	1.05202	1.57803	1.57803	1.57803	1.57803	1.57803	1.57803	1.57803	1.57803	1.05202	1.05202	2.22045e-16	2.22045e-16	2.22045e-16	0.526012	1.05202	1.05202	1.05202	1.57803	2.10405	2.10405	2.10405	2.10405	1.57803	1.57803	1.57803	0.526012
chr17-13	0	0	0	0	0	0	0.526012	0.526012	0.526012	0.526012	0.526012	0.526012	0.526012	0.526012	0	0	0.526012	0.526012	0.526012	1.05202	1.57803	2.63006	2.63006	3.68208	3.68208	4.7341	5.78613	7.89017	11.5723	13.6763	16.3064	16.3064	16.8324	17.8844	17.8844	14.7283	12.6243	11.0462	8.9422	7.89017	7.89017	6.31214	6.31214	6.31214	5.26012	4.7341	5.26012	6.31214	5.26012
chr12-580	0	0	0	0	0	0	0	0	0	0	0.526012	0.526012	0.526012	1.05202	1.05202	1.05202	1.05202	1.57803	1.05202	1.57803	1.57803	1.05202	1.05202	1.05202	1.05202	0.526012	0.526012	-2.22045e-16	-2.22045e-16	-2.22045e-16	0.526012	0.526012	1.05202	1.05202	1.05202	1.05202	1.05202	1.05202	0.526012	0.526012	-2.22045e-16	-2.22045e-16	-2.22045e-16	-2.22045e-16	-2.22045e-16	-2.22045e-16	-2.22045e-16	-2.22045e-16	-2.22045e-16
chr4-4	0	2.10405	2.63006	3.15607	2.63006	2.63006	2.63006	1.57803	1.57803	1.05202	0.526012	2.22045e-16	0.526012	1.05202	1.05202	1.05202	1.05202	1.57803	3.15607	3.68208	4.20809	3.68208	3.68208	4.20809	4.20809	4.20809	3.15607	3.15607	2.63006	3.15607	3.15607	3.15607	3.15607	2.63006	2.10405	1.57803	1.57803	1.05202	1.05202	0.526012	1.05202	1.05202	2.10405	2.63006	2.10405	2.10405	2.10405	2.63006	2.63006
chr19-447	0	0	0	0	0	0	1.05202	1.05202	1.05202	1.05202	1.05202	1.05202	1.05202	1.05202	0	0	0	0	0	0	0.526012	0.526012	0.526012	0.526012	0.526012	0.526012	0.526012	0.526012	0	0	0	0	0	0	0	0	0	0	0	0	0	0	0	0	0.526012	1.05202	1.05202	1.57803	1.57803
chr13-692	0	1.57803	1.57803	1.57803	1.05202	1.05202	0.526012	1.05202	1.05202	0.526012	0.526012	0.526012	0.526012	0.526012	-2.22045e-16	-2.22045e-16	-2.22045e-16	0.526012	0.526012	0.526012	1.05202	1.05202	1.05202	1.57803	1.57803	1.05202	1.05202	1.05202	0.526012	1.05202	1.05202	0.526012	0.526012	0.526012	1.57803	1.57803	1.57803	1.05202	1.05202	1.05202	1.05202	1.05202	-2.22045e-16	-2.22045e-16	-2.22045e-16	-2.22045e-16	0.526012	0.526012	0.526012
chr4-679	0	0	0.526012	0.526012	0.526012	0.526012	0.526012	0.526012	0.526012	0.526012	0	0	0	0	0	0	0	0	0	0	0	0	0	0.526012	0.526012	1.05202	1.05202	1.05202	1.05202	1.05202	1.05202	1.05202	1.05202	1.05202	1.05202	1.05202	1.57803	1.57803	1.05202	1.05202	1.05202	1.05202	2.10405	1.57803	1.57803	1.57803	2.10405	2.10405	1.57803
chr19-583	0	0	0	0	0	0	0	0	0	0.526012	0.526012	0.526012	0.526012	0.526012	1.05202	1.05202	1.05202	0.526012	0.526012	0.526012	0.526012	0.526012	0	0	0	0	0.526012	0.526012	0.526012	0.526012	1.05202	1.05202	1.57803	1.57803	1.05202	1.05202	1.05202	0.526012	0.526012	0.526012	-2.22045e-16	-2.22045e-16	-2.22045e-16	-2.22045e-16	-2.22045e-16	-2.22045e-16	0.526012	0.526012	0.526012
chr5-351	1.05202	1.05202	1.05202	2.10405	2.63006	4.20809	4.7341	6.83815	6.31214	7.36416	6.83815	6.31214	5.78613	4.7341	4.20809	2.63006	3.68208	2.63006	2.63006	2.10405	2.10405	1.57803	1.57803	1.05202	6.66134e-16	6.66134e-16	0.526012	0.526012	0.526012	0.526012	0.526012	0.526012	0.526012	6.66134e-16	0.526012	0.526012	0.526012	0.526012	0.526012	1.05202	1.05202	1.05202	1.57803	1.57803	1.57803	1.57803	1.57803	1.05202	1.05202
chr10-42	0	0	0	1.05202	-2.22045e-16	-2.22045e-16	-2.22045e-16	-2.22045e-16	-2.22045e-16	-2.22045e-16	-2.22045e-16	-2.22045e-16	-2.22045e-16	-2.22045e-16	-2.22045e-16	-2.22045e-16	-2.22045e-16	-2.22045e-16	-2.22045e-16	1.05202	1.05202	1.05202	2.10405	2.10405	2.10405	2.10405	2.10405	1.05202	1.05202	1.05202	-4.44089e-16	0.526012	0.526012	0.526012	0.526012	0.526012	0.526012	0.526012	0.526012	-4.44089e-16	0.526012	0.526012	0.526012	0.526012	0.526012	1.05202	2.10405	2.10405	1.57803
chr12-53	0	0	0	0	0	0	1.05202	-2.22045e-16	-2.22045e-16	-2.22045e-16	-2.22045e-16	-2.22045e-16	-2.22045e-16	-2.22045e-16	0.526012	0.526012	0.526012	0.526012	0.526012	0.526012	1.05202	1.05202	0.526012	0.526012	0.526012	1.05202	1.05202	1.05202	1.05202	1.05202	1.05202	1.05202	1.05202	0.526012	0.526012	0.526012	-2.22045e-16	-2.22045e-16	-2.22045e-16	-2.22045e-16	-2.22045e-16	-2.22045e-16	-2.22045e-16	-2.22045e-16	-2.22045e-16	-2.22045e-16	-2.22045e-16	-2.22045e-16	-2.22045e-16
chr4-677	0	0	0	0	0	0	0	0	0	0	0	0	0	0.526012	0.526012	0.526012	0.526012	0.526012	1.05202	1.05202	1.05202	1.05202	1.05202	1.05202	1.05202	1.05202	0.526012	0.526012	0	0	0	0	0	0	0	0	0	0	0	0	0	0	0	0	0	0	0	1.57803	2.63006
chr17-118	2.63006	2.10405	2.10405	1.05202	2.10405	2.10405	2.10405	2.63006	2.63006	2.63006	2.63006	2.63006	2.10405	2.10405	2.10405	1.05202	0.526012	0.526012	0.526012	0.526012	0	0	0	0	0.526012	1.05202	1.05202	1.57803	2.10405	2.10405	2.63006	3.15607	2.63006	2.63006	3.68208	3.15607	3.15607	3.15607	2.63006	2.63006	3.68208	3.15607	2.10405	2.10405	1.57803	1.57803	2.63006	2.63006	2.10405
chr16-22	1.57803	1.57803	1.57803	1.57803	1.57803	1.05202	0.526012	0.526012	-2.22045e-16	-2.22045e-16	0.526012	0.526012	0.526012	0.526012	0.526012	0.526012	0.526012	0.526012	-2.22045e-16	-2.22045e-16	-2.22045e-16	-2.22045e-16	0.526012	0.526012	0.526012	0.526012	0.526012	0.526012	0.526012	0.526012	0.526012	0.526012	1.05202	1.05202	1.05202	1.05202	1.57803	2.10405	1.57803	1.57803	1.05202	1.05202	1.57803	2.10405	1.05202	1.57803	3.15607	3.68208	3.68208
chr4-885	0	0.526012	0.526012	0.526012	0.526012	0.526012	0.526012	0.526012	0.526012	0.526012	0.526012	0.526012	0.526012	-2.22045e-16	-2.22045e-16	-2.22045e-16	-2.22045e-16	-2.22045e-16	0.526012	1.05202	1.05202	1.57803	1.57803	2.10405	2.63006	2.63006	2.10405	2.10405	3.15607	2.63006	2.63006	2.63006	2.10405	2.10405	2.10405	1.57803	1.05202	1.57803	2.63006	2.63006	2.63006	2.63006	3.68208	3.68208	4.20809	4.20809	3.15607	2.63006	3.15607
chr15-453	0	0.526012	0.526012	0.526012	0.526012	0.526012	1.05202	1.05202	1.57803	1.57803	1.57803	1.57803	1.57803	1.05202	0.526012	1.05202	0.526012	0.526012	0.526012	0.526012	1.57803	1.57803	2.10405	1.57803	3.15607	3.68208	5.26012	7.36416	7.36416	9.46821	10.5202	10.5202	12.6243	14.2023	15.2543	16.8324	17.8844	21.5665	24.7225	26.8266	26.8266	26.8266	25.7746	23.6705	21.5665	16.8324	12.0983	9.99422	6.83815
chr11-274	0	0	0	0	0	0	0	0	0	0	0	0	0	0	0	0	0	0	0	0	0	0	0	0	0	0	0	0	0	0	0	0.526012	0.526012	0.526012	0.526012	0.526012	0.526012	1.05202	1.57803	1.05202	1.05202	1.05202	1.05202	1.05202	1.05202	0.526012	-2.22045e-16	-2.22045e-16	-2.22045e-16
chr4-786	0	0.526012	0.526012	1.57803	2.10405	2.10405	2.63006	2.63006	2.10405	2.10405	2.10405	1.05202	1.57803	1.57803	1.57803	1.57803	1.57803	1.57803	1.57803	1.05202	0.526012	1.05202	0.526012	0.526012	0.526012	0.526012	0.526012	0.526012	0.526012	-2.22045e-16	-2.22045e-16	-2.22045e-16	-2.22045e-16	-2.22045e-16	-2.22045e-16	-2.22045e-16	-2.22045e-16	-2.22045e-16	0.526012	0.526012	0.526012	0.526012	0.526012	0.526012	0.526012	1.05202	0.526012	0.526012	0.526012
chr3-703	0	0.526012	0.526012	-1.11022e-16	-1.11022e-16	0.526012	0.526012	0.526012	0.526012	0.526012	1.05202	1.05202	1.05202	0.526012	1.57803	2.10405	3.15607	3.15607	3.15607	3.15607	3.15607	3.15607	2.10405	1.57803	0.526012	0.526012	-5.55112e-16	-5.55112e-16	0.526012	1.05202	1.05202	1.05202	1.05202	1.05202	1.05202	0.526012	0.526012	-6.66134e-16	-6.66134e-16	-6.66134e-16	-6.66134e-16	-6.66134e-16	-6.66134e-16	-6.66134e-16	-6.66134e-16	1.05202	1.05202	1.05202	1.05202
chr14-325	0	1.05202	1.05202	0.526012	0.526012	0.526012	1.05202	1.05202	1.05202	0.526012	0.526012	0.526012	0.526012	0	0	0	0.526012	0.526012	0.526012	0.526012	0.526012	0.526012	0.526012	0	0	0	0	0	0	0	0	0	0	0	0	0	0.526012	0.526012	0.526012	0.526012	0.526012	1.05202	2.10405	2.10405	1.57803	1.57803	1.57803	1.57803	2.10405
chr17-121	2.10405	2.10405	1.57803	1.57803	1.57803	2.10405	2.10405	1.57803	1.57803	1.05202	1.05202	1.05202	1.57803	1.05202	1.05202	1.05202	0.526012	0.526012	1.05202	1.05202	0.526012	1.05202	1.57803	2.63006	3.15607	3.15607	2.63006	3.15607	3.15607	2.63006	2.63006	2.10405	1.57803	2.10405	2.10405	1.57803	2.10405	2.10405	2.10405	1.57803	1.57803	1.05202	1.05202	1.57803	1.05202	1.05202	0.526012	0.526012	0.526012
chr10-786	0.526012	0.526012	0.526012	1.05202	1.05202	1.05202	1.05202	1.05202	0.526012	0.526012	0.526012	0	0	0	0	0	0	0	0	0.526012	1.05202	1.05202	1.05202	1.57803	2.63006	2.63006	2.63006	2.10405	2.10405	2.10405	2.10405	2.10405	1.05202	1.05202	1.05202	1.05202	0.526012	1.05202	1.05202	1.05202	1.57803	2.10405	2.10405	2.10405	2.10405	1.57803	1.05202	1.57803	1.05202
chr10-176	0	0	0	0	0	0	0	0	0.526012	0.526012	1.05202	1.05202	1.05202	1.05202	1.05202	1.05202	1.57803	1.57803	1.05202	1.05202	1.05202	1.05202	1.05202	1.57803	1.05202	1.05202	1.05202	1.05202	1.05202	1.05202	1.05202	1.05202	1.05202	1.05202	1.05202	1.05202	1.57803	1.57803	1.57803	1.05202	0.526012	0.526012	1.05202	1.05202	0.526012	0.526012	0.526012	0.526012	0.526012
chr6-462	0	1.05202	1.05202	1.57803	2.10405	2.10405	2.10405	1.57803	2.10405	1.57803	1.57803	1.05202	1.05202	1.57803	1.57803	1.57803	1.05202	1.05202	1.05202	1.57803	1.05202	0.526012	0.526012	0.526012	0.526012	1.05202	1.05202	1.05202	1.57803	1.57803	1.57803	1.57803	1.57803	1.05202	1.05202	0.526012	-2.22045e-16	-2.22045e-16	-2.22045e-16	-2.22045e-16	-2.22045e-16	-2.22045e-16	-2.22045e-16	-2.22045e-16	-2.22045e-16	-2.22045e-16	-2.22045e-16	-2.22045e-16	-2.22045e-16
chr2-443	0	0.526012	0.526012	0.526012	0.526012	0.526012	0.526012	0.526012	0.526012	0	0	0	0	0	0	0.526012	0.526012	0.526012	0.526012	0.526012	0.526012	0.526012	0.526012	0	0	0	0	0	0	0	0	0	0	0	0	0	1.05202	1.05202	1.05202	1.05202	1.05202	1.05202	1.05202	1.05202	0	0	0.526012	0.526012	0.526012
chr15-323	6.83815	5.26012	3.68208	1.57803	1.05202	1.57803	1.57803	1.57803	1.57803	2.10405	1.57803	1.57803	1.57803	1.05202	1.05202	1.57803	1.57803	0.526012	0.526012	0.526012	1.05202	1.05202	1.05202	0.526012	0.526012	0.526012	0.526012	0.526012	0.526012	1.57803	1.57803	1.57803	1.57803	2.10405	2.10405	2.10405	1.57803	0.526012	0.526012	1.05202	1.05202	0.526012	0.526012	0.526012	0.526012	0.526012	0.526012	2.22045e-16	2.22045e-16
chr2-594	1.57803	1.57803	1.57803	1.57803	2.10405	2.10405	2.10405	1.57803	1.05202	1.05202	1.05202	0.526012	-2.22045e-16	-2.22045e-16	-2.22045e-16	-2.22045e-16	-2.22045e-16	-2.22045e-16	1.05202	1.05202	1.57803	2.10405	2.63006	2.63006	2.63006	2.63006	1.57803	1.57803	1.57803	1.05202	1.05202	1.05202	1.05202	1.05202	1.05202	1.05202	0.526012	0.526012	2.22045e-16	2.22045e-16	2.22045e-16	2.22045e-16	2.22045e-16	2.22045e-16	2.22045e-16	2.22045e-16	2.22045e-16	0.526012	0.526012
chr9-726	18.9364	18.9364	20.5145	19.9884	16.8324	12.0983	9.99422	6.83815	7.36416	6.31214	5.26012	4.20809	4.7341	5.26012	4.20809	3.15607	2.10405	2.63006	2.10405	2.10405	1.05202	1.05202	1.05202	2.63006	3.15607	3.15607	3.15607	4.20809	5.26012	5.26012	5.26012	4.20809	5.26012	5.26012	6.31214	6.31214	6.31214	6.31214	6.83815	8.41618	7.89017	7.89017	6.31214	5.78613	4.20809	4.20809	4.20809	4.20809	3.15607
chr1-335	0	0	0	1.05202	1.05202	1.05202	0.526012	0.526012	0.526012	0.526012	0.526012	0	0	0	0	0.526012	0.526012	0.526012	0.526012	0.526012	1.05202	1.05202	1.05202	0.526012	0.526012	0.526012	0.526012	0	0	0	0	0	0.526012	0.526012	0.526012	0.526012	0.526012	0.526012	0.526012	0.526012	0	0	0	0	1.05202	1.05202	1.57803	1.57803	2.10405
chr10-593	1.57803	1.57803	1.57803	1.57803	1.05202	1.05202	0.526012	0.526012	0.526012	1.05202	2.10405	2.10405	2.63006	3.68208	4.20809	4.20809	3.15607	3.15607	2.10405	2.10405	1.57803	1.05202	1.05202	2.10405	3.68208	4.20809	5.78613	7.89017	8.9422	8.9422	8.41618	9.99422	8.9422	9.99422	8.41618	6.83815	6.31214	6.31214	6.31214	4.20809	4.20809	2.63006	2.63006	2.10405	3.15607	2.63006	2.10405	2.10405	1.57803
chr9-261	0.526012	0.526012	0.526012	0.526012	0.526012	0.526012	1.05202	0.526012	0.526012	1.57803	2.10405	2.10405	2.10405	2.10405	2.63006	2.63006	2.10405	1.57803	1.05202	1.57803	1.57803	1.57803	0.526012	1.05202	1.05202	1.57803	1.57803	1.05202	1.05202	1.05202	1.57803	1.05202	1.05202	0.526012	1.05202	1.05202	2.10405	2.63006	2.10405	2.63006	2.63006	3.15607	2.63006	2.63006	1.57803	1.05202	1.05202	1.05202	1.05202
chr18-175	0	0	0	0	0	0	0	0	0	0	0	0	0	0.526012	0.526012	0.526012	0.526012	1.05202	1.05202	1.05202	1.05202	0.526012	0.526012	1.05202	1.05202	0.526012	0.526012	0.526012	0.526012	1.05202	1.05202	0.526012	0.526012	0.526012	0.526012	0.526012	0.526012	0	0	0	0	0	0	0	0	0	0	0	0.526012
chr2-364	0	0.526012	0.526012	0.526012	0.526012	1.05202	1.57803	1.57803	1.57803	1.57803	1.57803	1.57803	2.10405	1.57803	1.05202	1.05202	1.05202	0.526012	0.526012	0.526012	-2.22045e-16	-2.22045e-16	-2.22045e-16	-2.22045e-16	-2.22045e-16	-2.22045e-16	-2.22045e-16	0.526012	0.526012	0.526012	0.526012	0.526012	0.526012	0.526012	0.526012	0.526012	0.526012	0.526012	0.526012	1.05202	1.05202	1.05202	1.05202	0.526012	0.526012	0.526012	0.526012	-2.22045e-16	-2.22045e-16
chr15-457	0	1.57803	2.10405	2.10405	1.57803	1.05202	1.05202	1.05202	1.05202	1.05202	1.05202	1.05202	1.05202	1.05202	2.10405	2.10405	2.10405	1.57803	1.05202	1.05202	1.57803	2.10405	1.05202	1.05202	1.05202	1.05202	1.05202	1.05202	0.526012	-4.44089e-16	-4.44089e-16	-4.44089e-16	-4.44089e-16	-4.44089e-16	-4.44089e-16	-4.44089e-16	-4.44089e-16	-4.44089e-16	-4.44089e-16	-4.44089e-16	-4.44089e-16	-4.44089e-16	0.526012	0.526012	0.526012	0.526012	0.526012	0.526012	0.526012
chr11-294	4.20809	2.10405	1.05202	1.05202	1.05202	1.05202	1.05202	1.05202	1.05202	1.05202	1.05202	0.526012	8.88178e-16	8.88178e-16	8.88178e-16	8.88178e-16	8.88178e-16	0.526012	0.526012	0.526012	0.526012	1.05202	1.05202	1.05202	1.05202	1.05202	1.05202	1.05202	1.57803	1.05202	1.05202	1.57803	1.57803	1.57803	1.57803	1.57803	1.05202	1.05202	1.05202	1.05202	1.57803	1.05202	1.05202	1.05202	1.57803	1.57803	1.57803	1.05202	0.526012
chr2-908	0.526012	0.526012	0.526012	0.526012	0.526012	0.526012	0.526012	0.526012	-1.11022e-16	-1.11022e-16	-1.11022e-16	0.526012	0.526012	0.526012	0.526012	0.526012	0.526012	0.526012	0.526012	-1.11022e-16	0.526012	0.526012	0.526012	0.526012	0.526012	0.526012	0.526012	0.526012	-1.11022e-16	-1.11022e-16	-1.11022e-16	-1.11022e-16	-1.11022e-16	-1.11022e-16	-1.11022e-16	-1.11022e-16	-1.11022e-16	-1.11022e-16	0.526012	0.526012	0.526012	0.526012	0.526012	0.526012	0.526012	0.526012	-1.11022e-16	-1.11022e-16	-1.11022e-16
chr1-1068	7.89017	8.9422	10.5202	9.46821	9.99422	11.0462	12.0983	11.5723	9.46821	8.9422	7.89017	8.9422	7.36416	5.26012	5.26012	5.78613	4.7341	3.15607	3.68208	2.10405	2.10405	2.10405	2.10405	1.05202	1.57803	1.57803	1.05202	1.05202	1.05202	1.05202	0.526012	0.526012	-2.22045e-16	-2.22045e-16	-2.22045e-16	-2.22045e-16	-2.22045e-16	-2.22045e-16	-2.22045e-16	-2.22045e-16	-2.22045e-16	0.526012	0.526012	0.526012	0.526012	0.526012	0.526012	0.526012	0.526012
chr15-85	3.15607	2.10405	2.63006	1.05202	1.05202	1.05202	1.05202	1.05202	0.526012	0.526012	6.66134e-16	6.66134e-16	0.526012	0.526012	0.526012	1.05202	1.05202	1.05202	1.05202	1.05202	0.526012	0.526012	0.526012	0.526012	0.526012	1.05202	1.05202	1.05202	1.05202	1.05202	1.05202	0.526012	0.526012	6.66134e-16	6.66134e-16	6.66134e-16	6.66134e-16	6.66134e-16	6.66134e-16	6.66134e-16	6.66134e-16	6.66134e-16	6.66134e-16	0.526012	0.526012	0.526012	0.526012	0.526012	0.526012
chr11-409	0	0	0	0	0	0.526012	0.526012	0.526012	0.526012	0.526012	0.526012	0.526012	0.526012	0	0	0	0	0	0	0	0	0	1.05202	1.57803	1.57803	1.57803	2.10405	2.10405	2.63006	2.63006	2.10405	1.57803	1.57803	1.05202	1.05202	1.05202	0.526012	0.526012	-2.22045e-16	-2.22045e-16	-2.22045e-16	-2.22045e-16	-2.22045e-16	-2.22045e-16	-2.22045e-16	-2.22045e-16	-2.22045e-16	0.526012	1.57803
chr3-323	4.20809	4.20809	4.7341	4.20809	4.20809	4.20809	2.63006	3.68208	3.68208	3.15607	2.63006	2.10405	1.57803	2.10405	2.63006	2.10405	2.63006	2.63006	2.63006	2.63006	2.63006	2.10405	1.57803	1.05202	0.526012	0.526012	0.526012	6.66134e-16	6.66134e-16	0.526012	1.57803	1.57803	2.10405	2.10405	2.10405	2.63006	3.15607	3.15607	2.10405	2.63006	2.10405	2.10405	2.10405	1.57803	1.57803	1.05202	1.05202	0.526012	1.05202
chr2-724	0	0	0	0.526012	0	0.526012	1.05202	1.05202	1.05202	1.05202	1.05202	1.05202	1.05202	0.526012	0.526012	0.526012	0.526012	0.526012	1.05202	1.05202	2.10405	2.10405	3.15607	3.15607	4.20809	4.7341	4.7341	5.26012	4.20809	4.7341	4.20809	4.20809	5.26012	5.26012	4.7341	5.26012	5.78613	5.78613	7.36416	9.46821	7.36416	6.83815	6.31214	5.78613	5.26012	4.7341	3.15607	1.05202	1.57803
chr3-195	0	0	0	0	0	0	0	0	0	0	0.526012	0.526012	0.526012	1.57803	1.57803	1.57803	1.57803	1.57803	1.05202	1.05202	1.05202	-2.22045e-16	-2.22045e-16	-2.22045e-16	0.526012	1.05202	1.05202	1.05202	1.57803	1.57803	1.57803	1.57803	1.05202	0.526012	0.526012	1.05202	0.526012	0.526012	0.526012	0.526012	1.05202	1.05202	1.05202	0.526012	1.05202	1.05202	1.05202	1.57803	1.05202
chr19-132	0	0	0	0	0	0	0	0	0	0.526012	0.526012	0.526012	0.526012	0.526012	0.526012	0.526012	0.526012	0	0	0	0	0	0	0.526012	0.526012	1.05202	1.05202	1.05202	1.05202	1.05202	1.05202	0.526012	1.05202	0.526012	0.526012	1.05202	1.05202	1.05202	1.05202	1.05202	0.526012	0.526012	0.526012	0	0	0	0	0	0
chr12-290	0	1.05202	1.05202	1.05202	1.05202	1.05202	1.05202	1.05202	1.57803	1.05202	1.05202	0.526012	0.526012	0.526012	0.526012	1.05202	1.05202	1.05202	1.05202	1.57803	2.10405	2.10405	1.57803	1.57803	1.05202	1.05202	1.05202	0.526012	-2.22045e-16	0.526012	0.526012	0.526012	0.526012	0.526012	0.526012	0.526012	0.526012	-2.22045e-16	-2.22045e-16	-2.22045e-16	-2.22045e-16	-2.22045e-16	0.526012	0.526012	0.526012	0.526012	1.05202	1.05202	1.57803
chr2-69	14.7283	15.2543	14.7283	12.6243	13.1503	13.6763	12.0983	8.9422	5.78613	5.26012	5.26012	4.7341	4.20809	6.31214	8.9422	9.99422	14.7283	21.5665	27.3526	35.2428	44.711	53.1272	60.4913	64.6994	63.6474	59.9653	54.7052	49.4451	39.9769	30.5087	25.2486	22.0925	20.5145	22.0925	23.6705	26.8266	29.4566	29.9827	29.4566	28.9306	27.8786	22.6185	18.4104	13.6763	9.99422	8.9422	5.78613	5.26012	5.26012
chr8-338	0	1.05202	0.526012	0.526012	1.05202	0.526012	0.526012	0.526012	0.526012	1.05202	1.57803	1.57803	1.05202	1.05202	1.05202	1.05202	0.526012	0.526012	-2.22045e-16	-2.22045e-16	-2.22045e-16	-2.22045e-16	-2.22045e-16	-2.22045e-16	-2.22045e-16	-2.22045e-16	-2.22045e-16	-2.22045e-16	-2.22045e-16	-2.22045e-16	-2.22045e-16	0.526012	1.05202	1.05202	1.05202	1.05202	1.05202	1.05202	0.526012	0.526012	-2.22045e-16	-2.22045e-16	-2.22045e-16	0.526012	0.526012	0.526012	0.526012	0.526012	0.526012
chr9-556	3.15607	2.63006	2.63006	1.57803	1.57803	1.05202	1.57803	1.05202	1.05202	1.05202	1.05202	1.05202	1.05202	1.05202	1.05202	1.05202	1.05202	1.57803	2.10405	2.10405	1.57803	1.57803	1.57803	1.57803	1.57803	1.57803	1.05202	1.57803	1.57803	1.05202	1.05202	1.57803	1.57803	1.05202	1.05202	0.526012	1.05202	1.57803	1.57803	1.05202	1.57803	1.57803	2.10405	2.10405	1.57803	2.10405	2.10405	2.63006	2.63006
chr10-663	0	0	0	0	0	0	0	0	0.526012	0.526012	1.05202	1.05202	1.05202	1.05202	1.05202	1.05202	0.526012	0.526012	0	0	0.526012	0.526012	0.526012	0.526012	0.526012	0.526012	0.526012	0.526012	0	0	0	0	0	0	0	0	0.526012	0.526012	0.526012	0.526012	0.526012	0.526012	0.526012	0.526012	0	0	0	0	0
chr9-147	0	0	0	0	0.526012	0	0	0	0	0.526012	0.526012	0.526012	0.526012	0.526012	1.05202	1.05202	1.05202	0.526012	0.526012	0.526012	0.526012	1.05202	0.526012	0.526012	0.526012	0.526012	0.526012	0.526012	1.05202	0.526012	0.526012	0.526012	0.526012	0.526012	0.526012	0.526012	0	0	0	0	0	0	0	0	0	0	0	0	0
chr4-33	1.05202	1.05202	1.05202	1.05202	1.05202	1.05202	1.05202	1.05202	1.05202	1.05202	1.57803	1.57803	1.57803	1.05202	1.05202	1.05202	1.05202	0.526012	-2.22045e-16	1.05202	1.05202	1.05202	1.57803	1.57803	1.57803	1.57803	1.57803	1.05202	1.05202	1.05202	1.05202	1.05202	1.05202	1.57803	2.10405	1.57803	1.57803	1.57803	1.05202	1.05202	0.526012	0.526012	0.526012	1.05202	1.05202	1.57803	3.15607	3.68208	4.20809
chr15-371	1.05202	1.05202	1.05202	1.05202	1.05202	1.05202	1.57803	1.57803	1.05202	1.57803	1.05202	1.05202	1.05202	1.57803	1.05202	1.05202	1.05202	0.526012	0.526012	0.526012	0.526012	-2.22045e-16	-2.22045e-16	-2.22045e-16	0.526012	1.05202	1.05202	1.05202	1.57803	1.57803	1.57803	1.57803	1.57803	1.05202	1.05202	1.05202	0.526012	0.526012	0.526012	0.526012	-2.22045e-16	-2.22045e-16	-2.22045e-16	-2.22045e-16	-2.22045e-16	-2.22045e-16	-2.22045e-16	0.526012	0.526012
chr4-954	0	0	0	0	1.05202	1.05202	1.05202	1.05202	1.05202	1.05202	1.05202	1.05202	1.57803	2.63006	2.63006	2.10405	2.10405	2.10405	2.10405	2.10405	1.05202	0	0	0	0	0	0	0.526012	0.526012	0.526012	0.526012	0.526012	0.526012	0.526012	0.526012	0	0	0	0	0	0	0	0	0	0	0	0	1.05202	1.05202
chr17-463	4.7341	5.26012	6.31214	6.83815	7.36416	6.83815	7.36416	6.31214	5.26012	5.78613	4.7341	6.83815	7.36416	8.41618	9.46821	9.99422	10.5202	9.46821	9.99422	8.41618	8.9422	8.9422	7.89017	6.31214	6.31214	5.78613	4.7341	5.26012	3.15607	2.10405	1.57803	1.57803	1.57803	1.57803	1.05202	0.526012	1.05202	1.05202	1.57803	1.57803	2.10405	2.63006	3.15607	3.15607	2.63006	2.63006	2.63006	2.10405	1.57803
chr7-490	0	0	1.05202	1.05202	1.57803	1.05202	1.57803	2.10405	2.10405	2.10405	2.10405	2.63006	2.10405	2.10405	2.10405	1.57803	2.10405	2.10405	1.57803	1.05202	1.05202	1.05202	0.526012	1.05202	0.526012	0.526012	0.526012	0.526012	0.526012	0.526012	0.526012	-2.22045e-16	-2.22045e-16	-2.22045e-16	-2.22045e-16	-2.22045e-16	0.526012	0.526012	0.526012	0.526012	0.526012	0.526012	0.526012	0.526012	0.526012	0.526012	0.526012	0.526012	0.526012
chr1-1019	1.57803	1.57803	1.57803	1.05202	1.05202	1.05202	1.05202	0.526012	-2.22045e-16	-2.22045e-16	-2.22045e-16	-2.22045e-16	-2.22045e-16	-2.22045e-16	-2.22045e-16	-2.22045e-16	-2.22045e-16	-2.22045e-16	-2.22045e-16	-2.22045e-16	-2.22045e-16	-2.22045e-16	-2.22045e-16	-2.22045e-16	-2.22045e-16	-2.22045e-16	-2.22045e-16	0.526012	0.526012	0.526012	0.526012	0.526012	1.05202	1.05202	1.05202	1.05202	1.05202	1.05202	1.05202	1.05202	0.526012	1.05202	1.05202	0.526012	0.526012	0.526012	0.526012	0.526012	-2.22045e-16
chr7-254	0	0	0	0	0	0	0	0	0	0	0	0	0	0	0	0	0	0	0	0	0	0	0	0	0	0	0	0.526012	0.526012	0.526012	0.526012	0.526012	0.526012	1.05202	1.05202	0.526012	0.526012	0.526012	0.526012	0.526012	0.526012	0	0	0	0	0.526012	0.526012	1.05202	1.57803
chr15-18	0	0	0	0	0	0	0	0	0	0	0	0	0.526012	0.526012	1.57803	1.57803	2.10405	2.10405	2.10405	2.10405	1.57803	1.57803	0.526012	0.526012	-1.11022e-16	-1.11022e-16	-1.11022e-16	-1.11022e-16	-1.11022e-16	-1.11022e-16	-1.11022e-16	-1.11022e-16	-1.11022e-16	-1.11022e-16	0.526012	1.05202	1.05202	1.05202	1.57803	1.57803	1.57803	1.57803	1.57803	1.05202	1.05202	1.05202	0.526012	0.526012	1.05202
chr3-632	0	0	0	0	0	0	0	0	0	0	0	0	0	0	0.526012	0.526012	0.526012	0.526012	0.526012	1.05202	1.05202	1.05202	1.05202	1.05202	1.05202	1.05202	1.05202	0.526012	0.526012	0.526012	0	0	0	0	0.526012	0.526012	0.526012	0.526012	0.526012	0.526012	0.526012	0.526012	0	0	0	0.526012	0.526012	0.526012	1.05202
chr6-67	0	0	0	0	0	0.526012	0.526012	0.526012	1.05202	1.57803	1.57803	1.57803	2.10405	1.57803	2.10405	2.10405	1.57803	1.05202	1.05202	1.57803	1.57803	1.57803	1.57803	1.57803	1.57803	1.57803	1.57803	0.526012	1.05202	1.05202	0.526012	0.526012	0.526012	1.05202	1.05202	1.05202	0.526012	0.526012	1.05202	1.05202	0.526012	0.526012	0.526012	0.526012	0.526012	0.526012	-2.22045e-16	0.526012	1.05202
chr5-658	-2.22045e-16	-2.22045e-16	-2.22045e-16	-2.22045e-16	-2.22045e-16	-2.22045e-16	-2.22045e-16	-2.22045e-16	-2.22045e-16	0.526012	0.526012	0.526012	0.526012	0.526012	0.526012	0.526012	2.10405	1.57803	1.57803	2.10405	3.15607	3.15607	3.15607	3.15607	2.10405	2.10405	2.63006	2.10405	1.05202	1.05202	1.05202	1.05202	1.05202	0.526012	0.526012	0.526012	0.526012	1.05202	1.05202	1.57803	1.57803	1.57803	1.57803	1.57803	1.57803	2.63006	3.15607	3.15607	3.15607
chr10-442	0	0	0	0	0	0	0	0	0	0	0	0	0	0	0.526012	0.526012	0.526012	0.526012	0.526012	0.526012	0.526012	0.526012	0	0	0	0	0.526012	0.526012	0.526012	0.526012	0.526012	0.526012	0.526012	0.526012	0	0	0	0	0	0	0	0	0	0	0	0	0	0.526012	0.526012
chr16-238	0	0	0	0	0	0	0	0	0	0	0	0	0	0	0	0	0	0	0	0	0	0	0	0	0	0	0	0	0.526012	0.526012	0.526012	0.526012	1.05202	1.05202	1.05202	1.05202	1.05202	1.05202	1.57803	2.10405	1.57803	2.10405	2.10405	1.57803	1.57803	1.57803	1.05202	0.526012	0.526012
chr9-539	0	0	0	0	0.526012	0.526012	1.05202	1.05202	1.05202	1.05202	1.05202	1.05202	0.526012	0.526012	0.526012	0.526012	0.526012	1.05202	1.05202	1.05202	1.05202	0.526012	1.05202	1.05202	1.57803	1.05202	1.57803	1.57803	2.10405	2.63006	2.63006	2.63006	2.63006	2.63006	2.10405	2.10405	1.57803	1.57803	1.05202	1.05202	0.526012	0.526012	0.526012	0.526012	0.526012	0.526012	0.526012	0.526012	0.526012
chr17-108	0	0	0	0.526012	0.526012	0.526012	0.526012	0.526012	0.526012	0.526012	0.526012	1.05202	1.05202	1.05202	1.05202	1.05202	1.05202	1.05202	1.05202	0	0	0.526012	0.526012	0.526012	0.526012	0.526012	0.526012	0.526012	0.526012	0.526012	0.526012	1.05202	1.05202	1.05202	1.05202	1.05202	1.05202	0.526012	0.526012	0	0	0	0	0	0	0	0	0	0
chr11-250	1.57803	2.10405	2.10405	2.63006	2.63006	3.15607	3.15607	2.63006	2.10405	1.57803	1.57803	1.05202	0.526012	-2.22045e-16	-2.22045e-16	-2.22045e-16	-2.22045e-16	-2.22045e-16	-2.22045e-16	0.526012	1.05202	1.05202	1.05202	1.05202	1.05202	1.05202	1.05202	0.526012	-2.22045e-16	-2.22045e-16	0.526012	0.526012	0.526012	0.526012	0.526012	0.526012	0.526012	1.05202	1.05202	1.05202	1.05202	1.57803	1.57803	2.10405	2.10405	1.57803	1.05202	1.57803	1.57803
chr7-436	0	0	0	0	0	0	0	0	0	0	0.526012	1.05202	1.57803	2.10405	2.10405	3.15607	3.68208	4.7341	6.83815	7.89017	9.46821	11.0462	11.5723	13.1503	13.1503	13.6763	12.0983	9.99422	8.41618	6.31214	5.78613	3.15607	1.05202	-1.9984e-15	0.526012	1.05202	1.05202	1.05202	1.05202	1.05202	1.05202	1.05202	1.05202	0.526012	1.05202	1.05202	1.05202	1.57803	1.57803
chr12-495	0	0	0	0	0	0	0	0	0	0	0	0	0	0	0	0	0.526012	0.526012	1.05202	1.05202	1.05202	1.05202	1.05202	0.526012	0.526012	0.526012	0	0	0	0	0	0	0	0.526012	0.526012	0.526012	0.526012	0.526012	0.526012	1.05202	1.05202	0.526012	0.526012	0.526012	1.05202	1.05202	1.05202	0.526012	0.526012
chr6-329	0	2.10405	1.05202	1.57803	2.10405	1.57803	1.57803	3.15607	3.68208	3.15607	4.20809	4.7341	4.7341	4.7341	5.26012	4.20809	4.20809	4.7341	4.7341	3.68208	3.68208	4.20809	3.68208	3.15607	2.63006	3.68208	2.63006	2.10405	2.10405	1.57803	2.10405	2.63006	2.10405	1.05202	1.05202	1.57803	1.57803	2.10405	1.57803	1.05202	1.05202	1.05202	1.05202	0.526012	2.10405	2.10405	2.10405	2.10405	2.10405
chr12-134	0	0	0.526012	0.526012	0.526012	1.05202	1.05202	1.05202	1.05202	1.05202	0.526012	0.526012	0.526012	0.526012	0.526012	0.526012	0.526012	0.526012	0.526012	0.526012	0	0	0.526012	0.526012	0.526012	0.526012	0.526012	0.526012	0.526012	1.05202	0.526012	0.526012	0.526012	0.526012	0.526012	0.526012	0.526012	0	0	0	0	0	0.526012	0.526012	0.526012	0.526012	0.526012	0.526012	0.526012
chr19-50	11.5723	14.7283	15.2543	15.7803	17.3584	19.4624	19.9884	19.9884	18.4104	17.3584	16.8324	18.9364	16.3064	14.2023	13.6763	13.6763	12.6243	10.5202	9.46821	5.78613	5.78613	5.26012	4.20809	3.15607	2.63006	2.10405	1.57803	1.57803	2.10405	2.10405	1.05202	1.05202	1.05202	1.57803	2.10405	1.57803	3.15607	4.7341	5.78613	6.83815	9.46821	11.5723	14.2023	19.4624	20.5145	21.5665	22.6185	23.1445	23.6705
chr2-472	0	0.526012	0.526012	1.57803	1.57803	1.57803	1.05202	1.05202	1.57803	1.57803	2.10405	1.05202	1.05202	1.57803	2.10405	1.57803	1.57803	1.57803	1.05202	1.05202	1.57803	1.57803	1.57803	1.57803	2.10405	2.10405	2.63006	2.63006	2.63006	2.10405	1.57803	1.57803	1.05202	1.05202	0.526012	0.526012	-2.22045e-16	-2.22045e-16	-2.22045e-16	-2.22045e-16	-2.22045e-16	-2.22045e-16	-2.22045e-16	-2.22045e-16	-2.22045e-16	0.526012	0.526012	0.526012	0.526012
chr1-240	0	0	0	1.57803	2.10405	2.63006	2.63006	2.10405	2.10405	2.10405	2.10405	1.05202	0.526012	0	0	0	0	0	0.526012	0.526012	0.526012	0.526012	0.526012	0.526012	0.526012	0.526012	0	0	0	0	0	1.05202	1.05202	1.57803	2.10405	2.10405	2.10405	2.10405	2.10405	1.57803	2.63006	2.10405	1.57803	1.57803	2.10405	2.10405	2.10405	2.10405	1.57803
chr17-390	0	0	0	0	0.526012	0.526012	0.526012	0.526012	0.526012	0.526012	0.526012	0.526012	1.05202	1.57803	1.57803	1.57803	1.57803	1.57803	1.57803	3.15607	2.10405	2.10405	2.10405	2.10405	2.10405	2.63006	2.63006	1.05202	1.05202	0.526012	1.05202	1.05202	0.526012	0.526012	0.526012	0.526012	0.526012	0.526012	1.05202	1.05202	1.05202	1.05202	1.05202	1.05202	1.05202	1.05202	-2.22045e-16	-2.22045e-16	-2.22045e-16
chr1-155	1.57803	1.05202	1.05202	1.05202	1.05202	1.57803	1.05202	1.05202	0.526012	0.526012	0.526012	0.526012	0.526012	-2.22045e-16	-2.22045e-16	-2.22045e-16	-2.22045e-16	-2.22045e-16	0.526012	0.526012	1.57803	1.57803	1.57803	1.57803	1.57803	1.57803	1.05202	0.526012	-2.22045e-16	-2.22045e-16	-2.22045e-16	0.526012	0.526012	0.526012	1.57803	1.57803	2.63006	4.7341	7.89017	9.46821	12.6243	16.3064	18.4104	26.3006	29.9827	33.1387	31.0347	29.9827	26.3006
chr15-523	0	0	0	0	0	0	0	0	0	0	1.05202	1.57803	1.57803	2.10405	2.63006	3.15607	3.15607	3.15607	2.10405	1.57803	1.57803	1.05202	0.526012	2.22045e-16	2.22045e-16	2.22045e-16	0.526012	0.526012	0.526012	1.05202	1.05202	1.57803	2.10405	2.63006	2.10405	2.10405	2.10405	1.57803	1.57803	1.05202	0.526012	2.22045e-16	0.526012	0.526012	0.526012	1.05202	1.05202	1.05202	1.05202
chr4-392	7.36416	5.26012	4.7341	5.26012	4.7341	5.26012	3.68208	3.15607	3.15607	3.15607	4.20809	3.68208	3.68208	2.10405	2.63006	2.63006	3.15607	2.10405	1.05202	1.57803	1.57803	2.10405	1.57803	1.57803	1.05202	1.57803	1.57803	1.57803	1.57803	2.10405	2.10405	3.15607	4.20809	3.68208	5.26012	5.78613	5.78613	5.78613	6.31214	5.78613	6.31214	11.5723	16.3064	24.7225	36.8208	44.711	55.2312	64.1734	71.5376
chr3-246	1.05202	1.05202	1.05202	0.526012	1.05202	1.05202	1.05202	1.05202	1.05202	2.10405	2.10405	2.10405	1.57803	1.05202	1.05202	1.05202	1.57803	0.526012	0.526012	0.526012	1.05202	1.05202	1.05202	1.05202	0.526012	0.526012	0.526012	0.526012	-6.66134e-16	-6.66134e-16	-6.66134e-16	-6.66134e-16	-6.66134e-16	-6.66134e-16	-6.66134e-16	-6.66134e-16	-6.66134e-16	-6.66134e-16	-6.66134e-16	-6.66134e-16	-6.66134e-16	-6.66134e-16	-6.66134e-16	-6.66134e-16	-6.66134e-16	-6.66134e-16	-6.66134e-16	-6.66134e-16	-6.66134e-16
chr6-170	0	0	0	0	0	0.526012	0.526012	0.526012	0.526012	0.526012	0.526012	0.526012	0.526012	0	0	0	0.526012	0.526012	0.526012	0.526012	0.526012	0.526012	0.526012	0.526012	0	0	0	0	0	0	0	0	0	0	0	0	0	0.526012	0.526012	0.526012	0.526012	0.526012	0.526012	0.526012	0.526012	0.526012	0.526012	0.526012	1.05202
chr8-473	0	2.10405	2.10405	2.10405	2.10405	1.57803	1.57803	0.526012	0.526012	0.526012	0.526012	0.526012	1.05202	1.57803	2.10405	2.10405	2.10405	2.10405	2.10405	2.10405	1.05202	0.526012	0	0	0	0	0.526012	1.05202	1.05202	1.05202	1.05202	1.05202	1.05202	1.05202	0.526012	0	0.526012	0.526012	0.526012	1.05202	1.57803	1.57803	2.10405	1.57803	2.10405	2.10405	2.10405	1.57803	1.05202
chr8-268	2.63006	2.10405	2.63006	2.63006	2.63006	2.10405	2.10405	2.10405	1.57803	2.10405	2.10405	3.15607	3.15607	3.68208	3.68208	3.68208	3.68208	3.15607	2.63006	2.10405	2.10405	1.57803	1.05202	1.05202	1.05202	1.57803	1.57803	2.10405	3.68208	5.26012	6.31214	7.89017	8.9422	8.9422	9.99422	9.46821	8.41618	7.89017	6.83815	4.7341	4.20809	4.20809	2.63006	2.63006	1.57803	1.57803	1.57803	1.57803	2.10405
chr15-253	0	0	0	0	0	0.526012	0.526012	0.526012	0.526012	0.526012	0.526012	1.05202	1.05202	0.526012	1.05202	1.05202	1.05202	1.05202	1.57803	1.05202	1.05202	1.57803	1.05202	1.05202	1.05202	1.57803	1.05202	1.05202	1.05202	0.526012	0.526012	0.526012	0.526012	-2.22045e-16	0.526012	1.05202	1.05202	1.05202	1.05202	1.05202	1.05202	1.05202	0.526012	-2.22045e-16	-2.22045e-16	-2.22045e-16	-2.22045e-16	0.526012	1.05202
chr14-29	0	0	0	0	0	0	0	0	0	0	0	0	0.526012	0.526012	0.526012	0.526012	0.526012	0.526012	0.526012	0.526012	0	0	0	0	0	0.526012	0.526012	0.526012	1.05202	1.05202	1.05202	1.05202	1.05202	0.526012	0.526012	0.526012	0.526012	0.526012	0.526012	1.05202	1.05202	1.05202	1.05202	1.05202	1.05202	1.05202	1.05202	0.526012	0.526012
chr14-250	0	0	0	0	0	0.526012	0.526012	0.526012	0.526012	0.526012	1.05202	1.05202	1.05202	0.526012	0.526012	0.526012	1.05202	1.05202	0.526012	1.05202	1.05202	1.57803	1.57803	1.57803	1.05202	1.05202	1.05202	0.526012	0.526012	-2.22045e-16	-2.22045e-16	-2.22045e-16	-2.22045e-16	-2.22045e-16	-2.22045e-16	-2.22045e-16	-2.22045e-16	-2.22045e-16	-2.22045e-16	-2.22045e-16	-2.22045e-16	-2.22045e-16	-2.22045e-16	-2.22045e-16	-2.22045e-16	-2.22045e-16	-2.22045e-16	0.526012	0.526012
chr12-147	0	0	0.526012	0.526012	0.526012	1.05202	1.05202	1.05202	1.05202	1.05202	0.526012	0.526012	1.05202	0.526012	0.526012	0.526012	0.526012	0.526012	0.526012	0.526012	0	0	0	0	0	0	0	0	0	0	0	0.526012	0.526012	0.526012	0.526012	0.526012	0.526012	0.526012	0.526012	0	0	0	0	0	0.526012	0.526012	0.526012	0.526012	0.526012
chr10-179	0.526012	0.526012	-1.11022e-16	0.526012	0.526012	0.526012	0.526012	0.526012	0.526012	0.526012	0.526012	-1.11022e-16	1.05202	1.05202	1.57803	1.57803	2.10405	2.63006	2.63006	2.10405	1.57803	2.10405	1.57803	1.57803	1.05202	0.526012	1.05202	1.05202	1.05202	0.526012	0.526012	0.526012	0.526012	1.05202	0.526012	0.526012	1.05202	1.57803	1.57803	1.57803	2.10405	2.10405	2.63006	2.63006	3.15607	2.63006	2.63006	2.63006	2.10405
chrX-57	0	0	0	0	0	0	0	0	0	0	0	0	0.526012	0.526012	0.526012	0.526012	0.526012	0.526012	0.526012	1.05202	0.526012	0.526012	0.526012	0.526012	1.05202	1.05202	1.05202	0.526012	0.526012	0.526012	0.526012	0.526012	0	0	0	0	0	0	0	0	0	0	0	0	0	0	0	0	0
chr3-52	0	0	0	0	0	0	0.526012	0.526012	0.526012	0.526012	0.526012	0.526012	0.526012	0.526012	0	0	0	0	0	0	0	0	0	0	0	0	0	0	0	0	0.526012	0.526012	1.05202	1.05202	1.05202	1.05202	1.05202	1.05202	0.526012	0.526012	0	0	0	0	0	0	0	0	0
chr2-73	6.31214	5.78613	5.78613	4.20809	4.7341	3.68208	4.20809	4.20809	3.68208	3.68208	3.15607	3.15607	1.57803	1.57803	8.88178e-16	8.88178e-16	8.88178e-16	8.88178e-16	8.88178e-16	8.88178e-16	0.526012	1.05202	1.05202	1.05202	1.05202	1.05202	1.05202	1.05202	0.526012	8.88178e-16	8.88178e-16	8.88178e-16	8.88178e-16	8.88178e-16	8.88178e-16	8.88178e-16	8.88178e-16	0.526012	1.05202	1.05202	1.05202	1.05202	1.05202	1.05202	1.05202	1.05202	0.526012	0.526012	1.57803
chr12-212	1.05202	0.526012	0.526012	0.526012	0.526012	0.526012	0.526012	0.526012	0	0	0	0.526012	0.526012	1.05202	1.57803	1.57803	1.57803	1.57803	1.57803	1.05202	1.05202	0.526012	1.05202	1.05202	1.05202	1.57803	1.57803	1.57803	1.57803	1.05202	0.526012	0.526012	0.526012	-2.22045e-16	-2.22045e-16	0.526012	0.526012	0.526012	0.526012	0.526012	0.526012	1.05202	1.57803	1.57803	2.10405	2.63006	3.15607	3.68208	5.26012
chr12-85	0	0	0	0	0	0	0	0	0.526012	0.526012	0.526012	0.526012	0.526012	0.526012	0.526012	0.526012	0	0	0	0	0	0	0	0	0	0	0	0	0	0	0	0	0	0	0	0	0	0	0	0	0	0.526012	1.05202	1.05202	1.05202	1.57803	1.57803	1.57803	1.57803
chr9-2	0	0	0	0	0	0	0	0	0	0	0	0	0	0	0	0	0	0	0	0	0	0	0	0	0	0	0	0	0	0	0	0	0	0	0	0	0	0	0	0	0	0	0	0	0	0	0	0	0
chr5-84	0	1.05202	1.05202	1.05202	1.05202	1.05202	1.05202	1.05202	1.05202	0.526012	0.526012	0.526012	0.526012	0	0	0	0	0	0.526012	0.526012	0.526012	0.526012	1.05202	1.05202	1.05202	1.05202	1.57803	1.57803	1.57803	1.57803	1.05202	1.05202	1.05202	1.05202	-2.22045e-16	-2.22045e-16	0.526012	0.526012	0.526012	0.526012	0.526012	0.526012	0.526012	1.05202	1.05202	1.05202	1.57803	1.57803	1.57803
chr4-238	1.05202	1.57803	2.10405	2.10405	2.63006	2.63006	3.68208	3.15607	3.68208	3.68208	4.7341	6.31214	6.83815	7.89017	9.46821	12.0983	12.6243	14.2023	12.6243	12.0983	12.0983	10.5202	8.9422	6.83815	5.26012	3.15607	3.15607	1.57803	1.05202	1.05202	0.526012	-6.66134e-16	-6.66134e-16	-6.66134e-16	-6.66134e-16	0.526012	0.526012	0.526012	1.05202	1.05202	1.05202	1.57803	1.57803	1.05202	1.05202	1.57803	2.10405	2.10405	2.10405
chr18-32	0	0	0	0	0	0	0	0	0.526012	0.526012	0.526012	0.526012	0.526012	0.526012	0.526012	0.526012	0	0.526012	1.05202	1.57803	1.57803	1.57803	2.10405	2.63006	2.63006	2.10405	1.57803	1.57803	1.57803	1.57803	1.05202	0.526012	0.526012	1.05202	1.05202	0.526012	0.526012	0.526012	0.526012	1.57803	1.57803	1.05202	1.05202	1.57803	1.57803	2.10405	2.10405	1.05202	1.05202
chr19-71	0	0	0	1.05202	1.57803	1.05202	1.05202	1.05202	1.05202	1.05202	1.05202	0.526012	-2.22045e-16	-2.22045e-16	-2.22045e-16	-2.22045e-16	0.526012	0.526012	0.526012	0.526012	0.526012	0.526012	0.526012	0.526012	-2.22045e-16	0.526012	0.526012	1.05202	1.05202	1.05202	1.57803	1.57803	2.10405	2.10405	2.10405	2.10405	2.10405	2.10405	2.10405	2.10405	2.10405	1.57803	2.10405	2.10405	3.15607	5.26012	6.31214	8.41618	11.5723
chr6-360	0	1.57803	1.05202	1.05202	1.05202	1.05202	1.05202	1.05202	1.05202	1.05202	1.05202	1.57803	1.05202	1.05202	1.05202	2.10405	3.68208	3.15607	3.15607	3.15607	4.20809	5.26012	7.89017	7.89017	8.41618	10.5202	12.0983	13.1503	13.1503	12.6243	11.5723	11.5723	12.0983	12.6243	11.5723	11.0462	11.5723	11.0462	9.46821	8.41618	5.78613	3.68208	3.15607	2.63006	1.57803	1.57803	1.05202	1.05202	1.57803
chr4-295	0	2.10405	1.57803	1.57803	1.05202	1.05202	1.05202	1.05202	1.05202	-2.22045e-16	-2.22045e-16	-2.22045e-16	-2.22045e-16	-2.22045e-16	0.526012	0.526012	0.526012	1.57803	2.10405	2.10405	2.10405	2.10405	1.57803	2.10405	2.10405	2.10405	1.57803	1.57803	2.10405	3.15607	3.15607	3.15607	2.10405	2.10405	2.10405	2.10405	1.57803	1.05202	1.57803	1.57803	1.57803	2.10405	2.63006	3.15607	3.15607	2.63006	1.57803	1.57803	2.10405
chr8-367	2.63006	3.15607	3.68208	5.26012	7.36416	7.89017	7.89017	8.41618	8.9422	7.89017	7.36416	5.78613	3.15607	2.63006	3.15607	2.63006	2.10405	2.63006	3.15607	3.68208	3.15607	3.68208	2.63006	3.68208	2.63006	2.63006	2.10405	1.57803	1.57803	1.05202	1.05202	-2.22045e-16	-2.22045e-16	0.526012	0.526012	0.526012	1.05202	1.05202	1.05202	1.05202	1.05202	0.526012	0.526012	0.526012	-2.22045e-16	-2.22045e-16	-2.22045e-16	0.526012	0.526012
chr11-546	0	0	0	0	0	0	0	0	0	0	0	0	0	0	0	0.526012	0.526012	1.05202	1.57803	1.57803	1.57803	1.57803	1.57803	1.57803	1.57803	1.05202	1.05202	1.05202	1.05202	1.57803	2.10405	1.57803	1.57803	1.57803	1.05202	1.57803	1.57803	2.63006	2.63006	5.78613	7.89017	8.9422	10.5202	11.0462	10.5202	9.46821	10.5202	8.41618	6.83815
chr11-243	0	0	0	0	0	0.526012	1.05202	1.05202	1.57803	2.63006	2.63006	3.15607	3.15607	2.63006	2.10405	2.10405	1.57803	0.526012	0.526012	-1.11022e-16	-1.11022e-16	-1.11022e-16	-1.11022e-16	-1.11022e-16	-1.11022e-16	-1.11022e-16	0.526012	0.526012	1.05202	1.05202	1.57803	1.57803	1.57803	1.57803	1.57803	1.57803	1.05202	2.10405	1.57803	2.10405	2.10405	2.10405	1.57803	1.57803	1.57803	0.526012	-5.55112e-16	-5.55112e-16	0.526012
chr13-483	0	0	0	1.05202	1.05202	1.05202	1.05202	1.05202	1.05202	1.05202	1.05202	0.526012	0.526012	0.526012	0.526012	0.526012	0.526012	0.526012	0.526012	0.526012	0.526012	0.526012	0	0	0	0	0	0	0	0	0	0	0	0	0	0	0	0	0	0	0	0	0	0	0	0	0	0	0.526012
chr14-240	1.05202	1.05202	1.05202	1.05202	1.05202	1.57803	1.57803	1.57803	1.05202	1.05202	1.05202	1.05202	0.526012	0.526012	-2.22045e-16	-2.22045e-16	-2.22045e-16	-2.22045e-16	-2.22045e-16	-2.22045e-16	-2.22045e-16	0.526012	1.57803	2.10405	2.10405	2.10405	2.63006	3.15607	3.15607	2.63006	1.57803	1.05202	1.05202	1.05202	0.526012	2.22045e-16	0.526012	1.05202	1.05202	1.05202	1.05202	1.05202	1.05202	1.57803	1.05202	0.526012	0.526012	0.526012	0.526012
chrX-70	0	0	0	0	0	0	0	0	0	0	0	0	0	0	0	0	0	0	0	0.526012	1.05202	1.05202	1.05202	1.05202	1.05202	1.05202	1.05202	1.05202	0.526012	0.526012	0.526012	0.526012	0.526012	0.526012	0.526012	0	0	0.526012	0.526012	0.526012	0.526012	0.526012	0.526012	0.526012	0.526012	0	0.526012	0.526012	1.05202
chr5-911	0	0	0	0	0	0	0.526012	0.526012	0.526012	0.526012	0.526012	0.526012	1.05202	1.05202	1.05202	1.05202	1.05202	1.05202	1.05202	1.05202	0.526012	0.526012	1.05202	1.05202	1.05202	1.57803	2.63006	3.15607	3.15607	3.15607	3.68208	4.20809	4.7341	5.26012	4.20809	3.68208	3.15607	4.7341	3.68208	3.68208	3.15607	2.10405	2.10405	2.10405	2.63006	1.05202	1.57803	1.05202	1.05202
chr2-837	4.20809	3.15607	3.15607	1.57803	1.57803	1.05202	1.05202	1.05202	1.05202	1.57803	2.10405	2.63006	2.10405	2.63006	2.63006	3.15607	3.15607	2.63006	2.10405	2.10405	2.10405	1.05202	1.05202	0.526012	0.526012	1.05202	1.05202	0.526012	0.526012	0.526012	0.526012	0.526012	0.526012	0	0.526012	0.526012	0.526012	1.05202	1.57803	2.10405	2.63006	3.15607	2.63006	2.63006	3.68208	3.15607	2.63006	2.63006	2.63006
chr1-133	1.05202	1.05202	1.05202	1.05202	1.05202	0.526012	1.05202	1.05202	0.526012	0.526012	0.526012	0.526012	0.526012	0.526012	0	0.526012	0.526012	0.526012	0.526012	1.05202	1.05202	1.57803	2.10405	1.57803	1.57803	1.57803	1.05202	1.05202	2.10405	1.57803	1.05202	1.05202	1.05202	1.05202	1.05202	1.05202	-6.66134e-16	-6.66134e-16	-6.66134e-16	-6.66134e-16	-6.66134e-16	-6.66134e-16	-6.66134e-16	-6.66134e-16	-6.66134e-16	-6.66134e-16	-6.66134e-16	-6.66134e-16	1.05202
chr1-518	0	0	1.05202	0.526012	0.526012	0.526012	0.526012	0.526012	0.526012	0.526012	1.05202	1.05202	1.57803	1.57803	2.10405	2.63006	2.63006	2.63006	1.57803	1.57803	2.10405	2.10405	3.15607	2.63006	3.15607	3.68208	4.20809	4.7341	4.7341	6.83815	7.89017	7.89017	7.89017	7.89017	7.36416	8.41618	7.89017	5.26012	4.20809	4.20809	3.68208	4.20809	4.20809	4.7341	4.7341	6.83815	6.31214	7.36416	7.89017
chr8-193	0	1.05202	1.05202	1.05202	1.05202	1.05202	0.526012	0.526012	0.526012	0	0	0	0	0.526012	0.526012	1.05202	1.05202	1.05202	1.05202	1.05202	0.526012	0.526012	0.526012	0.526012	0.526012	1.05202	1.05202	1.05202	1.05202	2.10405	2.10405	1.57803	2.63006	2.10405	2.10405	2.10405	1.57803	1.05202	1.05202	1.05202	0.526012	0.526012	0.526012	0.526012	0.526012	0.526012	0.526012	0.526012	-2.22045e-16
chr10-449	0	0	0	0	0	0	0	0	0	0.526012	1.05202	1.57803	2.10405	2.63006	2.63006	2.63006	2.63006	2.10405	1.57803	1.05202	-2.22045e-16	-2.22045e-16	-2.22045e-16	-2.22045e-16	-2.22045e-16	0.526012	0.526012	0.526012	1.05202	1.05202	1.57803	2.10405	2.10405	2.10405	2.10405	1.57803	1.57803	1.57803	1.57803	1.05202	0.526012	0.526012	0.526012	0.526012	1.57803	1.57803	1.05202	1.05202	1.05202
chr11-881	0.526012	1.05202	1.05202	1.05202	1.05202	1.05202	1.05202	1.57803	1.05202	0.526012	0.526012	1.05202	1.05202	1.05202	1.57803	1.57803	2.10405	2.10405	2.63006	2.63006	2.63006	2.63006	2.63006	2.10405	1.57803	1.57803	1.05202	0.526012	0.526012	0.526012	-2.22045e-16	-2.22045e-16	-2.22045e-16	-2.22045e-16	-2.22045e-16	-2.22045e-16	-2.22045e-16	-2.22045e-16	1.05202	1.05202	1.05202	1.05202	1.05202	1.05202	1.05202	1.05202	-2.22045e-16	0.526012	0.526012
chr17-187	0	0	0	0	0	0	0	0	0.526012	0.526012	0.526012	0.526012	0.526012	0.526012	0.526012	0.526012	0	0	0	0	0	0	0	0	0	0.526012	0.526012	0.526012	0.526012	0.526012	0.526012	1.05202	1.05202	1.05202	1.05202	1.05202	1.05202	1.05202	1.57803	1.57803	1.57803	1.05202	1.05202	1.05202	1.57803	2.10405	1.05202	1.57803	1.57803
chr3-710	0	1.05202	1.05202	1.05202	1.05202	0.526012	0.526012	0.526012	1.05202	1.05202	1.05202	1.05202	1.05202	1.05202	1.05202	1.05202	0.526012	0.526012	0.526012	0.526012	0.526012	0.526012	0.526012	0.526012	1.05202	0.526012	0.526012	0.526012	0.526012	0.526012	0.526012	0.526012	0.526012	1.05202	1.05202	1.57803	2.10405	2.10405	2.63006	2.63006	2.10405	2.10405	2.10405	1.57803	1.05202	1.05202	0.526012	0.526012	0.526012
chr9-343	0	0	0	0	0	0	0	0	0	0	0	0	0	0	0.526012	0.526012	0.526012	0.526012	0.526012	0.526012	0.526012	0.526012	0	0.526012	1.05202	1.05202	1.05202	1.05202	1.05202	1.05202	1.05202	0.526012	0.526012	1.05202	1.57803	1.57803	1.57803	2.10405	2.10405	2.10405	2.63006	2.10405	1.57803	1.57803	1.57803	1.57803	1.05202	1.05202	0.526012
chr4-9	-2.22045e-16	-2.22045e-16	-2.22045e-16	-2.22045e-16	-2.22045e-16	-2.22045e-16	-2.22045e-16	0.526012	0.526012	0.526012	1.05202	2.10405	2.10405	2.10405	2.10405	1.57803	1.57803	1.57803	1.05202	-6.66134e-16	-6.66134e-16	-6.66134e-16	-6.66134e-16	-6.66134e-16	0.526012	1.05202	1.05202	1.05202	1.05202	1.05202	1.05202	1.05202	0.526012	-6.66134e-16	-6.66134e-16	-6.66134e-16	-6.66134e-16	0.526012	0.526012	0.526012	1.05202	1.05202	1.05202	1.05202	1.57803	1.05202	1.05202	1.05202	1.57803
chr5-701	0	0	0	2.63006	2.10405	1.57803	2.10405	0.526012	0.526012	0.526012	1.05202	1.05202	1.05202	1.05202	1.05202	1.05202	1.57803	1.05202	1.05202	1.57803	1.57803	1.57803	1.05202	1.05202	1.57803	1.57803	1.57803	1.57803	1.57803	1.57803	1.57803	1.57803	0.526012	0.526012	0.526012	-1.11022e-16	-1.11022e-16	0.526012	0.526012	0.526012	0.526012	0.526012	0.526012	0.526012	0.526012	-1.11022e-16	-1.11022e-16	-1.11022e-16	-1.11022e-16
chr11-210	0	1.57803	1.57803	1.57803	1.57803	1.57803	0.526012	0.526012	0.526012	-1.11022e-16	-1.11022e-16	-1.11022e-16	0.526012	0.526012	1.05202	1.05202	1.57803	1.57803	1.57803	1.57803	1.05202	1.05202	0.526012	0.526012	-2.22045e-16	0.526012	0.526012	0.526012	0.526012	0.526012	0.526012	1.57803	1.05202	1.05202	1.05202	1.05202	1.05202	1.57803	2.10405	1.05202	1.05202	1.05202	1.05202	1.05202	1.57803	1.05202	1.05202	1.05202	1.05202
chr11-1	0	0	0	0	0	0	0	0	0.526012	0.526012	1.05202	1.05202	1.05202	1.57803	1.57803	1.57803	1.05202	1.05202	0.526012	0.526012	0.526012	-2.22045e-16	-2.22045e-16	-2.22045e-16	-2.22045e-16	-2.22045e-16	-2.22045e-16	-2.22045e-16	-2.22045e-16	-2.22045e-16	-2.22045e-16	-2.22045e-16	-2.22045e-16	-2.22045e-16	-2.22045e-16	-2.22045e-16	0.526012	0.526012	0.526012	0.526012	1.05202	1.57803	1.57803	1.57803	1.05202	1.05202	1.57803	1.57803	1.05202
chr4-13	0	1.57803	2.10405	1.57803	1.05202	1.05202	1.05202	1.57803	1.57803	1.05202	0.526012	1.05202	1.05202	2.10405	2.10405	1.57803	3.15607	3.15607	3.15607	2.63006	2.63006	1.57803	2.63006	2.63006	1.05202	1.57803	1.57803	1.57803	1.57803	1.57803	1.05202	1.57803	1.57803	1.05202	1.57803	1.57803	1.57803	2.10405	2.10405	1.57803	1.57803	2.10405	1.57803	2.10405	2.10405	1.57803	1.57803	2.10405	2.63006
chr9-129	0	0	0	1.05202	1.05202	1.05202	0.526012	0.526012	0.526012	1.05202	1.05202	0.526012	0.526012	0.526012	0.526012	0.526012	0.526012	0	0	0	0	0	0.526012	0.526012	1.05202	1.05202	1.05202	1.57803	1.57803	1.57803	1.05202	1.05202	0.526012	1.05202	1.05202	0.526012	0.526012	0.526012	0.526012	0.526012	0.526012	-2.22045e-16	-2.22045e-16	-2.22045e-16	-2.22045e-16	-2.22045e-16	-2.22045e-16	-2.22045e-16	-2.22045e-16
chr7-371	2.10405	2.10405	2.10405	2.10405	3.15607	2.10405	1.57803	1.57803	1.57803	1.57803	1.57803	1.05202	0.526012	0.526012	0.526012	0.526012	0.526012	0.526012	1.05202	1.05202	1.05202	1.57803	2.10405	2.10405	1.57803	2.10405	3.15607	3.15607	3.15607	2.63006	2.10405	2.63006	2.63006	2.10405	0.526012	0.526012	0.526012	0.526012	0.526012	0.526012	0.526012	0.526012	0.526012	0.526012	0.526012	0.526012	0.526012	-3.33067e-16	-3.33067e-16
chr13-539	1.57803	2.10405	2.63006	2.10405	2.63006	2.63006	2.63006	2.63006	1.57803	1.05202	0.526012	0.526012	2.22045e-16	2.22045e-16	0.526012	0.526012	1.05202	1.57803	1.57803	2.63006	2.63006	2.63006	3.15607	3.68208	4.7341	4.7341	5.78613	5.26012	6.31214	6.31214	5.78613	5.26012	4.7341	4.20809	3.68208	2.63006	2.63006	2.63006	3.15607	2.63006	2.10405	2.10405	1.57803	2.10405	1.57803	1.57803	1.57803	2.10405	2.10405
chr19-452	2.10405	1.05202	1.05202	2.10405	2.10405	2.10405	1.57803	2.63006	2.63006	4.20809	4.7341	4.20809	4.7341	5.78613	8.41618	12.0983	16.8324	20.5145	20.5145	19.9884	20.5145	21.0405	17.8844	12.6243	7.89017	3.15607	2.63006	2.63006	2.10405	0.526012	1.05202	1.57803	1.57803	1.57803	1.57803	1.05202	1.05202	1.05202	1.05202	1.05202	1.05202	1.05202	1.05202	1.05202	2.10405	2.10405	1.57803	1.05202	1.05202
chr5-428	2.63006	2.63006	2.10405	2.10405	1.57803	1.05202	0.526012	1.05202	0.526012	0.526012	0.526012	0.526012	0.526012	0.526012	0.526012	-2.22045e-16	-2.22045e-16	-2.22045e-16	0.526012	0.526012	0.526012	1.05202	1.05202	1.05202	1.05202	1.05202	1.57803	1.57803	1.57803	1.05202	1.05202	1.05202	1.05202	1.05202	0.526012	0.526012	0.526012	0.526012	0.526012	1.05202	1.57803	1.57803	1.05202	1.05202	1.05202	1.05202	1.57803	1.05202	1.05202
chr10-325	0	2.63006	3.68208	2.63006	3.15607	2.63006	2.63006	2.10405	2.63006	2.63006	1.57803	1.57803	1.05202	1.57803	1.57803	1.57803	1.05202	1.05202	1.05202	1.05202	0.526012	0.526012	0.526012	0.526012	1.05202	1.05202	1.05202	1.05202	1.05202	0.526012	0.526012	-6.66134e-16	-6.66134e-16	-6.66134e-16	-6.66134e-16	0.526012	0.526012	1.05202	1.05202	1.57803	1.57803	1.57803	1.57803	1.05202	1.57803	1.05202	1.05202	0.526012	0.526012
chr15-451	1.05202	1.05202	1.05202	1.05202	1.05202	1.05202	0.526012	0	0	0	0	0.526012	1.05202	1.05202	1.05202	1.05202	1.05202	1.05202	1.57803	1.05202	0.526012	0.526012	1.05202	1.05202	1.05202	1.05202	0.526012	0.526012	1.05202	1.57803	1.05202	1.05202	1.05202	1.05202	1.05202	1.05202	0.526012	0.526012	0.526012	0.526012	0.526012	0.526012	0.526012	0.526012	0.526012	-2.22045e-16	0.526012	1.05202	2.10405
chr19-48	2.10405	2.63006	2.63006	2.63006	1.05202	1.05202	1.57803	1.57803	1.57803	1.05202	1.05202	1.57803	1.05202	1.05202	0.526012	1.57803	1.57803	1.57803	1.05202	1.05202	1.05202	1.05202	1.05202	2.22045e-16	2.22045e-16	2.22045e-16	2.22045e-16	2.22045e-16	2.22045e-16	2.22045e-16	2.22045e-16	2.22045e-16	2.22045e-16	2.22045e-16	2.22045e-16	0.526012	0.526012	0.526012	0.526012	0.526012	0.526012	0.526012	2.22045e-16	2.22045e-16	2.22045e-16	0.526012	0.526012	0.526012	0.526012
chr10-262	0	0	0	0	0	0	1.05202	1.05202	1.05202	1.05202	1.05202	1.05202	1.05202	1.05202	0.526012	0.526012	0.526012	1.05202	1.05202	1.57803	1.57803	1.57803	1.05202	1.05202	1.05202	0.526012	0.526012	-2.22045e-16	-2.22045e-16	-2.22045e-16	-2.22045e-16	-2.22045e-16	-2.22045e-16	0.526012	0.526012	1.05202	1.05202	1.57803	1.57803	2.10405	2.10405	2.63006	2.63006	2.10405	2.63006	2.10405	2.10405	1.57803	1.57803
chr6-672	5.26012	6.83815	7.36416	7.36416	7.36416	6.31214	6.83815	5.78613	4.20809	3.15607	2.10405	1.57803	1.57803	1.57803	1.57803	1.57803	1.57803	2.10405	2.10405	1.57803	2.63006	2.10405	5.26012	6.83815	10.5202	13.1503	16.8324	21.0405	21.5665	21.5665	22.6185	22.6185	20.5145	17.3584	14.7283	11.5723	10.5202	9.99422	6.31214	5.78613	6.31214	6.83815	6.83815	6.83815	6.83815	7.36416	7.36416	8.41618	9.46821
chr8-609	1.05202	1.05202	1.05202	0.526012	0.526012	-2.22045e-16	-2.22045e-16	-2.22045e-16	-2.22045e-16	-2.22045e-16	-2.22045e-16	-2.22045e-16	-2.22045e-16	-2.22045e-16	-2.22045e-16	1.05202	1.05202	2.10405	2.10405	2.63006	2.63006	2.63006	2.63006	2.10405	1.57803	1.05202	1.05202	0.526012	1.05202	1.05202	1.57803	1.05202	1.05202	1.05202	1.05202	1.05202	0.526012	0.526012	0.526012	0.526012	0.526012	0.526012	0.526012	0.526012	0.526012	0.526012	-6.66134e-16	-6.66134e-16	-6.66134e-16
chr2-291	0	0	0	0	0	0	0	0	0	0	0	0	0.526012	1.05202	1.05202	1.05202	1.05202	1.57803	1.57803	1.57803	1.05202	0.526012	0.526012	0.526012	0.526012	-2.22045e-16	0.526012	0.526012	0.526012	0.526012	1.57803	2.63006	2.63006	2.63006	2.10405	2.10405	2.10405	2.10405	1.05202	0	0	0	0.526012	0.526012	1.05202	1.57803	2.10405	3.15607	5.26012
chr12-269	0.526012	0.526012	0.526012	1.05202	1.05202	1.05202	1.05202	0.526012	0.526012	0.526012	0	1.05202	1.57803	1.57803	2.10405	2.10405	2.10405	2.10405	2.10405	1.05202	0.526012	1.57803	1.05202	1.57803	1.57803	1.57803	1.57803	1.57803	1.57803	0.526012	0.526012	-1.11022e-16	-1.11022e-16	-1.11022e-16	-1.11022e-16	1.05202	1.05202	1.57803	2.63006	2.63006	4.7341	5.26012	6.31214	6.31214	7.89017	7.36416	6.31214	6.83815	5.78613
chr10-469	2.10405	2.10405	2.10405	2.10405	1.57803	2.63006	2.10405	2.10405	1.57803	1.57803	2.10405	2.10405	2.10405	1.05202	1.57803	1.57803	1.57803	3.15607	3.15607	2.63006	2.63006	3.15607	3.15607	3.15607	3.15607	2.63006	2.10405	2.63006	2.63006	2.10405	1.57803	2.10405	3.15607	2.10405	2.63006	2.10405	2.10405	2.10405	2.10405	1.57803	1.05202	1.05202	1.05202	1.05202	1.05202	1.05202	1.05202	0.526012	0.526012
chr6-187	2.10405	1.57803	1.57803	2.63006	2.10405	2.10405	2.10405	3.15607	2.63006	4.20809	4.20809	3.68208	3.68208	3.68208	3.15607	2.10405	2.10405	0.526012	0.526012	0.526012	0.526012	1.05202	1.57803	1.57803	2.63006	2.63006	3.15607	3.15607	4.20809	3.68208	3.15607	3.68208	2.63006	2.63006	2.63006	3.68208	2.63006	2.63006	3.15607	2.63006	3.15607	3.15607	2.10405	1.05202	1.05202	1.05202	0.526012	0.526012	-4.44089e-16
chr14-191	1.05202	1.05202	0.526012	0.526012	0.526012	0.526012	1.05202	1.57803	1.05202	2.10405	2.10405	2.10405	2.10405	2.10405	1.57803	1.05202	1.05202	-6.66134e-16	0.526012	0.526012	1.05202	1.05202	2.10405	2.63006	2.63006	3.68208	3.15607	3.15607	3.15607	3.15607	2.10405	2.63006	2.10405	2.10405	2.10405	2.10405	1.57803	1.57803	1.57803	0.526012	-5.55112e-16	1.57803	1.57803	1.57803	1.57803	1.57803	2.10405	2.63006	3.15607
chr9-26	0	0	0	0	0	0	0	0	0	0	0	0	0	0	11.5723	21.0405	21.0405	21.0405	21.0405	31.0347	37.8728	37.8728	23.6705	16.8324	16.8324	16.8324	16.8324	5.26012	0	0	0	0	0	0	0	0	0	0	0	0.526012	8.9422	25.2486	28.9306	34.7168	38.3988	74.1676	109.936	135.185	159.382
chr13-42	0	0.526012	0.526012	0.526012	0.526012	0.526012	1.57803	1.57803	2.10405	2.63006	3.68208	4.7341	5.78613	6.31214	5.78613	6.31214	6.31214	6.31214	5.78613	5.78613	6.31214	7.36416	7.89017	8.41618	9.46821	9.99422	9.46821	9.99422	8.41618	8.41618	8.9422	8.9422	7.89017	8.41618	9.46821	8.9422	11.0462	9.46821	8.41618	7.36416	7.89017	5.78613	4.7341	4.7341	2.63006	2.10405	2.10405	1.57803	1.05202
chr15-68	0	0	0	0.526012	0.526012	0.526012	0.526012	0.526012	0.526012	0.526012	1.05202	0.526012	0.526012	0.526012	0.526012	0.526012	0.526012	0.526012	0	0	0	0.526012	0.526012	0.526012	0.526012	0.526012	1.05202	1.05202	1.05202	0.526012	0.526012	0.526012	0.526012	0.526012	0	0	0	1.57803	2.10405	2.10405	2.63006	4.20809	5.26012	6.31214	6.83815	5.26012	5.26012	5.26012	5.26012
chr5-2	0	0	1.05202	1.05202	1.05202	1.05202	1.05202	1.05202	1.05202	1.05202	0.526012	0	0.526012	1.05202	1.05202	1.05202	1.05202	1.05202	1.57803	2.10405	1.57803	1.57803	2.10405	2.10405	2.63006	2.63006	3.15607	2.63006	3.68208	3.68208	3.68208	4.7341	5.78613	7.36416	9.46821	12.0983	17.3584	24.7225	29.9827	36.8208	38.9249	39.9769	39.4509	42.0809	36.8208	30.5087	24.1965	17.3584	14.2023
chr15-334	0	0	0	0	0	0	0	0	0	0	0	0	0	0.526012	0.526012	0.526012	0.526012	1.05202	1.05202	1.57803	1.57803	1.05202	1.05202	1.05202	1.05202	0.526012	0.526012	-2.22045e-16	-2.22045e-16	-2.22045e-16	-2.22045e-16	-2.22045e-16	-2.22045e-16	-2.22045e-16	0.526012	0.526012	0.526012	1.05202	1.05202	1.05202	1.05202	1.05202	0.526012	0.526012	0.526012	0.526012	1.05202	1.05202	1.57803
chr1-210	0	0	0	0	0	0	0	0.526012	1.57803	1.57803	2.10405	2.63006	2.63006	2.63006	2.63006	2.63006	1.57803	1.57803	1.05202	1.57803	1.57803	1.57803	2.10405	1.57803	2.10405	2.63006	3.15607	4.7341	4.7341	5.26012	5.26012	6.31214	6.83815	5.78613	5.26012	4.20809	4.7341	4.7341	5.26012	4.20809	3.15607	3.15607	3.68208	2.63006	2.10405	1.57803	1.57803	1.57803	3.15607
chr19-213	0	0	0	0	0	0	0.526012	0.526012	0.526012	0.526012	0.526012	1.05202	1.05202	1.05202	0.526012	0.526012	0.526012	0.526012	0	0.526012	0.526012	0.526012	0.526012	0.526012	0.526012	0.526012	0.526012	0	0.526012	1.05202	1.05202	1.05202	1.05202	1.05202	1.05202	1.57803	1.05202	0.526012	0.526012	0.526012	0.526012	0.526012	1.05202	0.526012	0.526012	1.05202	1.05202	1.05202	1.05202
chr14-45	0	0	0	0	0	0	0	0	0	0	0	0	0	0	0.526012	1.05202	1.05202	2.10405	3.15607	4.7341	5.78613	8.9422	12.0983	16.3064	25.7746	29.4566	34.1908	36.2948	35.2428	31.5607	28.9306	23.6705	14.7283	9.46821	3.68208	0.526012	-1.66533e-15	-1.66533e-15	-1.66533e-15	-1.66533e-15	-1.66533e-15	0.526012	0.526012	0.526012	0.526012	0.526012	0.526012	0.526012	1.05202
chr17-123	24.7225	24.1965	23.6705	21.5665	18.4104	15.7803	12.0983	9.46821	7.89017	6.31214	4.7341	3.68208	4.20809	3.68208	3.68208	3.15607	2.63006	1.57803	1.57803	1.57803	2.10405	2.63006	2.10405	2.63006	4.20809	4.20809	4.7341	4.20809	3.15607	2.63006	2.10405	2.10405	0.526012	1.05202	0.526012	0.526012	0.526012	1.05202	1.05202	1.05202	1.05202	0.526012	0.526012	0.526012	0.526012	0.526012	0.526012	0.526012	1.05202
chr1-199	0	0	0	0	0	1.05202	1.05202	1.05202	1.05202	1.05202	1.05202	1.05202	1.05202	0	0	0	0	0	0	0	0	0.526012	0.526012	0.526012	0.526012	0.526012	1.05202	1.05202	1.05202	0.526012	0.526012	0.526012	0.526012	0.526012	0	0	0	0	0	0	0	0	0	0	1.05202	1.05202	2.10405	2.63006	3.68208
chr18-312	1.05202	1.05202	1.05202	1.05202	0.526012	0.526012	0.526012	-2.22045e-16	-2.22045e-16	-2.22045e-16	-2.22045e-16	-2.22045e-16	0.526012	0.526012	0.526012	0.526012	0.526012	0.526012	0.526012	-2.22045e-16	-2.22045e-16	-2.22045e-16	1.05202	1.05202	1.05202	1.05202	1.05202	1.05202	1.05202	1.05202	-2.22045e-16	-2.22045e-16	-2.22045e-16	-2.22045e-16	-2.22045e-16	-2.22045e-16	-2.22045e-16	-2.22045e-16	0.526012	0.526012	0.526012	0.526012	1.57803	1.57803	1.57803	1.05202	1.05202	1.05202	1.57803
chr5-67	1.05202	1.05202	1.05202	0.526012	0.526012	0.526012	0.526012	-2.22045e-16	-2.22045e-16	-2.22045e-16	-2.22045e-16	-2.22045e-16	-2.22045e-16	-2.22045e-16	-2.22045e-16	-2.22045e-16	-2.22045e-16	-2.22045e-16	0.526012	0.526012	0.526012	0.526012	0.526012	0.526012	0.526012	1.05202	0.526012	0.526012	1.05202	1.05202	1.05202	1.05202	1.57803	1.05202	1.05202	1.05202	0.526012	0.526012	1.05202	1.57803	1.05202	1.57803	1.57803	1.57803	1.57803	2.10405	2.10405	1.57803	1.57803
chr12-467	0	1.05202	1.05202	1.05202	0.526012	0.526012	0.526012	0.526012	0.526012	0	0	0	0	0	0.526012	0.526012	1.05202	1.57803	2.63006	3.15607	3.15607	2.63006	2.63006	3.15607	2.63006	2.63006	1.05202	1.05202	1.05202	1.57803	2.10405	1.57803	2.10405	1.57803	1.57803	1.57803	1.57803	1.05202	0.526012	1.05202	0.526012	2.10405	2.10405	2.63006	2.63006	2.63006	2.63006	2.10405	2.63006
chr2-909	0	0	0	0	0	0.526012	0.526012	0.526012	1.05202	1.57803	1.57803	1.57803	1.57803	1.05202	1.05202	0.526012	0.526012	-2.22045e-16	0.526012	0.526012	2.10405	2.63006	3.15607	3.68208	4.20809	4.20809	3.68208	3.68208	2.10405	2.10405	2.10405	1.57803	1.57803	1.57803	2.10405	3.15607	4.7341	4.20809	3.68208	3.68208	3.15607	3.68208	4.20809	3.15607	1.57803	2.10405	2.63006	3.15607	3.15607
chr10-806	0.526012	0.526012	0.526012	0.526012	0.526012	0.526012	0.526012	0.526012	0	0	0	0	0	0	0	0	0	0	0	0	0	0	0	0	0	0	0	0	0	0	0	0	0	0	0	0	0.526012	0.526012	0.526012	0.526012	0.526012	0.526012	0.526012	0.526012	0	0	0	0	0
chr17-376	0	0	0	0.526012	1.05202	1.05202	1.57803	1.57803	1.57803	1.57803	2.10405	2.63006	2.10405	2.10405	1.57803	1.57803	1.57803	1.57803	1.05202	-2.22045e-16	0.526012	0.526012	0.526012	1.05202	1.05202	1.05202	1.05202	1.05202	0.526012	0.526012	-2.22045e-16	0.526012	0.526012	0.526012	0.526012	0.526012	0.526012	0.526012	0.526012	-2.22045e-16	-2.22045e-16	-2.22045e-16	0.526012	1.05202	1.05202	1.57803	1.57803	1.57803	2.10405
chr2-50	0	0	1.57803	1.57803	1.57803	1.05202	0.526012	0.526012	0.526012	0.526012	0.526012	0.526012	1.57803	2.63006	3.15607	3.68208	3.68208	5.26012	4.7341	6.31214	6.83815	7.36416	7.36416	8.41618	9.46821	8.41618	11.0462	12.0983	13.1503	12.6243	14.2023	14.7283	16.3064	18.4104	16.3064	15.7803	14.2023	13.6763	11.5723	10.5202	8.41618	5.78613	5.78613	4.7341	4.20809	3.68208	3.15607	2.63006	2.63006
chr8-265	-2.22045e-16	-2.22045e-16	-2.22045e-16	-2.22045e-16	0.526012	0.526012	0.526012	0.526012	0.526012	0.526012	1.05202	1.05202	0.526012	0.526012	0.526012	1.05202	1.05202	1.57803	1.05202	1.05202	1.05202	1.05202	1.57803	1.05202	1.57803	1.05202	1.05202	1.05202	1.05202	1.05202	0.526012	0.526012	0.526012	0.526012	0.526012	0.526012	0.526012	0.526012	0.526012	0.526012	-2.22045e-16	-2.22045e-16	0.526012	1.57803	2.10405	3.15607	3.68208	4.20809	4.20809
chr13-609	0	0	0	0	0.526012	1.05202	1.05202	0.526012	0.526012	0.526012	0.526012	0.526012	1.05202	1.05202	1.05202	1.05202	1.05202	1.05202	1.05202	0.526012	1.05202	0.526012	1.05202	1.05202	1.05202	1.05202	1.57803	1.57803	1.57803	1.57803	1.05202	1.05202	1.05202	1.05202	0.526012	0.526012	0.526012	1.05202	1.05202	1.05202	1.05202	1.57803	1.57803	1.57803	1.57803	2.63006	3.15607	6.31214	6.31214
chr6-463	0	0	0	0.526012	1.05202	1.05202	1.05202	0.526012	0.526012	0.526012	0.526012	1.05202	0.526012	0.526012	0.526012	0.526012	1.05202	1.05202	1.05202	0.526012	0.526012	0.526012	0.526012	0.526012	0	0	0	0	0	0	0	0	0.526012	0.526012	0.526012	1.05202	1.05202	1.57803	1.57803	1.57803	1.05202	1.05202	1.05202	0.526012	0.526012	0.526012	0.526012	0.526012	0.526012
chr13-460	0	0.526012	0.526012	0	0	0	0	0	0	0	0	0	0	0	0.526012	1.05202	1.05202	1.05202	1.05202	1.05202	1.05202	1.05202	0.526012	0	0	0.526012	0.526012	1.05202	1.05202	1.57803	2.10405	2.63006	2.63006	4.20809	4.20809	4.7341	5.26012	6.31214	11.0462	13.6763	16.3064	16.3064	18.4104	19.9884	21.5665	21.0405	16.3064	15.7803	16.3064
chr5-418	1.05202	1.57803	1.05202	1.05202	1.05202	1.05202	1.05202	1.05202	0.526012	-2.22045e-16	-2.22045e-16	-2.22045e-16	-2.22045e-16	-2.22045e-16	-2.22045e-16	-2.22045e-16	-2.22045e-16	-2.22045e-16	-2.22045e-16	-2.22045e-16	-2.22045e-16	-2.22045e-16	-2.22045e-16	-2.22045e-16	-2.22045e-16	0.526012	0.526012	1.05202	1.05202	1.05202	1.57803	1.57803	1.57803	1.05202	2.10405	1.57803	2.10405	2.10405	1.57803	1.57803	1.57803	2.10405	1.05202	1.05202	1.05202	1.05202	1.57803	1.57803	1.57803
chr8-197	0	1.57803	1.57803	1.57803	1.57803	1.57803	1.57803	1.57803	1.57803	0.526012	0.526012	0.526012	0.526012	-1.11022e-16	-1.11022e-16	-1.11022e-16	-1.11022e-16	-1.11022e-16	0.526012	0.526012	1.05202	2.10405	2.10405	2.10405	2.10405	2.10405	2.63006	3.15607	2.63006	1.57803	2.10405	2.63006	2.63006	2.63006	1.57803	1.05202	1.05202	1.05202	0.526012	-2.22045e-16	0.526012	0.526012	0.526012	1.57803	2.10405	2.10405	3.15607	4.7341	5.78613
chr15-291	0	0	0	1.57803	1.57803	1.57803	1.57803	2.10405	2.63006	3.15607	3.15607	3.15607	4.20809	4.20809	4.7341	3.68208	3.68208	3.15607	3.15607	2.63006	1.57803	1.05202	1.05202	1.57803	1.05202	1.05202	1.57803	2.10405	2.63006	3.68208	3.68208	3.15607	3.15607	3.15607	2.63006	2.10405	1.57803	0.526012	0.526012	0.526012	1.05202	1.05202	1.05202	1.05202	1.05202	1.05202	0.526012	0.526012	-1.11022e-15
chrX-12	0	1.05202	1.05202	1.57803	1.57803	1.57803	1.05202	0.526012	0.526012	0.526012	0.526012	-2.22045e-16	-2.22045e-16	-2.22045e-16	-2.22045e-16	-2.22045e-16	0.526012	0.526012	0.526012	0.526012	0.526012	0.526012	0.526012	0.526012	-2.22045e-16	-2.22045e-16	-2.22045e-16	1.05202	1.05202	1.05202	1.05202	1.05202	1.05202	1.05202	1.05202	-2.22045e-16	-2.22045e-16	-2.22045e-16	-2.22045e-16	-2.22045e-16	-2.22045e-16	-2.22045e-16	0.526012	0.526012	0.526012	0.526012	0.526012	0.526012	0.526012
chr1-444	0	0	0	0.526012	0.526012	0.526012	0.526012	1.05202	1.05202	1.05202	1.05202	0.526012	1.05202	1.05202	1.05202	0.526012	0.526012	0.526012	0.526012	0.526012	0	0	0	0	0	0	0	0	0	0	0.526012	0.526012	0.526012	1.05202	1.05202	1.57803	1.57803	2.10405	1.57803	1.57803	1.05202	1.05202	1.05202	0.526012	0.526012	-2.22045e-16	0.526012	0.526012	0.526012
chr10-219	0	0	0	0	0	0.526012	0.526012	0.526012	0.526012	0.526012	1.05202	1.05202	1.05202	0.526012	0.526012	0.526012	0.526012	0.526012	0	0.526012	0.526012	1.05202	1.57803	2.10405	2.63006	2.63006	2.63006	2.10405	2.10405	2.10405	1.57803	1.05202	0.526012	0.526012	0.526012	0.526012	0.526012	-2.22045e-16	-2.22045e-16	-2.22045e-16	-2.22045e-16	-2.22045e-16	-2.22045e-16	-2.22045e-16	-2.22045e-16	0.526012	0.526012	0.526012	0.526012
chr11-577	1.05202	0.526012	0.526012	0.526012	1.05202	1.05202	1.05202	1.57803	1.57803	1.57803	1.57803	1.57803	1.05202	1.05202	1.05202	0.526012	1.05202	1.05202	1.05202	1.57803	1.57803	1.57803	2.10405	1.57803	1.05202	1.57803	1.57803	1.57803	1.57803	1.57803	1.57803	2.10405	2.63006	2.10405	2.63006	3.15607	3.68208	3.68208	3.15607	3.68208	3.15607	3.15607	3.68208	2.63006	2.10405	2.10405	3.15607	2.10405	2.10405
chr11-174	0	0	0	0	0	0	0	0	0	0	0	0	0	0	0	0	0	0	0	0	0	0	0	0	0	0	0	0	0	0	0	0	0	0	0	0	0	0.526012	1.05202	1.57803	1.57803	1.57803	1.57803	1.57803	1.57803	1.05202	0.526012	-2.22045e-16	-2.22045e-16
chr3-351	0	-2.22045e-16	0.526012	0.526012	0.526012	0.526012	0.526012	0.526012	1.05202	1.05202	0.526012	0.526012	1.05202	1.05202	2.63006	3.15607	2.63006	2.63006	2.63006	2.63006	2.63006	3.15607	3.15607	2.63006	2.63006	2.63006	2.63006	2.63006	2.10405	1.05202	0.526012	0.526012	0.526012	0.526012	0.526012	0.526012	0.526012	1.57803	1.05202	1.05202	2.10405	5.26012	6.31214	6.83815	9.46821	11.0462	15.7803	16.3064	17.3584
chr8-279	0	0	0	0	0	0.526012	0.526012	0.526012	0.526012	0.526012	0.526012	1.05202	1.05202	0.526012	1.05202	1.57803	1.57803	1.57803	1.57803	1.57803	2.10405	2.10405	1.57803	1.05202	1.05202	1.05202	1.05202	0.526012	0.526012	0.526012	0.526012	1.05202	1.05202	1.57803	1.57803	1.57803	1.05202	1.05202	2.10405	1.57803	1.57803	1.05202	1.05202	1.05202	2.10405	2.10405	1.05202	2.10405	2.10405
chr8-52	1.57803	1.57803	1.57803	1.57803	1.05202	1.57803	1.57803	1.57803	1.57803	1.57803	1.57803	1.57803	1.57803	1.57803	1.57803	1.57803	2.10405	2.10405	1.57803	1.57803	2.10405	1.57803	1.57803	1.05202	0.526012	1.05202	1.05202	1.05202	0.526012	1.05202	1.05202	1.57803	2.10405	2.10405	2.10405	2.10405	2.10405	1.57803	1.57803	1.57803	2.10405	2.10405	2.10405	2.10405	2.10405	2.10405	2.63006	2.10405	0.526012
chr2-52	0.526012	0.526012	0.526012	0.526012	1.05202	1.05202	0.526012	0.526012	0.526012	1.05202	1.05202	1.57803	1.05202	1.05202	1.57803	1.57803	1.57803	1.05202	1.05202	0.526012	0.526012	0.526012	-2.22045e-16	-2.22045e-16	-2.22045e-16	-2.22045e-16	-2.22045e-16	-2.22045e-16	-2.22045e-16	-2.22045e-16	-2.22045e-16	-2.22045e-16	0.526012	0.526012	1.57803	1.57803	1.57803	1.57803	2.63006	2.63006	2.10405	2.10405	1.05202	1.05202	1.05202	1.05202	0	0.526012	0.526012
chr11-365	0	0	0	0	0	0.526012	0.526012	0.526012	0.526012	0.526012	0.526012	0.526012	0.526012	0	0	0	0	0.526012	0.526012	0.526012	0.526012	0.526012	0.526012	0.526012	0.526012	0.526012	0.526012	0.526012	0.526012	0.526012	0.526012	0.526012	0	0	0	0.526012	1.05202	1.57803	1.57803	1.57803	1.57803	1.57803	1.57803	1.57803	1.05202	0.526012	1.05202	1.57803	2.10405
chr11-475	0	0	0.526012	0.526012	0.526012	-2.22045e-16	-2.22045e-16	-2.22045e-16	-2.22045e-16	-2.22045e-16	-2.22045e-16	-2.22045e-16	-2.22045e-16	-2.22045e-16	-2.22045e-16	-2.22045e-16	-2.22045e-16	-2.22045e-16	-2.22045e-16	-2.22045e-16	1.57803	1.57803	1.57803	1.57803	1.57803	1.57803	2.10405	2.10405	0.526012	0.526012	1.05202	1.05202	1.05202	1.05202	1.05202	2.63006	3.15607	4.20809	3.68208	6.31214	7.36416	9.46821	9.46821	7.36416	7.89017	6.83815	6.83815	4.7341	3.68208
chr16-494	0	0	0	0.526012	0.526012	0.526012	0	0.526012	0.526012	0.526012	0.526012	0.526012	0.526012	0.526012	0.526012	0	0.526012	0.526012	0.526012	0.526012	0.526012	0.526012	1.57803	1.57803	1.57803	1.57803	1.57803	1.57803	1.57803	1.57803	0.526012	0.526012	-1.11022e-16	-1.11022e-16	-1.11022e-16	-1.11022e-16	1.05202	1.57803	2.10405	2.10405	2.10405	2.10405	2.10405	2.63006	1.57803	2.10405	1.57803	2.10405	2.63006
chr4-730	0.526012	0.526012	0.526012	0.526012	1.05202	1.05202	1.05202	1.05202	0.526012	1.05202	1.05202	1.05202	0.526012	0.526012	1.05202	1.05202	1.05202	0.526012	0.526012	0.526012	0.526012	0.526012	0	0	0	0	0	0	0	0.526012	0.526012	0.526012	0.526012	0.526012	0.526012	0.526012	1.05202	1.05202	2.10405	2.10405	2.63006	2.63006	2.63006	3.15607	2.10405	2.63006	1.57803	1.57803	1.05202
chr3-697	0	0	0	1.05202	1.05202	0.526012	0.526012	0.526012	0.526012	0.526012	0	0.526012	0.526012	0.526012	0.526012	1.57803	1.57803	1.57803	1.57803	1.05202	1.05202	1.05202	1.05202	-2.22045e-16	-2.22045e-16	1.05202	1.05202	1.57803	2.10405	2.10405	2.10405	2.10405	2.10405	1.05202	1.05202	1.05202	1.05202	1.05202	1.05202	1.05202	1.57803	1.57803	1.57803	1.05202	0.526012	0.526012	1.05202	1.57803	2.10405
chr5-502	1.05202	1.05202	1.05202	1.05202	1.05202	1.05202	1.57803	1.57803	1.57803	1.57803	2.10405	2.10405	2.63006	2.63006	2.10405	2.10405	2.10405	2.10405	1.57803	2.10405	1.57803	1.57803	1.57803	1.57803	1.57803	1.57803	1.57803	2.10405	2.10405	2.10405	2.10405	2.63006	2.63006	4.7341	5.26012	5.26012	7.36416	8.9422	9.99422	10.5202	13.1503	13.1503	14.2023	14.2023	11.5723	11.0462	9.99422	8.9422	6.83815
chr6-454	3.68208	3.68208	3.15607	2.63006	2.10405	1.05202	1.05202	0	0	0	0	0	0	0.526012	1.05202	1.05202	1.57803	1.57803	2.10405	3.15607	4.20809	4.20809	3.68208	3.68208	3.68208	4.20809	4.20809	3.68208	3.15607	2.63006	3.15607	3.15607	3.68208	3.68208	4.7341	5.26012	5.78613	6.83815	6.31214	7.89017	6.83815	6.31214	5.26012	4.20809	3.68208	3.15607	3.68208	2.63006	3.68208
chr17-181	0	0	0.526012	-2.22045e-16	-2.22045e-16	-2.22045e-16	-2.22045e-16	-2.22045e-16	-2.22045e-16	-2.22045e-16	-2.22045e-16	-2.22045e-16	-2.22045e-16	-2.22045e-16	-2.22045e-16	-2.22045e-16	0.526012	0.526012	0.526012	1.05202	1.05202	1.05202	1.05202	1.05202	0.526012	0.526012	0.526012	-2.22045e-16	-2.22045e-16	-2.22045e-16	-2.22045e-16	0.526012	0.526012	0.526012	0.526012	1.05202	1.57803	1.57803	1.05202	1.05202	1.05202	1.57803	3.15607	2.63006	2.63006	3.15607	3.15607	3.68208	3.68208
chr10-173	0	0	0	0	0	0	0	0	0	0	0	0	0	0	0	0	0	0	0.526012	0.526012	0.526012	0.526012	1.05202	1.57803	1.57803	1.57803	1.57803	1.57803	2.10405	2.10405	1.57803	1.05202	1.05202	0.526012	0.526012	0.526012	-2.22045e-16	0.526012	0.526012	0.526012	0.526012	0.526012	0.526012	0.526012	0.526012	-2.22045e-16	-2.22045e-16	0.526012	0.526012
chr10-763	0	-2.22045e-16	-2.22045e-16	-2.22045e-16	-2.22045e-16	-2.22045e-16	-2.22045e-16	-2.22045e-16	-2.22045e-16	-2.22045e-16	-2.22045e-16	-2.22045e-16	-2.22045e-16	-2.22045e-16	0.526012	0.526012	0.526012	0.526012	0.526012	0.526012	0.526012	0.526012	-2.22045e-16	-2.22045e-16	0.526012	0.526012	0.526012	0.526012	0.526012	1.05202	1.05202	1.05202	0.526012	0.526012	0.526012	1.05202	3.15607	2.63006	2.63006	2.63006	2.63006	2.63006	2.63006	2.10405	-4.44089e-16	-4.44089e-16	-4.44089e-16	0.526012	0.526012
chr10-189	0	0	0	1.05202	0.526012	0.526012	1.05202	0.526012	1.57803	1.57803	1.57803	1.57803	1.57803	2.10405	2.10405	2.10405	1.05202	1.57803	1.57803	2.10405	2.63006	2.63006	2.10405	2.10405	2.63006	2.10405	3.15607	3.68208	3.68208	4.20809	4.7341	6.31214	7.89017	12.6243	16.8324	23.1445	31.0347	39.4509	47.8671	51.0231	53.1272	52.6012	47.8671	41.5549	33.6647	23.6705	16.3064	11.5723	7.36416
chr2-381	0	0.526012	0.526012	0.526012	0.526012	1.57803	1.57803	1.57803	1.57803	1.05202	1.05202	3.15607	3.68208	2.63006	2.63006	3.68208	3.68208	4.20809	5.26012	3.68208	3.68208	4.7341	5.26012	4.20809	4.7341	4.20809	3.15607	2.63006	2.63006	1.57803	1.05202	1.05202	1.05202	1.05202	1.05202	0.526012	0.526012	0.526012	0.526012	0.526012	-2.22045e-16	1.05202	1.05202	1.05202	2.10405	2.63006	4.20809	4.7341	5.26012
chr3-435	0	0	1.05202	0.526012	0.526012	0.526012	0.526012	0.526012	0.526012	0.526012	0	0	0	0	0	0	0.526012	0.526012	0.526012	0.526012	1.05202	1.05202	1.05202	1.05202	0.526012	0.526012	0.526012	0.526012	0.526012	0.526012	1.05202	1.05202	1.05202	1.57803	2.63006	3.15607	3.15607	3.68208	3.15607	3.15607	4.20809	5.26012	4.20809	4.7341	5.26012	5.26012	6.83815	8.41618	8.41618
chr10-134	0	0	0.526012	0.526012	0	0	0	0.526012	0.526012	0.526012	0.526012	1.05202	1.05202	1.05202	1.05202	0.526012	0.526012	1.05202	1.05202	0.526012	0.526012	0.526012	0.526012	0.526012	1.05202	0.526012	0.526012	0.526012	0.526012	0.526012	0.526012	0.526012	0	0	0.526012	1.05202	1.05202	1.05202	1.05202	1.05202	1.05202	1.05202	0.526012	0.526012	0.526012	0.526012	1.05202	1.05202	1.05202
chr11-419	0	0	0	0	0	0	0	0	0	0	0	0	0	0	0	0	0	0	0	0.526012	0.526012	1.05202	1.05202	1.05202	1.05202	1.05202	1.05202	0.526012	0.526012	0	0.526012	0.526012	0.526012	0.526012	0.526012	0.526012	0.526012	1.05202	0.526012	0.526012	0.526012	1.57803	1.57803	1.57803	1.57803	1.57803	2.10405	2.10405	2.10405
chr18-396	0	1.05202	1.05202	0.526012	0.526012	0.526012	0.526012	0.526012	1.05202	1.05202	0.526012	0.526012	0.526012	0.526012	0.526012	0.526012	-2.22045e-16	-2.22045e-16	-2.22045e-16	-2.22045e-16	-2.22045e-16	-2.22045e-16	-2.22045e-16	-2.22045e-16	-2.22045e-16	-2.22045e-16	-2.22045e-16	-2.22045e-16	-2.22045e-16	-2.22045e-16	-2.22045e-16	-2.22045e-16	0.526012	0.526012	1.05202	1.05202	1.57803	1.57803	1.57803	2.10405	1.57803	1.57803	2.10405	2.10405	1.57803	1.57803	1.05202	1.05202	1.57803
chr9-229	0	0	0	0	0	0	0	0	0.526012	0.526012	0.526012	0.526012	0.526012	0.526012	0.526012	0.526012	0	0	0	0	0	0	0	0.526012	0.526012	0.526012	1.05202	1.05202	1.05202	1.05202	1.05202	1.05202	1.57803	2.10405	1.57803	1.57803	1.57803	1.57803	1.57803	1.05202	0.526012	-2.22045e-16	-2.22045e-16	-2.22045e-16	-2.22045e-16	0.526012	0.526012	1.05202	1.05202
chr10-184	9.99422	13.6763	17.3584	18.9364	21.0405	19.4624	16.8324	15.2543	13.1503	8.9422	4.7341	4.20809	2.10405	2.10405	2.10405	2.63006	2.10405	2.63006	2.63006	3.15607	3.15607	3.15607	2.63006	3.68208	4.7341	4.7341	5.26012	5.26012	5.78613	6.31214	5.78613	4.7341	3.68208	3.68208	3.15607	2.10405	1.57803	1.05202	1.05202	0.526012	1.57803	1.05202	1.05202	1.05202	1.57803	1.57803	1.57803	2.10405	2.10405
chr15-221	0	0	1.05202	1.05202	1.05202	1.05202	1.05202	1.05202	1.05202	0.526012	0.526012	0.526012	1.05202	1.05202	1.05202	1.05202	1.05202	1.05202	1.05202	1.05202	0.526012	0.526012	0.526012	0.526012	0.526012	0.526012	0.526012	0.526012	0.526012	0.526012	0.526012	0	0.526012	0.526012	0.526012	0.526012	0.526012	0.526012	0.526012	0.526012	0	0	0	0.526012	0.526012	0.526012	0.526012	0.526012	1.05202
chr4-174	0	0	0	0	0.526012	1.57803	1.57803	1.57803	1.57803	1.57803	3.15607	4.7341	3.68208	3.68208	3.68208	3.68208	5.26012	6.31214	5.26012	4.20809	4.7341	5.26012	10.5202	16.8324	23.6705	31.0347	42.6069	49.9711	57.3353	57.8613	54.7052	48.3931	42.0809	31.5607	22.6185	15.2543	8.41618	7.36416	6.31214	5.26012	4.7341	4.7341	3.68208	3.15607	2.63006	1.57803	1.05202	0.526012	7.32747e-15
chr13-569	0	0	0	0	0	0	1.05202	1.05202	1.05202	1.57803	1.57803	1.57803	1.57803	1.57803	0.526012	0.526012	0.526012	0.526012	0.526012	0.526012	0.526012	0.526012	0.526012	0.526012	0.526012	-1.11022e-16	-1.11022e-16	0.526012	0.526012	0.526012	0.526012	0.526012	0.526012	0.526012	0.526012	-1.11022e-16	1.05202	1.05202	1.05202	1.05202	1.05202	1.05202	1.05202	1.05202	-2.22045e-16	0.526012	1.05202	1.05202	2.10405
chr3-122	0	0	0.526012	0.526012	0.526012	0.526012	0.526012	0.526012	0.526012	0.526012	0	0	0	0	0.526012	0.526012	0.526012	0.526012	0.526012	1.05202	1.05202	1.57803	1.05202	1.05202	1.05202	1.05202	1.05202	0.526012	1.05202	0.526012	0.526012	0.526012	0.526012	0.526012	0.526012	0.526012	-2.22045e-16	-2.22045e-16	-2.22045e-16	0.526012	0.526012	0.526012	1.05202	1.05202	1.05202	1.05202	1.05202	0.526012	0.526012
chr12-499	0.526012	0.526012	1.05202	1.05202	1.05202	1.05202	1.57803	1.57803	1.05202	1.05202	0.526012	0.526012	0.526012	0.526012	-2.22045e-16	-2.22045e-16	-2.22045e-16	-2.22045e-16	-2.22045e-16	-2.22045e-16	0.526012	0.526012	0.526012	1.05202	1.05202	1.05202	1.05202	1.05202	1.05202	1.57803	1.57803	1.57803	2.10405	2.10405	2.10405	2.10405	2.10405	1.57803	1.57803	1.05202	1.05202	1.05202	1.05202	1.05202	0.526012	0.526012	0.526012	0.526012	-2.22045e-16
chr17-317	0	1.05202	1.05202	1.05202	1.05202	1.05202	1.05202	1.05202	1.05202	0	0.526012	0.526012	1.05202	1.05202	1.05202	1.05202	1.05202	1.57803	1.05202	1.05202	0.526012	0.526012	0.526012	0.526012	0.526012	-2.22045e-16	-2.22045e-16	1.05202	1.57803	2.63006	3.68208	4.7341	5.26012	5.26012	5.78613	4.7341	4.20809	3.68208	2.63006	2.10405	1.57803	2.10405	1.57803	2.10405	2.10405	2.10405	2.10405	2.10405	2.63006
chr1-508	0	0	0.526012	0.526012	0.526012	0.526012	0.526012	0.526012	0.526012	0.526012	0	0	0.526012	1.05202	1.05202	1.05202	1.05202	1.05202	1.05202	1.05202	0.526012	0.526012	0.526012	0.526012	1.05202	1.05202	1.05202	1.57803	1.05202	1.05202	1.05202	1.57803	1.05202	1.05202	1.05202	0.526012	0.526012	0.526012	-2.22045e-16	-2.22045e-16	0.526012	0.526012	1.05202	1.05202	1.05202	1.57803	1.57803	1.57803	2.10405
chr4-329	0	0	0	0	0	1.05202	1.05202	0.526012	0.526012	0.526012	0.526012	1.05202	1.05202	0.526012	1.57803	1.57803	2.10405	2.63006	2.63006	2.10405	2.63006	2.63006	1.57803	1.57803	1.57803	1.05202	1.57803	2.10405	1.57803	2.10405	2.63006	3.68208	3.15607	3.68208	4.20809	4.7341	7.36416	8.41618	11.5723	12.0983	13.6763	13.6763	14.7283	14.7283	12.6243	12.0983	9.46821	7.89017	6.83815
chr2-628	0.526012	0	0	0	0	0	0.526012	1.05202	1.05202	1.05202	1.05202	1.05202	1.57803	1.57803	1.05202	1.57803	1.57803	2.10405	2.63006	3.15607	3.68208	5.26012	7.36416	9.46821	9.99422	9.99422	9.99422	9.46821	8.9422	8.41618	5.26012	3.15607	2.63006	2.10405	1.57803	1.05202	0.526012	1.55431e-15	0.526012	1.05202	1.05202	1.05202	1.05202	1.05202	1.57803	1.57803	1.05202	0.526012	0.526012
chr19-473	-2.22045e-16	-2.22045e-16	-2.22045e-16	-2.22045e-16	-2.22045e-16	-2.22045e-16	-2.22045e-16	0.526012	0.526012	0.526012	1.05202	1.05202	1.05202	1.57803	1.57803	1.05202	1.05202	1.05202	0.526012	0.526012	1.05202	0.526012	0.526012	0.526012	0.526012	0.526012	0.526012	0.526012	-2.22045e-16	-2.22045e-16	-2.22045e-16	1.05202	1.05202	2.63006	2.63006	2.63006	3.15607	3.15607	2.63006	2.10405	2.10405	1.05202	1.05202	1.05202	0.526012	0.526012	0.526012	1.05202	1.05202
chr8-205	0	0	0.526012	0.526012	0.526012	0.526012	1.05202	1.05202	1.05202	1.05202	0.526012	0.526012	1.05202	1.05202	0.526012	0.526012	0.526012	0.526012	0.526012	0.526012	0	0	0	0	0	0	0	0.526012	1.05202	1.05202	1.57803	1.57803	1.57803	1.57803	1.57803	0.526012	1.57803	2.10405	1.57803	2.10405	2.10405	2.10405	2.10405	1.57803	2.10405	2.10405	2.10405	1.57803	1.57803
chr12-568	0	1.57803	1.05202	1.05202	1.05202	0.526012	0.526012	-2.22045e-16	-2.22045e-16	-2.22045e-16	0.526012	0.526012	0.526012	1.05202	1.05202	1.57803	1.57803	2.10405	1.57803	1.57803	1.57803	1.05202	0.526012	0.526012	0.526012	-2.22045e-16	0.526012	0.526012	0.526012	0.526012	0.526012	0.526012	1.05202	1.57803	2.10405	2.10405	2.10405	2.10405	2.10405	2.10405	1.57803	1.05202	-2.22045e-16	-2.22045e-16	-2.22045e-16	-2.22045e-16	-2.22045e-16	-2.22045e-16	-2.22045e-16
chr6-108	0	3.68208	4.20809	4.20809	4.7341	3.68208	3.68208	2.63006	2.63006	3.15607	3.15607	3.68208	4.20809	4.7341	5.26012	5.78613	6.83815	7.36416	7.36416	6.31214	4.7341	5.26012	4.20809	3.68208	3.15607	2.63006	3.15607	3.68208	3.68208	4.20809	3.68208	4.20809	3.68208	2.63006	2.10405	1.57803	2.10405	1.57803	1.57803	1.05202	1.05202	1.05202	1.05202	1.05202	-2.88658e-15	0.526012	1.05202	1.57803	1.57803
chr4-415	0	0	0	0	0	0	0	0	0.526012	0.526012	0.526012	0.526012	0.526012	0.526012	0.526012	1.57803	1.05202	1.05202	1.05202	1.05202	1.05202	1.05202	1.05202	-2.22045e-16	-2.22045e-16	-2.22045e-16	-2.22045e-16	-2.22045e-16	-2.22045e-16	-2.22045e-16	-2.22045e-16	-2.22045e-16	-2.22045e-16	-2.22045e-16	-2.22045e-16	-2.22045e-16	-2.22045e-16	-2.22045e-16	-2.22045e-16	-2.22045e-16	-2.22045e-16	-2.22045e-16	-2.22045e-16	0.526012	0.526012	0.526012	0.526012	0.526012	0.526012
chr10-437	1.57803	1.05202	1.05202	1.05202	0.526012	0.526012	0.526012	1.05202	0.526012	0.526012	0.526012	0.526012	0.526012	0.526012	1.57803	1.05202	2.63006	3.15607	3.68208	4.20809	4.7341	4.20809	4.20809	4.20809	2.63006	2.10405	1.57803	1.05202	2.10405	2.63006	2.10405	2.10405	2.63006	3.15607	4.20809	4.7341	3.15607	3.15607	3.15607	3.68208	3.15607	2.63006	2.10405	1.57803	2.10405	1.57803	2.10405	1.57803	2.10405
chr1-654	1.57803	1.05202	1.05202	1.05202	0.526012	0.526012	0.526012	1.05202	0.526012	0.526012	0.526012	0.526012	0.526012	0.526012	0.526012	0.526012	0.526012	0.526012	0.526012	0.526012	0.526012	0.526012	-2.22045e-16	-2.22045e-16	0.526012	0.526012	0.526012	0.526012	0.526012	0.526012	0.526012	0.526012	-2.22045e-16	-2.22045e-16	-2.22045e-16	-2.22045e-16	0.526012	0.526012	0.526012	0.526012	0.526012	0.526012	0.526012	0.526012	-2.22045e-16	-2.22045e-16	0.526012	0.526012	0.526012
chr3-511	0	0	0	0	0	0.526012	0.526012	0.526012	0.526012	0.526012	0.526012	0.526012	0.526012	0	0	0	0	0	0	0	0	0	0	0	0	0	0	0	0	0	0	0.526012	1.57803	2.10405	2.10405	2.63006	2.63006	2.63006	2.63006	2.63006	2.10405	1.57803	2.10405	1.57803	2.10405	2.10405	2.10405	1.57803	1.05202
chr14-120	1.57803	1.57803	1.57803	1.57803	1.57803	1.05202	1.57803	1.57803	0.526012	0.526012	0.526012	0.526012	0.526012	-1.11022e-16	0.526012	0.526012	0.526012	1.05202	1.05202	1.57803	2.63006	2.63006	2.10405	2.10405	1.57803	1.57803	1.57803	1.57803	0.526012	0.526012	0.526012	1.05202	1.57803	2.10405	2.63006	2.63006	2.63006	2.63006	3.15607	2.63006	1.57803	1.57803	1.05202	0.526012	1.05202	1.57803	1.57803	2.63006	2.63006
chr19-345	0	0	0	0	0	0	0	0	0.526012	0.526012	0.526012	0.526012	0.526012	1.05202	1.05202	1.05202	1.05202	1.57803	2.10405	2.10405	2.63006	2.10405	3.15607	2.63006	2.63006	1.57803	1.57803	1.57803	1.05202	1.05202	-2.22045e-16	-2.22045e-16	-2.22045e-16	-2.22045e-16	-2.22045e-16	-2.22045e-16	-2.22045e-16	-2.22045e-16	-2.22045e-16	-2.22045e-16	-2.22045e-16	-2.22045e-16	-2.22045e-16	-2.22045e-16	-2.22045e-16	-2.22045e-16	-2.22045e-16	-2.22045e-16	-2.22045e-16
chr10-279	0	1.57803	1.57803	1.57803	1.57803	1.05202	1.05202	0.526012	0.526012	-2.22045e-16	-2.22045e-16	-2.22045e-16	-2.22045e-16	-2.22045e-16	-2.22045e-16	-2.22045e-16	-2.22045e-16	-2.22045e-16	0.526012	0.526012	1.05202	1.05202	1.05202	1.57803	1.57803	1.57803	1.57803	1.57803	1.57803	1.57803	1.57803	1.05202	1.05202	1.05202	0.526012	0.526012	-2.22045e-16	-2.22045e-16	-2.22045e-16	-2.22045e-16	-2.22045e-16	-2.22045e-16	0.526012	1.05202	1.05202	1.05202	1.57803	2.10405	2.10405
chr3-264	0	0	0	0	0	0	0	0	0	0	0	0	0	0	0	0	0	0	0	0	0	0	0	0	0	0	0	0	0	0	0	0	0	0	0	0	0	0	0	0	0	0	0	0	0	0	0	0	0.526012
chr4-252	0	0.526012	0.526012	0.526012	1.05202	1.05202	1.05202	1.05202	1.57803	1.05202	1.05202	1.05202	0.526012	0.526012	0.526012	0.526012	-2.22045e-16	-2.22045e-16	-2.22045e-16	-2.22045e-16	0.526012	0.526012	0.526012	1.05202	1.05202	1.05202	1.05202	1.57803	1.57803	2.10405	2.10405	1.57803	1.57803	1.57803	2.10405	1.57803	1.05202	1.05202	1.57803	1.57803	1.57803	1.57803	1.05202	1.05202	1.05202	1.05202	0.526012	0.526012	0.526012
chr6-348	1.05202	1.05202	1.05202	0.526012	0.526012	0.526012	0.526012	-6.66134e-16	-6.66134e-16	-6.66134e-16	-6.66134e-16	-6.66134e-16	0.526012	0.526012	0.526012	0.526012	1.05202	1.05202	1.05202	1.05202	0.526012	0.526012	0.526012	1.05202	0.526012	0.526012	0.526012	0.526012	0.526012	0.526012	0.526012	-6.66134e-16	-6.66134e-16	-6.66134e-16	-6.66134e-16	-6.66134e-16	-6.66134e-16	-6.66134e-16	-6.66134e-16	-6.66134e-16	0.526012	0.526012	0.526012	0.526012	0.526012	0.526012	0.526012	0.526012	0.526012
chr10-101	0	0	1.57803	1.57803	1.57803	2.10405	1.57803	1.05202	1.05202	1.05202	0.526012	0.526012	0.526012	-2.22045e-16	-2.22045e-16	-2.22045e-16	-2.22045e-16	-2.22045e-16	-2.22045e-16	-2.22045e-16	-2.22045e-16	0.526012	0.526012	0.526012	1.57803	3.15607	3.15607	3.15607	3.15607	2.63006	3.15607	3.15607	2.10405	0.526012	0.526012	0.526012	0.526012	0.526012	-3.33067e-16	-3.33067e-16	0.526012	0.526012	0.526012	0.526012	0.526012	0.526012	0.526012	-3.33067e-16	-3.33067e-16
chr12-562	0	0	0	0	0	1.05202	-2.22045e-16	-2.22045e-16	-2.22045e-16	-2.22045e-16	-2.22045e-16	-2.22045e-16	-2.22045e-16	-2.22045e-16	0.526012	1.05202	1.05202	1.05202	1.05202	1.05202	1.05202	1.05202	0.526012	-2.22045e-16	-2.22045e-16	-2.22045e-16	-2.22045e-16	-2.22045e-16	-2.22045e-16	-2.22045e-16	-2.22045e-16	0.526012	0.526012	1.05202	1.05202	1.05202	1.57803	1.57803	1.57803	1.05202	0.526012	0.526012	0.526012	0.526012	-2.22045e-16	-2.22045e-16	-2.22045e-16	-2.22045e-16	0.526012
chr13-629	0.526012	0.526012	0.526012	0.526012	0.526012	0.526012	0.526012	0.526012	0	0	0	0	0.526012	0.526012	0.526012	0.526012	0.526012	0.526012	0.526012	0.526012	0	0	0	0	0	0	0	0	0	0.526012	0.526012	1.05202	1.57803	1.57803	1.57803	1.57803	2.10405	1.57803	1.57803	1.05202	1.57803	1.57803	1.57803	2.10405	1.57803	1.57803	1.57803	1.57803	1.57803
chr17-216	0	0	0	0	0	0	0	0	0	0.526012	1.05202	1.57803	1.57803	1.57803	1.57803	1.57803	2.10405	1.57803	1.05202	0.526012	0.526012	0.526012	0.526012	1.05202	0.526012	1.05202	1.05202	1.57803	2.10405	2.63006	3.15607	3.68208	3.68208	3.15607	3.68208	3.15607	3.15607	2.63006	2.10405	1.57803	2.63006	2.63006	2.10405	2.10405	2.10405	2.10405	2.10405	2.10405	1.57803
chr7-228	1.05202	0.526012	0.526012	0.526012	0.526012	0.526012	1.05202	0.526012	0.526012	0.526012	1.05202	1.05202	1.05202	1.05202	1.05202	1.57803	2.10405	2.10405	1.57803	1.57803	1.57803	2.10405	1.57803	1.05202	0.526012	0.526012	0.526012	0.526012	1.05202	1.05202	1.57803	2.63006	2.63006	3.68208	4.20809	4.20809	4.20809	3.68208	3.15607	2.10405	2.10405	1.57803	1.05202	1.57803	1.05202	1.57803	1.57803	1.57803	2.10405
chr14-33	0	0	0	0.526012	0.526012	0.526012	0.526012	0.526012	0.526012	0.526012	0.526012	0.526012	0.526012	0.526012	0.526012	1.05202	1.05202	1.05202	1.05202	0.526012	0.526012	0.526012	0.526012	0	0	0	0	0	0	0	0	0	0	0	0	0	0	0	0.526012	0.526012	0.526012	0.526012	0.526012	0.526012	0.526012	0.526012	0	0.526012	0.526012
chr3-307	0.526012	0.526012	0.526012	0.526012	0.526012	0.526012	0.526012	0.526012	0	0	0	0	0	0	0	0	0	0	0	0	0.526012	1.05202	1.05202	1.05202	1.05202	1.57803	1.57803	2.10405	1.57803	1.05202	1.05202	1.05202	1.05202	0.526012	0.526012	0.526012	0.526012	1.05202	1.05202	2.10405	2.63006	2.63006	3.15607	2.63006	2.63006	2.10405	1.57803	1.57803	1.05202
chr9-418	0	0	0	0	0	0	0	0.526012	0.526012	0.526012	0.526012	0.526012	0.526012	0.526012	0	0	0	0	0	0	0	0	0	0	0	0.526012	0.526012	0.526012	0.526012	1.05202	1.05202	1.05202	0.526012	0.526012	0.526012	0.526012	0.526012	0	0	0	0	0	0	0	0	0	0	0.526012	0.526012
chr1-91	0.526012	0.526012	0.526012	0.526012	0.526012	0.526012	0.526012	0.526012	0.526012	1.05202	2.10405	2.10405	2.10405	1.57803	1.57803	1.57803	2.10405	1.05202	0.526012	0.526012	1.05202	1.05202	1.05202	1.05202	0.526012	0.526012	0.526012	0.526012	0	0	0	0.526012	0.526012	1.05202	1.05202	1.05202	1.05202	1.05202	1.05202	0.526012	0.526012	0	0	0	0	0	0	0	0
chr8-351	0	0	0	0	0	0	0	0	0	0	0	0	1.05202	2.10405	2.10405	2.63006	3.15607	3.68208	3.68208	3.68208	2.63006	1.57803	1.57803	1.05202	0.526012	2.22045e-16	2.22045e-16	2.22045e-16	0.526012	1.05202	1.05202	1.05202	1.05202	1.05202	1.05202	1.05202	0.526012	2.22045e-16	2.22045e-16	2.22045e-16	0.526012	0.526012	0.526012	0.526012	0.526012	0.526012	0.526012	0.526012	2.22045e-16
chr10-163	0	0	0	0	0	0	0	0	0	0	0	0.526012	0.526012	1.05202	1.05202	1.05202	1.05202	1.05202	1.57803	1.05202	1.57803	1.05202	1.05202	1.57803	1.57803	1.57803	1.57803	1.57803	1.57803	2.10405	2.10405	1.57803	1.57803	1.57803	1.57803	2.10405	3.68208	3.15607	3.68208	3.68208	3.68208	3.68208	3.68208	3.68208	2.63006	2.63006	2.10405	2.10405	2.10405
chr8-111	0	0	1.05202	1.05202	1.05202	1.57803	1.57803	1.05202	1.05202	0.526012	0.526012	0.526012	0.526012	0.526012	1.05202	1.05202	1.05202	1.05202	1.05202	1.05202	1.05202	0.526012	0.526012	1.05202	1.05202	2.10405	2.63006	2.63006	2.63006	3.68208	3.68208	4.7341	8.41618	10.5202	15.7803	22.0925	28.9306	38.3988	46.289	52.6012	53.1272	51.5491	48.3931	42.0809	35.2428	26.3006	18.9364	15.7803	12.0983
chr14-217	9.46821	7.36416	8.9422	9.99422	9.46821	8.9422	7.89017	6.31214	6.31214	4.7341	3.68208	1.05202	1.05202	1.57803	2.10405	2.63006	2.63006	2.63006	2.63006	2.63006	2.10405	1.05202	1.57803	1.05202	1.05202	1.05202	1.05202	1.05202	1.05202	1.57803	0.526012	0.526012	1.05202	1.05202	1.05202	1.05202	1.05202	0.526012	0.526012	1.05202	0.526012	0.526012	1.05202	1.05202	1.57803	1.57803	1.57803	1.57803	1.57803
chr6-42	1.05202	0.526012	0.526012	0.526012	1.57803	1.57803	1.57803	1.57803	1.05202	1.05202	1.05202	1.05202	-2.22045e-16	-2.22045e-16	-2.22045e-16	-2.22045e-16	-2.22045e-16	-2.22045e-16	-2.22045e-16	-2.22045e-16	0.526012	0.526012	0.526012	0.526012	0.526012	0.526012	0.526012	0.526012	-2.22045e-16	-2.22045e-16	0.526012	0.526012	0.526012	0.526012	0.526012	0.526012	0.526012	0.526012	0.526012	1.05202	1.05202	1.05202	1.05202	1.05202	1.05202	1.05202	0.526012	-2.22045e-16	-2.22045e-16
chr11-358	0	0	0.526012	0.526012	0.526012	0.526012	0.526012	1.05202	1.05202	1.05202	0.526012	0.526012	0.526012	0.526012	0.526012	0.526012	0.526012	0.526012	0.526012	0.526012	0.526012	0.526012	0.526012	0	0	0	0	0	0	0.526012	0.526012	0.526012	0.526012	0.526012	0.526012	0.526012	0.526012	0	0	0	0	0	0	0	0	0.526012	0.526012	0.526012	0.526012
chr16-285	1.05202	1.05202	0.526012	1.05202	1.05202	1.05202	1.57803	1.57803	1.05202	1.05202	1.05202	1.05202	1.05202	1.05202	0.526012	0.526012	0.526012	0.526012	1.57803	1.57803	1.57803	1.57803	1.57803	1.57803	1.57803	1.57803	1.05202	0.526012	0.526012	0.526012	0.526012	0.526012	0.526012	-2.22045e-16	-2.22045e-16	-2.22045e-16	-2.22045e-16	-2.22045e-16	0.526012	0.526012	1.05202	1.05202	1.05202	1.57803	1.57803	2.10405	1.57803	2.10405	1.57803
chr11-568	0	0.526012	0.526012	0.526012	0	0	0	0	0.526012	0.526012	0.526012	1.05202	1.05202	1.05202	1.05202	1.05202	0.526012	0.526012	1.05202	0.526012	0.526012	0.526012	0.526012	0.526012	0.526012	0	0	0	0	0	0	0	0	0	0.526012	0.526012	0.526012	1.05202	1.05202	1.57803	1.57803	1.57803	2.10405	2.10405	2.10405	1.57803	1.57803	1.57803	1.57803
chr16-183	0	0	0	0	0	0	0	0	0	0.526012	0.526012	0.526012	0.526012	0.526012	0.526012	0.526012	0.526012	0	0	0	0	0	0	0	0	0	0	0	0	0	0	0	0	0.526012	0.526012	0.526012	0.526012	0.526012	0.526012	0.526012	0.526012	0	0	0	0	0.526012	0.526012	0.526012	0.526012
chr2-166	0.526012	0.526012	0.526012	0.526012	0.526012	0.526012	0.526012	1.05202	0.526012	2.63006	2.63006	3.15607	3.68208	3.68208	3.68208	3.68208	3.15607	1.57803	1.57803	1.05202	0.526012	0.526012	0.526012	-2.22045e-16	-2.22045e-16	-2.22045e-16	-2.22045e-16	-2.22045e-16	0.526012	0.526012	0.526012	0.526012	0.526012	0.526012	0.526012	0.526012	-2.22045e-16	0.526012	0.526012	1.05202	1.05202	1.57803	2.10405	2.10405	2.10405	1.57803	3.15607	2.63006	3.15607
chr8-213	0	0.526012	0.526012	0.526012	0.526012	0.526012	0.526012	0.526012	0.526012	0	0	0	0	0	0	0	0	0	0	0	0	0	0	0	0	0	0.526012	0.526012	0.526012	0.526012	0.526012	1.05202	1.05202	1.05202	0.526012	0.526012	0.526012	0.526012	0.526012	0	0	0	0	0	0	0	0	0	0.526012
chr13-282	0	0.526012	0.526012	0.526012	0.526012	0.526012	0.526012	0.526012	1.05202	0.526012	0.526012	0.526012	0.526012	1.05202	1.05202	1.05202	0.526012	0.526012	0.526012	0.526012	0.526012	0	0	0	0	0.526012	1.05202	1.57803	2.10405	2.10405	2.10405	2.10405	2.63006	2.10405	1.57803	1.05202	0.526012	0.526012	0.526012	1.05202	1.05202	1.05202	1.57803	1.57803	2.63006	2.63006	3.15607	2.63006	2.10405
chr1-132	0	0.526012	0.526012	0.526012	1.05202	1.05202	0.526012	0.526012	0.526012	0.526012	0.526012	0.526012	0	0	0	0	0	0	0	0	0	0	0	0	0	0.526012	0.526012	0.526012	1.05202	1.57803	1.57803	1.57803	1.57803	1.05202	1.05202	1.05202	0.526012	0.526012	0.526012	0.526012	1.05202	1.57803	2.10405	2.10405	2.10405	1.57803	1.57803	2.10405	1.57803
chr15-113	1.05202	1.05202	0.526012	0.526012	-2.22045e-16	0.526012	1.05202	1.05202	1.05202	1.57803	2.63006	2.63006	2.10405	2.10405	1.57803	1.57803	1.57803	1.57803	0.526012	0.526012	0.526012	0.526012	0.526012	0.526012	0.526012	-1.11022e-16	-1.11022e-16	0.526012	1.57803	1.57803	1.57803	1.57803	1.57803	1.57803	1.05202	1.05202	-2.22045e-16	-2.22045e-16	1.05202	1.05202	1.05202	1.57803	1.57803	1.57803	2.10405	2.10405	1.05202	1.57803	3.15607
chr9-775	2.63006	2.63006	2.10405	2.10405	2.10405	1.57803	1.57803	-4.44089e-16	0.526012	1.57803	1.57803	2.10405	2.10405	2.10405	2.10405	2.10405	1.57803	0.526012	0.526012	-5.55112e-16	0.526012	0.526012	0.526012	0.526012	0.526012	0.526012	0.526012	0.526012	-5.55112e-16	-5.55112e-16	-5.55112e-16	0.526012	0.526012	0.526012	0.526012	0.526012	0.526012	0.526012	0.526012	-5.55112e-16	-5.55112e-16	-5.55112e-16	-5.55112e-16	-5.55112e-16	-5.55112e-16	0.526012	0.526012	0.526012	1.05202
chr6-190	0	0	0	0	1.57803	1.05202	1.05202	1.05202	1.05202	1.05202	1.05202	1.05202	1.05202	0.526012	1.57803	1.57803	1.57803	1.57803	1.57803	1.57803	1.05202	1.05202	-2.22045e-16	-2.22045e-16	-2.22045e-16	-2.22045e-16	-2.22045e-16	1.05202	1.05202	1.05202	1.05202	1.57803	1.57803	1.57803	0.526012	0.526012	0.526012	0.526012	0.526012	0.526012	1.05202	1.05202	1.05202	1.57803	1.57803	1.57803	1.57803	1.05202	1.05202
chr2-543	0	0	0	0	0	0	0	0	0	0	0	0	0	0.526012	0.526012	0.526012	1.05202	1.57803	2.10405	2.10405	2.10405	1.57803	1.57803	1.57803	1.05202	0.526012	-2.22045e-16	-2.22045e-16	-2.22045e-16	-2.22045e-16	-2.22045e-16	0.526012	1.57803	1.57803	1.57803	1.57803	2.10405	2.10405	3.68208	5.78613	5.78613	8.41618	12.6243	18.4104	25.2486	33.1387	34.7168	34.7168	33.6647
chr17-406	0	0	0	0	0	0	0	0	0	0	0.526012	0.526012	0.526012	0.526012	0.526012	0.526012	0.526012	0.526012	0	0	0	0	0	0	0	0	0.526012	0.526012	0.526012	0.526012	0.526012	0.526012	0.526012	0.526012	0	0	0	0.526012	0.526012	1.05202	1.05202	1.05202	1.05202	1.05202	1.05202	0.526012	0.526012	0	0
chr1-46	0	0	1.57803	1.57803	1.05202	1.05202	1.05202	1.57803	1.57803	2.10405	1.57803	1.05202	1.05202	1.05202	1.05202	0.526012	1.05202	0.526012	1.05202	1.05202	1.05202	1.57803	1.57803	2.10405	1.57803	1.57803	2.63006	3.15607	3.15607	2.63006	2.63006	2.10405	2.63006	2.63006	1.57803	1.05202	1.05202	1.05202	1.05202	1.05202	0.526012	2.22045e-16	2.22045e-16	0.526012	0.526012	0.526012	0.526012	1.57803	2.10405
chr3-241	0.526012	0.526012	0	0	0	1.05202	1.05202	1.05202	1.05202	1.05202	1.05202	1.05202	1.57803	0.526012	0.526012	1.57803	2.10405	3.15607	3.15607	3.15607	3.15607	3.68208	3.68208	2.63006	1.57803	2.10405	2.10405	1.57803	1.57803	2.10405	2.10405	2.10405	1.57803	1.05202	1.05202	1.57803	1.57803	0.526012	1.05202	2.10405	2.63006	3.68208	4.7341	4.7341	5.78613	6.31214	6.83815	5.78613	5.78613
chr2-201	1.05202	1.05202	1.05202	1.05202	1.05202	1.05202	1.05202	0.526012	0	0	0	0	0	0	0	0	0	0	0	0	0	0	0	0.526012	0.526012	0.526012	1.57803	1.57803	1.57803	1.57803	1.57803	1.05202	1.57803	1.57803	0.526012	0.526012	0.526012	0.526012	1.05202	1.05202	0.526012	0.526012	0.526012	0.526012	0.526012	0.526012	-2.22045e-16	-2.22045e-16	-2.22045e-16
chr17-389	0	0	0	0	0	0	0.526012	1.05202	1.05202	1.05202	1.05202	1.05202	1.05202	1.05202	0.526012	0	0	0	0	0	0	0	0	0	0	0	1.05202	1.05202	1.05202	1.05202	1.05202	1.05202	1.05202	1.05202	0	0	0	0	0	0.526012	0.526012	0.526012	0.526012	0.526012	0.526012	0.526012	0.526012	0	0
chr19-49	0.526012	0.526012	1.05202	2.10405	2.63006	2.63006	3.15607	2.63006	2.63006	3.15607	3.15607	2.10405	1.57803	1.57803	1.05202	1.05202	1.05202	1.05202	0.526012	1.05202	1.05202	1.05202	1.57803	1.57803	1.57803	1.57803	1.57803	1.05202	1.57803	1.57803	1.57803	2.10405	2.10405	1.57803	1.57803	1.57803	1.57803	1.57803	1.05202	1.57803	1.57803	2.10405	2.10405	2.63006	2.63006	3.68208	4.20809	4.7341	4.7341
chr13-112	0	0.526012	0.526012	0	0	0	0	0	0	0	0	0.526012	0.526012	2.10405	3.15607	3.68208	5.26012	9.46821	12.0983	17.8844	19.4624	21.5665	21.0405	21.5665	22.6185	21.0405	22.0925	17.8844	21.0405	21.5665	28.4046	33.1387	32.0867	29.9827	27.3526	25.2486	23.1445	17.8844	11.5723	5.78613	5.26012	5.26012	4.7341	3.15607	2.10405	3.15607	3.15607	3.68208	3.68208
chr6-746	2.63006	1.57803	1.57803	1.57803	1.57803	1.57803	1.05202	0.526012	0.526012	0.526012	0.526012	0.526012	0.526012	0.526012	0.526012	1.05202	1.05202	1.05202	1.05202	1.05202	1.05202	1.05202	1.05202	0.526012	0.526012	0.526012	1.05202	1.05202	1.57803	1.57803	2.10405	2.10405	2.10405	2.10405	1.57803	1.57803	1.05202	1.05202	0.526012	2.22045e-16	2.22045e-16	2.22045e-16	2.22045e-16	2.22045e-16	2.22045e-16	0.526012	0.526012	0.526012	0.526012
chr4-674	0	1.05202	0.526012	0.526012	-2.22045e-16	1.05202	1.57803	2.63006	2.63006	2.63006	3.15607	3.68208	4.20809	3.68208	4.20809	3.15607	3.68208	4.7341	5.26012	5.26012	4.7341	4.20809	3.15607	3.15607	3.15607	2.10405	1.57803	1.57803	1.57803	2.10405	2.10405	2.10405	2.10405	2.10405	2.63006	2.63006	2.63006	2.10405	2.10405	2.63006	2.63006	2.10405	1.57803	1.05202	1.05202	2.10405	2.10405	1.05202	1.57803
chr1-486	0	0	0	0	0	0	0	0	0	0.526012	0.526012	0.526012	0.526012	1.05202	1.05202	1.05202	1.05202	0.526012	0.526012	0.526012	0.526012	0.526012	1.05202	1.05202	1.05202	1.05202	1.05202	1.05202	0.526012	0.526012	0	0	0	0	0	0	0	0	0	0	0	0	0	0	0.526012	0.526012	0.526012	1.05202	1.05202
chr13-435	0	0	0	-2.22045e-16	-2.22045e-16	-2.22045e-16	-2.22045e-16	-2.22045e-16	-2.22045e-16	-2.22045e-16	-2.22045e-16	-2.22045e-16	-2.22045e-16	-2.22045e-16	-2.22045e-16	-2.22045e-16	1.05202	1.05202	1.05202	1.05202	1.05202	1.05202	1.05202	0.526012	-2.22045e-16	-2.22045e-16	-2.22045e-16	-2.22045e-16	0.526012	0.526012	0.526012	1.05202	1.05202	1.05202	1.05202	1.05202	0.526012	0.526012	0.526012	-2.22045e-16	-2.22045e-16	-2.22045e-16	-2.22045e-16	-2.22045e-16	-2.22045e-16	-2.22045e-16	-2.22045e-16	-2.22045e-16	-2.22045e-16
chr2-656	0	0.526012	0.526012	0.526012	0.526012	0.526012	0.526012	0.526012	0	1.05202	1.05202	1.05202	1.57803	2.10405	2.10405	2.10405	2.10405	1.57803	1.57803	1.57803	1.05202	1.05202	1.05202	1.05202	0.526012	0.526012	0.526012	0.526012	-2.22045e-16	0.526012	0.526012	0.526012	0.526012	0.526012	0.526012	0.526012	0.526012	-2.22045e-16	-2.22045e-16	-2.22045e-16	-2.22045e-16	-2.22045e-16	-2.22045e-16	-2.22045e-16	-2.22045e-16	-2.22045e-16	0.526012	0.526012	0.526012
chr7-510	0	0	1.05202	1.05202	0.526012	0.526012	0.526012	0.526012	1.05202	1.05202	0.526012	0.526012	1.05202	1.57803	1.57803	1.05202	1.05202	1.57803	1.57803	1.57803	1.05202	0.526012	0.526012	0.526012	2.10405	1.57803	1.57803	1.57803	1.57803	1.57803	1.57803	1.57803	0.526012	0.526012	1.05202	1.05202	1.05202	1.05202	1.57803	1.57803	1.05202	1.05202	0.526012	0.526012	0.526012	1.05202	0.526012	0.526012	0.526012
chr11-906	-2.22045e-16	-2.22045e-16	-2.22045e-16	-2.22045e-16	-2.22045e-16	-2.22045e-16	-2.22045e-16	-2.22045e-16	-2.22045e-16	-2.22045e-16	-2.22045e-16	-2.22045e-16	-2.22045e-16	-2.22045e-16	-2.22045e-16	-2.22045e-16	-2.22045e-16	-2.22045e-16	-2.22045e-16	-2.22045e-16	-2.22045e-16	-2.22045e-16	-2.22045e-16	-2.22045e-16	-2.22045e-16	-2.22045e-16	-2.22045e-16	-2.22045e-16	-2.22045e-16	-2.22045e-16	-2.22045e-16	-2.22045e-16	-2.22045e-16	0.526012	0.526012	1.05202	1.05202	1.05202	1.57803	1.57803	1.57803	1.05202	1.05202	0.526012	0.526012	0.526012	-2.22045e-16	-2.22045e-16	0.526012
chr5-507	0.526012	0.526012	1.05202	1.05202	1.05202	0.526012	0.526012	0.526012	0.526012	0.526012	0	0	0	0	0	0.526012	0.526012	0.526012	0.526012	0.526012	0.526012	1.05202	1.05202	0.526012	0.526012	0.526012	0.526012	0.526012	1.05202	2.10405	3.15607	3.15607	4.20809	5.26012	6.83815	7.36416	6.83815	6.83815	6.31214	7.89017	7.36416	8.41618	6.83815	6.31214	6.31214	6.83815	7.36416	6.31214	5.78613
chr9-568	0	0	0	0	0	0.526012	0.526012	0.526012	1.05202	1.05202	1.05202	1.05202	1.57803	1.57803	1.05202	1.57803	1.05202	1.05202	1.05202	1.05202	0.526012	0.526012	0.526012	-2.22045e-16	-2.22045e-16	-2.22045e-16	-2.22045e-16	-2.22045e-16	-2.22045e-16	-2.22045e-16	-2.22045e-16	-2.22045e-16	-2.22045e-16	0.526012	0.526012	0.526012	0.526012	0.526012	0.526012	0.526012	0.526012	-2.22045e-16	-2.22045e-16	-2.22045e-16	-2.22045e-16	-2.22045e-16	-2.22045e-16	-2.22045e-16	-2.22045e-16
chr8-479	0.526012	0.526012	0.526012	1.05202	1.05202	1.05202	1.05202	1.57803	1.57803	1.57803	2.10405	1.57803	1.05202	1.05202	1.57803	1.05202	1.05202	0.526012	0.526012	1.05202	1.05202	1.57803	1.57803	2.63006	2.63006	3.15607	3.15607	2.63006	3.15607	3.15607	3.15607	3.15607	4.20809	4.20809	4.20809	5.26012	4.7341	4.7341	5.26012	4.20809	3.15607	2.63006	3.15607	2.10405	2.10405	1.57803	1.05202	1.05202	1.05202
chr16-586	0	0	1.05202	1.05202	1.05202	0.526012	0.526012	0.526012	0.526012	2.10405	1.57803	1.57803	1.57803	1.57803	2.10405	2.10405	1.57803	0.526012	0.526012	0.526012	1.05202	0.526012	0.526012	0.526012	1.57803	2.10405	2.10405	2.10405	1.57803	1.57803	1.57803	1.57803	0.526012	-1.11022e-16	-1.11022e-16	-1.11022e-16	-1.11022e-16	-1.11022e-16	0.526012	0.526012	0.526012	1.05202	1.57803	1.57803	1.57803	1.57803	1.05202	1.05202	1.05202
chr11-15	5.26012	6.31214	6.83815	5.78613	5.26012	5.26012	6.31214	6.31214	4.7341	3.15607	2.10405	2.10405	4.20809	3.68208	3.68208	3.68208	3.68208	4.20809	4.20809	4.20809	2.10405	2.10405	1.57803	2.63006	3.15607	2.63006	2.63006	3.15607	3.15607	2.63006	2.63006	1.57803	0.526012	1.05202	1.05202	0.526012	1.05202	1.57803	1.57803	3.68208	3.68208	3.15607	3.68208	4.20809	3.68208	4.20809	5.26012	4.20809	4.20809
chr6-588	0	0.526012	0.526012	1.05202	1.05202	2.10405	1.57803	1.57803	1.57803	1.57803	2.10405	1.57803	1.57803	0.526012	1.05202	1.57803	1.57803	1.57803	2.10405	2.10405	2.10405	2.63006	2.10405	2.63006	3.15607	3.15607	3.68208	4.7341	5.26012	5.78613	6.83815	6.83815	6.83815	7.89017	6.31214	6.83815	6.83815	7.36416	8.41618	8.9422	8.9422	9.46821	9.46821	8.9422	9.99422	9.46821	8.9422	8.41618	8.9422
chr15-478	0	0.526012	0.526012	0.526012	0.526012	0.526012	0.526012	0.526012	0.526012	0	0	0	0	0	0	0	0	0	0	0	1.05202	1.05202	1.05202	1.05202	1.05202	1.05202	1.05202	1.05202	0	0	0	0	0	0	0.526012	0.526012	0.526012	0.526012	0.526012	0.526012	0.526012	0	0	0	0.526012	1.05202	1.05202	1.05202	1.57803
chr16-415	0	0	1.05202	1.05202	1.05202	1.05202	1.05202	1.05202	1.05202	0.526012	0.526012	1.05202	1.05202	1.05202	1.05202	1.05202	1.05202	1.57803	1.05202	0.526012	0.526012	0.526012	0.526012	0.526012	0.526012	-2.22045e-16	-2.22045e-16	0.526012	0.526012	0.526012	1.05202	1.05202	1.05202	1.05202	1.05202	0.526012	0.526012	1.05202	0.526012	0.526012	0.526012	0.526012	0.526012	1.05202	1.05202	0.526012	0.526012	0.526012	0.526012
chr4-821	1.05202	1.05202	0.526012	0.526012	0.526012	1.05202	1.05202	1.57803	1.57803	1.57803	1.57803	1.57803	1.57803	1.57803	1.57803	0.526012	0.526012	0.526012	0.526012	0.526012	1.05202	0.526012	0.526012	0.526012	0.526012	0.526012	0.526012	0.526012	0.526012	0.526012	0.526012	0.526012	0.526012	0.526012	0.526012	0.526012	-2.22045e-16	0.526012	0.526012	0.526012	0.526012	0.526012	0.526012	0.526012	0.526012	0.526012	0.526012	0.526012	0.526012
chr16-260	0.526012	0.526012	0.526012	0.526012	0.526012	0.526012	0.526012	0.526012	0	0	0.526012	0.526012	0.526012	0.526012	0.526012	0.526012	2.10405	2.63006	2.10405	2.10405	2.10405	3.15607	3.15607	2.63006	1.57803	1.05202	1.05202	1.57803	2.10405	1.05202	1.05202	1.05202	1.05202	1.05202	1.05202	1.05202	0.526012	0.526012	1.05202	1.57803	1.57803	1.57803	1.57803	1.05202	1.05202	1.57803	1.57803	1.05202	1.05202
chr9-456	1.05202	1.57803	1.57803	1.57803	1.57803	1.57803	1.57803	2.63006	2.63006	2.10405	2.63006	2.63006	2.63006	2.63006	2.10405	1.57803	3.15607	3.15607	2.63006	2.63006	2.63006	2.63006	2.10405	1.57803	-4.44089e-16	-4.44089e-16	-4.44089e-16	-4.44089e-16	-4.44089e-16	-4.44089e-16	-4.44089e-16	0.526012	0.526012	0.526012	1.57803	1.57803	1.57803	2.63006	3.15607	3.15607	3.15607	4.20809	3.68208	4.20809	4.20809	3.15607	2.63006	2.10405	2.10405
chr16-83	0	1.05202	1.05202	1.05202	0.526012	0.526012	1.05202	1.57803	2.10405	1.57803	2.10405	2.63006	3.15607	5.26012	4.7341	4.20809	3.68208	3.68208	3.15607	2.63006	1.57803	6.66134e-16	6.66134e-16	6.66134e-16	0.526012	0.526012	0.526012	0.526012	0.526012	1.05202	1.57803	1.57803	1.05202	1.05202	1.05202	1.05202	1.05202	1.05202	1.05202	1.05202	2.10405	2.63006	2.63006	3.15607	3.68208	3.15607	2.63006	3.15607	2.10405
chr3-648	3.15607	3.15607	3.15607	1.57803	1.05202	1.05202	1.05202	1.05202	0.526012	0.526012	0.526012	0.526012	2.22045e-16	1.05202	1.57803	2.10405	2.10405	2.10405	2.63006	3.15607	3.15607	2.63006	2.63006	5.26012	6.31214	6.31214	5.78613	5.78613	5.78613	5.26012	5.78613	3.15607	3.68208	4.7341	4.7341	4.20809	4.7341	4.7341	3.68208	3.68208	2.63006	2.10405	2.10405	2.10405	2.63006	3.15607	2.63006	2.63006	2.10405
chr12-480	0	0	0.526012	0.526012	0.526012	1.57803	2.10405	2.10405	2.10405	2.10405	1.57803	1.57803	1.57803	0.526012	-1.11022e-16	-1.11022e-16	0.526012	0.526012	0.526012	1.05202	1.57803	1.57803	1.57803	1.57803	1.05202	1.05202	0.526012	0.526012	-2.22045e-16	-2.22045e-16	-2.22045e-16	-2.22045e-16	-2.22045e-16	-2.22045e-16	0.526012	1.05202	1.05202	1.05202	1.57803	1.57803	1.57803	2.10405	1.57803	1.05202	1.57803	1.05202	1.05202	1.05202	1.05202
chr19-128	5.26012	8.41618	7.89017	7.89017	7.89017	8.41618	7.89017	7.89017	7.36416	6.31214	8.9422	11.0462	14.2023	19.9884	29.4566	38.9249	44.711	48.9191	56.2832	62.0694	64.1734	69.4335	64.6994	59.4393	55.2312	49.9711	42.0809	35.7688	27.8786	16.8324	11.5723	7.89017	6.31214	3.68208	2.63006	2.10405	2.10405	2.10405	3.15607	2.63006	2.63006	2.63006	2.10405	1.57803	1.57803	1.57803	0.526012	1.80966e-14	0.526012
chr18-353	0	0	0	0.526012	0.526012	0.526012	0.526012	1.57803	1.57803	2.10405	2.10405	1.57803	2.10405	2.10405	2.10405	1.05202	0.526012	0.526012	0.526012	0.526012	0	0	0	0	0	0	0.526012	0.526012	1.05202	1.05202	1.05202	1.05202	1.05202	1.05202	0.526012	0.526012	0	0	0	0.526012	0.526012	0.526012	0.526012	1.05202	1.57803	1.57803	2.63006	2.10405	3.15607
chr10-293	0	0	0.526012	0.526012	0.526012	1.05202	1.05202	1.57803	1.57803	2.10405	1.57803	1.57803	1.57803	1.05202	1.57803	1.05202	1.57803	1.57803	2.10405	3.15607	3.15607	3.15607	2.63006	2.63006	2.10405	2.63006	2.10405	1.57803	2.63006	2.63006	2.63006	2.63006	3.15607	2.10405	2.10405	2.10405	1.05202	1.05202	1.57803	1.57803	1.05202	1.57803	1.57803	1.05202	1.05202	1.57803	1.05202	1.05202	1.05202
chr15-346	0	-2.22045e-16	-2.22045e-16	-2.22045e-16	-2.22045e-16	-2.22045e-16	-2.22045e-16	-2.22045e-16	-2.22045e-16	0.526012	0.526012	1.05202	1.05202	1.05202	1.05202	1.05202	1.05202	1.05202	1.05202	0.526012	1.05202	1.05202	1.05202	1.05202	1.05202	1.57803	2.63006	2.63006	3.15607	3.68208	4.20809	5.26012	4.7341	4.20809	3.68208	3.68208	2.63006	1.57803	1.57803	0.526012	0.526012	0.526012	9.99201e-16	9.99201e-16	0.526012	0.526012	0.526012	0.526012	0.526012
chr3-188	0	0	0	0	1.05202	1.05202	1.05202	1.05202	1.05202	1.05202	1.05202	1.05202	0	0	0	0	0	0	0.526012	0.526012	1.05202	1.05202	1.05202	1.05202	1.05202	1.05202	0.526012	0.526012	0	0	0	0	0	0	0	0	0	0	0.526012	0.526012	0.526012	1.05202	1.05202	1.05202	1.05202	1.57803	1.05202	1.05202	1.05202
chr2-31	0	0.526012	0.526012	0.526012	0.526012	0.526012	0.526012	1.05202	1.05202	1.05202	1.05202	1.57803	1.57803	1.57803	1.57803	1.05202	1.57803	1.05202	1.05202	0.526012	0.526012	1.05202	1.05202	1.05202	0.526012	0.526012	0.526012	0.526012	0.526012	0.526012	0.526012	0.526012	0.526012	0.526012	0.526012	0.526012	0.526012	0.526012	0.526012	0.526012	0.526012	0.526012	0.526012	0.526012	0.526012	-2.22045e-16	-2.22045e-16	-2.22045e-16	-2.22045e-16
chr13-641	0	0	0	0	0	0	0	0	0	0	0	0	0	0	0	0	0	0.526012	0.526012	0.526012	0.526012	0.526012	0.526012	0.526012	0.526012	0	0	0	0	0	0	0	0	0	0	0	0	0	0	0	0	0	0	0	0	0	0	0	0
chr13-182	3.68208	3.68208	3.68208	4.20809	3.15607	3.15607	3.15607	1.05202	1.05202	1.05202	-2.22045e-16	-2.22045e-16	-2.22045e-16	-2.22045e-16	-2.22045e-16	-2.22045e-16	-2.22045e-16	-2.22045e-16	-2.22045e-16	0.526012	0.526012	1.05202	1.57803	1.57803	1.57803	1.57803	2.10405	1.57803	2.10405	1.57803	1.05202	1.05202	1.05202	1.05202	0.526012	0.526012	-2.22045e-16	-2.22045e-16	-2.22045e-16	-2.22045e-16	-2.22045e-16	-2.22045e-16	-2.22045e-16	-2.22045e-16	-2.22045e-16	0.526012	0.526012	0.526012	0.526012
chr3-495	0	0	0.526012	-2.22045e-16	-2.22045e-16	-2.22045e-16	-2.22045e-16	-2.22045e-16	-2.22045e-16	-2.22045e-16	-2.22045e-16	-2.22045e-16	-2.22045e-16	-2.22045e-16	-2.22045e-16	-2.22045e-16	-2.22045e-16	-2.22045e-16	-2.22045e-16	-2.22045e-16	-2.22045e-16	-2.22045e-16	-2.22045e-16	-2.22045e-16	-2.22045e-16	-2.22045e-16	-2.22045e-16	-2.22045e-16	-2.22045e-16	0.526012	1.05202	1.05202	1.05202	1.05202	1.05202	1.05202	1.05202	0.526012	-2.22045e-16	-2.22045e-16	-2.22045e-16	-2.22045e-16	-2.22045e-16	-2.22045e-16	-2.22045e-16	-2.22045e-16	-2.22045e-16	-2.22045e-16	0.526012
chr3-575	0	0.526012	0.526012	0.526012	0.526012	0.526012	0.526012	0.526012	0.526012	0	0.526012	1.05202	1.05202	1.05202	1.05202	1.05202	1.05202	1.57803	0.526012	0.526012	0.526012	0.526012	0.526012	0.526012	0.526012	-1.11022e-16	-1.11022e-16	-1.11022e-16	-1.11022e-16	-1.11022e-16	-1.11022e-16	-1.11022e-16	-1.11022e-16	-1.11022e-16	0.526012	0.526012	1.57803	2.10405	2.63006	2.63006	2.63006	2.63006	2.10405	2.10405	1.05202	0.526012	0	0	0
chr1-342	0	0	0	0	0	0.526012	0.526012	0.526012	0.526012	0.526012	0.526012	0.526012	0.526012	0.526012	1.05202	1.05202	1.05202	1.05202	1.05202	1.57803	1.05202	1.05202	0.526012	0.526012	1.05202	1.05202	1.05202	0.526012	0.526012	0.526012	0.526012	0.526012	-2.22045e-16	-2.22045e-16	-2.22045e-16	-2.22045e-16	-2.22045e-16	-2.22045e-16	-2.22045e-16	0.526012	0.526012	0.526012	0.526012	0.526012	0.526012	0.526012	0.526012	-2.22045e-16	0.526012
chr13-459	0	2.63006	2.10405	2.10405	2.10405	2.63006	2.63006	2.10405	2.10405	1.05202	1.05202	1.05202	1.05202	0.526012	1.05202	1.05202	0.526012	0.526012	0.526012	0.526012	1.05202	1.05202	1.05202	1.05202	2.10405	2.10405	2.10405	2.10405	1.57803	2.10405	2.10405	2.63006	1.57803	2.10405	2.10405	2.63006	2.10405	2.10405	2.10405	1.57803	1.57803	1.05202	1.05202	0.526012	0.526012	0.526012	0.526012	0.526012	0.526012
chr17-73	11.5723	12.6243	13.1503	12.6243	12.0983	11.0462	9.99422	8.41618	7.36416	5.78613	4.7341	4.20809	3.15607	2.63006	2.10405	1.05202	0.526012	0.526012	0.526012	0.526012	0.526012	0.526012	1.05202	1.57803	1.57803	2.10405	1.57803	1.57803	1.57803	2.10405	2.10405	1.57803	2.10405	1.57803	1.57803	1.57803	1.57803	1.57803	1.57803	1.57803	1.57803	2.10405	2.63006	3.15607	4.20809	3.68208	3.68208	3.68208	3.15607
chr12-216	0	0	0	0	0	0	0	0	0	0	0	0	0	0.526012	0.526012	0.526012	0.526012	0.526012	0.526012	0.526012	0.526012	0	0.526012	0.526012	0.526012	0.526012	0.526012	0.526012	1.05202	1.05202	0.526012	1.05202	1.05202	1.05202	1.05202	0.526012	0.526012	0.526012	0.526012	0	0	0	0	0	0	0	0	0	0
chr8-451	0	1.05202	1.05202	1.57803	1.57803	1.05202	1.05202	1.05202	1.05202	0.526012	0.526012	-2.22045e-16	-2.22045e-16	-2.22045e-16	0.526012	0.526012	0.526012	1.05202	1.05202	1.05202	1.05202	2.10405	1.57803	1.57803	1.57803	1.05202	1.05202	1.57803	1.57803	0.526012	0.526012	0.526012	0.526012	0.526012	0.526012	0.526012	0.526012	0.526012	0.526012	0.526012	0.526012	0.526012	-5.55112e-16	-5.55112e-16	-5.55112e-16	-5.55112e-16	0.526012	0.526012	0.526012
chr9-246	0	0	0	0	0	0	1.05202	1.05202	1.05202	1.05202	1.05202	1.05202	1.05202	1.05202	0	0	0	0	0	0	0	0	0	0	0	0	0	0	0	0	0	0.526012	0.526012	0.526012	0.526012	0.526012	0.526012	0.526012	0.526012	0	0.526012	0.526012	0.526012	1.05202	1.05202	1.05202	1.05202	1.57803	1.05202
chr15-662	0	0	0	0	0	0.526012	0.526012	0.526012	0.526012	0.526012	0.526012	1.05202	1.05202	0.526012	0.526012	0.526012	0.526012	0.526012	0.526012	0.526012	0.526012	1.05202	1.05202	1.57803	1.57803	1.57803	1.57803	1.05202	0.526012	0.526012	1.05202	1.05202	1.05202	1.05202	1.05202	1.05202	1.05202	1.05202	0.526012	-2.22045e-16	-2.22045e-16	-2.22045e-16	0.526012	1.05202	1.57803	1.57803	1.57803	1.57803	2.10405
chr14-279	1.05202	1.05202	1.05202	1.05202	1.05202	1.05202	1.57803	1.05202	0.526012	0.526012	0.526012	1.57803	1.57803	1.57803	1.57803	2.10405	2.10405	2.10405	2.63006	1.57803	1.05202	1.57803	1.57803	1.05202	1.57803	1.57803	1.05202	1.05202	1.57803	1.05202	1.05202	1.05202	0.526012	0.526012	0.526012	0.526012	0.526012	1.05202	1.05202	1.05202	1.05202	1.57803	1.57803	1.05202	1.57803	1.57803	1.57803	1.57803	2.10405
chr8-167	0	0	0	0.526012	0.526012	0	0	0	0	0	0	0	0	0	1.05202	1.57803	1.57803	2.10405	2.10405	2.10405	2.10405	2.10405	1.05202	0.526012	1.05202	0.526012	0.526012	0.526012	0.526012	0.526012	0.526012	1.05202	0.526012	0.526012	0.526012	0.526012	0.526012	0.526012	0.526012	0	0	0.526012	0.526012	1.05202	1.05202	1.05202	1.57803	1.57803	1.57803
chr12-416	0	0	0	1.05202	1.05202	1.05202	1.05202	1.05202	1.05202	1.05202	1.05202	0.526012	0.526012	0.526012	0	0	0	0	0	0.526012	0.526012	0.526012	0.526012	0.526012	0.526012	0.526012	0.526012	0.526012	1.05202	1.57803	1.57803	1.57803	1.57803	1.57803	1.05202	1.05202	0.526012	0.526012	1.05202	1.05202	1.05202	1.05202	1.05202	1.05202	0.526012	0.526012	-2.22045e-16	-2.22045e-16	-2.22045e-16
chr4-648	0	0	1.05202	0.526012	0.526012	0.526012	-2.22045e-16	-2.22045e-16	-2.22045e-16	-2.22045e-16	0.526012	0.526012	0.526012	0.526012	0.526012	0.526012	1.05202	1.05202	0.526012	1.05202	1.05202	1.05202	1.05202	1.57803	1.05202	1.05202	1.05202	0.526012	0.526012	0.526012	0.526012	-2.22045e-16	-2.22045e-16	-2.22045e-16	0.526012	0.526012	0.526012	1.05202	1.05202	1.05202	1.05202	1.05202	0.526012	0.526012	0.526012	0.526012	0.526012	0.526012	1.05202
chr2-888	0	0	0	0	1.57803	1.05202	1.05202	0.526012	1.05202	1.05202	1.05202	1.05202	0.526012	0.526012	0.526012	0.526012	-2.22045e-16	-2.22045e-16	-2.22045e-16	-2.22045e-16	-2.22045e-16	-2.22045e-16	-2.22045e-16	-2.22045e-16	-2.22045e-16	-2.22045e-16	-2.22045e-16	-2.22045e-16	-2.22045e-16	-2.22045e-16	-2.22045e-16	-2.22045e-16	-2.22045e-16	-2.22045e-16	-2.22045e-16	-2.22045e-16	0.526012	0.526012	0.526012	0.526012	0.526012	0.526012	0.526012	0.526012	-2.22045e-16	-2.22045e-16	-2.22045e-16	-2.22045e-16	-2.22045e-16
chr9-43	0	0	0	0	0	0	0	0	0	0	1.57803	6.31214	8.9422	8.9422	12.6243	12.6243	21.5665	23.1445	21.5665	18.4104	15.7803	15.7803	12.0983	12.0983	3.15607	1.57803	1.57803	0	0	0	0	0	0	0	0	0	0	0	0	0	0	0	0	0	0	0	0	0	0
chr6-582	0	0	0	0	0	0.526012	0.526012	0.526012	0.526012	0.526012	0.526012	0.526012	0.526012	-2.22045e-16	-2.22045e-16	1.05202	1.57803	1.57803	2.10405	2.10405	2.10405	2.10405	2.63006	1.57803	1.05202	1.05202	0.526012	0.526012	0.526012	0.526012	0.526012	0.526012	0.526012	1.05202	1.05202	1.05202	1.05202	1.05202	1.05202	1.05202	1.05202	0.526012	0.526012	0.526012	0.526012	0.526012	2.22045e-16	2.22045e-16	2.22045e-16
chr13-350	0.526012	0.526012	0.526012	0.526012	0.526012	1.05202	1.05202	1.05202	0.526012	0.526012	0.526012	0.526012	0.526012	0	0.526012	0.526012	0.526012	0.526012	0.526012	0.526012	0.526012	1.05202	1.57803	1.57803	1.57803	2.10405	2.10405	2.63006	2.63006	2.10405	1.05202	1.05202	1.57803	1.57803	1.57803	1.05202	1.05202	1.05202	1.05202	1.05202	0.526012	-2.22045e-16	-2.22045e-16	-2.22045e-16	-2.22045e-16	-2.22045e-16	-2.22045e-16	-2.22045e-16	-2.22045e-16
chr9-199	0	0	0	0	0	0.526012	0.526012	0.526012	0.526012	0.526012	0.526012	0.526012	0.526012	0	0	0	0	0	0	0	0	0	0	0.526012	0.526012	0.526012	0.526012	0.526012	0.526012	0.526012	0.526012	0	0	0	0	0	0	0	0.526012	0.526012	0.526012	0.526012	0.526012	0.526012	0.526012	0.526012	0	0	0
chr3-574	1.05202	1.57803	1.57803	1.57803	1.57803	1.57803	1.57803	1.57803	1.05202	0.526012	0.526012	0.526012	0.526012	0.526012	0.526012	0.526012	0.526012	1.05202	1.05202	1.57803	1.57803	1.57803	1.57803	2.10405	2.10405	1.57803	1.57803	1.05202	1.05202	1.05202	0.526012	-2.22045e-16	0.526012	0.526012	0.526012	0.526012	0.526012	0.526012	0.526012	1.05202	0.526012	1.05202	1.57803	1.57803	1.57803	2.10405	2.63006	3.68208	4.20809
chr7-4	2.63006	2.10405	2.10405	0.526012	-3.33067e-16	-3.33067e-16	-3.33067e-16	0.526012	1.05202	1.57803	1.57803	2.10405	2.10405	2.10405	2.10405	1.57803	1.05202	0.526012	0.526012	-2.22045e-16	0.526012	1.05202	1.05202	1.57803	2.10405	2.10405	2.10405	2.10405	2.10405	2.10405	3.15607	3.68208	4.20809	5.26012	5.78613	6.31214	6.31214	6.31214	6.31214	5.26012	4.7341	3.68208	4.7341	4.20809	4.7341	4.7341	3.68208	4.7341	4.7341
chr1-762	1.05202	0.526012	0.526012	0.526012	0.526012	0.526012	0.526012	-2.22045e-16	1.05202	1.05202	1.57803	1.57803	1.57803	1.57803	1.57803	1.57803	0.526012	0.526012	-1.11022e-16	-1.11022e-16	-1.11022e-16	1.05202	1.05202	1.05202	1.05202	1.05202	2.10405	2.63006	2.63006	1.57803	2.10405	2.10405	2.10405	2.10405	0.526012	0.526012	1.05202	1.05202	1.05202	1.05202	1.57803	1.57803	1.57803	1.57803	1.57803	2.10405	2.63006	3.15607	4.7341
chr8-507	1.05202	1.05202	1.05202	1.05202	1.05202	1.05202	0.526012	0.526012	0	0	0	0	0.526012	1.05202	1.05202	2.10405	2.10405	2.10405	2.63006	2.63006	2.10405	1.57803	2.10405	1.05202	1.05202	1.05202	0.526012	0.526012	0.526012	1.05202	0.526012	1.05202	1.05202	1.05202	1.05202	1.57803	2.10405	2.10405	2.63006	3.15607	3.15607	3.68208	4.20809	4.7341	4.20809	3.68208	2.63006	2.10405	2.10405
chr7-580	1.57803	1.57803	1.05202	1.05202	1.05202	0.526012	0.526012	0.526012	-2.22045e-16	-2.22045e-16	-2.22045e-16	-2.22045e-16	0.526012	1.05202	1.57803	2.10405	2.63006	2.63006	2.63006	2.63006	2.10405	1.57803	1.05202	0.526012	-2.22045e-16	0.526012	0.526012	0.526012	0.526012	0.526012	0.526012	0.526012	0.526012	-2.22045e-16	-2.22045e-16	-2.22045e-16	-2.22045e-16	-2.22045e-16	-2.22045e-16	-2.22045e-16	0.526012	2.10405	2.10405	2.10405	2.10405	2.63006	3.15607	2.63006	3.15607
chr17-357	0	0	0	0	0	0	0	0	0	0	0	0	0	0	0	0	0	0	0	0	0	0	0	0	0.526012	0.526012	0.526012	0.526012	1.05202	1.57803	1.57803	1.57803	1.05202	1.05202	1.05202	1.57803	1.05202	1.05202	1.05202	1.05202	1.05202	1.57803	1.57803	1.05202	1.05202	1.05202	1.05202	1.57803	1.57803
chr2-367	0	0	0	0.526012	0.526012	0.526012	0.526012	0.526012	0.526012	0.526012	0	0.526012	0.526012	0.526012	0.526012	0.526012	0.526012	0.526012	0.526012	0	0	0	0	1.05202	1.05202	1.05202	1.05202	1.05202	1.05202	1.05202	1.05202	0	0.526012	0.526012	0.526012	0.526012	1.05202	1.05202	1.57803	1.57803	1.05202	1.05202	1.05202	1.05202	0.526012	0.526012	-2.22045e-16	-2.22045e-16	-2.22045e-16
chr17-74	1.57803	1.57803	1.05202	1.57803	1.05202	1.05202	1.05202	1.05202	0.526012	1.05202	1.05202	0.526012	0.526012	0.526012	0.526012	0.526012	-2.22045e-16	-2.22045e-16	0.526012	0.526012	0.526012	1.05202	1.57803	1.57803	1.57803	1.57803	1.57803	1.57803	1.57803	1.05202	0.526012	0.526012	0.526012	1.05202	0.526012	0.526012	0.526012	0.526012	0.526012	0.526012	0.526012	-2.22045e-16	-2.22045e-16	-2.22045e-16	-2.22045e-16	0.526012	0.526012	1.05202	1.05202
chr13-81	0	1.05202	1.05202	0.526012	0.526012	0.526012	1.05202	1.05202	1.05202	1.05202	0.526012	0.526012	0.526012	1.05202	0.526012	0.526012	0.526012	0.526012	0.526012	0.526012	0.526012	2.22045e-16	2.22045e-16	2.22045e-16	2.22045e-16	2.22045e-16	2.22045e-16	2.22045e-16	0.526012	0.526012	0.526012	0.526012	1.05202	1.05202	1.05202	1.05202	0.526012	1.05202	1.05202	1.57803	1.05202	1.05202	1.57803	1.57803	2.10405	2.10405	3.15607	3.15607	3.68208
chr4-352	0	0.526012	0.526012	0.526012	0.526012	0.526012	0.526012	0.526012	0.526012	0	0	0	0.526012	0.526012	0.526012	0.526012	0.526012	1.05202	1.05202	1.05202	0.526012	0.526012	0.526012	0.526012	0.526012	0	0.526012	0.526012	0.526012	0.526012	1.05202	1.05202	1.05202	1.05202	0.526012	0.526012	0.526012	0.526012	0.526012	0.526012	0.526012	0.526012	0.526012	0.526012	0.526012	0	0.526012	0.526012	0.526012
chr7-197	0	0	0	0.526012	0.526012	0.526012	0.526012	0	0	0	0	0	0	0	0.526012	0.526012	0.526012	0.526012	0.526012	1.05202	1.05202	1.05202	0.526012	0.526012	0.526012	0.526012	1.05202	0.526012	0.526012	0.526012	0.526012	0.526012	0.526012	0	0	0	0	0	0	0	0	0	0	0	0	0	0	0	0
chr10-543	0	0	0	0	0	0	0	0	0	0	0	0	0	0	0	0	0	0	0	0	0	0.526012	0.526012	0.526012	0.526012	0.526012	0.526012	0.526012	0.526012	0	0	0	0	0	0	0	0.526012	0.526012	0.526012	0.526012	1.05202	1.05202	1.57803	1.57803	1.05202	1.57803	1.57803	2.10405	1.57803
chr2-139	0	0	0	0.526012	0.526012	0.526012	0.526012	0.526012	0.526012	0.526012	0	0	0	0	0	0	0	0	0	0	0	0.526012	0.526012	0.526012	0.526012	1.05202	1.05202	1.05202	1.05202	0.526012	1.05202	1.05202	1.05202	0.526012	0.526012	0.526012	0.526012	0.526012	0	0	0	0	0	0	0	0	0.526012	0.526012	0.526012
chr2-562	0	0	0	0	0	0.526012	0	0	0	0	0	0	0	0	0	0	0	0	0	0	0	0	1.05202	1.05202	1.05202	1.05202	1.57803	2.10405	2.10405	2.10405	1.05202	1.05202	1.05202	1.05202	0.526012	0	0	0	0	0	0.526012	1.05202	1.05202	1.05202	1.05202	1.05202	1.05202	1.05202	0.526012
chr15-279	0	0.526012	0.526012	0.526012	0.526012	1.05202	1.05202	1.05202	1.05202	0.526012	0.526012	0.526012	0.526012	0	0	0	0	0	0	0	0.526012	0.526012	1.05202	1.57803	1.57803	1.57803	1.57803	1.57803	1.05202	1.05202	0.526012	-2.22045e-16	-2.22045e-16	-2.22045e-16	-2.22045e-16	-2.22045e-16	-2.22045e-16	-2.22045e-16	0.526012	0.526012	0.526012	1.05202	1.05202	1.05202	1.05202	1.57803	1.05202	1.05202	1.05202
chr9-409	0	0	0	0	0	0	0	0	0	0	0	0	0	0	0	0	0.526012	0.526012	0.526012	0.526012	0.526012	0.526012	0.526012	0.526012	0	0	0	0	0	0	0	0	0	0.526012	0.526012	0.526012	0.526012	0.526012	0.526012	0.526012	0.526012	0	0	0.526012	0.526012	0.526012	0.526012	0.526012	0.526012
chr11-185	0	1.05202	1.05202	1.05202	1.57803	1.57803	1.57803	1.57803	1.57803	1.57803	1.57803	1.57803	1.05202	0.526012	-2.22045e-16	-2.22045e-16	-2.22045e-16	-2.22045e-16	-2.22045e-16	0.526012	0.526012	0.526012	0.526012	1.05202	1.57803	2.63006	2.63006	2.10405	2.63006	2.63006	2.63006	2.10405	1.05202	0.526012	0.526012	0.526012	0	0	0	0	0	0	0	0	0	0	0.526012	0.526012	0.526012
chr4-502	0	0.526012	1.05202	1.57803	2.10405	2.10405	2.10405	2.10405	2.10405	1.57803	1.05202	0.526012	-2.22045e-16	-2.22045e-16	-2.22045e-16	-2.22045e-16	-2.22045e-16	-2.22045e-16	-2.22045e-16	0.526012	0.526012	1.57803	1.57803	1.57803	1.57803	1.57803	1.57803	1.05202	1.05202	-2.22045e-16	-2.22045e-16	-2.22045e-16	0.526012	1.05202	1.05202	1.57803	1.57803	1.57803	2.10405	2.10405	2.10405	1.57803	1.57803	1.05202	2.10405	2.10405	1.57803	1.57803	1.05202
chr3-130	0	0.526012	0.526012	0.526012	1.05202	1.57803	2.10405	1.57803	1.57803	1.57803	1.57803	1.57803	0.526012	0.526012	-1.11022e-16	-1.11022e-16	-1.11022e-16	-1.11022e-16	-1.11022e-16	-1.11022e-16	-1.11022e-16	-1.11022e-16	-1.11022e-16	-1.11022e-16	-1.11022e-16	-1.11022e-16	-1.11022e-16	-1.11022e-16	0.526012	0.526012	0.526012	0.526012	0.526012	1.05202	1.05202	1.05202	0.526012	0.526012	0.526012	0.526012	0.526012	-2.22045e-16	-2.22045e-16	-2.22045e-16	-2.22045e-16	-2.22045e-16	-2.22045e-16	-2.22045e-16	-2.22045e-16
chr9-260	0.526012	0.526012	0.526012	0.526012	0.526012	0	0	0	0	0	0	0	0	0	0	0	0	0	0.526012	0.526012	0.526012	0.526012	0.526012	0.526012	0.526012	0.526012	0	0	0.526012	0.526012	0.526012	0.526012	1.05202	1.05202	1.05202	1.05202	0.526012	0.526012	0.526012	0.526012	0	0	0	0	0.526012	0.526012	0.526012	0.526012	1.05202
chr11-74	1.05202	1.57803	1.57803	1.57803	1.57803	1.57803	1.05202	1.05202	0.526012	0.526012	0.526012	1.57803	1.57803	1.57803	1.57803	1.57803	1.57803	1.05202	1.05202	-2.22045e-16	-2.22045e-16	-2.22045e-16	-2.22045e-16	0.526012	0.526012	0.526012	0.526012	0.526012	0.526012	1.05202	1.05202	0.526012	1.05202	1.57803	1.57803	1.57803	2.10405	1.57803	1.57803	1.57803	1.05202	0.526012	0.526012	0.526012	-2.22045e-16	-2.22045e-16	-2.22045e-16	-2.22045e-16	-2.22045e-16
chr19-68	0	0	0	0	0	0	0	0	0	0	0	0	0	0	0.526012	0.526012	0.526012	0.526012	0.526012	1.05202	1.57803	1.57803	1.05202	1.05202	1.05202	1.05202	1.57803	1.57803	1.05202	1.05202	1.05202	1.05202	1.05202	1.57803	1.05202	0.526012	0.526012	0.526012	0.526012	0.526012	0.526012	-2.22045e-16	-2.22045e-16	-2.22045e-16	1.05202	1.57803	1.57803	1.57803	1.57803
chr2-667	0	0	0	0.526012	1.05202	1.05202	1.05202	1.57803	1.57803	2.10405	2.10405	2.10405	1.57803	1.57803	1.05202	0.526012	0.526012	-2.22045e-16	-2.22045e-16	-2.22045e-16	0.526012	1.05202	1.05202	1.05202	1.05202	1.05202	1.05202	1.05202	0.526012	-2.22045e-16	-2.22045e-16	-2.22045e-16	-2.22045e-16	0.526012	0.526012	0.526012	0.526012	0.526012	1.05202	1.05202	1.05202	0.526012	0.526012	0.526012	0.526012	0.526012	-2.22045e-16	-2.22045e-16	-2.22045e-16
chr12-152	0	1.05202	0.526012	0.526012	0.526012	0.526012	1.05202	1.05202	1.05202	1.57803	2.10405	2.63006	4.20809	5.26012	5.78613	6.31214	7.89017	7.89017	7.89017	8.41618	7.89017	6.31214	5.78613	5.26012	3.68208	3.68208	3.15607	2.10405	1.05202	1.05202	1.05202	0.526012	0.526012	1.33227e-15	1.33227e-15	1.33227e-15	0.526012	0.526012	0.526012	0.526012	0.526012	0.526012	0.526012	0.526012	1.33227e-15	1.33227e-15	1.33227e-15	1.33227e-15	1.33227e-15
chr9-283	0	3.15607	3.15607	4.7341	5.26012	6.83815	6.83815	5.78613	6.31214	7.36416	8.41618	7.36416	6.31214	4.20809	3.68208	3.68208	3.15607	1.05202	0.526012	1.05202	1.57803	2.10405	2.10405	2.10405	2.63006	3.15607	2.10405	2.63006	2.63006	2.10405	3.15607	3.15607	2.63006	2.63006	3.68208	3.68208	3.15607	4.7341	5.26012	6.83815	6.83815	7.36416	7.36416	7.36416	8.9422	9.99422	10.5202	9.99422	12.0983
chr18-497	0	0	1.05202	0.526012	0.526012	0.526012	-2.22045e-16	-2.22045e-16	-2.22045e-16	0.526012	0.526012	1.05202	1.05202	1.05202	1.05202	1.05202	1.05202	0.526012	0.526012	-2.22045e-16	-2.22045e-16	-2.22045e-16	-2.22045e-16	-2.22045e-16	-2.22045e-16	-2.22045e-16	-2.22045e-16	-2.22045e-16	-2.22045e-16	-2.22045e-16	-2.22045e-16	-2.22045e-16	-2.22045e-16	-2.22045e-16	-2.22045e-16	-2.22045e-16	-2.22045e-16	-2.22045e-16	-2.22045e-16	-2.22045e-16	-2.22045e-16	-2.22045e-16	-2.22045e-16	-2.22045e-16	-2.22045e-16	-2.22045e-16	-2.22045e-16	-2.22045e-16	-2.22045e-16
chr17-265	0	2.10405	2.10405	2.10405	1.05202	0.526012	0.526012	0	0	0	0	0	0	0	0	0	0	0	0	0	0	0	0	0	0	0	0	0.526012	0.526012	1.05202	1.05202	1.05202	1.05202	1.05202	1.05202	0.526012	0.526012	0	0	0	0.526012	1.05202	1.05202	1.05202	1.05202	1.05202	1.05202	1.05202	0.526012
chr3-506	1.05202	2.10405	2.63006	2.63006	3.68208	3.68208	3.15607	4.20809	4.7341	4.20809	3.68208	4.20809	3.68208	3.15607	3.15607	2.10405	2.10405	1.57803	3.68208	4.7341	6.83815	8.41618	11.5723	14.2023	17.3584	22.6185	22.6185	23.6705	22.0925	19.9884	18.4104	16.8324	13.6763	7.89017	6.83815	5.26012	4.7341	5.26012	5.26012	5.26012	4.20809	4.7341	5.78613	6.83815	7.89017	11.0462	14.7283	17.8844	23.1445
chr4-854	0	2.10405	2.63006	2.63006	2.10405	1.57803	2.10405	2.10405	2.10405	1.57803	1.57803	1.57803	1.57803	1.05202	1.05202	1.05202	2.63006	3.15607	2.63006	3.15607	3.68208	3.68208	4.20809	4.7341	3.68208	3.15607	3.68208	3.68208	3.15607	3.15607	2.63006	2.10405	2.10405	2.10405	1.57803	1.05202	1.57803	1.05202	1.05202	1.57803	1.05202	1.05202	1.57803	1.57803	1.05202	2.63006	2.63006	2.63006	2.63006
chr4-420	0	1.05202	1.05202	1.57803	2.10405	2.10405	2.10405	1.05202	1.05202	1.05202	1.57803	1.05202	0.526012	0.526012	0.526012	1.05202	1.05202	1.05202	0.526012	0.526012	0.526012	0.526012	0.526012	0.526012	1.05202	1.05202	1.05202	1.05202	1.57803	1.57803	1.57803	1.57803	1.05202	1.57803	2.10405	2.63006	2.63006	2.63006	2.10405	2.63006	3.15607	3.15607	3.68208	3.15607	2.63006	2.63006	3.15607	3.15607	2.63006
chr9-359	1.57803	2.10405	3.15607	3.68208	5.26012	7.89017	8.9422	8.41618	7.89017	7.36416	6.31214	5.78613	4.20809	1.57803	1.05202	1.05202	0.526012	0.526012	0.526012	0.526012	1.05202	1.05202	1.57803	1.57803	1.57803	1.57803	1.57803	1.57803	1.05202	0.526012	6.66134e-16	6.66134e-16	6.66134e-16	6.66134e-16	0.526012	0.526012	0.526012	1.05202	1.05202	1.05202	1.05202	1.05202	0.526012	0.526012	1.05202	0.526012	1.57803	1.57803	1.57803
chr7-42	0	0	0	0	0	0	0	0	0	0	0.526012	0.526012	0.526012	0.526012	0.526012	0.526012	0.526012	0.526012	0	0.526012	0.526012	1.57803	1.57803	1.57803	2.10405	2.10405	1.57803	1.57803	1.05202	0.526012	1.05202	1.05202	1.05202	1.05202	1.57803	2.10405	2.10405	3.15607	2.63006	2.63006	2.10405	2.10405	2.10405	1.57803	1.57803	0.526012	1.05202	1.05202	1.05202
chr1-899	0.526012	0.526012	0.526012	0.526012	0.526012	0.526012	0.526012	0.526012	0	0	0	0	0	0	0	0	0	0	0	0	0	0	0	0	0	1.05202	1.05202	1.05202	1.05202	1.05202	1.05202	1.57803	2.10405	1.05202	1.57803	2.63006	3.15607	3.15607	3.15607	2.63006	2.10405	2.10405	2.10405	1.05202	0.526012	0.526012	1.05202	1.05202	1.05202
chr19-243	1.05202	1.05202	0.526012	0.526012	-2.22045e-16	-2.22045e-16	-2.22045e-16	-2.22045e-16	-2.22045e-16	-2.22045e-16	-2.22045e-16	0.526012	0.526012	0.526012	1.05202	1.05202	1.05202	1.05202	1.05202	0.526012	0.526012	0.526012	-2.22045e-16	-2.22045e-16	-2.22045e-16	-2.22045e-16	-2.22045e-16	-2.22045e-16	0.526012	0.526012	0.526012	0.526012	0.526012	0.526012	0.526012	0.526012	1.57803	2.63006	2.63006	3.15607	3.15607	3.68208	3.68208	3.68208	2.63006	1.57803	2.10405	1.57803	1.57803
chr6-248	0	0.526012	0	0	0	0	0	0	0	0	0	0	0	0	0	0	0	0	0	0	0	0	0	0	0.526012	1.05202	1.57803	2.10405	2.10405	2.10405	2.10405	2.10405	1.57803	1.05202	0.526012	-2.22045e-16	-2.22045e-16	-2.22045e-16	-2.22045e-16	-2.22045e-16	-2.22045e-16	-2.22045e-16	-2.22045e-16	-2.22045e-16	-2.22045e-16	-2.22045e-16	-2.22045e-16	-2.22045e-16	0.526012
chr7-318	0	0	0	0	0	0	0	0	0.526012	0.526012	0.526012	0.526012	1.05202	1.05202	1.05202	1.05202	0.526012	0.526012	0.526012	0.526012	1.05202	1.05202	1.05202	1.05202	1.05202	1.05202	1.05202	1.05202	0	0	0.526012	0.526012	0.526012	0.526012	1.05202	1.05202	1.05202	1.05202	0.526012	1.05202	1.57803	1.57803	1.05202	1.05202	1.05202	1.05202	1.57803	1.05202	0.526012
chr18-299	0.526012	0.526012	0.526012	0.526012	0.526012	0.526012	1.05202	1.05202	1.05202	1.57803	2.63006	3.68208	3.68208	4.20809	3.15607	3.68208	3.68208	2.63006	2.10405	1.05202	1.57803	1.57803	2.63006	2.10405	2.10405	2.63006	2.63006	2.63006	1.57803	1.05202	1.05202	2.63006	3.15607	2.63006	2.63006	3.15607	3.15607	3.15607	2.10405	1.05202	0.526012	0.526012	0.526012	0.526012	1.05202	1.05202	1.57803	1.57803	1.57803
chr7-306	0.526012	0.526012	0.526012	1.05202	1.05202	1.05202	1.05202	1.05202	0.526012	0.526012	1.05202	1.05202	1.05202	1.57803	1.57803	1.57803	1.57803	1.57803	1.57803	1.05202	1.05202	0.526012	0.526012	1.05202	1.05202	1.05202	0.526012	0.526012	1.05202	1.05202	1.05202	0.526012	1.05202	1.57803	1.57803	1.57803	1.05202	1.05202	1.05202	1.05202	-2.22045e-16	-2.22045e-16	0.526012	1.05202	1.05202	1.57803	2.10405	2.10405	2.10405
chr18-158	0.526012	0.526012	1.05202	1.05202	1.57803	1.57803	1.57803	1.57803	1.57803	1.57803	1.05202	1.05202	0.526012	0.526012	0.526012	-2.22045e-16	-2.22045e-16	-2.22045e-16	-2.22045e-16	-2.22045e-16	-2.22045e-16	-2.22045e-16	-2.22045e-16	-2.22045e-16	-2.22045e-16	-2.22045e-16	-2.22045e-16	-2.22045e-16	-2.22045e-16	0.526012	0.526012	1.05202	1.05202	1.05202	1.57803	1.57803	1.57803	1.05202	1.05202	0.526012	0.526012	1.05202	0.526012	0.526012	0.526012	0.526012	0.526012	1.57803	1.57803
chr5-251	0	0	0	0	0	0	0	0	0	0	0	0	0	0	0	0	0	0	0	0.526012	0.526012	0.526012	0.526012	0.526012	0.526012	0.526012	0.526012	0	0	0	0	0	0.526012	0.526012	0.526012	0.526012	1.05202	1.05202	1.05202	1.05202	0.526012	0.526012	0.526012	1.05202	0.526012	0.526012	1.05202	1.05202	1.05202
chr4-501	0	0	0	0	0	0	0	-2.22045e-16	1.05202	1.05202	1.57803	1.57803	1.57803	1.57803	1.57803	1.57803	0.526012	0.526012	-1.11022e-16	-1.11022e-16	-1.11022e-16	-1.11022e-16	-1.11022e-16	-1.11022e-16	0.526012	1.05202	1.05202	3.15607	3.68208	5.26012	5.78613	5.78613	5.26012	4.7341	5.78613	3.15607	3.68208	2.10405	2.63006	2.63006	2.63006	3.15607	2.63006	2.63006	2.63006	3.15607	3.15607	4.20809	5.26012
chr4-290	0	0	0	0	1.57803	0.526012	0.526012	-1.11022e-16	-1.11022e-16	0.526012	0.526012	0.526012	0.526012	0.526012	0.526012	1.05202	1.05202	0.526012	0.526012	0.526012	0.526012	0.526012	1.57803	1.57803	1.57803	2.10405	2.63006	3.15607	5.26012	6.83815	12.0983	17.8844	23.1445	28.9306	31.5607	35.7688	35.2428	33.1387	27.8786	22.0925	17.3584	12.0983	8.9422	4.20809	3.68208	2.63006	3.15607	3.15607	3.68208
chr8-484	0	0.526012	1.05202	0.526012	0.526012	0.526012	0.526012	1.05202	1.05202	1.05202	0.526012	1.05202	1.05202	1.05202	1.05202	0.526012	0.526012	0.526012	0.526012	0	0.526012	0.526012	1.05202	1.05202	1.05202	1.05202	1.05202	1.05202	0.526012	0.526012	0	0	0	0	0	0	0	0.526012	0.526012	0.526012	0.526012	0.526012	0.526012	0.526012	0.526012	0	0	0	0
chr9-693	0	0.526012	0.526012	0.526012	0.526012	0.526012	0.526012	0.526012	0.526012	0	0	0	0	0.526012	0.526012	0.526012	0.526012	0.526012	0.526012	0.526012	0.526012	0.526012	0.526012	0.526012	0.526012	1.05202	1.05202	1.05202	1.05202	0.526012	0.526012	0.526012	0.526012	0	0	0	0	0	0	0	0	0	0	0	1.05202	1.05202	1.57803	1.57803	1.57803
chr14-152	0	0	0	0	0	0	0	0	0	0.526012	0.526012	0.526012	0.526012	1.05202	1.05202	1.05202	1.05202	1.57803	2.63006	2.63006	3.15607	2.63006	2.63006	2.63006	2.63006	1.05202	0.526012	1.57803	2.10405	2.63006	3.15607	3.15607	3.15607	3.15607	3.68208	2.63006	2.10405	1.57803	1.05202	1.05202	1.57803	1.57803	1.05202	0.526012	0.526012	0.526012	1.05202	1.57803	1.05202
chr16-520	-2.22045e-16	-2.22045e-16	-2.22045e-16	0.526012	0.526012	1.05202	1.05202	1.57803	1.57803	1.57803	1.57803	1.05202	1.05202	0.526012	0.526012	0.526012	0.526012	1.05202	1.05202	1.05202	1.05202	1.05202	1.57803	1.57803	2.10405	1.57803	2.63006	2.63006	3.15607	3.68208	3.15607	2.63006	2.10405	2.10405	1.05202	1.05202	0.526012	0	0	0.526012	2.10405	3.68208	4.20809	4.20809	4.20809	4.7341	4.7341	4.20809	2.63006
chr7-16	0	0	0	0	0.526012	0.526012	0	0.526012	0.526012	0.526012	0.526012	0.526012	0.526012	0.526012	1.05202	0.526012	1.05202	1.05202	1.05202	1.57803	1.57803	2.10405	1.57803	1.57803	1.05202	1.05202	1.05202	0.526012	0.526012	-2.22045e-16	-2.22045e-16	-2.22045e-16	-2.22045e-16	-2.22045e-16	-2.22045e-16	-2.22045e-16	-2.22045e-16	-2.22045e-16	-2.22045e-16	-2.22045e-16	1.05202	1.05202	1.05202	1.05202	1.05202	1.57803	1.57803	2.63006	1.57803
chr7-21	1.57803	1.05202	1.05202	2.10405	2.10405	2.10405	2.10405	1.57803	1.05202	1.05202	1.05202	-6.66134e-16	-6.66134e-16	0.526012	0.526012	0.526012	0.526012	0.526012	0.526012	0.526012	0.526012	-6.66134e-16	-6.66134e-16	-6.66134e-16	-6.66134e-16	-6.66134e-16	-6.66134e-16	-6.66134e-16	-6.66134e-16	-6.66134e-16	-6.66134e-16	-6.66134e-16	-6.66134e-16	-6.66134e-16	-6.66134e-16	-6.66134e-16	1.57803	1.57803	1.57803	2.10405	2.10405	2.63006	3.15607	3.15607	1.57803	1.57803	1.05202	1.57803	1.57803
chr2-1025	1.57803	1.57803	2.10405	1.05202	1.05202	1.05202	0.526012	0.526012	0.526012	1.05202	0.526012	0.526012	0.526012	0.526012	1.05202	1.57803	1.05202	1.05202	1.57803	1.57803	1.57803	1.57803	1.05202	0.526012	0.526012	0.526012	-2.22045e-16	-2.22045e-16	-2.22045e-16	-2.22045e-16	-2.22045e-16	-2.22045e-16	-2.22045e-16	-2.22045e-16	-2.22045e-16	0.526012	0.526012	0.526012	0.526012	0.526012	0.526012	0.526012	0.526012	-2.22045e-16	-2.22045e-16	0.526012	0.526012	0.526012	0.526012
chr2-235	2.63006	2.63006	2.10405	4.7341	4.7341	4.20809	4.20809	4.20809	4.7341	4.20809	5.26012	3.15607	4.7341	5.26012	6.31214	7.89017	7.89017	9.99422	10.5202	14.2023	17.3584	22.6185	24.7225	27.3526	30.5087	32.0867	30.5087	29.9827	29.4566	27.3526	29.4566	29.9827	32.0867	32.6127	33.6647	31.5607	29.4566	28.4046	25.2486	21.5665	21.0405	21.0405	21.5665	19.4624	18.4104	17.3584	15.7803	14.2023	11.0462
chr1-181	3.15607	3.15607	3.15607	2.63006	2.10405	1.57803	1.05202	1.05202	0.526012	-2.22045e-16	-2.22045e-16	-2.22045e-16	-2.22045e-16	-2.22045e-16	-2.22045e-16	-2.22045e-16	-2.22045e-16	-2.22045e-16	-2.22045e-16	-2.22045e-16	-2.22045e-16	-2.22045e-16	-2.22045e-16	-2.22045e-16	-2.22045e-16	-2.22045e-16	-2.22045e-16	-2.22045e-16	0.526012	0.526012	1.05202	1.05202	1.05202	1.57803	1.57803	1.05202	1.05202	1.57803	1.57803	1.57803	1.57803	1.57803	1.57803	1.57803	1.05202	1.57803	1.05202	1.57803	2.10405
chr8-225	0.526012	0.526012	1.05202	1.05202	1.05202	0.526012	0.526012	0.526012	0.526012	0.526012	-2.22045e-16	-2.22045e-16	0.526012	0.526012	0.526012	0.526012	0.526012	1.05202	1.05202	1.05202	0.526012	1.05202	1.05202	1.05202	1.05202	0.526012	0.526012	0.526012	0.526012	-2.22045e-16	-2.22045e-16	-2.22045e-16	0.526012	1.05202	1.05202	1.05202	1.05202	1.05202	1.05202	1.05202	0.526012	-2.22045e-16	0.526012	1.05202	1.05202	1.05202	1.05202	1.05202	1.57803
chr14-254	0	1.57803	1.57803	1.57803	1.57803	1.05202	1.05202	0.526012	0.526012	-2.22045e-16	-2.22045e-16	-2.22045e-16	-2.22045e-16	-2.22045e-16	-2.22045e-16	-2.22045e-16	-2.22045e-16	-2.22045e-16	-2.22045e-16	-2.22045e-16	-2.22045e-16	-2.22045e-16	-2.22045e-16	-2.22045e-16	-2.22045e-16	-2.22045e-16	-2.22045e-16	0.526012	0.526012	0.526012	0.526012	0.526012	0.526012	1.05202	1.57803	1.05202	1.05202	1.57803	2.10405	2.63006	3.15607	2.10405	2.63006	2.63006	2.63006	2.63006	2.10405	1.57803	1.57803
chr3-389	0.526012	0.526012	0.526012	0.526012	-2.22045e-16	-2.22045e-16	0.526012	0.526012	0.526012	0.526012	0.526012	1.05202	1.05202	1.05202	1.05202	1.05202	1.05202	1.05202	1.05202	0.526012	0.526012	0.526012	-2.22045e-16	-2.22045e-16	-2.22045e-16	-2.22045e-16	0.526012	1.05202	1.57803	1.57803	1.57803	1.57803	1.57803	2.10405	1.57803	0.526012	0.526012	0.526012	0.526012	0.526012	1.05202	0.526012	0.526012	0.526012	0.526012	0.526012	0.526012	0.526012	-2.22045e-16
chr1-863	1.05202	1.57803	1.57803	1.57803	1.05202	1.57803	1.57803	2.10405	2.63006	2.10405	2.10405	1.57803	1.57803	1.05202	2.10405	2.10405	1.57803	2.10405	3.15607	3.15607	3.68208	4.20809	3.15607	3.15607	2.63006	3.15607	2.10405	2.10405	1.57803	1.05202	2.10405	1.57803	1.57803	1.57803	1.57803	1.57803	2.10405	2.10405	1.57803	2.63006	2.63006	2.63006	3.15607	3.15607	2.63006	2.63006	1.57803	1.05202	1.05202
chr11-343	0	0	0	1.05202	0.526012	0.526012	0.526012	0.526012	0.526012	0.526012	0.526012	0	0	0	0	0	0	0.526012	0.526012	0.526012	0.526012	0.526012	0.526012	0.526012	0.526012	0	0	0	0	0	0	0.526012	0.526012	0.526012	0.526012	0.526012	1.05202	1.57803	1.57803	1.05202	1.05202	1.05202	1.05202	1.05202	0.526012	-2.22045e-16	-2.22045e-16	-2.22045e-16	-2.22045e-16
chr13-135	0	1.05202	1.57803	1.57803	1.57803	1.57803	2.10405	1.57803	1.57803	1.05202	1.05202	1.05202	1.05202	1.57803	1.05202	1.57803	1.57803	1.57803	1.05202	1.05202	1.05202	0.526012	0.526012	-2.22045e-16	-2.22045e-16	-2.22045e-16	-2.22045e-16	-2.22045e-16	-2.22045e-16	-2.22045e-16	-2.22045e-16	-2.22045e-16	0.526012	1.05202	1.05202	1.05202	1.05202	1.05202	1.05202	1.05202	1.05202	0.526012	0.526012	1.05202	1.05202	1.05202	1.57803	1.57803	2.10405
chr8-287	0	0	0	0	0	0	0	0	0	0	0	0	0	0	0	0	0	0.526012	0.526012	0.526012	0.526012	0.526012	0.526012	0.526012	0.526012	0	0	0	0	0	0	0	0	0	0	0	0.526012	0.526012	1.05202	1.05202	1.05202	2.10405	2.10405	2.10405	1.57803	1.57803	1.57803	1.57803	1.05202
chr7-352	1.05202	1.05202	1.05202	1.05202	0.526012	0.526012	0.526012	0	0	0	0	0	0.526012	0.526012	0.526012	0.526012	1.05202	1.05202	1.05202	1.05202	1.05202	1.57803	2.10405	2.10405	2.10405	2.63006	3.68208	5.26012	4.7341	7.89017	7.36416	7.36416	7.89017	6.83815	8.41618	7.89017	10.5202	8.9422	9.99422	12.0983	15.2543	16.8324	17.8844	23.1445	23.6705	24.1965	24.1965	23.1445	19.4624
chr13-170	0	0.526012	0.526012	0.526012	0.526012	0.526012	0.526012	0.526012	0	0	0	0	0	0.526012	0.526012	0.526012	0.526012	0.526012	0.526012	0.526012	0.526012	0	0.526012	0.526012	0.526012	0.526012	1.05202	1.05202	1.05202	1.57803	1.05202	1.05202	1.05202	1.05202	0.526012	0.526012	0.526012	-2.22045e-16	-2.22045e-16	0.526012	0.526012	0.526012	0.526012	1.05202	2.10405	3.15607	3.15607	4.20809	4.20809
chr16-137	0	1.57803	0.526012	0.526012	0.526012	0.526012	0.526012	0.526012	0.526012	-1.11022e-16	-1.11022e-16	-1.11022e-16	-1.11022e-16	-1.11022e-16	-1.11022e-16	-1.11022e-16	-1.11022e-16	-1.11022e-16	-1.11022e-16	-1.11022e-16	-1.11022e-16	-1.11022e-16	-1.11022e-16	-1.11022e-16	-1.11022e-16	1.05202	1.05202	1.05202	1.05202	1.05202	1.05202	1.05202	1.05202	0.526012	0.526012	0.526012	1.05202	1.05202	1.05202	1.57803	2.10405	2.10405	2.10405	2.10405	1.57803	1.57803	1.05202	1.05202	1.57803
chr2-373	0	0	0	0	0	0	0.526012	0.526012	0.526012	0.526012	0.526012	1.05202	1.05202	1.05202	0.526012	0.526012	1.05202	1.05202	1.05202	0.526012	0.526012	1.57803	1.57803	1.57803	1.57803	2.63006	4.7341	7.89017	9.46821	9.99422	12.6243	13.6763	14.7283	14.2023	12.6243	9.99422	7.89017	7.36416	5.78613	4.20809	3.15607	2.10405	1.57803	2.63006	2.63006	2.63006	1.57803	2.63006	2.63006
chr5-599	0	1.57803	0.526012	0.526012	0.526012	-5.55112e-16	0.526012	0.526012	0.526012	0.526012	0.526012	0.526012	0.526012	-5.55112e-16	-5.55112e-16	0.526012	0.526012	0.526012	1.05202	1.57803	1.57803	2.10405	2.63006	2.10405	2.10405	2.10405	1.57803	1.05202	1.05202	1.05202	0.526012	0.526012	1.05202	1.05202	1.05202	1.05202	0.526012	0.526012	1.05202	1.05202	0.526012	1.05202	1.57803	2.10405	2.10405	2.10405	1.57803	2.10405	2.10405
chr6-539	1.57803	1.57803	1.57803	1.57803	1.57803	1.57803	1.57803	0.526012	0.526012	-1.11022e-16	-1.11022e-16	-1.11022e-16	0.526012	0.526012	0.526012	0.526012	0.526012	0.526012	1.05202	1.05202	0.526012	0.526012	0.526012	0.526012	0.526012	0.526012	-2.22045e-16	-2.22045e-16	-2.22045e-16	-2.22045e-16	-2.22045e-16	-2.22045e-16	-2.22045e-16	-2.22045e-16	-2.22045e-16	-2.22045e-16	-2.22045e-16	-2.22045e-16	-2.22045e-16	1.05202	1.05202	1.05202	1.57803	1.57803	2.63006	2.63006	2.63006	1.57803	1.57803
chr11-166	0	0	0	0	0	0	0	0	0	0.526012	1.05202	1.05202	2.10405	2.10405	2.63006	2.63006	2.63006	2.10405	1.57803	1.57803	0.526012	0.526012	-1.11022e-16	-1.11022e-16	-1.11022e-16	-1.11022e-16	-1.11022e-16	-1.11022e-16	-1.11022e-16	-1.11022e-16	1.05202	1.05202	1.05202	1.05202	1.05202	1.05202	1.05202	0.526012	0.526012	0.526012	0.526012	0.526012	0.526012	0.526012	0.526012	0.526012	-2.22045e-16	-2.22045e-16	-2.22045e-16
chr4-223	2.10405	3.15607	3.68208	2.63006	2.63006	3.68208	3.68208	3.68208	4.20809	3.15607	3.15607	3.15607	4.7341	4.7341	5.26012	5.26012	5.78613	5.26012	5.26012	5.26012	3.15607	4.20809	4.20809	4.7341	3.15607	3.68208	3.15607	3.15607	3.15607	1.57803	1.05202	1.05202	1.05202	0.526012	0.526012	0.526012	1.05202	1.05202	1.05202	0.526012	0.526012	1.57803	1.57803	1.57803	1.05202	1.05202	1.05202	1.05202	1.05202
chr8-407	0	0	0	0	0	0	0	0	0	0	0	0	0	0	0	0	0	0	0	0	0	0	0	0	0	0	0	0	0	0.526012	0.526012	0.526012	0.526012	1.05202	1.05202	1.05202	1.05202	0.526012	1.05202	1.05202	1.05202	0.526012	0.526012	0.526012	0.526012	0.526012	0	0	0
chr18-239	0	0	0	0	0	0	0	0	0	0	0	0	0	0	0	0	0	0	0.526012	0.526012	1.05202	1.05202	1.05202	1.05202	1.05202	1.05202	0.526012	0.526012	0	0	0	0	0	0	0	0	1.05202	1.05202	1.57803	2.10405	2.10405	2.10405	2.10405	2.10405	1.05202	1.05202	1.05202	0.526012	0.526012
chr1-105	0	1.57803	1.05202	1.05202	1.05202	0.526012	0.526012	0.526012	0.526012	-2.22045e-16	-2.22045e-16	-2.22045e-16	-2.22045e-16	-2.22045e-16	-2.22045e-16	-2.22045e-16	0.526012	0.526012	1.05202	1.05202	1.05202	1.05202	1.05202	1.05202	0.526012	0.526012	-2.22045e-16	-2.22045e-16	-2.22045e-16	-2.22045e-16	-2.22045e-16	-2.22045e-16	-2.22045e-16	-2.22045e-16	-2.22045e-16	-2.22045e-16	-2.22045e-16	-2.22045e-16	-2.22045e-16	-2.22045e-16	-2.22045e-16	-2.22045e-16	-2.22045e-16	-2.22045e-16	0.526012	0.526012	1.57803	1.57803	1.57803
chr4-314	0	0	0	0	0	0	0.526012	0.526012	1.05202	1.57803	1.57803	1.57803	3.15607	3.15607	2.63006	3.15607	2.63006	2.10405	3.68208	3.68208	2.10405	2.63006	3.15607	2.63006	3.15607	3.15607	2.63006	3.15607	3.68208	3.15607	3.68208	4.20809	4.20809	3.68208	3.15607	3.15607	3.15607	3.15607	2.63006	2.63006	2.63006	3.15607	3.15607	3.15607	3.15607	3.15607	4.20809	3.68208	3.68208
chr1-744	0	0.526012	0.526012	0.526012	0.526012	0.526012	0.526012	0	0	0	1.05202	1.05202	1.05202	1.05202	1.05202	1.05202	1.57803	1.57803	0.526012	0.526012	0.526012	0.526012	0.526012	0.526012	-1.11022e-16	-1.11022e-16	-1.11022e-16	-1.11022e-16	0.526012	0.526012	0.526012	0.526012	0.526012	0.526012	1.05202	1.05202	0.526012	1.05202	1.05202	1.57803	1.57803	1.57803	1.05202	1.05202	0.526012	0.526012	0.526012	-2.22045e-16	-2.22045e-16
chr13-83	1.05202	0	0.526012	0.526012	0.526012	0.526012	0.526012	0.526012	0.526012	1.05202	0.526012	0.526012	0.526012	0.526012	0.526012	0.526012	0.526012	0	0	0	0	0	0	0	0	0	0	1.05202	1.05202	1.57803	1.57803	1.57803	1.57803	2.10405	2.10405	1.57803	1.57803	1.05202	1.05202	1.05202	1.05202	0.526012	0.526012	-2.22045e-16	-2.22045e-16	-2.22045e-16	-2.22045e-16	-2.22045e-16	-2.22045e-16
chr18-134	0	0	0	0	0	0	0.526012	0.526012	0.526012	0.526012	0.526012	0.526012	0.526012	0.526012	0	0	0	0	0	0	0	0.526012	0.526012	1.57803	1.57803	1.57803	1.57803	1.57803	1.57803	1.05202	0.526012	-2.22045e-16	-2.22045e-16	-2.22045e-16	-2.22045e-16	-2.22045e-16	-2.22045e-16	-2.22045e-16	-2.22045e-16	-2.22045e-16	-2.22045e-16	-2.22045e-16	-2.22045e-16	-2.22045e-16	-2.22045e-16	-2.22045e-16	-2.22045e-16	-2.22045e-16	-2.22045e-16
chr1-318	0	0	0	0	0	0	0	0	0	0	0	0	0	0	0	0.526012	0.526012	0.526012	0.526012	0.526012	0.526012	1.05202	1.05202	0.526012	0.526012	0.526012	0.526012	0.526012	0.526012	0	0	0	0	0	0	0	0	0	0	0	0	0	0	0	0	0	0	0	0
chr13-222	0.526012	0.526012	0	0	0	0	0	0.526012	0.526012	0.526012	0.526012	0.526012	0.526012	0.526012	0.526012	0.526012	1.57803	1.57803	1.57803	1.57803	1.57803	2.10405	2.10405	1.57803	0.526012	0.526012	0.526012	0.526012	0.526012	-1.11022e-16	-1.11022e-16	-1.11022e-16	-1.11022e-16	-1.11022e-16	-1.11022e-16	-1.11022e-16	-1.11022e-16	0.526012	0.526012	0.526012	1.05202	1.05202	1.05202	1.05202	1.57803	1.05202	1.05202	1.57803	1.05202
chr17-275	0	0	0	0	0	0	0	0	0	0	0	0	0.526012	0.526012	0.526012	1.05202	1.05202	1.57803	1.57803	1.57803	1.05202	1.05202	1.05202	0.526012	0.526012	-2.22045e-16	-2.22045e-16	-2.22045e-16	-2.22045e-16	-2.22045e-16	-2.22045e-16	-2.22045e-16	0.526012	0.526012	0.526012	1.05202	1.05202	1.05202	1.05202	1.05202	1.05202	1.05202	1.05202	0.526012	0.526012	1.05202	1.05202	1.57803	1.05202
chr9-755	0	0	0	0	0	0	0	0	0	0.526012	0.526012	0.526012	0.526012	0.526012	0.526012	0.526012	0	0	0	0	0	0	0	0	0	0	1.05202	1.05202	1.05202	1.05202	1.05202	1.57803	1.57803	1.57803	0.526012	0.526012	0.526012	0.526012	0.526012	-1.11022e-16	-1.11022e-16	-1.11022e-16	-1.11022e-16	-1.11022e-16	-1.11022e-16	-1.11022e-16	-1.11022e-16	0.526012	0.526012
chr15-111	0	0	0	0	0.526012	0.526012	0.526012	0.526012	0.526012	0.526012	0.526012	0.526012	0	0	0	0	0	0	0.526012	0.526012	0.526012	1.05202	1.05202	1.05202	1.05202	1.05202	0.526012	0.526012	0.526012	0	0	0	0	0.526012	0.526012	0.526012	0.526012	0.526012	0.526012	0.526012	0.526012	0	0.526012	1.57803	1.57803	1.57803	1.57803	2.10405	2.63006
chr4-305	0	6.31214	5.26012	4.7341	5.26012	4.7341	2.63006	2.10405	2.10405	2.10405	2.10405	2.10405	2.10405	1.05202	1.57803	1.57803	1.57803	1.05202	1.05202	1.57803	1.05202	1.05202	0.526012	0.526012	0.526012	1.05202	1.05202	0.526012	0.526012	0.526012	0.526012	0.526012	0.526012	-6.66134e-16	-6.66134e-16	-6.66134e-16	-6.66134e-16	-6.66134e-16	-6.66134e-16	-6.66134e-16	-6.66134e-16	0.526012	0.526012	0.526012	0.526012	0.526012	0.526012	0.526012	1.05202
chr4-850	0	0	0	0	0	0	0	0	0	0	0	0	0	0	0	0	0	0	0	0	0	0	0	0	0.526012	0.526012	0.526012	0.526012	0.526012	0.526012	0.526012	0.526012	0	0	0	0	0	0	0.526012	0.526012	0.526012	0.526012	0.526012	0.526012	0.526012	0.526012	1.05202	1.05202	1.05202
chr13-254	0	0	0	0	0	1.05202	1.05202	0.526012	0.526012	0.526012	0.526012	0.526012	0.526012	0	0	0	0	0	0	0	0	0	0	0	0	0	0	0.526012	0.526012	1.05202	1.05202	1.05202	1.05202	1.57803	1.57803	1.05202	1.05202	0.526012	0.526012	0.526012	-2.22045e-16	-2.22045e-16	0.526012	0.526012	1.05202	1.05202	1.05202	1.05202	1.05202
chr11-513	0	0	0	0	0	0	0	0	0	0	0	0	0	0	0	0	0.526012	0.526012	1.05202	1.05202	1.05202	1.05202	1.05202	1.05202	1.05202	1.05202	1.57803	2.10405	2.10405	2.10405	3.15607	3.15607	2.63006	2.10405	1.05202	1.05202	1.05202	1.57803	0.526012	1.05202	1.05202	1.05202	1.05202	1.57803	2.10405	1.57803	1.57803	1.05202	1.05202
chr12-494	0	0	0	0	0	0	0	0	0	0	0	0	0	0	0	1.57803	3.68208	4.7341	6.31214	6.83815	6.83815	7.36416	7.36416	5.26012	4.20809	2.63006	2.10405	1.57803	2.10405	1.57803	1.57803	1.05202	1.05202	1.05202	0.526012	0.526012	-1.9984e-15	-1.9984e-15	-1.9984e-15	-1.9984e-15	-1.9984e-15	-1.9984e-15	-1.9984e-15	1.57803	1.57803	1.57803	1.57803	1.57803	1.57803
chr12-289	0	0	0	0	0	0.526012	0.526012	0.526012	1.05202	1.05202	1.05202	1.05202	1.05202	0.526012	0.526012	0.526012	0	0	0	0.526012	0.526012	0.526012	0.526012	1.05202	1.57803	1.57803	1.57803	1.05202	1.05202	1.05202	1.05202	0.526012	0.526012	0.526012	0.526012	0.526012	0.526012	0.526012	0.526012	1.57803	1.05202	2.10405	2.10405	2.10405	2.10405	2.63006	2.63006	1.57803	2.63006
chr16-57	0	0	0	0	0	0	0	0.526012	1.05202	1.05202	1.57803	1.57803	2.10405	2.10405	2.10405	1.57803	1.05202	1.05202	0.526012	0.526012	-2.22045e-16	-2.22045e-16	-2.22045e-16	-2.22045e-16	-2.22045e-16	-2.22045e-16	-2.22045e-16	0.526012	0.526012	0.526012	1.05202	1.05202	1.05202	2.10405	2.10405	1.57803	1.57803	2.10405	1.57803	1.57803	1.57803	0.526012	0.526012	0.526012	1.57803	1.05202	1.05202	1.05202	1.57803
chr18-549	0	0	0	0	0	0	0.526012	0.526012	0.526012	0.526012	0.526012	0.526012	1.05202	1.05202	0.526012	0.526012	0.526012	0.526012	0.526012	0.526012	0	0	0	0	0	0	0	0	0	0	0	0	0	0	0	0.526012	0.526012	0.526012	0.526012	1.05202	1.05202	1.05202	1.05202	1.05202	1.05202	1.05202	1.05202	0.526012	0.526012
chr7-339	0	0	0	0	0	0	0	0	0	0.526012	0.526012	0.526012	0.526012	0.526012	0.526012	0.526012	0.526012	0	0	0	0	0	0	0	0	0	0	0	0	0	0.526012	0.526012	0.526012	0.526012	1.05202	1.05202	1.05202	1.05202	0.526012	0.526012	0.526012	0.526012	0	0	0	0	0	0	0.526012
chr3-448	0	0.526012	1.05202	1.05202	2.10405	1.57803	1.57803	2.10405	2.10405	2.10405	1.57803	1.57803	0.526012	1.05202	1.05202	0.526012	0.526012	0.526012	0.526012	0.526012	0.526012	0.526012	0.526012	1.05202	1.57803	1.57803	1.57803	1.57803	1.57803	1.57803	1.57803	1.05202	0.526012	0.526012	0.526012	0.526012	0.526012	2.22045e-16	2.22045e-16	2.22045e-16	2.22045e-16	2.22045e-16	2.22045e-16	2.22045e-16	2.22045e-16	2.22045e-16	2.22045e-16	0.526012	0.526012
chr4-139	0	0	0	0	1.05202	1.05202	1.05202	0.526012	0.526012	0.526012	0.526012	0.526012	0	0	0.526012	0.526012	0.526012	0.526012	0.526012	0.526012	0.526012	0.526012	0	0	0	0	0.526012	0.526012	1.05202	1.05202	1.05202	1.05202	1.05202	1.05202	1.05202	1.05202	0.526012	0.526012	0.526012	0.526012	1.05202	1.05202	1.05202	1.57803	1.57803	1.57803	1.57803	2.10405	1.57803
chr14-391	0.526012	0.526012	1.05202	1.05202	1.05202	1.05202	1.05202	1.05202	1.05202	2.63006	2.10405	2.10405	2.63006	3.68208	4.20809	4.20809	2.63006	2.10405	2.63006	3.15607	3.15607	2.10405	1.57803	1.57803	1.57803	2.10405	1.57803	1.05202	0.526012	2.10405	2.10405	2.10405	2.10405	1.57803	1.57803	1.57803	2.10405	0.526012	0.526012	1.05202	1.05202	1.05202	1.57803	2.10405	1.57803	1.57803	2.10405	1.57803	2.10405
chr5-855	16.8324	18.9364	21.0405	23.6705	24.1965	23.1445	18.9364	17.3584	13.6763	9.99422	6.31214	4.20809	3.68208	4.20809	3.68208	3.68208	2.63006	2.63006	3.68208	3.15607	4.20809	3.15607	3.15607	2.63006	2.10405	2.10405	1.05202	1.05202	2.22045e-15	2.22045e-15	2.22045e-15	2.22045e-15	2.22045e-15	2.22045e-15	1.57803	1.57803	2.10405	2.10405	2.10405	2.10405	2.10405	2.10405	0.526012	1.05202	0.526012	0.526012	0.526012	0.526012	0.526012
chr13-223	0	1.05202	1.05202	1.05202	1.57803	1.57803	1.05202	1.05202	1.57803	1.57803	1.57803	2.10405	1.57803	2.10405	2.63006	3.68208	4.20809	5.78613	7.89017	11.0462	13.1503	15.7803	18.9364	19.4624	19.9884	24.7225	23.6705	24.1965	25.2486	23.6705	21.0405	19.4624	18.9364	12.6243	11.0462	8.9422	5.78613	4.20809	3.15607	2.63006	1.57803	2.10405	2.10405	1.05202	1.05202	1.57803	1.57803	2.10405	2.10405
chr10-171	0	0	0	0	0	0	1.05202	0.526012	0.526012	0.526012	1.05202	1.57803	2.10405	2.10405	1.57803	1.57803	1.57803	1.57803	1.05202	0.526012	-2.22045e-16	-2.22045e-16	0.526012	1.05202	1.57803	1.57803	2.63006	2.63006	2.63006	2.63006	1.57803	3.15607	2.63006	2.63006	2.10405	2.10405	2.10405	2.63006	2.63006	1.05202	2.10405	2.10405	1.57803	2.63006	2.10405	2.10405	2.63006	2.10405	1.57803
chr2-233	1.57803	1.57803	1.05202	1.05202	1.05202	0.526012	0.526012	0.526012	0.526012	0.526012	2.22045e-16	0.526012	0.526012	0.526012	0.526012	0.526012	0.526012	0.526012	1.05202	1.05202	1.05202	1.05202	1.05202	1.05202	1.05202	2.10405	1.57803	2.10405	3.15607	3.15607	3.15607	3.15607	3.68208	3.68208	3.15607	2.63006	2.10405	2.10405	2.10405	2.10405	1.05202	0.526012	0.526012	1.05202	1.05202	1.05202	1.57803	1.57803	1.57803
chr2-485	1.57803	1.05202	1.05202	0.526012	0.526012	0.526012	0.526012	0.526012	-2.22045e-16	-2.22045e-16	-2.22045e-16	-2.22045e-16	-2.22045e-16	-2.22045e-16	-2.22045e-16	-2.22045e-16	0.526012	0.526012	0.526012	0.526012	0.526012	0.526012	0.526012	0.526012	-2.22045e-16	-2.22045e-16	-2.22045e-16	-2.22045e-16	-2.22045e-16	0.526012	0.526012	0.526012	0.526012	0.526012	0.526012	0.526012	0.526012	0.526012	0.526012	0.526012	0.526012	0.526012	1.05202	1.05202	1.05202	0.526012	1.05202	1.05202	1.05202
chr2-337	0.526012	0.526012	0.526012	0.526012	0.526012	0.526012	0.526012	1.05202	1.05202	1.57803	2.10405	2.10405	2.10405	2.10405	2.10405	1.57803	1.05202	0.526012	2.22045e-16	2.22045e-16	2.22045e-16	2.22045e-16	2.22045e-16	0.526012	0.526012	1.05202	1.05202	1.05202	1.05202	1.05202	1.05202	0.526012	0.526012	2.22045e-16	2.22045e-16	2.22045e-16	2.22045e-16	0.526012	0.526012	0.526012	0.526012	0.526012	0.526012	0.526012	0.526012	1.05202	1.57803	1.57803	1.57803
chr8-466	0	0	1.57803	1.05202	2.10405	2.10405	2.10405	2.10405	3.15607	3.15607	3.15607	3.15607	2.10405	2.10405	2.10405	1.57803	1.05202	1.05202	0.526012	-6.66134e-16	-6.66134e-16	1.05202	1.05202	1.05202	1.05202	1.05202	1.05202	2.10405	2.10405	1.05202	1.57803	2.10405	2.10405	2.10405	2.10405	1.05202	1.05202	1.57803	1.05202	0.526012	0.526012	1.05202	1.05202	1.57803	2.10405	1.57803	1.57803	2.10405	2.10405
chr10-408	0.526012	0.526012	0.526012	0.526012	0.526012	1.05202	1.57803	1.57803	1.57803	2.63006	2.63006	2.63006	2.63006	2.63006	2.10405	2.10405	1.57803	0.526012	0.526012	0.526012	1.05202	0.526012	0.526012	0.526012	1.05202	1.57803	2.10405	2.63006	2.10405	2.10405	2.10405	2.10405	2.10405	1.57803	2.10405	2.10405	3.15607	3.15607	3.68208	3.15607	3.15607	3.15607	2.10405	1.57803	0.526012	0.526012	-5.55112e-16	-5.55112e-16	-5.55112e-16
chr12-536	0	0	0	1.05202	1.05202	1.05202	1.05202	0.526012	0.526012	0.526012	0.526012	0	0	0	0	0	0	0	0	0	0	0	0	0	0	0	0	0	0	0	0	0	0	0	0	0	0	0	0	0	0	0.526012	0.526012	0.526012	0.526012	0.526012	0.526012	0.526012	0.526012
chrX-81	1.05202	1.05202	1.05202	1.05202	0.526012	0.526012	0.526012	-2.22045e-16	-2.22045e-16	-2.22045e-16	-2.22045e-16	-2.22045e-16	-2.22045e-16	-2.22045e-16	-2.22045e-16	-2.22045e-16	-2.22045e-16	-2.22045e-16	1.05202	1.57803	1.57803	1.57803	1.57803	1.57803	1.57803	1.57803	0.526012	-1.11022e-16	-1.11022e-16	-1.11022e-16	-1.11022e-16	-1.11022e-16	-1.11022e-16	-1.11022e-16	-1.11022e-16	-1.11022e-16	-1.11022e-16	-1.11022e-16	-1.11022e-16	-1.11022e-16	-1.11022e-16	-1.11022e-16	-1.11022e-16	-1.11022e-16	-1.11022e-16	-1.11022e-16	-1.11022e-16	-1.11022e-16	-1.11022e-16
chr2-309	1.57803	1.57803	1.57803	2.63006	2.10405	2.63006	2.63006	2.63006	2.10405	2.10405	2.63006	1.57803	2.10405	1.57803	1.57803	2.10405	1.57803	1.57803	1.05202	1.05202	1.05202	1.05202	1.05202	0.526012	0.526012	0.526012	0.526012	0.526012	-2.22045e-16	1.05202	1.05202	1.05202	1.05202	1.05202	1.05202	1.57803	1.05202	0.526012	0.526012	0.526012	0.526012	0.526012	0.526012	-2.22045e-16	-2.22045e-16	0.526012	0.526012	0.526012	0.526012
chr10-62	0	0	0.526012	0.526012	0.526012	0.526012	0.526012	0.526012	0.526012	0.526012	0	0	0	0	0	0	0	0	0	0.526012	0.526012	0.526012	0.526012	0.526012	0.526012	0.526012	0.526012	0	0	0	0.526012	0.526012	0.526012	0.526012	0.526012	0.526012	0.526012	0.526012	0	0	0.526012	1.05202	1.05202	1.05202	1.05202	1.05202	1.05202	1.57803	1.57803
chr5-158	1.05202	1.57803	1.57803	2.10405	1.57803	1.57803	1.05202	1.05202	1.05202	0.526012	0.526012	2.22045e-16	2.22045e-16	2.22045e-16	2.22045e-16	2.22045e-16	2.22045e-16	2.22045e-16	2.22045e-16	2.22045e-16	2.22045e-16	2.22045e-16	2.22045e-16	2.22045e-16	2.22045e-16	2.22045e-16	2.22045e-16	2.22045e-16	2.22045e-16	2.22045e-16	2.22045e-16	2.22045e-16	0.526012	0.526012	0.526012	0.526012	0.526012	1.05202	1.05202	1.57803	1.05202	1.05202	1.05202	1.05202	1.57803	1.05202	1.57803	1.05202	1.05202
chr3-248	0	0	0	0	0	0	0	0	0	0	0	0	0	0.526012	1.57803	1.57803	1.57803	2.10405	2.10405	2.10405	2.10405	1.57803	0.526012	0.526012	0.526012	-1.11022e-16	-1.11022e-16	-1.11022e-16	0.526012	0.526012	0.526012	1.57803	1.57803	2.10405	2.10405	2.10405	1.57803	3.15607	4.7341	4.20809	5.78613	9.46821	15.7803	25.2486	32.6127	40.5029	45.763	53.6532	56.8092
chr9-381	0	0	0	0	0	0	0	0.526012	0.526012	0.526012	0.526012	0.526012	0.526012	0.526012	0.526012	0	0	0	0	0	0	0	0	0	0	0	0	0.526012	0.526012	0.526012	0.526012	0.526012	1.05202	1.57803	1.57803	1.05202	1.05202	1.05202	1.05202	1.05202	0.526012	-2.22045e-16	0.526012	0.526012	0.526012	0.526012	0.526012	1.57803	1.57803
chr12-206	0	0	0	0	0	0	0.526012	0.526012	0.526012	0.526012	0.526012	0.526012	1.05202	1.05202	0.526012	0.526012	0.526012	0.526012	0.526012	0.526012	0	0	0	0	0	0	0	0	0	0	0	0	0	0	0.526012	0.526012	0.526012	0.526012	0.526012	0.526012	1.05202	1.05202	1.05202	1.05202	1.05202	1.05202	1.05202	1.05202	0.526012
chr15-406	1.05202	1.05202	2.10405	1.57803	2.10405	2.10405	2.63006	2.63006	2.10405	2.10405	1.05202	1.57803	1.05202	1.05202	0.526012	0.526012	0.526012	0.526012	0.526012	-6.66134e-16	-6.66134e-16	-6.66134e-16	-6.66134e-16	-6.66134e-16	-6.66134e-16	-6.66134e-16	-6.66134e-16	0.526012	0.526012	0.526012	0.526012	0.526012	1.05202	1.05202	1.05202	0.526012	0.526012	0.526012	0.526012	0.526012	-6.66134e-16	-6.66134e-16	-6.66134e-16	-6.66134e-16	-6.66134e-16	-6.66134e-16	-6.66134e-16	-6.66134e-16	-6.66134e-16
chr3-773	0	0	0	0.526012	0	0	0	0	0	0	0	0	0	0	0	0	0	0	0	0	0	0	0	0	0	0	0	0	0	2.63006	2.63006	2.63006	3.15607	3.15607	3.68208	4.20809	4.20809	1.57803	1.57803	1.57803	1.05202	1.05202	0.526012	0.526012	1.05202	1.57803	1.57803	1.57803	1.57803
chr9-397	0	0	0	1.05202	0.526012	0.526012	0.526012	0.526012	0.526012	0.526012	0.526012	0	0	0	0	0	0	0	0	0	0.526012	1.05202	1.05202	1.05202	1.05202	1.05202	1.05202	1.05202	0.526012	0	0	0	0	0	0	0	0	0	0	0	0	0	0	0	0	0	0	0.526012	0.526012
chr10-699	1.57803	1.05202	1.05202	1.05202	1.57803	1.05202	1.05202	1.05202	0.526012	0.526012	0.526012	0.526012	-2.22045e-16	-2.22045e-16	-2.22045e-16	-2.22045e-16	-2.22045e-16	-2.22045e-16	-2.22045e-16	-2.22045e-16	0.526012	0.526012	0.526012	0.526012	0.526012	0.526012	0.526012	0.526012	-2.22045e-16	-2.22045e-16	-2.22045e-16	-2.22045e-16	-2.22045e-16	-2.22045e-16	-2.22045e-16	-2.22045e-16	-2.22045e-16	1.05202	2.10405	2.10405	3.68208	4.7341	5.78613	6.31214	5.78613	5.26012	4.7341	4.20809	3.15607
chr7-549	0	2.63006	3.15607	2.63006	2.10405	2.10405	1.57803	0.526012	0.526012	0.526012	-5.55112e-16	-5.55112e-16	-5.55112e-16	-5.55112e-16	-5.55112e-16	-5.55112e-16	-5.55112e-16	-5.55112e-16	-5.55112e-16	-5.55112e-16	-5.55112e-16	-5.55112e-16	0.526012	1.05202	1.05202	1.57803	1.57803	1.57803	1.57803	1.57803	1.05202	1.05202	1.05202	0.526012	0.526012	0.526012	0.526012	0.526012	0.526012	-6.66134e-16	-6.66134e-16	-6.66134e-16	0.526012	0.526012	0.526012	0.526012	0.526012	0.526012	0.526012
chr16-335	0	0.526012	0.526012	0.526012	0.526012	0.526012	0.526012	0.526012	1.05202	1.05202	1.05202	1.05202	1.05202	1.57803	1.57803	1.57803	1.05202	0.526012	1.57803	1.57803	1.57803	1.05202	1.05202	1.05202	1.05202	1.05202	-2.22045e-16	-2.22045e-16	0.526012	0.526012	1.57803	2.10405	3.15607	3.15607	3.15607	2.63006	2.63006	3.68208	2.63006	2.10405	1.05202	1.57803	2.10405	2.10405	1.57803	1.05202	1.05202	1.05202	1.05202
chr19-270	0	1.57803	1.57803	1.57803	1.05202	1.05202	0.526012	0.526012	0.526012	-2.22045e-16	-2.22045e-16	-2.22045e-16	-2.22045e-16	-2.22045e-16	-2.22045e-16	-2.22045e-16	-2.22045e-16	-2.22045e-16	0.526012	1.57803	2.10405	2.10405	2.10405	2.10405	2.10405	2.10405	1.57803	0.526012	0.526012	0.526012	0.526012	1.57803	2.10405	4.20809	4.20809	5.26012	6.83815	11.0462	15.7803	19.4624	21.5665	24.1965	25.7746	25.2486	25.2486	23.1445	19.9884	17.3584	15.2543
chr6-238	0.526012	0.526012	0.526012	0.526012	0.526012	1.05202	1.05202	1.05202	0.526012	0.526012	1.05202	1.57803	1.57803	1.57803	1.57803	1.57803	1.57803	1.57803	1.05202	0.526012	1.05202	0.526012	0.526012	0.526012	0.526012	0.526012	0.526012	0.526012	-2.22045e-16	0.526012	0.526012	0.526012	0.526012	0.526012	0.526012	1.05202	1.05202	0.526012	1.05202	2.10405	2.10405	3.15607	3.15607	2.63006	2.63006	2.63006	2.63006	1.57803	2.10405
chr5-280	0	0	0	0	0	0	0	0	0.526012	0.526012	0.526012	0.526012	0.526012	0.526012	1.05202	1.57803	1.05202	2.10405	3.15607	3.68208	3.68208	3.68208	2.63006	2.63006	2.63006	1.57803	2.22045e-16	2.22045e-16	2.22045e-16	0.526012	0.526012	0.526012	0.526012	0.526012	0.526012	0.526012	1.05202	0.526012	0.526012	0.526012	0.526012	0.526012	0.526012	0.526012	0.526012	0.526012	0.526012	0.526012	0.526012
chr2-342	1.57803	1.57803	1.57803	1.05202	0.526012	0.526012	0.526012	0.526012	-2.22045e-16	-2.22045e-16	-2.22045e-16	-2.22045e-16	-2.22045e-16	-2.22045e-16	-2.22045e-16	0.526012	0.526012	0.526012	0.526012	0.526012	0.526012	0.526012	0.526012	-2.22045e-16	-2.22045e-16	-2.22045e-16	-2.22045e-16	-2.22045e-16	-2.22045e-16	-2.22045e-16	-2.22045e-16	-2.22045e-16	-2.22045e-16	-2.22045e-16	-2.22045e-16	-2.22045e-16	-2.22045e-16	-2.22045e-16	-2.22045e-16	-2.22045e-16	0.526012	0.526012	0.526012	0.526012	0.526012	0.526012	0.526012	0.526012	-2.22045e-16
chr6-510	0	0	0	0	0	0	0	0	0	0	0	0	0	0	0	0	0.526012	0.526012	0.526012	0.526012	0.526012	0.526012	1.05202	1.05202	1.05202	1.05202	1.05202	1.05202	1.05202	1.05202	0.526012	0.526012	0	0	0.526012	0.526012	0.526012	1.05202	1.57803	1.57803	1.57803	1.57803	1.57803	2.10405	2.10405	1.57803	1.57803	1.57803	1.57803
chr10-414	0	2.63006	1.57803	1.05202	0.526012	0.526012	0.526012	0.526012	0.526012	0.526012	1.05202	1.05202	1.05202	0.526012	0.526012	0.526012	0.526012	0.526012	0.526012	0.526012	0.526012	0.526012	0.526012	0.526012	0.526012	0.526012	0.526012	0.526012	1.05202	1.05202	1.05202	1.57803	1.57803	1.57803	1.05202	1.05202	0.526012	0.526012	0.526012	-2.22045e-16	1.05202	1.05202	1.05202	1.05202	1.57803	1.57803	1.57803	2.63006	1.57803
chr1-56	5.78613	5.26012	4.20809	4.20809	3.15607	3.68208	3.15607	2.10405	1.57803	1.57803	1.57803	2.63006	2.63006	3.15607	3.15607	3.15607	3.15607	3.68208	4.20809	3.68208	4.20809	3.15607	3.15607	3.15607	3.15607	2.63006	3.15607	3.15607	2.63006	3.15607	3.15607	3.68208	3.68208	3.68208	3.15607	3.68208	3.68208	4.20809	4.20809	3.68208	4.7341	5.26012	4.7341	3.68208	5.26012	6.31214	7.89017	7.36416	7.89017
chrX-19	0	0	0	0	0.526012	0.526012	0.526012	0.526012	1.05202	1.05202	1.05202	1.05202	0.526012	0.526012	0.526012	0.526012	0	0	0	0	0	0	0	0	0	0	0	0	0	0	0.526012	0.526012	0.526012	0.526012	0.526012	0.526012	0.526012	0.526012	0.526012	1.05202	1.05202	1.05202	1.05202	1.57803	1.57803	1.57803	1.05202	0.526012	1.05202
chr8-438	0	0	1.05202	1.57803	1.05202	0.526012	0.526012	0.526012	0.526012	0.526012	0.526012	-2.22045e-16	-2.22045e-16	-2.22045e-16	-2.22045e-16	-2.22045e-16	0.526012	0.526012	1.57803	2.10405	2.10405	2.63006	2.63006	3.15607	2.63006	2.63006	1.57803	1.05202	1.05202	0.526012	0.526012	2.22045e-16	2.22045e-16	2.22045e-16	0.526012	0.526012	0.526012	0.526012	0.526012	0.526012	0.526012	1.05202	0.526012	0.526012	0.526012	0.526012	0.526012	0.526012	0.526012
chr17-367	1.05202	1.05202	1.05202	0.526012	0.526012	1.57803	1.57803	1.05202	1.05202	1.05202	1.05202	1.05202	1.05202	-2.22045e-16	0.526012	0.526012	0.526012	1.05202	1.05202	1.05202	1.05202	2.10405	2.10405	2.10405	2.10405	1.57803	1.57803	1.57803	1.57803	0.526012	-5.55112e-16	-5.55112e-16	-5.55112e-16	-5.55112e-16	-5.55112e-16	0.526012	0.526012	0.526012	0.526012	1.05202	1.05202	1.05202	1.57803	1.05202	1.05202	1.05202	1.05202	0.526012	0.526012
chrX-160	0	0	1.57803	1.05202	1.05202	0.526012	1.05202	1.57803	1.57803	1.57803	1.05202	1.05202	1.05202	1.05202	-2.22045e-16	-2.22045e-16	-2.22045e-16	-2.22045e-16	-2.22045e-16	-2.22045e-16	-2.22045e-16	0.526012	0.526012	0.526012	0.526012	0.526012	0.526012	0.526012	0.526012	-2.22045e-16	-2.22045e-16	-2.22045e-16	0.526012	0.526012	1.05202	1.05202	1.05202	1.57803	2.10405	2.10405	1.57803	2.10405	2.63006	2.63006	3.15607	3.15607	2.63006	3.15607	3.15607
chr19-165	0.526012	0.526012	0.526012	0.526012	0.526012	0.526012	0.526012	0	0	0	0	0	0	0	0	1.05202	1.05202	1.05202	1.05202	1.05202	1.05202	1.05202	1.05202	0.526012	1.05202	1.05202	1.05202	1.05202	1.05202	1.05202	1.05202	0.526012	0	0	0	0	0	0.526012	1.05202	1.05202	1.05202	1.05202	1.57803	1.57803	1.57803	1.05202	0.526012	0.526012	0.526012
chr8-554	0	0	0	0	0	0	0	0	0	0	0	0	0	0	0	0	0	0	0	0.526012	0.526012	0.526012	0.526012	0.526012	0.526012	0.526012	0.526012	0	0	0	0	0	0	0	0	0.526012	0.526012	0.526012	0.526012	0.526012	0.526012	0.526012	0.526012	0	0	0	0	0	0
chr4-514	1.57803	1.57803	1.05202	1.05202	1.05202	1.05202	1.05202	1.05202	0.526012	0.526012	-2.22045e-16	-2.22045e-16	-2.22045e-16	-2.22045e-16	-2.22045e-16	1.05202	1.05202	1.05202	1.05202	1.05202	1.57803	1.57803	2.10405	1.05202	1.57803	1.57803	1.57803	1.57803	1.05202	1.05202	0.526012	-2.22045e-16	-2.22045e-16	-2.22045e-16	-2.22045e-16	-2.22045e-16	-2.22045e-16	-2.22045e-16	-2.22045e-16	-2.22045e-16	-2.22045e-16	-2.22045e-16	-2.22045e-16	0.526012	1.05202	1.05202	1.05202	1.05202	1.57803
chr17-217	1.57803	1.57803	1.57803	1.05202	1.05202	0.526012	0.526012	0.526012	-2.22045e-16	-2.22045e-16	-2.22045e-16	-2.22045e-16	-2.22045e-16	-2.22045e-16	-2.22045e-16	-2.22045e-16	-2.22045e-16	-2.22045e-16	-2.22045e-16	-2.22045e-16	-2.22045e-16	-2.22045e-16	-2.22045e-16	0.526012	0.526012	1.05202	1.05202	1.05202	1.05202	1.05202	1.05202	0.526012	0.526012	-2.22045e-16	0.526012	0.526012	0.526012	1.05202	1.05202	1.05202	1.57803	1.57803	1.05202	1.05202	1.05202	0.526012	1.05202	1.05202	0.526012
chr10-169	0	0	0	1.05202	1.05202	1.05202	1.05202	1.05202	1.05202	1.57803	1.57803	0.526012	0.526012	1.05202	1.05202	1.05202	1.05202	0.526012	0.526012	0.526012	0.526012	0.526012	0.526012	0.526012	0.526012	1.05202	1.05202	1.57803	1.57803	1.05202	1.05202	1.05202	1.05202	0.526012	0.526012	-2.22045e-16	-2.22045e-16	-2.22045e-16	0.526012	0.526012	0.526012	0.526012	0.526012	0.526012	0.526012	0.526012	-2.22045e-16	-2.22045e-16	-2.22045e-16
chr4-478	2.63006	3.15607	4.20809	4.20809	3.68208	3.15607	3.15607	3.68208	4.20809	3.68208	3.15607	2.63006	2.63006	2.63006	3.15607	2.63006	1.57803	2.10405	2.10405	2.63006	3.15607	4.20809	3.68208	4.20809	4.20809	4.20809	3.68208	3.15607	2.63006	1.57803	1.57803	1.05202	1.05202	2.63006	3.15607	4.7341	5.26012	5.78613	5.26012	6.83815	7.89017	7.36416	6.31214	6.31214	6.83815	7.36416	9.46821	11.0462	12.6243
chr3-98	0.526012	0.526012	1.05202	1.05202	1.05202	1.05202	1.05202	1.05202	0.526012	0	0	0	0	0	0	0	0	0.526012	0.526012	0.526012	0.526012	0.526012	0.526012	0.526012	1.05202	0.526012	0.526012	0.526012	0.526012	0.526012	0.526012	0.526012	0	0	0	0	0	0	0.526012	0.526012	0.526012	0.526012	0.526012	0.526012	0.526012	0.526012	0.526012	0.526012	0.526012
chr19-427	2.10405	1.57803	0.526012	1.57803	1.57803	1.57803	1.57803	1.57803	2.10405	2.10405	2.10405	1.05202	0.526012	0.526012	0.526012	0.526012	0	0	1.05202	2.10405	2.63006	2.63006	2.63006	2.63006	2.63006	2.63006	1.57803	0.526012	1.11022e-16	1.05202	1.05202	1.05202	1.05202	1.05202	1.05202	1.57803	1.57803	1.05202	1.05202	1.05202	1.05202	1.57803	2.10405	2.63006	3.15607	3.15607	3.15607	4.20809	4.20809
chr6-299	0	0	1.57803	1.57803	2.10405	1.57803	1.57803	1.57803	1.57803	1.57803	0.526012	1.05202	0.526012	0.526012	1.05202	1.05202	1.05202	1.05202	1.05202	0.526012	1.05202	0.526012	0.526012	0.526012	1.05202	1.05202	2.10405	2.10405	1.57803	2.10405	2.10405	3.15607	3.15607	3.15607	2.10405	3.15607	2.63006	3.15607	3.15607	2.10405	1.57803	1.57803	1.57803	0.526012	0.526012	0.526012	0.526012	1.05202	1.57803
chr1-417	0	0	0	0	0	0	0	0	0.526012	0.526012	0.526012	1.05202	1.05202	1.05202	1.05202	0.526012	0.526012	0.526012	1.05202	0.526012	0.526012	0.526012	1.05202	1.05202	2.10405	3.15607	2.63006	2.63006	3.15607	3.68208	3.68208	3.68208	3.15607	2.10405	2.63006	2.63006	2.63006	2.63006	4.20809	4.20809	3.68208	3.68208	3.68208	3.68208	2.63006	2.63006	2.63006	3.15607	3.15607
chr14-370	1.05202	0.526012	0.526012	0.526012	0.526012	1.57803	1.57803	1.57803	1.05202	1.05202	1.05202	1.57803	1.57803	0.526012	1.05202	1.05202	1.57803	1.57803	1.57803	1.05202	1.05202	1.05202	0.526012	0.526012	-2.22045e-16	-2.22045e-16	-2.22045e-16	-2.22045e-16	-2.22045e-16	-2.22045e-16	-2.22045e-16	-2.22045e-16	-2.22045e-16	-2.22045e-16	-2.22045e-16	-2.22045e-16	0.526012	0.526012	0.526012	0.526012	0.526012	0.526012	1.57803	1.57803	1.57803	1.57803	2.10405	2.10405	2.10405
chr6-134	0	0.526012	0	0	0	0	0	0	0.526012	0.526012	0.526012	0.526012	0.526012	1.05202	1.05202	1.05202	0.526012	0.526012	0.526012	0.526012	0.526012	0	0	0	0.526012	0.526012	1.57803	1.57803	3.68208	4.20809	6.83815	8.9422	10.5202	12.6243	11.5723	12.0983	11.0462	10.5202	7.89017	6.83815	4.7341	2.63006	2.63006	2.10405	1.57803	2.63006	2.10405	1.57803	1.57803
chr4-598	0	0	0	1.57803	1.57803	1.57803	1.05202	0.526012	0.526012	0.526012	0.526012	-2.22045e-16	-2.22045e-16	-2.22045e-16	0.526012	0.526012	0.526012	0.526012	0.526012	1.05202	1.05202	1.05202	0.526012	0.526012	0.526012	1.05202	1.05202	0.526012	0.526012	0.526012	0.526012	0.526012	0.526012	-2.22045e-16	0.526012	0.526012	0.526012	0.526012	0.526012	0.526012	0.526012	1.05202	0.526012	0.526012	1.05202	1.05202	1.05202	1.57803	2.10405
chr9-367	0	0	1.57803	1.57803	1.05202	1.05202	1.05202	0.526012	1.05202	1.05202	0.526012	0.526012	0.526012	0.526012	0.526012	0.526012	-2.22045e-16	-2.22045e-16	-2.22045e-16	-2.22045e-16	-2.22045e-16	-2.22045e-16	-2.22045e-16	-2.22045e-16	-2.22045e-16	0.526012	0.526012	0.526012	0.526012	0.526012	0.526012	0.526012	0.526012	-2.22045e-16	1.05202	1.57803	1.57803	1.57803	1.57803	1.57803	1.57803	1.57803	0.526012	-1.11022e-16	0.526012	0.526012	0.526012	0.526012	0.526012
chr7-474	0	0	0	0	0	0	0	0	0	0	0.526012	0.526012	0.526012	1.05202	1.05202	1.05202	1.05202	1.05202	1.05202	1.05202	1.05202	0.526012	0.526012	0.526012	2.10405	3.15607	5.78613	6.83815	7.36416	9.46821	11.5723	12.6243	12.6243	14.7283	15.2543	15.2543	15.7803	13.1503	11.5723	9.99422	8.41618	6.31214	3.15607	2.10405	1.05202	1.05202	1.05202	0.526012	0.526012
chr10-563	0	0	0.526012	0.526012	0	0	0	0	0	0	0	0.526012	1.05202	1.57803	1.57803	1.57803	1.57803	1.57803	1.57803	1.05202	0.526012	-2.22045e-16	-2.22045e-16	-2.22045e-16	-2.22045e-16	-2.22045e-16	-2.22045e-16	-2.22045e-16	-2.22045e-16	-2.22045e-16	-2.22045e-16	-2.22045e-16	-2.22045e-16	0.526012	0.526012	1.05202	1.05202	1.05202	1.57803	1.57803	1.57803	1.05202	1.05202	0.526012	0.526012	0.526012	0.526012	0.526012	0.526012
chr8-3	5.78613	6.31214	6.31214	9.46821	14.7283	21.5665	33.6647	44.711	54.7052	66.2775	76.2717	77.3237	73.6416	68.3815	57.3353	46.289	35.7688	22.6185	13.1503	8.9422	6.31214	2.63006	1.05202	1.57803	1.57803	1.57803	2.63006	3.68208	3.15607	4.20809	5.78613	4.7341	6.31214	8.41618	9.46821	10.5202	14.2023	17.8844	20.5145	22.0925	27.3526	32.0867	39.4509	44.711	51.0231	53.6532	54.1792	62.5954	60.4913
chr5-288	0	0	2.63006	2.10405	1.57803	1.05202	0.526012	1.05202	1.05202	1.57803	1.57803	1.57803	1.57803	1.57803	1.57803	1.05202	1.05202	0.526012	0.526012	1.05202	1.57803	2.10405	2.10405	2.63006	2.63006	2.63006	2.10405	1.57803	1.05202	0.526012	0.526012	-2.22045e-16	-2.22045e-16	-2.22045e-16	-2.22045e-16	-2.22045e-16	-2.22045e-16	0.526012	0.526012	0.526012	0.526012	0.526012	0.526012	0.526012	0.526012	0.526012	0.526012	0.526012	0.526012
chr10-136	1.05202	1.05202	1.05202	1.05202	1.05202	1.05202	1.05202	1.05202	0	0	0	0	0.526012	0.526012	1.05202	1.57803	1.57803	2.10405	2.63006	4.20809	4.20809	4.20809	4.20809	4.20809	4.20809	3.68208	2.63006	2.10405	1.57803	1.57803	1.05202	0.526012	1.05202	1.05202	0.526012	0.526012	0.526012	0.526012	0.526012	0.526012	-2.22045e-16	-2.22045e-16	-2.22045e-16	-2.22045e-16	-2.22045e-16	0.526012	0.526012	0.526012	1.05202
chr6-184	0	0	0	2.10405	1.57803	1.57803	1.05202	0.526012	1.05202	2.10405	2.10405	1.57803	1.57803	1.57803	1.57803	1.57803	1.05202	-6.66134e-16	-6.66134e-16	-6.66134e-16	-6.66134e-16	-6.66134e-16	-6.66134e-16	0.526012	0.526012	0.526012	0.526012	0.526012	1.05202	1.05202	1.05202	0.526012	0.526012	1.05202	1.57803	1.57803	1.05202	1.57803	1.57803	1.57803	2.10405	2.10405	1.57803	1.57803	1.57803	1.05202	1.05202	1.05202	1.05202
chr1-67	0	0.526012	0.526012	0.526012	0.526012	0.526012	0.526012	0.526012	0.526012	0.526012	1.05202	1.05202	1.05202	1.05202	1.05202	1.57803	2.10405	2.10405	1.05202	1.57803	1.57803	1.57803	1.57803	1.05202	0.526012	0.526012	-2.22045e-16	-2.22045e-16	0.526012	0.526012	0.526012	0.526012	0.526012	0.526012	1.05202	1.05202	0.526012	1.05202	1.57803	1.57803	1.57803	1.57803	1.05202	1.05202	1.05202	0.526012	-2.22045e-16	0.526012	1.05202
chr15-430	0	0	0	0	0.526012	1.05202	1.05202	0.526012	0.526012	0.526012	0.526012	0.526012	0.526012	0	0	0	0	0	0	0	0	0	0.526012	0.526012	0.526012	0.526012	1.05202	1.05202	1.57803	1.57803	1.05202	1.05202	1.57803	1.57803	1.05202	1.05202	1.05202	1.57803	1.57803	1.57803	1.05202	1.05202	1.05202	1.57803	1.05202	1.05202	1.05202	1.05202	1.05202
chr10-319	0	0	0	1.05202	0.526012	0.526012	1.05202	1.05202	1.05202	1.57803	1.57803	1.57803	1.57803	2.10405	2.10405	2.10405	2.10405	2.63006	2.63006	2.10405	2.10405	1.57803	1.05202	1.05202	1.05202	-2.22045e-16	-2.22045e-16	-2.22045e-16	0.526012	0.526012	0.526012	0.526012	0.526012	0.526012	0.526012	1.05202	1.05202	1.57803	1.57803	1.57803	2.10405	2.10405	2.10405	2.63006	2.10405	1.57803	1.57803	1.57803	1.57803
chr18-415	0	0	0	0	0	0	0	0	0	0	0	0	0	0.526012	0.526012	1.05202	1.05202	1.05202	1.57803	1.57803	1.57803	1.05202	1.05202	1.05202	1.05202	1.57803	1.57803	2.10405	2.63006	3.15607	2.63006	3.15607	3.15607	2.63006	2.10405	1.57803	1.05202	0.526012	0.526012	-2.22045e-16	-2.22045e-16	-2.22045e-16	-2.22045e-16	-2.22045e-16	1.05202	1.05202	1.05202	1.57803	2.63006
chr11-106	2.10405	2.10405	2.10405	2.10405	1.57803	1.57803	1.57803	2.63006	2.63006	2.63006	2.63006	2.63006	2.63006	2.63006	2.10405	1.57803	0.526012	0.526012	1.05202	1.05202	1.05202	2.10405	2.10405	2.10405	2.10405	2.63006	2.10405	2.10405	2.10405	1.57803	2.10405	2.10405	2.10405	2.10405	2.10405	2.10405	2.63006	2.10405	1.57803	1.57803	1.57803	1.05202	1.05202	1.05202	0.526012	0.526012	-1.55431e-15	0.526012	0.526012
chr19-401	0	0.526012	0.526012	0.526012	0.526012	0.526012	0.526012	0.526012	0.526012	0	0	0	0	0	0	0	0	0	0	0	0	0	0	0	0	0	0	0	1.05202	1.05202	1.05202	1.05202	1.05202	1.05202	1.05202	1.05202	0	0	0	0.526012	0.526012	0.526012	0.526012	1.05202	1.57803	1.57803	1.57803	1.05202	1.05202
chr18-56	0	5.26012	4.7341	4.20809	4.20809	3.15607	2.63006	1.05202	1.05202	1.57803	1.57803	2.63006	2.10405	3.68208	3.68208	5.78613	6.31214	8.41618	8.41618	9.46821	12.0983	14.2023	20.5145	25.2486	27.8786	29.4566	30.5087	32.0867	34.7168	34.1908	29.9827	24.1965	25.2486	22.6185	22.6185	19.4624	18.4104	15.7803	12.6243	11.0462	7.89017	6.83815	6.83815	8.41618	5.26012	5.78613	5.26012	5.78613	5.78613
chr10-313	0	0.526012	0.526012	0.526012	0.526012	0.526012	0.526012	0.526012	0.526012	0	0	0	0	0	0	0	0	0	0.526012	0.526012	0.526012	0.526012	0.526012	0.526012	0.526012	0.526012	0	0	0	0	0	0	0	0	0	0	0	0.526012	0.526012	0.526012	0.526012	0.526012	0.526012	0.526012	0.526012	0.526012	0.526012	0.526012	1.05202
chr7-336	0	0	0.526012	0.526012	0.526012	1.05202	1.57803	1.57803	1.57803	1.57803	1.05202	1.05202	1.05202	0.526012	-2.22045e-16	-2.22045e-16	-2.22045e-16	-2.22045e-16	-2.22045e-16	-2.22045e-16	-2.22045e-16	-2.22045e-16	0.526012	0.526012	0.526012	0.526012	0.526012	0.526012	0.526012	0.526012	-2.22045e-16	-2.22045e-16	-2.22045e-16	-2.22045e-16	0.526012	0.526012	1.05202	1.05202	1.05202	1.57803	1.57803	1.57803	1.57803	1.57803	1.05202	1.05202	1.05202	0.526012	0.526012
chr12-96	0	0	0.526012	1.05202	1.05202	1.05202	1.05202	0.526012	0.526012	0.526012	0.526012	0.526012	0.526012	0.526012	0.526012	0.526012	0.526012	0.526012	0	0	0	0	0	0	0	0	0	0	0	0	0	0	0.526012	0.526012	0.526012	0.526012	0.526012	1.05202	1.57803	1.05202	1.05202	1.57803	1.57803	1.57803	2.10405	1.57803	1.57803	1.57803	1.57803
chr9-12	1.57803	1.57803	1.57803	1.57803	1.57803	2.10405	2.10405	2.63006	2.10405	1.57803	1.57803	1.57803	2.10405	1.57803	2.10405	1.57803	1.05202	1.05202	1.57803	1.05202	1.05202	1.05202	0.526012	0.526012	0.526012	0.526012	-2.22045e-16	1.05202	1.05202	1.05202	1.05202	1.05202	1.05202	1.57803	1.57803	0.526012	1.05202	1.05202	1.05202	1.05202	1.05202	1.05202	1.57803	1.57803	2.10405	2.10405	3.15607	3.68208	3.68208
chr12-22	0	0	0	0	0	0	0	0	0	0	0	0	0	0	0	0	0	0	0	0	0	0	0	0	0	0	0	0.526012	0.526012	0.526012	0.526012	1.05202	1.05202	1.05202	0.526012	0.526012	0.526012	0.526012	0.526012	0	0	0	0	0.526012	0.526012	0.526012	0.526012	0.526012	1.05202
chr8-216	2.63006	2.63006	2.10405	1.57803	2.10405	1.57803	1.57803	1.57803	1.05202	1.05202	1.05202	1.05202	0.526012	0.526012	0.526012	-2.22045e-16	-2.22045e-16	1.05202	1.05202	1.05202	1.57803	1.57803	1.57803	1.57803	2.10405	1.05202	1.05202	1.05202	0.526012	0.526012	0.526012	0.526012	0	0	0	0.526012	0.526012	0.526012	1.05202	1.05202	1.05202	1.05202	1.05202	1.05202	1.05202	1.57803	1.05202	1.05202	1.05202
chr14-244	0	1.05202	1.05202	1.05202	1.05202	1.05202	0.526012	0.526012	0.526012	0	0	0	0	0	0	0	0	0	0	0	0	0	0	0	0.526012	0.526012	0.526012	0.526012	0.526012	0.526012	0.526012	1.05202	0.526012	0.526012	1.05202	1.05202	1.05202	1.05202	1.05202	0.526012	0.526012	0.526012	0.526012	0.526012	1.05202	1.57803	1.57803	2.10405	2.63006
chr12-341	0	0	0	1.05202	1.05202	1.05202	1.05202	1.05202	1.57803	1.57803	2.10405	1.57803	1.57803	1.57803	1.57803	1.05202	0.526012	0.526012	0.526012	0.526012	1.05202	1.57803	1.57803	1.57803	2.10405	2.63006	3.15607	3.15607	3.68208	3.15607	3.15607	4.20809	3.15607	3.15607	2.63006	2.63006	1.57803	2.63006	2.63006	1.57803	1.57803	1.57803	1.57803	1.57803	1.57803	0.526012	1.05202	1.57803	1.57803
chr6-352	0	0	0	0	0	0	0	0	0.526012	1.05202	1.05202	1.05202	1.05202	1.05202	1.05202	1.05202	0.526012	0	0	0	0	0.526012	0.526012	0.526012	0.526012	0.526012	0.526012	0.526012	0.526012	0	0	0	0	0.526012	1.05202	1.05202	1.05202	1.05202	1.57803	1.57803	1.57803	0.526012	0.526012	0.526012	0.526012	0.526012	0.526012	0.526012	0.526012
chr5-591	0	0	0	0	0	0	0	0	0	0	0.526012	0.526012	0.526012	0.526012	1.05202	1.05202	2.10405	2.10405	1.57803	1.57803	1.57803	1.05202	1.05202	1.05202	-2.22045e-16	-2.22045e-16	-2.22045e-16	-2.22045e-16	-2.22045e-16	-2.22045e-16	-2.22045e-16	-2.22045e-16	0.526012	0.526012	0.526012	0.526012	0.526012	0.526012	1.05202	0.526012	0.526012	0.526012	0.526012	1.05202	1.05202	1.57803	1.57803	1.57803	1.57803
chr2-144	1.57803	1.05202	1.05202	1.05202	0.526012	0.526012	0.526012	-2.22045e-16	-2.22045e-16	-2.22045e-16	-2.22045e-16	-2.22045e-16	-2.22045e-16	-2.22045e-16	-2.22045e-16	-2.22045e-16	-2.22045e-16	-2.22045e-16	-2.22045e-16	-2.22045e-16	-2.22045e-16	-2.22045e-16	-2.22045e-16	0.526012	0.526012	0.526012	0.526012	0.526012	1.05202	1.05202	0.526012	0.526012	0.526012	0.526012	0.526012	1.57803	1.57803	1.57803	1.57803	2.10405	2.10405	3.15607	3.15607	2.10405	2.10405	2.10405	2.10405	1.57803	1.57803
chr6-550	0	0	0	0	0	1.05202	1.05202	1.05202	1.05202	1.05202	1.05202	1.05202	1.57803	0.526012	0.526012	1.05202	1.05202	1.05202	1.05202	1.57803	1.05202	1.05202	0.526012	0.526012	0.526012	1.57803	1.57803	1.05202	2.10405	2.10405	2.10405	2.10405	2.10405	1.57803	2.10405	2.10405	1.05202	1.05202	1.05202	1.05202	1.05202	0.526012	0.526012	0.526012	0.526012	0.526012	1.05202	1.05202	1.05202
chr9-28	0	0	0	1.05202	1.05202	1.05202	1.05202	1.05202	1.05202	1.05202	1.57803	0.526012	0.526012	0.526012	0.526012	0.526012	1.05202	1.05202	0.526012	0.526012	1.05202	1.05202	1.05202	1.05202	0.526012	0.526012	0.526012	0.526012	-2.22045e-16	-2.22045e-16	-2.22045e-16	-2.22045e-16	0.526012	0.526012	1.05202	1.05202	1.05202	1.05202	1.05202	1.05202	0.526012	0.526012	-2.22045e-16	-2.22045e-16	-2.22045e-16	-2.22045e-16	-2.22045e-16	-2.22045e-16	1.05202
chr10-392	0	0	0	0	0	0.526012	0.526012	0.526012	0.526012	0.526012	0.526012	0.526012	0.526012	0.526012	1.05202	1.05202	1.05202	1.05202	1.05202	1.05202	1.05202	0.526012	0	0	1.05202	1.57803	1.57803	2.63006	2.63006	2.63006	3.68208	4.7341	3.68208	3.68208	3.68208	3.15607	3.68208	3.68208	3.15607	2.10405	2.10405	2.10405	2.10405	1.57803	1.05202	1.57803	1.05202	1.05202	1.05202
chr12-324	4.20809	2.10405	2.10405	1.57803	1.05202	0.526012	0.526012	-1.11022e-15	-1.11022e-15	-1.11022e-15	0.526012	0.526012	0.526012	1.05202	1.05202	1.05202	1.05202	1.05202	1.57803	1.57803	1.57803	1.05202	1.05202	1.05202	1.05202	1.05202	1.05202	1.05202	1.57803	2.10405	2.10405	2.10405	2.10405	2.10405	1.05202	1.05202	0.526012	0.526012	0.526012	0.526012	0.526012	1.05202	1.05202	1.05202	0.526012	0.526012	0.526012	0.526012	2.10405
chr10-17	0	0	0	0	0	0	0.526012	0.526012	0.526012	0.526012	0.526012	0.526012	0.526012	0.526012	0	0	0	0	0	0	0	0	0	0	0	0	0	0.526012	0.526012	1.05202	1.05202	1.05202	1.05202	1.57803	1.57803	1.05202	1.05202	0.526012	0.526012	0.526012	0.526012	-2.22045e-16	-2.22045e-16	0.526012	0.526012	0.526012	0.526012	0.526012	0.526012
chr2-200	0	0	0	0.526012	0	0	0	0	0	0	0	0.526012	0.526012	0.526012	0.526012	0.526012	0.526012	0.526012	0.526012	0	0	0.526012	0.526012	0.526012	0.526012	0.526012	0.526012	0.526012	0.526012	0	0	0	0.526012	0.526012	0.526012	0.526012	0.526012	0.526012	0.526012	0.526012	0.526012	0.526012	0.526012	0.526012	0.526012	0.526012	0.526012	0.526012	0
chr4-668	0	0	0	0	0	0	0	0	0	0	0	0	0	0	0	0	0	0	0	0	0	0	0	0	0	0	0	0.526012	0.526012	0.526012	0.526012	1.05202	1.05202	1.05202	1.05202	0.526012	0.526012	0.526012	0.526012	0	0	0	0	0	0.526012	0.526012	1.05202	1.05202	1.05202
chr6-106	3.15607	2.10405	2.10405	2.10405	2.10405	1.57803	2.10405	2.10405	1.57803	1.57803	1.57803	2.10405	2.63006	2.63006	2.63006	2.63006	2.63006	3.68208	4.20809	3.68208	3.68208	3.68208	3.15607	3.15607	2.63006	3.15607	2.10405	2.10405	3.15607	3.15607	3.15607	3.68208	3.68208	3.68208	4.20809	3.68208	2.10405	2.63006	3.15607	2.63006	3.68208	3.15607	3.15607	4.7341	4.7341	4.20809	3.68208	3.68208	3.15607
chr17-45	2.10405	2.10405	2.10405	1.57803	1.05202	1.05202	1.05202	2.10405	1.57803	1.57803	1.05202	1.05202	1.05202	1.05202	1.05202	1.05202	1.57803	1.57803	1.57803	1.57803	1.57803	1.57803	1.05202	0.526012	-6.66134e-16	-6.66134e-16	-6.66134e-16	0.526012	0.526012	1.05202	1.05202	1.05202	1.57803	2.63006	2.63006	2.63006	3.15607	3.68208	3.68208	3.68208	3.15607	2.63006	2.10405	2.63006	2.10405	2.10405	2.63006	3.15607	4.20809
chr2-347	0	0	0	0	0	0	0.526012	0.526012	0.526012	0.526012	0.526012	0.526012	0.526012	0.526012	0.526012	0.526012	0.526012	0.526012	0.526012	0.526012	0.526012	0.526012	0	0	0.526012	0.526012	0.526012	0.526012	0.526012	1.05202	1.05202	1.57803	1.57803	1.57803	1.57803	1.57803	1.57803	1.05202	1.05202	1.05202	0.526012	0.526012	0.526012	0.526012	0.526012	1.57803	2.10405	1.57803	1.57803
chr15-345	0	0	0	0	0	0	0	0	0	0	0	0	0	0	0	0.526012	0.526012	0.526012	0.526012	0.526012	0.526012	0.526012	0.526012	0	0	0.526012	0.526012	0.526012	0.526012	0.526012	0.526012	0.526012	1.05202	0.526012	0.526012	0.526012	1.05202	1.05202	1.05202	1.05202	1.05202	1.57803	1.57803	2.10405	2.10405	2.10405	2.10405	2.10405	1.57803
chr4-426	0	1.57803	1.57803	1.57803	1.05202	1.57803	1.57803	1.57803	1.05202	1.57803	1.05202	1.05202	1.05202	1.05202	1.57803	2.10405	3.68208	3.68208	4.7341	6.83815	8.41618	9.46821	9.46821	8.9422	8.9422	8.41618	7.36416	5.26012	3.68208	2.10405	1.57803	0.526012	-1.44329e-15	0.526012	1.05202	1.57803	1.57803	1.57803	1.57803	1.57803	1.05202	1.05202	0.526012	0.526012	1.05202	1.57803	2.10405	2.63006	3.68208
chr13-245	0	0.526012	0.526012	0.526012	0.526012	1.11022e-16	1.11022e-16	1.11022e-16	1.11022e-16	1.11022e-16	1.11022e-16	0.526012	0.526012	0.526012	0.526012	1.05202	1.57803	1.57803	1.57803	1.05202	1.05202	1.05202	1.05202	0.526012	2.22045e-16	2.22045e-16	2.22045e-16	0.526012	0.526012	0.526012	0.526012	0.526012	0.526012	1.05202	1.57803	1.57803	2.10405	2.63006	3.15607	3.68208	4.20809	3.68208	3.68208	3.68208	3.68208	3.15607	2.63006	2.10405	1.57803
chr4-112	0	0	2.10405	2.10405	1.57803	1.57803	1.05202	1.05202	1.05202	1.05202	1.05202	0.526012	0.526012	0.526012	0.526012	0.526012	0.526012	0.526012	-2.22045e-16	0.526012	0.526012	0.526012	1.05202	1.05202	1.05202	1.05202	1.57803	1.05202	1.05202	1.05202	0.526012	0.526012	0.526012	0.526012	-2.22045e-16	-2.22045e-16	-2.22045e-16	-2.22045e-16	-2.22045e-16	-2.22045e-16	-2.22045e-16	-2.22045e-16	-2.22045e-16	-2.22045e-16	-2.22045e-16	-2.22045e-16	0.526012	0.526012	0.526012
chr4-2	0	0	2.63006	3.15607	2.10405	1.57803	1.05202	1.05202	1.05202	1.05202	0.526012	2.22045e-16	2.22045e-16	2.22045e-16	2.22045e-16	2.22045e-16	2.22045e-16	2.22045e-16	2.22045e-16	2.22045e-16	2.22045e-16	0.526012	0.526012	0.526012	0.526012	0.526012	0.526012	0.526012	1.57803	1.57803	2.10405	2.63006	2.63006	2.63006	2.63006	3.68208	2.10405	2.63006	2.10405	1.57803	1.57803	1.57803	2.10405	1.05202	1.05202	0.526012	1.57803	2.10405	2.63006
chr9-284	1.05202	1.05202	1.05202	1.05202	1.05202	1.57803	1.05202	0.526012	0.526012	0.526012	0.526012	0.526012	0.526012	-2.22045e-16	-2.22045e-16	-2.22045e-16	-2.22045e-16	-2.22045e-16	-2.22045e-16	-2.22045e-16	-2.22045e-16	-2.22045e-16	-2.22045e-16	-2.22045e-16	0.526012	0.526012	0.526012	0.526012	0.526012	0.526012	1.05202	0.526012	0.526012	0.526012	0.526012	0.526012	2.10405	2.10405	1.57803	1.57803	1.57803	1.57803	1.57803	1.57803	0.526012	0.526012	1.05202	1.05202	1.05202
chr7-43	0	0	0	0	0.526012	1.05202	1.05202	1.05202	1.05202	1.05202	1.05202	1.05202	0.526012	0.526012	0.526012	0.526012	0.526012	0.526012	1.05202	1.05202	1.05202	0.526012	0.526012	0.526012	0.526012	0.526012	0	0	0	0	0	0	0	0	0	0	0	0	0	0.526012	0.526012	0.526012	0.526012	0.526012	0.526012	0.526012	0.526012	0	0
chr16-392	0	1.05202	0.526012	0.526012	0.526012	1.57803	1.57803	2.10405	2.10405	1.57803	1.57803	2.10405	2.10405	1.05202	1.57803	1.05202	1.05202	1.05202	1.05202	1.05202	2.10405	2.10405	2.10405	2.10405	2.10405	2.10405	2.10405	1.57803	0.526012	0.526012	-5.55112e-16	-5.55112e-16	-5.55112e-16	-5.55112e-16	-5.55112e-16	-5.55112e-16	-5.55112e-16	-5.55112e-16	-5.55112e-16	-5.55112e-16	-5.55112e-16	-5.55112e-16	-5.55112e-16	0.526012	0.526012	0.526012	0.526012	0.526012	1.05202
chr16-119	2.63006	1.57803	1.57803	2.10405	2.10405	2.10405	2.10405	1.05202	0.526012	1.05202	1.05202	1.57803	2.10405	2.10405	2.63006	3.15607	5.26012	7.89017	11.5723	13.6763	17.3584	18.9364	18.4104	18.4104	16.8324	12.6243	9.99422	6.83815	3.15607	1.57803	2.10405	2.10405	2.10405	2.10405	2.10405	2.10405	1.57803	1.57803	1.57803	1.05202	0.526012	0.526012	1.05202	1.05202	1.05202	1.05202	1.05202	1.57803	1.57803
chr5-795	0	1.05202	1.05202	1.05202	0.526012	0.526012	0.526012	0	0	0	0	0	0	0	0	0	0	0	0	0	0	0	0	0	0	0	0	0	0	0	0	0	0	0	0	0	0	0	0	0	0.526012	0.526012	0.526012	0.526012	1.05202	1.57803	1.57803	1.57803	1.05202
chr5-628	0	0.526012	0.526012	1.05202	1.57803	1.57803	2.10405	2.10405	2.63006	2.10405	2.10405	1.57803	1.05202	1.05202	0.526012	0.526012	-2.22045e-16	-2.22045e-16	-2.22045e-16	-2.22045e-16	-2.22045e-16	-2.22045e-16	-2.22045e-16	-2.22045e-16	-2.22045e-16	-2.22045e-16	-2.22045e-16	-2.22045e-16	-2.22045e-16	-2.22045e-16	-2.22045e-16	-2.22045e-16	-2.22045e-16	-2.22045e-16	-2.22045e-16	-2.22045e-16	-2.22045e-16	-2.22045e-16	-2.22045e-16	-2.22045e-16	-2.22045e-16	-2.22045e-16	-2.22045e-16	-2.22045e-16	-2.22045e-16	-2.22045e-16	-2.22045e-16	-2.22045e-16	-2.22045e-16
chr12-339	0	0	0	0	0	0	0	0	0	0	0	0	0	0	0	0	0	0	0	0	0	0	0	0	0	0	0	0	0.526012	0.526012	0.526012	0.526012	0.526012	0.526012	0.526012	0	0	0	0.526012	0.526012	0.526012	0.526012	0.526012	0.526012	0.526012	0.526012	0	0	0
chr4-600	0	0	0	0.526012	1.05202	1.05202	1.05202	0.526012	0.526012	0.526012	0.526012	0.526012	0	0	0	0	0	0	0	0	0	0	0.526012	1.05202	1.05202	1.05202	1.05202	1.57803	1.57803	2.10405	2.10405	1.57803	1.57803	1.57803	1.57803	1.05202	1.05202	-2.22045e-16	-2.22045e-16	-2.22045e-16	-2.22045e-16	-2.22045e-16	-2.22045e-16	-2.22045e-16	-2.22045e-16	-2.22045e-16	-2.22045e-16	-2.22045e-16	0.526012
chr18-506	0.526012	1.05202	1.05202	1.05202	1.05202	1.05202	1.05202	1.05202	0.526012	0	0	0	0	0.526012	0.526012	1.05202	1.05202	1.57803	1.57803	1.57803	2.10405	1.57803	1.57803	1.05202	1.05202	0.526012	1.05202	1.05202	0.526012	0.526012	0.526012	0.526012	1.05202	1.05202	0.526012	0.526012	1.05202	1.57803	1.57803	1.57803	1.57803	2.63006	3.15607	3.15607	3.15607	3.15607	3.15607	3.15607	2.63006
chr9-672	6.31214	6.83815	6.31214	6.31214	6.83815	6.31214	5.78613	5.26012	3.68208	3.15607	2.63006	1.57803	1.05202	1.05202	1.57803	1.57803	1.57803	1.57803	1.57803	1.57803	2.10405	2.10405	1.57803	2.10405	2.10405	1.57803	2.10405	1.57803	1.57803	1.57803	1.57803	2.10405	2.10405	2.10405	2.63006	2.63006	2.10405	2.63006	3.15607	2.63006	2.63006	1.57803	1.57803	1.57803	1.57803	1.05202	6.66134e-16	0.526012	0.526012
chr6-583	0	0	-2.22045e-16	-2.22045e-16	-2.22045e-16	-2.22045e-16	-2.22045e-16	-2.22045e-16	-2.22045e-16	-2.22045e-16	-2.22045e-16	-2.22045e-16	-2.22045e-16	-2.22045e-16	-2.22045e-16	-2.22045e-16	0.526012	0.526012	0.526012	0.526012	0.526012	0.526012	0.526012	0.526012	-2.22045e-16	-2.22045e-16	-2.22045e-16	0.526012	0.526012	0.526012	0.526012	0.526012	0.526012	0.526012	-2.22045e-16	-2.22045e-16	-2.22045e-16	-2.22045e-16	-2.22045e-16	-2.22045e-16	-2.22045e-16	0.526012	0.526012	1.05202	1.05202	1.05202	1.05202	1.05202	1.05202
chr10-436	2.10405	1.57803	1.57803	2.63006	2.63006	2.10405	1.57803	1.57803	2.10405	2.63006	2.10405	1.05202	3.68208	5.26012	7.89017	11.5723	15.2543	19.9884	27.8786	33.1387	37.3468	37.8728	40.5029	39.9769	37.3468	33.6647	27.3526	22.6185	17.3584	15.7803	12.6243	8.9422	6.83815	6.31214	4.7341	4.7341	4.20809	3.68208	2.63006	3.15607	2.63006	2.63006	2.63006	2.10405	0.526012	1.05202	1.05202	0.526012	0.526012
chr9-464	0	0	0	0.526012	1.05202	2.10405	2.63006	2.63006	3.15607	3.15607	3.68208	3.15607	3.15607	2.10405	1.57803	1.57803	1.57803	1.57803	1.05202	1.05202	0.526012	0.526012	0.526012	0.526012	2.22045e-16	2.22045e-16	0.526012	0.526012	0.526012	0.526012	0.526012	0.526012	0.526012	1.05202	0.526012	0.526012	0.526012	0.526012	0.526012	0.526012	0.526012	0.526012	0.526012	1.05202	1.05202	1.05202	1.05202	1.57803	1.57803
chr8-359	0	0	0	0	0	0	0	0	0	0	0	0	0	0	0	0	0	0.526012	1.05202	1.05202	1.05202	1.05202	1.57803	1.57803	1.57803	1.05202	0.526012	0.526012	0.526012	0.526012	-2.22045e-16	-2.22045e-16	-2.22045e-16	-2.22045e-16	-2.22045e-16	0.526012	0.526012	0.526012	0.526012	0.526012	1.05202	1.05202	0.526012	0.526012	0.526012	0.526012	1.05202	1.05202	0.526012
chr2-428	0	1.57803	1.05202	1.05202	1.05202	1.05202	1.57803	1.57803	1.57803	1.57803	1.57803	1.05202	1.05202	1.05202	0.526012	0.526012	1.05202	0.526012	1.05202	1.05202	1.05202	1.05202	1.05202	0.526012	0.526012	0.526012	-2.22045e-16	-2.22045e-16	0.526012	0.526012	0.526012	0.526012	0.526012	0.526012	1.05202	1.05202	0.526012	0.526012	0.526012	1.05202	1.57803	1.05202	1.05202	1.05202	1.05202	1.57803	1.57803	1.05202	0.526012
chr10-430	0	1.05202	1.57803	1.57803	1.57803	1.57803	1.05202	0.526012	0.526012	0.526012	-2.22045e-16	-2.22045e-16	-2.22045e-16	-2.22045e-16	-2.22045e-16	-2.22045e-16	-2.22045e-16	-2.22045e-16	1.05202	1.05202	1.05202	1.05202	1.57803	1.57803	1.57803	1.57803	0.526012	0.526012	0.526012	0.526012	-1.11022e-16	-1.11022e-16	-1.11022e-16	0.526012	1.57803	1.57803	2.10405	2.10405	2.10405	2.10405	2.10405	2.10405	1.05202	1.57803	1.05202	2.10405	2.10405	2.10405	2.10405
chr8-172	1.57803	1.57803	2.10405	2.10405	2.10405	3.68208	3.68208	2.63006	3.15607	3.15607	2.63006	3.68208	3.15607	2.10405	2.63006	3.15607	2.63006	2.63006	2.63006	1.57803	2.10405	1.57803	1.05202	0.526012	1.05202	2.63006	2.63006	2.63006	2.10405	2.63006	2.63006	2.63006	2.10405	1.05202	1.05202	1.05202	1.05202	0.526012	0.526012	0.526012	0	0	0	0	0.526012	1.05202	1.05202	1.05202	1.05202
chr17-559	0	0	0	0	0	0	0	0	0	0	0	0	0	0	0	0	0	0	0	0	0	0	0	0	0	0	0	0	0	0	0.526012	0.526012	1.05202	1.05202	1.05202	1.05202	1.05202	1.05202	0.526012	0.526012	0	0.526012	0.526012	1.05202	1.05202	1.05202	1.05202	1.05202	1.05202
chr11-928	0	1.05202	0.526012	0.526012	0.526012	0.526012	0.526012	-2.22045e-16	-2.22045e-16	-2.22045e-16	-2.22045e-16	-2.22045e-16	-2.22045e-16	-2.22045e-16	-2.22045e-16	-2.22045e-16	-2.22045e-16	-2.22045e-16	-2.22045e-16	-2.22045e-16	-2.22045e-16	-2.22045e-16	-2.22045e-16	-2.22045e-16	0.526012	0.526012	0.526012	0.526012	0.526012	0.526012	0.526012	0.526012	-2.22045e-16	-2.22045e-16	-2.22045e-16	-2.22045e-16	-2.22045e-16	-2.22045e-16	-2.22045e-16	0.526012	1.05202	1.05202	1.57803	1.57803	2.10405	2.10405	2.10405	1.57803	1.05202
chr1-178	0	0	0	1.05202	1.05202	1.57803	2.10405	2.10405	2.10405	2.10405	2.10405	1.57803	1.57803	1.05202	1.57803	1.57803	1.57803	1.57803	1.57803	1.57803	1.05202	1.05202	-2.22045e-16	-2.22045e-16	-2.22045e-16	-2.22045e-16	-2.22045e-16	0.526012	1.05202	2.10405	2.63006	2.63006	3.15607	3.15607	4.20809	4.20809	3.68208	2.63006	2.10405	2.10405	1.57803	2.10405	1.57803	1.05202	2.10405	4.20809	5.26012	6.31214	6.83815
chr3-192	0	0	1.05202	1.05202	1.05202	0.526012	-2.22045e-16	-2.22045e-16	-2.22045e-16	-2.22045e-16	-2.22045e-16	0.526012	0.526012	0.526012	1.57803	2.10405	2.10405	2.10405	2.10405	1.57803	1.57803	1.57803	0.526012	-1.11022e-16	-1.11022e-16	1.05202	1.05202	1.05202	1.05202	1.05202	1.05202	1.05202	1.05202	1.05202	1.05202	1.05202	1.05202	1.05202	1.05202	1.05202	0.526012	-2.22045e-16	-2.22045e-16	-2.22045e-16	-2.22045e-16	-2.22045e-16	-2.22045e-16	-2.22045e-16	-2.22045e-16
chr7-39	0	0	0	0	1.05202	1.05202	1.05202	1.05202	1.05202	1.05202	1.05202	1.05202	0.526012	0.526012	0.526012	0.526012	0.526012	0.526012	0.526012	0.526012	0	0	0	0	0	0	0	0	0	0	0	0	0	0	0	0	0	0	0	0.526012	0.526012	0.526012	0.526012	0.526012	0.526012	0.526012	0.526012	0	0
chr4-958	0	0	0	1.05202	0.526012	-2.22045e-16	-2.22045e-16	-2.22045e-16	-2.22045e-16	-2.22045e-16	-2.22045e-16	-2.22045e-16	-2.22045e-16	-2.22045e-16	-2.22045e-16	-2.22045e-16	0.526012	0.526012	0.526012	0.526012	0.526012	0.526012	0.526012	0.526012	1.05202	1.05202	1.05202	1.57803	1.57803	1.57803	2.10405	1.57803	1.05202	1.05202	0.526012	0.526012	0.526012	0.526012	-2.22045e-16	-2.22045e-16	-2.22045e-16	-2.22045e-16	-2.22045e-16	-2.22045e-16	-2.22045e-16	1.05202	1.57803	2.10405	2.10405
chr8-437	0.526012	0.526012	0.526012	0.526012	0.526012	0.526012	0.526012	0.526012	0	0.526012	0.526012	1.05202	1.05202	1.05202	1.05202	1.05202	1.05202	0.526012	0.526012	0	0	0	0	0	0	0	0	0	0	0	0.526012	0.526012	0.526012	0.526012	0.526012	0.526012	0.526012	0.526012	0	0	0	0.526012	0.526012	0.526012	0.526012	0.526012	1.05202	1.05202	1.57803
chr17-509	0	3.15607	2.63006	3.15607	2.63006	2.63006	3.68208	3.68208	3.68208	3.15607	3.15607	2.63006	2.63006	2.63006	1.57803	1.05202	0.526012	0.526012	0.526012	0.526012	0.526012	-6.66134e-16	-6.66134e-16	-6.66134e-16	-6.66134e-16	-6.66134e-16	0.526012	1.05202	1.05202	1.05202	1.05202	1.57803	1.57803	2.10405	1.57803	1.05202	1.05202	1.57803	1.57803	1.05202	1.05202	1.05202	1.05202	1.57803	2.63006	2.63006	2.63006	2.63006	2.63006
chr17-164	0	2.10405	2.10405	2.10405	2.10405	2.10405	2.63006	2.10405	2.10405	1.05202	0.526012	0.526012	0.526012	1.05202	0.526012	0.526012	1.05202	1.57803	1.57803	1.57803	1.57803	1.05202	1.05202	1.05202	0.526012	-2.22045e-16	-2.22045e-16	-2.22045e-16	-2.22045e-16	0.526012	0.526012	0.526012	1.05202	1.05202	1.05202	1.05202	1.05202	0.526012	0.526012	0.526012	0.526012	1.05202	1.57803	1.57803	1.57803	1.57803	1.57803	1.57803	1.05202
chr4-608	0	0	0	0	0	0	0	0.526012	0.526012	0.526012	0.526012	0.526012	0.526012	0.526012	1.05202	0.526012	1.05202	1.05202	1.05202	1.05202	1.05202	1.05202	0.526012	0.526012	0	0	0	0	0	0	0	0	0	0	0	0	0	0	0	0.526012	0.526012	0.526012	0.526012	0.526012	0.526012	0.526012	0.526012	0	0
chr13-450	0	0	0	-2.22045e-16	0.526012	0.526012	0.526012	0.526012	0.526012	0.526012	0.526012	-2.22045e-16	-2.22045e-16	-2.22045e-16	-2.22045e-16	-2.22045e-16	-2.22045e-16	-2.22045e-16	-2.22045e-16	-2.22045e-16	-2.22045e-16	-2.22045e-16	-2.22045e-16	0.526012	0.526012	0.526012	0.526012	0.526012	0.526012	0.526012	0.526012	-2.22045e-16	-2.22045e-16	-2.22045e-16	-2.22045e-16	-2.22045e-16	0.526012	0.526012	0.526012	0.526012	0.526012	1.05202	1.05202	1.05202	0.526012	0.526012	0.526012	0.526012	0.526012
chr11-208	0	0	0	0	0	0	0	0	0.526012	1.05202	1.05202	1.05202	1.05202	1.05202	1.05202	1.05202	0.526012	0	0	0	0	0	0	0.526012	0.526012	0.526012	0.526012	0.526012	0.526012	0.526012	0.526012	0	0	0	0	0	0	0	0.526012	0.526012	0.526012	1.05202	1.05202	1.05202	1.05202	1.57803	1.57803	2.10405	2.10405
chr3-8	0	0	0	0	0	0	0	0	0	0	0	0	0	0	0	0.526012	0.526012	0.526012	1.05202	1.05202	1.05202	1.05202	1.05202	0.526012	0.526012	0.526012	0	0	0	1.57803	1.57803	1.57803	1.57803	1.57803	2.10405	2.10405	2.10405	1.57803	2.63006	3.15607	3.15607	4.20809	4.7341	4.7341	4.7341	3.68208	2.10405	2.10405	2.10405
chr11-801	0	0	0	0	0	0	0	0	0	0.526012	0.526012	0.526012	0.526012	0.526012	0.526012	0.526012	0.526012	0	0.526012	0.526012	0.526012	0.526012	0.526012	0.526012	0.526012	0.526012	0	0	0	0	0	1.05202	1.05202	1.05202	1.57803	1.57803	1.57803	3.15607	5.26012	4.7341	4.7341	6.31214	6.31214	6.83815	7.89017	6.83815	4.7341	4.20809	3.68208
chr1-208	0	0	0.526012	0.526012	1.05202	1.05202	1.05202	1.57803	1.57803	1.57803	1.05202	1.05202	0.526012	0.526012	0.526012	-2.22045e-16	0.526012	0.526012	0.526012	0.526012	0.526012	0.526012	0.526012	0.526012	-2.22045e-16	-2.22045e-16	-2.22045e-16	-2.22045e-16	-2.22045e-16	-2.22045e-16	-2.22045e-16	-2.22045e-16	-2.22045e-16	0.526012	1.05202	1.05202	1.05202	1.05202	1.57803	1.57803	1.57803	1.05202	0.526012	0.526012	0.526012	0.526012	0.526012	1.05202	2.10405
chr12-350	1.05202	1.05202	1.05202	1.05202	1.57803	1.57803	1.57803	1.57803	1.57803	2.10405	2.63006	2.10405	1.57803	1.57803	2.10405	2.63006	2.10405	1.57803	1.05202	1.05202	1.05202	1.05202	0.526012	-2.22045e-16	0.526012	0.526012	0.526012	0.526012	0.526012	0.526012	1.05202	1.05202	1.05202	1.05202	1.57803	1.57803	1.57803	2.10405	1.57803	2.63006	2.10405	2.10405	1.57803	1.57803	1.57803	1.05202	0.526012	-2.22045e-16	-2.22045e-16
chr6-109	0	1.05202	1.57803	1.05202	1.05202	1.05202	1.57803	1.57803	1.57803	1.05202	1.05202	1.57803	1.57803	3.15607	3.15607	3.15607	3.15607	3.15607	3.15607	3.68208	4.20809	3.15607	3.15607	3.15607	3.15607	3.68208	3.68208	2.63006	2.10405	2.10405	1.57803	2.10405	2.10405	3.15607	2.63006	2.63006	2.63006	2.10405	2.10405	1.57803	1.57803	0.526012	0.526012	0.526012	0.526012	0.526012	0.526012	0.526012	0.526012
chr13-655	0	0	0	0	0	0	0	0	0	0	0	0	0	0	0	0	0	0	0	0	0	0	0.526012	0.526012	0.526012	0.526012	0.526012	0.526012	0.526012	0.526012	0	0.526012	0.526012	0.526012	1.05202	2.63006	2.63006	2.63006	2.63006	2.10405	2.10405	2.10405	1.05202	0	0	0	0	0	0
chr18-425	0.526012	0.526012	0.526012	0.526012	0.526012	0.526012	0	0	0	0	0	0	0	0.526012	0.526012	0.526012	0.526012	0.526012	0.526012	0.526012	0.526012	0	0	0	0.526012	0.526012	0.526012	0.526012	0.526012	0.526012	0.526012	0.526012	0	0	0	0	0	0	0.526012	1.57803	1.57803	1.57803	1.57803	1.57803	1.57803	1.57803	1.57803	0.526012	0.526012
chr9-190	0	0	0	0	0	0	0	0	0	0	0	0	0	0	0.526012	0.526012	0.526012	0.526012	1.05202	2.10405	2.63006	2.63006	2.10405	2.10405	2.10405	1.57803	1.05202	0.526012	-2.22045e-16	-2.22045e-16	-2.22045e-16	-2.22045e-16	0.526012	0.526012	0.526012	0.526012	0.526012	0.526012	0.526012	0.526012	-2.22045e-16	-2.22045e-16	-2.22045e-16	0.526012	1.05202	1.57803	2.10405	2.10405	2.10405
chr13-168	0.526012	1.05202	1.05202	1.05202	1.05202	1.05202	1.57803	1.57803	1.05202	0.526012	0.526012	0.526012	0.526012	0.526012	0.526012	0.526012	0.526012	1.57803	1.57803	2.10405	4.20809	4.20809	4.20809	4.20809	4.20809	4.7341	5.78613	6.31214	4.20809	4.20809	4.20809	4.7341	4.7341	3.68208	3.15607	3.15607	3.68208	3.68208	3.15607	3.68208	4.20809	4.7341	4.7341	4.20809	4.20809	4.7341	5.26012	5.78613	5.26012
chr2-321	0	0	0	0	0	0	0	0	0	0	0	0	0	0	0.526012	0.526012	0.526012	0.526012	0.526012	0.526012	0.526012	0.526012	0	0.526012	0.526012	0.526012	1.05202	1.05202	1.05202	1.05202	1.05202	0.526012	0.526012	0.526012	0	0	0	0	0	0	0	0	0	0	0.526012	0.526012	0.526012	0.526012	0.526012
chr2-413	0.526012	0.526012	0.526012	1.05202	1.05202	1.05202	1.05202	1.05202	1.05202	1.05202	1.05202	0.526012	0.526012	0.526012	0.526012	0.526012	0.526012	0.526012	0.526012	1.05202	1.57803	1.57803	2.10405	2.10405	1.57803	1.57803	2.10405	1.57803	1.05202	1.05202	0.526012	0.526012	0.526012	0.526012	-2.22045e-16	0.526012	1.57803	1.57803	1.57803	2.63006	3.15607	3.68208	3.68208	4.7341	4.20809	4.20809	5.26012	4.20809	3.68208
chr2-227	0	0	0	0	0	0	0	0.526012	0.526012	0.526012	0.526012	0.526012	0.526012	0.526012	1.05202	0.526012	0.526012	1.05202	2.10405	2.10405	2.10405	2.63006	2.10405	2.63006	2.63006	2.10405	1.57803	1.57803	1.57803	1.05202	1.05202	0.526012	0.526012	0.526012	1.05202	1.57803	1.57803	2.10405	2.63006	2.63006	3.15607	3.68208	3.68208	5.26012	5.78613	7.36416	6.83815	6.83815	9.46821
chr19-381	0	0	0	0	0	0	0	0	0.526012	0.526012	0.526012	0.526012	0.526012	0.526012	0.526012	0.526012	0	0	0	0	0	0	0	0.526012	0.526012	0.526012	0.526012	0.526012	1.05202	1.05202	1.05202	0.526012	0.526012	1.05202	1.05202	1.05202	0.526012	0.526012	1.05202	1.05202	1.05202	0.526012	0.526012	0.526012	0.526012	0.526012	0.526012	0.526012	0.526012
chr13-756	1.57803	1.57803	2.10405	2.10405	1.57803	1.57803	1.57803	1.57803	1.05202	1.05202	0.526012	0.526012	0.526012	1.05202	0.526012	0.526012	0.526012	0.526012	1.05202	1.05202	1.57803	1.05202	1.05202	1.05202	1.05202	1.05202	0.526012	0.526012	-2.22045e-16	-2.22045e-16	-2.22045e-16	-2.22045e-16	-2.22045e-16	-2.22045e-16	-2.22045e-16	-2.22045e-16	-2.22045e-16	-2.22045e-16	-2.22045e-16	1.05202	1.05202	1.05202	1.05202	1.05202	1.05202	1.05202	1.05202	-2.22045e-16	-2.22045e-16
chr1-298	0	0	0.526012	0.526012	0.526012	0.526012	0.526012	0.526012	0.526012	0	0	0	0	0	0	0	1.05202	1.05202	2.10405	2.63006	2.63006	2.63006	2.63006	2.63006	1.57803	1.57803	0.526012	1.11022e-16	1.11022e-16	1.11022e-16	1.11022e-16	1.11022e-16	1.11022e-16	1.11022e-16	1.11022e-16	1.11022e-16	1.11022e-16	1.11022e-16	0.526012	1.57803	2.10405	2.10405	2.63006	3.15607	4.20809	5.26012	4.7341	4.20809	4.7341
chr12-540	0.526012	0.526012	0.526012	0.526012	0.526012	1.05202	1.05202	1.05202	0.526012	0.526012	0.526012	0.526012	0.526012	0	0	0	0	0	0	0	0	0	0	0.526012	0.526012	0.526012	0.526012	0.526012	1.05202	1.05202	1.05202	0.526012	1.57803	3.68208	4.20809	4.7341	5.26012	6.31214	6.31214	7.36416	7.36416	5.26012	4.7341	4.20809	2.10405	2.10405	1.57803	1.05202	6.66134e-16
chr2-524	0	0	0	0	0.526012	0.526012	0.526012	0	0	1.05202	1.05202	1.05202	1.57803	1.57803	1.57803	1.57803	1.05202	0.526012	0.526012	0.526012	-2.22045e-16	-2.22045e-16	-2.22045e-16	-2.22045e-16	-2.22045e-16	-2.22045e-16	0.526012	0.526012	0.526012	1.05202	1.57803	1.57803	1.57803	1.57803	1.05202	1.57803	1.57803	1.05202	1.05202	1.05202	1.05202	1.05202	1.05202	0.526012	0.526012	1.05202	0.526012	0.526012	0.526012
chr3-314	2.63006	2.63006	2.63006	2.10405	2.10405	1.05202	1.05202	1.05202	1.05202	1.05202	0.526012	0.526012	1.05202	1.05202	1.05202	1.05202	1.05202	1.05202	1.57803	2.10405	1.57803	1.57803	1.57803	1.05202	1.05202	1.05202	0.526012	0.526012	0.526012	0.526012	0.526012	1.57803	1.57803	1.57803	1.57803	1.05202	1.05202	1.57803	1.57803	1.05202	1.05202	1.05202	1.05202	1.05202	1.05202	0.526012	0.526012	-1.55431e-15	-1.55431e-15
chr13-198	4.7341	4.7341	3.68208	3.15607	3.68208	3.68208	3.15607	2.63006	2.10405	1.57803	1.57803	2.10405	1.57803	1.57803	1.57803	2.10405	2.10405	2.10405	2.63006	2.10405	2.10405	2.63006	2.63006	2.10405	2.10405	1.57803	1.57803	3.15607	4.20809	4.20809	3.68208	5.26012	6.31214	9.46821	11.0462	11.0462	12.0983	14.7283	16.8324	16.8324	16.3064	13.6763	13.1503	12.0983	10.5202	8.9422	6.31214	5.26012	4.20809
chr8-551	0	2.10405	2.10405	1.57803	1.05202	0.526012	0.526012	-2.22045e-16	0.526012	0.526012	0.526012	0.526012	0.526012	0.526012	0.526012	0.526012	-2.22045e-16	0.526012	0.526012	1.05202	1.05202	1.57803	2.10405	2.10405	2.10405	2.10405	2.10405	1.57803	1.57803	1.05202	0.526012	0.526012	1.05202	1.05202	1.05202	1.05202	1.57803	1.57803	1.57803	1.05202	1.05202	0.526012	0.526012	0.526012	-2.22045e-16	0.526012	1.05202	1.05202	1.57803
chr6-164	0	0	0	0	0	0	0	0	0	0.526012	0.526012	0.526012	0.526012	0.526012	0.526012	1.05202	1.05202	0.526012	0.526012	0.526012	0.526012	0.526012	0.526012	0	0	0.526012	0.526012	1.05202	1.05202	1.05202	1.05202	1.05202	1.05202	0.526012	1.05202	0.526012	0.526012	1.05202	1.05202	1.05202	1.05202	1.05202	1.05202	2.10405	2.10405	2.10405	2.10405	2.63006	2.63006
chr1-314	0	2.10405	1.57803	1.57803	1.57803	1.57803	1.05202	1.05202	1.05202	-6.66134e-16	-6.66134e-16	-6.66134e-16	-6.66134e-16	-6.66134e-16	-6.66134e-16	-6.66134e-16	0.526012	0.526012	1.05202	1.05202	1.05202	1.05202	1.05202	1.57803	1.05202	1.05202	0.526012	0.526012	0.526012	0.526012	0.526012	-6.66134e-16	0.526012	0.526012	1.05202	1.57803	1.57803	1.57803	1.57803	1.57803	1.05202	1.05202	0.526012	-6.66134e-16	-6.66134e-16	-6.66134e-16	0.526012	0.526012	0.526012
chr8-332	0	0	0	0	0	0	1.05202	1.57803	1.57803	1.57803	1.57803	1.57803	1.57803	1.57803	0.526012	-1.11022e-16	-1.11022e-16	-1.11022e-16	-1.11022e-16	-1.11022e-16	-1.11022e-16	-1.11022e-16	-1.11022e-16	-1.11022e-16	0.526012	0.526012	0.526012	0.526012	1.05202	1.05202	1.05202	1.05202	0.526012	0.526012	0.526012	0.526012	-2.22045e-16	-2.22045e-16	-2.22045e-16	-2.22045e-16	-2.22045e-16	-2.22045e-16	0.526012	0.526012	0.526012	0.526012	0.526012	0.526012	1.05202
chr4-190	0	0	0	0	0	1.05202	1.57803	2.10405	2.10405	2.63006	2.63006	2.63006	2.63006	1.57803	1.05202	0.526012	1.05202	0.526012	0.526012	0.526012	1.05202	1.05202	1.57803	1.57803	1.57803	1.57803	1.57803	1.57803	1.05202	1.05202	0.526012	1.05202	1.05202	1.57803	1.57803	1.57803	1.57803	1.57803	1.57803	1.05202	0.526012	2.22045e-16	0.526012	0.526012	0.526012	0.526012	1.05202	1.05202	1.05202
chr11-424	1.57803	1.57803	1.57803	1.57803	2.63006	2.63006	3.15607	2.63006	1.57803	1.57803	1.57803	1.05202	1.05202	1.05202	0.526012	1.05202	1.05202	1.57803	1.57803	2.10405	1.57803	1.57803	1.57803	1.57803	1.57803	1.57803	1.57803	1.05202	1.57803	1.57803	2.10405	1.57803	1.05202	1.05202	1.05202	1.05202	0.526012	0.526012	2.22045e-16	2.22045e-16	0.526012	0.526012	0.526012	0.526012	0.526012	0.526012	1.05202	1.05202	0.526012
chr16-223	0	0	0	1.57803	1.57803	0.526012	0.526012	-1.11022e-16	-1.11022e-16	-1.11022e-16	-1.11022e-16	-1.11022e-16	-1.11022e-16	-1.11022e-16	-1.11022e-16	-1.11022e-16	0.526012	0.526012	0.526012	1.05202	1.05202	1.05202	1.05202	1.05202	0.526012	0.526012	-2.22045e-16	0.526012	0.526012	0.526012	0.526012	0.526012	0.526012	0.526012	0.526012	-2.22045e-16	0.526012	0.526012	0.526012	1.05202	1.05202	1.05202	1.57803	1.57803	2.10405	2.10405	2.10405	1.57803	2.63006
chr17-244	1.05202	1.05202	1.57803	2.10405	2.10405	2.63006	2.63006	2.10405	1.57803	1.57803	1.05202	0.526012	0.526012	-2.22045e-16	-2.22045e-16	-2.22045e-16	-2.22045e-16	-2.22045e-16	-2.22045e-16	-2.22045e-16	-2.22045e-16	-2.22045e-16	-2.22045e-16	0.526012	0.526012	0.526012	0.526012	1.05202	1.05202	2.10405	2.10405	1.57803	1.57803	2.10405	2.10405	1.57803	1.57803	1.05202	1.05202	1.05202	1.05202	1.05202	1.57803	1.57803	1.57803	1.05202	1.05202	1.05202	0.526012
chr11-351	0	0	0	0	0.526012	0.526012	0.526012	0.526012	0.526012	0.526012	0.526012	0.526012	0	0	0	0	0	0.526012	1.05202	1.05202	1.57803	2.10405	2.10405	2.63006	2.63006	3.68208	3.15607	2.63006	3.15607	3.15607	3.15607	3.68208	4.20809	2.63006	3.15607	3.68208	3.15607	3.15607	3.15607	2.63006	2.10405	2.10405	1.57803	1.57803	2.10405	1.57803	1.57803	1.05202	1.05202
chr6-28	1.57803	1.57803	1.57803	1.57803	1.57803	1.57803	1.57803	1.57803	1.05202	1.05202	1.05202	0.526012	0.526012	-2.22045e-16	-2.22045e-16	-2.22045e-16	-2.22045e-16	-2.22045e-16	-2.22045e-16	-2.22045e-16	-2.22045e-16	-2.22045e-16	-2.22045e-16	-2.22045e-16	-2.22045e-16	-2.22045e-16	-2.22045e-16	-2.22045e-16	-2.22045e-16	-2.22045e-16	-2.22045e-16	-2.22045e-16	0.526012	0.526012	0.526012	0.526012	1.05202	1.57803	1.57803	1.57803	1.05202	1.05202	1.05202	1.05202	1.05202	0.526012	0.526012	0.526012	0.526012
chr14-212	0	0	0	0	0	0	0.526012	0.526012	0.526012	0.526012	0.526012	0.526012	0.526012	0.526012	0	0.526012	0.526012	0.526012	1.05202	1.05202	1.05202	1.05202	1.05202	0.526012	0.526012	0.526012	0	0	0	0	1.05202	1.57803	1.57803	1.57803	1.57803	1.57803	2.10405	2.10405	1.05202	0.526012	0.526012	0.526012	0.526012	0.526012	0	0	0	0	0
chr2-122	0	0	0	0	0	0	0	0	0	0	0	0	0	0	0	0	0	0	0	0	0.526012	0.526012	0.526012	1.05202	1.05202	1.05202	1.05202	1.05202	0.526012	0.526012	0.526012	0	0	0	0	0	0	0	0	0	0	0	0	0	0	0	0	0.526012	0.526012
chr7-769	0	0.526012	1.05202	1.05202	0.526012	1.05202	1.57803	2.10405	2.10405	2.10405	1.57803	1.57803	1.57803	1.05202	0.526012	-2.22045e-16	-2.22045e-16	-2.22045e-16	-2.22045e-16	-2.22045e-16	-2.22045e-16	-2.22045e-16	-2.22045e-16	-2.22045e-16	-2.22045e-16	-2.22045e-16	-2.22045e-16	-2.22045e-16	-2.22045e-16	-2.22045e-16	-2.22045e-16	0.526012	0.526012	0.526012	1.57803	1.57803	3.15607	3.68208	5.78613	8.41618	9.46821	11.0462	11.5723	12.0983	14.2023	16.3064	15.2543	13.6763	12.6243
chr1-805	2.10405	2.63006	2.63006	3.15607	3.68208	4.20809	4.20809	4.7341	4.7341	4.7341	4.7341	4.20809	3.15607	1.57803	1.57803	1.57803	1.57803	1.05202	1.05202	1.05202	1.05202	1.05202	1.57803	0.526012	1.57803	2.10405	2.10405	2.10405	2.10405	2.10405	1.57803	1.57803	1.05202	0.526012	0.526012	0.526012	0.526012	0.526012	0.526012	0.526012	-2.22045e-16	0.526012	0.526012	0.526012	0.526012	0.526012	1.05202	1.05202	1.57803
chr4-429	0	0.526012	0.526012	0.526012	0.526012	0.526012	0.526012	0.526012	0.526012	0	0	0	0	0	0	0	0	0	0	0	0	0	0	0	0	0	0	0	0	0	0	0	0	0.526012	0.526012	0.526012	0.526012	0.526012	1.05202	1.05202	0.526012	0.526012	0.526012	0.526012	0.526012	0.526012	0	0	0
chr6-948	1.57803	1.57803	2.10405	1.05202	1.57803	1.57803	1.57803	1.57803	1.57803	1.57803	1.05202	1.05202	0.526012	1.05202	1.57803	1.57803	2.10405	2.10405	2.10405	2.10405	2.10405	1.57803	1.05202	0.526012	1.05202	0.526012	0.526012	0.526012	0.526012	0.526012	1.05202	1.05202	1.05202	1.05202	1.05202	1.57803	1.57803	1.57803	1.05202	1.05202	0.526012	0.526012	0.526012	-2.22045e-16	1.05202	1.05202	1.05202	1.05202	1.05202
chr10-84	0	0	0	0.526012	0.526012	1.05202	1.57803	1.57803	1.57803	1.57803	1.57803	1.57803	1.57803	1.05202	-2.22045e-16	0.526012	0.526012	1.05202	1.05202	1.05202	1.05202	1.05202	1.05202	1.05202	1.05202	1.05202	1.05202	1.05202	1.05202	1.05202	1.05202	0.526012	0.526012	0.526012	0.526012	0.526012	0.526012	0.526012	0.526012	0.526012	0.526012	-2.22045e-16	-2.22045e-16	-2.22045e-16	-2.22045e-16	-2.22045e-16	-2.22045e-16	-2.22045e-16	-2.22045e-16
chr1-319	0	0	0	0	1.05202	1.05202	1.05202	0.526012	0.526012	0.526012	0.526012	1.05202	0.526012	0.526012	0.526012	0.526012	0.526012	1.05202	1.05202	0.526012	0.526012	1.05202	1.05202	1.05202	1.05202	0.526012	0.526012	0.526012	0.526012	0.526012	0.526012	0.526012	0.526012	1.05202	1.05202	1.05202	1.57803	1.05202	1.05202	1.57803	1.57803	1.05202	2.10405	2.10405	1.57803	1.57803	1.05202	1.05202	1.05202
chr16-26	0	0	4.20809	4.20809	4.7341	3.68208	3.68208	4.7341	4.7341	4.20809	3.68208	3.68208	4.20809	5.26012	4.7341	4.7341	5.26012	5.26012	5.26012	4.7341	3.68208	2.63006	2.10405	0.526012	0.526012	0.526012	0.526012	1.05202	1.57803	1.57803	2.10405	2.10405	1.57803	1.57803	1.57803	1.05202	0.526012	1.05202	1.05202	2.63006	4.20809	4.7341	6.31214	7.89017	11.5723	12.6243	17.3584	20.5145	25.7746
chr1-30	0	0	0	0	0	0	0	0	0	0	0	0	0	0	0	0	0	0	0	0	0	0	0	0.526012	0.526012	1.57803	1.57803	1.57803	1.57803	1.57803	2.10405	1.57803	1.57803	0.526012	0.526012	1.05202	1.05202	1.05202	0.526012	1.57803	2.10405	2.10405	2.10405	1.57803	1.57803	1.57803	1.57803	0.526012	-1.11022e-16
chr3-828	0	0	0	0	0	0	0	0	0	0	0	0	0	0	0	0	0	0	0	0	0	0	0	0	0	0	0.526012	1.05202	1.05202	1.05202	1.05202	1.05202	1.05202	1.05202	0.526012	0	0.526012	0.526012	0.526012	1.05202	1.05202	1.05202	1.05202	1.05202	0.526012	0.526012	0	0	0
chr6-56	0	0	0	0	0.526012	0.526012	1.05202	1.05202	1.05202	1.57803	1.57803	2.10405	2.10405	2.10405	1.57803	1.57803	2.10405	1.57803	1.57803	0.526012	0.526012	0.526012	0.526012	0.526012	-1.11022e-16	-1.11022e-16	-1.11022e-16	-1.11022e-16	-1.11022e-16	-1.11022e-16	-1.11022e-16	-1.11022e-16	-1.11022e-16	-1.11022e-16	-1.11022e-16	-1.11022e-16	-1.11022e-16	0.526012	0.526012	0.526012	0.526012	0.526012	0.526012	0.526012	1.05202	1.05202	1.05202	1.05202	1.05202
chr16-266	0	0.526012	1.57803	1.57803	2.10405	2.10405	2.63006	2.63006	2.63006	2.10405	1.05202	1.05202	0.526012	0.526012	0	0	0	0.526012	0.526012	0.526012	0.526012	0.526012	0.526012	0.526012	1.05202	0.526012	0.526012	0.526012	0.526012	1.05202	1.05202	1.05202	0.526012	0.526012	0.526012	0.526012	0.526012	1.05202	1.57803	1.57803	2.10405	2.10405	2.10405	2.10405	2.10405	1.05202	1.05202	1.57803	1.57803
chr10-25	0	1.57803	1.57803	2.10405	2.10405	2.10405	1.57803	1.57803	1.57803	0.526012	1.05202	1.57803	1.57803	2.10405	2.10405	2.10405	2.10405	2.10405	1.57803	1.05202	1.05202	0.526012	1.05202	1.05202	1.05202	1.57803	2.10405	1.57803	1.57803	2.10405	1.57803	1.57803	2.10405	2.10405	2.10405	2.10405	2.10405	1.57803	1.57803	1.57803	1.05202	0.526012	-2.22045e-16	0.526012	0.526012	0.526012	0.526012	0.526012	0.526012
chrX-3	0	0	0	0	0	0	0	0	0	0	0	0	0.526012	0.526012	0.526012	0.526012	0.526012	0.526012	0.526012	0.526012	0	0	0	0	0	0	0	0	0	0	0	0	0	0	0	0	0	0	0	0	0	0	0	0	0	0	0	0	0
chr2-256	0	1.05202	2.63006	4.7341	4.7341	5.26012	5.78613	5.78613	5.78613	5.78613	5.78613	4.7341	5.26012	5.78613	5.26012	5.78613	5.26012	5.26012	4.7341	3.68208	2.63006	2.10405	1.57803	2.10405	2.10405	2.10405	1.05202	1.57803	3.68208	5.78613	6.83815	7.36416	7.36416	9.46821	14.2023	15.7803	17.3584	17.8844	21.0405	23.6705	28.4046	29.4566	28.4046	26.8266	23.6705	21.0405	16.3064	12.6243	9.46821
chr11-790	0	0	0	0	0	0	0	0	0.526012	1.05202	1.57803	1.57803	1.57803	1.57803	1.57803	1.57803	1.05202	0.526012	-2.22045e-16	-2.22045e-16	-2.22045e-16	-2.22045e-16	-2.22045e-16	0.526012	0.526012	0.526012	0.526012	0.526012	0.526012	0.526012	1.05202	1.05202	1.57803	1.57803	2.10405	2.10405	2.10405	3.68208	5.26012	6.31214	7.36416	7.36416	8.41618	8.41618	8.41618	6.83815	5.26012	4.20809	2.63006
chr2-585	0	1.05202	1.05202	1.05202	1.57803	1.57803	2.10405	2.63006	3.15607	2.63006	2.63006	2.63006	1.57803	1.57803	2.10405	1.57803	1.05202	1.05202	1.05202	1.05202	1.05202	1.05202	-2.22045e-16	1.05202	1.57803	1.57803	1.57803	1.57803	1.57803	1.57803	2.10405	1.05202	0.526012	0.526012	0.526012	0.526012	0.526012	1.05202	0.526012	0.526012	0.526012	0.526012	1.05202	1.05202	1.05202	0.526012	2.10405	3.15607	3.68208
chr1-108	0	0	0	0	1.05202	0.526012	-2.22045e-16	0.526012	0.526012	0.526012	0.526012	0.526012	0.526012	0.526012	0.526012	-2.22045e-16	-2.22045e-16	-2.22045e-16	0.526012	0.526012	0.526012	0.526012	0.526012	0.526012	0.526012	1.05202	0.526012	0.526012	0.526012	0.526012	1.05202	1.05202	1.05202	0.526012	0.526012	1.05202	1.05202	1.05202	1.05202	1.57803	1.57803	1.57803	1.57803	2.63006	5.78613	14.2023	19.9884	25.2486	29.4566
chr4-939	5.78613	5.26012	3.68208	2.10405	1.57803	1.57803	1.05202	1.05202	2.10405	2.63006	2.63006	2.63006	3.15607	3.15607	3.15607	3.15607	2.10405	1.57803	2.10405	2.10405	2.10405	1.57803	1.57803	1.57803	1.57803	1.05202	0.526012	0.526012	2.22045e-16	2.22045e-16	0.526012	0.526012	0.526012	0.526012	0.526012	0.526012	0.526012	0.526012	2.22045e-16	2.22045e-16	2.22045e-16	2.22045e-16	2.22045e-16	2.22045e-16	2.22045e-16	0.526012	1.57803	1.57803	1.57803
chr2-208	1.05202	1.05202	1.05202	1.05202	1.05202	1.05202	1.05202	0.526012	0.526012	1.05202	1.05202	1.05202	1.05202	1.05202	1.05202	1.05202	0.526012	0.526012	0.526012	1.05202	1.05202	1.05202	2.10405	2.63006	2.63006	2.63006	2.63006	2.10405	2.10405	2.10405	1.05202	0.526012	1.05202	0.526012	0.526012	1.05202	2.63006	2.63006	2.63006	3.15607	3.15607	3.68208	3.68208	5.26012	4.7341	4.7341	5.78613	5.78613	5.78613
chr10-744	0	1.57803	1.57803	1.57803	1.57803	1.05202	1.05202	1.05202	1.05202	0.526012	0.526012	-2.22045e-16	-2.22045e-16	1.57803	1.57803	1.57803	1.57803	1.57803	1.57803	1.57803	1.57803	-2.22045e-16	-2.22045e-16	-2.22045e-16	-2.22045e-16	-2.22045e-16	-2.22045e-16	-2.22045e-16	-2.22045e-16	-2.22045e-16	-2.22045e-16	0.526012	0.526012	0.526012	1.05202	1.05202	1.57803	2.10405	2.10405	2.63006	3.68208	3.68208	4.7341	4.20809	4.20809	3.68208	4.20809	3.15607	2.10405
chr15-382	0.526012	0.526012	1.05202	1.57803	1.57803	2.10405	2.10405	2.10405	3.15607	3.68208	3.15607	2.63006	4.20809	4.7341	6.31214	6.31214	7.36416	8.9422	8.9422	11.0462	12.0983	12.0983	10.5202	11.0462	8.41618	7.36416	6.83815	5.26012	3.15607	2.10405	2.10405	2.10405	2.10405	2.10405	2.10405	1.57803	1.57803	1.57803	1.57803	1.05202	1.05202	1.05202	1.05202	1.05202	1.05202	2.10405	2.63006	3.15607	3.15607
chr9-526	1.05202	1.57803	1.57803	1.57803	1.57803	1.57803	1.57803	1.57803	0.526012	-1.11022e-16	-1.11022e-16	-1.11022e-16	-1.11022e-16	-1.11022e-16	-1.11022e-16	-1.11022e-16	-1.11022e-16	-1.11022e-16	-1.11022e-16	-1.11022e-16	-1.11022e-16	-1.11022e-16	-1.11022e-16	-1.11022e-16	-1.11022e-16	-1.11022e-16	-1.11022e-16	-1.11022e-16	-1.11022e-16	-1.11022e-16	-1.11022e-16	-1.11022e-16	-1.11022e-16	-1.11022e-16	-1.11022e-16	-1.11022e-16	-1.11022e-16	-1.11022e-16	-1.11022e-16	-1.11022e-16	-1.11022e-16	-1.11022e-16	-1.11022e-16	-1.11022e-16	0.526012	0.526012	0.526012	0.526012	0.526012
chr8-650	4.20809	4.7341	4.20809	3.68208	2.10405	2.10405	2.10405	2.10405	2.10405	1.57803	1.05202	0.526012	0.526012	2.10405	2.10405	2.63006	2.63006	3.15607	3.15607	4.7341	5.26012	4.20809	3.68208	3.15607	3.15607	2.63006	2.63006	1.05202	0.526012	6.66134e-16	1.05202	1.05202	1.05202	1.57803	1.57803	1.57803	1.57803	1.57803	0.526012	0.526012	0.526012	7.77156e-16	7.77156e-16	1.05202	1.05202	1.05202	1.05202	1.05202	1.05202
chr11-248	4.20809	4.20809	4.20809	4.7341	5.26012	5.26012	4.20809	3.15607	5.26012	5.78613	7.89017	9.46821	9.99422	10.5202	11.0462	10.5202	8.41618	7.36416	6.31214	3.68208	3.68208	3.68208	3.15607	3.15607	3.15607	4.7341	4.20809	4.7341	4.7341	4.20809	4.20809	4.20809	4.20809	2.63006	3.15607	3.15607	3.68208	3.68208	3.15607	2.10405	2.10405	2.10405	1.57803	1.05202	-2.44249e-15	-2.44249e-15	-2.44249e-15	-2.44249e-15	-2.44249e-15
chr10-108	0	0	0	0	0	0	0	0	0	0	0	0	0	0	0	0.526012	0.526012	0.526012	0.526012	0.526012	0.526012	0.526012	0.526012	0	0	0	0	0	0	0	0	0	0.526012	0.526012	0.526012	0.526012	0.526012	1.05202	1.05202	1.05202	0.526012	1.05202	1.05202	1.57803	1.57803	1.05202	1.05202	1.05202	1.05202
chr1-225	0.526012	0.526012	0.526012	1.05202	1.05202	0.526012	1.05202	1.05202	1.57803	2.10405	2.63006	2.10405	2.10405	2.10405	1.57803	1.57803	1.57803	1.05202	0.526012	0.526012	1.05202	1.57803	2.63006	6.31214	6.83815	8.41618	9.46821	9.46821	8.9422	8.9422	7.36416	4.20809	3.68208	2.10405	1.57803	1.57803	1.57803	1.57803	1.57803	1.57803	1.57803	2.10405	1.57803	1.57803	1.57803	1.05202	1.05202	1.05202	-1.11022e-15
chr13-141	0	0	0.526012	0.526012	0.526012	0.526012	0.526012	0.526012	0.526012	0	0	0	0	0	0	0	0	0	0	0	0	0.526012	0.526012	0.526012	0.526012	0.526012	0.526012	0.526012	0.526012	0	0	0	0	0	0	0	0	0	0	0	0	0	0	0	0	0	0.526012	0.526012	1.57803
chr2-1114	0	0	0.526012	0.526012	1.05202	2.10405	2.10405	1.57803	1.57803	2.63006	2.63006	2.63006	2.10405	1.05202	1.57803	2.10405	2.10405	1.05202	1.05202	1.05202	1.05202	1.05202	0.526012	0	0.526012	1.05202	1.57803	3.15607	3.15607	4.20809	4.20809	4.7341	4.20809	3.68208	3.68208	2.63006	2.63006	1.57803	1.57803	1.05202	1.05202	0.526012	0.526012	0.526012	0.526012	1.05202	2.10405	2.10405	2.10405
chr4-479	0	0	0	0	0	0	0	0	0	0	0	0	0	0	0	0.526012	0.526012	0.526012	0.526012	1.05202	1.05202	1.05202	1.05202	0.526012	0.526012	1.05202	1.05202	1.05202	1.05202	1.57803	2.10405	2.10405	2.10405	1.57803	1.05202	1.05202	1.05202	0.526012	0.526012	0.526012	0.526012	0.526012	0.526012	0.526012	0.526012	0.526012	-2.22045e-16	-2.22045e-16	-2.22045e-16
chr9-768	0	0	0	0	0	0	0	0	0	0	0	0	0	0	0	0	0	0	0	0.526012	0.526012	0.526012	0.526012	1.05202	1.05202	1.05202	1.05202	0.526012	0.526012	0.526012	0.526012	0	0	0	0	0	0	0	0	0	0	0.526012	1.05202	1.05202	1.05202	1.05202	1.05202	1.57803	1.57803
chr6-686	0	0	0	0	0	0	0	0	0	0	0	0	0	0	0	0.526012	1.57803	2.10405	2.10405	2.10405	2.10405	2.10405	1.57803	1.05202	0.526012	-2.22045e-16	0.526012	0.526012	1.05202	1.57803	2.10405	2.10405	2.63006	3.15607	2.63006	3.15607	4.20809	3.15607	4.20809	4.20809	4.20809	4.7341	5.78613	5.78613	5.78613	6.83815	6.31214	5.78613	5.78613
chr6-453	1.05202	1.05202	0.526012	0.526012	0.526012	0.526012	0.526012	0.526012	0.526012	0.526012	0.526012	0.526012	0.526012	0.526012	0.526012	0	0	0	0	0	0	0	0	0	0	0	0	0	0	0	0	0	0	0.526012	0.526012	0.526012	2.10405	2.10405	2.63006	3.15607	3.15607	3.15607	3.15607	3.15607	1.57803	2.10405	1.57803	1.05202	1.57803
chr10-433	0	1.05202	0.526012	0.526012	0.526012	-2.22045e-16	-2.22045e-16	-2.22045e-16	1.05202	1.05202	1.05202	1.05202	1.05202	1.57803	1.57803	1.57803	0.526012	0.526012	0.526012	0.526012	0.526012	-1.11022e-16	-1.11022e-16	-1.11022e-16	-1.11022e-16	0.526012	0.526012	1.05202	2.10405	3.15607	3.15607	3.15607	3.68208	3.15607	3.15607	3.15607	2.63006	1.57803	1.57803	1.57803	1.05202	1.05202	1.05202	1.05202	1.57803	2.10405	2.63006	3.15607	3.15607
chr7-45	0	0	0	0	0	0	0	0	0	0	0	0	0	0.526012	0.526012	0.526012	0.526012	0.526012	0.526012	0.526012	0.526012	0	0	0	0.526012	0.526012	0.526012	0.526012	0.526012	0.526012	0.526012	0.526012	0	0.526012	1.05202	1.05202	1.57803	1.57803	1.57803	1.57803	1.57803	1.57803	2.10405	2.10405	2.10405	2.10405	2.63006	2.63006	3.15607
chr2-334	0	0	0	0	0	0.526012	0.526012	0.526012	1.05202	1.05202	1.05202	1.05202	1.05202	0.526012	1.05202	1.05202	0.526012	0.526012	0.526012	0.526012	0.526012	0.526012	0	0	0	0	0	0	0	0	0	0	0	0	0	0	0	0	0	0	0	0	0	0	0	1.05202	1.05202	2.10405	2.10405
chr3-141	0	0	2.63006	2.63006	2.63006	2.10405	1.57803	0.526012	1.05202	1.05202	0.526012	0.526012	0.526012	0.526012	0.526012	0.526012	-6.66134e-16	-6.66134e-16	-6.66134e-16	0.526012	1.05202	1.05202	1.57803	2.10405	3.15607	4.20809	5.78613	5.78613	5.26012	5.26012	4.7341	4.7341	4.7341	3.68208	2.63006	3.15607	4.20809	4.7341	5.26012	5.78613	5.26012	5.78613	4.7341	3.68208	3.15607	2.63006	2.10405	1.05202	2.10405
chr17-412	1.05202	0.526012	0.526012	0.526012	0.526012	0.526012	0.526012	0.526012	0	0	0	0.526012	1.05202	1.57803	1.57803	1.57803	1.57803	1.57803	1.57803	1.05202	0.526012	-2.22045e-16	0.526012	0.526012	0.526012	1.05202	1.57803	1.57803	2.10405	2.63006	2.63006	2.63006	3.15607	2.63006	2.10405	2.10405	1.57803	1.05202	1.05202	0.526012	0.526012	0.526012	0.526012	0.526012	0.526012	-2.22045e-16	-2.22045e-16	-2.22045e-16	-2.22045e-16
chr4-131	2.10405	2.10405	2.63006	2.63006	2.63006	2.63006	3.15607	1.57803	2.10405	2.10405	1.57803	1.05202	1.05202	1.05202	0.526012	0.526012	0.526012	0.526012	0.526012	0.526012	0.526012	0.526012	0.526012	0.526012	2.22045e-16	2.22045e-16	0.526012	0.526012	0.526012	0.526012	1.05202	1.05202	1.05202	1.57803	1.05202	1.05202	1.05202	1.05202	0.526012	1.05202	0.526012	0.526012	1.05202	1.57803	1.57803	1.57803	1.57803	1.05202	1.05202
chr1-21	0	0	2.10405	1.57803	2.10405	1.57803	2.10405	1.57803	1.57803	1.05202	1.05202	1.05202	1.57803	2.10405	1.57803	2.10405	2.10405	2.63006	3.68208	4.20809	4.7341	4.20809	4.20809	4.20809	4.20809	4.20809	4.7341	4.20809	2.63006	3.68208	3.68208	3.15607	3.15607	2.63006	1.05202	1.05202	1.05202	0.526012	1.05202	1.05202	1.57803	1.57803	1.57803	2.10405	3.15607	2.63006	2.10405	2.10405	2.10405
chr4-994	2.10405	2.63006	2.63006	2.10405	1.57803	1.57803	0.526012	0.526012	0.526012	-1.11022e-16	-1.11022e-16	-1.11022e-16	0.526012	0.526012	0.526012	0.526012	0.526012	1.05202	1.05202	1.05202	0.526012	0.526012	0.526012	1.05202	1.05202	0.526012	0.526012	0.526012	0.526012	0.526012	1.05202	0.526012	0.526012	0.526012	1.05202	1.05202	1.57803	2.10405	1.57803	1.57803	1.57803	2.10405	1.57803	1.57803	0.526012	0.526012	0.526012	0.526012	1.05202
chr1-900	0	0.526012	0.526012	0.526012	0.526012	0.526012	0.526012	0.526012	1.05202	1.05202	1.05202	1.05202	1.05202	1.05202	0.526012	0.526012	-2.22045e-16	-2.22045e-16	-2.22045e-16	-2.22045e-16	-2.22045e-16	0.526012	0.526012	0.526012	0.526012	0.526012	0.526012	0.526012	0.526012	-2.22045e-16	0.526012	0.526012	1.05202	1.05202	1.05202	1.57803	1.57803	2.10405	2.10405	2.10405	1.57803	1.57803	1.57803	1.05202	1.57803	0.526012	0.526012	0.526012	0.526012
chr10-794	5.78613	6.31214	8.41618	9.46821	9.99422	11.0462	12.0983	12.0983	11.5723	13.1503	11.5723	9.99422	11.0462	10.5202	9.46821	8.9422	8.9422	7.36416	6.31214	6.31214	5.26012	3.15607	2.63006	1.57803	0.526012	1.05202	0.526012	0.526012	0.526012	1.05202	1.57803	2.10405	2.10405	2.10405	2.10405	2.10405	2.63006	2.10405	1.57803	1.05202	0.526012	0.526012	0.526012	1.05202	1.05202	1.05202	1.05202	1.05202	1.05202
[truncated: 9,427 more rows]
[truncated: 273 more columns]

## Sheet: Fig4A_FOXO
	ZT14unfed	ZT14unfed	ZT14unfed	ZT14unfed	ZT14unfed	ZT14unfed	ZT14unfed	ZT14unfed	ZT14unfed	ZT14unfed	ZT14unfed	ZT14unfed	ZT14unfed	ZT14unfed	ZT14unfed	ZT14unfed	ZT14unfed	ZT14unfed	ZT14unfed	ZT14unfed	ZT14unfed	ZT14unfed	ZT14unfed	ZT14unfed	ZT14unfed	ZT14unfed	ZT14unfed	ZT14unfed	ZT14unfed	ZT14unfed	ZT14unfed	ZT14unfed	ZT14unfed	ZT14unfed	ZT14unfed	ZT14unfed	ZT14unfed	ZT14unfed	ZT14unfed	ZT14unfed	ZT14unfed	ZT14unfed	ZT14unfed	ZT14unfed	ZT14unfed	ZT14unfed	ZT14unfed	ZT14unfed	ZT14unfed
[truncated: 8,547 more rows]
[truncated: 273 more columns]

[truncated: 8 more sheets: Fig4B_FOXO1, Fig4B_GR, Fig4C, Fig4D, Fig4E, Fig4F, Fig4G, Fig4H]
