# Supplementary material for: Insulin signaling and reduced glucocorticoid receptor activity attenuate postprandial gene expression in liver
Source: PLoS Biol. 2018 Dec 10;16(12):e2006249. doi: 10.1371/journal.pbio.2006249 (PMC6301715; doi:10.1371/journal.pbio.2006249)
Supplement: S5 Data — Panels 5A, 5C, 5D, 5E, 5F, 5G, 5H, 5I, 5J, 5K, 5L, 5M, 5N, and 5O. (XLSX) [file pbio.2006249.s016.xlsx]

## Sheet: Fig5A
Treatment	Replicate	Average ng/ml	Average group	SEM
ZT10	1	202.107	202.404	22.3913
ZT10	2	207.309
ZT10	3	257.302
ZT10	4	121.568
ZT10	5	223.734
ZT14 Fed	1	46.8694	66.7217	8.14984
ZT14 Fed	2	77.9204
ZT14 Fed	3	78.9169
ZT14 Fed	4	46.8694
ZT14 Fed	5	83.0322
ZT14 Unfed	1	108.429	240.727	41.1169
ZT14 Unfed	2	141.595
ZT14 Unfed	3	220.909
ZT14 Unfed	4	344.652
ZT14 Unfed	5	340.3
ZT14 Unfed	6	288.479

## Sheet: Fig5C
Treatment	Replicate	Average ng/ml	Average II	SEM
Veh Unfed	1	297.991	381.123	90.4815	Veh unfed
Veh Unfed	2	297.991
Veh Unfed	3	276.374
Veh Unfed	4	652.137
Veh Fed	1	31.5925	36.6854	17.6911	Veh fed
Veh Fed	2	17.5583
Veh Fed	3	9.61256
Veh Fed	4	87.9785
Dex unfed	1	113.651	101.022	12.6811	Dex unfed
Dex unfed	2	92.0449
Dex unfed	3	128.204
Dex unfed	4	70.1876
Dex unfed	5	70.1876
Dex Fed	1	5.03006	14.3075	9.26437	Dex Fed
Dex Fed	2	42.0595
Dex Fed	3	6.30505
Dex Fed	4	3.8356
Dex Fed	5	6.11796

## Sheet: Fig5D
Treatment	Replicate	Average pM	Average group	SEM
Veh Unfed	1	69.4976	74.5597	24.7594
Veh Unfed	2	143.306
Veh Unfed	3	59.7
Veh Unfed	4	25.735
Veh Fed	1	937.172	751.998	135.121
Veh Fed	2	720.319
Veh Fed	3	968.524
Veh Fed	4	381.975
Dex unfed	1	70.8039	92.0973	21.6061
Dex unfed	2	61.6595
Dex unfed	3	77.3356
Dex unfed	4	168.127
Dex unfed	5	82.561
Dex Fed	1	1266.37	1234.5	330.121
Dex Fed	2	634.1
Dex Fed	3	2338.88
Dex Fed	4	869.242
Dex Fed	5	1063.89

## Sheet: Fig5E
primer pair		Avg recovery	SEM
ctrl	Unfed pbs	0.0357949	0.00649856
ctrl	Fed pbs	0.0385232	0.0023388
ctrl	Unfed dex	0.105058	0.0626449
ctrl	Fed dex	0.0420619	0.00298874
GRBS#1	Unfed pbs	3.92289	0.420148
GRBS#1	Fed pbs	0.981324	0.309561
GRBS#1	Unfed dex	2.39937	0.287984
GRBS#1	Fed dex	2.53322	0.172433
GRBS#2	Unfed pbs	3.4452	0.499484
GRBS#2	Fed pbs	0.798725	0.235133
GRBS#2	Unfed dex	1.66948	0.225148
GRBS#2	Fed dex	1.93009	0.330369
GRBS#3	Unfed pbs	1.42362	0.118682
GRBS#3	Fed pbs	0.263854	0.0595084
GRBS#3	Unfed dex	0.976088	0.160666
GRBS#3	Fed dex	1.02644	0.225763
GRBS#4	Unfed pbs	1.04609	0.215825
GRBS#4	Fed pbs	0.452593	0.0874611
GRBS#4	Unfed dex	0.739522	0.0950633
GRBS#4	Fed dex	0.918563	0.171216
GRBS#5	Unfed pbs	2.6797	0.636364
GRBS#5	Fed pbs	0.788733	0.176327
GRBS#5	Unfed dex	1.82036	0.262999
GRBS#5	Fed dex	2.07575	0.375073
GRBS#6	Unfed pbs	3.30485	0.367362
GRBS#6	Fed pbs	0.939993	0.281041
GRBS#6	Unfed dex	2.03905	0.277123
GRBS#6	Fed dex	2.13637	0.17644
GRBS#7	Unfed pbs	0.891929	0.140236
GRBS#7	Fed pbs	0.262684	0.0568146
GRBS#7	Unfed dex	0.613898	0.124644
GRBS#7	Fed dex	0.779565	0.103858

## Sheet: Fig5F
chr	start	end	meanGR_unfed_pbs	meanGR_fed_pbs	meanGR_fed_dex
chr1	133814374	133814554	236.825	123.185	176.585
chr1	21222136	21222316	113.73	56.76	99.165
chr1	39635319	39635499	45.295	17.56	31.245
chr1	173154956	173155136	12.98	8.165	14.77
chr1	189567085	189567265	9.495	5.49	14.495
chr1	193007243	193007423	20.87	11.02	14.61
chr1	170296506	170296686	49.935	25.845	44.275
chr1	89236205	89236385	25.01	8.365	30.995
chr1	162304765	162304945	44.88	25.21	42.54
chr1	89999619	89999799	14.815	6.34	14.625
chr1	108154049	108154229	12.07	9.365	12.08
chr1	121191877	121192057	15.55	15.295	13.95
chr1	133515796	133515976	12.485	7.345	10.32
chr1	134225200	134225380	25.3	12.025	16.63
chr1	31070192	31070372	43.89	25.38	30.63
chr1	155965004	155965184	55.425	28.835	45.25
chr1	62945984	62946164	48.875	19.775	39.59
chr1	90002368	90002548	21.885	13.64	23.895
chr1	71959207	71959387	60.755	41.99	66.285
chr1	157674087	157674267	23.95	19.365	16.1
chr1	157883697	157883877	18.47	11.815	20.805
chr1	162622962	162623142	13.985	5.7	13.15
chr1	34294763	34294943	55.69	33.9	49.035
chr1	173134474	173134654	72.105	41.16	52.625
chr1	172537772	172537952	54.605	27.095	30.62
chr1	93333007	93333187	177.765	126	135.185
chr1	184514424	184514604	32.12	22.055	47.305
chr1	40189664	40189844	34.49	7.54	21.88
chr1	13457377	13457557	47.75	23.46	50.82
chr1	186429620	186429800	18.74	14.46	9.8
chr1	45977532	45977712	38.72	15.89	38.145
chr1	61696493	61696673	20.975	11.795	28.205
chr1	74768407	74768587	66.61	34.495	43.745
chr1	182939864	182940044	66.975	47.565	67.98
chr1	40232752	40232932	77.42	38.31	62.65
chr1	155996162	155996342	69.61	31.17	44.535
chr1	90109725	90109905	57.34	46.04	40.89
chr1	31130036	31130216	184.3	112.91	134.365
chr1	36132039	36132219	87.375	47.355	68.16
chr1	67169381	67169561	44.05	20.795	36.1
chr1	136138971	136139151	38.545	18.18	42.895
chr1	138526063	138526243	28.65	11.855	19.59
chr1	166391163	166391343	51.365	22.48	68.86
chr1	177562218	177562398	90.895	45.995	82.745
chr1	193456691	193456871	36.85	21.04	51.66
chr1	195136951	195137131	44.75	28.635	51.18
chr1	31072195	31072375	55.275	21.435	35.25
chr1	183187844	183188024	55.79	33.205	65.4
chr1	51797744	51797924	165.785	88.61	144.805
chr1	123245535	123245715	55.885	24.43	30.61
chr1	129977560	129977740	48.77	27.545	53.275
chr1	130723060	130723240	44.375	22.64	36.605
chr1	170292816	170292996	26.88	11.22	28.59
chr1	189032494	189032674	35.815	20.77	24.295
chr1	51939697	51939877	41.8	14.685	32.315
chr1	58661719	58661899	41.72	12.21	29.805
chr1	5124235	5124415	53.83	22.835	42.115
chr1	92131291	92131471	36.055	17.13	29.805
chr1	181491275	181491455	40.89	16.71	31.28
chr1	176695690	176695870	84.805	21.635	48.285
chr1	21310442	21310622	41.655	14.625	35.74
chr1	9554208	9554388	23.895	18.335	26.03
chr1	21230411	21230591	65.85	32.695	66.27
chr1	167414868	167415048	43.465	20.57	22.93
chr1	40232052	40232232	41.385	13.045	21.855
chr1	74770799	74770979	34.14	16.37	42.21
chr1	90166402	90166582	60.755	44.34	60.245
chr1	94926220	94926400	32.065	13.21	29.82
chr1	142304427	142304607	36.355	15.08	19.02
chr1	172798009	172798189	72.585	30.66	58.685
chr1	54969912	54970092	112.835	51.53	131.68
chr1	184343014	184343194	37.795	14.67	24.285
chr1	21122482	21122662	46.69	34.395	43.36
chr1	104630747	104630927	25.82	8.33	24.995
chr1	60665841	60666021	37.185	24.535	68.445
chr1	65216389	65216569	50.97	21.775	37.835
chr1	157642962	157643142	53.27	29.345	51.825
chr1	71770478	71770658	56.03	18.58	38.235
chr1	74152292	74152472	37.53	23.955	38.06
chr1	186633351	186633531	28.625	24.065	31.67
chr1	173190646	173190826	49.665	27.12	42.22
chr1	99667687	99667867	84.475	22.85	55.715
chr1	62222016	62222196	30.55	12.25	18.635
chr1	74054372	74054552	71.085	33.12	57.74
chr1	191954833	191955013	24.055	20.545	26.04
chr1	132647084	132647264	10.66	7.57	22.395
chr1	133834351	133834531	27.055	16.325	29.12
chr1	197067820	197068000	108.795	91.465	103.62
chr1	31074503	31074683	52.225	13.85	31.705
chr1	82234937	82235117	39.63	20.555	32.615
chr1	168223373	168223553	53.97	28.935	26.7
chr1	67114120	67114300	34.985	12.025	18.495
chr1	67150584	67150764	193.245	123.91	147.78
chr1	140407274	140407454	28.13	19.13	27.245
chr1	184436339	184436519	28.73	15.49	19.84
chr1	58158482	58158662	43.13	22.79	27.92
chr1	62770532	62770712	50.175	26.27	33.53
chr1	91392853	91393033	35.64	13.665	28.15
chr1	172619977	172620157	36.98	14.87	29.005
chr1	72856085	72856265	61.4	32.53	50.12
chr1	189587179	189587359	44.685	23.46	30.84
chr1	8407148	8407328	24.55	13.06	22.55
chr1	74061258	74061438	239.165	152.91	202.72
chr1	123232500	123232680	37.395	22.395	23.495
chr1	182140181	182140361	44.855	26.3	44.935
chr1	193452482	193452662	64.27	40.025	58.075
chr1	135244437	135244617	45.725	18.15	26.185
chr1	188609347	188609527	39.205	9.15	22.825
chr1	72745574	72745754	42.405	14.215	20.705
chr1	121563615	121563795	25.635	13.23	32.375
chr1	174295030	174295210	33.795	20.685	34.28
chr1	191971796	191971976	24.805	16.325	32.87
chr1	89910916	89911096	41.095	26.74	29.21
chr1	129796096	129796276	90.99	27.93	102.115
chr1	94800203	94800383	24.39	13.045	29.415
chr1	75165593	75165773	39.54	14.065	20.25
chr1	135968559	135968739	22.81	14.29	24.505
chr1	140503431	140503611	58.655	22.045	43.02
chr1	50739775	50739955	41.72	17.925	24.71
chr1	157122306	157122486	42.125	24.29	41.82
chr1	74050322	74050502	24.23	14.32	37.54
chr1	121150064	121150244	36.135	16.905	32.765
chr1	8866755	8866935	22.985	8.97	16.515
chr1	70965108	70965288	31.315	9.17	15.43
chr1	132660806	132660986	251.24	146.63	250.695
chr1	164893750	164893930	110.945	64.275	86.22
chr1	177553908	177554088	29.24	16.665	17.7
chr1	37033747	37033927	50.375	25.435	42.97
chr1	107910466	107910646	40.33	29.43	52.54
chr1	166166268	166166448	35.775	23.695	36.295
chr1	177538198	177538378	46.045	20.37	28.605
chr1	193511520	193511700	19.405	15.86	24.295
chr1	37404176	37404356	30.215	25.435	33.4
chr1	61893296	61893476	17.145	14.065	28.59
chr1	173099199	173099379	76.025	30.56	58.77
chr1	196187732	196187912	50.255	32.355	46.665
chr1	67163285	67163465	149.185	83.33	112.875
chr1	37083304	37083484	52.53	31.24	41.69
chr1	84396365	84396545	39.9	18.505	23.625
chr1	99499627	99499807	21.415	5.9	25.005
chr1	121997161	121997341	51.85	32.835	43.58
chr1	152313358	152313538	35.225	17.515	32.33
chr1	158587765	158587945	37.715	26.91	41.21
chr1	182193628	182193808	23.065	9.17	18.655
chr1	76908134	76908314	41.88	21.76	44.715
chr1	176861456	176861636	34.3	14.445	29.13
chr1	182141045	182141225	49.25	30.19	57.26
chr1	31073023	31073203	161.345	72.24	117.985
chr1	133860784	133860964	58.495	42.77	62.705
chr1	133907360	133907540	16.57	14.87	17.7
chr1	170266627	170266807	14.49	5.09	23.635
chr1	133835546	133835726	42.11	17.925	34.76
chr1	9621709	9621889	35.615	18.535	46.45
chr1	54735055	54735235	31.88	16.17	17.275
chr1	84299504	84299684	25.74	6.735	24.285
chr1	133081078	133081258	50.685	27.11	49.115
chr1	133081522	133081702	36.965	17.925	23.08
chr1	23327773	23327953	106.35	30.065	84.635
chr1	140808953	140809133	24.965	17.315	29.365
chr1	174833592	174833772	19.49	11.175	24.035
chr1	182146875	182147055	76.3	36.135	54.945
chr1	34224385	34224565	26.56	5.715	19.295
chr1	40236459	40236639	62.54	29.795	45.205
chr1	67159970	67160150	36.965	20.755	27.26
chr1	145510409	145510589	34.88	14.485	29.79
chr1	145794127	145794307	24.405	16.68	33.855
chr1	166451619	166451799	45.355	18.73	40.68
chr1	192028511	192028691	162.17	115.435	137.835
chr1	177577237	177577417	47.52	35.285	44.275
chr1	23487903	23488083	51.41	16.145	33.49
chr1	36150744	36150924	40.115	20.035	44.1
chr1	82177042	82177222	42.285	16.535	36.49
chr1	130510455	130510635	17.99	10.995	15.58
chr1	191892716	191892896	12.23	7.57	24.25
chr1	23209269	23209449	29.905	9.185	8.975
chr1	82199411	82199591	17.145	7.16	20.935
chr1	89912068	89912248	47.52	23.61	35.965
chr1	107805179	107805359	33.27	17.315	21.585
chr1	21295748	21295928	59.67	29.205	63.415
chr1	121966876	121967056	44.105	26.995	61
chr1	123226095	123226275	33.55	15.295	21.995
chr1	135309602	135309782	26.815	10.44	13.525
chr1	142312424	142312604	37.14	15.445	21.88
chr1	193471546	193471726	21.055	11.02	15.955
chr1	40286008	40286188	15.405	13.61	27.385
chr1	72335210	72335390	38.975	24.875	24.01
chr1	142303508	142303688	25.73	14.23	10.86
chr1	162303484	162303664	30.125	13.85	17.585
chr1	74091165	74091345	162.88	93.41	151.04
chr1	163199202	163199382	20.655	15.49	22.68
chr1	182209915	182210095	52.185	25.1	35.03
chr1	31151713	31151893	32.545	21.575	25.915
chr1	55109121	55109301	49.92	29.185	50.03
chr1	66947663	66947843	29.56	11.83	25.115
chr1	132658220	132658400	32.24	14.25	28.485
chr1	158943273	158943453	15.32	18.535	14.07
chr1	196478421	196478601	32.04	16.965	24.26
chr1	51948343	51948523	22.3	19.795	31.655
chr1	90388126	90388306	81.24	38.465	72.92
chr1	138529528	138529708	38.32	13.61	30.37
chr1	180335593	180335773	35.495	35.71	39.285
chr1	43362200	43362380	30.39	22	47.25
chr1	104632053	104632233	27.39	11.01	24.17
chr1	109536913	109537093	19.3	12.04	22.53
chr1	129970540	129970720	12.655	13.84	22.305
chr1	128942356	128942536	14.24	9.76	19.475
chr1	138856134	138856314	16.235	14.645	14.11
chr1	163006268	163006448	34.545	11.235	18.645
chr1	183187096	183187276	120.625	79.865	126.725
chr1	39072487	39072667	23.87	19.775	41.34
chr1	89694922	89695102	28.3	15.48	26.56
chr1	59269241	59269421	33.62	29.555	29.525
chr1	65224657	65224837	45.595	27.345	31.085
chr1	172446383	172446563	41.19	22.185	37.99
chr1	191930016	191930196	21.215	21.775	30.195
chr1	195116291	195116471	50.635	15.48	30.21
chr1	8862952	8863132	31.395	15.69	28.205
chr1	58086591	58086771	42.62	23.26	32.045
chr1	40213070	40213250	142.475	61.045	119.755
chr1	157655547	157655727	32.305	18.135	38.145
chr1	184897537	184897717	12.655	9.17	23.485
chr1	186651219	186651399	60.155	33.005	44.285
chr1	9611703	9611883	39.715	19.385	30.735
chr1	45981431	45981611	28.22	9.99	25.9
chr1	74093982	74094162	36.69	15.34	27.865
chr1	74772767	74772947	22.57	24.35	28.515
chr1	95590132	95590312	32.965	22.85	29.765
chr1	133535376	133535556	27.39	12.835	21.195
chr1	71768922	71769102	140.625	54.385	95.455
chr1	75281728	75281908	49.48	21.21	63.375
chr1	37098090	37098270	41.88	18.125	28.19
chr1	74237299	74237479	29.71	22.24	20.9
chr1	82164839	82165019	34.3	18.545	14.755
chr1	93317159	93317339	21.55	6.32	22.8
chr1	132694790	132694970	48.1	21.435	37.94
chr1	166178603	166178783	28.635	21.21	25.755
chr1	182650248	182650428	74.585	51.19	90.93
chr1	60620054	60620234	20.895	14.84	14.37
chr1	155748679	155748859	141.89	81.58	107.575
chr1	54741175	54741355	34.53	17.97	27.49
chr1	60886779	60886959	24.63	12.265	18.105
chr1	84314635	84314815	29.895	10.85	33.79
chr1	121933876	121934056	42.525	23.655	48.13
chr1	159456885	159457065	37.21	19.95	28.19
chr1	163198324	163198504	22.82	22.79	16.925
chr1	13659688	13659868	36.645	18.335	29.91
chr1	65384428	65384608	22.555	10.995	16.5
chr1	67124483	67124663	31.795	21.19	39.76
chr1	84296384	84296564	94.995	49.415	107.02
chr1	76916155	76916335	33.295	18.095	28.205
chr1	88776237	88776417	21.39	26.455	33.685
chr1	152971209	152971389	41.375	17.925	36.515
chr1	191931575	191931755	33.98	12.015	15.555
chr1	59969307	59969487	27.645	11.63	15.12
chr1	94832207	94832387	13.82	9	26.94
chr1	141760470	141760650	29.975	7.315	17.455
chr1	178756483	178756663	18.565	15.445	20.82
chr1	184217911	184218091	20.895	15.255	20.135
chr1	170285401	170285581	62.415	33.9	83.68
chr1	36526755	36526935	26.63	5.715	25.355
chr1	54599877	54600057	13.905	7.555	12.49
chr1	60709615	60709795	31.21	23.855	20.365
chr1	95328719	95328899	22.045	11.235	12.865
chr1	141909690	141909870	21.98	8.56	19.45
chr1	163188282	163188462	19.07	8.145	20.805
chr1	191958928	191959108	29.8	10.795	17.045
chr1	8839812	8839992	19.66	9.14	27.53
chr1	38298607	38298787	53.805	45.12	62.06
chr1	89676432	89676612	66.76	33.065	73.215
chr1	60669574	60669754	27.07	14.09	18.21
chr1	65220368	65220548	26.905	14.05	24.71
chr1	82231249	82231429	28.985	14.415	20.285
chr1	88524919	88525099	14.655	4.68	10.735
chr1	141755308	141755488	21.9	20.135	22.305
chr1	141915492	141915672	17.24	12.18	13.435
chr1	166182790	166182970	35.305	20.555	35.455
chr1	184356984	184357164	23.24	9.38	16.24
chr1	90063139	90063319	90.645	51.74	94.22
chr1	192994689	192994869	12.405	10.19	19.86
chr1	31076206	31076386	38.63	18.135	34.2
chr1	37403142	37403322	14.24	8.53	18.67
chr1	62771927	62772107	27.125	29.345	30.735
chr1	141445222	141445402	17.735	5.305	16.125
chr1	21115193	21115373	37.45	17.175	22.785
chr1	51952785	51952965	38.71	22.41	31.15
chr1	71920694	71920874	21.15	10.6	13.025
chr1	132980859	132981039	28.38	10.19	14.885
chr1	132575294	132575474	107.92	48.88	78.515
chr1	138808155	138808335	23.72	13.665	20.675
chr1	184390886	184391066	18.82	11.01	24.97
chr1	63480698	63480878	23.305	10.81	19.035
chr1	120231804	120231984	22.97	10.795	21.345
chr1	133022495	133022675	33.46	21.46	25.47
chr1	139068798	139068978	22.57	8.97	16.515
chr1	155526245	155526425	52.76	20.16	32.07
chr1	161502048	161502228	24.715	11.035	15.545
chr1	182160196	182160376	37.96	23.23	42.155
chr1	193237652	193237832	28.22	13.655	17.3
chr1	58667086	58667266	93.535	54.725	73.855
chr1	193269330	193269510	34.555	18.52	32.91
chr1	21305938	21306118	26.56	12.24	30.335
chr1	59543307	59543487	23.375	8.135	18.235
chr1	60628479	60628659	16.07	8.145	11.545
chr1	71854159	71854339	15.07	9.58	18.52
chr1	84359505	84359685	28.57	9.38	16.65
chr1	166088812	166088992	30.795	17.12	26.03
chr1	169177222	169177402	27.045	9.78	18.245
chr1	181487095	181487275	26.895	17.315	24.13
chr1	31150856	31151036	29.065	16.88	26.055
chr1	134066800	134066980	133.905	68.83	113.81
chr1	107009396	107009576	30.725	15.445	20.42
chr1	135175236	135175416	28.06	12.675	28.035
chr1	172126509	172126689	31.795	15.32	35.92
chr1	33270838	33271018	15.82	9.56	13.41
chr1	88331113	88331293	15.135	14.52	16.73
chr1	88920137	88920317	37.785	18.335	31.01
chr1	102579440	102579620	28.715	11.235	30.195
chr1	135152024	135152204	30.47	18.56	24.145
chr1	142080009	142080189	38.695	26.115	28.98
chr1	62099733	62099913	46.52	27.605	75.985
chr1	158941382	158941562	19.325	6.915	17.82
chr1	193244941	193245121	34.13	18.135	30.84
chr1	4651944	4652124	19.73	16.88	12.49
chr1	65224086	65224266	29.975	4.075	18.93
chr1	71934345	71934525	27.78	26.485	26.675
chr1	74386905	74387085	41.36	26.29	40.5
chr1	75018324	75018504	44.485	29.44	48.34
chr1	99665867	99666047	27.55	16.92	27.66
chr1	90175774	90175954	146.495	94.9	160.145
chr1	104414582	104414762	65.525	25.285	52.64
chr1	176837929	176838109	45.295	22.595	38.145
chr1	181734469	181734649	36.295	16.495	15.7
chr1	181948486	181948666	21.07	16.3	14.745
chr1	60883906	60884086	34.545	26.655	24.685
chr1	133444007	133444187	38.2	16.98	32.81
chr1	169317580	169317760	26.385	12.82	24.83
chr1	173163241	173163421	22.57	19.51	30.595
chr1	186271086	186271266	28.21	17.785	16.205
chr1	57445804	57445984	20.975	19.385	34.31
chr1	138917184	138917364	93.83	55.25	99.35
chr1	74767919	74768099	57.53	29.17	34.05
chr1	88608659	88608839	21.39	13.655	26.44
chr1	93720277	93720457	27.98	13.07	23.35
chr1	95019885	95020065	22.73	13.85	16.9
chr1	142277690	142277870	29.465	13.84	22.435
chr1	156098501	156098681	13.49	6.52	14.625
chr1	164899843	164900023	20.735	10.385	13.15
chr1	173274955	173275135	24.965	18.945	18.905
chr1	186432304	186432484	29.385	11.02	16.49
chr1	189589241	189589421	16.74	9.395	10.72
chr1	91451920	91452100	114.7	60.67	92.885
chr1	31153291	31153471	26.95	20.16	34.23
chr1	79811586	79811766	25.155	13.045	12.205
chr1	121190532	121190712	36.38	22.355	25.355
chr1	134214181	134214361	22.715	14.5	25.085
chr1	155538329	155538509	35.56	11.42	26.46
chr1	158588940	158589120	26.965	15.08	22.435
chr1	171096231	171096411	25.905	13.21	17.455
chr1	55136707	55136887	17.64	7.145	13.965
chr1	123230721	123230901	59.69	25.125	57.815
chr1	58128393	58128573	24.62	12.62	26.6
chr1	67045254	67045434	26.88	10.23	30.335
chr1	95020690	95020870	31.795	19.14	29.405
chr1	107823543	107823723	35.535	18.36	26.94
chr1	121396147	121396327	13.985	6.52	17.435
chr1	168211605	168211785	24.055	16.86	25.23
chr1	58135305	58135485	19.38	14.46	19.86
chr1	36436727	36436907	37.235	8.6	39.31
chr1	62794816	62794996	15.485	9.17	11.68
chr1	69025230	69025410	11.905	6.72	9.275
chr1	88367014	88367194	21.98	12.405	23.51
chr1	153343107	153343287	15.805	7.13	14.625
chr1	163308860	163309040	19.795	17.515	26.04
chr1	164916310	164916490	41.545	21.365	32.885
chr1	193464099	193464279	41.535	16.115	29.105
chr1	193662895	193663075	34.29	9.21	26.845
chr1	140106492	140106672	85.435	54.175	87.485
chr1	195088514	195088694	27.135	14.3	27.905
chr1	36522811	36522991	11.905	10.415	15.67
chr1	72336002	72336182	30.98	11.46	21.44
chr1	181501924	181502104	21.805	18.36	21.195
chr1	88921668	88921848	39.47	14.67	23.75
chr1	82185203	82185383	66.905	50.665	79.61
chr1	132554739	132554919	24.485	11.785	16.925
chr1	155549719	155549899	30.15	20.53	20.42
chr1	157673131	157673311	24.54	12.225	20.675
chr1	158944100	158944280	31.45	13.695	22.515
chr1	164794459	164794639	25.14	15.055	13.965
chr1	170428012	170428192	16.97	12.425	21.36
chr1	52906332	52906512	23.48	11.235	13.15
chr1	94620717	94620897	24.875	17.575	30.31
chr1	134232146	134232326	23.295	15.93	18.075
chr1	109813617	109813797	71.955	30.035	47.6
chr1	138595189	138595369	30.215	19.325	25.37
chr1	154372316	154372496	17.32	8.985	12.865
chr1	179641180	179641360	23.385	15.435	21.88
chr1	187280449	187280629	24.805	15.49	28.73
chr1	191867484	191867664	34.045	12.675	24.41
chr1	195152408	195152588	26.12	16.755	25.345
chr1	60725892	60726072	30.045	18.31	26.725
chr1	10594319	10594499	86.585	45.515	64.49
chr1	163181662	163181842	20.05	11.83	13.01
chr1	163199752	163199932	25.3	14.67	21.855
chr1	185892356	185892536	11.895	11.84	11.38
chr1	193745710	193745890	32.72	13.06	28.865
chr1	21323850	21324030	35.44	7.555	30.21
chr1	58201267	58201447	24.055	12.835	19.475
chr1	59544275	59544455	17.065	7.325	16.385
chr1	37417758	37417938	73.245	43.89	71.315
chr1	168308821	168309001	18.47	13.015	13.425
chr1	180166159	180166339	31.705	15.48	29.675
chr1	191866257	191866437	33.135	20.995	23.08
chr1	36993969	36994149	11.075	7.13	9.4
chr1	72837342	72837522	21.9	10.835	21.995
chr1	72838911	72839091	28.73	13.47	20.935
chr1	145405629	145405809	11.99	7.935	20.275
chr1	55566549	55566729	147.34	96.18	174.42
chr1	96943968	96944148	68.47	26.02	42.45
chr1	176678788	176678968	24.07	10.415	9.4
chr1	180260214	180260394	22.985	11.83	15.715
chr1	39515403	39515583	26.71	16.95	22.385
chr1	89675822	89676002	29.8	9.195	22.68
chr1	91454059	91454239	15.82	15.095	16.23
chr1	138792603	138792783	24.98	12.425	11.405
chr1	167124714	167124894	17.8	12.65	11.12
chr1	170402777	170402957	19.395	16.085	16.5
chr1	99500080	99500260	69.52	37.805	75.495
chr1	195104588	195104768	19.57	12.62	21.345
chr1	36123269	36123449	25.22	20.585	29.105
chr1	38175556	38175736	15.32	6.13	15.01
chr1	51569330	51569510	37.475	16.92	26.175
chr1	135773624	135773804	22.3	16.57	22.89
chr1	166635027	166635207	13.07	8.145	14.895
chr1	170432455	170432635	21.31	14.885	17.045
chr1	173170241	173170421	83.545	50.525	65.1
chr1	193465328	193465508	36.435	17.95	29.625
chr1	195055835	195056015	26.465	16.1	30.87
chr1	8861559	8861739	6	3.86	10.475
chr1	60716514	60716694	37.195	20.795	21.595
chr1	75218984	75219164	18.965	14.25	20.39
chr1	107011445	107011625	41.215	21.56	27.92
chr1	136069732	136069912	24.445	13.285	26.405
chr1	154751673	154751853	20.225	8.345	13.55
chr1	155539806	155539986	34.555	15.08	25.085
chr1	157642151	157642331	29.63	16.92	32.755
chr1	135258665	135258845	119.855	84.035	131.665
chr1	172553026	172553206	33.125	22.805	18.375
chr1	13667769	13667949	29.385	18.18	22.94
chr1	54671951	54672131	29.855	15.295	20
chr1	88848526	88848706	19.38	14.485	21.725
chr1	89947541	89947721	26.965	18.56	20.275
chr1	136810222	136810402	19.89	15.535	27.725
chr1	138438349	138438529	37.29	26.895	28.18
chr1	164896477	164896657	100.07	34.495	57.65
chr1	141447997	141448177	16.82	9.38	11.69
chr1	196843157	196843337	56	43.035	32.03
chr1	4791785	4791965	29.295	15.9	27.545
chr1	71985282	71985462	24.39	13.06	21.75
chr1	21028060	21028240	42.045	28.025	65.64
chr1	196308977	196309157	19.14	15.49	20.805
chr1	21294444	21294624	21.23	8.955	18.8
chr1	21314539	21314719	37.61	16.735	28.515
chr1	40229058	40229238	42.355	9.35	15.84
chr1	59493434	59493614	25.795	15.49	31.01
chr1	60655904	60656084	17.155	11.19	16.9
chr1	84222375	84222555	26.63	15.735	24.52
chr1	88929113	88929293	33.215	11.19	22.425
chr1	90121139	90121319	121.46	68.885	111.71
chr1	138435011	138435191	16.65	13.64	16.525
chr1	173133742	173133922	39.215	20.78	29.39
chr1	173383189	173383369	12.655	8.145	9.255
chr1	174918018	174918198	14.99	4.68	15.98
chr1	4781780	4781960	8.41	6.905	6.31
chr1	54580658	54580838	13.235	7.13	12.35
chr1	58087505	58087685	37.76	23.67	35.145
chr1	45955059	45955239	50.36	31.395	46.655
chr1	63185321	63185501	16.715	8.165	13.95
chr1	74759393	74759573	27.39	14.855	12.865
chr1	121929801	121929981	9.99	11.815	18.39
chr1	129647327	129647507	29.8	12.86	14.47
chr1	140825318	140825498	24.7	11.43	18.92
chr1	74116872	74117052	116.595	37.605	84.35
chr1	173486584	173486764	21.63	13.865	24.285
chr1	184688536	184688716	23.065	9.96	14.495
chr1	187100901	187101081	27.885	9.195	18.075
chr1	31007097	31007277	31.555	11.605	18.13
chr1	67139031	67139211	14.99	8.955	18.13
chr1	69020383	69020563	19.395	10.19	18.39
chr1	155548692	155548872	88.58	73.44	117.12
chr1	107850729	107850909	33.875	13.21	21.735
chr1	135268781	135268961	48.26	35.055	44.92
chr1	137898158	137898338	20.975	21.8	26.835
chr1	138855202	138855382	26.225	8.145	17.005
chr1	186695979	186696159	35.71	23.47	30.44
chr1	51816543	51816723	214.93	110.35	169.06
chr1	135831072	135831252	118.32	59.89	97.71
chr1	35893450	35893630	30.135	9.17	21.345
chr1	67048851	67049031	20.56	17.33	18.655
chr1	74034585	74034765	16.635	13.48	14.745
chr1	132980412	132980592	22.235	16.3	23.495
chr1	133083654	133083834	9.24	6.31	15.04
chr1	133886844	133887024	24.38	16.735	21.995
chr1	164796709	164796889	15.07	11.615	15.84
chr1	167546203	167546383	11.655	7.735	15.555
chr1	141756920	141757100	79.82	54.725	72.955
chr1	182151106	182151286	16.475	14.05	15.43
chr1	195113789	195113969	18.98	11.795	14.895
chr1	72757667	72757847	11.48	7.555	8.855
chr1	83897045	83897225	20.64	4.495	17.455
chr1	87952909	87953089	37.52	21.86	23.885
chr1	164917750	164917930	70.695	39.275	48.195
chr1	155997675	155997855	28.38	21.59	37.87
chr1	156922140	156922320	11.99	9.365	11.005
chr1	181516992	181517172	26.225	17.925	30.065
chr1	186661617	186661797	24.23	9.97	23.91
chr1	60916743	60916923	24.565	5.09	22.68
chr1	84237799	84237979	28.97	16.085	21.345
chr1	186648324	186648504	85.9	60.145	78.14
chr1	162621124	162621304	11.57	6.31	13.435
chr1	168208968	168209148	29.88	17.985	35.805
chr1	176672866	176673046	29.24	6.13	19.475
chr1	184888481	184888661	17.48	10.045	20.095
chr1	186499658	186499838	29.215	15.07	16.24
chr1	189581953	189582133	34.3	18.945	18.12
chr1	84274984	84275164	84.185	41.495	51.67
chr1	195137879	195138059	22.715	14.275	21.75
chr1	51827011	51827191	15.055	21.575	26.055
chr1	54609600	54609780	11.905	5.91	11.56
chr1	58672135	58672315	10.905	8.97	16.915
chr1	73676905	73677085	12.82	12.62	20.135
chr1	108164774	108164954	8.24	5.29	9.115
chr1	176663064	176663244	79.86	25.21	63.26
chr1	164170912	164171092	8.825	3.055	7.255
chr1	3505077	3505257	35.375	17.105	25.9
chr1	9574728	9574908	14.065	8.545	15.98
chr1	191930689	191930869	91.26	56.575	74.755
chr1	72340508	72340688	42.46	16.51	26.845
chr1	74239343	74239523	21.32	7.54	11.665
chr1	133889041	133889221	16.81	10.64	20.51
chr1	133890122	133890302	25.65	12.835	16.5
chr1	138738947	138739127	33.795	14.485	14.34
chr1	155122690	155122870	16.635	8.545	16.915
chr1	55082991	55083171	47.105	23.755	45.96
chr1	164770442	164770622	15.98	6.505	18.245
chr1	167701624	167701804	18.98	8.785	12.455
chr1	196821510	196821690	14.895	9.99	16.25
chr1	27562738	27562918	8.99	7.555	11.795
chr1	72324677	72324857	17.145	5.91	11.005
chr1	195753029	195753209	65.93	19.44	67.155
chr1	90150247	90150427	29.19	32	41.055
chr1	102603563	102603743	10.81	13.655	14.77
chr1	133889466	133889646	26.64	19.14	30.36
chr1	157652931	157653111	72.01	38.03	53.73
chr1	180248344	180248524	17.05	14.32	11.535
chr1	186653927	186654107	17.215	13.85	27.67
chr1	193517306	193517486	14.32	12.21	12.49
chr1	39491231	39491411	128.545	64.795	83.44
chr1	167648103	167648283	93.495	51.345	63.225
chr1	33153816	33153996	15.15	7.345	18.655
chr1	82029039	82029219	14.99	4.485	16.795
chr1	90757746	90757926	24.875	16.325	21.995
chr1	74745424	74745604	65.715	29.16	47.19
chr1	167546782	167546962	21.405	10.78	18.79
chr1	37113737	37113917	11.665	8.165	10.6
chr1	71681146	71681326	17.64	15.645	25.77
chr1	107822451	107822631	86.87	56.21	88.335
chr1	72819810	72819990	34.45	14.895	26.415
chr1	88375834	88376014	16.475	11.83	15.285
chr1	94606966	94607146	26.295	14.67	37.045
chr1	138863663	138863843	18.805	11.815	14.225
chr1	155537023	155537203	20.155	6.52	11.135
chr1	31090835	31091015	64.095	38.58	74.73
chr1	182176015	182176195	30.295	18.73	22.8
chr1	182866877	182867057	30.7	35.725	22.54
chr1	39124869	39125049	15.23	14.46	17.455
chr1	132990637	132990817	13.555	11.01	16.9
chr1	166083108	166083288	54.785	23.61	36.9
chr1	157046888	157047068	17.735	11.615	18.53
chr1	166644248	166644428	25.14	14.05	27.785
chr1	193246742	193246922	12.74	3.65	16.925
chr1	51570020	51570200	14.24	3.48	6.84
chr1	21316949	21317129	84.335	30.135	73.845
chr1	138907224	138907404	13.49	13.015	13.41
chr1	34160580	34160760	20.64	10.81	15.43
chr1	82236112	82236292	79.325	49.08	73.955
chr1	71679136	71679316	16.06	12.605	19.875
chr1	71854688	71854868	16.06	8.775	12.08
chr1	133178473	133178653	23.965	9.56	13.695
chr1	134034674	134034854	9.32	7.77	17.72
chr1	135184583	135184763	26.05	17.305	20.795
chr1	90184779	90184959	131.655	82.51	119.53
chr1	155508559	155508739	14.32	5.715	16.785
chr1	162374862	162375042	5.825	4.075	14.78
chr1	173193149	173193329	24.54	15.52	18.895
chr1	176702240	176702420	22.38	6.54	20.675
chr1	182126703	182126883	17.815	13.64	26.04
chr1	182882682	182882862	25.555	10.415	16.375
chr1	186691689	186691869	24.47	12.21	20.925
chr1	187279762	187279942	18.82	7.92	11.545
chr1	84868870	84869050	58.83	45.74	48.79
chr1	195115441	195115621	22.73	12.605	15.84
chr1	34444497	34444677	25.045	14.275	21.465
chr1	54883581	54883761	19.985	13.655	24.17
chr1	71626348	71626528	13.555	14.135	16.33
chr1	75145511	75145691	12.405	9.97	25.095
chr1	81947593	81947773	29.71	13.64	18.12
chr1	90110269	90110449	83.81	59.93	96.205
chr1	88609768	88609948	29.815	5.52	18.39
chr1	93362151	93362331	22.88	17.515	15.83
chr1	133095776	133095956	22.3	13.255	24.97
chr1	135016709	135016889	17.4	12.21	13.425
chr1	166456832	166457012	163.465	62.39	103.67
chr1	123229177	123229357	59.635	26.36	66.38
chr1	155967924	155968104	35.215	17.165	21.97
chr1	166093137	166093317	18.655	15.675	10.875
chr1	193564556	193564736	24.31	10.61	25.49
chr1	51345658	51345838	30.875	11.245	20.795
chr1	84275621	84275801	87.48	42.74	51.4
chr1	72219999	72220179	26.8	14.67	28.045
chr1	108176934	108177114	13.905	9.17	12.62
chr1	123247303	123247483	14.075	9.365	8.57
chr1	130313260	130313440	19.06	15.08	11.535
chr1	135814047	135814227	24.405	17.305	12.605
chr1	135995727	135995907	20.05	11.84	14.61
chr1	92998354	92998534	70.085	37.265	55.165
chr1	168210666	168210846	32.455	13.85	19.19
chr1	174581846	174582026	18.98	11.405	13.685
chr1	188754721	188754901	17.225	6.11	10.6
chr1	4759117	4759297	20.815	9.365	19.475
chr1	7079988	7080168	15.31	10.385	15.84
chr1	38506377	38506557	20.32	12.8	11.02
chr1	152975290	152975470	115.82	66.635	103.475
chr1	59378544	59378724	26.63	8.56	19.19
chr1	75534249	75534429	19.89	9.56	12.205
chr1	82165614	82165794	30.805	16.285	17.72
chr1	83903488	83903668	22.22	9.17	23.485
chr1	88775484	88775664	40.38	25.62	41.625
chr1	109510808	109510988	23.64	15.89	15.17
chr1	172358324	172358504	21.15	14.445	19.875
chr1	52522690	52522870	70.28	23.015	51.415
chr1	196188633	196188813	24.645	13.85	19.075
chr1	23491608	23491788	21.47	8.97	27.26
chr1	51831071	51831251	18.15	9.805	22.13
chr1	55187676	55187856	16.395	9.99	11.005
chr1	167351606	167351786	58.99	15.665	29.675
chr1	74072520	74072700	9.16	7.315	14.11
chr1	74381285	74381465	11.225	7.36	21.83
chr1	90103485	90103665	17.145	12.425	14.755
chr1	79463264	79463444	62.365	25.34	36.34
chr1	164790425	164790605	27.285	17.315	15.685
chr1	23003606	23003786	40.37	29.54	39.85
chr1	33791216	33791396	22.14	16.125	15.7
chr1	91412424	91412604	9.565	9.15	8.33
chr1	121197029	121197209	9.565	6.52	5.355
chr1	129251879	129252059	18.875	9.78	21.325
chr1	89910415	89910595	54.385	30.12	34.475
chr1	164177464	164177644	11.4	4.075	12.48
chr1	181953691	181953871	13.65	13.655	15.03
chr1	193244122	193244302	19.74	6.095	14.355
chr1	164822036	164822216	86.545	69.71	92.945
chr1	129629199	129629379	52.68	42.43	61.58
chr1	193617967	193618147	21.98	8.955	13.425
chr1	4503985	4504165	21.795	17.145	14.2
chr1	20122298	20122478	16.3	19.735	18.27
chr1	23170462	23170642	20.895	11.405	15.97
chr1	51777346	51777526	22.97	11.615	20.275
chr1	138931231	138931411	93.47	53.295	80.535
chr1	90851415	90851595	26.56	16.3	13.55
chr1	93342704	93342884	32.79	14.885	27.505
chr1	93779730	93779910	14.72	21.39	22.81
chr1	93997280	93997460	21.715	16.935	22.13
chr1	184370129	184370309	72.67	55.77	70.3
chr1	173154131	173154311	28.795	9.185	19.46
chr1	39482440	39482620	40.795	23.425	30.335
chr1	62777203	62777383	16.06	8.165	10.86
chr1	70739186	70739366	14.065	9.595	21.335
chr1	82155936	82156116	21.82	11.01	14.235
chr1	95024862	95025042	17.99	12.24	22.55
chr1	40220296	40220476	107.305	48.415	72.625
chr1	132986794	132986974	14.975	11.19	18.79
chr1	162917291	162917471	20.465	10.81	13.95
chr1	166165328	166165508	10.905	9.97	14.235
chr1	130511542	130511722	42.405	14.5	27.865
chr1	195068592	195068772	16.73	10.19	15.04
chr1	45962234	45962414	18.485	13.865	23.35
chr1	74243332	74243512	21.63	12.66	11.52
chr1	174627650	174627830	82.325	42.205	69.375
chr1	107802942	107803122	11.48	7.325	14.225
chr1	134230359	134230539	32.455	17.94	19.565
chr1	157123646	157123826	18.63	12.66	19.98
chr1	129627788	129627968	33.805	18.42	44.02
chr1	162908415	162908595	14.385	8.145	14.895
chr1	185924400	185924580	30.715	17.95	24.155
chr1	24619503	24619683	34.165	32.875	31.59
chr1	74797449	74797629	88.07	39.36	60.905
chr1	74447068	74447248	12.565	11.385	14.37
chr1	93800320	93800500	26.295	16.525	23.75
chr1	121957328	121957508	17.88	10.795	17.315
chr1	122016723	122016903	23.545	13.03	19.46
chr1	128518801	128518981	5.905	4.67	13.695
chr1	138822473	138822653	56.86	34.93	47.045
chr1	153014498	153014678	22.3	14.475	14.21
chr1	168209817	168209997	14.145	16.3	22.15
chr10	67520722	67520902	226.415	86.615	132.58
chr10	59432583	59432763	195.05	92.825	142.13
chr10	33507470	33507650	27.135	15.28	37.47
chr10	96712511	96712691	37.38	25.04	44.455
chr10	53793488	53793668	74.125	23.61	46.71
chr10	95695598	95695778	77.755	46.31	80.6
chr10	8378409	8378589	44.79	19.385	48.49
chr10	69364887	69365067	41.895	23.2	46.305
chr10	91608985	91609165	35.71	25.92	33.79
chr10	127382772	127382952	45.55	20.43	36.48
chr10	67919818	67919998	37.545	30.475	39.245
chr10	21014131	21014311	50.2	25.51	43.745
chr10	124707491	124707671	140.935	71.845	113.305
chr10	23643920	23644100	41.8	19.935	37.46
chr10	80425024	80425204	80.96	67.61	80.81
chr10	127213092	127213272	42.55	27.52	35.805
chr10	67737966	67738146	26.975	14.25	24.555
chr10	96386848	96387028	51.385	20.16	31.955
chr10	80454279	80454459	25.905	11.26	57.92
chr10	89099811	89099991	78.09	28.535	57.56
chr10	95158666	95158846	37.96	23.06	38.325
chr10	84652826	84653006	44.44	30.955	44.185
chr10	94892986	94893166	55.79	25.88	41.61
chr10	79609493	79609673	132.43	68.72	164.295
chr10	95242477	95242657	57.635	18.76	25.875
chr10	120073189	120073369	25.97	18.38	33.26
chr10	7807086	7807266	61.11	28.425	48.51
chr10	8702695	8702875	54.85	25.68	52.205
chr10	53143111	53143291	56.67	24.28	45.865
chr10	87378634	87378814	67.2	29.57	49.38
chr10	93611435	93611615	27.98	15.295	28.865
chr10	96463621	96463801	41.385	25.015	33.945
chr10	126593299	126593479	65.715	27.12	36.88
chr10	24671538	24671718	147.57	87.08	99.095
chr10	108147547	108147727	77.285	67.3	67.565
chr10	92978707	92978887	55.2	21.985	25.205
chr10	99018406	99018586	62.82	44.51	52.8
chr10	24213719	24213899	59.205	21.66	32.42
chr10	23966754	23966934	20.065	9.97	16.385
chr10	43429236	43429416	16.49	10.44	10.575
chr10	89218331	89218511	25.97	10.4	26.985
chr10	77087372	77087552	43.52	15.11	43.86
chr10	108056536	108056716	42.135	12.055	33.79
chr10	53102964	53103144	154.815	94.805	110.785
chr10	120925786	120925966	44.44	25.1	27.635
chr10	24473391	24473571	34.555	16.325	29.605
chr10	75252782	75252962	53.995	37.14	52.705
chr10	76904320	76904500	62.74	38.03	64.145
chr10	28778684	28778864	17.815	15.08	21.75
chr10	61116939	61117119	15.99	9.365	17.7
chr10	70805982	70806162	34.985	17.105	28.19
chr10	5741334	5741514	35.13	20.345	44.715
chr10	40232072	40232252	53.46	29.12	37.445
chr10	41613529	41613709	79.685	36.84	63.27
chr10	98674286	98674466	49.185	17.94	41.07
chr10	21161640	21161820	40.81	16.125	36.125
chr10	59544774	59544954	43.105	19.82	26.94
chr10	77088925	77089105	31.29	24.055	34.475
chr10	127374152	127374332	61.36	18.535	40.67
chr10	21139128	21139308	36.285	18.395	42.325
chr10	39797530	39797710	42.7	17.53	30.87
chr10	86495538	86495718	39.965	26.245	35.16
chr10	10168990	10169170	40.22	17.5	35.6
chr10	54913572	54913752	14.905	5.7	11.005
chr10	126929219	126929399	95.825	53.04	78.53
chr10	61180729	61180909	57.1	41.85	52.035
chr10	127186406	127186586	77.005	43.545	49.63
chr10	8637289	8637469	33.27	24.14	44.91
chr10	50483857	50484037	26.305	22.79	27.26
chr10	82221711	82221891	28.705	20.145	37.72
chr10	95303951	95304131	45.795	17.95	32.33
chr10	28764684	28764864	35.79	19.13	44.595
chr10	31245650	31245830	51.605	20.585	39.58
chr10	118597369	118597549	66.84	35.5	62.63
chr10	68794069	68794249	52.55	25.055	39.335
chr10	43830482	43830662	75.92	47.635	79.485
chr10	124762080	124762260	37.235	10.975	22.165
chr10	41990575	41990755	74.86	25.82	45.265
chr10	67248451	67248631	43.275	23.215	35.005
chr10	88933618	88933798	55.2	18.76	62.935
chr10	121952840	121953020	55.87	16.085	32.34
chr10	66753891	66754071	30.885	22.425	44.16
chr10	81068437	81068617	48.42	30.46	45.22
chr10	87977871	87978051	27.38	15.28	25.64
chr10	118137308	118137488	53.095	38.34	39.17
chr10	128402249	128402429	41.79	21.59	40.56
chr10	59442006	59442186	63.76	50.935	128.245
chr10	120937138	120937318	47.695	20.36	34.76
chr10	89028260	89028440	36.205	22.045	24.13
chr10	106476377	106476557	39.63	19.13	29.95
chr10	67587830	67588010	45.795	26.47	28.18
chr10	118190200	118190380	26.735	20.345	22.28
chr10	85815833	85816013	20.385	12.24	35.28
chr10	87368946	87369126	44.215	16.71	21.585
chr10	94891817	94891997	29.965	18.535	23.485
chr10	118629241	118629421	19.395	10.2	24.545
chr10	127706484	127706664	32.05	16.98	31.76
chr10	31271775	31271955	159.11	75.835	117.51
chr10	41278293	41278473	38.225	9.365	27.41
chr10	52103408	52103588	17.145	7.13	27.4
chr10	92533532	92533712	40.715	19.425	27.49
chr10	21168903	21169083	43.29	18.93	26.55
chr10	68762888	68763068	32.545	15.69	33.165
chr10	121695850	121696030	16.81	7.36	18.53
chr10	96148881	96149061	42.39	20.185	20.135
chr10	98733165	98733345	46.045	15.49	24.815
chr10	110153955	110154135	167.525	86.54	165.18
chr10	59384062	59384242	78.97	35.47	78.795
chr10	111045521	111045701	38.87	26.88	39.285
chr10	121059580	121059760	24.23	10.19	21.465
chr10	127705488	127705668	56.845	29.205	51.52
chr10	128035695	128035875	54.755	32.655	45.205
chr10	75245947	75246127	38.35	31.17	33.115
chr10	100953411	100953591	40.785	18.775	19.19
chr10	124927381	124927561	58.47	38.705	52.865
chr10	127258988	127259168	31.57	16.27	30.35
chr10	127261742	127261922	8.99	4.495	9.365
chr10	40239478	40239658	58.4	32.06	67.565
chr10	76485241	76485421	130.05	85.68	126.845
chr10	66488449	66488629	47.295	19.155	34.085
chr10	80425513	80425693	40.045	20.795	30.325
chr10	120923550	120923730	44.105	15.69	28.06
chr10	20033816	20033996	15.91	8.545	11.935
chr10	40047865	40048045	50.75	40.42	64.375
chr10	94848458	94848638	44.87	21.375	32.635
chr10	59446343	59446523	36.965	19.765	38.105
chr10	106477623	106477803	39.98	18.31	28.73
chr10	121823842	121824022	34.3	19.54	33.57
chr10	29071344	29071524	17.895	15.235	24.17
chr10	59436930	59437110	126.93	73.16	108.395
chr10	103860403	103860583	49.69	19.2	43.6
chr10	107770636	107770816	36.86	25.31	24.49
chr10	127192504	127192684	43.185	26.655	30.195
chr10	39845024	39845204	37.035	21.39	28.435
chr10	58740551	58740731	35.775	22.835	26.405
chr10	86341563	86341743	38.535	18.955	31.125
chr10	111265127	111265307	22.38	14.275	25.755
chr10	126843393	126843573	39.055	10.78	31.15
chr10	41809140	41809320	52.735	35.935	45.845
chr10	127314377	127314557	26.965	26.175	47.55
chr10	89089561	89089741	77.92	64.7	112.895
chr10	60889258	60889438	31.865	18.56	34.475
chr10	61128015	61128195	57.705	25.66	33.13
chr10	76579366	76579546	38.2	28.115	42.7
chr10	84274033	84274213	33.62	19.61	28.19
chr10	85804395	85804575	35.05	12.885	28.525
chr10	95241354	95241534	32.465	14.485	28.06
chr10	24642840	24643020	33.045	23.88	28.295
chr10	39152524	39152704	24.485	16.695	18.245
chr10	62523267	62523447	38.295	23.445	25.49
chr10	95650965	95651145	28.14	15.28	26.04
chr10	111256916	111257096	136.165	57.06	106.05
chr10	118202892	118203072	22.715	19.525	22.255
chr10	39813374	39813554	22.82	10.4	19.2
chr10	62878693	62878873	21.39	17.305	23.08
chr10	110842205	110842385	33.38	13.27	20.755
chr10	31327386	31327566	45.215	27.275	38.12
chr10	61197159	61197339	55.935	31.62	48.39
chr10	89094652	89094832	45.02	28.975	49.73
chr10	92675542	92675722	19.985	6.52	13.55
chr10	88921538	88921718	35.465	19.735	27.53
chr10	89185041	89185221	25.3	21.19	37.72
chr10	41971154	41971334	163.27	121.59	152.04
chr10	98820016	98820196	41.05	17.925	26.185
chr10	24667772	24667952	31.97	16.905	27.385
chr10	40317933	40318113	21.805	9.78	23.35
chr10	59236982	59237162	27.07	11.405	16.785
chr10	116849791	116849971	18.31	15.875	17.73
chr10	123283826	123284006	32.735	17.9	31.835
chr10	124706342	124706522	37.235	10.61	15.84
chr10	87294818	87294998	15.98	14.25	20.675
chr10	98696504	98696684	27.805	7.755	18.245
chr10	18729181	18729361	90.065	55.645	83.12
chr10	128216496	128216676	48.245	24.125	34.815
chr10	5608027	5608207	20.305	18.295	20.675
chr10	19784703	19784883	39.485	16.355	25.205
chr10	23642461	23642641	27.9	11.795	21.62
chr10	25017057	25017237	19.06	16.115	21.335
chr10	31305402	31305582	23.225	15.705	25.595
chr10	31312256	31312436	10.245	4.91	17.82
chr10	41061283	41061463	33.295	19.75	33.425
chr10	88994797	88994977	42.54	27.705	37.025
chr10	98847569	98847749	48.675	25.285	38.53
chr10	74964603	74964783	140.38	70.415	82.39
chr10	107805536	107805716	27.365	18.38	32.83
chr10	5674426	5674606	63.37	29.215	46.125
chr10	25259786	25259966	27.805	18.52	24.025
chr10	41272612	41272792	30.215	19.775	31.01
chr10	92574298	92574478	30.63	15.055	25.63
chr10	95040176	95040356	22.73	6.93	15.58
chr10	98665097	98665277	27.78	21.82	34.875
chr10	127582126	127582306	14.545	13.655	29.65
chr10	41530403	41530583	41.295	18.38	24.25
chr10	111272058	111272238	35.72	16.905	29.95
chr10	96387520	96387700	178.62	99.885	127.285
chr10	95220910	95221090	22.06	17.33	24.955
chr10	107508603	107508783	12.485	6.52	16.915
chr10	127323711	127323891	43.115	23.06	31.1
chr10	13704183	13704363	23.4	13	24.98
chr10	114786573	114786753	27.525	35.5	34.875
chr10	127374708	127374888	53.9	32.045	43.735
chr10	127773797	127773977	21.965	13.665	27.1
chr10	15466686	15466866	113.8	51.44	83.28
chr10	21015442	21015622	35.065	16.71	23.91
chr10	26575951	26576131	29.305	15.32	27.62
chr10	86979930	86980110	27.82	10.19	16.385
chr10	126792462	126792642	27.885	13.665	25.915
chr10	13752420	13752600	17.99	10.825	27.44
chr10	19668344	19668524	20.815	9.38	15.555
chr10	24191479	24191659	37.06	12.82	24.32
chr10	36995794	36995974	33.55	10.005	29.005
chr10	75247381	75247561	16.985	14.065	12.08
chr10	86798004	86798184	12.055	13.045	12.205
chr10	106553852	106554032	96.265	52.28	100.02
chr10	80127406	80127586	132.25	118.025	121.635
chr10	96285291	96285471	7.66	6.93	9.915
chr10	114820729	114820909	21.9	11.22	15.17
chr10	120950107	120950287	16.325	10.6	18.93
chr10	127318194	127318374	21.725	17.715	19.735
chr10	25115312	25115492	28.14	9.55	21.62
chr10	82773239	82773419	35.79	28.265	29.13
chr10	39789196	39789376	24.805	12.66	22.15
chr10	47374131	47374311	19.49	16.075	19.2
chr10	60774945	60775125	43.705	21.86	29.585
chr10	67589438	67589618	22.89	14.66	25.38
chr10	95236471	95236651	135.765	61.305	93.57
chr10	84348163	84348343	16.89	8.74	9.39
chr10	124761669	124761849	19.315	14.035	20.405
chr10	95538176	95538356	12.32	12.635	14.91
chr10	17196563	17196743	12.565	14.895	17.175
chr10	63547453	63547633	16.06	17.585	25.835
chr10	67331104	67331284	16.905	6.95	15.98
chr10	74728031	74728211	8.905	7.955	17.585
chr10	128398261	128398441	24.805	16.51	19.02
chr10	59460376	59460556	12.99	6.735	18.22
chr10	112391328	112391508	23.05	15.28	26.585
chr10	43462195	43462375	99.12	51.85	102.57
chr10	25648220	25648400	19.465	15.07	22.53
chr10	80457491	80457671	11.905	13.3	29.07
chr10	90124367	90124547	23.385	15.445	30.87
chr10	95761348	95761528	16.57	9.595	27.66
chr10	127396323	127396503	47.87	26.3	34.06
chr10	21164465	21164645	21.645	9.58	15.57
chr10	111271502	111271682	20.48	14.275	22.55
chr10	41308554	41308734	33.055	18.535	34.38
chr10	67556356	67556536	19.315	15.28	23.795
chr10	69358642	69358822	27.715	12.45	33.53
chr10	8671436	8671616	61.87	50.51	70.695
chr10	89095978	89096158	39.445	14.485	30.195
chr10	127330962	127331142	33.11	22.23	41.69
chr10	128402946	128403126	32.975	13.43	18.52
chr10	37198080	37198260	13.82	8.6	12.725
chr10	52141661	52141841	21.31	12.45	24
chr10	66373178	66373358	45.7	25.025	41.07
chr10	70843494	70843674	25.07	8.755	19.215
chr10	76554424	76554604	43.785	15.49	29.665
chr10	98685557	98685737	38.28	31.18	30.97
chr10	74757260	74757440	84.725	55.53	79.36
chr10	5746544	5746724	20.57	6.52	16.24
chr10	23612869	23613049	20.155	17.5	23.095
chr10	33536829	33537009	17.72	7.54	28.73
chr10	37200402	37200582	17.065	7.555	9.39
chr10	76000361	76000541	13.325	8.165	16.5
chr10	92999200	92999380	22.49	11.01	21.865
chr10	98818980	98819160	26.72	13.82	19.46
chr10	126342740	126342920	20.385	10.415	8.57
chr10	126515620	126515800	32.535	15.14	26.005
chr10	124812701	124812881	87.815	46.575	77.615
chr10	127657158	127657338	30.295	15.295	17.175
chr10	68356467	68356647	23.305	12.225	19.99
chr10	84624525	84624705	19.81	14.855	16.925
chr10	41968125	41968305	31.465	20.965	30.335
chr10	70801229	70801409	11.815	10.4	11.82
chr10	79794485	79794665	23.145	14.84	30.065
chr10	93523037	93523217	38.13	13.44	33.97
chr10	93569941	93570121	44.095	23.895	42.78
chr10	39827856	39828036	24.9	8.97	25.49
chr10	95302618	95302798	86.42	40.66	70.505
chr10	75248246	75248426	12.485	12.635	22.29
chr10	87320380	87320560	33.135	12.04	14.085
chr10	98816586	98816766	39.055	10.37	27.805
chr10	47372287	47372467	21.15	11.19	18.27
chr10	94883033	94883213	17.145	7.345	21.585
chr10	44421999	44422179	18.98	13.84	24.84
chr10	53719979	53720159	30.63	11.83	17.015
chr10	57213852	57214032	13.995	9.56	12.365
chr10	94888890	94889070	36.045	18.31	27.66
chr10	98651929	98652109	15.32	8.56	12.205
chr10	92951350	92951530	89.585	45.8	71.175
chr10	62584310	62584490	16.985	6.72	10.475
chr10	66484369	66484549	27.645	11.615	17.985
chr10	66589170	66589350	23.305	10.425	30.405
chr10	70786500	70786680	23.145	13.865	26.95
chr10	110144545	110144725	33.295	23.375	34.64
chr10	122558036	122558216	21.98	15.07	15.85
chr10	126604931	126605111	57.435	31.03	57.13
chr10	43238382	43238562	97.33	62.335	87.365
chr10	127386705	127386885	26.655	14.05	22.565
chr10	127690822	127691002	32.385	17.715	31.01
chr10	19796725	19796905	23.48	13.045	21.88
chr10	33570617	33570797	14.075	5.9	15.44
chr10	60929684	60929864	27.31	9.62	26.175
chr10	66467155	66467335	19.395	9.365	14.895
chr10	69590555	69590735	20.385	15.735	20.365
chr10	84590836	84591016	15.39	8.165	17.82
chr10	41950872	41951052	90.135	58.26	87.78
chr10	93868414	93868594	19.97	12.435	25.875
chr10	94901790	94901970	32.64	11.63	28.58
chr10	108142853	108143033	29.385	5.305	18.4
chr10	110752313	110752493	27.645	5.09	16.775
chr10	127638995	127639175	30.885	16.895	25.9
chr10	5720897	5721077	26.44	22.045	31.915
chr10	17996241	17996421	19.155	14.87	11.26
chr10	36991875	36992055	26.64	11.22	25.115
chr10	42443334	42443514	23.13	15.265	26.43
chr10	41273699	41273879	142.475	65.66	138.705
chr10	76566561	76566741	120.23	64.37	115.415
chr10	68674247	68674427	35.05	15.69	25.63
chr10	75253332	75253512	21.885	9.38	11.65
chr10	77760510	77760690	30.445	19.355	22.13
chr10	98695617	98695797	46.115	25.89	30.71
chr10	119365055	119365235	22.475	12.835	13.01
chr10	5756608	5756788	27.78	14.475	23.47
chr10	13708168	13708348	21.565	10.005	20.39
chr10	19766004	19766184	95.65	46.645	79.59
chr10	62873452	62873632	14.99	6.55	14.21
chr10	67817305	67817485	37.53	23.285	31.77
chr10	80126585	80126765	30.31	12.24	25.5
chr10	88981197	88981377	25.3	15.28	26.975
chr10	90646347	90646527	24.055	13.48	17.42
chr10	114735836	114736016	17.24	6.735	15.44
chr10	24254686	24254866	107.88	63.215	89.16
chr10	116661336	116661516	10.475	11.035	7.885
chr10	118188369	118188549	18.23	9.78	15.545
chr10	8703273	8703453	37.96	17.755	25.755
chr10	39860476	39860656	17.815	10.415	15.145
chr10	41170775	41170955	20.895	14.05	15.17
chr10	74967073	74967253	28.865	11.63	38.675
chr10	87174530	87174710	27.725	11.01	17.185
chr10	17127730	17127910	15.655	7.345	8.185
chr10	110766341	110766521	113.25	42.66	68.52
chr10	17650624	17650804	21.135	16.905	20.25
chr10	26569806	26569986	23.48	13.62	10.32
chr10	96153990	96154170	12.23	9.56	15.58
chr10	96287848	96288028	15.24	8.97	12.09
chr10	120927230	120927410	23.64	12.66	19.555
chr10	5152900	5153080	11.99	6.505	20.935
chr10	7808633	7808813	12.08	9.365	13.54
chr10	20192713	20192893	24.055	15.52	8.845
chr10	41994035	41994215	93.63	60.625	79.53
chr10	21348527	21348707	17.4	6.32	17.175
chr10	27947615	27947795	28.14	11.235	12.725
chr10	66507133	66507313	18.98	10.17	13.425
chr10	68703423	68703603	27.38	10.81	18.905
chr10	93006051	93006231	32.975	19.75	30.35
chr10	21405951	21406131	22.635	14.035	10.345
chr10	27807321	27807501	18.31	12.435	18.645
chr10	94817304	94817484	37.32	8.365	36.785
chr10	87970688	87970868	66.45	41.31	53.82
chr10	116892739	116892919	48.42	26.145	34.14
chr10	5759520	5759700	30.725	11.19	25.115
chr10	20030842	20031022	18.565	9.365	20.535
chr10	28738665	28738845	10.07	7.91	14.245
chr10	41010885	41011065	20.225	15.08	21.06
chr10	44324295	44324475	14.145	11.995	25.395
chr10	67907202	67907382	66.01	39.725	67.77
chr10	91598380	91598560	18.74	5.91	16.925
chr10	121817102	121817282	26.305	15.69	27.805
chr10	127262519	127262699	13.405	4.085	7.91
chr10	68751604	68751784	25.22	11.815	18.255
chr10	74508683	74508863	15.405	9.99	17.445
chr10	74891886	74892066	32.04	14.485	24.83
chr10	92625020	92625200	17.655	6.32	7.24
chr10	68681885	68682065	98.88	48.57	78.645
chr10	94784958	94785138	28.625	18.36	26.665
chr10	23473495	23473675	13.89	6.735	9.4
chr10	23568131	23568311	21.725	15.675	19.72
chr10	42434607	42434787	24.645	13.245	23.225
chr10	70696966	70697146	23.305	13.23	21.995
chr10	79391262	79391442	38.67	30.585	41.795
chr10	80449558	80449738	16.985	12.25	26.69
chr10	77089456	77089636	49.145	50.975	82.13
chr10	88247447	88247627	16.395	9.56	18.92
chr10	118186951	118187131	28.97	11.615	23.485
chr10	23474112	23474292	12.655	3.665	12.49
chr10	59378512	59378692	15.9	11.205	12.32
chr10	66489221	66489401	13.06	12.845	22.8
chr10	53778647	53778827	56.715	21.025	52.705
chr10	87389849	87390029	24.645	14.445	20.42
chr10	106753323	106753503	19.905	15.465	26.56
chr10	53650070	53650250	24.725	16.485	24.4
chr10	89086977	89087157	21.485	8.33	15.84
chr10	87360159	87360339	145.975	86.205	108.555
chr10	20393538	20393718	52.575	10.795	26.835
chr10	98671839	98672019	17.56	7.735	9.66
chr10	103860953	103861133	30.875	14.485	27.1
chr10	118699928	118700108	10.905	7.955	13.165
chr10	59378933	59379113	12.82	11.22	14.095
chr10	80139979	80140159	21.31	9.99	11.935
chr10	86792412	86792592	18.23	8.33	23.25
chr10	117106808	117106988	55.17	37.21	71.28
chr10	87173993	87174173	24.135	9.78	25.63
chr10	89026883	89027063	16.395	11.83	18.105
chr10	107883184	107883364	15.885	11.035	14.61
chr10	116796102	116796282	28.81	9.185	18.52
chr10	121893033	121893213	35.025	15.675	29.535
chr10	126842008	126842188	15.98	10.795	17.855
chr10	19791500	19791680	79.765	36.59	60.18
chr10	84506955	84507135	17.815	7.935	6.165
chr10	86503639	86503819	24.15	12.265	25.735
chr10	89015915	89016095	19.905	11.42	15.44
chr10	92607912	92608092	14.4	6.915	15.97
chr10	110390119	110390299	27.38	17.7	24.17
chr10	20492002	20492182	57.21	24.55	44.92
chr10	111139628	111139808	35.965	18.905	25.515
chr10	24556188	24556368	19.06	10.995	13.685
chr10	39883906	39884086	12.24	9.99	13.825
chr10	39978298	39978478	9.565	5.105	11.795
chr10	58906161	58906341	22.3	17.715	21.22
chr10	60875977	60876157	23.695	33.275	23.16
chr10	62878100	62878280	25.57	14.625	17.445
chr10	77812353	77812533	46.13	24.105	48.79
chr10	69048018	69048198	17.48	12.04	12.605
chr10	77099075	77099255	16.985	10.385	13.425
chr10	89062108	89062288	20.145	6.32	15.18
chr10	90120646	90120826	22.555	10.17	14.485
chr10	90129629	90129809	28.6	11.87	31.255
chr10	91151322	91151502	9.24	4.485	4.565
chr10	37269417	37269597	16.57	10.625	10.05
chr10	60927919	60928099	60.89	50.48	80.625
chr10	62523927	62524107	21.47	10.2	17.7
chr10	67737223	67737403	10.245	8.97	10.745
chr10	88969762	88969942	25.115	28.75	26.55
chr10	94695420	94695600	14.99	10.78	15.97
chr10	128375650	128375830	17.225	13.06	14.885
chr10	95271519	95271699	27.31	13.07	41.665
chr10	79534026	79534206	24.045	14.7	21.735
chr10	79739131	79739311	14.815	9.805	16.24
chr10	95105419	95105599	8.825	6.735	7.655
chr10	28169881	28170061	38.79	18.15	26.815
chr10	41711351	41711531	37.22	21.59	23.6
chr10	66550245	66550425	62.945	27.11	50.6
chr10	74973194	74973374	30.26	19.41	37.375
chr10	80445276	80445456	19.22	14.29	26.815
chr10	98718636	98718816	20.72	15.28	18.505
chr10	127641745	127641925	20.64	13.07	17.835
chr10	19906789	19906969	22.555	16.27	28.445
chr10	62830832	62831012	14.4	8.39	21.735
chr10	17447095	17447275	62.7	28.425	52.705
chr10	77073056	77073236	12.405	12.45	16.515
chr10	92535512	92535692	24.135	10.765	14.61
chr10	94882488	94882668	11.24	3.675	12.08
chr10	107846058	107846238	21.965	15.305	24.26
chr10	107869290	107869470	17.655	10.19	16.785
chr10	116780215	116780395	26.815	12.635	24.17
chr10	19666606	19666786	21.725	13.695	19.18
chr10	29852170	29852350	61.86	26.105	52.355
chr10	77756300	77756480	11.905	15.28	26.44
chr10	87181224	87181404	17.56	17.305	23.91
chr10	107885706	107885886	15.15	7.13	22.69
chr10	111019415	111019595	17.465	10.005	15.955
chr10	115217285	115217465	19.21	8.345	12.995
chr10	127636554	127636734	30.39	13.245	12.75
chr10	68567352	68567532	156.58	56.86	139.53
chr10	99066891	99067071	29.8	17.13	33.98
chr10	5612990	5613170	14.815	12.015	13.025
chr10	7561607	7561787	14.48	11.385	21.335
chr10	40214780	40214960	26.815	13.41	25.5
chr10	41430743	41430923	23.05	5.52	12.58
chr10	80451077	80451257	12.655	6.52	14.095
chr10	125552558	125552738	27.125	12.015	22.69
chr10	96205759	96205939	14.145	9.55	14.91
chr10	107841336	107841516	16.635	17.575	31.915
chr10	127183402	127183582	9.82	7.145	9.65
chr10	19760027	19760207	24.15	8.165	15.295
chr10	60140164	60140344	30.82	11.655	29.79
chr10	58794425	58794605	13.65	8.985	10.2
chr10	60775675	60775855	25.22	10.61	13.55
chr10	84272963	84273143	22.3	9.595	15.715
chr10	86349304	86349484	7.82	7.345	9.115
chr10	93003136	93003316	14.465	19.635	23.19
chr10	127014388	127014568	48.02	25.055	39.295
chr10	8593584	8593764	23.305	13.655	22.54
chr10	39838769	39838949	62.03	20.205	64.51
chr10	13750444	13750624	17.975	12.835	20.935
chr10	30472477	30472657	12.07	4.075	7.385
chr10	60914175	60914355	23.64	11.01	23.47
chr10	68804606	68804786	13.73	11.02	20.675
chr10	79556961	79557141	13.475	13.44	22.55
chr10	93560944	93561124	58.2	19.355	50.6
chr10	79900771	79900951	13.73	8.985	10.85
chr10	88982152	88982332	19.89	12.21	16.215
chr10	89213876	89214056	16.905	11.205	8.845
chr10	93634221	93634401	16.07	6.32	12.48
chr10	94037670	94037850	24.31	12.675	16.1
chr10	96284561	96284741	10.74	10.4	11.68
chr10	116893592	116893772	25.235	13.41	18.94
chr10	10299732	10299912	13.22	14.23	24.155
chr10	95299697	95299877	45.55	26.255	35.69
chr10	59453948	59454128	17.225	11.22	22.005
chr10	67745209	67745389	12.82	8.145	17.315
chr10	86410412	86410592	11.49	11.83	12.08
chr10	106762678	106762858	19.88	20.755	31.81
chr10	120566411	120566591	19.81	13.03	12.88
chr10	126575795	126575975	13.57	9.76	18.52
chr10	15479920	15480100	15.07	5.29	12.49
chr10	19347652	19347832	5.905	4.495	5.22
chr10	19888857	19889037	12.32	7.145	7.77
chr10	24662681	24662861	23.71	11.605	14.77
chr10	53127374	53127554	56.715	26.85	32.765
chr10	98812079	98812259	15.405	8.545	15.04
chr10	127237806	127237986	19.555	10.005	13.55
chr10	127805399	127805579	16.89	11.605	14.085
chr10	41812415	41812595	51.515	41.225	64.63
chr10	25339571	25339751	17.735	7.77	12.195
chr10	43232824	43233004	14.895	12.635	19.59
chr10	43726072	43726252	13.57	10.81	14.91
chr10	68668983	68669163	12.405	11.615	8.315
chr10	70845727	70845907	73.86	41.99	64.16
chr10	74870520	74870700	32.535	11.42	22.28
chr10	75012788	75012968	12.07	7.345	17.455
chr10	77076265	77076445	21.47	15.9	24.425
chr10	12537185	12537365	15.565	10.795	12.88
chr10	76903650	76903830	135.685	89.045	130.79
chr10	89183657	89183837	66.76	36.6	43.905
chr10	19798241	19798421	21.74	11.83	15.545
chr10	59415108	59415288	14.48	13.085	17.005
chr10	67703923	67704103	16.73	5.91	11.405
chr10	80556924	80557104	19.73	18.21	23.99
chr10	80638938	80639118	14.145	11.19	5.78
chr10	98632550	98632730	50.52	25.085	50.055
chr10	93543677	93543857	17.145	4.495	9.115
chr10	93581960	93582140	20.48	8.56	10.345
chr10	111146361	111146541	17.155	6.295	14.635
chr10	12529597	12529777	12.655	10.37	10.335
chr10	106752377	106752557	31.14	15.07	25.515
chr10	39826355	39826535	16.82	5.5	7.785
chr10	52080865	52081045	18.135	11.83	22.03
chr10	62710323	62710503	14.815	6.505	10.2
chr10	75397830	75398010	19.89	11.42	12.605
chr10	95222835	95223015	59.78	40.01	44.52
chr10	92574886	92575066	29.145	13.68	27.505
chr10	94767105	94767285	21.485	13.06	18.645
chr10	110773261	110773441	33.045	12.845	30.62
chr10	23557371	23557551	34.475	24.84	26.415
chr10	20310137	20310317	14.895	13.64	22.435
chr10	20495544	20495724	23.72	6.96	14.77
chr10	41922606	41922786	16.89	12.845	17.045
chr10	66750842	66751022	18.23	13.84	20.945
chr10	59406373	59406553	74.405	10.03	32.195
chr10	67674252	67674432	24.39	11.615	13.835
chr10	68003996	68004176	28.625	12.875	19.85
chr10	68623858	68624038	11.57	10.4	14.225
chr10	69387910	69388090	29.36	21.62	21.985
chr10	76869469	76869649	19.155	9.56	19.19
chr10	80228764	80228944	11.99	6.915	9.275
chr10	127191923	127192103	80.395	49.19	65.02
chr10	94880545	94880725	15.82	7.115	12.365
chr10	116386522	116386702	17.385	8.985	11.92
chr10	126862843	126863023	17.305	10.415	11.52
chr10	128072904	128073084	27.965	19.765	25.9
chr10	19790497	19790677	30.565	18.095	26.315
chr10	19893580	19893760	11.075	7.965	9.53
chr10	19953394	19953574	15.9	6.11	6.985
chr10	37045685	37045865	14.735	10.78	15.715
chr10	40219719	40219899	19.49	17.33	24.44
chr10	74869592	74869772	39.435	18.745	22.14
chr10	19910304	19910484	32.655	18.815	33.595
chr10	76609820	76610000	22.795	14.91	23.86
chr10	111036949	111037129	20.05	8.985	17.995
chr10	111044596	111044776	24.885	6.505	17.995
chr10	111063192	111063372	24.135	14.26	17.315
chr10	66510620	66510800	43.65	15.89	28.745
chr10	41988006	41988186	25.555	15.69	25.24
chr10	43032709	43032889	16.57	10.995	13.025
chr10	62585455	62585635	11.49	6.31	13.025
chr10	82352447	82352627	13.555	9.17	13.025
chr10	86386480	86386660	152.9	60.115	124.225
chr10	94823994	94824174	36.885	19.55	35.575
chr10	126958006	126958186	10.81	8.785	21.05
chr10	24552716	24552896	23.155	12.985	27.155
chr10	25239900	25240080	20.975	16.075	16.775
chr10	44820488	44820668	23.465	15.08	15.415
chr10	77032819	77032999	16.635	10.015	16.355
chr10	79814658	79814838	17.545	8.365	16.24
chr10	110801347	110801527	17.305	8.365	16.64
chr10	120786964	120787144	20.375	7.345	25.115
chr10	21713382	21713562	63.775	32.06	50.265
chr10	122633169	122633349	29.775	19.96	10.29
chr10	7947937	7948117	19.795	9.605	12.465
chr10	30046814	30046994	31.37	16.935	24.685
chr10	39679926	39680106	14.24	15.9	15.31
chr10	52028991	52029171	11.24	8.985	16.775
chr10	21721487	21721667	78.4	38.58	71.47
chr10	60295759	60295939	13.905	8.19	11.795
chr10	116548566	116548746	31.3	9.805	24.27
chr10	128024815	128024995	20.225	16.1	16.785
chr10	5725485	5725665	24.47	10.78	24.855
chr10	18735330	18735510	8.57	10.61	11.26
chr10	36995131	36995311	18.39	8.59	17.855
chr10	24668317	24668497	57.595	31.765	59.6
chr10	70655715	70655895	21.63	10.81	11.42
chr10	76574423	76574603	24.23	15.14	16.9
chr10	95143102	95143282	20.655	11.815	14.51
chr10	5075465	5075645	44.375	32.625	47.35
chr10	107891676	107891856	15.405	7.345	19.475
chr10	127036963	127037143	28.21	16.535	24.27
chr10	127175284	127175464	21.955	13.865	18.505
chr10	86514592	86514772	79.765	42.355	57.84
chr10	39726896	39727076	31.14	12.635	13.01
chr10	43722543	43722723	48.475	23.47	41.985
chr10	68750946	68751126	21.31	14.87	19.32
chr10	86099827	86100007	12.82	5.32	13.01
chr10	89114625	89114805	4.74	4.485	13.825
chr10	123280775	123280955	118.665	87.275	133.425
chr10	7075163	7075343	38.965	22.62	36.375
chr10	21179908	21180088	45.045	34.165	36.115
chr10	53649461	53649641	22.315	14.46	12.205
chr10	88193753	88193933	10.65	9.35	14.235
chr10	101521068	101521248	20.745	5.685	19.625
chr10	92988182	92988362	18.31	11.855	18.245
chr10	96116893	96117073	17.64	11.67	20.135
chr10	116850912	116851092	25.89	9.365	12.48
chr10	124807272	124807452	8.49	7.54	9.53
chr10	127648032	127648212	11.99	7.965	17.985
chr10	127325894	127326074	75	47.55	63.05
chr10	41945419	41945599	12.9	16.31	20.26
chr10	68653586	68653766	62.85	28.82	58.565
chr10	94780894	94781074	88.405	61.15	84.51
chr10	23571178	23571358	40.935	21.42	31.955
chr10	67590415	67590595	43.355	29.33	42.54
chr10	94615394	94615574	90.085	49.095	75.825
chr10	106552303	106552483	61.665	28.385	51.22
chr11	110310296	110310476	163.895	93.31	182.725
chr11	98905735	98905915	175.385	96.545	125.98
chr11	51466557	51466737	62.97	43.21	53.78
chr11	101223612	101223792	67.895	50.21	57.35
chr11	115553357	115553537	66.75	32.2	46.125
chr11	79895394	79895574	43.97	14.94	23.47
chr11	83867239	83867419	68.955	44.72	73.18
chr11	120492746	120492926	84.78	73	70.505
chr11	16695107	16695287	34.06	20.035	30.96
chr11	83555466	83555646	58.76	28.14	53.105
chr11	83561373	83561553	42.875	24.42	43.76
chr11	120389112	120389292	27.98	10.23	16.73
chr11	104268682	104268862	49.815	23.685	46.06
chr11	55272112	55272292	36.365	27.97	39.93
chr11	100652881	100653061	34.21	19.935	39.35
chr11	101152677	101152857	51.65	31.01	56.99
chr11	45014604	45014784	33.31	15.9	39.89
chr11	78380354	78380534	33.965	15.96	23.42
chr11	21327599	21327779	52.37	26.27	39.875
chr11	100799570	100799750	34.38	19.565	29.745
chr11	72499471	72499651	22.57	6.11	16.65
chr11	100454115	100454295	33.46	29.17	37.825
chr11	101222096	101222276	39.62	28.435	39.61
chr11	113668513	113668693	125.21	67.84	86.485
chr11	106129794	106129974	45.155	36.74	54.53
chr11	103919956	103920136	26.305	14.275	20.39
chr11	77231672	77231852	36.285	20.16	33.275
chr11	119045239	119045419	55.09	33.445	51.375
chr11	103261317	103261497	21.485	11.795	21.08
chr11	109567523	109567703	109.435	63.185	75.325
chr11	3939314	3939494	31.07	19.635	57.39
chr11	7053146	7053326	46.29	14.895	35.715
chr11	21302983	21303163	44.48	16.485	27.93
chr11	89993920	89994100	88.11	47.58	89.51
chr11	51572890	51573070	25.995	17.27	23.25
chr11	118110452	118110632	42.435	20.455	34.31
chr11	5815879	5816059	67.735	35.695	51.335
chr11	11851612	11851792	17.905	4.285	16.65
chr11	22287610	22287790	29.05	15.89	33.57
chr11	61049751	61049931	28.465	17.575	41.755
chr11	94208660	94208840	32.64	16.71	16.775
chr11	106836849	106837029	56.715	30.815	43.68
chr11	45679441	45679621	15.24	14.215	13.95
chr11	90102061	90102241	27.07	21.165	26.585
chr11	110106166	110106346	148.585	69	141.285
chr11	22273333	22273513	33.045	20.78	26.835
chr11	77008417	77008597	36.94	19.41	22.905
chr11	83982421	83982601	23.225	18.775	30.04
chr11	86494304	86494484	19.65	10.995	23.61
chr11	101303473	101303653	23.305	10.2	16.5
chr11	102273238	102273418	16.155	12.635	19.58
chr11	108246732	108246912	16.74	12.195	22.975
chr11	109470735	109470915	12.23	7.145	24.145
chr11	50456217	50456397	19.985	16.075	32.775
chr11	68912827	68913007	118.17	51.78	101.075
chr11	57812458	57812638	49.09	23.655	48.83
chr11	119808881	119809061	56.175	36.095	45.31
chr11	101217229	101217409	49.115	25.07	27.66
chr11	101561018	101561198	36.645	12.835	16.76
chr11	115028250	115028430	34.795	18.49	29.55
chr11	53262044	53262224	27.03	23.67	33.66
chr11	61191732	61191912	44.95	20.185	38.325
chr11	68928324	68928504	44.775	34.45	30.97
chr11	77858527	77858707	50.175	21.645	37.125
chr11	11860939	11861119	30.295	18.59	28.19
chr11	109683686	109683866	74.17	47.485	62.425
chr11	17633759	17633939	12.575	4.865	8.73
chr11	20981237	20981417	25.315	11.385	28.46
chr11	22094859	22095039	42.03	24.305	38.485
chr11	63692200	63692380	36.39	18.31	33.57
chr11	112601121	112601301	45.355	22.495	47.47
chr11	7020838	7021018	27.63	16.3	17.575
chr11	20835998	20836178	20.99	11.615	22.02
chr11	106818546	106818726	33.285	28.945	41.435
chr11	7092826	7093006	91.995	58.165	93.865
chr11	48904761	48904941	27.645	11.01	20.545
chr11	69867526	69867706	73.2	24.265	60.8
chr11	79095018	79095198	58.17	21.845	37.295
chr11	89860886	89861066	30.31	17.95	21.595
chr11	119128620	119128800	32.775	26.97	25.175
chr11	66849881	66850061	67.725	44.535	58.85
chr11	90093015	90093195	34.705	17.715	24.83
chr11	102452591	102452771	19.65	7.145	17.455
chr11	86685442	86685622	39.7	27.745	43.345
chr11	79559939	79560119	37.195	21.05	32.56
chr11	38588100	38588280	39.215	14.3	44.275
chr11	95322354	95322534	29.13	21.405	25.5
chr11	70555187	70555367	37.38	19.365	35.575
chr11	79374192	79374372	27.15	15.28	19.99
chr11	81187883	81188063	22.545	22.21	15.685
chr11	85305721	85305901	30.045	22.27	26.55
chr11	108256375	108256555	58.16	31.38	49.115
chr11	120541565	120541745	57.905	33.25	40.36
chr11	19861294	19861474	25.395	9.58	18.79
chr11	31724969	31725149	51.675	24.065	41.705
chr11	17069369	17069549	25.73	17.56	28.26
chr11	80788211	80788391	83.12	55.84	81.17
chr11	72335715	72335895	24.47	14.3	20.365
chr11	106908656	106908836	39.365	14.67	29.79
chr11	118995315	118995495	43.505	28.595	33.245
chr11	83550765	83550945	33.965	18.52	23.225
chr11	90528734	90528914	20.065	21.62	16.24
chr11	112989310	112989490	21.405	8.815	17.96
chr11	119869892	119870072	38.05	19.4	33.285
chr11	4116248	4116428	28.555	13.925	31.605
chr11	51687793	51687973	195.48	129.65	187.745
chr11	98154515	98154695	133.115	65.93	76.635
chr11	43717029	43717209	48.42	22.62	41.34
chr11	94022778	94022958	46.745	41.285	49.41
chr11	109349376	109349556	38.375	23.035	27.35
chr11	42961709	42961889	32.295	13.06	14.2
chr11	72496936	72497116	26.155	10.155	18.14
chr11	77918637	77918817	8.905	7.755	13.925
chr11	94223580	94223760	26.225	20.385	20.275
chr11	104257068	104257248	31.465	21.475	42.575
chr11	115294287	115294467	43.355	22.01	37.97
chr11	119806817	119806997	55.6	27.065	33.685
chr11	3001663	3001843	198.91	266.955	237.01
chr11	68678564	68678744	46.705	16.1	22.265
chr11	105851837	105852017	38.83	47.69	45.48
chr11	38494890	38495070	33.295	9.595	24.18
chr11	79097238	79097418	15.655	10.975	11.69
chr11	114549219	114549399	32.28	23.695	19.72
chr11	29708451	29708631	28.22	15.86	28.72
chr11	87927092	87927272	33.63	6.155	21.015
chr11	94900306	94900486	23.385	8.97	18.36
chr11	104254108	104254288	13.985	7.935	24.285
chr11	3000379	3000559	199.83	256.145	235.625
chr11	44782553	44782733	28.795	16.71	23.445
chr11	59754230	59754410	37.3	17.33	24.685
chr11	90241081	90241261	18.495	3.665	7.525
chr11	108257443	108257623	37.945	22.69	28.435
chr11	111858468	111858648	14.33	9.56	15.325
chr11	59850453	59850633	50.765	26.925	43.075
chr11	84011482	84011662	15.39	13.61	23.91
chr11	97170887	97171067	29.455	18.18	26.51
chr11	107289322	107289502	33.46	14.485	25.63
chr11	113001404	113001584	21.47	12.885	25.72
chr11	117695505	117695685	121.665	67.56	98.81
chr11	120538315	120538495	25.89	12.015	21.89
chr11	11822078	11822258	34.37	20.385	32.03
chr11	101834066	101834246	17.4	17.95	25.46
chr11	62254510	62254690	49.21	37.845	42.97
chr11	79961956	79962136	25.635	18.805	15.415
chr11	109962868	109963048	19.73	14.66	15.98
chr11	120683260	120683440	14.065	5.5	15.555
chr11	3032221	3032401	66.235	57.185	56.99
chr11	62748700	62748880	28.21	26.665	29.38
chr11	102294242	102294422	115.88	72.155	115.515
chr11	86442970	86443150	30.485	7.725	5.64
chr11	100471838	100472018	19.65	7.98	22.515
chr11	111460867	111461047	20.56	11.405	12.22
chr11	118009687	118009867	20.4	10.825	24.955
chr11	3931273	3931453	44.71	17.33	35.575
chr11	5402522	5402702	37.355	26.09	29.805
chr11	77714268	77714448	25.795	19.565	23.61
chr11	98452082	98452262	21.725	15.07	21.865
chr11	112582161	112582341	30.31	13.255	20.535
chr11	16601979	16602159	104.195	24.25	55.615
chr11	117514357	117514537	21.31	9.595	12.62
chr11	11862679	11862859	31.38	14.05	16.49
chr11	45706437	45706617	13.65	10.385	18.8
chr11	19862352	19862532	19.88	14.895	20.51
chr11	70336153	70336333	8.655	10.795	9.915
chr11	5326542	5326722	38.175	28.945	32.57
chr11	7052424	7052604	23.88	13.68	17.175
chr11	70554491	70554671	56.125	23.71	52.28
chr11	104244838	104245018	14.41	10.795	14.635
chr11	113592232	113592412	44.695	29.53	46.47
chr11	6065434	6065614	17.05	19.365	32.895
chr11	43166597	43166777	28.715	11.19	14.895
chr11	49919428	49919608	16.57	9.745	14.225
chr11	57909187	57909367	31.21	20.795	28.695
chr11	83977690	83977870	26.975	9.605	24.815
chr11	3001191	3001371	193.2	222.42	207.54
chr11	119081429	119081609	20.64	10.425	26.95
chr11	21416008	21416188	19.49	10.385	21.765
chr11	43805660	43805840	28.555	17.175	22.77
chr11	72881154	72881334	20.4	7.735	14.485
chr11	78388632	78388812	14.57	8.375	24.83
chr11	101240283	101240463	29.28	22	22.53
chr11	106354689	106354869	30.055	13.44	19.215
chr11	117707044	117707224	23.05	12.21	26.6
chr11	28602554	28602734	83.525	33.145	67.94
chr11	121379517	121379697	30.31	19.385	17.42
chr11	4346560	4346740	27.365	18.18	29.08
chr11	46378237	46378417	26.44	24.25	43.645
chr11	51689246	51689426	25.14	11.815	33.96
chr11	79087353	79087533	27.69	21.42	26.845
chr11	101590666	101590846	19.65	13.655	21.995
chr11	31576948	31577128	18.98	6.735	15.84
chr11	76523223	76523403	52.785	39.515	72.16
chr11	43452128	43452308	40.065	20.415	54.855
chr11	83685475	83685655	24.47	14.895	16.345
chr11	115956972	115957152	38.94	14.09	23.895
chr11	119831361	119831541	18.805	15.28	18.645
chr11	120692040	120692220	24.715	15.9	38.77
chr11	43821299	43821479	11.155	11.67	16.49
chr11	53926614	53926794	24.875	14.94	25.825
chr11	111837121	111837301	17.895	11.01	26.04
chr11	51729621	51729801	197.98	144.78	184.79
chr11	104480072	104480252	70.05	30.025	47.885
chr11	120051621	120051801	27.46	13.695	31.335
chr11	70822033	70822213	21.205	15.705	21.195
chr11	100176850	100177030	17.32	11.205	24.285
chr11	109356316	109356496	37.38	13.255	26.3
chr11	3023944	3024124	57.245	40.565	39.7
chr11	49903360	49903540	24.98	7.955	11.805
chr11	60749344	60749524	20.385	23.075	25.865
chr11	77009038	77009218	16.73	11.01	17.315
chr11	79691823	79692003	37.88	14.87	21.465
chr11	94059733	94059913	33.03	20.64	23.99
chr11	16489382	16489562	85.97	26.685	78.21
chr11	109958877	109959057	18.9	10.78	20.42
chr11	121188123	121188303	31.77	25.27	27.645
chr11	43740809	43740989	17.13	12.45	17.29
chr11	82743122	82743302	16.325	6.735	12.35
chr11	93995565	93995745	35.375	20.22	36.715
chr11	94143099	94143279	18.725	8.8	15.155
chr11	97288787	97288967	19.73	9.99	11.935
chr11	63675624	63675804	110.255	59.89	89.135
chr11	106971106	106971286	15.9	7.325	18.53
chr11	116070682	116070862	37.09	26.935	36.96
chr11	54841512	54841692	28.475	17.74	27.635
chr11	62744744	62744924	19.315	13.045	22.665
chr11	79698385	79698565	19.555	10.78	20.39
chr11	86392501	86392681	18.405	7.77	17.56
chr11	97003736	97003916	16.38	13.045	15.555
chr11	98928955	98929135	21.135	12.66	26.7
chr11	100690348	100690528	48.78	29.765	50.2
chr11	94033091	94033271	69.475	49.675	92.035
chr11	108689865	108690045	31.275	21.6	28.99
chr11	117691024	117691204	20.4	13.43	24.57
chr11	22337469	22337649	49.345	22.41	31.51
chr11	53825779	53825959	19.235	13.64	22.54
chr11	59715690	59715870	15.485	8.375	9.89
chr11	80003885	80004065	28.865	18.535	20.82
chr11	83392040	83392220	34.705	30.19	27.76
chr11	94930335	94930515	13.81	10.23	13.255
chr11	95323616	95323796	16.06	6.93	17.435
chr11	100179479	100179659	24.46	15.295	27.52
chr11	107330105	107330285	14.735	9.41	10.975
chr11	115080591	115080771	31.06	12.45	24.155
chr11	117197734	117197914	28.035	15.095	24.67
chr11	29499205	29499385	8.25	5.475	7.125
chr11	43164876	43165056	22.155	15.28	19.06
chr11	110113023	110113203	25.545	12.65	17.7
chr11	17547570	17547750	33.31	13.44	27.385
chr11	101561882	101562062	103.165	44.765	71.175
chr11	18800502	18800682	42.165	39.56	28.27
chr11	78795787	78795967	24.055	19.17	31.02
chr11	87516049	87516229	16.315	11.235	14.21
chr11	100792812	100792992	32.04	18.535	21.88
chr11	109921500	109921680	22.795	13.865	23.61
chr11	120863601	120863781	17.735	11.245	21.595
chr11	4294305	4294485	19.475	11.795	14.355
chr11	7035274	7035454	38.465	14.23	30.75
chr11	20759122	20759302	74.03	51.695	76.855
chr11	23272325	23272505	16.165	4.47	9.54
chr11	35765270	35765450	31.88	15.08	19.99
chr11	61192330	61192510	20.99	17.925	16.115
chr11	64350794	64350974	27.055	19.185	18.22
chr11	88869094	88869274	14.065	5.7	15.98
chr11	90225208	90225388	34.88	15.49	18.53
chr11	100694985	100695165	27.46	24.49	23.74
chr11	20924614	20924794	16.14	10.155	14.225
chr11	23041014	23041194	32.385	11.43	20.275
chr11	86817148	86817328	88.81	39.01	68.91
chr11	35733463	35733643	38.2	20.57	28.045
chr11	35776964	35777144	34.29	19.75	43.11
chr11	79585104	79585284	29.87	23.61	34.735
chr11	86393973	86394153	38.28	16.92	23.87
chr11	101900892	101901072	27.795	12.835	22.565
chr11	108058173	108058353	19.465	10.215	16.24
chr11	7056413	7056593	29.075	6.96	12.18
chr11	79972670	79972850	34.84	18.56	28.27
chr11	83692154	83692334	26.32	12.62	13.825
chr11	98447427	98447607	25.14	12.605	22.835
chr11	102282889	102283069	33.715	17.12	28.865
chr11	106441807	106441987	24.98	8.375	14.625
chr11	108257946	108258126	13.905	8.955	7.785
chr11	110039668	110039848	29.87	18.775	31.68
chr11	118300430	118300610	30.215	14.29	22.785
chr11	7094639	7094819	66.61	37.31	58.075
chr11	4968524	4968704	13.57	6.705	11.005
chr11	28589860	28590040	10.905	5.08	6.04
chr11	85590349	85590529	17.13	13.48	17.315
chr11	100995742	100995922	18.31	13.43	12.75
chr11	106811878	106812058	12.495	7.325	9.945
chr11	109715436	109715616	12.16	6.13	11.12
chr11	117826552	117826732	19.795	20.405	15.145
chr11	22281014	22281194	20.065	8.165	18.52
chr11	11744540	11744720	160.94	120.4	170.41
chr11	35564244	35564424	73.51	27.15	58.63
chr11	43513955	43514135	20.56	11.035	9.775
chr11	51472226	51472406	34.355	17.995	32.69
chr11	64400668	64400848	16.465	8.755	9.39
chr11	72390735	72390915	14.32	12.835	14.635
chr11	72396778	72396958	26.87	19.835	18.645
chr11	76727855	76728035	14.815	8.39	12.34
chr11	94254314	94254494	25.545	17.95	23.86
chr11	94534943	94535123	20.24	6.93	12.34
chr11	94900903	94901083	14.24	7.965	19.54
chr11	103612024	103612204	13.315	12.62	11.665
chr11	108704210	108704390	9.74	3.465	14.755
chr11	4012134	4012314	21.55	14.475	26.6
chr11	8410193	8410373	20.815	12.635	10.875
chr11	11865709	11865889	32.295	13.68	22.665
chr11	35339975	35340155	24.715	11.995	18.78
chr11	62372528	62372708	48.02	29.885	48.99
chr11	44900920	44901100	15.565	5.93	11.535
chr11	97468768	97468948	19.155	12.635	14.085
chr11	117706394	117706574	42.7	17.33	41.21
chr11	51638328	51638508	19.395	9.195	13.125
chr11	61085216	61085396	16.405	11.785	8.73
chr11	86196126	86196306	35.455	15.675	26.815
chr11	90243805	90243985	21.805	9.195	23.2
chr11	86427527	86427707	48.81	21.515	48.5
chr11	12379822	12380002	36.26	26.045	38.405
chr11	35788208	35788388	23.975	14.645	18.93
chr11	49998430	49998610	43.945	27.56	26.015
chr11	77713766	77713946	25.13	24.49	34.59
chr11	80915127	80915307	38.8	18.97	35.03
chr11	89853053	89853233	17.48	7.735	14.37
chr11	97304763	97304943	16.65	9.97	15.84
chr11	101212425	101212605	28.21	23.2	23.74
chr11	115308791	115308971	34.705	21.405	30.87
chr11	19820157	19820337	27.85	19.41	30.025
chr11	19893099	19893279	23.815	17.045	21.06
chr11	43815484	43815664	20.8	11.22	14.885
chr11	47320975	47321155	12.31	10.81	15.955
chr11	28323004	28323184	46.29	21.42	39.84
chr11	68937142	68937322	37.855	29.37	23.975
chr11	72248347	72248527	9.07	11.645	16.475
chr11	98725006	98725186	33.85	24.505	31.63
chr11	112080483	112080663	15.725	10.995	11.665
chr11	22388417	22388597	10.995	6.085	15.58
chr11	22792096	22792276	16.06	12.225	23.75
chr11	23601942	23602122	22.81	9.76	20.525
chr11	45702265	45702445	12.74	11.42	15.7
chr11	78312343	78312523	53.35	28.21	43.53
chr11	53122371	53122551	19.235	10.4	21.205
chr11	53259747	53259927	23.545	19.935	20.795
chr11	59848512	59848692	29.465	13.045	15.84
chr11	64402760	64402940	25.06	13.07	24.8
chr11	83695004	83695184	22.38	20.145	20.39
chr11	98616328	98616508	15.405	12.435	21.595
chr11	103373514	103373694	20.56	8.56	13.685
chr11	109955630	109955810	19.97	12.425	18.93
chr11	115472601	115472781	18.485	6.52	10.46
chr11	116484612	116484792	12.15	8.59	19.295
chr11	11832988	11833168	25.555	10.4	16.385
chr11	20762216	20762396	10.07	7.54	11.68
chr11	48666678	48666858	18.485	8.145	13.55
chr11	57799966	57800146	17.385	19.355	13.41
chr11	58428091	58428271	11.56	8.97	13.965
chr11	62301478	62301658	21.39	11.645	24.66
chr11	94492177	94492357	28.96	18.76	27.375
chr11	113583851	113584031	64.415	45.755	61.785
chr11	106441441	106441621	22.14	13.88	12.195
chr11	120853168	120853348	34.575	29.275	41.37
chr11	16603316	16603496	28.555	16.27	26.315
chr11	21461284	21461464	20.455	18.21	27.985
chr11	31618387	31618567	18.9	15.49	24.155
chr11	53724499	53724679	22.475	14.46	25.24
chr11	59628599	59628779	12.485	10.19	13.825
chr11	31761665	31761845	35.385	25.47	39.325
chr11	60637272	60637452	20.065	17.7	26.585
chr11	108873049	108873229	110.61	106.52	105.965
chr11	20296168	20296348	21.62	16.71	21.205
chr11	29448123	29448303	4.82	6.11	8.17
chr11	77707831	77708011	47.59	16.72	43.485
chr11	28595097	28595277	158.555	107.155	149.615
chr11	83211226	83211406	39.94	30.26	78.805
chr11	82702269	82702449	36.78	25.705	33.675
chr11	83743927	83744107	12.9	10.6	15.45
chr11	85660239	85660419	25.22	11.655	13.515
chr11	86014013	86014193	18.9	7.955	20.275
chr11	88345643	88345823	21.31	4.88	7.655
chr11	105806151	105806331	27.54	12.475	21.44
chr11	20915626	20915806	18.55	12.425	26.3
chr11	20958385	20958565	15.82	8.145	12.48
chr11	16703946	16704126	56.285	25.52	42.595
chr11	35597623	35597803	18.405	9.17	14.495
chr11	70826363	70826543	27.045	19.96	28.73
chr11	77951709	77951889	27.78	16.345	18.36
chr11	83830686	83830866	27.98	18.49	25.395
chr11	87500809	87500989	9.07	8.97	9.245
chr11	28243602	28243782	30.15	13.85	34.475
chr11	98826169	98826349	32.295	17.7	26.575
chr11	101524878	101525058	19.715	18.125	18.53
chr11	106375796	106375976	32.36	23.625	27.235
chr11	106444516	106444696	4.58	6.505	12.62
chr11	106589720	106589900	46.345	18.395	28.705
chr11	53619229	53619409	13.57	5.52	13.28
chr11	53236700	53236880	75.39	47.14	66.895
chr11	67481250	67481430	23.105	9.635	18.075
chr11	79606193	79606373	40.105	12.295	38.965
chr11	93858526	93858706	31.73	17.74	25.115
chr11	94026965	94027145	42.58	26.57	22.76
chr11	100352266	100352446	47.555	31.405	35.28
chr11	102611177	102611357	90.75	43.69	67.06
chr11	109480461	109480641	26.87	22.21	17.675
chr11	109570933	109571113	30.39	17.165	33.915
chr11	109856491	109856671	23.385	12.65	15.17
chr11	112589593	112589773	28.89	11.205	25.77
chr11	114715962	114716142	22.89	19.41	20.47
chr11	115106142	115106322	21.965	11.645	21.195
chr11	115311549	115311729	21.135	16.485	22.55
chr11	115541178	115541358	24.715	21.01	21.845
chr11	116482686	116482866	33.525	18.97	22.665
chr11	20916631	20916811	55.665	19.635	43.68
chr11	116543893	116544073	20.215	19.81	32.73
chr11	35596843	35597023	7.07	7.755	7.785
chr11	60748739	60748919	19.49	10.005	14.47
chr11	61077487	61077667	23.88	17.94	24.815
chr11	101309866	101310046	62.875	25.38	56.785
chr11	62308344	62308524	19.395	15.055	20.275
chr11	62363370	62363550	17.065	6.13	8.185
chr11	70650678	70650858	19.985	11.995	16.385
chr11	79102507	79102687	18.31	14.075	16.915
chr11	84496514	84496694	17.815	15.265	15.44
chr11	85589184	85589364	13.73	11.605	13.565
chr11	94019699	94019879	21.31	12.015	26.175
chr11	17551718	17551898	62.675	42.005	66.94
chr11	109899249	109899429	16.65	11.375	18.645
chr11	112987391	112987571	16.73	12.225	16.515
chr11	115309524	115309704	28.37	16.145	26.55
chr11	117066090	117066270	20.735	10.37	15.04
chr11	19886927	19887107	11.32	10.58	9.79
chr11	36957576	36957756	14.065	10.2	20.675
chr11	51591083	51591263	20.385	10.565	19.85
chr11	54918956	54919136	17.13	12.225	16.075
chr11	86417353	86417533	38.64	14.23	41.65
chr11	57769666	57769846	13.81	11.385	23.25
chr11	99002960	99003140	18.23	11.385	14.095
chr11	108113754	108113934	15.15	9.395	13.95
chr11	109595884	109596064	13.325	6.11	5.895
chr11	36963585	36963765	36.285	20.345	34.24
chr11	110123229	110123409	11.64	10.03	8.705
chr11	117823504	117823684	35.615	25.07	27.36
chr11	30671368	30671548	11.815	10.215	4.68
chr11	53245241	53245421	22.81	9.595	17.845
chr11	59661357	59661537	9.15	7.16	8.975
chr11	63664598	63664778	22.235	8.785	15.18
chr11	68910483	68910663	238.62	159.005	224.035
chr11	106890200	106890380	46.45	18.56	32.975
chr11	76521669	76521849	14.24	9.97	13.54
chr11	86393310	86393490	14.145	9.185	20.125
chr11	87514565	87514745	18.9	10.215	10.06
chr11	101148865	101149045	19.395	9.56	19.98
chr11	101342373	101342553	17.385	18.31	23.35
chr11	89864717	89864897	29.975	12.225	28.435
chr11	107238696	107238876	30.63	16.075	22.15
chr11	109417560	109417740	32.28	21.82	30.585
chr11	110118606	110118786	17.905	6.75	19.045
chr11	118072272	118072452	21.645	10.415	19.99
chr11	29514601	29514781	11.4	6.93	10.86
chr11	34820437	34820617	22.465	4.485	20.39
chr11	53717676	53717856	60.935	26.75	48.39
chr11	59862411	59862591	26.895	16.485	19.745
chr11	61744819	61744999	8.735	9.62	17.005
chr11	67349268	67349448	20.05	17.49	21.725
chr11	70543886	70544066	15.32	9.185	13.28
chr11	108719316	108719496	28.14	17.305	15.83
chr11	109339144	109339324	21.55	12.62	20.675
chr11	115949614	115949794	25.22	22.21	13.41
chr11	8138652	8138832	32.455	24.43	40.375
chr11	21298515	21298695	20.57	15.445	17.455
chr11	53702737	53702917	17.655	7.525	17.185
chr11	62293246	62293426	17.64	8.345	13.41
chr11	82684215	82684395	9.565	9.35	9.115
chr11	86387417	86387597	65.69	61.5	84.535
chr11	86684422	86684602	21.15	9.595	16.115
chr11	90216628	90216808	33.54	20.78	39.19
chr11	101345194	101345374	16.65	8.345	21.48
chr11	101575484	101575664	24.39	12.62	30.61
chr11	115026454	115026634	38.51	14.475	33.53
chr11	16642362	16642542	116.54	57.03	62.55
chr11	115961769	115961949	30.77	13.085	22.905
chr11	19824188	19824368	21.795	16.085	17.82
chr11	82667614	82667794	10.65	14.46	23.2
chr11	83710588	83710768	12.485	14.29	15.84
chr11	51581394	51581574	48.34	31.195	41.3
chr11	83842191	83842371	13.73	9.76	20.135
chr11	94250448	94250628	10.235	12.435	22.68
chr11	98823832	98824012	36.355	24.32	36.04
chr11	101536589	101536769	24.98	15.305	26.795
chr11	117479705	117479885	17.655	8.955	17.73
chr11	86400576	86400756	79	23.645	44.02
chr11	28585606	28585786	27.15	12.835	24.035
chr11	43763885	43764065	21.645	10.78	29.12
chr11	53953998	53954178	52.895	57.795	57.17
chr11	20979899	20980079	48.34	42.825	43.05
chr11	69178260	69178440	11.57	5.715	12.865
chr11	73140123	73140303	29.375	14.445	27.385
chr11	81833434	81833614	24.23	14.475	17.72
chr11	84684388	84684568	8.32	6.95	15.155
chr11	88337657	88337837	16.475	7.54	7.645
chr11	88863825	88864005	13.395	12.25	17.42
chr11	98159874	98160054	11.57	8.74	11.68
chr11	98925203	98925383	45.515	29.615	36.855
chr11	102272448	102272628	12.9	7.13	16.49
chr11	118073189	118073369	16.3	16.525	20.125
chr11	4011619	4011799	11.655	7.525	8.185
chr11	5405978	5406158	41.08	17.09	33.57
chr11	86409755	86409935	212.08	115.77	167.005
chr11	110324545	110324725	46.945	37.375	71.895
chr11	6208191	6208371	11.655	4.47	14.225
chr11	11828665	11828845	35.455	15.07	19.58
chr11	25738510	25738690	12.99	6.31	8.185
chr11	29513354	29513534	14.155	12.435	15.555
chr11	51668671	51668851	33.205	16.485	31.835
chr11	59453635	59453815	30.7	18.955	28.565
chr11	109872264	109872444	75.195	31.21	43.615
chr11	78108182	78108362	26.8	8.775	18.8
chr11	100732006	100732186	20.455	12.04	16.75
chr11	101213138	101213318	35.12	18.335	15.97
chr11	102007474	102007654	15.55	15.89	22.405
chr11	107136326	107136506	27.39	21.365	22.255
chr11	117182817	117182997	13.89	10.58	20.805
chr11	90219449	90219629	70.19	26.075	45.775
chr11	3025533	3025713	30.045	22.65	23.445
chr11	34495266	34495446	25.795	28.51	32.87
chr11	50011116	50011296	15.725	7.325	17.73
chr11	101380796	101380976	87.98	48.37	70.95
chr11	79566698	79566878	21.47	9.38	22.02
chr11	94450898	94451078	29.975	13.045	15.295
chr11	117707994	117708174	23.79	19.365	26.3
chr11	110241078	110241258	67.66	46.97	72.13
chr11	31731122	31731302	30.405	9.97	17.185
chr11	35545986	35546166	18.23	14.035	23.78
chr11	43705041	43705221	25.13	20.57	26.96
chr11	46520548	46520728	20.72	11.585	20.535
chr11	48650518	48650698	26.63	15.9	25.745
chr11	120491880	120492060	50.845	36.105	59.69
chr11	75027345	75027525	24.94	15.32	24.945
chr11	75275623	75275803	12.9	13.655	26.3
chr11	94006158	94006338	17.56	13.68	19.32
chr11	99354428	99354608	14.48	7.54	6.71
chr11	101228795	101228975	54.355	30.945	35.03
chr11	102609707	102609887	22.785	16.535	18.52
chr11	106888593	106888773	19.13	17.755	15.67
chr11	107087966	107088146	14.895	14.46	11.82
chr11	111223970	111224150	34.07	7.555	30.44
chr11	54698480	54698660	19.235	7.16	12.595
chr11	65567846	65568026	40.715	17.725	29.38
chr11	77596731	77596911	36.355	23.87	36.22
chr11	79468022	79468202	24.215	12.435	17.315
chr11	79985479	79985659	24.63	16.085	18.645
chr11	95274076	95274256	12.31	8.145	17.975
chr11	98308077	98308257	24.125	11.67	20.91
chr11	101901398	101901578	5.41	6.34	11.535
chr11	110113703	110113883	64.525	27.705	37.73
chr11	109713467	109713647	22.795	13.865	21.725
chr11	118059146	118059326	18.135	12.04	11.135
chr11	110229043	110229223	187	114.68	120.2
chr11	43742610	43742790	19.635	12.65	19.305
chr11	44988691	44988871	18.485	10.355	21.75
chr11	67329127	67329307	28.035	22.425	25.49
chr11	73014687	73014867	19.985	8.345	13.425
chr11	35512549	35512729	38.05	18.59	30.825
chr11	83959628	83959808	22.97	15.715	18.245
chr11	90249509	90249689	20.64	12.015	12.48
chr11	109594169	109594349	20.48	14.885	13.825
chr11	79602042	79602222	98.925	58.065	75.53
chr11	116944814	116944994	25.22	11.01	11.135
chr11	119835179	119835359	9.82	12.905	38.54
chr11	121187395	121187575	23.385	12.835	21.205
chr11	121189648	121189828	38.335	20.16	33.695
chr11	3935674	3935854	63.58	30.435	59.82
chr11	7658977	7659157	20.64	12.65	16.5
chr11	20729518	20729698	11.735	11.605	11.795
chr11	31622900	31623080	14.99	10.6	12.48
chr11	5819660	5819840	64.335	26.255	60.945
chr11	53265985	53266165	31.13	22.595	27.53
chr11	79486811	79486991	22.465	16.92	21.865
chr11	90120551	90120731	56.685	22.865	33.415
chr11	86451263	86451443	13.82	4.895	12.08
chr11	95639185	95639365	8.99	5.9	8.99
chr11	98049418	98049598	12.99	6.54	15.555
chr11	16644987	16645167	48.89	13.455	27.385
chr11	117775650	117775830	20.375	16.525	16.63
chr11	120759414	120759594	22.14	11.605	15.43
chr11	87236608	87236788	19.49	7.77	21.325
chr11	46393956	46394136	13.155	11.995	14.495
chr11	55021917	55022097	22.14	15.295	22.15
chr11	59245911	59246091	20.13	15.69	15.84
chr11	61675756	61675936	22.235	11.615	18.255
chr11	107131981	107132161	43.53	29.765	32.855
chr11	66848706	66848886	13.155	9.58	10.745
chr11	69506448	69506628	14.145	13.655	17.03
chr11	79571236	79571416	28.45	20.175	31.93
chr11	94563597	94563777	10.905	14.93	11.25
chr11	75252889	75253069	58.295	40.51	59.05
chr11	106419409	106419589	18.965	7.555	21.325
chr11	7715879	7716059	145.215	74.93	146.32
chr11	89862061	89862241	54.37	17.725	38.665
chr11	44992532	44992712	20.24	4.495	10.335
chr11	45886274	45886454	13.395	5.93	20.805
chr11	80914514	80914694	36.955	19.4	32.08
chr11	67340158	67340338	16.89	20.33	22.965
chr11	51571279	51571459	49.465	23.585	40.42
chr11	112999762	112999942	27.135	10.81	16.795
chr11	121063137	121063317	14.225	7.345	11.68
chr11	121301030	121301210	17.05	14.475	15.43
chr11	43000078	43000258	20.72	11.02	24.685
chr11	77328277	77328457	77.64	44.325	58.825
chr11	100652059	100652239	69.88	46.335	68.445
chr11	106789214	106789394	19.97	11.605	8.715
chr11	23593315	23593495	43.035	24.035	32.6
chr11	101568532	101568712	45.055	24.815	31.165
chr11	79532697	79532877	38.4	18.915	32.34
chr12	3109947	3110127	486.325	589.5	529.485
chr12	85657052	85657232	67.375	24.775	51.38
chr12	71023171	71023351	37.715	20.545	28.885
chr12	36366829	36367009	26.815	5.09	9.675
chr12	56527431	56527611	34.985	15.28	33.97
chr12	74582247	74582427	48.03	26.47	40.51
chr12	8053970	8054150	27.795	15.505	34.075
chr12	7964869	7965049	40.06	21.745	25.54
chr12	16638105	16638285	51.3	17.77	52.72
chr12	86289614	86289794	28.06	13.655	18.375
chr12	56589746	56589926	38.455	21.8	29.9
chr12	60119030	60119210	51.1	23.06	39.415
chr12	101660377	101660557	75.88	27.345	50.805
chr12	82128714	82128894	57.81	32.1	53.175
chr12	118793153	118793333	23.975	13.865	23.75
chr12	73037609	73037789	31.705	21.55	27.775
chr12	80537078	80537258	28.985	10.78	19.33
chr12	117470063	117470243	53.795	36.16	45.97
chr12	63724672	63724852	13.165	2.435	7.795
chr12	82010767	82010947	33.885	15.9	27.385
chr12	77885305	77885485	58.575	36.305	49.63
chr12	53704126	53704306	34.935	21.93	30.12
chr12	101097687	101097867	42.1	14.485	24.935
chr12	40743493	40743673	110.76	71.53	127.97
chr12	106088386	106088566	38.72	23.245	37.32
chr12	46312221	46312401	24.215	20.955	35.975
chr12	119605950	119606130	25.57	19.55	34.525
chr12	16049224	16049404	38.4	21.775	23.485
chr12	16640136	16640316	39.19	43.35	53.835
chr12	33363709	33363889	60.37	31.635	38.315
chr12	52713449	52713629	67.215	25.34	42.765
chr12	73591163	73591343	42.46	21.985	22.14
chr12	76795437	76795617	24.415	9.14	20.17
chr12	81945107	81945287	111.17	42.275	60.58
chr12	85196301	85196481	32.72	16.51	19.45
chr12	86738354	86738534	27.805	8.97	23.61
chr12	118963596	118963776	26.895	14.645	23.51
chr12	12800266	12800446	56.03	20.6	48.555
chr12	36102687	36102867	27.98	16.055	24.17
chr12	71113004	71113184	19.58	9.55	14.11
chr12	42710285	42710465	23.24	6.95	20.945
chr12	105617012	105617192	20.735	13.85	22.825
chr12	12821589	12821769	77.355	32.67	61.775
chr12	33394313	33394493	43.505	27.42	44.455
chr12	81922419	81922599	73.775	44.385	103.515
chr12	85409776	85409956	19.985	10.58	17.175
chr12	7957131	7957311	33.7	16.31	27.75
chr12	40679559	40679739	35.225	12.435	23.34
chr12	85144627	85144807	13.82	4.485	13.54
chr12	35674346	35674526	42.54	19.735	32.08
[truncated: 8,447 more rows]

## Sheet: Fig5G
chr	start	end	log2FC_GRdexfed_vs_GRpbsfed	GR_fed_pbs_dex_mean
chr15	34012462	34012642	-0.181677	9.4225
chr4	119212030	119212210	-0.280816	15.255
chr4	64158836	64159016	-0.613085	29.3425
chr7	4989881	4990061	0.570358	8.635
chr8	72426945	72427125	-0.207765	11.825
chr4	134828988	134829168	-0.0108289	14.655
chr16	10975132	10975312	-0.234573	197.305
chr1	89236205	89236385	1.8896	19.68
chrX	72911791	72911971	-0.0665801	37.71
chr4	97281807	97281987	2.53309	9.69
chr8	117118776	117118956	0.386987	13.6325
chr15	54874755	54874935	2.10557	17.29
chr12	73765859	73766039	0.385802	12.4325
chr8	18715161	18715341	1.04764	22.4975
chr13	30438937	30439117	1.19566	18.435
chr10	127582126	127582306	1.1186	21.6525
chr2	147814358	147814538	1.0728	24.06
chr7	106986260	106986440	0.577175	19.2875
chr16	90830278	90830458	0.241511	43.35
chr2	180317263	180317443	0.187086	11.815
chr13	103363683	103363863	2.25785	34.74
chr13	46051073	46051253	0.921808	22.975
chr10	89114625	89114805	1.6241	9.155
chr6	51658699	51658879	0.740315	9.7675
chr2	38853509	38853689	1.16545	7.2725
chr8	129231563	129231743	1.1698	20.555
chr14	20626631	20626811	1.36407	22.91
chr1	186653927	186654107	0.998437	20.76
chr14	76226861	76227041	0.711561	15.3375
chr7	121078679	121078859	1.23696	9.5675
chr11	46378237	46378417	0.847832	33.9475
chr3	108636765	108636945	2.02935	22.87
chr9	95506383	95506563	1.83635	13.5075
chr3	18777187	18777367	1.60765	19.7925
chr3	65405375	65405555	0.639371	20.3525
chr4	43506195	43506375	0.620916	10.3925
chr2	38863663	38863843	-0.371461	8.1425
chr4	105000781	105000961	1.64522	24.4375
chr3	142193015	142193195	1.15649	18.7775
chr4	28104020	28104200	-0.168866	45.845
chr17	84667989	84668169	2.00355	15.2675
chr10	10299732	10299912	0.763386	19.1925
chr3	99785133	99785313	-0.0498787	164.305
chr3	145506859	145507039	0.742374	25.62
chr7	25259934	25260114	0.361822	28.1575
chr13	82365426	82365606	0.972027	35.28
chr17	28654978	28655158	-0.06825	99.8975
chr9	97089226	97089406	0.119299	19.36
chr1	162374862	162375042	1.85877	9.4275
chr2	151765896	151766076	1.57556	11.7425
chr1	128518801	128518981	1.55215	9.1825
chr10	94817304	94817484	2.13668	22.575
chr11	6065434	6065614	0.764417	26.13
chr11	43452128	43452308	1.42599	37.635
chr5	24507264	24507444	1.35746	13.43
chr2	157919113	157919293	1.46839	34.62
chr4	102523180	102523360	0.786802	18.0275
chr15	10155616	10155796	0.606214	30.0275
chr17	11229416	11229596	0.709382	8.5575
chr18	53320634	53320814	0.877516	10.675
chr17	32774209	32774389	1.55526	15.3025
chr3	58312309	58312489	0.750324	20.76
chr18	90395223	90395403	0.62522	8.835
chr1	51827011	51827191	0.2722	23.815
chr11	57769666	57769846	1.0301	17.3175
chr12	85847870	85848050	1.76155	24.1375
chr4	100042545	100042725	0.986304	29.185
chr10	126958006	126958186	1.26071	14.9175
chr2	6567483	6567663	0.84587	11.0775
chr4	49399876	49400056	1.62695	22.0375
chr15	59576203	59576383	1.39745	7.405
chr18	29934609	29934789	2.82241	18.145
chr2	27614005	27614185	1.07357	27.2975
chr13	13684211	13684391	1.23326	13.295
chr15	44510232	44510412	0.647972	17.25
chr5	90997883	90998063	1.25653	13.8025
chr8	14996514	14996694	0.585789	14.5425
chr1	39072487	39072667	1.06386	30.5575
chr10	44324295	44324475	1.08211	18.695
chr19	15979293	15979473	1.33829	24.435
chr11	94250448	94250628	0.867014	17.5575
chr12	30895323	30895503	2.91636	15.795
chr13	56660342	56660522	0.87092	14.13
chr7	31895931	31896111	0.678072	32.11
chr4	84077659	84077839	1.64939	21.5125
chr17	85093262	85093442	1.06256	18.555
chr19	20688814	20688994	1.56483	26.66
chrX	139917513	139917693	0.077797	214.518
chr3	129153803	129153983	1.06776	26.48
chr4	3017270	3017450	-0.0314573	340.998
chr1	102603563	102603743	0.113241	14.2125
chr15	62544063	62544243	0.800371	12.57
chr2	167467873	167468053	1.2216	10.8375
chr6	101317100	101317280	1.508	12.1475
chr12	8116274	8116454	1.38702	11.045
chr4	119773921	119774101	0.770917	12.6725
chr5	4076348	4076528	1.46046	9.53
chr12	48934893	48935073	-0.00971515	191.565
chr4	144664310	144664490	1.37751	24.9175
chr3	134951381	134951561	-0.0889066	19.3975
chr12	13675374	13675554	0.844805	16.5175
chr12	17753752	17753932	1.09918	21.47
chr2	84836574	84836754	0.929416	26.9175
chr8	47890300	47890480	1.39375	24.3775
chr12	84716522	84716702	1.01391	13.2475
chr16	49530159	49530339	1.36779	15.3525
chr18	53523456	53523636	0.848783	12.8425
chr2	31428161	31428341	0.256637	19.22
chr10	106762678	106762858	0.616021	26.2825
chr12	85725692	85725872	1.09966	18.8975
chr13	118534112	118534292	1.19534	22.8325
chr3	145223189	145223369	0.762051	23.67
chr16	36090436	36090616	0.731008	15.1675
chr19	37167824	37168004	1.39525	45.225
chr6	91668176	91668356	1.5424	13.235
chr10	79556961	79557141	0.746594	17.995
chr14	68915823	68916003	1.68265	12.42
chr8	13517627	13517807	0.85737	20.61
chr9	123116225	123116405	0.704337	19.8125
chr19	39986730	39986910	-0.0547598	6.9825
chr9	65816692	65816872	0.428369	11.2125
chr3	107787393	107787573	1.1919	34.8325
chr3	142035516	142035696	1.36026	35.3075
chr2	166681366	166681546	0.892462	27.985
chr2	64753519	64753699	0.428392	26.8
chr6	17441647	17441827	0.756881	29.8975
chr6	145759791	145759971	0.529177	26.355
chr10	120786964	120787144	1.77371	16.23
chr11	84011482	84011662	0.812947	18.76
chr4	44196734	44196914	2.19613	14.8075
chr4	128661080	128661260	0.658773	22.8025
chr3	157725201	157725381	0.7588	18.36
chr3	107500045	107500225	1.10322	24.4075
chr2	133475875	133476055	1.61081	11.585
chr7	94519870	94520050	0.879602	10.685
chr18	64792613	64792793	0.978116	25.4
chr13	102784313	102784493	0.696705	14.4275
chr14	36032286	36032466	0.578148	13.225
chr17	35112733	35112913	0.669447	14.5325
chr16	24226179	24226359	0.698821	34.18
chr11	106444516	106444696	0.956091	9.5625
chr12	85516468	85516648	0.483213	15.64
chr6	29216949	29217129	1.1219	10.6725
chr19	40162921	40163101	1.33129	15.3925
chr9	51890151	51890331	0.646276	17.725
chr1	90150247	90150427	0.359486	36.5275
chr13	24883361	24883541	1.21479	14.895
chr7	148094148	148094328	1.14315	15.995
chr7	138155443	138155623	0.744888	18.2225
chr9	43999343	43999523	0.834474	25.7725
chr2	58596008	58596188	0.62239	40.0975
chr17	63360277	63360457	1.17509	20.925
chr1	93779730	93779910	0.09273	22.1
chr11	102007474	102007654	0.495702	19.1475
chr11	117182817	117182997	0.975591	15.6925
chr6	5435063	5435243	1.32965	15.38
chr2	164246853	164247033	0.828664	19.5225
chr11	82667614	82667794	0.682057	18.83
chr15	67173743	67173923	0.280782	16.03
chr15	41059980	41060160	0.44641	17.33
chr6	121280227	121280407	0.0996278	16.225
chr3	142346376	142346556	1.45855	16.755
chr17	28187258	28187438	0.58436	39.94
chr10	93003136	93003316	0.240075	21.4125
chr11	58428091	58428271	0.638636	11.4675
chr2	58365905	58366085	1.55623	13.655
chr2	166885863	166886043	0.934842	12.775
chr4	15965672	15965852	0.899785	11.9575
chr8	127270906	127271086	0.248243	15.8175
chr5	105775726	105775906	1.373	23.3625
chr10	33536829	33537009	1.92992	18.135
chr13	34361454	34361634	0.56423	24.755
chr3	145289173	145289353	0.523284	23.3425
chr7	109461899	109462079	1.47396	16.5375
chr9	69139084	69139264	1.20171	19.4625
chr16	46879537	46879717	2.08344	17.155
chr7	89857734	89857914	0.985541	16.0625
chr9	95440986	95441166	0.906269	16.6775
chr12	92161805	92161985	1.39784	19.6475
chr14	29811719	29811899	1.24249	22.7125
chr3	129233548	129233728	0.510012	23.4225
chr5	107713071	107713251	0.923258	18.87
chr11	109470735	109470915	1.75672	15.645
chr13	97753494	97753674	0.552614	16.595
chr13	108621597	108621777	0.620222	12.6475
chr16	23039408	23039588	0.807518	17.395
chr3	142374457	142374637	0.736966	13.54
chrX	147925473	147925653	1.73021	13.6225
chr6	108380057	108380237	1.29234	29.1375
chr14	120735719	120735899	0.903365	32.73
chr10	75248246	75248426	0.818971	17.4625
chr10	107841336	107841516	0.86071	24.745
chr11	75275623	75275803	0.945633	19.9775
chr13	41436913	41437093	1.07399	20.58
chr3	116317567	116317747	0.863046	16.6525
chr11	84684388	84684568	1.12471	11.0525
chr13	41016796	41016976	0.569608	13.6875
chr2	116946224	116946404	1.14438	20.3225
chr4	114951003	114951183	0.572289	10.6625
chr18	33511357	33511537	1.02542	17.9325
chr8	125768365	125768545	0.647995	27.255
chr9	119218309	119218489	1.27054	12.5325
chr13	42183807	42183987	1.27403	24.7575
chr6	103599093	103599273	0.00778666	229.745
chr1	20122298	20122478	-0.11128	19.0025
chr15	76414695	76414875	0.429099	20.8125
chr16	50309868	50310048	1.23308	21.88
chr16	8566610	8566790	1.04933	15.3325
chr3	36817375	36817555	1.04849	15.9325
chr5	121857985	121858165	0.689898	22.9175
chr9	121832608	121832788	0.45677	19.6025
chr10	90129629	90129809	1.39677	21.5625
chr10	20310137	20310317	0.717908	18.0375
chr5	53305103	53305283	1.46354	15.285
chr7	72614586	72614766	0.858184	22.3825
chr14	35112295	35112475	0.769754	19.8275
chr19	39998177	39998357	0.56781	22.4025
chr19	3834415	3834595	1.37911	23.515
chr4	47271246	47271426	1.48231	20.07
chr13	46115102	46115282	0.982952	35.4725
chr5	115372404	115372584	-0.0706081	162.572
chr5	111899930	111900110	-0.0378863	10.4725
chr15	41571769	41571949	1.06619	23.3125
chr5	37115612	37115792	1.13931	23.8125
chr12	74880865	74881045	0.628349	22.0975
chr7	14894116	14894296	0.863162	19.86
chr8	110210717	110210897	1.99607	13.77
chr19	17822887	17823067	1.21474	21.3125
chr2	108605072	108605252	0.858106	22.445
chr4	97567052	97567232	0.791197	11.12
chr10	74967073	74967253	1.73355	25.1525
chr16	38599444	38599624	2.78926	8.8425
chr16	38985723	38985903	0.661838	13.9175
chr4	57524703	57524883	1.40658	12.295
chr11	29448123	29448303	0.419164	7.14
chr13	64179784	64179964	1.15826	19.06
chr17	84789509	84789689	1.10262	16.65
chr19	47294823	47295003	0.803694	18.1825
chr1	170428012	170428192	0.781666	16.8925
chr13	29744771	29744951	1.43245	16.5625
chr3	35948127	35948307	0.443411	19.2325
chr8	86109225	86109405	1.05245	19.0975
chr9	43546883	43547063	1.09108	16.8725
chr11	45886274	45886454	1.81083	13.3675
chr15	85766083	85766263	1.03114	14.2975
chr16	8595636	8595816	2.85161	10.93
chr19	31965556	31965736	0.971506	15.7075
chr3	94488702	94488882	1.64044	14.2675
chrX	73844298	73844478	0.097813	110.442
chr8	129244523	129244703	0.893914	33.4625
chr18	59252057	59252237	0.721124	21.585
chr5	96966004	96966184	1.34292	17.6125
chr6	42202098	42202278	0.334915	37.385
chr10	88193753	88193933	0.606404	11.7925
chr17	29390837	29391017	0.989058	14.32
chr19	34606909	34607089	0.839854	13.9075
chr5	116858129	116858309	2.11788	9.2525
chr6	122075206	122075386	0.230408	13.93
chr11	116543893	116544073	0.724385	26.27
chr16	10972326	10972506	1.39071	22.8825
chr9	123071015	123071195	1.11479	26.8525
chr18	9078322	9078502	1.20125	86.2625
chr3	80814020	80814200	1.65995	47.435
chr2	135122277	135122457	1.52308	22.5275
chr5	36519619	36519799	0.909007	22.54
chr1	168209817	168209997	0.442435	19.225
chr13	44434616	44434796	0.979307	16.6925
chr16	32555779	32555959	1.01256	15.9625
chr19	47055510	47055690	0.463959	17.72
chr9	30952903	30953083	0.546678	17.305
chr12	26501240	26501420	1.08127	26.01
chr13	102793730	102793910	0.924971	50.835
chr1	180335593	180335773	0.13765	37.4975
chr14	77228679	77228859	0.196851	26.645
chr9	61226988	61227168	1.5719	23.5
chr10	74728031	74728211	1.14441	12.77
chr10	96153990	96154170	0.704613	12.57
chr10	66489221	66489401	0.827827	17.8225
chr12	25846898	25847078	0.26047	19.0775
chr12	8045009	8045189	1.23729	11.6675
chr2	32020634	32020814	0.826489	11.87
chr8	129830914	129831094	0.578155	13.68
chr1	75145511	75145691	1.33173	17.5325
chr5	75045216	75045396	0.324259	24.3725
chr7	126633924	126634104	1.03217	19.58
chr2	25328176	25328356	1.1684	39.3775
chr1	58128393	58128573	1.07571	19.61
chr10	52103408	52103588	1.9422	17.265
chr14	31674929	31675109	0.906985	21.93
chr15	27407468	27407648	0.485901	23.4825
chr18	60820473	60820653	0.70734	26.295
chr5	65748281	65748461	0.495591	31.895
chr18	12879850	12880030	0.821112	18.3575
chr5	97507725	97507905	0.0467275	16.365
chr6	108609455	108609635	0.331725	25.3575
chr12	33615109	33615289	1.17192	26.83
chr13	60587554	60587734	0.950473	23.0275
chr3	148424652	148424832	1.26123	23.21
chr3	18967462	18967642	1.11743	21.585
chr4	130262265	130262445	1.09353	21.9925
chr9	102630242	102630422	0.605775	24.1525
chr11	105851837	105852017	-0.0684545	46.585
chr17	28660035	28660215	-0.0193378	91.3925
chr14	35161543	35161723	0.085301	22.67
chr15	8998677	8998857	0.568544	15.1775
chr17	18458630	18458810	0.845269	11.9275
chr17	28373064	28373244	0.405672	24.7
chr3	157406007	157406187	0.597751	15.055
chr5	51902874	51903054	0.442696	15.3875
chr8	76444587	76444767	0.565687	16.195
chr4	40128844	40129024	0.9394	30.855
chr1	163308860	163309040	0.572138	21.7775
chr10	77756300	77756480	0.791078	20.86
chr10	52080865	52081045	0.897019	16.93
chr11	79087353	79087533	0.325695	24.1325
chr19	12870258	12870438	0.634337	12.7675
chr3	21715934	21716114	1.08399	35.2625
chr11	12379822	12380002	0.560288	32.225
chr8	118476487	118476667	1.3538	24.2775
chr15	53031649	53031829	1.20249	37.2725
chr7	147949453	147949633	1.0767	19.005
chr12	75905190	75905370	-0.0986737	500.96
chr10	68804606	68804786	0.907763	15.8475
chr16	92398295	92398475	0.624198	16.055
chr11	95274076	95274256	1.14201	13.06
chr19	54085573	54085753	1.14382	10.1425
chr2	72034698	72034878	1.15064	9.8375
chr3	5224987	5225167	0.634184	11.1525
chr4	106975508	106975688	0.420227	15.005
chr9	19496046	19496226	0.606711	10.2425
chr1	193456691	193456871	1.29591	36.35
chr6	51630346	51630526	1.01221	36.8375
chr3	83864168	83864348	0.975519	16.3075
chr9	45725226	45725406	0.656835	21.27
chr19	21103567	21103747	0.915034	20.56
chr6	143462102	143462282	1.68356	17.6175
chr1	134034674	134034854	1.18939	12.745
chr1	129251879	129252059	1.12464	15.5525
chr13	42688980	42689160	1.32062	13.5275
chr15	99213496	99213676	1.17189	13.9475
chr19	61127051	61127231	0.349267	14.3825
chr2	126757696	126757876	0.526194	13.6525
chr8	35023502	35023682	0.880952	13.05
chr11	67340158	67340338	0.175827	21.6475
chr13	68851623	68851803	0.962256	22.835
chr15	53512426	53512606	0.83115	19.815
chr4	32657891	32658071	1.07763	18.99
chr9	101110467	101110647	0.783158	21.325
chr1	31153291	31153471	0.763766	27.195
chr4	99681107	99681287	0.901842	26.275
chr5	147060409	147060589	1.10351	22.435
chr14	19590626	19590806	2.29745	31.4725
chr5	135662725	135662905	-0.560867	11.955
chr12	68160252	68160432	-0.0365219	458.447
chr4	9037593	9037773	1.3461	24.53
chr4	6190059	6190239	1.04668	23.4225
chr5	87884103	87884283	1.77765	17.5375
chr1	129970540	129970720	0.688523	18.0725
chr14	69769656	69769836	0.904159	20.495
chr19	58118116	58118296	0.850893	21.7
chr2	118276872	118277052	0.56766	22.035
chr4	80595624	80595804	0.967262	21.4025
chr6	140496691	140496871	1.80044	16.42
chrX	12541801	12541981	1.10793	25.1325
chr16	91678829	91679009	0.954636	35
chr10	28738665	28738845	0.848706	11.0775
chr14	75550601	75550781	0.456949	14.74
chr16	25805097	25805277	0.443557	15.145
chr17	11231237	11231417	0.54396	14.035
chr17	73536333	73536513	0.96237	12.5975
chr5	65089853	65090033	0.991986	12.815
chr5	73539749	73539929	0.615818	12.105
chr10	114786573	114786753	-0.0256258	35.1875
chr12	7917410	7917590	1.29803	23.685
chr18	38934656	38934836	1.02018	33.0525
chr5	99777388	99777568	0.936316	29.435
chr7	31867808	31867988	0.466429	33.29
chrX	72913373	72913553	-0.0423087	60.36
chr17	33965961	33966141	0.721684	34.0675
chr11	19820157	19820337	0.629364	24.7175
chr11	20296168	20296348	0.343693	18.9575
chr13	24005671	24005851	0.705917	17.425
chr14	19208812	19208992	1.04878	18.405
chr6	59128070	59128250	0.939853	12.775
chr9	48606309	48606489	1.5212	16.1875
chr1	74381285	74381465	1.56853	14.595
chr10	86798004	86798184	-0.0960246	12.625
chr18	53668381	53668561	1.59012	6.5275
chr3	56379398	56379578	-0.232626	361.725
chr14	30823222	30823402	0.463715	29.6375
chr9	64438597	64438777	0.726432	38.4975
chr11	101342373	101342553	0.350791	20.83
chr12	112329242	112329422	0.0566188	24.0825
chr15	59380587	59380767	0.598082	19.72
chr17	48640330	48640510	0.514573	18.8275
chr4	6185214	6185394	2.15931	30.67
chr10	5720897	5721077	0.533783	26.98
chr11	20915626	20915806	1.08182	19.3625
chr13	32647068	32647248	0.693028	18.3625
chr19	7904422	7904602	0.786151	21.4075
chr19	12675706	12675886	0.990825	18.26
chr4	138527447	138527627	0.939711	16.0425
chr4	45864636	45864816	1.63429	16.325
chr6	90489175	90489355	1.12107	34.41
chr9	97391193	97391373	0.585448	18.5725
chr14	105699817	105699997	1.21299	9.125
chr5	146398075	146398255	-0.143668	15.5275
chr8	3490140	3490320	0.686224	16.835
chr9	9564662	9564842	0.134671	14.0975
chr13	52163831	52164011	0.698238	31.09
chr18	4266126	4266306	1.39531	15.2025
chr3	40795594	40795774	1.25683	20.745
chr4	104476907	104477087	0.976189	19.94
chr7	106316646	106316826	0.645421	19.3725
chr1	61893296	61893476	1.0234	21.3275
chr15	74706845	74707025	1.05131	19.41
chr6	144656635	144656815	0.901902	21.3275
chr9	121704175	121704355	1.2172	24.455
chr1	132990637	132990817	0.618209	13.955
chr1	162908415	162908595	0.870842	11.52
chr13	69664677	69664857	0.165586	12.9525
chr2	52784232	52784412	0.201559	13.55
chr3	145441707	145441887	0.128668	19.635
chr7	131692610	131692790	0.835844	11.62
chr8	27460386	27460566	0.212416	11.635
chr8	107350958	107351138	0.751435	10.915
chr2	18337252	18337432	1.78171	16.7325
chr2	151751653	151751833	0.986237	24.3325
chr3	107032935	107033115	0.526169	24.34
chr2	153433788	153433968	0.978301	19.6475
chr4	47252010	47252190	1.77738	17.6125
chr7	152115505	152115685	0.901869	23.3925
chr12	3610946	3611126	1	12.48
chr15	82191909	82192089	-0.169925	15.98
chr16	17486723	17486903	1.47413	13.4975
chr4	114998765	114998945	0.785168	16.9525
chr5	53433999	53434179	0.55814	16.33
chr3	65812197	65812377	1.07324	24.065
chr4	116405187	116405367	1.64094	35.3075
chr8	120219761	120219941	1.44923	18.1775
chr2	134367848	134368028	0.837405	21.8
chr17	4641140	4641320	0.726882	14.105
chr5	64735659	64735839	0.733006	14.0825
chr11	83842191	83842371	1.04475	14.9475
chr11	75027345	75027525	0.703334	20.1325
chr2	101850148	101850328	0.357525	15.0675
chr4	62385093	62385273	0.157324	21.755
chr9	66141199	66141379	1.1125	13.8425
chr1	145405629	145405809	1.3534	14.105
chr11	36957576	36957756	1.01932	15.4375
chr19	40546429	40546609	0.84422	14.85
chr7	26262098	26262278	0.328576	19.2925
chr8	25522645	25522825	0.626446	17.3675
chr9	95454791	95454971	1.54874	12.7975
chr19	34570928	34571108	1.21964	30.5175
chr10	77089456	77089636	0.688119	66.5525
chr12	33628929	33629109	1.18373	17.0125
chr17	84720026	84720206	1.97637	15.57
chr8	128949010	128949190	1.45474	18.3125
chr1	71681146	71681326	0.719991	20.7075
chr13	52167686	52167866	1.21829	33.0425
chr2	114600129	114600309	0.441307	21.3325
chr3	115449489	115449669	0.726429	18.4225
chr5	35770703	35770883	0.631792	20.5425
chr6	38803719	38803899	0.407169	20.8475
chr7	56732580	56732760	0.527629	33.37
chrX	142453142	142453322	2.79608	11.3025
chr10	87181224	87181404	0.466425	20.6075
chr13	54622714	54622894	0.615058	21.4175
chr4	95255683	95255863	0.904159	20.495
chr7	151713914	151714094	0.500803	29.3
chr8	35091481	35091661	0.695621	21.605
chr10	85815833	85816013	1.52725	23.76
chr3	126826526	126826706	0.76271	20.07
chr11	4012134	4012314	0.877863	20.5375
chr7	117992027	117992207	0.852518	22.845
chr9	103136940	103137120	0.750012	25.685
chr15	34419609	34419789	1.63498	17.9425
chr4	120696633	120696813	1.15032	24.92
chr5	53307507	53307687	0.969218	25.045
chr7	118035177	118035357	1.49966	24.6125
chr12	85373868	85374048	0.869453	20.1775
chr6	87207646	87207826	1.14635	21.2575
chr8	123945030	123945210	0.894554	25.91
chr1	94606966	94607146	1.33641	25.8575
chr11	50456217	50456397	1.02778	24.425
chr7	6196056	6196236	0.548861	31.6425
chr15	58973275	58973455	0.840836	38.6775
chr17	13858431	13858611	0.656925	67.6775
chr1	58672135	58672315	0.915123	12.9425
chr11	85590349	85590529	0.361202	15.3975
chr11	120853168	120853348	0.498916	35.3225
chr11	118073189	118073369	0.284339	18.325
chr16	21828551	21828731	1.08642	16.57
chr17	73384683	73384863	1.24611	13.7325
chr2	92286103	92286283	0.647782	16.485
chr2	154434915	154435095	1.07761	13.6475
chr3	126676669	126676849	1.44947	11.8275
chr4	36837687	36837867	1.41703	10.8
chr5	147072551	147072731	-0.235596	57.26
chr8	27134356	27134536	0.785679	13.0475
chrX	166444906	166445086	-0.205818	30.2975
chr17	33026628	33026808	0.441349	11.53
chr2	180922501	180922681	0.736279	19.6075
chr2	147752591	147752771	0.293798	9.51
chr4	116369561	116369741	1.11911	6.7725
chr7	97294699	97294879	0.792122	11.425
chr7	108526527	108526707	0.0358363	15.0975
chr7	77687248	77687428	0.263034	11.44
chr15	52544125	52544305	0.322265	14.4525
chr15	98867057	98867237	0.107768	16.9425
chr16	14004075	14004255	1.10583	16.1
chr19	39740339	39740519	0.710411	12.865
chr2	94013959	94014139	1.2592	9.3325
chr3	25046282	25046462	0.609972	11.5575
chr4	102888759	102888939	0.4089	16.1075
chr8	13036589	13036769	1.00751	12.26
chr1	107802942	107803122	0.957528	10.775
chr10	82352447	82352627	0.50629	11.0975
chr13	9480998	9481178	0.254372	11.6
chr15	79513631	79513811	0.559276	12.615
chr2	84227081	84227261	0.825465	19.28
chr4	102257388	102257568	0.322737	16.0475
chr7	131635418	131635598	1.75939	7.1375
chr1	91412424	91412604	-0.135455	8.74
chr11	101901398	101901578	0.863463	8.9375
chr4	133370220	133370400	-0.0620877	11.62
chr8	25541948	25542128	1.47732	34.74
chr11	61049751	61049931	1.24842	29.665
chr17	12575423	12575603	0.718763	32.92
chr10	82221711	82221891	0.904908	28.9325
chr19	56609639	56609819	1.01063	27.02
chr12	46312221	46312401	0.7797	28.465
chr19	28731388	28731568	1.06799	36.3375
chr6	72177128	72177308	0.341645	32.54
chr3	69347726	69347906	1.34713	20.21
chr17	26828163	26828343	1.1074	63.2175
chr2	67794374	67794554	1.49336	19.02
chr6	28409324	28409504	0.755403	22.99
chr13	113107189	113107369	0.90323	26.0475
chr18	64785903	64786083	1.12529	20.075
chr6	24158013	24158193	0.800931	22.925
chr1	40286008	40286188	1.00872	20.4975
chr1	191930016	191930196	0.471637	25.985
chr12	73568293	73568473	0.640148	20.8325
chr18	34938703	34938883	1.77918	20.7875
chr18	50293621	50293801	1.25963	17.99
chr18	6137587	6137767	1.1798	20.605
chr8	91381055	91381235	0.460026	22.265
chr17	28835767	28835947	1.507	28.97
chr15	62575828	62576008	1.17946	15.59
chr16	37864584	37864764	0.524709	18.3325
chr19	31943009	31943189	0.791507	23.39
chr2	84198912	84199092	1.05288	17.81
chr7	56785016	56785196	0.937656	27.1425
chr8	131192466	131192646	2.23489	13.355
chr9	106174852	106175032	0.154374	28.905
chr10	107885706	107885886	1.67008	14.91
chr18	85054601	85054781	0.873861	32.1
chr3	137925655	137925835	0.0907161	23.9425
chr4	57297072	57297252	1.10511	15.74
chr6	116846439	116846619	1.18266	26.74
chr8	114059514	114059694	1.04916	15.9375
chr9	106641396	106641576	0.659949	19.1825
chrX	12030167	12030347	0.590489	21.2175
chr11	22792096	22792276	0.958093	17.9875
chr14	22409587	22409767	1.16966	14.55
chr15	10553607	10553787	1.00318	18.7025
chr15	82993600	82993780	0.473969	18.0125
chr15	3220804	3220984	1.14456	16.375
chr2	157967723	157967903	1.21297	19.295
chr2	116852932	116853112	0.573076	16.17
chr3	9821661	9821841	0.670566	16.075
chr8	95669237	95669417	0.979698	19.4075
chr8	129174929	129175109	0.462958	24.295
chr11	45706437	45706617	0.856231	14.5925
chr13	58317847	58318027	0.226423	19.665
chr2	64939574	64939754	0.826668	14.7
chr2	165924196	165924376	0.81315	18.8375
chr4	100906960	100907140	0.942563	15.815
chr8	23988818	23988998	0.734564	19.22
chr8	91968515	91968695	1.2748	13.5675
chr10	75012788	75012968	1.24881	12.4
chr10	41945419	41945599	0.312877	18.285
chr11	83743927	83744107	0.543543	13.025
chr13	4264357	4264537	0.529575	14.435
chr16	30769184	30769364	0.935691	16.035
chr16	30443733	30443913	1.14466	19.37
chr16	92400390	92400570	0.729878	21.7
chr2	103409892	103410072	0.87982	15.635
chr8	129816353	129816533	1.13918	15.02
chr8	95652025	95652205	0.504015	16.25
chr9	83820086	83820266	1.54627	10.37
chr11	16489382	16489562	1.55132	52.4475
chrX	166438903	166439083	0.0250377	70.5875
chr17	95055920	95056100	1.44658	32.2825
chr3	126437578	126437758	1.32607	59.71
chr4	97552410	97552590	1.18383	25.25
chr4	63003544	63003724	0.500587	33.2275
chr5	73217779	73217959	1.41858	34.0875
chr11	121189648	121189828	0.741039	26.9275
chr17	29533738	29533918	0.764073	23.9
chr4	19455074	19455254	1.43092	20.3475
chr11	120692040	120692220	1.28591	27.335
chr19	4493023	4493203	1.22383	82.2575
chr10	98665097	98665277	0.676542	28.3475
chr10	95761348	95761528	1.52745	18.6275
chr10	86792412	86792592	1.48084	15.79
chr15	58732241	58732421	1.01437	23.375
chr14	100621645	100621825	0.620974	22.2575
chr18	21309079	21309259	1.48881	14.76
chr18	68226321	68226501	0.520805	19.825
chr2	147355073	147355253	0.665873	18.72
chr4	71301593	71301773	1.29243	21.8175
chr7	66096543	66096723	1.42998	33.61
chr7	148488653	148488833	1.0917	16.2825
chr16	38982709	38982889	1.33008	45.9125
chr15	78662204	78662384	1.28493	17.51
chr17	47979155	47979335	0.825569	17.2225
chr4	62027442	62027622	1.5527	18.5275
chr4	8166893	8167073	0.516317	21.095
chr5	87473532	87473712	1.57534	14.975
chr6	87139903	87140083	0.149431	18.65
chr7	77126376	77126556	1.28983	22.8575
chr7	106344204	106344384	1.55693	16.9025
chr8	90733827	90734007	1.23003	15.9925
chr16	8604118	8604298	0.835862	35.1875
chr17	5132556	5132736	1.39909	26.68
chr7	118025262	118025442	1.02274	46.515
chr9	123782166	123782346	0.074849	58.03
chr1	71679136	71679316	0.656959	16.24
chr11	104254108	104254288	1.61376	16.11
chr15	102016807	102016987	0.457004	23.4125
chr16	29989403	29989583	0.609117	17.45
chr17	24879405	24879585	1.27146	16.0375
chr3	151501441	151501621	0.356449	20.1975
chr7	47233647	47233827	0.380727	17.57
chr7	148099038	148099218	0.721077	22.73
chr7	139808858	139809038	1.28072	14.31
chr9	97600445	97600625	0.110784	17.98
chr18	42357415	42357595	2.0522	32.0425
chr6	93278717	93278897	1.66161	19.9025
chr1	73676905	73677085	0.673994	16.3775
chr1	70739186	70739366	1.15287	15.465
chr10	5152900	5153080	1.6863	13.72
chr10	74973194	74973374	0.945273	28.3925
chr10	7561607	7561787	0.906088	16.36
chr11	50011116	50011296	1.27529	12.5275
chr4	100992087	100992267	0.553246	24.68
chr6	101169080	101169260	1.19031	13.325
chr9	59381766	59381946	0.986003	12.735
chrX	91903140	91903320	1.45049	17.5825
chr10	89185041	89185221	0.831946	29.455
chr14	28480785	28480965	0.748093	25.61
chr15	52395691	52395871	1.00068	23.775
chr3	81742856	81743036	1.69898	54.2625
chr17	14338325	14338505	0.939177	26.1475
chr1	121929801	121929981	0.638302	15.1025
chr1	132986794	132986974	0.747755	14.99
chr11	70822033	70822213	0.4325	18.45
chr12	112611679	112611859	1.36089	12.775
chr16	91747929	91748109	0.352292	14.61
chr19	56599604	56599784	0.115449	20.38
chr2	10055763	10055943	0.639195	16.4125
chr4	137492191	137492371	0.973361	15.995
chr4	102215662	102215842	0.729498	15.7025
chr5	123112614	123112794	0.588981	11.97
chr5	122976958	122977138	1.08116	26.3825
chr2	26337366	26337546	1.26746	82.535
chr1	88776237	88776417	0.348566	30.07
chr15	81676109	81676289	0.665712	23.2125
chr8	95687379	95687559	0.902754	23.3875
chr1	133083654	133083834	1.25309	10.675
chr1	166165328	166165508	0.513777	12.1025
chr10	79814658	79814838	0.957114	12.3025
chr13	32510627	32510807	0.245277	16.45
chr18	35836069	35836249	0.275098	23.25
chr18	55028420	55028600	0.805456	11.19
chr2	118316400	118316580	1.22499	20.4675
chr8	89139122	89139302	1.27774	12.885
chr8	95856525	95856705	0.51475	14.8275
chr19	21673387	21673567	2.43094	66.4175
chr16	54907489	54907669	1.50552	20.78
chr4	154494733	154494913	0.968761	20.19
chr14	100752130	100752310	1.53686	23.4
chr17	24985743	24985923	1.27183	28.8625
chr18	56099065	56099245	-0.0229576	292.22
chr9	31813023	31813203	0.992494	45.3675
chr11	35545986	35546166	0.76072	18.9075
chr13	32856245	32856425	0.843041	21.9525
chr16	43360314	43360494	1.09247	20.4075
chr19	40305938	40306118	0.941769	20.2125
chr2	22934171	22934351	1.24342	16.055
chr13	120189232	120189412	0.6913	10.1125
chr4	32951983	32952163	0.129019	13.875
chr4	136595490	136595670	0.141211	11.145
chr7	123110760	123110940	1.11794	10.0025
chr8	130987064	130987244	0.610242	10.005
chr9	91088876	91089056	-0.19503	12.965
chr9	59399595	59399775	0.592881	14.0525
chr1	155997675	155997855	0.810692	29.73
chr10	33507470	33507650	1.29409	26.375
chr11	53262044	53262224	0.507975	28.665
chr11	111837121	111837301	1.24191	18.525
chr6	122521421	122521601	1.21174	46.99
chr1	121563615	121563795	1.29107	22.8025
chr14	60166552	60166732	1.88955	21.0675
chr11	117707994	117708174	0.441611	22.8325
chr14	47810407	47810587	0.735404	25.8625
chr3	111788420	111788600	1.46951	13.805
chr4	137904926	137905106	0.821204	20.5925
chr4	81165106	81165286	0.673794	24.655
chr8	89118300	89118480	0.506988	23.43
chr11	47320975	47321155	0.561642	13.3825
chr14	77236280	77236460	0.346044	12.4625
chr3	129276783	129276963	1.11548	9.025
chr4	114794223	114794403	0.0684537	11.2775
chr5	29570805	29570985	0.92489	9.4275
chr1	193452482	193452662	0.537016	49.05
chr1	9621709	9621889	1.32543	32.4925
chr5	151861986	151862166	0.994645	42.405
chr6	16501343	16501523	1.11599	46.5375
chr7	140130943	140131123	0.466841	50.0475
chr8	95758048	95758228	0.902889	36.26
chr18	38996853	38997033	0.983307	76.3375
chr1	107910466	107910646	0.836129	40.985
chr8	105991832	105992012	1.47149	20.7425
chr9	68788888	68789068	0.577345	58.7575
chr15	31536748	31536928	0.785947	21.93
chr16	26643364	26643544	1.20328	14.16
chr19	46533780	46533960	1.10507	14.755
chr5	3807017	3807197	0.766741	15.675
chr6	113049719	113049899	0.919788	21.5225
chr6	30161909	30162089	0.859357	17.8
chr8	11080982	11081162	1.12625	15.27
chr12	80714886	80715066	1.48651	24.4
chr4	83713944	83714124	1.42138	21.39
chr1	61696493	61696673	1.25778	20
chr10	67556356	67556536	0.639014	19.5375
chr11	117707044	117707224	1.12336	19.405
chr12	73386941	73387121	0.689675	24.47
chr15	31291317	31291497	1.0699	20.525
chr4	41691986	41692166	0.539831	25.495
chr6	28687785	28687965	0.319298	24.68
chr8	126285507	126285687	0.640463	31.045
chr10	28764684	28764864	1.22105	31.8625
chr9	123134127	123134307	0.717038	40.3775
chr13	75522524	75522704	0.334145	15.4175
chr16	91834368	91834548	1.05377	16.3025
chr19	6982795	6982975	1.22432	14.28
chr2	109566018	109566198	1.05282	16.9025
chr4	108073077	108073257	1.50305	13.2575
chr13	90499573	90499753	0.587258	9.165
chr3	132670324	132670504	-0.271564	13.0275
chr9	96853215	96853395	-0.140777	12.41
chr12	105314944	105315124	1.24442	98.095
chr16	24891653	24891833	0.759109	30.115
chr1	23491608	23491788	1.60361	18.115
chr16	58655951	58656131	2.48379	13.4675
chr16	81387406	81387586	0.804858	17.0175
chr16	62854625	62854805	0.904938	23.3675
chr16	34807220	34807400	0.535748	21
chr19	46184794	46184974	0.941088	24.0825
chr5	20226496	20226676	0.85811	21.77
chr6	23079212	23079392	0.273672	39.92
chr11	35776964	35777144	1.12617	31.43
chr19	58470316	58470496	1.15159	34.165
chr5	141858481	141858661	0.829273	42.1725
chr1	192994689	192994869	0.962712	15.025
chr1	196821510	196821690	0.701883	13.12
chr13	102293513	102293693	0.81033	19.055
chr13	42149748	42149928	1.17003	12.895
chr2	153423322	153423502	0.806221	16.2375
chr4	63020907	63021087	0.629782	16.3475
chr6	116076696	116076876	0.365034	13.0125
chr11	100179479	100179659	0.84742	21.4075
chr13	37729860	37730040	0.796482	19.7875
chr19	41913489	41913669	1.01516	17.87
chr3	101743947	101744127	1.47467	19.255
chr11	5405978	5406158	0.97402	25.33
chr7	87545046	87545226	0.590742	46.305
chr1	155122690	155122870	0.985151	12.73
chr1	74072520	74072700	0.947788	10.7125
chr1	121957328	121957508	0.681659	14.055
chr10	107508603	107508783	1.37536	11.7175
chr10	96205759	96205939	0.642708	12.23
chr11	86393310	86393490	1.13164	14.655
chr15	35813315	35813495	0.851521	16.8825
chr15	31499690	31499870	1.26423	14.535
chr18	13384163	13384343	0.611327	12.335
chr2	50998375	50998555	1.14355	11.12
chr3	10302516	10302696	0.750821	16.68
chr3	30491481	30491661	1.00434	17.48
chr4	19911531	19911711	0.87899	12.13
chr5	120940801	120940981	0.672996	18.005
chr6	142674656	142674836	0.978231	12.1475
chr9	71014999	71015179	0.688539	11.4325
chr11	83211226	83211406	1.38088	54.5325
chr10	29071344	29071524	0.665828	19.7025
chr17	81112956	81113136	0.219495	25.815
chr2	166068476	166068656	0.688646	26.405
chr3	127632879	127633059	1.1365	14.665
chr4	102183632	102183812	0.617713	18.305
chr6	95130018	95130198	0.662191	17.1025
chr7	108503142	108503322	0.905245	16.3825
chr4	94879804	94879984	0.982656	23.66
chr5	125978634	125978814	0.20301	31.605
chr6	148163291	148163471	1.89766	27.045
chr4	61687396	61687576	0.904448	33.665
chr18	82837716	82837896	0.93254	10.1075
chr19	39984618	39984798	0.0350928	6.3725
chr3	54918472	54918652	1.22897	23.7675
chr5	138362927	138363107	0.506188	37.2725
chr7	52809461	52809641	1.0693	18.6525
chr9	55131543	55131723	1.30999	17.7275
chr14	63736454	63736634	0.57897	19.0525
chr19	58096560	58096740	1.18165	17.02
chr2	166681896	166682076	0.906636	19.0375
chr4	44116511	44116691	1.49279	14.38
chr6	112887955	112888135	1.05952	16.2925
chr6	29214358	29214538	0.841981	16.2175
chr1	173154956	173155136	0.855145	11.4675
chr1	74447068	74447248	0.335926	12.8775
chr10	17196563	17196743	0.205482	16.035
chr10	118699928	118700108	0.726774	10.56
chr16	33951165	33951345	0.229638	14.795
chr18	76061181	76061361	0.739378	11.165
chr6	47929091	47929271	1.23641	11.6625
chr6	100251766	100251946	0.231457	13.305
chr16	24483581	24483761	0.678581	75.995
chr16	13330422	13330602	1.17842	25.625
chr4	144539750	144539930	0.545934	39.4025
chr9	3015633	3015813	0.0684551	192.768
chr3	21690356	21690536	0.690432	26.105
chr5	43442319	43442499	0.35444	36.94
chr12	100612531	100612711	0.771451	37.8775
chr4	150245951	150246131	0.871897	37.555
chr8	67367258	67367438	0.792818	41.465
chr1	184897537	184897717	1.35675	16.3275
chr10	87294818	87294998	0.536925	17.4625
chr13	34379594	34379774	0.594243	16.8525
chr17	13130503	13130683	0.544105	18.78
chr18	35520942	35521122	1.39547	14.8225
chr19	32626014	32626194	0.796845	18.1825
chr2	157395269	157395449	1.39179	12.8925
chr2	130723681	130723861	0.350675	18.0875
chr2	109590692	109590872	0.206684	15.5575
chr2	132465196	132465376	0.833425	16.455
chr4	46972713	46972893	0.498655	20.395
chr9	77987406	77987586	0.511612	21
chr4	3016830	3017010	-0.162601	282.048
chr4	62999819	62999999	1.03262	31.3025
chr13	94681099	94681279	0.960181	22.8575
chr17	89013670	89013850	0.833253	23.255
chr2	58996247	58996427	1.55316	19.7025
chr4	134913327	134913507	0.772805	28.6975
chr4	94899934	94900114	1.94473	34.675
chr2	157888890	157889070	1.1148	25.8
chr3	10285013	10285193	0.739251	26.94
chr3	95937331	95937511	1.30282	22.2675
chr6	114613857	114614037	1.44725	23.5725
chr2	98502918	98503098	0.0170692	1017.21
chr16	4896785	4896965	1.27772	26.84
chr4	96695697	96695877	1.58987	24.5125
chr8	127446017	127446197	0.730659	31.095
chr6	72091377	72091557	0.937444	37.6125
chr6	82597085	82597265	0.763343	85.4475
chr1	191892716	191892896	1.67962	15.91
chr10	70801229	70801409	0.184647	11.11
chr12	25968776	25968956	0.878955	10.98
chr12	8645513	8645693	0.720344	14.33
chr13	23780037	23780217	0.685938	10.885
chr19	7569801	7569981	0.516092	10.3825
chr3	50794765	50794945	0.288074	12.21
chr3	122970852	122971032	0.301363	15.0625
chr4	59594673	59594853	0.902987	15.225
chr6	13020780	13020960	0.43871	12.0125
chr9	64898791	64898971	1.4767	8.8525
chr15	88688620	88688800	1.6636	19.965
chr19	29120597	29120777	0.828024	26.8575
chr2	64959227	64959407	0.544996	26.25
chr14	28025023	28025203	1.18085	31.0375
chr2	64961918	64962098	1.38012	22.32
chr1	193246742	193246922	2.21319	10.2875
chr10	62830832	62831012	1.37328	15.0625
chr12	111297670	111297850	0.675194	16.6975
chr14	52560652	52560832	1.09773	15.065
chr14	121650921	121651101	2.15122	9.3875
chr15	100134726	100134906	0.459595	19.12
chr17	30271876	30272056	0.740439	13.8475
chr2	166973181	166973361	0.905274	16.67
chr5	92751770	92751950	1.01801	13.2425
chr6	85794034	85794214	1.17769	13.9375
chr6	141889058	141889238	0.767045	18.21
chrX	94939856	94940036	0.503433	13.75
chr1	67124483	67124663	0.907934	30.475
chr1	170266627	170266807	2.21519	14.3625
chr1	182126703	182126883	0.932886	19.84
chr9	66178459	66178639	0.684164	25.025
chr9	122764270	122764450	0.634731	19.7575
chr2	32274063	32274243	0.764173	43.7275
chr15	79163971	79164151	1.08448	25.0975
chr13	56539932	56540112	0.900787	27.5025
chr2	134772778	134772958	1.20942	22.21
chr6	124626278	124626458	0.791069	19.72
chr8	25539105	25539285	1.00776	32.78
chr12	73725557	73725737	1.30706	15.93
chr15	67860708	67860888	1.30025	17.6425
chr17	46141134	46141314	0.988526	19.7775
chr2	6114790	6114970	1.72323	18.96
chr3	57148317	57148497	0.525526	21.6075
chr3	110905691	110905871	0.721392	18.8725
chr4	84268557	84268737	1.8552	12.18
chr5	72802155	72802335	0.542188	19.4775
chr7	26867688	26867868	0.798	17.555
chr9	121264875	121265055	0.951492	24.5125
chr4	61760071	61760251	1.51426	70.2175
chr3	35790210	35790390	0.465369	35.1625
chr1	136069732	136069912	0.991013	19.845
chr1	9574728	9574908	0.903115	12.2625
chr10	43232824	43233004	0.632692	16.1125
chr10	127648032	127648212	1.17505	12.975
chr11	88869094	88869274	1.48723	10.84
chr13	63663683	63663863	0.606807	17.225
chr14	26329012	26329192	0.290509	17.44
chr15	100462323	100462503	0.581958	15
chr2	178995677	178995857	0.405795	16.8375
chr2	101746407	101746587	0.71277	21.58
chr6	138023296	138023476	0.291802	12.7
chr6	3495107	3495287	0.455289	12.78
chr6	137445885	137446065	0.213142	13.3925
chr9	110780423	110780603	0.656498	22.89
chr11	100352266	100352446	0.167856	33.3425
chr12	100470732	100470912	0.977824	18.7375
chr15	94782177	94782357	1.40819	17.11
chr17	86327855	86328035	1.29885	19.7325
chr18	9833369	9833549	0.97728	19.95
chrX	137042290	137042470	0.346019	36.8875
chr15	75207250	75207430	0.387738	63.6525
chr8	37382836	37383016	1.2034	31.6575
chr11	119835179	119835359	1.57843	25.7225
chr15	55736544	55736724	0.846087	9.4
chr19	11127731	11127911	0.173353	13.665
chr19	56759059	56759239	0.384535	11.02
chr2	126389296	126389476	0.0544625	18.545
chr3	121567599	121567779	0.650088	8.9025
chr5	117566804	117566984	0.648569	11.535
chr8	73929039	73929219	0.257713	13.6675
chr9	44997892	44998072	0.38086	10.325
chr9	119920240	119920420	0.134689	62.8675
chr11	78795787	78795967	0.694348	25.095
chr17	74298094	74298274	1.35743	23.235
chr18	56552389	56552569	0.664167	23.6625
chr19	4786377	4786557	1.19777	21.41
chr4	62891192	62891372	0.81349	28.4225
chr9	113029033	113029213	1.12645	27.5825
chr12	119144006	119144186	1.98044	12.625
chr13	41499362	41499542	0.268927	19.53
chr13	62984754	62984934	0.164034	27.03
chr15	38497327	38497507	0.863924	22.44
chr16	87676628	87676808	0.458903	19.1325
chr18	60858474	60858654	0.958006	15.2575
chr19	55332320	55332500	0.425779	18.6175
chr3	96361609	96361789	0.918265	22.7575
chr9	109335636	109335816	1.62032	15.7375
chr9	103177274	103177454	0.631743	19.21
chr14	115451879	115452059	0.914235	41.7325
chr6	114737766	114737946	1.00841	46.335
chr8	108070650	108070830	1.13018	59.9825
chr19	45724488	45724668	-0.0743686	60.345
chr2	29800278	29800458	0.40483	22.0425
chr2	122063736	122063916	0.921596	19.4925
chr5	130519758	130519938	0.376902	25.7725
chr9	44850337	44850517	0.355177	27.3725
chrX	67728460	67728640	0.861813	20.0875
chr7	79360558	79360738	1.75242	25.3525
chr10	8637289	8637469	0.895611	34.525
chr2	69224202	69224382	0.435819	23.715
chr3	145461864	145462044	1.10719	20.55
chr6	128058772	128058952	0.956962	21.265
chr11	83710588	83710768	0.148566	15.065
chr12	105339005	105339185	0.383089	15.0575
chr13	51940255	51940435	0.418544	19.8025
chr14	68476937	68477117	1.16559	12.9
chr16	24399567	24399747	0.691549	9.5775
chr16	92429445	92429625	0.731645	13.01
chr2	65123527	65123707	0.536389	12.705
chr4	35113474	35113654	1.33906	10.4925
chr4	106920711	106920891	0.409299	12.8275
chr4	134551030	134551210	0.845348	14.8225
chr5	130236338	130236518	1.66061	19.1325
chr6	51607053	51607233	0.935006	16.03
chr6	38763562	38763742	0.580042	12.2125
chr9	69031909	69032089	1.16689	10.2875
chr9	22031845	22032025	1.4407	11.385
chr4	104893555	104893735	1.13697	25.7775
chr7	119328847	119329027	0.530068	33.385
chr9	96331592	96331772	1.0374	23.97
chr9	65154655	65154835	0.739381	31.86
chr7	51753228	51753408	0.620152	36.99
chr15	78670740	78670920	1.04539	49.0075
chr1	157883697	157883877	0.816311	16.31
chr10	59453948	59454128	0.971759	16.6125
chr12	100683601	100683781	1.69067	12.05
chr13	102141972	102142152	0.31368	24.195
chr14	31701484	31701664	0.866419	19.8325
chr15	76054006	76054186	0.79518	14.1825
chr16	77330046	77330226	0.487513	15.415
chr6	116596957	116597137	1.05686	15.995
chr9	25288400	25288580	0.633428	16.1175
chr4	120836234	120836414	1.23365	26.905
chr9	74540959	74541139	0.786298	17.1925
chr13	6403855	6404035	-0.0854199	108.377
chr1	62771927	62772107	0.0667678	30.04
chr7	36127571	36127751	0.761619	22.52
chr7	30119301	30119481	0.88446	20.2925
chr9	103203544	103203724	0.926988	28.955
chr13	37629825	37630005	0.995124	24.395
chr18	11818542	11818722	1.22181	23.785
chr17	71551541	71551721	0.428757	39.285
chr9	50606575	50606755	0.813525	30.3325
chr15	9903596	9903776	0.76995	35.56
chr3	104245375	104245555	0.605305	42.465
chr13	104379833	104380013	1.28582	8.415
chr16	32165739	32165919	0.965818	17.815
chr17	66280357	66280537	0.0672035	11.2725
chr17	4946164	4946344	-0.201104	21.0175
chr2	30220878	30221058	-0.0143146	17.6375
chr3	58784530	58784710	0.562465	9.3375
chr5	38870982	38871162	-0.202676	17.1475
chr6	57494729	57494909	0.489066	7.8175
chr8	28350103	28350283	0.402973	8.0175
chr9	89159511	89159691	0.239214	8.4325
chr13	16383589	16383769	0.681338	23.335
chr2	54410782	54410962	1.57454	20.27
chr5	72614238	72614418	1.21214	22.5875
chr5	119787843	119788023	0.93487	23.4175
chr6	90451675	90451855	1.54277	19.5775
chr1	43362200	43362380	1.10281	34.625
chr11	86387417	86387597	0.458962	73.0175
chr11	78388632	78388812	1.56792	16.6025
chr12	35998818	35998998	0.588539	19.335
chr14	63463989	63464169	0.827077	29.44
chr15	82036679	82036859	0.935581	23.1775
chr2	26739749	26739929	1.56811	18.21
chr2	27103788	27103968	1.11926	18.13
chr2	84672419	84672599	0.754795	19.45
chr3	95496669	95496849	1.29887	14.075
chr5	34724424	34724604	1.41132	13.77
chr7	151019868	151020048	0.724043	25.7225
chr7	38985298	38985478	1.0029	16.8075
chr9	111642080	111642260	1.16032	14.485
chr19	38199842	38200022	1.1083	24.0875
chr3	95479457	95479637	0.785048	40.3775
chr10	112391328	112391508	0.798968	20.9325
chr13	118297684	118297864	1.26627	17.6825
chr18	11214864	11215044	0.412161	29.25
chr2	119398314	119398494	1.19247	17.38
chr7	6125659	6125839	1.10117	22.135
chr8	3288737	3288917	0.708715	24.6575
chr15	4677926	4678106	0.00461335	14.0725
chr16	95945965	95946145	1.08721	15.67
chr16	65719080	65719260	0.513295	11.645
chr2	162921663	162921843	0.153718	13.7625
chr3	96019162	96019342	1.56534	10.5025
chr6	72573016	72573196	0.253622	15.17
chr7	73014878	73015058	0.760711	15.6675
chr8	109129690	109129870	0.55547	18.9175
chr8	131007362	131007542	0.451491	12.5475
chr8	50098338	50098518	0.692375	11.7325
chr1	58135305	58135485	0.457798	17.16
chr1	39124869	39125049	0.271573	15.9575
chr12	100072186	100072366	1.3098	13.09
chr13	12555673	12555853	0.562531	17.66
chr15	96504605	96504785	1.08737	14.015
chr15	10227995	10228175	0.663762	12.9275
chr18	10413684	10413864	0.796369	15.3325
chr19	36854951	36855131	0.908096	14.915
chr2	32264769	32264949	0.583261	28.255
chr3	129282039	129282219	0.326323	22.5325
chr3	88215724	88215904	0.744523	15.5375
chr3	24681774	24681954	0.199246	15.955
chr4	97503456	97503636	0.800783	15.945
chr5	93137291	93137471	0.850148	15.1275
chr6	121225238	121225418	1.71456	13.4775
chr6	94667634	94667814	1.21807	13.9125
chr8	41690350	41690530	0.555448	14.33
chr8	119064078	119064258	1.06725	12.8925
chrX	156864550	156864730	2.07572	9.5575
chr7	99966564	99966744	0.659136	8.9625
chr9	24224690	24224870	0.778915	39.305
chr3	51006650	51006830	0.90574	33.0525
chr3	107775514	107775694	1.97669	39.845
chr12	102173014	102173194	0.847865	34.025
chr15	41576357	41576537	0.766973	36.635
chr18	10666291	10666471	0.738882	82.335
chr1	60665841	60666021	1.4801	46.49
chr3	19347891	19348071	0.820902	25.03
chr4	70143027	70143207	0.849023	27.3475
chr6	94619504	94619684	1.4236	34.5975
chr6	129166310	129166490	1.38333	32.37
chr1	59493434	59493614	1.0014	23.25
chr15	60757407	60757587	1.07153	20.5175
chr16	24069662	24069842	0.38842	26.9975
chr4	15248934	15249114	1.38519	21.7175
chr5	108268053	108268233	0.372347	27.8375
chr1	51948343	51948523	0.677297	25.725
chr10	44421999	44422179	0.843821	19.34
chr18	38829605	38829785	0.122232	21.9075
chr3	148645394	148645574	1.13257	17.2075
chr4	9011252	9011432	0.628304	21.7725
chr7	31729086	31729266	1.15079	24.99
chr8	125705336	125705516	0.808651	20.7675
chr1	128942356	128942536	0.99667	14.6175
chr1	37403142	37403322	1.1301	13.6
chr18	12378650	12378830	0.646125	17.275
chr2	32264192	32264372	0.570389	19.985
chr2	67561638	67561818	1.06925	12.6025
chr3	130986389	130986569	0.616122	18.0775
chr3	145453772	145453952	0.551109	18.07
chr7	91291781	91291961	0.459392	19.5875
chr8	42305163	42305343	1.61814	13.705
chr13	102143767	102143947	0.785689	27.4775
chr3	86816501	86816681	1.10131	24.3225
chr7	96478541	96478721	0.988203	63.6575
chr10	25648220	25648400	0.580168	18.8
chr10	77073056	77073236	0.407631	14.4825
chr10	67745209	67745389	1.08804	12.73
chr11	102609707	102609887	0.163561	17.5275
chr17	34116687	34116867	0.0643113	17.725
chr19	57272093	57272273	0.409876	18.3375
chr19	7026023	7026203	1.01634	12.9375
chr8	93363616	93363796	0.76532	15.9825
chr12	53547634	53547814	0.45281	79.3575
chr1	94800203	94800383	1.17306	21.23
chr19	34573375	34573555	0.817944	29.335
chr4	57125138	57125318	0.461303	25.39
chr9	3036470	3036650	0.0816401	303.587
chr2	30068598	30068778	1.31397	35.185
chr3	156686578	156686758	0.88796	38.96
chr10	90124367	90124547	0.999066	23.1575
chr13	60675402	60675582	1.46708	18.8325
chr18	9784862	9785042	1.12103	21.36
chr2	65212473	65212653	0.952703	19.455
chr2	162798630	162798810	0.784465	19.6425
chr7	36342654	36342834	0.766604	20.3675
chr13	74776232	74776412	0.685063	39.925
chr5	28382073	28382253	0.307647	60.0875
chr6	60637159	60637339	-0.178605	87.43
chr1	94620717	94620897	0.786269	23.9425
chr10	127773797	127773977	0.987807	20.3825
chr11	98928955	98929135	1.07656	19.68
chr12	37968232	37968412	0.0573186	26.18
chr12	78603047	78603227	-0.0314248	24.5625
chr12	100318128	100318308	1.84499	15.0175
chr13	24534211	24534391	0.327142	26.1525
chr15	27496337	27496517	0.590474	24.55
chr17	46135483	46135663	0.757909	19.9675
chr19	21180801	21180981	0.574594	17.96
chr2	128438164	128438344	0.241188	20.205
chr2	60701029	60701209	1.03757	18.66
chr3	122187387	122187567	1.35519	22.195
chr3	126685784	126685964	1.15349	16.445
chr7	105574820	105575000	0.986686	20.6925
chr1	121191877	121192057	-0.132795	14.6225
chr11	97003736	97003916	0.253881	14.3
chr11	108704210	108704390	2.09028	9.11
chr16	76507577	76507757	1.18631	10.04
chr16	36945151	36945331	0.141461	18.27
chr19	40150312	40150492	0.656331	8.1275
chr3	54573665	54573845	1.20776	9.135
chr3	150014936	150015116	-0.163032	19.8875
chr3	15219418	15219598	1.32978	12.5525
chr4	131754354	131754534	0.134508	12.1825
chr5	139809757	139809937	1.51691	11.035
chr6	117715304	117715484	0.586884	10.9525
chr7	88139571	88139751	1.29268	19.4225
chr7	142998492	142998672	1.63709	9.2175
chr7	107356517	107356697	0.736079	10.8425
chr7	127036436	127036616	0.970492	10.2325
chr8	89284813	89284993	0.998119	14.38
chr8	12066544	12066724	0.677132	8.7325
chrX	9330224	9330404	1.16701	8.925
chr13	103643013	103643193	1.03649	24.8675
chr14	21932000	21932180	0.792577	37.82
chr7	133832651	133832831	0.712446	43.84
chr11	110039668	110039848	0.754759	25.2275
chr2	167513210	167513390	0.389012	25.11
chr4	9009367	9009547	1.22567	21.4675
chr8	120252164	120252344	1.45868	32.5375
chr16	10676886	10677066	0.741208	29.935
chr18	60765775	60765955	0.604489	34.3725
chr10	121695850	121696030	1.33209	12.945
chr10	88969762	88969942	-0.11485	27.65
chr10	96116893	96117073	0.786901	15.9025
chr11	101524878	101525058	0.0318819	18.3275
chr13	24984400	24984580	0.771691	14.0575
chr14	29801911	29802091	0.765951	17.8975
chr14	63850250	63850430	1.01093	15.3625
chr17	27942056	27942236	0.366339	18.2325
chr4	61719054	61719234	1.5959	12.33
chr4	8674516	8674696	1.05461	22.6325
chr6	85773604	85773784	0.538879	18.01
chr6	29706436	29706616	0.831225	14.16
chr6	116081849	116082029	1.63923	10.915
chr9	54766084	54766264	0.419977	16.19
chr17	13745009	13745189	0.505726	77.58
chr11	79571236	79571416	0.662344	26.0525
chr13	52006691	52006871	0.63818	21.94
chr17	28702293	28702473	0.677955	20.0775
chr5	54348537	54348717	0.325547	28.705
chr12	112109612	112109792	1.2273	23.4725
chr14	75632916	75633096	0.401265	33.1275
chr19	12558749	12558929	1.18352	31.7725
chr4	120647605	120647785	0.409523	35.855
chr4	117946307	117946487	0.608697	25.2425
chr9	102638356	102638536	0.664485	60.3275
chr3	145627068	145627248	1.15084	26.8825
chr4	6205690	6205870	1.08298	38.45
chr17	84805022	84805202	0.894826	78.34
chr10	52028991	52029171	0.900722	12.88
chr11	85589184	85589364	0.225143	12.585
chr14	8848335	8848515	1.10954	12.86
chr15	81640809	81640989	0.667944	13.9925
chr17	47146113	47146293	0.640394	21.9925
chr17	29198021	29198201	1.75804	9.8275
chr18	90394562	90394742	0.96734	14.1925
chr19	37942046	37942226	-0.167232	18.655
chr2	60640976	60641156	0.0563024	14.095
chr3	83797080	83797260	0.912449	14.685
chr4	155157933	155158113	0.908363	14.0825
chr5	17354556	17354736	1.57548	10.13
chr6	5422785	5422965	0.767704	12.675
chr6	117603123	117603303	0.113579	16.14
chr7	36372903	36373083	0.470875	14.095
chr9	20247987	20248167	0.968226	10.8575
chr10	39978298	39978478	1.20819	8.45
chr11	35596843	35597023	0.00557026	7.77
chr11	61744819	61744999	0.82185	13.3125
chr13	105878994	105879174	0.32811	7.3525
chr4	118898489	118898669	-0.245222	6.7525
chr5	87764336	87764516	-0.542593	12.025
chr4	97505495	97505675	0.56746	39.45
chr16	23294390	23294570	0.87584	29.1375
chr6	108090803	108090983	1.16355	24.09
chr14	29809981	29810161	1.14934	50.5325
chr11	70826363	70826543	0.525446	24.345
chr16	22947549	22947729	0.929922	21.905
chr8	120193204	120193384	1.05331	26.04
chr9	74787001	74787181	1.39104	18.4575
chr2	126426371	126426551	1.10069	15.0625
chr2	164258987	164259167	1.05087	14.3375
chr2	59000054	59000234	1.16837	14.265
chr3	27804159	27804339	1.21336	15.565
chr4	138829389	138829569	1.06121	17.27
chr4	117666470	117666650	0.633529	17.885
chr4	71859388	71859568	0.539555	18.015
chr2	146155780	146155960	1.20917	32.0275
chr12	104976498	104976678	1.27389	30.635
chr13	13556412	13556592	1.10831	27.3225
chr17	3084352	3084532	0.0981166	47.7325
chr4	6166735	6166915	1.06477	53.365
chr7	20286346	20286526	0.903851	34.79
chr5	98396259	98396439	1.10959	22.2075
chr1	133095776	133095956	0.913659	19.1125
chr3	148505252	148505432	1.33332	15.76
chr3	14861253	14861433	0.254741	27.7375
chr5	107595793	107595973	0.687568	30.635
chr6	91628689	91628869	1.27329	15.6675
chr10	66753891	66754071	0.977632	33.2925
chr11	100652881	100653061	0.98106	29.6425
chr11	101152677	101152857	0.877975	44
chr1	132647084	132647264	1.56481	14.9825
chr1	75218984	75219164	0.5169	17.32
chr12	85383293	85383473	0.975402	14.475
chr2	25487800	25487980	0.397991	16.525
chr3	15329688	15329868	0.0556052	17.645
chr7	87275388	87275568	0.0975305	13.91
chr8	120200469	120200649	0.215471	19.3525
chr9	50315656	50315836	1.05482	16.5875
chr11	108246732	108246912	0.913775	17.585
chr11	108689865	108690045	0.424524	25.295
chr11	60637272	60637452	0.586863	22.1425
chr2	126381338	126381518	0.532711	23.1575
chr4	107724524	107724704	1.13383	36.2725
chr9	74172757	74172937	0.809769	24.6525
chr19	29494498	29494678	0.658045	29.395
chr13	4205513	4205693	1.4039	19.7075
chr15	81224723	81224903	1.07083	28.805
chr6	82015340	82015520	0.929195	23.9525
chr1	38298607	38298787	0.459897	53.59
chr17	85137773	85137953	1.0694	28.0575
chr10	80445276	80445456	0.908034	20.5525
chr10	111036949	111037129	1.00201	13.49
chr12	21148755	21148935	0.874413	16.695
chr17	40943469	40943649	0.532519	17.9325
chr19	21707442	21707622	0.942563	15.815
chr2	139745590	139745770	1.48376	14.665
chr4	57899803	57899983	1.09003	14.6975
chr5	103720352	103720532	-0.217758	23.365
chr5	141271281	141271461	0.750145	19.1425
chr5	134899763	134899943	0.166242	20.8075
chr5	121025956	121026136	0.47122	16.525
chr8	49818465	49818645	-0.0747974	17.6525
chr15	96286533	96286713	0.624948	11.3825
chr15	90921267	90921447	0.0337367	10.4775
chr15	59223720	59223900	0.718739	9.1675
chr16	85000701	85000881	0.286909	14.025
chr4	75933483	75933663	0.541104	8.2675
chr5	63011281	63011461	0.268639	8.9675
chr5	136218842	136219022	0.41413	9.2775
chr6	108043509	108043689	0.538571	196.148
chr2	19548635	19548815	0.637723	47.175
chr9	43412728	43412908	1.12262	44.6825
chr16	93325199	93325379	1.10776	35.5975
chr12	55292289	55292469	0.251222	23.95
chr16	90857277	90857457	0.932374	19.53
chr5	81910015	81910195	2.15469	12.255
chr11	110324545	110324725	0.943818	54.635
chr3	143927617	143927797	0.900594	25.6725
chr11	3001663	3001843	-0.171649	251.982
chr9	21627250	21627430	0.897342	46.94
chr12	56592800	56592980	0.325217	34.0575
chr15	94412947	94413127	-0.0521064	11.63
chr16	30828306	30828486	1.03118	17.76
chr16	91837967	91838147	0.225492	28.8175
chr16	18428155	18428335	-0.0243714	12.7275
chr19	32289768	32289948	0.743075	10.08
chr2	31561428	31561608	1.01687	15.42
chr5	139266951	139267131	0.0212001	12.93
chr5	93635571	93635751	0.523847	13.42
chr5	151468184	151468364	0.354913	12.3175
chr6	116236782	116236962	0.0254612	17.2825
chr9	47130409	47130589	0.666711	14.535
chr1	145794127	145794307	1.02125	25.2675
chr17	24987156	24987336	0.861857	40.535
chr1	88608659	88608839	0.953293	20.0475
chr11	121188123	121188303	0.129593	26.4575
chr19	57271642	57271822	0.907217	19.0425
chr2	30125634	30125814	1.2065	22.9725
chr2	170285377	170285557	0.598868	22.285
chr4	154284980	154285160	0.761938	17.8325
chr10	59442006	59442186	1.33217	89.59
chr10	80454279	80454459	2.36285	34.59
chr3	133411806	133411986	1.17306	26.1775
chr9	67692864	67693044	1.05207	27.1775
chr11	34495266	34495446	0.205303	30.69
chr12	100664501	100664681	1.29108	20.045
chr2	169920498	169920678	0.615883	23.185
chr4	139518975	139519155	0.98593	29.56
chr4	53159431	53159611	1.26672	47.95
chr10	76579366	76579546	0.602896	35.4075
chr6	116023027	116023207	0.681581	56.14
chr5	111873502	111873682	1.17454	74.4925
chr10	5741334	5741514	1.13608	32.53
chr12	88142314	88142494	1.29203	40.5225
chr6	90416142	90416322	0.957664	32.0475
chr11	106129794	106129974	0.569699	45.635
chr16	97980088	97980268	0.900221	22.7875
chr18	39524290	39524470	0.568821	27.5275
chr3	115495693	115495873	0.533479	27.46
chr6	116600454	116600634	0.385227	30.7975
chr7	106173407	106173587	1.49901	17.9175
chr8	93463830	93464010	1.06183	21.945
chr9	53412068	53412248	0.443484	26.4425
chr1	162621124	162621304	1.09028	9.8725
chr1	7079988	7080168	0.609071	13.1125
chr11	108058173	108058353	0.668862	13.2275
chr12	105584253	105584433	1.5967	15.605
chr12	78154123	78154303	1.28069	12.595
chr13	81508000	81508180	1.18096	14.3025
chr15	38035904	38036084	0.0422482	17.5875
chr17	74345383	74345563	0.703505	22.815
chr17	31611519	31611699	0.496383	15.2475
chr5	140976820	140977000	0.810439	11.49
chr5	93453881	93454061	1.19577	11.3775
chr6	136481130	136481310	-0.00783515	17.4925
chr6	142961404	142961584	0.683924	13.8275
chr10	40047865	40048045	0.671431	52.3975
chr14	35162321	35162501	0.62317	30.7625
chr7	73059982	73060162	0.527138	36.3475
chr4	49350950	49351130	0.799631	47.845
chr1	33153816	33153996	1.34473	13
chr10	126842008	126842188	0.725965	14.325
chr12	103871725	103871905	0.809204	16.8575
chr14	63769040	63769220	0.591411	15.855
chr15	60930177	60930357	0.928094	12.09
chr18	20313867	20314047	0.773377	15.4225
chr3	148897092	148897272	1.5144	11.7825
chr4	99903738	99903918	1.2947	12.285
chr5	120913322	120913502	0.367875	17.27
chr5	3935902	3936082	0.958349	14.7375
chr6	142006878	142007058	1.33584	12.185
chr7	123428845	123429025	0.293395	19.49
chr7	134957430	134957610	0.762548	15.1475
chr8	32383397	32383577	0.455306	17.1725
chr9	30659916	30660096	0.378181	15.4425
chr9	61213936	61214116	1.26535	16.33
chr9	62875902	62876082	0.820383	17.75
chr12	119605950	119606130	0.820473	27.0375
chr13	102144987	102145167	1.09051	27.43
chr5	121036918	121037098	0.68704	37.4075
chr8	107285115	107285295	1.76343	28.315
chr18	12714134	12714314	0.752613	35.8225
chr1	157673131	157673311	0.758053	16.45
chr1	173486584	173486764	0.808618	19.075
chr10	107891676	107891856	1.40679	13.41
chr11	101345194	101345374	1.36401	14.9125
chr13	56551069	56551249	1.08701	21.9875
chr2	49205366	49205546	1.41411	21.385
chr4	82050453	82050633	0.991304	15.5375
chr4	71783446	71783626	0.344344	18.48
chr5	8849556	8849736	1.59875	11.885
chr6	13244483	13244663	0.768406	17.3625
chr6	58972093	58972273	0.65085	18.5625
chr7	151790284	151790464	1.59922	24.6825
chr9	115220449	115220629	2.0885	11.78
chr17	26708407	26708587	0.779496	38.4525
chr1	90002368	90002548	0.808865	18.7675
chr13	25069718	25069898	0.649989	18.575
chr13	96324198	96324378	0.358842	21.62
chr14	46320010	46320190	0.675731	22.0325
chr16	23606875	23607055	1.07082	21.185
chr2	31780542	31780722	1.26955	22.29
chr3	10127590	10127770	0.615901	19.0825
chr4	33344752	33344932	1.13451	18.5575
chr5	65731463	65731643	0.875212	18.77
chr6	77420671	77420851	1.34371	15.815
chr8	47472492	47472672	1.18639	16.33
chr9	51785746	51785926	1.0358	18.6675
chr13	52272049	52272229	1.11226	21.295
chr19	26840082	26840262	1.11353	18.065
chr2	172969219	172969399	0.274829	23.6675
chr2	34382782	34382962	0.918477	18.28
chr7	29168190	29168370	0.707481	21.215
chr9	109862415	109862595	0.70222	25.7775
chr1	58087505	58087685	0.57026	29.4075
chr13	23822481	23822661	0.866934	21.3125
chr4	62912779	62912959	0.49845	25.5625
chr7	133960141	133960321	1.18491	33.095
chr8	70605719	70605899	0.726242	24.015
chr1	4791785	4791965	0.792764	21.7225
chr11	51689246	51689426	1.52322	22.8875
chr2	169980768	169980948	0.150944	40.275
chr4	19897877	19898057	2.11727	20.6475
chr4	40103276	40103456	0.626694	26.655
chr5	117816148	117816328	0.414226	31.1225
chr6	72222301	72222481	0.836813	28.3625
chr7	83001214	83001394	0.723199	23.725
chr9	24346450	24346630	0.115342	213
chr1	133889466	133889646	0.665581	24.75
chr4	106237188	106237368	1.06772	49.3675
chr6	88677519	88677699	0.823349	34.425
chr7	79490887	79491067	1.33654	21.47
chr10	99066891	99067071	0.988161	25.555
chr11	90216628	90216808	0.91529	29.985
chr3	19412174	19412354	0.560264	42.6425
chr7	106318620	106318800	1.80192	24.7
chr13	47346085	47346265	1.08662	31.4875
chr6	138088596	138088776	0.535999	34.14
chr8	46048378	46048558	1.3349	29.0525
chr9	78065046	78065226	0.83245	27.1675
chr6	72759934	72760114	1.26649	34.015
chr15	88680997	88681177	0.55456	124.603
chr15	61848876	61849056	1.49828	43.6725
chr18	38937841	38938021	0.874519	37.4575
chr5	146549203	146549383	1.14914	43.6175
chr1	88848526	88848706	0.584796	18.105
chr10	95538176	95538356	0.238855	13.7725
chr10	126575795	126575975	0.924131	14.14
chr10	43726072	43726252	0.463914	12.86
chr11	106419409	106419589	1.49704	14.44
chr12	71859360	71859540	1.01023	15.3575
chr12	103864230	103864410	0.418773	14.085
chr12	81246452	81246632	0.60434	13.3575
chr14	21853070	21853250	1.14741	13.15
chr15	34420913	34421093	0.430995	14.3825
chr15	88914412	88914592	1.83711	9.7975
chr15	81084113	81084293	0.331215	22.3775
chr17	85294896	85295076	0.374837	12.85
chr17	74672600	74672780	0.124447	12.76
chr17	46152921	46153101	0.633816	14.57
chr19	7200298	7200478	1.0144	13.545
chr2	6133495	6133675	0.297405	16.795
chr3	88912199	88912379	0.834487	14.765
chr3	101762185	101762365	0.601965	12.035
chr4	150288623	150288803	0.325349	22.7775
chr4	45540212	45540392	1.11531	16.1725
chr5	93725402	93725582	1.22561	11.2175
chr5	24607040	24607220	0.0641126	18.1175
chr6	91666544	91666724	1.35041	11.2175
chr8	24546156	24546336	1.15219	15.46
chr8	41982073	41982253	0.299913	15.69
chr1	8861559	8861739	1.44028	7.1675
chr1	164177464	164177644	1.61475	8.2775
chr12	40753660	40753840	0.764676	8.0025
chr13	23918644	23918824	0.00618918	11.655
chr13	35709013	35709193	1.22239	9.2
chr17	35406684	35406864	0.889564	14.855
chr3	38141954	38142134	1.69295	8.17
chr5	130405917	130406097	0.298892	12.0375
chr6	146578481	146578661	0.165189	9.53
chr6	82020644	82020824	-0.15339	13.18
chr7	14702119	14702299	0.327966	9.41
chr7	151768586	151768766	-0.0230003	16.6225
chr9	66183687	66183867	0.0396758	10.7275
chrX	11852826	11853006	1.40082	7.7725
chr15	37890588	37890768	0.444934	6.9775
chr11	101575484	101575664	1.27829	21.615
chr12	111482905	111483085	0.349025	23.385
chr5	89367240	89367420	1.27721	18.7875
chr6	37491349	37491529	0.946806	24.7675
chr11	77713766	77713946	0.498162	29.54
chr12	105143199	105143379	0.546731	24.0725
chr15	54952654	54952834	0.510218	32.17
chr15	10562489	10562669	1.24807	18.5975
chr16	94522961	94523141	1.00883	18.39
chr16	24961650	24961830	1.08039	17.8
chr3	79046978	79047158	0.780083	19.1225
chr4	98695107	98695287	0.53953	19.72
chr8	122965626	122965806	0.612507	21.6475
chr9	69077820	69078000	1.69824	15.5475
chr1	82199411	82199591	1.54789	14.0475
chr10	13750444	13750624	0.705834	16.885
chr11	106971106	106971286	1.33896	12.9275
chr13	98177851	98178031	1.77092	13.0175
chr14	79252750	79252930	0.259457	17.005
chr15	102007401	102007581	0.612096	18.3125
chr15	99683087	99683267	0.539754	19.0225
chr18	13829986	13830166	1.19931	16.465
chr18	85041238	85041418	0.13635	17.3125
chr19	41648255	41648435	2.02003	11.3
chr19	32624999	32625179	0.117292	21.66
chr19	34830318	34830498	0.865543	14.35
chr3	94494635	94494815	1.54333	15.9425
chr3	122016031	122016211	1.28091	13.6425
chr5	147119054	147119234	0.72572	14.8675
chr6	115421701	115421881	1.07018	15.1575
chr7	134499456	134499636	0.481998	16.585
chr2	32243364	32243544	1.56021	43.9125
chr9	74172230	74172410	0.487858	31.0325
chr13	63392443	63392623	0.717369	38.5125
chr10	67589438	67589618	0.791807	20.02
chr19	46701826	46702006	0.683366	25.4725
chr2	128012917	128013097	0.98247	20.02
chr2	164832469	164832649	0.947421	24.445
chr3	73477344	73477524	0.943129	20.51
chr5	27986577	27986757	0.984928	19.7075
chr8	123062741	123062921	0.735937	18.705
chr12	80604903	80605083	0.745829	14.77
chr12	74510418	74510598	0.662419	13.4625
chr13	115470878	115471058	0.881701	12.7275
chr18	79173596	79173776	0.296454	11.33
chr2	11464298	11464478	1.63095	18.8675
chr2	72749690	72749870	0.408179	11.6525
chr3	58901428	58901608	0.395457	14.17
chr4	3650085	3650265	0.345292	12.2375
chr6	24901094	24901274	1.08478	8.895
chr6	119335349	119335529	1.11794	10.0025
chr7	97299479	97299659	0.895547	15.46
chr8	86112868	86113048	0.476213	13.145
chr8	62247088	62247268	0.268927	14.365
chr11	51668671	51668851	0.94946	24.16
chr16	92401515	92401695	1.07324	24.6625
chr10	28778684	28778864	0.528379	18.415
chr10	111265127	111265307	0.851362	20.015
chr10	66750842	66751022	0.597762	17.3925
chr11	115311549	115311729	0.451974	19.5175
chr15	77753430	77753610	0.214704	31.0675
chr18	39164773	39164953	0.227776	20.5325
chr2	125441676	125441856	0.467839	17.7
chr3	52299430	52299610	0.260236	17.01
chr5	122141033	122141213	0.937492	18.9925
chr9	21568823	21569003	0.363565	19.3275
chr9	51861729	51861909	0.927907	14.1425
chr11	72248347	72248527	0.500568	14.06
chr12	74985132	74985312	0.458038	12.8475
chr16	85020871	85021051	-0.212115	10.425
chr16	31652311	31652491	0.600993	9.01
chr2	59964556	59964736	0.350263	15.77
chr9	69167718	69167898	-0.054481	8.21
chr3	54950475	54950655	1.07966	43.1925
chr4	12074921	12075101	0.997772	43.695
chr9	57512556	57512736	0.806426	36.615
chr14	21427163	21427343	-0.0286512	64.455
chr2	167678078	167678258	0.699079	41.195
chr15	88661974	88662154	0.746893	115.59
chr18	16821719	16821899	1.32331	29.21
chr4	144547232	144547412	0.7123	33.93
chr7	90786480	90786660	0.646044	42.75
chr8	122973095	122973275	1.3633	29.5375
chr14	21025126	21025306	0.809257	24.585
chr15	82537952	82538132	0.434548	37.3475
chr7	106377535	106377715	0.795106	36.05
chr10	94615394	94615574	0.627097	62.46
chr7	113851447	113851627	1.18504	27.72
chr12	88734577	88734757	1.08155	20.965
chr5	32358749	32358929	0.34042	25.12
chr9	55125548	55125728	0.677134	22.4875
chr1	186633351	186633531	0.39618	27.8675
chr10	5725485	5725665	1.20518	17.8175
chr12	8053970	8054150	1.13598	24.79
chr12	8361078	8361258	0.49053	22.3
chr15	11209540	11209720	1.11672	19.035
chr4	101024946	101025126	0.976657	69.805
chr11	113592232	113592412	0.654118	38
chr12	85951202	85951382	1.54269	43.595
chr10	19906789	19906969	0.805961	22.3575
chr18	33496911	33497091	0.790487	20.5475
chr3	12608511	12608691	0.853705	20.85
chr5	151998001	151998181	1.7919	13.165
chr6	94729928	94730108	0.751579	22.67
chr8	71615020	71615200	1.51763	17.2975
chr8	127095819	127095999	-0.0620118	22.105
chr9	48524762	48524942	2.12348	20.1975
chr10	96712511	96712691	0.828111	34.7475
chr15	60569891	60570071	1.25703	35.2225
chr2	110154892	110155072	0.642516	44.6775
chr1	178756483	178756663	0.43083	18.1325
chr10	42443334	42443514	0.791949	20.8475
chr10	58906161	58906341	0.260453	19.4675
chr10	77076265	77076445	0.619332	20.1625
chr11	79566698	79566878	1.23115	15.7
chr13	94475730	94475910	0.756163	21.68
chr16	43335929	43336109	0.483718	20.26
chr16	26384281	26384461	1.13119	14.285
chr17	67491599	67491779	1.05952	16.2925
chr4	8616810	8616990	1.33921	15.0825
chr6	59406013	59406193	1.1167	15.795
chr16	5136773	5136953	0.749088	34.1525
chr15	96871810	96871990	0.929797	29.5875
chr2	163412670	163412850	1.2545	28.9575
chr1	196308977	196309157	0.425593	18.1475
chr1	82029039	82029219	1.90485	10.64
chr12	27145159	27145339	0.428696	21.2725
chr14	21872454	21872634	-0.073602	17.645
chr15	82578742	82578922	0.823122	14.4
chr18	13107703	13107883	0.323495	33.14
chr18	75977528	75977708	0.552732	14.795
chr19	47385825	47386005	0.771159	16.815
chr2	70171834	70172014	1.03577	14.58
chr2	164840344	164840524	1.29528	18.3075
chr2	181665395	181665575	0.115163	42.365
chr3	75335101	75335281	0.349975	15.7
chr3	121555331	121555511	0.660403	18.9475
chr4	95292415	95292595	0.280159	18.235
chr5	54383900	54384080	0.154154	20.89
chr5	44388960	44389140	0.0459748	20.085
chr5	141299446	141299626	0.804512	17.935
chr7	138129366	138129546	0.662574	16.3175
chr8	129400343	129400523	1.32547	15.6725
chr17	32038438	32038618	1.078	29.47
chr2	147851371	147851551	1.23512	29.0625
chr7	27586151	27586331	0.820847	27.865
chr16	93860339	93860519	1.02499	62.9675
chr2	146872844	146873024	1.6515	46.1375
chr11	22287610	22287790	1.07905	24.73
chr18	12374142	12374322	0.822935	23.135
chr5	102171110	102171290	0.972949	24.125
chr6	141909152	141909332	0.726251	24.035
chr8	129138103	129138283	0.850379	28.275
chr1	155508559	155508739	1.55435	11.25
chr11	22388417	22388597	1.35637	10.8325
chr12	52604331	52604511	0.142704	15.2275
chr13	30451828	30452008	0.79249	23.9875
chr14	71113533	71113713	1.45561	12.5475
chr19	55244932	55245112	0.617562	17.835
chr4	76070665	76070845	-0.211648	17.2425
chr4	149502991	149503171	0.593819	15.62
chr5	122186696	122186876	0.55696	15.105
chr6	28078961	28079141	1.33275	11.445
chr7	132424858	132425038	0.909306	13.1675
chr7	127332885	127333065	0.391036	15.4975
chr8	56010497	56010677	0.486545	14.3825
chr3	149325900	149326080	1.00813	43.9875
chr5	88030189	88030369	0.866388	36.185
chr1	157642151	157642331	0.952986	24.8375
chr16	34825346	34825526	0.164735	28.7125
chr17	80401807	80401987	1.18393	23.01
chr17	47576377	47576557	0.509066	31.64
chr3	19857064	19857244	0.834125	21.81
chr7	77669234	77669414	0.574485	26.3725
chr8	122705916	122706096	0.706918	38.695
chr4	149363478	149363658	1.15659	36.16
chr8	35080758	35080938	1.24938	29.1975
chr1	157123646	157123826	0.658279	16.32
chr12	72820121	72820301	0.258223	13.1925
chr12	4470651	4470831	0.584268	12.9775
chr14	19150672	19150852	0.284885	13.0825
chr15	101934569	101934749	0.173908	15.8225
chr17	78800911	78801091	0.30534	16.6225
chr2	84178230	84178410	1.2291	10.25
chr3	27589108	27589288	0.485066	17.1275
chr3	98084124	98084304	1.23268	15.385
chr4	95245991	95246171	0.424597	16.735
chr4	141515609	141515789	0.834599	12.4625
chr4	60084000	60084180	0.0440739	11.785
chr5	36883419	36883599	0.624288	20.77
chr7	91566143	91566323	0.54672	12.7775
chr8	70799736	70799916	0.335338	16.8325
chr8	117139938	117140118	0.344968	12.48
chr9	77554400	77554580	0.253178	15.425
chrX	165513118	165513298	0.617709	11.8675
chr1	67045254	67045434	1.56818	20.2825
chr1	187280449	187280629	0.891221	22.11
chr14	99526024	99526204	1.3152	19.8575
chr17	53719699	53719879	1.5625	22.18
chr6	31087276	31087456	1.3158	20.98
chr6	31063566	31063746	0.272724	33.585
chr7	106339957	106340137	0.800931	22.925
chr9	56777384	56777564	1.64756	18.95
chr11	43763885	43764065	1.43365	19.95
chr14	35170977	35171157	0.365121	27.29
chr16	13239787	13239967	0.778481	22.415
chr19	43886038	43886218	0.792521	19.1725
chr3	28620773	28620953	-0.118142	30.3625
chr4	53022879	53023059	0.78944	19.1875
chr4	137350266	137350446	1.79957	18.7425
chr5	145705379	145705559	0.449375	23.14
chr6	108241667	108241847	0.984684	26.445
chr13	23912559	23912739	0.86894	30.2275
chr9	122266324	122266504	1.47704	21.9175
chr6	115188716	115188896	1.70526	64.925
chr10	84652826	84653006	0.513384	37.57
chr5	146192015	146192195	1.33037	23.645
chr6	89119639	89119819	1.69434	22.41
chr12	59023125	59023305	0.611081	21.0975
chr13	52926836	52927016	1.11232	18.6475
chr14	122947808	122947988	0.0339347	26.785
chr2	34959205	34959385	0.209598	20.41
chr1	63185321	63185501	0.77274	11.0575
chr11	21461284	21461464	0.619923	23.0975
chr14	119113778	119113958	0.0818169	12.7875
chr15	71833848	71834028	1.01889	8.3225
chr19	55166390	55166570	0.817385	11.8775
chr2	146352485	146352665	0.552765	9.035
chr2	181191552	181191732	0.966484	12.06
chr3	69583328	69583508	0.574069	9.65
chr4	104773591	104773771	0.9657	11.155
chr4	125769265	125769445	0.869272	8.9325
chr7	13628019	13628199	0.711875	9.945
chr8	124829988	124830168	0.541131	12.785
chr9	45842806	45842986	1.33513	8.6225
chr9	31106367	31106547	0.77274	11.0575
chr9	3026575	3026755	-0.123868	427.882
chr3	80089260	80089440	1.37804	23.1425
chr4	47306866	47307046	1.10216	25.0875
chr5	146396154	146396334	0.869227	22.14
chr18	51290384	51290564	0.691451	43.1525
chr1	157655547	157655727	1.07272	28.14
chr2	67804026	67804206	1.28542	39.6175
chr3	118193974	118194154	0.822216	30.1725
chr5	72611029	72611209	1.09945	45.9075
chr1	176702240	176702420	1.66052	13.6075
chr10	5608027	5608207	0.176438	19.485
chr10	80449558	80449738	1.12352	19.47
chr11	109339144	109339324	0.712175	16.6475
chr11	43000078	43000258	1.16351	17.8525
chr12	38335355	38335535	0.403249	15.34
chr12	88732456	88732636	0.965201	15.33
chr12	105526653	105526833	1.13049	13.3075
chr14	73609097	73609277	0.323082	19.685
chr14	26357992	26358172	0.583112	16.2375
chr17	51992399	51992579	1.60935	21.9775
chr2	157906451	157906631	0.777252	16.0525
chr2	70670038	70670218	0.965001	21.0925
chr5	64328086	64328266	0.65757	21.805
chr6	52570190	52570370	0.475263	16.05
chr6	142829432	142829612	0.724127	21.1025
chr6	81605291	81605471	1.93577	11.775
chr6	136596074	136596254	1.78192	13.605
chr7	129708834	129709014	1.26236	16.6375
chr9	90145958	90146138	0.505948	21.72
chr9	115312527	115312707	1.20088	15.125
chr11	77596731	77596911	0.601588	30.045
chr3	131137550	131137730	1.2713	18.81
chr6	87823185	87823365	0.826123	33.58
chr13	100922763	100922943	0.967444	8.1125
chr17	48269811	48269991	0.132941	10.2625
chr4	135564998	135565178	0.585265	9.945
chr6	72028232	72028412	-0.210924	11.58
chr16	43298171	43298351	0.660391	26.2825
chr17	29625562	29625742	1.61783	18.6875
chr17	70304393	70304573	0.353995	26.91
chr19	41492625	41492805	0.932204	26.37
chr4	63222990	63223170	1.08272	21.9275
chr6	27982091	27982271	0.792673	20.335
chr6	88682257	88682437	0.806448	24.9875
chr8	37767827	37768007	0.515665	23.27
chr17	80421590	80421770	0.926883	98.4075
chr10	36995131	36995311	1.0556	13.2225
chr13	38832043	38832223	0.494903	14.2325
chr13	63498757	63498937	0.461927	20.6
chr13	54541258	54541438	0.435536	24.2475
chr16	30258692	30258872	0.927015	13.0125
chr17	64555560	64555740	0.962016	12.905
chr18	65403754	65403934	0.289335	16.96
chr3	114274030	114274210	0.612067	13.11
chr6	95450836	95451016	0.555959	25.4425
chr6	59396370	59396550	0.928014	11.48
chr6	100579116	100579296	-0.094801	15.1475
chr9	111703983	111704163	0.825723	15.5325
chr9	46076585	46076765	1.46773	13.7925
chr1	182141045	182141225	0.923457	43.725
chr5	92915821	92916001	0.882586	33.335
chr9	63381273	63381453	0.854971	45.08
chr16	43365514	43365694	0.517369	39.175
chr1	184390886	184391066	1.18138	17.99
chr11	94019699	94019879	1.12335	19.095
chr12	104895420	104895600	0.614439	20.64
chr13	41101778	41101958	1.00801	16.8925
chr14	74032401	74032581	1.23678	18.0675
chr15	31500916	31501096	0.834863	23.55
chr19	32255850	32256030	0.617982	20.62
chr3	16435090	16435270	2.18077	11.815
chr5	91465703	91465883	0.861382	16.8725
chr2	134782330	134782510	1.51082	23.5025
chr13	94489695	94489875	1.06014	56.4425
chr1	62099733	62099913	1.46079	51.795
chr5	31227556	31227736	0.764705	47.6175
chr1	180166159	180166339	0.938843	22.5775
chr4	46883282	46883462	0.794659	21.18
chr5	54747529	54747709	0.196203	30.415
chr7	126994338	126994518	1.37257	29.7375
chr10	80457491	80457671	1.1281	21.185
chr10	79739131	79739311	0.727962	13.0225
chr10	41922606	41922786	0.408142	14.945
chr10	110801347	110801527	0.992218	12.5025
chr12	16196172	16196352	0.656852	11.305
chr12	58529373	58529553	1.09308	13.105
chr12	73729750	73729930	0.485304	20.105
chr13	75982355	75982535	0.627557	11.395
chr14	64812807	64812987	0.403954	17.075
chr14	31720955	31721135	0.476567	14.6475
chr15	38612370	38612550	0.956048	12.0025
chr16	91269414	91269594	1.05442	14.1075
chr17	79392046	79392226	0.669355	12.9
chr18	75199926	75200106	1.11794	13.91
chr18	85024257	85024437	0.921135	12.1025
chr19	9169737	9169917	0.674429	11.9025
chr2	102552885	102553065	0.444113	21.74
chr2	4908734	4908914	0.24847	16.065
chr5	23929623	23929803	0.516675	19.585
chr6	108196782	108196962	0.632501	14.02
chr6	17453780	17453960	1.02962	12.0975
chr8	58823559	58823739	0.253093	13.83
chr9	61939497	61939677	0.536389	12.705
chr6	71941299	71941479	0.423378	85.3025
chr14	9091877	9092057	1.03265	29.7725
chr15	31493953	31494133	0.955146	24.84
chr5	119788766	119788946	0.644119	33.7775
chr1	195137879	195138059	0.607525	18.0125
chr12	102016947	102017127	1.05244	18.79
chr13	35472095	35472275	0.617522	19.615
chr19	20728750	20728930	0.789401	20.0125
chr4	35352616	35352796	0.937621	18.6875
chr8	46682048	46682228	0.550949	19.3075
chr8	38485673	38485853	0.778543	16.5775
chr8	64089559	64089739	0.461348	21.54
chr9	121834443	121834623	0.556597	29.7175
chr9	21639736	21639916	0.452592	16.39
chr1	191971796	191971976	1.00969	24.5975
chr1	195055835	195056015	0.939145	23.485
chr10	60889258	60889438	0.893354	26.5175
chr10	127330962	127331142	0.907193	31.96
chr10	79794485	79794665	1.01859	22.4525
chr2	167144560	167144740	0.60574	27.235
chr5	28118682	28118862	1.17399	26.6125
chr8	125360595	125360775	0.467342	24.5225
chr10	24552716	24552896	1.06437	20.07
chr17	65024419	65024599	0.262097	28.205
chr2	103690431	103690611	0.868029	37.7725
chr4	86082360	86082540	0.451417	47.105
chr5	124686261	124686441	0.24052	34.69
chr6	50387945	50388125	1.11028	24.8525
chr8	126789897	126790077	0.790287	37.8775
chr16	24517700	24517880	1.44114	27.28
chr10	8378409	8378589	1.32275	33.9375
chr1	153343107	153343287	1.03646	10.8775
chr11	59628599	59628779	0.440125	12.0075
chr11	6208191	6208371	1.67008	9.3475
chr11	117775650	117775830	0.0091379	16.5775
chr11	69506448	69506628	0.318649	15.3425
chr11	121301030	121301210	0.0921747	14.9525
chr14	29462647	29462827	0.219073	12.1075
chr19	40163992	40164172	0.518627	10.375
chr3	121955867	121956047	1.98226	15.695
chr5	115925963	115926143	0.0467211	23.47
chr8	97956472	97956652	0.531261	12.715
chrX	16383263	16383443	0.65177	10.985
chr11	8138652	8138832	0.724808	32.4025
chr17	24349412	24349592	1.10716	22.805
chr4	116951420	116951600	1.11261	24.8325
chr11	69867526	69867706	1.32519	42.5325
chr16	23144560	23144740	1.3561	24.6525
chr2	27276844	27277024	0.918708	54.9975
chr1	138435011	138435191	0.276807	15.0825
chr1	67139031	67139211	1.01761	13.5425
chr10	116849791	116849971	0.159436	16.8025
chr11	109955630	109955810	0.607429	15.6775
chr13	73177254	73177434	1.10088	11.235
chr14	114462093	114462273	1.19481	13.025
chr14	35449007	35449187	0.904652	17.29
chr15	83282191	83282371	1.11597	16.1775
chr15	27494562	27494742	1.26022	15.975
chr2	146402061	146402241	0.285449	17.595
chr2	157897188	157897368	1.9004	13.525
chr3	14832881	14833061	0.501412	16.4925
chr3	57148884	57149064	1.25445	14.855
chr5	145133960	145134140	0.920842	13.5475
chr6	91486446	91486626	0.98985	31.4125
chr6	4040544	4040724	0.820039	15.77
chr7	73006367	73006547	1.12532	15.5575
chr8	96887232	96887412	1.25018	33.0775
chr11	53724499	53724679	0.803644	19.85
chr17	86922880	86923060	0.445188	25.02
chr17	15271954	15272134	0.941743	26.2
chr18	39526009	39526189	1.25616	16.1975
chr2	50839589	50839769	0.62322	23.79
chr6	71211153	71211333	1.18115	19.63
chr8	124467149	124467329	0.811043	20.755
chr1	183187096	183187276	0.666066	103.295
chr1	183187844	183188024	0.97789	49.3025
chr11	82684215	82684395	-0.0367237	9.2325
chr17	21671317	21671497	-0.566202	12.8
chr4	49421003	49421183	0.941884	45.685
chr18	51310448	51310628	0.893085	29.65
chr7	71041860	71042040	0.331222	335.065
chr15	86005851	86006031	1.45152	22.83
chrX	94944118	94944298	0.255739	83.37
chr12	117470063	117470243	0.346298	41.065
chr2	154924780	154924960	0.909401	27.545
chr6	121306187	121306367	1.96971	28.1
chr8	95753439	95753619	1.24802	20.985
chr1	137898158	137898338	0.299788	24.3175
chr11	109958877	109959057	0.921626	15.6
chr11	80003885	80004065	0.167718	19.6775
chr14	32994302	32994482	1.24979	14.7875
chr15	38361325	38361505	1.25252	16.2025
chr16	35455953	35456133	0.86391	15.82
chr18	38336825	38337005	0.603235	20.5875
chr2	154432834	154433014	1.5442	16.4
chr5	106187149	106187329	0.744773	20.4625
chr6	50722645	50722825	0.33789	21.875
chr6	53473897	53474077	0.547008	17.535
chr6	143433577	143433757	1.21599	16.8975
chr7	147934730	147934910	0.388117	26.85
chr9	8042944	8043124	0.791578	26.545
chr18	65255362	65255542	0.643638	35.545
chr2	98502472	98502652	0.00656389	1481.4
chr1	109536913	109537093	0.904012	17.285
chr1	140825318	140825498	0.727087	15.175
chr10	88247447	88247627	0.98483	14.24
chr10	37045685	37045865	0.543785	13.2475
chr15	73007403	73007583	0.811377	12.335
chr15	80629675	80629855	-0.422223	26.36
chr17	8536337	8536517	0.118579	15.095
chr17	87692582	87692762	1.17288	11.92
chr18	16817044	16817224	0.285649	18.3175
chr5	122469412	122469592	0.480108	14.1775
chr8	45794904	45795084	0.602356	14.36
chr8	125686641	125686821	1.23485	10.9075
chr13	64284995	64285175	1.09554	23.6525
chr19	34793146	34793326	0.639251	30.735
chr6	108786246	108786426	0.774202	23.945
chr8	122875672	122875852	1.02292	39.295
chrY	1264196	1264376	0.1289	97.3825
chr3	4866364	4866544	1.17138	98.6575
chr11	3000379	3000559	-0.120468	245.885
chr1	88367014	88367194	0.922353	17.9575
chr11	79585104	79585284	0.556992	29.1725
chr14	69770616	69770796	0.560157	21.41
chr15	7118116	7118296	0.405491	25.5525
chr19	53989598	53989778	0.729665	19.485
chr3	86812304	86812484	1.23939	20.1575
chr3	145912989	145913169	0.486488	19.8025
chr3	85354381	85354561	0.581712	24.96
chr9	119267226	119267406	1.18274	24.73
chr1	170285401	170285581	1.3036	58.79
chr4	82116886	82117066	1.01063	27.02
chr7	141945286	141945466	1.54602	49.56
chr15	26307314	26307494	1.08501	30.535
chr3	85002483	85002663	0.980891	52.545
chr1	90175774	90175954	0.754899	127.522
chr1	21323850	21324030	1.99952	18.8825
chr10	121817102	121817282	0.825499	21.7475
chr17	53726444	53726624	1.23758	17.7975
chr19	56594015	56594195	0.371169	29.625
chr19	39361378	39361558	1.50145	15.555
chr7	86404014	86404194	0.861063	37.2325
chr7	63190449	63190629	0.689049	38.5825
chr1	54671951	54672131	0.38694	17.6475
chr10	107805536	107805716	0.836878	25.605
chr11	109921500	109921680	0.76795	18.7375
chr13	49285891	49286071	0.501321	23.9075
chr14	120656722	120656902	1.52592	11.8525
chr15	100151054	100151234	0.698534	16.8125
chr2	136832325	136832505	0.441889	16.32
chr2	64279095	64279275	1.7422	11.95
[truncated: 8,447 more rows]

## Sheet: Fig5H
Bedgraphs can be found at GEO: GSE119713

## Sheet: Fig5I
DHSs with GRBS							DHSs no GRBS
chr	start	end	avg_H3K27Ac_unfed_pbs	avg_H3K27Ac_fed_pbs	avg_H3K27Ac_fed_dex		chr	start	end	avg_H3K27Ac_unfed_pbs	avg_H3K27Ac_fed_pbs	avg_H3K27Ac_fed_dex
chr19	58505245	58505413	42.255	11.68	56.295		chr1	178749112	178749280	129.465	94.745	77.705
chr7	91785694	91785862	18.665	8.695	35.695		chr1	10983324	10983492	51.28	42.93	37.49
chr16	24782262	24782430	45.805	10.81	42.585		chr1	72856734	72856902	145.58	95	76.1
chr5	140647806	140647974	105.695	24.685	96.96		chr1	21069432	21069600	72.9	70.46	59.8
chr5	136131989	136132157	44.94	9.755	38.195		chr1	40221173	40221341	225.555	163.34	204.71
chr12	81922346	81922514	82.53	27.275	102.01		chr1	37356531	37356699	54.23	54.545	63.45
chr10	59383927	59384095	81.12	21.09	73.82		chr1	120207800	120207968	43.08	42.53	50.045
chr15	25878127	25878295	57.53	19.04	66.625		chr1	72772695	72772863	64.715	32.24	16.26
chr5	124362590	124362758	28.275	12.08	40.05		chr1	37288277	37288445	19.37	10.085	9.065
chr13	24236038	24236206	57.095	18.315	60.71		chr1	13646352	13646520	120.12	82.475	85.835
chr6	140518795	140518963	110.245	42.53	140.585		chr1	92135052	92135220	25.305	26.005	17.86
chr10	68567299	68567467	92.285	36.69	120.875		chr1	133903955	133904123	153.29	118.83	121.68
chr2	103049830	103049998	60.055	19.44	63.845		chr1	80322411	80322579	17.52	18.905	16.285
chr6	37655773	37655941	17.815	9.555	31.25		chr1	132663640	132663808	101.595	61.24	116.745
chr16	4702777	4702945	202.39	53.08	168.265		chr1	132968945	132969113	75.74	41.47	48.85
chr18	31871245	31871413	31.675	9.49	29.69		chr1	136258062	136258230	100.14	69.4	71.61
chr1	55566559	55566727	34.055	14.53	44.75		chr1	92992252	92992420	34.895	37.685	26.935
chr4	140732541	140732709	74.205	34.3	105.385		chr1	153180326	153180494	44.67	22.755	31.6
chr9	60830340	60830508	51.155	18.445	56.615		chr1	39502486	39502654	79.875	31.91	56.31
chr19	43905865	43906033	34.055	17.65	54.125		chr1	133807589	133807757	167.39	125.01	142.86
chr12	81930043	81930211	26.705	14.93	44.45		chr1	24800332	24800500	30.675	23.745	11.59
chr19	36823578	36823746	78.01	28.335	82.7		chr1	132754280	132754448	15.12	10.88	14.395
chr17	15560446	15560614	53.85	21.83	63.16		chr1	133815751	133815919	176.39	124.33	170.99
chr10	59406440	59406608	67.295	26.07	74.71		chr1	99558341	99558509	47.03	49.105	59.38
chr12	36191024	36191192	76.21	18.775	53.175		chr1	138817438	138817606	63.46	33.51	45.71
chr4	41301332	41301500	47.475	16.785	46.94		chr1	155180001	155180169	31.63	39.74	35.34
chr17	32630290	32630458	30.82	17.91	49.73		chr1	173162627	173162795	128.855	113.44	128.22
chr1	84296329	84296497	56.525	20.37	56.28		chr1	138222694	138222862	21.47	21.76	16.275
chr5	149446648	149446816	29.25	16.185	44.465		chr1	167260900	167261068	46.095	17.845	25.655
chr2	152610457	152610625	96.94	46.71	127.805		chr1	129886971	129887139	44.35	45.51	47.895
chr2	132506917	132507085	95.975	31.71	85.67		chr1	133903467	133903635	146.42	93.475	96.76
chr19	36824102	36824270	93.675	31.445	84.215		chr1	129886518	129886686	49.575	54.47	46.93
chr6	82597027	82597195	123.23	46.775	123.29		chr1	74129329	74129497	74.61	55.8	57.28
chr4	11016503	11016671	72.125	20.1	52.9		chr1	72059473	72059641	48.03	38.545	31.645
chr3	4866313	4866481	31.37	15.255	39.435		chr1	22627837	22628005	20.355	6.9	7.525
chr12	53698634	53698802	21.625	10.42	26.935		chr1	153175954	153176122	54.975	28.33	61.29
chr11	11744514	11744682	90.555	45.315	116.44		chr1	193646319	193646487	32.64	19.57	23.2
chr11	16695115	16695283	83.29	17.25	44.09		chr1	88330620	88330788	56.235	45.98	55.045
chr10	77812408	77812576	83.655	30.85	78.795		chr1	155587439	155587607	69.365	54.2	65.515
chr3	79137474	79137642	29.39	15.125	38.465		chr1	181499011	181499179	18.215	12.47	12.495
chr5	122743072	122743240	68.85	27.47	69.675		chr1	132672365	132672533	46.925	34.965	62.55
chrX	137079436	137079604	47.33	22.49	56.97		chr1	55083600	55083768	124.745	99.99	143.575
chr7	125395911	125396079	46.65	24.35	61.02		chr1	39533400	39533568	34.915	32.51	35.375
chr3	52350097	52350265	29.535	16.72	41.89		chr1	181912357	181912525	55.4	38.945	21.64
chr4	7123813	7123981	63.465	22.825	57.13		chr1	51837886	51838054	59.475	35.235	40.7
chr17	28557356	28557524	219.75	86.785	217.095		chr1	153143780	153143948	31.66	17.05	19.72
chr2	22519375	22519543	26.425	12.41	30.975		chr1	193208486	193208654	10.59	14.065	9.1
chr13	51184530	51184698	103.205	45.775	113.585		chr1	183140657	183140825	68.93	64.56	53.11
chr19	46983491	46983659	83.235	32.445	80.495		chr1	74171225	74171393	23.29	15.925	26.305
chr1	173170404	173170572	60.645	27.535	67.87		chr1	108657791	108657959	32.925	38.475	30.69
chrX	138899576	138899744	14.7	10.42	25.64		chr1	155180808	155180976	32.485	43.985	40.385
chr6	37567625	37567793	45.93	18.51	45.41		chr1	36977147	36977315	45.2	26.07	48.83
chr5	121784069	121784237	206.585	83.335	203.14		chr1	95463740	95463908	52.31	17.315	21.595
chr4	6812766	6812934	23.04	12.205	29.75		chr1	152251260	152251428	66.555	47.905	44.47
chr12	84885839	84886007	142.155	64.365	156.46		chr1	72871067	72871235	45.64	34.895	22.85
chr1	133834330	133834498	52.295	23.355	56.655		chr1	58479992	58480160	99.845	86.99	89.055
chr4	7122877	7123045	50.045	19.44	47.145		chr1	95460263	95460431	31.24	11.345	20.06
chr16	4414650	4414818	87.91	40.005	96.995		chr1	89749584	89749752	15.545	10.355	11.575
chr3	52426573	52426741	92.555	44.39	107.435		chr1	84314113	84314281	31.535	15.125	38.175
chr14	66355067	66355235	98.38	32.845	79.435		chr1	167399137	167399305	47.62	33.83	20.335
chr8	91731913	91732081	29.225	9.025	21.6		chr1	36425126	36425294	90.015	64.355	74.14
chr9	36615988	36616156	132.445	44.455	105.825		chr1	36583869	36584037	13.705	12.74	15.02
chr10	116548704	116548872	21.07	12.74	30.315		chr1	181913180	181913348	58.645	41.79	19.125
chr7	134076324	134076492	36.47	19.24	45.695		chr1	75139046	75139214	186.395	138.745	132.9
chr18	54409879	54410047	71.09	22.825	54.185		chr1	193770610	193770778	61.86	74.9	51.335
chr4	131910430	131910598	107.86	44.585	105.13		chr1	136316786	136316954	45.22	30.255	38.5
chr13	35815043	35815211	30.66	15.92	37.515		chr1	72870668	72870836	34.48	30.185	16.905
chr15	36401158	36401326	28.825	11.08	26		chr1	161974581	161974749	169	123.005	133.41
chr5	124402604	124402772	59.11	24.15	56.585		chr1	181483673	181483841	24.165	19.105	13.465
chr19	26494417	26494585	31.94	8.56	20.015		chr1	33871220	33871388	18.775	21.235	18.145
chr8	127109898	127110066	36.595	18.77	43.82		chr1	163967332	163967500	28.69	23.025	15.675
chr18	46857901	46858069	22.615	13.865	32.23		chr1	167257629	167257797	31.955	9.425	21.29
chr6	141381029	141381197	17.81	12.535	29.105		chr1	182176219	182176387	127.02	92.815	109.525
chr15	25875114	25875282	101.63	49.62	115.19		chr1	95464355	95464523	38.18	16.185	19.73
chr5	87928211	87928379	62.46	29.39	67.975		chr1	153186012	153186180	144.165	85.06	96.67
chr2	128005814	128005982	15.405	9.49	21.895		chr1	164811514	164811682	21.625	16.785	25.365
chr14	32992615	32992783	67.965	32.315	74.46		chr1	167259785	167259953	46.945	14.525	23.48
chr5	51431104	51431272	36.925	8.955	20.605		chr1	74171878	74172046	18.495	15.66	17.215
chr6	112585801	112585969	18.365	12.94	29.77		chr1	153173516	153173684	55.115	23.155	39.675
chr10	20393633	20393801	81.58	34.365	78.815		chr1	66909333	66909501	113.99	89.51	94.46
chr6	134464174	134464342	60.49	23.82	54.41		chr1	167278902	167279070	33.215	18.505	22.83
chr1	164896538	164896706	82.12	37.42	84.775		chr1	167539165	167539333	14.13	8.955	10.96
chr9	48407132	48407300	46.665	30.25	68.465		chr1	46910311	46910479	99.01	103.435	81.9
chr5	89771206	89771374	83.945	37.625	85.055		chr1	181476406	181476574	75.255	62.5	63.48
chr1	74050385	74050553	44.24	18.975	42.865		chr1	175671898	175672066	48.91	36.22	36.31
chr16	36138428	36138596	25.865	13.005	29.37		chr1	89971013	89971181	82.235	73.315	52.55
chr4	80580756	80580924	37.46	22.89	51.575		chr1	134285520	134285688	46.905	50.085	56.645
chr2	172843684	172843852	22.475	10.75	24.1		chr1	132731915	132732083	153.745	110.06	99.605
chr18	21332113	21332281	150.935	72.385	161.805		chr1	132630399	132630567	140.18	106.08	143.075
chr17	28660045	28660213	209.38	95.945	213.625		chr1	75657277	75657445	89.035	53.34	59.555
chr7	87591297	87591465	149.23	69.87	155.26		chr1	153358245	153358413	26.435	13.07	20.35
chr16	34814814	34814982	36.88	15.125	33.49		chr1	129801619	129801787	22.19	39.41	42.535
chr2	90362802	90362970	132.415	62.97	139.26		chr1	55063950	55064118	26.71	15.725	9.065
chr6	129143053	129143221	91.46	34.305	75.74		chr1	39959834	39960002	19.345	20.965	20.025
chr6	37701853	37702021	35.05	11.68	25.7		chr1	39474676	39474844	19.075	9.425	15.045
chr4	105328729	105328897	25.145	12.275	26.93		chr1	107592145	107592313	39.565	23.75	10.025
chr3	79007330	79007498	52.44	25.875	56.63		chr1	36996536	36996704	94.895	85.005	91.58
chr3	35018442	35018610	24.725	13.465	29.415		chr1	46910808	46910976	114.025	105.75	91.675
chr2	26739830	26739998	20.78	10.945	23.83		chr1	37114291	37114459	100.24	61.57	84.565
chr6	23342801	23342969	51.295	21.63	46.97		chr1	15796229	15796397	90.82	62.905	62.595
chr4	132032110	132032278	31.665	9.09	19.705		chr1	186271811	186271979	13.575	13.135	15.36
chr11	16704052	16704220	92.9	27.335	59.18		chr1	95029361	95029529	75.875	59.31	54.775
chr17	65944068	65944236	58.805	18.38	39.765		chr1	166138694	166138862	67.55	26.07	19.75
chr16	28829752	28829920	21.195	14.195	30.665		chr1	66908340	66908508	69.82	61.365	49.14
chr5	102438740	102438908	86.505	55.535	119.91		chr1	135250052	135250220	16.825	10.48	19.08
chr14	119351388	119351556	74.62	33.24	71.685		chr1	37083062	37083230	181.335	125.45	148.365
chr5	51928887	51929055	81.845	35.625	76.705		chr1	135225722	135225890	93.27	48.365	56.895
chr5	88018985	88019153	48.195	32.58	70.07		chr1	166150519	166150687	47.07	27.4	30.665
chr4	43363053	43363221	61.48	29.525	63.22		chr1	164916567	164916735	117.73	70.39	98.26
chr13	52317579	52317747	69.68	40.335	86.365		chr1	166141002	166141170	60.92	32.11	34.43
chr2	65064699	65064867	113.685	33.835	72.215		chr1	184339085	184339253	49.41	48.445	59.615
chr5	51679589	51679757	189.725	50.955	108.205		chr1	164828249	164828417	98.63	57.46	96.425
chr12	84885035	84885203	139.055	65.16	138.295		chr1	21049743	21049911	91.985	58.05	47.56
chr10	77073027	77073195	47.33	25.345	53.79		chr1	130337273	130337441	27.28	15.52	15.34
chr6	31468295	31468463	99.905	58.385	123.885		chr1	167696626	167696794	113.9	90.555	72.93
chr5	99715729	99715897	54.69	34.565	73.26		chr1	167547394	167547562	96.94	64.225	68.265
chr1	155548753	155548921	128.165	45.375	96.04		chr1	136254200	136254368	35.75	21.695	24.73
chr10	31305364	31305532	35.485	20.7	43.8		chr1	181489487	181489655	62.18	38.54	29.455
chr8	41745786	41745954	217.855	79.94	169.13		chr10	122633827	122633995	67.35	68.6	68.435
chr16	18340111	18340279	113.905	56.065	118.355		chr10	19656995	19657163	92.285	59.105	56.4
chr10	117106752	117106920	67.695	32.575	68.52		chr10	84322471	84322639	57.36	31.185	16.91
chr7	146105466	146105634	70.235	31.98	66.955		chr10	95088074	95088242	101.855	82	58.865
chr12	81945198	81945366	150.685	71.985	150.375		chr10	13705805	13705973	25.15	17.915	25.67
chr17	56248169	56248337	170.595	80.675	168.18		chr10	31364368	31364536	8.9	7.895	6.58
chr16	32570360	32570528	55.96	26.275	54.765		chr10	40068739	40068907	56.095	36.555	41.3
chr10	19910307	19910475	43.26	11.28	23.455		chr10	20032855	20033023	114.855	103.57	127.9
chr13	102468053	102468221	98.625	60.705	126.14		chr10	124765483	124765651	43.37	31.71	40.08
chr11	112582050	112582218	31.78	12.675	26.285		chr10	120866825	120866993	98.76	91.02	73.275
chr1	8866738	8866906	36.88	19.505	40.365		chr10	24562660	24562828	110.49	86.24	63.545
chr16	31570557	31570725	38.445	19.04	39.395		chr10	66762038	66762206	25.015	14.86	18.175
chr5	100798118	100798286	97.085	39.075	80.72		chr10	60951368	60951536	19.785	15.06	12.22
chr2	103048504	103048672	91.12	51.68	106.44		chr10	92676168	92676336	65.545	55.465	61.015
chr7	125715684	125715852	81.97	33.44	68.83		chr10	60790407	60790575	45.92	16.85	13.165
chr7	148609802	148609970	79.445	22.555	46.34		chr10	84348976	84349144	57.645	40.94	27.525
chr10	19784575	19784743	78.305	38.145	78.25		chr10	127181827	127181995	53.98	43.255	53.905
chr2	160624133	160624301	127.76	51.95	106.44		chr10	29081374	29081542	46.89	45.255	44.69
chr4	101418238	101418406	21.49	9.15	18.745		chr10	67702415	67702583	104.87	96.19	74.83
chr4	115170189	115170357	107.7	37.225	76.22		chr10	124703133	124703301	49.585	27.27	45.705
chr5	122756617	122756785	188.86	76.56	156.43		chr10	17075439	17075607	18.79	9.82	13.495
chr1	36526923	36527091	63.025	30.855	62.9		chr10	31271582	31271750	123.945	75.965	129.905
chr11	94033031	94033199	35.45	21.365	43.53		chr10	114675100	114675268	23.725	16.92	18.165
chr9	48560042	48560210	126.47	77.69	158.13		chr10	84323145	84323313	62.45	34.17	22.895
chr6	116215672	116215840	145.315	56.26	114.435		chr10	108058197	108058365	39.855	22.42	22.225
chrX	138433072	138433240	13.42	7.7	15.645		chr10	122509185	122509353	22.75	17.78	17.54
chr10	77089441	77089609	101.46	71.125	144.49		chr10	95281308	95281476	135.935	91.095	118.07
chr1	99667679	99667847	188.295	96.675	195.945		chr10	39791506	39791674	56.96	35.96	52.52
chr3	145648532	145648700	51.29	28.065	56.67		chr10	53118223	53118391	91.575	75.435	85.165
chr5	65940941	65941109	24.445	18.905	38.165		chr10	127499355	127499523	37.285	26.735	25.675
chr18	61572254	61572422	22.76	11.94	24.095		chr10	41613883	41614051	38.46	14.13	31.605
chr12	16596811	16596979	177.37	63.625	128.275		chr10	91544975	91545143	14.4	6.635	8.77
chr2	90362179	90362347	129.305	58.92	118.615		chr10	60740966	60741134	28.97	24.88	21.6
chr12	81894769	81894937	143.845	89.705	180.575		chr10	60803074	60803242	30.51	15.59	20.68
chr15	81353851	81354019	75.625	62.5	125.71		chr10	105005083	105005251	30.255	14.595	14.39
chr2	160631038	160631206	176.655	74.435	149.57		chr10	89109740	89109908	25.44	18.51	18.79
chr7	17643677	17643845	69.235	35.03	70.385		chr10	68668773	68668941	55.815	24.55	46.02
chr13	29730357	29730525	51.74	15.125	30.39		chr10	83100233	83100401	36.59	29.325	23.785
chr13	114858863	114859031	77.59	36.685	73.52		chr10	66520523	66520691	39.285	41.595	38.54
chr10	124706355	124706523	62.885	29.52	59.14		chr10	68570086	68570254	66.455	19.77	50.375
chr6	82598055	82598223	156.55	80.615	161.395		chr10	39823664	39823832	24.32	21.56	22.83
chr3	107493354	107493522	76.87	40.205	80.45		chr10	17788794	17788962	35.89	27.725	14.715
chr19	46675003	46675171	293.025	112.325	224.705		chr10	62514756	62514924	37.305	28.125	24.085
chr19	58447635	58447803	257.53	114.91	229.44		chr10	62618656	62618824	111.465	96.46	85.505
chr18	21302768	21302936	44.375	25.41	50.66		chr10	67642098	67642266	57.37	26.275	24.425
chr6	90550445	90550613	65.87	25.345	50.41		chr10	19676610	19676778	31.645	15.725	25.01
chr7	119613518	119613686	37.18	14.93	29.395		chr10	63534425	63534593	16.67	12.74	12.825
chr14	119348180	119348348	45.355	24.215	47.52		chr10	76881148	76881316	17.655	17.98	27.855
chr6	37554571	37554739	65.29	27.6	54.16		chr10	80281560	80281728	71.645	49.495	52.995
chr14	26335619	26335787	68.955	53.075	104.145		chr10	75299064	75299232	105.155	61.245	48.19
chr6	29521613	29521781	90.885	35.43	69.46		chr10	123279098	123279266	39.555	23.62	39.74
chr2	169773672	169773840	41.535	29.86	58.535		chr10	40602958	40603126	104.41	95.6	93
chr15	38956845	38957013	55.12	21.895	42.865		chr10	17954849	17955017	66.405	44.585	45.715
chr5	122741862	122742030	152.12	77.03	150.8		chr10	77438577	77438745	32.635	28.86	24.43
chr3	52348091	52348259	40.845	25.81	50.34		chr10	106811358	106811526	18.505	11.68	9.71
chr9	106686065	106686233	160.155	54.935	106.36		chr10	15261872	15262040	24.295	10.745	9.4
chr7	74724013	74724181	132.155	48.83	94.475		chr10	127506475	127506643	18.785	14.33	14.09
chr11	89993994	89994162	25.165	15.855	30.655		chr10	80423378	80423546	49.465	44.38	48.795
chr8	47835992	47836160	92.875	47.57	91.945		chr10	118195937	118196105	32.485	19.705	17.57
chr19	46666197	46666365	133.82	66.08	127.695		chr10	86983098	86983266	199.695	126.045	113.65
chr1	21028106	21028274	34.475	22.025	42.54		chr10	74998121	74998289	15.68	8.625	13.135
chr16	93335676	93335844	81.835	34.635	66.89		chr10	24426505	24426673	22.62	15.525	18.83
chr4	122636039	122636207	82.365	50.295	97		chr10	74963296	74963464	159.255	125.395	149.02
chr8	129038640	129038808	114.075	54.21	104.45		chr10	110842456	110842624	101.63	63.895	88.245
chr9	48548310	48548478	280.275	125.605	242.005		chr10	87035325	87035493	82.96	59.575	51.315
chr6	23344278	23344446	18.655	9.885	19.04		chr10	84039074	84039242	143.32	86.785	90.375
chr17	92273047	92273215	81.285	37.29	71.405		chr10	24669065	24669233	265.3	181.98	199.68
chr1	84314649	84314817	25.715	17.845	34.115		chr10	76485435	76485603	86.48	71.25	85.235
chr10	59446318	59446486	64.725	46.37	88.535		chr10	80229234	80229402	97.905	83	84.55
chr2	119880736	119880904	24.73	13.865	26.33		chr10	126415527	126415695	65.635	58.655	56.585
chr8	124104463	124104631	196.185	72.515	137.29		chr10	17785944	17786112	109.145	39.14	36.925
chr16	4652913	4653081	40.705	21.825	41.305		chr10	70804877	70805045	146.715	98.85	68.865
chr5	123636080	123636248	71.915	50.82	96.05		chr10	124758721	124758889	51.145	27.725	43.19
chr3	52457057	52457225	52.73	33.635	63.565		chr10	17667944	17668112	22.32	19.175	23.18
chr3	118282421	118282589	68.855	23.885	45.065		chr10	95226694	95226862	146.695	93.275	109.81
chr15	95861824	95861992	40.57	17.645	33.18		chr10	112365605	112365773	102.81	95.02	104.44
chr1	71768922	71769090	90.57	48.105	90.355		chr10	67726356	67726524	162.24	148.74	118.66
chr9	9213055	9213223	95.575	44.65	83.84		chr10	107890724	107890892	78.86	56.72	48.835
chr16	7094604	7094772	42.41	28	52.57		chr10	106558565	106558733	74.315	68.47	73.31
chr3	149327773	149327941	52.855	27.67	51.67		chr10	80426436	80426604	93.28	71.78	87.62
chr2	163468510	163468678	139.08	75.835	141.465		chr10	22451342	22451510	95.325	108.08	106.655
chr9	55144209	55144377	25.995	18.645	34.735		chr10	41809371	41809539	68.25	32.84	65.7
chr1	164899899	164900067	32.08	17.98	33.49		chr10	127403592	127403760	68.83	46.24	36.66
chr10	59432722	59432890	116.6	66.22	123.26		chr10	105011598	105011766	33.9	26.07	22.525
chr8	126788583	126788751	102.87	61.71	114.7		chr10	80282244	80282412	63.585	37.29	42.315
chr19	40506600	40506768	52.855	33.37	61.97		chr10	75298143	75298311	122.975	87.245	68.02
chr11	110310367	110310535	200.14	117.16	217.195		chr10	118188186	118188354	128.15	96	72.3
chr2	152611423	152611591	139.045	94.535	174.905		chr10	59436016	59436184	79.145	42.66	81.345
chr19	43600599	43600767	176.88	63.225	116.87		chr10	94879518	94879686	57.345	74.785	94.735
chr7	141945221	141945389	48.62	20.83	38.46		chr10	41997506	41997674	85.9	68.465	62.88
chr10	74757307	74757475	75.745	38.815	71.665		chr10	126703251	126703419	93.645	78.96	98.215
chr16	7099819	7099987	85.355	54.005	99.595		chr10	41607053	41607221	51.98	52.745	44.385
chr18	21332761	21332929	135.955	72.785	134.22		chr10	96079444	96079612	75.005	69.465	49.72
chr10	59378348	59378516	77.735	44.65	81.965		chr10	74984569	74984737	38.155	27.395	20.665
chr4	8715909	8716077	24.03	17.91	32.855		chr10	59441837	59442005	154.315	57.19	131.055
chrX	148433868	148434036	48.74	16.92	31		chr10	84040227	84040395	125.47	68.675	83.455
chr8	41943508	41943676	79.605	30.055	55.045		chr10	87964945	87965113	78.73	53.995	57.275
chr7	91255686	91255854	100.48	41.735	76.34		chr10	23604858	23605026	60.89	45.375	33.82
chr1	39482394	39482562	98.81	50.625	92.35		chr11	106640652	106640820	74.985	65.69	78.225
chr2	141823525	141823693	22.19	12.01	21.9		chr11	50026480	50026648	101.595	93.945	91.395
chr8	36481000	36481168	149.365	93.55	170.39		chr11	70526855	70527023	72.645	46.11	44.165
chr7	150955573	150955741	66.545	32.705	59.455		chr11	11718979	11719147	20.62	11.28	14.39
chr4	116469228	116469396	41.96	16.915	30.705		chr11	50024345	50024513	188.325	182.06	180.48
chr4	6864550	6864718	47.615	23.285	42.195		chr11	49835674	49835842	15.545	8.43	7.2
chr11	104268740	104268908	117.28	58.39	105.78		chr11	86673641	86673809	93.575	56.13	81.595
chr5	136116395	136116563	241.115	116.705	211.265		chr11	44991553	44991721	42.96	27.73	15.65
chr9	48553228	48553396	251.845	132.365	239.175		chr11	86807157	86807325	152.805	116.115	125.045
chr12	85951240	85951408	41.53	27.27	49.195		chr11	94252126	94252294	97.345	59.58	50.39
chr7	87605152	87605320	107.4	51.48	92.67		chr11	98924062	98924230	58.64	31.785	48.18
chrX	97666943	97667111	98.11	43.055	77.305		chr11	102872478	102872646	72.465	65.615	55.375
chr11	109683752	109683920	35.05	17.845	31.9		chr11	62381935	62382103	25.155	11.08	9.38
chr13	51185652	51185820	103.755	67.875	121.325		chr11	6233513	6233681	44.235	36.095	45.41
chr3	100270604	100270772	33.045	19.97	35.62		chr11	110312975	110313143	94.825	51.815	98.26
chr15	95580421	95580589	83.24	36.23	64.52		chr11	77199869	77200037	49.45	35.095	47.27
chr1	37417797	37417965	93.7	62.365	110.93		chr11	100683976	100684144	143.685	111.86	106.07
chr19	21892942	21893110	48.605	28.66	50.965		chr11	85166284	85166452	65.405	40.27	41
chr15	38939616	38939784	140.92	55.135	97.88		chr11	74466447	74466615	40.67	38.55	36.965
chr2	132508474	132508642	150.245	69.99	124.18		chr11	106128831	106128999	115.985	95.865	135.845
chr4	105872488	105872656	162.4	99.65	176.505		chr11	79101049	79101217	93.53	58.255	56.61
chrX	156851910	156852078	34.465	14	24.74		chr11	86621128	86621296	47.495	32.18	44.39
chr5	51937065	51937233	45.52	26.6	46.93		chr11	102872004	102872172	86.325	61.245	62.265
chr5	99768841	99769009	134.655	77.96	137.325		chr11	58040001	58040169	49.04	31.91	16.905
chr9	106687619	106687787	132.72	72.245	127.085		chr11	16684085	16684253	60.51	32.44	35.655
chr4	134891648	134891816	78.57	57.715	101.345		chr11	80029001	80029169	47.475	35.755	31.68
chr17	28639379	28639547	80.525	62.1	109.02		chr11	100701035	100701203	49.18	36.89	32.575
chr4	8976375	8976543	17.81	13.735	24.11		chr11	77258502	77258670	35.465	19.575	30.665
chr9	57140243	57140411	58.68	24.415	42.85		chr11	51908174	51908342	81.845	60.11	51.695
chr2	167686298	167686466	308.92	167.93	294.445		chr11	80244074	80244242	54.675	46.645	44.17
chr19	22991265	22991433	35.2	29.455	51.64		chr11	119090158	119090326	34.745	33.44	35.65
chr17	67231754	67231922	154.975	76.23	133.58		chr11	23048429	23048597	48.325	63.36	35.38
chr8	41744639	41744807	179.265	67.535	118.16		chr11	101574746	101574914	190.415	78.615	90.445
chr13	52275434	52275602	197.87	98.26	171.81		chr11	80242122	80242290	90.63	97.95	93.605
chr18	21304266	21304434	99.92	51.425	89.815		chr11	76523613	76523781	30.38	19.435	28.83
chr5	122765132	122765300	175.955	112.52	196.475		chr11	52210387	52210555	91.82	73.85	69.73
chrX	137102407	137102575	75.44	47.045	82.065		chr11	77256307	77256475	57.1	50.75	55.065
chr4	70143054	70143222	138.67	83.665	145.855		chr11	70526310	70526478	88.455	62.565	57.945
chr4	149264066	149264234	40.99	25.68	44.755		chr11	113528597	113528765	50.035	28.265	43.215
chr8	96689161	96689329	71.515	44.32	77.225		chr11	89992177	89992345	33.07	16.39	29.07
chr4	6873173	6873341	33.49	22.09	38.46		chr11	46396492	46396660	38.85	32.84	21.3
chr9	108697705	108697873	229.4	104.565	181.865		chr11	58039315	58039483	53.55	34.895	22.24
chr9	48545700	48545868	280.87	156.105	271.265		chr11	106900824	106900992	26.84	21.49	14.735
chr13	67064347	67064515	69.96	42.525	73.885		chr11	113034019	113034187	28.97	24.21	26.615
chr14	32994276	32994444	94.97	48.3	83.885		chr11	68502955	68503123	23.455	23.88	12.825
chr10	124707505	124707673	71.075	42.595	73.53		chr11	68912266	68912434	140.78	112.85	183.1
chr8	96882599	96882767	147.7	68.465	118.04		chr11	11735535	11735703	60.185	46.84	58.815
chr9	23856102	23856270	76.185	40.205	69.175		chr11	99352079	99352247	24.16	18.775	16.58
chr6	116844258	116844426	125.66	56.205	96.69		chr11	77918134	77918302	46.49	22.555	43.475
chr18	54410445	54410613	75.605	33.37	57.355		chr11	120548190	120548358	185.63	137.205	117.38
chr5	51680582	51680750	196.505	59.845	102.855		chr11	26110591	26110759	92.475	88.315	98.135
chr19	46755915	46756083	31.09	24.81	42.59		chr11	80243375	80243543	86.18	80.54	72.645
chr2	30039341	30039509	62.04	36.82	63.205		chr11	7087542	7087710	31.67	14.665	18.45
chr16	93342707	93342875	50.28	29.59	50.73		chr11	94202567	94202735	78.42	55.535	49.155
chr10	41971182	41971350	94.535	55.93	95.8		chr11	101574274	101574442	130.865	62.95	67.91
chr12	111037131	111037299	101.86	74.97	128.34		chr11	66865407	66865575	157.435	104.625	113.965
chr10	53649500	53649668	61.21	20.9	35.68		chr11	109712578	109712746	75.89	33.31	38.48
chr19	46104310	46104478	56.52	32.645	55.71		chr11	75501238	75501406	40.25	23.025	28.865
chr7	126927032	126927200	115.155	76.56	130.495		chr11	77928790	77928958	25.01	16.785	24.13
chr2	172972340	172972508	251.825	105.24	179.255		chr11	6176573	6176741	25.01	18.975	16.275
chr10	76904162	76904330	148.11	86.77	147.78		chr11	17070071	17070239	32.205	28.995	51.01
chr6	97212175	97212343	185.575	103.895	176.935		chr11	50000066	50000234	42.365	50.02	40.08
chr16	93354398	93354566	90.73	49.69	84.615		chr11	70842549	70842717	20.64	12.8	20.68
chr18	68226337	68226505	24.025	11.215	19.09		chr11	106765021	106765189	22.61	16.185	11.285
chr10	61180645	61180813	71.23	44.38	75.47		chr11	109890660	109890828	40.265	17.845	20.645
chr18	11161230	11161398	50.59	27.27	46.32		chr11	84032528	84032696	34.76	30.25	13.78
chr8	96887967	96888135	176.06	101.975	173.19		chr11	77260273	77260441	25.44	26.935	22.21
chr10	53650115	53650283	87.08	38.21	64.74		chr11	17853279	17853447	21.62	25.545	19.405
chr5	90853699	90853867	192.665	95.67	161.91		chr11	54694668	54694836	20.91	19.37	15.025
chr8	91803854	91804022	96.095	46.505	78.655		chr11	11720428	11720596	19.92	10.81	15.33
chr9	48524771	48524939	77.43	56.595	95.58		chr11	102291586	102291754	124.625	134.615	144.355
chrX	147032807	147032975	69.415	34.305	57.92		chr11	7097643	7097811	145.82	97.785	117.045
chr4	80561198	80561366	102.215	57.595	97.04		chr11	51814242	51814410	156.555	133.03	135.085
chr18	46810314	46810482	228.23	113.25	190.77		chr11	45678097	45678265	29.24	16.185	21.615
chr14	120766241	120766409	82.53	42.2	71.045		chr11	105516001	105516169	11.295	11.875	14.405
chr12	52966875	52967043	98.505	53.54	90.135		chr11	77185986	77186154	28.275	25.345	22.815
chr1	13457298	13457466	35.175	34.965	58.805		chr11	7021310	7021478	47.07	44.65	45.405
chr11	110229085	110229253	98.785	61.5	103.29		chr11	105098954	105099122	23.33	21.825	11.89
chr1	21122505	21122673	116.05	56.395	94.525		chr11	86629850	86630018	23.04	13.335	10.63
chr17	43809073	43809241	77.58	43.39	72.615		chr11	100678297	100678465	110.35	70.19	59.775
chr19	58449351	58449519	177.63	100.915	168.755		chr11	101914578	101914746	43.25	39.61	36.58
chr8	124094477	124094645	94.25	56.53	94.44		chr11	76544276	76544444	27.705	21.895	29.435
chr13	82339847	82340015	19.79	12.94	21.615		chr11	74463861	74464029	164.84	138.135	131.36
chr9	48537754	48537922	340.32	177.29	296.13		chr11	99605398	99605566	27.275	28.39	19.095
chr13	52250731	52250899	194.59	106.285	177.325		chr11	103729269	103729437	48.47	31.245	25.32
chr2	132483059	132483227	117.475	44.85	74.765		chr11	3102384	3102552	108.905	107.09	108.395
chr17	43821668	43821836	32.635	22.155	36.925		chr11	16700634	16700802	135.56	32.04	51.29
chr14	67403191	67403359	31.935	23.29	38.81		chr11	101543985	101544153	92.28	48.56	50.7
chr1	40212984	40213152	154.435	104.97	174.87		chr11	100192354	100192522	21.48	19.64	17.21
chr17	33965896	33966064	59.605	38.345	63.86		chr11	40505956	40506124	55.645	47.035	45.935
chr1	155539731	155539899	65.85	25.21	41.97		chr11	99127239	99127407	24.175	29.255	31.665
chr18	46808374	46808542	214.155	109.53	182.23		chr11	90120363	90120531	102.64	68.13	52.94
chr6	11881121	11881289	104.445	53.21	88.305		chr11	120284342	120284510	105.685	69.06	74.17
chr8	96887238	96887406	233.575	142.31	236.05		chr11	6344493	6344661	38.96	31.915	30.945
chr6	71987819	71987987	33.935	16.45	27.225		chr11	53172259	53172427	58.775	29.59	43.53
chr5	122466954	122467122	34.06	15.92	26.3		chr12	87086941	87087109	28.125	21.825	20.05
chr19	58629534	58629702	121.86	54.34	89.77		chr12	55560637	55560805	37.895	23.29	33.165
chr12	16637151	16637319	229.49	113.715	187.855		chr12	82127680	82127848	88.395	75.245	86.275
chr14	48821921	48822089	97.625	56.92	93.93		chr12	81944287	81944455	127.92	65.16	121.545
chr10	41812426	41812594	61.755	53.805	88.635		chr12	3703163	3703331	31.235	24.415	19.115
chr1	51797869	51798037	297.475	190.675	313.64		chr12	52930330	52930498	157.29	140.01	136.77
chr3	81799961	81800129	120.86	63.755	104.505		chr12	86348104	86348272	43.1	34.5	29.43
chr8	41739083	41739251	167.945	80.535	131.985		chr12	114215017	114215185	56.17	56.935	39.33
chr3	104823208	104823376	88.2	46.975	76.705		chr12	86280508	86280676	42.685	24.215	15.95
chr1	133907385	133907553	59.52	33.97	55.465		chr12	81935201	81935369	48.465	32.04	38.5
chr5	123653675	123653843	76.2	20.5	33.47		chr12	105463173	105463341	25.71	24.88	18.145
chr2	160165456	160165624	126.195	79.02	128.925		chr12	104386527	104386695	15.96	16.32	8.76
chr10	59379010	59379178	115.22	65.085	106.05		chr12	56085852	56086020	38.815	46.445	49.69
chr12	80536655	80536823	54.415	40.535	66.03		chr12	58526078	58526246	33.49	18.445	17.54
chr4	19923283	19923451	76.735	33.835	55.065		chr12	87154746	87154914	21.19	17.05	14.395
chr19	5414849	5415017	43.24	29.06	47.265		chr12	87158825	87158993	18.505	15.66	12.83
chr15	58867381	58867549	145.18	97.19	158		chr12	88143084	88143252	185.53	181.32	179.975
chr4	123132375	123132543	62.06	26.01	42.28		chr12	103675493	103675661	28.55	38.94	35.35
chr11	86685492	86685660	123.95	89.295	145.145		chr12	83287317	83287485	29.53	15.79	19.42
chr1	37033747	37033915	36.88	15.79	25.64		chr12	56160440	56160608	18.935	9.885	8.115
chr2	165698943	165699111	91.28	76.89	124.565		chr12	21549113	21549281	17.805	16.45	18.145
chr17	28575659	28575827	207.945	119.02	192.805		chr12	103558226	103558394	51.175	27.535	35.96
chr2	154878577	154878745	243.03	140.26	227.205		chr12	3282504	3282672	26.28	28.66	36.62
chr1	164917786	164917954	117.725	64.355	104.245		chr12	87087513	87087681	35.33	28.995	19.095
chr13	51168444	51168612	151.8	94.475	152.675		chr12	25336744	25336912	81.33	79.63	79.72
chr19	46747619	46747787	74.475	50.755	82.015		chr12	25335987	25336155	112.685	108.82	94.095
chr3	149325960	149326128	38.84	22.09	35.695		chr12	45370526	45370694	154.005	105.63	100.69
chr7	125846927	125847095	166.505	89.235	143.56		chr12	86445947	86446115	54.41	42.395	30.69
chr3	54923404	54923572	117.405	77.83	125.195		chr12	16641176	16641344	101.18	76.095	124.3
chr16	18341751	18341919	187.69	100.78	162.09		chr12	111282464	111282632	28.675	14.195	28.49
chr18	35817617	35817785	83.66	41	65.735		chr12	85361610	85361778	13.28	7.96	11.9
chr8	73357481	73357649	67.975	45.915	73.595		chr12	32634287	32634455	68.78	49.57	50.03
chr11	7715840	7716008	40.42	28.335	45.365		chr12	82027640	82027808	129.145	112.85	113.255
chr6	122521453	122521621	61.355	50.495	80.41		chr12	104388694	104388862	28.965	23.555	18.145
chr4	150145736	150145904	51.45	33.64	53.565		chr12	8502997	8503165	69.94	72.645	68.26
chr9	106032667	106032835	37.025	16.92	26.925		chr12	85340329	85340497	10.445	11.475	13.485
chr12	16627134	16627302	155.9	70.995	112.66		chr12	56516791	56516959	223.745	125.325	170.935
chr6	31171604	31171772	139.235	70.79	112.3		chr12	77644328	77644496	52.985	42.59	41.32
chr9	55158015	55158183	36.05	23.69	37.545		chr12	77636612	77636780	177.215	150.135	154.055
chr18	12952374	12952542	112.095	71.39	113.09		chr12	85322652	85322820	17.38	17.25	7.81
chr9	48606282	48606450	198.29	119.695	189.585		chr12	8351713	8351881	40.13	30.855	45.665
chr3	69347154	69347322	81.1	52.01	82.365		chr12	83956592	83956760	18.93	12.205	11.89
chr8	10939984	10940152	33.645	14.065	22.205		chr12	21322705	21322873	146.695	114.64	125.835
chr4	49161738	49161906	89.17	49.56	78.235		chr12	32635222	32635390	93.8	58.855	67.585
chr4	141273669	141273837	43.955	26.01	41.03		chr12	52967525	52967693	93.425	38.615	72.3
chr18	36820973	36821141	199.435	105.025	165.56		chr12	85391746	85391914	24.57	15.59	15.37
chr7	126991118	126991286	58.92	39.545	62.295		chr12	73795574	73795742	27.98	15.79	16.605
chr19	46720715	46720883	181.555	110.995	174.72		chr12	106923289	106923457	84.005	76.05	97.475
chr4	44079926	44080094	230.335	139.595	219.715		chr12	77613800	77613968	14.985	16.25	8.765
chr16	45608756	45608924	48.47	29.055	45.71		chr12	88273402	88273570	84.055	69.925	111.12
chr11	98049437	98049605	24.595	14.13	22.22		chr12	109712875	109713043	18.785	16.98	11.595
chr1	36150627	36150795	67.015	43.195	67.585		chr12	85958302	85958470	43.23	43.325	46.94
chr11	51729612	51729780	167.37	107.545	168.12		chr12	76847575	76847743	32.65	37.88	30.665
chr2	172962154	172962322	52.84	40.275	62.86		chr12	25327305	25327473	16.39	14.13	10.64
chr4	70145213	70145381	134.155	84.26	131.4		chr12	85352570	85352738	14.13	12.275	16
chr16	15889775	15889943	125.095	69.27	107.935		chr12	87591170	87591338	22.885	16.32	14.41
chr3	52421593	52421761	173.56	103.69	161.525		chr12	40647254	40647422	13.85	17.18	14.4
chr17	15838588	15838756	45.385	20.7	32.23		chr12	3579631	3579799	20.355	15.455	14.4
chr5	136122025	136122193	97.915	62.765	97.625		chr12	80632918	80633086	160.125	103.56	125.79
chr8	36478512	36478680	157.98	91.82	142.77		chr12	85328346	85328514	41.81	30.585	33.205
chr1	40189672	40189840	31.39	12.08	18.775		chr12	3283066	3283234	35.05	34.425	44.425
chr17	45745456	45745624	90.33	47.765	74.23		chr13	52086876	52087044	24.595	8.89	24.695
chr1	181501913	181502081	49.295	24.215	37.625		chr13	64499507	64499675	71.8	39.345	59.105
chr4	132796533	132796701	36.02	35.3	54.68		chr13	64413429	64413597	104.215	93.75	88.245
chr10	80126565	80126733	143.325	87.05	134.29		chr13	35114122	35114290	87.64	17.915	24.695
chr13	75363314	75363482	95.81	56.66	87.375		chr13	64414003	64414171	102.82	83.93	87.275
chr1	133814351	133814519	193.765	139.26	214.74		chr13	98178469	98178637	23.03	8.36	12.5
chr6	108086329	108086497	81.355	65.555	101.085		chr13	35118791	35118959	101.615	48.83	59.79
chr15	7070094	7070262	26.145	16.45	25.35		chr13	32903666	32903834	32.21	21.76	18.175
chr6	72112045	72112213	268.42	148.09	228.115		chr13	101349164	101349332	44.51	26.605	19.735
chr3	31022037	31022205	25.425	16.655	25.655		chr13	51195395	51195563	136.4	104.495	124.825
chr12	53575711	53575879	171.47	82.33	126.725		chr13	110383514	110383682	22.05	16.655	10.655
chr4	45426625	45426793	113.16	79.09	121.675		chr13	95022940	95023108	75.16	63.02	31.33
chr18	46796125	46796293	211.3	126.58	194.665		chr13	75790375	75790543	189.985	109.995	113.625
chr11	51687792	51687960	122.505	103.16	158.48		chr13	14177682	14177850	17.09	15.06	14.425
chr17	81784946	81785114	65.595	34.695	53.24		chr13	94660081	94660249	26.135	22.355	16.945
chr18	46794814	46794982	260.325	136.47	209.34		chr13	9312149	9312317	24.71	31.245	25.7
chr19	46719563	46719731	211.645	159.295	243.79		chr13	36589344	36589512	38.005	16.055	26
chr6	71949983	71950151	66	54.805	83.825		chr13	28965941	28966109	15.54	13.465	17.835
chr10	29852227	29852395	29.4	16.39	25.05		chr13	35115390	35115558	87.085	35.625	25.335
chr2	146412256	146412424	115.58	83.66	127.715		chr13	64434549	64434717	30.535	17.65	22.245
chr10	43462327	43462495	79.575	47.375	72.315		chr13	28958559	28958727	13.985	8.76	13.45
chr1	130723079	130723247	64.305	34.895	53.225		chr13	95168665	95168833	77.85	48.1	67.37
chr5	138113194	138113362	136.095	68.535	104.525		chr13	104833581	104833749	52.855	27.665	41.285
chr14	118523289	118523457	100.61	42.66	65.05		chr13	51961709	51961877	40	27.275	48.2
chr10	43429150	43429318	25.985	16.85	25.66		chr13	14272864	14273032	28.97	21.295	18.465
chr4	132870900	132871068	27.985	22.82	34.735		chr13	94488920	94489088	61.45	48.165	66.43
chr19	58467744	58467912	160.115	87.445	133.03		chr13	90511375	90511543	17.665	12.8	5.95
chr5	140655845	140656013	46.79	26.34	40.05		chr13	32916306	32916474	117.72	93.335	79.28
chr4	101355963	101356131	97.135	41.4	62.915		chr13	120217030	120217198	37.395	35.765	31.535
chrX	57267839	57268007	78.44	45.85	69.495		chr13	34817251	34817419	44.36	30.515	28.82
chr19	4075608	4075776	25.29	16.12	24.42		chr13	93616628	93616796	14.275	10.75	16.945
chr2	160160035	160160203	226.105	153.14	231.965		chr13	45987087	45987255	19.635	16.85	9.375
chr19	38473524	38473692	186.235	130.755	197.875		chr13	81088403	81088571	21.2	7.495	16.905
chr1	166451777	166451945	80.73	53.61	81.085		chr13	75935182	75935350	119.84	95.405	132.275
chr10	123283828	123283996	64.73	40.135	60.7		chr13	105426236	105426404	65.68	48.695	56.035
chr4	86543505	86543673	91.83	60.64	91.68		chr13	36060846	36061014	28.12	7.23	11.56
chr11	68928271	68928439	31.365	20.7	31.28		chr13	64416988	64417156	60.885	44.65	49.125
chr15	52135005	52135173	53.26	35.235	53.21		chr13	41345231	41345399	140.84	101.51	117.215
chr15	75914730	75914898	170.47	117.5	177.42		chr13	65342554	65342722	74.475	57.715	54.155
chr2	103707471	103707639	65.03	22.69	34.165		chr13	46012926	46013094	105.005	62.76	52.57
chr13	52249597	52249765	173.605	103.035	155.05		chr13	114855470	114855638	159.87	103.1	120.485
chr7	127104683	127104851	64.3	40.405	60.75		chr13	52279127	52279295	95.255	53.805	88.845
chr8	58886242	58886410	45.525	27.53	41.36		chr13	51195870	51196038	94.395	93.42	97.265
chr12	40743420	40743588	77.725	53.54	80.435		chr13	17809149	17809317	134.83	73.11	75.805
chr5	88027001	88027169	37.89	21.49	32.255		chr13	37995296	37995464	121.23	89.57	60.805
chr10	39827820	39827988	67.26	44.985	67.51		chr13	91901813	91901981	59.225	38.48	47.015
chr13	103415610	103415778	51.72	51.29	76.94		chr13	21493279	21493447	32.49	43.59	41
chr7	3220334	3220502	57.93	43.195	64.74		chr13	37996263	37996431	142.135	115.51	78.005
chr7	119971849	119972017	70.08	40.135	60.085		chr13	55835334	55835502	12.57	13.665	11.56
chr11	7092769	7092937	131.865	53.405	79.785		chr13	41939532	41939700	30.795	27.27	20.36
chr8	112511730	112511898	268.435	130.495	194.89		chr13	101302930	101303098	90.265	45.44	52.975
chr4	14956900	14957068	50.735	41.33	61.69		chr13	30452839	30453007	70.79	63.955	66.67
chr5	123673183	123673351	90.905	43.655	65.13		chr13	49436735	49436903	29.795	32.775	37.9
chr1	155549736	155549904	124.765	58.97	87.945		chr13	112606619	112606787	28.12	28.065	27.83
chr5	30931031	30931199	24.435	25.41	37.875		chr13	46002563	46002731	52.695	27.27	23.795
chr18	46788988	46789156	210.01	98.92	147.025		chr13	91889699	91889867	74.045	48.23	48.755
chr6	72008570	72008738	122.935	62.165	92.375		chr13	49748229	49748397	34.615	28.395	35.03
chr7	139808893	139809061	50.46	37.49	55.675		chr13	64339042	64339210	137.605	91.62	70.435
chr10	59454010	59454178	94.42	56.055	83.245		chr13	110380378	110380546	51.575	39.475	17.865
chr8	129332480	129332648	295.565	170.655	253.23		chr13	49078024	49078192	57.94	33.105	25.985
chr10	66753905	66754073	46.2	28.925	42.895		chr13	49063800	49063968	101.825	102.91	99.74
chr9	46005043	46005211	159.16	98.66	146.175		chr13	34331623	34331791	49.755	28.465	33.8
chr17	56348338	56348506	133.555	95.53	141.325		chr13	45999315	45999483	56.49	33.505	24.38
chr8	126789849	126790017	100.785	79.745	117.91		chr13	58283235	58283403	92.69	64.945	48.835
chr4	43404569	43404737	156.005	88.705	131.135		chr13	5803093	5803261	76.165	62.57	71.695
chr14	21925927	21926095	255.485	148.61	219.205		chr13	97269846	97270014	43.105	44.445	24.76
chr17	56347632	56347800	148.665	94.805	139.795		chr13	28962653	28962821	33.33	29.39	17.515
chr6	142562963	142563131	50.475	31.65	46.625		chr13	64336733	64336901	70.22	33.505	26.29
chr7	119640562	119640730	47.755	18.91	27.855		chr13	51189009	51189177	205.525	141.585	163.265
chr4	132030667	132030835	71.095	26.34	38.785		chr14	48825359	48825527	38.845	29.325	30.355
chr16	32688990	32689158	107.425	81.21	119.56		chr14	41914104	41914272	203.515	154.77	153.685
chr6	108085596	108085764	55.085	48.24	71.02		chr14	88823256	88823424	62.235	27.465	41.59
chr13	51190378	51190546	97.825	74.635	109.82		chr14	70730024	70730192	95.525	49.36	111.015
chr10	91609113	91609281	45.23	18.71	27.53		chr14	116607945	116608113	30.22	23.22	18.77
chr8	131192384	131192552	26.7	19.175	28.195		chr14	88823904	88824072	48.235	29.655	38.465
chr17	28654900	28655068	215.525	131.035	192.66		chr14	118524012	118524180	102.575	31.515	54.74
chr17	67230569	67230737	189.78	114.045	167.53		chr14	55173279	55173447	43.925	38.02	36.27
chrX	147033533	147033701	58.515	37.15	54.46		chr14	118525703	118525871	65.565	25.21	33.425
chr2	165941606	165941774	42.695	24.615	35.995		chr14	121752002	121752170	17.795	14.195	9.375
chr8	41741264	41741432	151.375	81.8	119.115		chr14	22098200	22098368	30.525	15.525	15.99
chr3	130387850	130388018	160.98	89.695	130.525		chr14	32221362	32221530	89.99	85.45	80.065
chr10	111257022	111257190	64.57	48.635	70.77		chr14	73444979	73445147	14.13	19.04	6.885
chr16	18713320	18713488	17.93	8.625	12.55		chr14	8956618	8956786	60.75	37.15	38.16
chr17	71412637	71412805	50.59	26.67	38.78		chr14	9142502	9142670	31.67	12.01	45.095
chr6	54165729	54165897	37.31	21.76	31.62		chr14	122467368	122467536	24.29	26.345	29.74
chr15	88662015	88662183	201.115	120.62	175.18		chr14	79949281	79949449	57.53	37.415	39.735
chr12	21307291	21307459	31.805	31.91	46.295		chr14	31124820	31124988	30.09	23.285	38.52
chr8	124087095	124087263	214.835	132.36	191.88		chr14	8954470	8954638	19.645	13.535	10.325
chr4	19920477	19920645	95.23	39.475	57.21		chr14	66335103	66335271	196.84	129.32	175.225
chr4	122657166	122657334	161.36	92.885	134.605		chr14	103498854	103499022	57.77	55.47	45.925
chr3	151546911	151547079	49.61	21.425	31.01		chr14	88863298	88863466	63.365	47.9	64.48
chr6	134505343	134505511	62.19	33.7	48.775		chr14	75737754	75737922	68.53	59.91	46.975
chr1	181953856	181954024	17.37	9.09	13.155		chr14	34190616	34190784	31.51	29.655	21.925
chr1	37098112	37098280	58.25	30.915	44.73		chr14	8912859	8913027	90.865	87.505	81.98
chr19	46802582	46802750	98.63	69.86	101.075		chr14	79248758	79248926	139.555	134.555	94.11
chr7	141932675	141932843	41.13	26.41	38.205		chr14	46143187	46143355	47.185	35.295	29.165
chr16	93325244	93325412	31.075	22.96	33.2		chr14	66509076	66509244	163.6	149.675	150.855
chr7	3235796	3235964	80.825	51.09	73.835		chr14	47809224	47809392	133.8	101.25	82.81
chr1	164893809	164893977	68.82	52.015	75.145		chr14	47825143	47825311	46.49	41.195	22.245
chrX	137028145	137028313	53.58	35.96	51.92		chr14	67691449	67691617	82.9	79.62	68.18
chr12	33363733	33363901	56.13	35.095	50.655		chr14	32978957	32979125	92.285	69.73	73.815
chr18	45729709	45729877	253.275	158.76	229.105		chr14	117109706	117109874	11.855	16.85	15.04
chr1	163308900	163309068	19.365	17.845	25.675		chr14	75683985	75684153	55.655	43.715	39.105
chr8	126801946	126802114	232.735	164.945	236.845		chr14	21946448	21946616	29.96	17.65	20.97
chr3	98076761	98076929	77.42	49.295	70.755		chr14	67403689	67403857	21.61	16.255	31.945
chr4	8661296	8661464	162.385	123.265	176.855		chr14	116749628	116749796	26.005	13.735	16.275
chr15	51627317	51627485	105.59	63.755	91.4		chr14	66743157	66743325	149.6	137.535	121.475
chr12	82007275	82007443	61.325	38.48	55.145		chr14	66360861	66361029	55.405	40.005	49.485
chr6	99093645	99093813	73.055	46.11	66.065		chr14	79250601	79250769	133.42	80.865	71.325
chr9	66178393	66178561	30.375	17.715	25.36		chr14	70974961	70975129	24.73	19.97	14.405
chr3	57229235	57229403	156	105.085	150.26		chr14	90199241	90199409	41.835	24.88	36.905
chr11	98925256	98925424	84.225	51.485	73.515		chr14	60041730	60041898	107.96	108.405	62.915
chr5	115018902	115019070	81.435	48.96	69.69		chr14	66758646	66758814	91.42	70.325	48.57
chr18	46764017	46764185	179.91	87.105	123.98		chr14	28250098	28250266	32.92	16.92	15.96
chr18	44793504	44793672	91.025	38.68	55.035		chr15	82274139	82274307	149.625	106.82	92.07
chr15	95574376	95574544	65.44	38.285	54.44		chr15	66894614	66894782	25.86	20.165	17.855
chr9	77693678	77693846	72.325	28.66	40.72		chr15	59205562	59205730	43.38	42.6	47.845
chr8	10928521	10928689	31.51	16.985	24.095		chr15	81559523	81559691	88.74	76.77	81.605
chr18	36818175	36818343	107.005	51.62	73.225		chr15	76406253	76406421	94.525	66.75	61.96
chr11	49998478	49998646	76.295	47.505	67.34		chr15	34834331	34834499	11.155	11.475	15.98
chr10	80425497	80425665	132.305	88.375	125.17		chr15	25843650	25843818	98.785	79.87	101.085
chr3	57224269	57224437	44.8	29.39	41.62		chr15	57712538	57712706	81.675	47.17	46.585
chr15	66444437	66444605	162.535	102.315	144.65		chr15	81531190	81531358	36.475	23.815	23.18
chr4	104672402	104672570	93.12	63.36	89.49		chr15	96688311	96688479	46.085	28.33	26.3
chr15	25870305	25870473	116.615	71.12	100.42		chr15	82721124	82721292	39.98	22.29	21.9
chr10	24191512	24191680	51.875	27.275	38.505		chr15	85184003	85184171	21.2	18.835	15.34
chr12	74692737	74692905	26.15	18.645	26.305		chr15	57854434	57854602	69.635	56.395	60.07
chr10	123280810	123280978	54.41	34.17	48.205		chr15	36758012	36758180	54.545	54.535	36.01
chr8	120118846	120119014	38.445	19.31	27.235		chr15	76406778	76406946	131.685	101.72	88.515
chr5	123674620	123674788	137.955	49.025	69.11		chr15	39701450	39701618	34.335	18.44	23.85
chr18	54412840	54413008	73.365	49.56	69.82		chr15	85593463	85593631	39.43	25.94	20.945
chr9	48608782	48608950	164.65	92.69	130.43		chr15	96837153	96837321	134.25	97.925	125.805
chr5	99783653	99783821	48.615	23.815	33.485		chr15	8394239	8394407	73.7	84.93	81.26
chr9	55131445	55131613	102.915	62.16	87.36		chr15	58046602	58046770	55.25	34.635	42.235
chr3	62156076	62156244	129.47	72.12	101.34		chr15	78827295	78827463	48.19	35.56	35.08
chr13	98668516	98668684	34.92	18.05	25.33		chr15	97116665	97116833	57.775	35.03	28.17
chr8	112503361	112503529	211.29	132.74	185.87		chr15	91010346	91010514	34.475	26.075	26.615
chr4	80568091	80568259	161.025	83.13	116.4		chr15	90879523	90879691	73.57	67.485	55.305
chr5	128118106	128118274	209.31	124.85	174.74		chr15	89040495	89040663	77.57	66.01	48.53
chr2	60635510	60635678	87.93	36.225	50.665		chr15	79758266	79758434	39.285	23.285	21.865
chr16	35768670	35768838	81.655	35.565	49.69		chr15	54694800	54694968	157.33	101.38	143.34
chr1	21115139	21115307	102.17	60.705	84.735		chr15	55663113	55663281	29.26	12.535	13.43
chr1	132658266	132658434	230.345	154.58	215.69		chr15	96845762	96845930	128.18	96.865	104.155
chr18	12961220	12961388	280.87	168.52	234.865		chr15	63995826	63995994	46.35	39.61	57.86
chr5	99712893	99713061	85.11	49.825	69.41		chr15	85602423	85602591	205.08	152.99	156.55
chr15	62126900	62127068	61.04	44.715	62.285		chr15	10316811	10316979	32.1	19.24	34.085
chr11	23602113	23602281	34.925	18.65	25.975		chr15	88682327	88682495	157.43	115.51	159.895
chr13	36085998	36086166	82.84	29.66	41.285		chr15	73225301	73225469	23.87	16.45	17.51
chr17	10507911	10508079	48.205	34.23	47.605		chr15	66800234	66800402	15.39	19.505	19.735
chr8	41973264	41973432	149.925	77.42	107.605		chr15	75797499	75797667	109.565	63.09	52.935
chr7	3230414	3230582	205.625	104.29	144.94		chr15	55112460	55112628	154.715	116.89	115.245
chr5	9102836	9103004	89.34	60.775	84.185		chr15	38944244	38944412	68.655	64.425	66.915
chr4	101025004	101025172	198.59	138.865	192.145		chr15	51665657	51665825	39.855	25.475	36.355
chr8	42081873	42082041	32.5	15.39	21.285		chr15	55112128	55112296	164.295	132.48	134.63
chr17	28702312	28702480	47.06	26.935	37.25		chr15	55068106	55068274	19.365	13.6	9.075
chr2	35026054	35026222	158.83	113.985	157.465		chr15	88660400	88660568	118.965	99.32	134.915
chr14	48154927	48155095	131.555	80.735	111.385		chr15	89206603	89206771	157.805	119.88	93.02
chr3	62153304	62153472	193.455	135.945	187.415		chr15	101114484	101114652	147.895	148.405	129.255
chr16	95463265	95463433	30.96	14.07	19.385		chr15	55103925	55104093	15.115	19.835	15.04
chr5	99769702	99769870	121.365	92.215	127.02		chr15	89261889	89262057	132.565	119.615	117.165
chr13	63501542	63501710	25.42	27.27	37.555		chr15	88733003	88733171	107.84	74.515	88.87
chr7	36084804	36084972	46.485	15.06	20.68		chr15	75796117	75796285	94.385	84.59	73.585
chr10	106553941	106554109	99.52	66.74	91.44		chr15	99665845	99666013	147.85	103.425	98.12
chr17	71443309	71443477	192.25	100.775	138.045		chr15	38978308	38978476	62.345	27.27	23.795
chr6	117009910	117010078	75.875	40.01	54.755		chr15	38838109	38838277	16.24	21.495	15.63
chr4	97481300	97481468	172.975	107.74	147.425		chr15	96835038	96835206	122.125	54.605	92.67
chr5	120921660	120921828	116.705	83.26	113.82		chr15	85607547	85607715	185.015	98.39	120.76
chr12	40749721	40749889	57.225	47.505	64.865		chr15	96101147	96101315	19.495	15.525	14.39
chr4	3648734	3648902	53.28	29.79	40.66		chr15	102552554	102552722	26.265	18.905	23.48
chr4	132047779	132047947	121.81	53.405	72.89		chr15	62087255	62087423	57.935	26.87	23.46
chr2	160158468	160158636	202.65	137.14	187.16		chr15	34440748	34440916	78.13	52.745	54.84
chr19	46166239	46166407	119.265	36.96	50.41		chr15	57296741	57296909	107.215	66.675	45.705
chr2	11456536	11456704	138.495	95.93	130.79		chr15	89041670	89041838	68.5	75.505	63.43
chr4	131621999	131622167	121.65	98.73	134.565		chr15	64302394	64302562	38.56	24.145	16.915
chr10	80424961	80425129	99.375	60.045	81.75		chr15	55055442	55055610	161.28	46.04	48.52
chr15	55654988	55655156	104.44	80.745	109.865		chr15	62089606	62089774	62.32	42.53	34.095
chr9	57144138	57144306	49.335	35.165	47.84		chr15	88752411	88752579	128.485	84.725	108.975
chr2	126389420	126389588	37.46	25.74	35.01		chr15	78286649	78286817	76.875	53.54	54.8
chr10	70845601	70845769	153.07	100.18	136.195		chr15	82013951	82014119	176.475	132.69	183.025
chr11	86684269	86684437	180.205	134.28	182.17		chr15	98508517	98508685	86.74	53.545	63.48
chr7	75456449	75456617	35.025	34.365	46.6		chr15	96850706	96850874	160.695	130.095	148.72
chr11	76521818	76521986	53.395	29.59	40.085		chr15	69195958	69196126	103.41	76.165	76.44
chr15	36402462	36402630	42.945	28.725	38.85		chr15	57717265	57717433	84.52	48.965	47.895
chr1	39491316	39491484	227.565	133.62	180.625		chr15	55080886	55081054	39.29	31.98	19.42
chr8	26885283	26885451	66.595	27.795	37.57		chr15	79571947	79572115	158.42	111.195	107.325
chr18	46767575	46767743	227.325	83.845	113.29		chr15	88658415	88658583	118.42	87.31	94.84
chr13	97510332	97510500	103.72	58.38	78.85		chr15	98507879	98508047	114.28	85.855	85.385
chr2	172969326	172969494	272.57	165	222.845		chr15	100241605	100241773	41.245	26.47	27.21
chr1	123229187	123229355	133.4	68.14	92.02		chr15	76407515	76407683	114.875	89.51	78.5
chr12	106096977	106097145	183.15	111.665	150.525		chr16	55974760	55974928	77.26	60.315	54.365
chr2	132515614	132515782	171.45	88.7	119.55		chr16	35617856	35618024	25.575	11.61	9.08
chr3	129590792	129590960	25.71	13.465	18.145		chr16	93342054	93342222	43.225	28.195	43.215
chr2	27449015	27449183	262.55	177.01	238.4		chr16	94758723	94758891	122.785	91.43	99.58
chr19	4588526	4588694	245.92	155.985	210.06		chr16	94871633	94871801	16.81	8.82	16.3
chr5	96683088	96683256	23.19	9.29	12.51		chr16	91373106	91373274	154.495	159.175	154.475
chr17	64967174	64967342	184.13	133.425	178.815		chr16	3843738	3843906	43.235	28.39	25.635
chr1	88331056	88331224	63.42	52.555	70.345		chr16	62845441	62845609	53.865	40.47	53.14
chr3	52346989	52347157	53.54	52.615	70.415		chr16	4726333	4726501	108.07	88.18	103.235
chr1	155538336	155538504	47.045	27.395	36.65		chr16	91378888	91379056	69.075	44.715	39.12
chr14	90033534	90033702	71.25	36.29	48.53		chr16	35770188	35770356	68.83	38.615	43.77
chr1	99500080	99500248	16.105	18.045	24.115		chr16	93369976	93370144	81.515	42.13	79.51
chr12	86873737	86873905	24.17	18.715	25.01		chr16	13336896	13337064	62.75	34.57	64.48
chr13	105431072	105431240	119.515	70.86	94.675		chr16	91826830	91826998	43.795	45.845	40.065
chr10	19668306	19668474	121.265	36.82	49.165		chr16	35074095	35074263	46.495	24.685	34.445
chr11	101561008	101561176	209.045	103.37	138.01		chr16	34753135	34753303	34.05	26.735	26.61
chr4	150123307	150123475	150.325	90.37	120.485		chr16	35769447	35769615	116.53	61.18	81.57
chrX	91358635	91358803	17.11	10.81	14.4		chr16	5024326	5024494	35.205	19.5	13.785
chr2	60641009	60641177	88.795	36.685	48.85		chr16	94889247	94889415	19.92	10.945	9.72
chr1	8407284	8407452	46.06	27.53	36.59		chr16	38286018	38286186	195.255	107.28	143.27
chr5	103720369	103720537	70.21	56.125	74.57		chr16	95463745	95463913	27.985	16.59	20.34
chr4	150120367	150120535	281.61	204.01	270.81		chr16	38286724	38286892	279.755	186.755	223.08
chr3	69347779	69347947	85.515	46.24	61.365		chr16	23038095	23038263	109.79	93.14	78.77
chr16	13190617	13190785	180.17	125.525	166.58		chr16	91619096	91619264	23.02	27.795	23.175
chr18	12945226	12945394	186.675	138.525	183.83		chr16	94902605	94902773	19.085	6.37	11.59
chr7	30386503	30386671	25.865	11.805	15.655		chr16	92965697	92965865	34.485	20.305	20.325
chr1	132660759	132660927	203.335	153.195	203.13		chr16	24782836	24783004	34.495	10.015	38.505
chr13	98177772	98177940	20.765	11.805	15.635		chr16	91618665	91618833	23.3	28.86	19.71
chr9	65151506	65151674	118.42	59.115	78.24		chr16	4790085	4790253	210.385	159.29	181.77
chrX	156851017	156851185	27.275	12.275	16.24		chr16	15887265	15887433	116.525	110.14	119.7
chr14	116847532	116847700	62.2	35.235	46.6		chr16	84775060	84775228	27.265	29.125	28.47
chr7	119610428	119610596	73.36	44.515	58.865		chr16	17533109	17533277	95.98	48.83	41.99
chr2	167678158	167678326	382.88	283.965	375.49		chr16	31576576	31576744	18.24	13.735	17.185
chr5	130509918	130510086	250.585	145.085	191.845		chr16	23994133	23994301	141.435	124.8	122.41
chr7	127109496	127109664	89.71	58.255	77.02		chr16	24399205	24399373	163.89	92.425	101.87
chr1	123226108	123226276	136.955	72.78	96.13		chr16	4374985	4375153	129.35	97.785	110.51
chr16	4370256	4370424	122.69	76.555	101.115		chr16	18344003	18344171	68.225	62.165	63.505
chr11	79097177	79097345	113.72	68.87	90.805		chr16	13189938	13190106	161.79	126.52	143.135
chr7	35875644	35875812	69.95	57.195	75.41		chr16	32685595	32685763	98.39	70.26	69.74
chr14	22097636	22097804	35.045	16.39	21.6		chr16	16543217	16543385	20.34	26.14	12.205
chr1	40220338	40220506	265.285	178.74	235.51		chr16	22877731	22877899	112.755	78.825	81.08
chr2	152189479	152189647	50.465	33.505	44.14		chr16	4701337	4701505	123.53	53.275	130.165
chr18	90394571	90394739	83.815	55.93	73.605		chr16	13672656	13672824	116.715	113.12	98.5
chr6	13002454	13002622	151.51	80.21	105.54		chr16	52061425	52061593	63.325	20.635	35.355
chr16	30253442	30253610	174.525	91.095	119.86		chr16	32177493	32177661	26.42	25.94	28.48
chr3	52404523	52404691	230.53	150.15	197.45		chr16	71701631	71701799	18.085	13.2	9.08
chr5	93734435	93734603	47.625	30.715	40.385		chr16	22880244	22880412	270.775	183.655	202.525
chr14	66392084	66392252	64.285	47.375	62.24		chr16	45966841	45967009	124.185	98.99	82.32
chr2	38463291	38463459	73.055	28.595	37.565		chr16	21790636	21790804	17.52	10.085	13.165
chr8	107749901	107750069	175.115	116.905	153.35		chr16	14178227	14178395	70.235	52.08	54.78
chr12	60119121	60119289	99.935	65.22	85.465		chr16	43536151	43536319	35.485	21.895	29.76
chr3	54918499	54918667	148.975	102.835	134.585		chr16	20097440	20097608	112.825	78.165	82.77
chr11	119808861	119809029	75.865	66.94	87.355		chr16	13354082	13354250	42.68	28.995	29.1
chr11	46393926	46394094	35.445	20.17	26.29		chr16	38287707	38287875	261.49	177.075	203.135
chr2	132521573	132521741	193.895	99.84	130.12		chr16	76346724	76346892	59.77	39.34	42.265
chr10	127396357	127396525	57.66	26.47	34.485		chr16	22953123	22953291	126.575	110.53	103.01
chr7	139803340	139803508	69.57	36.755	47.88		chr16	90830843	90831011	62.575	73.52	88.83
chr5	30491746	30491914	48.34	23.815	31.015		chr16	32332210	32332378	39.405	41.805	54.41
chr13	49677804	49677972	122.53	80.605	104.94		chr16	4788475	4788643	120.4	56.325	100.14
chr12	78603070	78603238	46.18	39.275	51.09		chr16	52043813	52043981	33.235	11.215	16.9
chr15	79178422	79178590	88.04	53.015	68.78		chr16	52249967	52250135	41.54	22.09	15.04
chr19	46184816	46184984	102.61	62.36	80.885		chr16	91385899	91386067	81.96	77.285	58.615
chr15	75821511	75821679	56.37	51.49	66.7		chr16	94718776	94718944	28.965	31.11	26.31
chr2	167679027	167679195	284.245	239.77	309.96		chr16	4791408	4791576	64.02	30.19	42.54
chr4	134474395	134474563	155.18	99.78	128.97		chr16	24756460	24756628	27.85	24.94	24.075
chr12	111394809	111394977	45.775	33.9	43.815		chr16	38902581	38902749	48.57	52.885	46.535
chr19	43860702	43860870	130.895	76.625	98.97		chr16	55975212	55975380	69.115	44.985	41
chr19	30225950	30226118	37.305	19.9	25.68		chr17	27693574	27693742	75.985	47.185	78.115
chr6	97215353	97215521	226.36	117.49	151.615		chr17	32823747	32823915	179.455	140.85	124.825
chr9	70119098	70119266	128.875	91.69	118.25		chr17	35614494	35614662	81.71	62.625	60.425
chr19	48000432	48000600	32.925	17.715	22.805		chr17	28659582	28659750	165.895	67.875	159.86
chr3	151562208	151562376	27.555	16.055	20.66		chr17	27930234	27930402	75.725	44.32	38.54
chr1	166166245	166166413	49.045	34.565	44.43		chr17	32011023	32011191	22.75	23.95	14.715
chr11	70554434	70554602	148.56	81.605	104.895		chr17	33855035	33855203	84.61	67.415	86.705
chr9	57143591	57143759	49.76	37.95	48.78		chr17	28565933	28566101	67.705	51.62	81.295
chr10	87360241	87360409	159.715	98.725	126.88		chr17	28622081	28622249	86.595	50.025	103.485
chr1	177553824	177553992	151.015	80.81	103.83		chr17	78599595	78599763	33.45	35.365	40.61
chr7	127085176	127085344	81.81	55.4	71.085		chr17	28588358	28588526	81.125	47.835	51.655
chr1	91451957	91452125	72.91	53.67	68.83		chr17	63840657	63840825	50.735	44.715	37.25
chr1	91453968	91454136	147.95	108.21	138.77		chr17	71545400	71545568	90.205	52.34	52.865
chr14	21909861	21910029	96.255	73.775	94.6		chr17	27925553	27925721	84.9	38.68	34.12
chr1	40232680	40232848	268.645	192.865	246.89		chr17	81076485	81076653	44.11	35.03	29.76
chr5	136158433	136158601	144.53	93.415	119.525		chr17	71544797	71544965	105.885	52.15	71.03
chr19	23131425	23131593	166.765	95.8	122.3		chr17	29627339	29627507	112.28	85.595	78.125
chr6	97241694	97241862	133.395	86.575	110.515		chr17	85082839	85083007	181.76	99.715	124.195
chr15	79518978	79519146	100.04	83.86	106.99		chr17	65929186	65929354	23.18	11.28	15.365
chr11	68910547	68910715	194.19	148.81	189.725		chr17	81777974	81778142	44.8	28.265	33.22
chr4	115247995	115248163	44.635	25.545	32.565		chr17	32629531	32629699	23.46	20.1	32.215
chr1	173133729	173133897	179.47	135.48	172.625		chr17	27928453	27928621	107.095	32.445	32.875
chr17	31791774	31791942	126.92	93.415	119.005		chr17	71411549	71411717	32.38	12.74	26.26
chr3	21863499	21863667	47.33	32.91	41.895		chr17	7587687	7587855	46.225	27.27	27.53
chr5	122186781	122186949	46.19	23.15	29.47		chr17	10402201	10402369	29.96	16.39	33.515
chr3	22080063	22080231	37.15	15.26	19.41		chr17	47198196	47198364	11.29	7.765	7.205
chrX	94944191	94944359	48.465	30.05	38.205		chr17	47725582	47725750	22.05	12.54	11.305
chr5	125965674	125965842	101.03	89.105	113.28		chr17	3210223	3210391	12.72	6.77	6.895
chr5	125810661	125810829	197.16	141.855	180.32		chr17	10417347	10417515	13.85	11.145	6.885
chr13	23828053	23828221	22.205	18.975	24.115		chr17	74935910	74936078	15.265	12.8	8.465
chr6	5393195	5393363	26.155	17.715	22.505		chr17	65065823	65065991	32.64	31.045	34.415
chr18	61695294	61695462	266.915	214.025	271.72		chr17	33531733	33531901	66.98	50.02	53.845
chr17	92274692	92274860	80.145	50.355	63.9		chr17	56345986	56346154	99.89	71.655	130.075
chr6	142476759	142476927	84.77	73.045	92.64		chr17	71439398	71439566	334.55	171.365	229.81
chr10	19666553	19666721	159.325	58.785	74.49		chr17	24563428	24563596	84.705	60.85	53.17
chr3	101744044	101744212	58.645	38.28	48.505		chr17	46862944	46863112	153.875	114.375	139.87
chr1	186648500	186648668	182.03	114.44	145.005		chr17	32640371	32640539	70.925	73.18	72.985
chr8	41972455	41972623	162.46	98.585	124.765		chr17	71446479	71446647	164.525	84.455	115.815
chr6	108598284	108598452	40.85	24.01	30.385		chr17	27958762	27958930	177.345	137.54	144.255
chr9	65154615	65154783	68.79	35.625	45.075		chr17	71556636	71556804	192.07	166.39	161.905
chr1	176662954	176663122	63.86	33.17	41.935		chr17	74888797	74888965	113.985	91.895	100.325
chr19	23143286	23143454	141.775	79.025	99.78		chr17	71553908	71554076	161.105	99.445	100.49
chr18	44788422	44788590	44.64	18.315	23.125		chr17	45735970	45736138	256.925	215.075	203.11
chr9	56865579	56865747	52.415	58.525	73.89		chr17	33939360	33939528	33.49	36.485	33.47
chr8	96695238	96695406	183.02	112.85	142.375		chr17	47196989	47197157	35.305	15.59	13.47
chr2	162798598	162798766	35.465	24.81	31.3		chr17	32924453	32924621	137.62	111.26	89.73
chr6	124644321	124644489	159.09	107.745	135.845		chr17	64994501	64994669	71.27	45.58	50.975
chr7	3249571	3249739	94.41	69.535	87.585		chr17	50697153	50697321	52.295	40.14	43.815
chr12	118010617	118010785	88.18	64.085	80.72		chr17	56751504	56751672	109.665	89.23	73.235
chr13	105283807	105283975	31.365	10.945	13.785		chr17	33916517	33916685	207.36	140.38	169.95
chr13	98145673	98145841	24.995	20.63	25.975		chr17	29629794	29629962	100.76	74.77	76.315
chr5	123677035	123677203	149.97	101.71	128		chr17	32464397	32464565	59.055	49.49	49.14
chr10	95303991	95304159	199.975	129.905	163.43		chr17	27692937	27693105	77.82	49.105	78.75
chr6	31134714	31134882	59.63	39.545	49.75		chr17	84517119	84517287	65.705	40.93	39.115
chr9	121812831	121812999	209.835	125.99	158.355		chr17	29751572	29751740	28.085	35.76	33.755
chr13	47295616	47295784	133.105	100.58	126.41		chr17	27918030	27918198	65.135	35.56	33.22
chr14	66596826	66596994	120.005	74.235	93.28		chr17	63843804	63843972	97.77	73.65	63.535
chr11	70555256	70555424	214.705	126.655	159.075		chr17	14303400	14303568	60.17	48.56	39.13
chr4	11073952	11074120	123.1	88.435	111.065		chr17	29230595	29230763	33.48	20.565	57.24
chr13	81034260	81034428	37.025	28.93	36.325		chr17	56250012	56250180	101.9	48.035	110.43
chr1	123232484	123232652	85.74	51.675	64.85		chr17	80403759	80403927	128.625	89.955	107.375
chr5	130507389	130507557	270.37	170.565	213.91		chr18	36961419	36961587	47.905	51.015	51.755
chr2	164616073	164616241	22.605	13.735	17.225		chr18	5690995	5691163	30.96	26.73	16.905
chr8	96702890	96703058	132.28	109.86	137.75		chr18	7895181	7895349	23.04	16.785	10.005
chr8	10936767	10936935	63.72	47.175	59.13		chr18	12263451	12263619	83.36	76.76	43.84
chr8	129041181	129041349	97.54	76.165	95.46		chr18	61884136	61884304	23.33	17.315	19.115
chr9	55137686	55137854	103.6	64.22	80.395		chr18	75819788	75819956	67.425	33.17	35.015
chr4	148680041	148680209	90.45	47.575	59.525		chr18	55093630	55093798	44.655	17.315	18.485
chr8	96878614	96878782	238.545	140.115	175.245		chr18	61835779	61835947	97.8	68.665	84.435
chr2	4957640	4957808	125	82.005	102.55		chr18	75198851	75199019	57.35	51.145	25.04
chr2	38461675	38461843	60.325	21.035	26.3		chr18	46790176	46790344	253.11	125.455	203.515
chr4	135344404	135344572	54.38	55.785	69.745		chr18	76426509	76426677	15.395	16.715	11.595
chr18	21128461	21128629	60.2	44.055	55.06		chr18	61528029	61528197	39.725	21.7	35.09
chr9	48404974	48405142	115.255	69.585	86.945		chr18	38654547	38654715	30.085	25.21	34.765
chr4	115191937	115192105	94.97	48.105	60.1		chr18	12074155	12074323	15.97	14.665	12.535
chr19	46750425	46750593	89.725	57.19	71.38		chr18	36823643	36823811	185.12	133.755	167.025
chr4	97487705	97487873	118.3	77.29	96.435		chr18	60899677	60899845	25.56	37.22	25.075
chr4	19912511	19912679	118.3	67.27	83.905		chr18	80468362	80468530	52.695	47.505	43.88
chr8	96878010	96878178	214.83	130.295	162.415		chr18	46815427	46815595	50.88	27.795	56.295
chr7	71061470	71061638	199.42	141.125	175.835		chr18	44783335	44783503	105.85	48.425	45.4
chr5	128121946	128122114	129.36	70.855	88.255		chr18	46804486	46804654	252.045	163.79	197.205
chr15	82014942	82015110	213.64	159.885	198.95		chr18	44140990	44141158	31.105	39.405	46.89
chr8	41947049	41947217	159.01	90.825	112.95		chr18	68426848	68427016	29.96	14.795	15.665
chr5	138427685	138427853	113.64	66.28	82.415		chr18	44770177	44770345	43.1	26.865	25.675
chr9	108667376	108667544	31.78	18.905	23.455		chr18	44802917	44803085	21.475	14.93	18.815
chr15	38981848	38982016	19.225	14.4	17.865		chr18	62260993	62261161	15.675	12.54	18.775
chr10	7807079	7807247	52.125	29	35.965		chr18	44798928	44799096	37.58	22.82	21.595
chr11	7035339	7035507	119.285	91.095	112.935		chr18	74552604	74552772	13.555	11.94	13.15
chr6	141970259	141970427	29.82	15.92	19.73		chr18	46766722	46766890	213.275	76.03	124.495
chr10	26575934	26576102	83.975	50.55	62.635		chr18	35448819	35448987	19.22	12.47	15.645
chr3	130314954	130315122	27.275	21.49	26.615		chr18	32230125	32230293	97.525	62.555	57
chr12	36347866	36348034	59.94	31.585	39.11		chr18	21119715	21119883	141.645	123.735	87.58
chr13	103340292	103340460	25.15	24.025	29.73		chr18	4353038	4353206	107.1	110.265	106.94
chr16	45641442	45641610	28.845	13.4	16.575		chr18	62255750	62255918	69.55	46.375	66.65
chr14	41915654	41915822	201.715	106.475	131.455		chr18	50288431	50288599	222.925	201.77	184.57
chr7	125842540	125842708	73.915	53.005	65.38		chr18	36785637	36785805	34.765	24.28	20.055
chr19	4600272	4600440	137.36	111.395	137.33		chr18	34663516	34663684	79.285	87.64	64.81
chr16	35098116	35098284	105.985	69.99	86.17		chr18	61878962	61879130	140.325	102.37	84.545
chr5	138453720	138453888	145.375	117.7	144.705		chr18	61533647	61533815	46.79	28.725	44.425
chr11	7094662	7094830	153.085	65.42	80.36		chr18	12858681	12858849	97.395	49.56	114.56
chr2	165924110	165924278	41.83	21.16	25.985		chr18	21280331	21280499	45.24	25.54	25.025
chr10	95222978	95223146	200.515	121.345	148.945		chr18	81130685	81130853	18.505	21.365	23.1
chr2	126375526	126375694	101.605	65.75	80.7		chr18	13027761	13027929	79.995	62.03	58.84
chr15	96842208	96842376	126.625	85.25	104.59		chr18	38471925	38472093	24.875	20.495	19.725
chr15	97106175	97106343	27.85	15.59	19.125		chr18	61885889	61886057	37.285	56.93	40.65
chr7	133819820	133819988	276.715	208.71	256.03		chr18	35075622	35075790	41.8	26.67	22.22
chr19	43867097	43867265	181.33	134.805	165.29		chr18	31873613	31873781	38.6	24.615	32.5
chr8	42079513	42079681	79.7	47.305	57.985		chr18	38643242	38643410	63.835	59.185	61.015
chr10	96284588	96284756	34.465	20.7	25.37		chr18	21120624	21120792	156.545	130.565	88.555
chr16	62872689	62872857	40.985	20.965	25.675		chr18	67438339	67438507	20.35	16.785	17.24
chr1	166165352	166165520	57.125	29.655	36.305		chr18	64639068	64639236	99.32	58.12	66.045
chr11	106441390	106441558	168.015	93.615	114.54		chr18	68317137	68317305	29.67	19.835	18.47
chr1	123230758	123230926	94.825	59.97	73.255		chr18	62054329	62054497	40.425	21.83	42.28
chr2	15068665	15068833	147.7	73.05	89.23		chr18	46495363	46495531	15.24	12.21	13.18
chr2	132480679	132480847	104.285	39.01	47.545		chr18	46870698	46870866	38.01	20.63	31.565
chr9	121811415	121811583	270.32	162.01	197.425		chr18	60545530	60545698	129.88	95.005	80.74
chr2	172949911	172950079	227.95	155.97	190.045		chr18	21326468	21326636	75.47	31.515	59.47
chr2	132424990	132425158	59.505	41.665	50.7		chr18	46775297	46775465	120.69	53.805	72.885
chr17	79472378	79472546	15.965	8.225	10.005		chr18	61558393	61558561	153.87	109.015	124.54
chr13	74776353	74776521	89.7	61.035	74.19		chr18	20213208	20213376	35.62	21.56	14.71
chr15	57853820	57853988	121.5	75.04	91.05		chr19	58487804	58487972	47.63	19.9	46.94
chr3	79184052	79184220	163.22	95.53	115.775		chr19	21181987	21182155	48.465	29.12	24.745
chr1	166456910	166457078	91.45	66.345	80.395		chr19	43970578	43970746	46.36	30.515	20.34
chr3	148346282	148346450	65.165	53.54	64.87		chr19	8946861	8947029	63.57	62.5	55.7
chr8	129133897	129134065	84.37	67.21	81.35		chr19	4855219	4855387	32.895	31.32	31.24
chr7	6778790	6778958	33.335	12.41	15.02		chr19	41904243	41904411	117.285	81.07	69.495
chr17	71438523	71438691	279.68	186.42	225.6		chr19	53434662	53434830	118.39	83	97.41
chr3	91287485	91287653	44.105	18.385	22.245		chr19	17881153	17881321	27.25	22.225	19.065
chr17	71551589	71551757	193.805	94.41	114.205		chr19	34923993	34924161	116.58	94.805	69.84
chr8	129185452	129185620	236.03	147.555	178.3		chr19	46780860	46781028	94.525	54.875	82.99
chr19	21889093	21889261	30.375	33.17	40.065		chr19	46165022	46165190	62.33	30.585	35.055
chr6	135958281	135958449	53.975	45.645	55.11		chr19	54281306	54281474	15.82	4.71	5.33
chr16	58655951	58656119	29.68	12.74	15.345		chr19	26132502	26132670	25.45	22.755	15.65
chr2	165978957	165979125	98.35	55.395	66.65		chr19	46185496	46185664	72.205	47.505	55.165
chr4	62101709	62101877	20.905	19.765	23.78		chr19	34887441	34887609	54.405	43.45	21.31
chr5	99713486	99713654	92.89	56.125	67.525		chr19	46072865	46073033	99.135	107.155	104.085
chr11	103261212	103261380	57.66	40.335	48.51		chr19	23364611	23364779	42.545	42.39	37.59
chr13	75936297	75936465	203.37	141.585	170.275		chr19	46788960	46789128	37.32	25.28	26.95
chr3	103993331	103993499	35.61	23.485	28.23		chr19	47929565	47929733	33.91	28.195	35.985
chr6	116846404	116846572	51.995	31.98	38.44		chr19	55162473	55162641	26.98	24.28	17.52
chr8	25270838	25271006	58.235	33.905	40.745		chr19	58460127	58460295	30.66	8.695	19.375
chr10	80127363	80127531	162.355	126.445	151.855		chr19	5424404	5424572	48.04	40.27	36.245
chr2	27276951	27277119	20.765	19.04	22.855		chr19	34931096	34931264	28.96	20.97	22.23
chr8	36150181	36150349	63.45	44.32	53.195		chr19	23109549	23109717	157.84	107.15	127.325
chr12	111259270	111259438	218.43	113.915	136.715		chr19	53404077	53404245	16.385	14.265	14.995
chr1	173163307	173163475	149.76	125.12	150.1		chr19	46673397	46673565	144.565	105.955	123.79
chr5	120964442	120964610	165.19	84.515	101.355		chr19	53388707	53388875	50.575	48.43	40.985
chr4	134787642	134787810	81	45.44	54.475		chr19	58495846	58496014	43.225	23.95	30.075
chr1	176678797	176678965	88.77	45.85	54.84		chr19	10053146	10053314	170.85	141.84	154.625
chr7	27766493	27766661	100.64	61.57	73.52		chr19	21960685	21960853	52.72	45.31	48.505
chr17	47645152	47645320	204.62	178	212.48		chr19	46106440	46106608	40.85	14	20.97
chr17	15568618	15568786	216.93	182.115	216.975		chr19	4800593	4800761	14.695	12.6	12.215
chr11	62372489	62372657	26.71	21.035	25.06		chr19	46667370	46667538	117.055	61.43	101.08
chr10	67703861	67704029	57.515	37.29	44.425		chr19	46835861	46836029	28.675	29.33	27.21
chr12	80776858	80777026	143.7	114.245	136.08		chr19	4135440	4135608	55.675	25.41	14.4
chr13	36092930	36093098	40.42	21.295	25.36		chr19	28752750	28752918	16.955	17.25	12.2
chr11	101834128	101834296	51.005	33.24	39.475		chr19	21405022	21405190	156.295	92.345	82.13
chr7	146093957	146094125	99.515	39.01	46.295		chr19	58530034	58530202	190.74	119.29	176.975
chr11	101900927	101901095	67.125	40.935	48.57		chr19	53629003	53629171	38.15	33.44	25.35
chr1	176672926	176673094	86.36	43.265	51.33		chr19	34894167	34894335	148.385	120.68	78.59
chr14	21931984	21932152	260.94	194.315	230.49		chr19	43604963	43605131	17.955	9.755	8.44
chr3	120874760	120874928	153.725	104.76	124.255		chr19	55170058	55170226	133.285	50.495	67
chr18	60375748	60375916	110.045	83.525	98.945		chr19	54274222	54274390	146.56	69.925	80.5
chr6	72410540	72410708	105.7	76.165	90.18		chr19	29637382	29637550	94.545	44.65	32.535
chr2	65075737	65075905	206.33	132.63	157		chr19	3325429	3325597	244.75	152.39	140.17
chr13	36715442	36715610	84.36	59.515	70.405		chr19	46206296	46206464	49.89	41	39.165
chr8	91809049	91809217	115.595	64.345	76.1		chr19	5424918	5425086	50.29	57.985	48.765
chr2	43402179	43402347	40.42	21.16	25.025		chr19	43588501	43588669	107.27	72.44	70.78
chr14	21916018	21916186	187.15	156.9	185.095		chr19	46781640	46781808	190.08	135.67	174.945
chr10	95242557	95242725	256.305	165.8	195.575		chr19	30219754	30219922	51.135	37.02	41.325
chr19	39585153	39585321	66.13	44.115	51.955		chr19	37284156	37284324	82.995	58.98	53.55
chr13	35086129	35086297	172.12	109.73	129.21		chr19	43585504	43585672	69.635	55.2	63.25
chr8	125221139	125221307	38.99	28.2	33.195		chr19	58607697	58607865	38.87	18.51	27.825
chr19	57434401	57434569	184.685	120.755	142.075		chr19	45858066	45858234	68.18	69.54	70.595
chr5	8873407	8873575	124.23	76.49	89.9		chr19	4571035	4571203	127.74	114.505	125.27
chr14	19795871	19796039	107.265	68.8	80.825		chr19	46174432	46174600	52.855	31.18	33.82
chr4	150099003	150099171	276.015	220.07	258.505		chr19	9165349	9165517	59.775	34.495	30.39
chr2	165918135	165918303	121.215	71.185	83.59		chr19	46980543	46980711	57.205	28.33	61.375
chr17	85088804	85088972	156.88	90.63	106.42		chr19	36422700	36422868	56.04	61.71	55.325
chr11	100471720	100471888	55.27	31.98	37.545		chr19	55264711	55264879	37.15	38.08	25.05
chr13	114850563	114850731	78.145	45.045	52.87		chr19	38439738	38439906	50.455	29.26	27.845
chr5	120966367	120966535	209.85	133.81	157.025		chr19	34586249	34586417	53.525	51.48	36.315
chr2	163136115	163136283	48.055	40.005	46.94		chr19	30221421	30221589	39.84	42.595	36.59
chr4	97505408	97505576	104.405	101.965	119.635		chr19	46985190	46985358	45.36	13.135	41.975
chr14	9136568	9136736	112.77	74.18	86.995		chr19	8996073	8996241	60.03	49.23	48.55
chr4	40776057	40776225	63.59	55.53	65.11		chr19	20680805	20680973	93.41	49.69	55.405
chr11	109713406	109713574	74.18	44.12	51.675		chr19	46162437	46162605	69.93	31.25	46.585
chr2	35027029	35027197	189.09	172.295	201.645		chr19	10201489	10201657	88.45	49.89	37.57
chr4	97577914	97578082	155.535	124.46	145.595		chr19	46782241	46782409	160.815	130.63	162.42
chr10	39813454	39813622	54.83	33.7	39.42		chr2	164611280	164611448	52.8	58.59	63.135
chr15	97107111	97107279	24.02	14.995	17.54		chr2	156694817	156694985	37.87	26.135	24.705
chr4	149387365	149387533	85.34	52.745	61.66		chr2	163136587	163136755	43.395	34.695	39.745
chr19	43590931	43591099	101.74	53.41	62.275		chr2	5788900	5789068	15.4	13.07	10.35
chr3	96019179	96019347	23.305	11.54	13.455		chr2	65058806	65058974	83.71	36.155	46.325
chr19	3709113	3709281	165.235	101.765	118.595		chr2	35013398	35013566	221.735	129.765	148.675
chr14	70606452	70606620	319.11	198.165	230.935		chr2	163298140	163298308	109.33	100.785	88.195
chr7	107610296	107610464	46.35	24.215	28.175		chr2	146409789	146409957	30.105	18.645	22.85
chr4	132044498	132044666	79.7	32.84	38.2		chr2	24200339	24200507	41.69	32.58	38.465
chr4	101367276	101367444	136.545	55.925	65.03		chr2	127953118	127953286	40.39	47.9	31.24
chr10	118202880	118203048	105.24	49.025	57		chr2	50194748	50194916	17.935	9.95	9.685
chr3	78887100	78887268	141.86	108.47	126.075		chr2	132401779	132401947	123.965	70.525	86.65
chr2	64828041	64828209	27.415	20.76	24.11		chr2	27428639	27428807	134.49	98.07	105.24
chr12	7964966	7965134	42.545	33.97	39.44		chr2	127953634	127953802	35.305	38.48	28.44
chr6	73173241	73173409	27.13	17.845	20.7		chr2	50187402	50187570	12.295	7.765	6.88
chr10	94880458	94880626	45.77	56.935	66		chr2	159556231	159556399	57.215	31.185	15.65
chr6	135151863	135152031	38.725	25.14	29.13		chr2	117602042	117602210	33.365	20.1	7.18
chr13	69777183	69777351	234.185	162.195	187.865		chr2	120110623	120110791	19.64	19.765	13.475
chr15	3201090	3201258	246.045	165.465	191.545		chr2	103881922	103882090	42.095	40.065	35.76
chr6	90413560	90413728	314.025	261.79	302.99		chr2	159558324	159558492	84.195	59.51	33.835
chr6	113388599	113388767	107.395	77.76	89.84		chr2	172299252	172299420	48.615	27.6	18.145
chr5	89461797	89461965	91.43	43.855	50.66		chr2	6629153	6629321	34.2	33.57	27.57
chr9	62223884	62224052	130.12	101.115	116.745		chr2	79207846	79208014	41.825	31.91	24.73
chr1	40232086	40232254	254.52	193.725	223.64		chr2	7181849	7182017	44.105	20.83	23.14
chr5	136150796	136150964	148.71	86.38	99.53		chr2	120290692	120290860	17.38	18.045	19.745
chr17	85082290	85082458	184.835	121.94	140.465		chr2	90359905	90360073	68.53	45.115	95.22
chr19	21404400	21404568	103.715	54.47	62.685		chr2	146839393	146839561	208.245	124.615	170.085
chr8	72743113	72743281	40.41	27.535	31.68		chr2	119698861	119699029	37.16	53.61	45.04
chr8	47915373	47915541	125.325	96.93	111.47		chr2	27437724	27437892	363.415	284.145	329.87
chr3	41212422	41212590	29.98	20.17	23.18		chr2	126371147	126371315	114.9	70.59	63.795
chr7	97168938	97169106	134.85	84.13	96.665		chr2	103970235	103970403	87.285	61.43	34.485
chr4	97770955	97771123	66.28	62.1	71.345		chr2	162926356	162926524	13.975	17.775	8.745
chr10	21161655	21161823	125.805	68.325	78.485		chr2	172277846	172278014	130.965	90.485	108.95
chr19	53433887	53434055	86.2	64.42	73.9		chr2	60800961	60801129	123.01	115.185	96.265
chr2	113915778	113915946	68.67	44.25	50.725		chr2	167660159	167660327	120.375	107.15	143.21
chr7	130148103	130148271	23.595	22.955	26.29		chr2	14029505	14029673	25.3	23.555	14.085
chr5	124125320	124125488	170.065	69.72	79.8		chr2	45290772	45290940	25.43	19.31	15.02
chr2	163238293	163238461	48.19	27.395	31.34		chr2	24831512	24831680	103.025	82.8	73.86
chr4	35173757	35173925	164.79	110.855	126.79		chr2	60800041	60800209	85.75	62.965	45.325
chr4	44082568	44082736	196.465	146.215	167.185		chr2	15033707	15033875	93.98	49.76	61.38
chr4	40777685	40777853	99.33	69.595	79.525		chr2	132476397	132476565	29.255	22.29	21.31
chr19	38266028	38266196	193.04	141.04	161.14		chr2	172995676	172995844	107.22	62.365	59.87
chr12	40949131	40949299	130.64	126.2	144.12		chr2	15034425	15034593	73.2	44.38	58.555
chr4	35036666	35036834	153.475	97.45	111.13		chr2	125590443	125590611	38.55	31.175	31.625
chr10	37200295	37200463	30.95	14	15.965		chr2	72718180	72718348	19.07	10.81	10.655
chr16	30254132	30254300	165.61	102.435	116.775		chr2	72725936	72726104	25.845	16.32	12.22
chr14	21910420	21910588	85.215	80.21	91.435		chr2	65061171	65061339	75.095	38.41	55.635
chr5	21992482	21992650	23.035	15.66	17.84		chr2	3613112	3613280	76.04	33.7	59.475
chr9	65144997	65145165	83.9	55.535	63.205		chr2	165950534	165950702	40.7	16.72	20.98
chr5	123641604	123641772	107.66	89.425	101.725		chr2	162801871	162802039	50.155	39.14	42.235
chr8	10892102	10892270	91.735	42.39	48.18		chr2	167669907	167670075	240.44	161.145	186.065
chr11	79102516	79102684	86.61	52.81	60.02		chr2	131929236	131929404	52.01	25.875	20.66
chr6	31095796	31095964	209.935	135.995	154.54		chr2	172266790	172266958	148.965	48.37	68.265
chr1	167546152	167546320	77.135	43.59	49.49		chr2	11519817	11519985	39.705	22.29	25.365
chr16	24420874	24421042	118.295	95.665	108.595		chr2	10016230	10016398	72.76	50.02	39.725
chr11	31761629	31761797	27.96	25.68	29.145		chr2	113923650	113923818	32.345	19.505	19.12
chr2	72012002	72012170	256.715	146.625	166.28		chr2	132088760	132088928	51.39	48.44	42.81
chr4	19911594	19911762	126.77	82.26	93.26		chr2	4572987	4573155	41.955	48.03	28.475
chr6	13020634	13020802	180.355	123.795	140.255		chr2	152492570	152492738	68.255	53.405	51.37
chr7	52809486	52809654	55.11	42.33	47.93		chr2	57184823	57184991	17.665	23.285	11.285
chr6	128227636	128227804	37.73	21.565	24.41		chr2	148513643	148513811	83.78	77.22	68.285
chr16	37565976	37566144	169.945	99.975	113.005		chr2	160636677	160636845	81.24	57.19	82.37
chr11	7020868	7021036	51.175	51.815	58.56		chr2	28490810	28490978	16.955	11.145	22.855
chr13	29744831	29744999	59.225	42.13	47.55		chr2	155062034	155062202	44.905	48.035	49.485
chr2	152186246	152186414	111.52	72.905	82.27		chr2	65067363	65067531	48.465	31.71	42.22
chr19	23099592	23099760	71.365	45.245	51.025		chr2	35056554	35056722	95.22	89.71	83.19
chr18	38588039	38588207	37.3	32.775	36.94		chr2	126360259	126360427	47.625	16.52	31.87
chr5	89345798	89345966	29.825	16.12	18.165		chr2	103710281	103710449	30.815	16.585	11.28
chr4	150100306	150100474	220.615	174.68	196.78		chr2	146377692	146377860	23.6	15.59	9.39
chr3	54573758	54573926	34.335	24.215	27.275		chr2	109800454	109800622	56.82	33.705	47.23
chr6	31062812	31062980	254.36	101.5	114.23		chr2	146330899	146331067	39.715	23.555	26.27
chr8	14850487	14850655	188.375	145.22	163.38		chr2	4821727	4821895	24.59	18.445	30.305
chr19	41475315	41475483	34.345	14.46	16.265		chr2	125589798	125589966	37.99	29.32	27.875
chr16	15924030	15924198	11.305	11.145	12.535		chr2	59884121	59884289	37.74	31.915	28.52
chr15	97102953	97103121	48.875	46.775	52.605		chr2	154960835	154961003	61.195	46.44	62.595
chr12	111262615	111262783	244.22	146.08	164.22		chr2	163134222	163134390	20.48	19.175	29.405
chr14	22573790	22573958	88.315	45.445	51.075		chr2	70868808	70868976	13.565	10.285	11.91
chr19	23135737	23135905	209.73	121.415	136.45		chr2	169772936	169773104	32.205	25.41	45.665
chr9	121813477	121813645	207.12	141.51	158.885		chr2	29281117	29281285	13.41	14.065	9.395
chr4	149394210	149394378	21.325	17.845	20.01		chr2	126348787	126348955	80.825	49.295	35.375
chr1	173383282	173383450	42.945	34.895	39.115		chr2	172302330	172302498	20.2	10.81	15.005
chr13	98213744	98213912	86.605	78.815	88.32		chr2	60646928	60647096	28.685	22.155	32.58
chr11	7052468	7052636	129.47	76.765	85.98		chr2	155365448	155365616	63.175	35.165	34.72
chr3	54564880	54565048	161.095	109.02	121.98		chr2	152172531	152172699	36.585	25.21	26.605
chr16	11171967	11172135	70.365	55.665	62.275		chr2	32517012	32517180	27.565	29.85	25.04
chr18	68340508	68340676	47.77	16.515	18.465		chr2	117633019	117633187	13.7	10.55	7.82
chr16	90830236	90830404	47.335	57.92	64.745		chr2	119180932	119181100	104.145	53.81	80.415
chr2	10059032	10059200	42.68	36.09	40.33		chr2	49371114	49371282	41.105	27.53	32.58
chr3	148343171	148343339	73.625	53.875	60.105		chr2	80339038	80339206	28.11	26.34	19.39
chr17	33911731	33911899	201.83	139.85	155.915		chr2	103705962	103706130	20.195	16.45	17.865
chr17	28597435	28597603	168.01	98.59	109.915		chr2	132450469	132450637	29.665	21.96	14.685
chr7	148606177	148606345	118.58	76.155	84.85		chr2	90316567	90316735	64.475	22.49	60.055
chr4	150077463	150077631	261.94	243.75	271.435		chr2	134682171	134682339	27.125	20.305	13.765
chr12	40679561	40679729	54.955	37.155	41.34		chr2	132502830	132502998	56.405	23.02	39.09
chr7	74707126	74707294	58.33	50.36	56.01		chr2	155295955	155296123	21.885	18.11	15.98
chr13	52248980	52249148	234.8	162.21	180.4		chr2	76993844	76994012	11.31	10.875	9.395
chr2	172273944	172274112	145.27	97.455	108.34		chr2	91576007	91576175	15.96	9.62	9.08
chr11	7053183	7053351	156.77	73.975	82.195		chr2	163237284	163237452	51.015	38.015	38.225
chr7	126892464	126892632	106.27	69.335	76.98		chr2	155366754	155366922	36.73	28.725	31.315
chr8	70524776	70524944	82.53	53.605	59.515		chr2	93906931	93907099	31.485	23.485	22.545
chr1	95328791	95328959	42.385	40.27	44.705		chr2	132466923	132467091	30.51	28.2	30.615
chr3	132670386	132670554	11.855	6.77	7.515		chr2	168024171	168024339	35.895	16.72	19.395
chr18	85018137	85018305	134.695	99.05	109.875		chr2	181264487	181264655	25.59	17.58	39.13
chr18	61839292	61839460	64.715	41.2	45.66		chr2	72746419	72746587	67.25	48.435	43.215
chr1	8862979	8863147	88.03	67.2	74.445		chr2	154899168	154899336	187.665	172.7	185.885
chr4	41315350	41315518	45.785	33.9	37.535		chr2	119176729	119176897	33.755	28.93	36.255
chr13	94678008	94678176	28.835	18.11	20.035		chr2	126501101	126501269	124.085	116.06	118.725
chr14	70736392	70736560	173.69	156.83	173.42		chr2	118375422	118375590	58.05	33.905	34.39
chr9	49402008	49402176	38.305	27.2	30.065		chr2	126378514	126378682	156.375	153.13	109.78
chr4	86544904	86545072	124.075	121.54	134.215		chr2	50160448	50160616	35.865	29.325	23.135
chr17	28596770	28596938	163.625	106.415	117.485		chr2	163125541	163125709	31.5	24.745	32.48
chr16	62854581	62854749	132.42	104.295	115.105		chr2	103969135	103969303	113.03	101.235	59.55
chr8	41962178	41962346	132.53	117.155	129.25		chr2	109776164	109776332	86.36	50.225	45.055
chr11	72499508	72499676	57.955	29.79	32.84		chr2	128644091	128644259	191.6	150.075	211.625
chr7	139812163	139812331	60.655	35.76	39.42		chr2	49307355	49307523	74.6	75.96	65.63
chr17	64953582	64953750	153.79	119.555	131.755		chr2	29745125	29745293	24.145	21.17	27.185
chr9	53409734	53409902	97.385	54.935	60.5		chr2	35992182	35992350	141.875	136.66	126.95
chr5	8902342	8902510	153.805	83.195	91.475		chr2	37505084	37505252	117.83	87.17	84.245
chr6	31212317	31212485	82.645	75.44	82.895		chr2	6400030	6400198	30.66	34.56	32.215
chr19	23210239	23210407	360.225	259.49	284.535		chr2	163470815	163470983	93.5	72.725	90.29
chr3	28621566	28621734	196.52	125.71	137.775		chr2	131135171	131135339	49.88	31.65	23.14
chr1	95590180	95590348	90.955	41.4	45.315		chr2	132524276	132524444	217.67	124.19	156.82
chr1	36522699	36522867	29.95	16.59	18.15		chr2	131957099	131957267	65.845	67.93	37.265
chr10	95241379	95241547	250.18	171.895	188.01		chr2	90771949	90772117	237.97	201.475	193.49
chr11	53702640	53702808	77.875	57.255	62.58		chr2	27331465	27331633	63.415	52.615	50.005
chr19	41903569	41903737	53.555	36.42	39.8		chr2	172265932	172266100	90.31	53.34	56.665
chr1	31073034	31073202	209.6	134.945	147.225		chr2	38118019	38118187	23.175	18.905	7.2
chr11	35597611	35597779	68.825	33.905	36.92		chr2	128000260	128000428	47.755	19.575	37.835
chr8	112497034	112497202	199.865	150.66	163.995		chr2	5743671	5743839	30.515	26.34	20.95
chr3	84128899	84129067	105	85.715	93.265		chr2	27477483	27477651	158.705	106.755	132.015
chr4	43432209	43432377	161.25	133.215	144.935		chr2	24830557	24830725	66	59.645	61.015
chr6	9057502	9057670	43.95	24.215	26.33		chr2	72724396	72724564	60.32	59.305	40.735
chr19	23112899	23113067	96.5	66.215	71.97		chr2	84475954	84476122	202.22	165.38	141.53
chr12	100959547	100959715	17.94	12.405	13.45		chr2	131918537	131918705	70.51	37.35	27.545
chrX	17122051	17122219	23.735	12.41	13.455		chr2	126372091	126372259	126.475	82.135	76.665
chr2	160695280	160695448	122.79	78.875	85.51		chr2	132522267	132522435	213.445	105.215	132.345
chr9	45895181	45895349	181.165	130.035	140.875		chr2	59240017	59240185	35.045	25.875	36.01
chr1	133178527	133178695	34.475	23.415	25.36		chr2	64812056	64812224	189.67	153.905	121.13
chr4	101347508	101347676	175.835	74.5	80.675		chr2	163297522	163297690	141.99	114.055	108.56
chr10	92951511	92951679	131.095	107.545	116.42		chr2	103935967	103936135	80.68	80.415	88.29
chr2	60645566	60645734	28.69	21.43	23.165		chr2	130754646	130754814	106.16	97.725	73.215
chr5	75441548	75441716	115.89	71.91	77.61		chr2	163820662	163820830	49.855	56.27	53.1
chr6	72520693	72520861	133.54	72.315	78.005		chr2	103045249	103045417	57.375	32.705	41.285
chr17	26224071	26224239	47.745	52.01	56.065		chr2	160631943	160632111	183.57	66.28	147.68
chr19	43969383	43969551	71.655	47.905	51.61		chr2	119698287	119698455	36.16	58.05	49.41
chr6	143510115	143510283	76.47	53.81	57.97		chr2	114601599	114601767	32.635	30.055	27.2
chr7	142799987	142800155	57.655	50.625	54.44		chr2	154845431	154845599	17.235	22.625	25.345
chr7	127084499	127084667	80.81	65.885	70.775		chr2	167713524	167713692	115.01	102.165	116.14
chr10	107770577	107770745	52.295	47.175	50.645		chr3	130966992	130967160	66.815	56.59	45.095
chr19	23141365	23141533	161.655	106.485	114.21		chr3	85778771	85778939	48.16	54.535	34.12
chr19	3333345	3333513	116.29	48.165	51.615		chr3	54570805	54570973	35.055	33.965	27.545
chr6	72177881	72178049	237.435	170.43	182.59		chr3	90035627	90035795	66.815	73.97	67.895
chr4	131754318	131754486	74.34	46.245	49.51		chr3	31267273	31267441	21.195	13.2	8.45
chr10	94901652	94901820	33.35	32.11	34.375		chr3	90062568	90062736	102.02	85.25	98.06
chr11	44992512	44992680	36.6	13.735	14.7		chr3	94844179	94844347	11.305	9.425	16.32
chr8	129180748	129180916	180.44	140.32	149.855		chr3	130949712	130949880	56.225	54.67	59.555
chr8	119864316	119864484	60.335	46.31	49.44		chr3	79026473	79026641	92.825	48.365	65.755
chr11	109899241	109899409	54.965	29.06	31.015		chr3	108161064	108161232	29.245	29.855	22.825
chr6	134514725	134514893	102.02	88.235	94.16		chr3	102481065	102481233	81.125	54.27	85.41
chr3	85623381	85623549	35.465	17.315	18.475		chr3	54945428	54945596	27.975	14.33	20.35
chr19	3326579	3326747	139.225	51.085	54.455		chr3	41213038	41213206	33.09	21.165	25.675
chr4	154974650	154974818	197.15	124.855	133.045		chr3	120981190	120981358	66.12	41.2	28.805
chr6	137413934	137414102	38.01	23.815	25.37		chr3	145575696	145575864	13.695	13.8	18.15
chr10	79533946	79534114	122.625	120.555	128.425		chr3	135487920	135488088	105.945	113.305	100.215
chr10	94888979	94889147	57.11	38.22	40.695		chr3	81833096	81833264	41.14	16.12	35.03
chr1	167351652	167351820	39.7	16.185	17.225		chr3	52558478	52558646	16.53	14.93	25.07
chr18	62000506	62000674	143.16	103.295	109.76		chr3	91885079	91885247	28.08	16.325	24.36
chr8	91842031	91842199	56.945	32.175	34.12		chr3	52341373	52341541	26.005	23.485	35.995
chr11	101590746	101590914	139.25	35.095	37.215		chr3	130948860	130949028	42.39	37.29	36.045
chr13	91899576	91899744	63.59	43.715	46.355		chr3	58484850	58485018	114.605	71.445	73.335
chr1	167414923	167415091	36.02	26.345	27.885		chr3	108443901	108444069	35.325	29.055	17.53
chr10	70801174	70801342	230.505	161.285	170.665		chr3	119486034	119486202	32.345	27.675	30.915
chr9	121814805	121814973	133.705	84.385	89.24		chr3	122249080	122249248	56.085	42.195	34.765
chr11	35596762	35596930	72.5	38.81	41.015		chr3	30692687	30692855	92.45	81.75	86.21
chr3	18360440	18360608	134.595	94.14	99.45		chr3	120888256	120888424	111.075	67.535	66.065
chr11	101575416	101575584	152.67	70.195	74.14		chr3	107489804	107489972	39.14	35.56	41.675
chr9	70096617	70096785	23.305	27.27	28.79		chr3	103092786	103092954	22.175	18.045	14.39
chr10	124762065	124762233	92.28	47.835	50.445		chr3	145224000	145224168	64.85	43.125	35.38
chr15	85618007	85618175	122.385	87.38	92.065		chr3	115883526	115883694	11.295	14	11.89
chr2	160697124	160697292	144.75	96.395	101.505		chr3	52422887	52423055	133.53	103.5	146.205
chr3	82094524	82094692	133.56	58.05	61.1		chr3	37657879	37658047	55.53	44.715	45.36
chr2	90768781	90768949	131.27	80.865	84.89		chr3	79432736	79432904	110.645	102.9	97.365
chr3	79047140	79047308	128.565	67.075	70.41		chr3	87942411	87942579	165.5	154.385	158.11
chr17	28583158	28583326	201.945	134.67	141.16		chr3	40845273	40845441	18.78	10.815	10.97
chr4	129138659	129138827	57.93	48.695	51		chr3	130317578	130317746	98.37	63.29	78.635
chr10	93523011	93523179	110.405	76.23	79.745		chr3	27100792	27100960	15.55	8.955	10.35
chr4	115186624	115186792	113.775	70.985	74.255		chr3	152066802	152066970	40.125	32.375	30.705
chr9	59200276	59200444	39.43	39.745	41.545		chr3	51363443	51363611	25.87	25.735	21.895
chr11	109921578	109921746	54.125	30.85	32.245		chr3	120889868	120890036	138.5	91.55	68.225
chr8	126676743	126676911	113.31	88.965	92.945		chr3	80911482	80911650	11.025	10.285	10.335
chr3	28620759	28620927	230.25	172.02	179.715		chr3	108443444	108443612	27.13	18.905	15.97
chr15	96859398	96859566	209.045	128.04	133.64		chr3	68808608	68808776	69.385	48.435	56.01
chr4	43433139	43433307	123.81	85.78	89.5		chr3	60299015	60299183	17.67	9.02	12.205
chr14	66737279	66737447	118.595	76.89	80.21		chr3	85617284	85617452	79.83	42.795	43.185
chr8	10965563	10965731	66.295	45.045	46.925		chr3	82808827	82808995	70.76	60.375	64.66
chr8	14887277	14887445	246.52	146.15	152.125		chr3	96375815	96375983	81.68	60.97	71.685
chr16	43551845	43552013	43.54	20.1	20.915		chr3	87928672	87928840	11.16	6.9	7.19
chr7	76061112	76061280	46.805	24.94	25.95		chr3	81799404	81799572	146.19	70.725	123.04
chr5	43608981	43609149	175.65	99.185	103.19		chr3	120980074	120980242	104.005	67.075	46.355
chr19	32255893	32256061	96.825	59.25	61.635		chr3	9249877	9250045	27.125	16.92	16.24
chr2	163412661	163412829	187.54	174.95	181.855		chr3	52331008	52331176	56.245	41.065	61.345
chr6	81989313	81989481	72.205	64.155	66.68		chr3	18363297	18363465	69.135	40.54	54.11
chr4	98234102	98234270	25.585	9.62	9.99		chr3	52333215	52333383	50.58	28.66	45.66
chr6	114844010	114844178	248.825	215.75	224.035		chr3	151100827	151100995	37.16	34.965	41
chr6	31063635	31063803	280.355	136.865	142.075		chr3	118183746	118183914	114.09	89.825	77.705
chr2	104333337	104333505	108.28	107.1	111.155		chr3	27132949	27133117	126.045	102.37	76.065
chr19	4148469	4148637	56.645	53.94	55.98		chr3	40866063	40866231	40.405	39.345	17.56
chr16	92966382	92966550	32.64	23.285	24.115		chr3	108456870	108457038	54.795	58.65	57.87
chr13	35108091	35108259	134.43	61.03	63.2		chr3	36167812	36167980	18.375	12.275	15.95
chr8	96951895	96952063	37.285	38.085	39.415		chr3	102188751	102188919	88.64	61.24	57.87
chr17	86922810	86922978	149.075	134.875	139.575		chr3	30692044	30692212	152.48	144.32	150.875
chr18	12354344	12354512	155.14	108.145	111.77		chr3	87948947	87949115	111.34	101.045	83.3
chr11	94250442	94250610	80.8	68.2	70.485		chr3	60896141	60896309	27.02	11.08	12.535
chr13	41345996	41346164	75.3	55.665	57.515		chr3	82069984	82070152	9.885	8.89	10.025
chr6	42172411	42172579	13.135	7.565	7.815		chr3	120958482	120958650	36.155	46.77	33.775
chr10	93611316	93611484	226.765	161.965	167.255		chr3	121606298	121606466	180.27	158.5	108.685
chr3	78887901	78888069	131.12	105.75	109.18		chr3	52072016	52072184	79.905	67.355	72.11
chr16	43550067	43550235	93.135	54.935	56.625		chr3	79046323	79046491	99.19	58.71	54.485
chr3	80089230	80089398	86.915	57.78	59.495		chr3	98046840	98047008	175.1	104.555	89.55
chr2	126363553	126363721	76.725	39.01	40.08		chr3	82137542	82137710	36.31	22.755	17.53
chr4	115680623	115680791	73.34	66.145	67.935		chr4	57331626	57331794	37.845	31.715	33.47
chr9	64644141	64644309	68.98	46.97	48.235		chr4	132515638	132515806	144.815	116.365	89.87
chr6	29049735	29049903	84.81	70.455	72.3		chr4	82041972	82042140	93.23	72.315	65.475
chr2	132465168	132465336	83.235	48.5	49.755		chr4	149148373	149148541	59.73	36.895	38.42
chr10	92675569	92675737	48.055	46.105	47.27		chr4	43362299	43362467	61.92	36.025	70.13
chr8	87231134	87231302	204.4	171.5	175.83		chr4	11083425	11083593	177.905	139.185	133.565
chr8	10905795	10905963	38.445	25.94	26.58		chr4	132069843	132070011	28.69	17.845	19.095
chr18	61602426	61602594	50.03	26.87	27.52		chr4	132040828	132040996	83.66	26.465	27.52
chr14	72963918	72964086	19.085	13.465	13.77		chr4	149708284	149708452	27.685	29.195	26.005
chr16	23144547	23144715	52.7	36.555	37.26		chr4	153534800	153534968	73.755	39.945	46.92
chr6	57464064	57464232	110.94	69.725	71.04		chr4	118903799	118903967	58.22	36.09	38.54
chr19	43962314	43962482	114.735	81.8	83.305		chr4	106851051	106851219	105.105	86.185	91.01
chr3	129589507	129589675	33.48	29.855	30.345		chr4	117459872	117460040	117.185	85.385	132.715
chr1	92131276	92131444	40.57	35.755	36.34		chr4	151387275	151387443	115.57	90.435	110.765
chr16	94778021	94778189	47.62	42.265	42.865		chr4	135511928	135512096	67.105	45.915	30.36
chr6	58982858	58983026	18.935	16.985	17.215		chr4	149461489	149461657	29.805	25.675	28.455
chr2	3590209	3590377	81.135	38.015	38.525		chr4	44181149	44181317	47.72	39.745	42.175
chr10	5153066	5153234	58.785	47.965	48.6		chr4	11536510	11536678	30.095	25.405	24.435
chr15	86019460	86019628	65.99	48.83	49.445		chr4	151387758	151387926	115.145	82.27	91.37
chr5	111193100	111193268	63.045	42.33	42.85		chr4	34960287	34960455	74.065	36.62	47.915
chr19	55166543	55166711	48.88	26.935	27.235		chr4	137898224	137898392	73.89	56.13	49.135
chr14	59825021	59825189	113.375	65.085	65.745		chr4	154951434	154951602	205.185	156.035	129.55
chr3	96359139	96359307	108.675	82.525	83.33		chr4	134854753	134854921	38.575	23.885	38.22
chr10	108056515	108056683	120.145	73.175	73.885		chr4	35098169	35098337	44.115	28.79	19.425
chr8	10899728	10899896	187.515	124.46	125.51		chr4	141179028	141179196	180.445	167.12	158.73
chr6	141471125	141471293	71.5	63.025	63.555		chr4	122656169	122656337	158.54	97.125	134.605
chr9	62196467	62196635	78.41	57.455	57.9		chr4	154744972	154745140	40.12	45.44	25.37
chr5	73545386	73545554	27.265	18.645	18.77		chr4	101383049	101383217	30.66	34.035	20.35
chr3	148348054	148348222	79.27	70.985	71.41		chr4	135513636	135513804	91.95	86.245	61.075
chr16	85032379	85032547	19.085	17.445	17.53		chr4	108133193	108133361	49.305	51.02	44.735
chr17	27942131	27942299	44.78	39.87	40.03		chr4	115237432	115237600	43.95	27.935	36.025
chr16	52031375	52031543	97.345	79.545	79.785		chr4	82115054	82115222	43.91	45.375	49.505
chr19	39538567	39538735	45.925	27.2	27.275		chr4	49579057	49579225	21.49	26.795	22.51
chr7	86403928	86404096	85.355	59.58	59.74		chr4	59565740	59565908	92.985	70.65	58.54
chr15	55056528	55056696	154.335	59.975	60.115		chr4	97535105	97535273	166.725	114.64	125.82
chr2	43324799	43324967	198.315	116.9	117.115		chr4	119090044	119090212	24.59	20.63	12.835
chr16	37525449	37525617	100.345	75.36	75.495		chr4	115235033	115235201	17.52	16.585	12.535
chr3	40799170	40799338	82.405	42.595	42.59		chr4	131751130	131751298	82.385	51.41	41.035
chr3	54561770	54561938	90.735	56.72	56.675		chr4	81151080	81151248	96.21	79.935	46.4
chr18	64510155	64510323	101.765	74.965	74.83		chr4	82866904	82867072	23.605	16.655	11.28
chr4	35044177	35044345	181.325	142.77	142.4		chr4	154932503	154932671	26.145	19.175	15.345
chr4	97671915	97672083	80.825	72.19	71.97		chr4	117460892	117461060	113.905	63.83	138.61
chr3	37657236	37657404	62.165	51.48	51.305		chr4	131446050	131446218	82.13	47.305	90.69
chr10	127386738	127386906	100.335	64.225	63.88		chr4	141080758	141080926	37.015	25.745	28.15
chr1	138529676	138529844	87.21	41.93	41.625		chr4	11788525	11788693	16.81	11.145	16.595
chr2	43335382	43335550	115.35	76.03	75.46		chr4	49644660	49644828	56.95	51.885	40.355
chr4	95062667	95062835	35.465	21.76	21.59		chr4	131443337	131443505	102.895	49.295	74.45
chr9	72487996	72488164	117.83	114.975	114.035		chr4	11162708	11162876	27.69	18.77	16.265
chr11	101568508	101568676	115.05	71.71	71.045		chr4	101348527	101348695	196.64	76.555	83.175
chr8	42205451	42205619	189.185	146.825	145.205		chr4	135345079	135345247	43.945	48.295	64.11
chr10	92988351	92988519	98.475	66.215	65.46		chr4	35173226	35173394	171.69	125.59	136.775
chr16	23337460	23337628	34.335	40.535	40.07		chr4	33476117	33476285	68.665	39.275	27.235
chr1	39515278	39515446	108.82	82.59	81.635		chr4	97522419	97522587	57.225	38.215	42.545
chr16	22922621	22922789	116.885	79.75	78.77		chr4	19919373	19919541	105.96	54.73	85.465
chr13	35159046	35159214	40.42	25.675	25.345		chr4	141070265	141070433	67.55	45.91	41.95
chr19	32261125	32261293	42.115	27.93	27.545		chr4	59367641	59367809	28.525	17.18	28.48
chr1	107802938	107803106	119.27	88.375	87.07		chr4	135502947	135503115	100.735	85.46	81.07
chr7	75862479	75862647	33.195	20.375	20.04		chr4	34951390	34951558	152.365	93.68	123.34
chr13	64503426	64503594	215.53	195.65	192.415		chr4	40786302	40786470	47.225	29.385	24.41
chr10	62523362	62523530	205.925	152.195	149.635		chr4	106677113	106677281	15.95	19.175	25.69
chr4	115228223	115228391	108.265	55.79	54.845		chr4	123131134	123131302	43.675	14.595	43.565
chr7	75841377	75841545	89.055	50.95	50.075		chr4	6812186	6812354	20.915	12.34	33.8
chr18	68221935	68222103	27.555	12.08	11.87		chr4	101383761	101383929	34.605	29.985	27.255
chr17	45735216	45735384	274.785	188.335	184.96		chr4	149171110	149171278	128.03	67.28	56.61
chr3	118269788	118269956	150.09	86.115	84.535		chr4	6916502	6916670	52.135	31.975	63.53
chr12	40678606	40678774	44.92	31.915	31.3		chr4	97485347	97485515	126.185	78.69	111.425
chr5	120940796	120940964	78.005	60.035	58.865		chr4	8688992	8689160	31.36	31.975	25.965
chr9	70979770	70979938	127.02	103.695	101.385		chr4	34907444	34907612	55.975	38.48	40.1
chr1	182126758	182126926	150.34	137.795	134.675		chr4	149163820	149163988	75.885	54.47	48.52
chr2	43325555	43325723	204.975	126.65	123.695		chr4	140815373	140815541	32.535	15.99	11.88
chr13	105429185	105429353	52.68	38.805	37.87		chr4	107876300	107876468	27.69	20.1	15.345
chr7	75841887	75842055	72.37	49.485	48.225		chr4	123089282	123089450	34.45	40.67	50.675
chr6	129111357	129111525	155.74	137.255	133.725		chr4	125846296	125846464	14.98	14	8.145
chr15	36361720	36361888	54.83	33.51	32.565		chr4	102792590	102792758	66.235	59.455	58.755
chr7	80116809	80116977	26.84	12.87	12.505		chr4	149506955	149507123	120.4	96.005	80.18
chr9	54349879	54350047	95.12	70.92	68.855		chr4	80577126	80577294	42.985	11.015	20.325
chr4	44192874	44193042	106.445	60.965	59.14		chr4	82132094	82132262	86.765	69.865	84.84
chr10	75397837	75398005	97.23	77.62	75.185		chr4	144782713	144782881	136.265	86.25	87.68
chr13	30431814	30431982	100.48	65.945	63.85		chr4	135514463	135514631	128.565	116.04	98.03
chr8	47471292	47471460	162.21	114.905	111.215		chr4	80959194	80959362	16.395	12.87	13.78
chr12	86288951	86289119	84.35	58.575	56.69		chr4	132730449	132730617	46.51	28.265	34.715
chr9	53412109	53412277	113.02	82.92	80.175		chr4	97535783	97535951	251.81	156.175	175.845
chr12	76623972	76624140	68.705	39.205	37.875		chr4	15207985	15208153	10.595	12.34	9.685
chr6	72021528	72021696	58.515	31.18	30.095		chr4	125785421	125785589	176.03	165.855	166.54
chr13	100796042	100796210	16.81	14.595	14.085		chr4	149165174	149165342	94.695	51.29	56.59
chr5	99777449	99777617	43.12	25.28	24.38		chr4	149174109	149174277	167.06	91.295	71.005
chr18	64644038	64644206	88.165	82.325	78.895		chr4	132039119	132039287	77.98	39.21	45.67
chr13	43328812	43328980	44.65	43.79	41.95		chr4	137579300	137579468	13.29	8.095	8.145
chr3	146254171	146254339	224.15	154.645	148.085		chr4	6886222	6886390	20.09	8.955	8.14
chr1	138792592	138792760	110.23	58.12	55.625		chr4	8682461	8682629	131.16	102.3	93.315
chr4	81165178	81165346	33.34	19.64	18.795		chr4	101414486	101414654	73.66	45.585	62.815
chr6	124640714	124640882	81.085	51.345	49.135		chr4	41502262	41502430	41.11	43.855	44.115
chr2	103687101	103687269	127.88	73.37	70.17		chr4	131909492	131909660	128.055	81.345	118.18
chr13	41008956	41009124	69.13	53.61	51.235		chr4	134409437	134409605	64.65	68.615	57.105
chr7	76062249	76062417	58.38	30.78	29.385		chr4	97482733	97482901	175.21	94.205	149.94
chr13	98623343	98623511	38.435	33.44	31.9		chr4	11118514	11118682	44.355	36.96	42.21
chr11	106441983	106442151	271.67	187.815	178.37		chr4	105873009	105873177	95.675	78.885	104.535
chr14	47816526	47816694	43.645	25.41	24.115		chr4	62056860	62057028	48.87	45.51	40.69
chr18	53415875	53416043	61.465	42.195	40.02		chr4	49571165	49571333	197.31	126.775	143.645
chr3	95439961	95440129	54.83	59.765	56.625		chr4	150160816	150160984	276.885	214.565	256.69
chr5	138116074	138116242	135.665	90.56	85.795		chr4	132895240	132895408	104.62	65.955	76.5
chr2	131133659	131133827	84.765	49.03	46.365		chr4	59235261	59235429	116.865	71.785	55.735
chr8	124523375	124523543	96.96	79.15	74.84		chr4	115168667	115168835	53.11	32.04	33.86
chr3	21861402	21861570	106.95	67.145	63.465		chr4	61506109	61506277	68.405	50.42	78.25
chr4	149149638	149149806	54.84	37.95	35.695		chr4	40784628	40784796	63.17	57.98	40.085
chr9	121799225	121799393	206.345	133.55	125.575		chr5	25005433	25005601	117.38	137.075	115.42
chr13	53071689	53071857	153.01	104.685	98.235		chr5	87997951	87998119	125.11	80.205	99.225
chr19	3320217	3320385	155.595	76.225	71.345		chr5	108560846	108561014	160.395	117.765	123.59
chr2	172936151	172936319	131.94	86.905	81.29		chr5	65742023	65742191	58.52	57.98	48.9
chr4	149151292	149151460	108.955	54.865	51.31		chr5	122925119	122925287	42.215	33.64	27.56
chr9	92171142	92171310	185.25	142.035	132.765		chr5	138558149	138558317	122.985	112.05	93.565
chr5	130667063	130667231	60.055	26.8	25.025		chr5	136108546	136108714	55.955	37.82	49.705
chr16	22947661	22947829	64.455	47.57	44.405		chr5	122724790	122724958	28.82	24.885	34.095
chr18	12374079	12374247	132.58	91.425	85.21		chr5	114428784	114428952	14.27	15.59	13.795
chr10	84652817	84652985	67.255	46.04	42.895		chr5	73339458	73339626	123.505	85.92	132.44
chr1	72838846	72839014	91.7	68	63.295		chr5	130371684	130371852	36.47	17.845	14.085
chr13	101314425	101314593	90.275	63.62	59.165		chr5	99681879	99682047	68.22	42.605	78.775
chr18	20219161	20219329	75.435	35.69	33.185		chr5	104277667	104277835	18.64	12.54	15.015
chr10	60775673	60775841	185.685	91.89	85.365		chr5	31297825	31297993	45.625	30.19	21.94
chr8	118876712	118876880	156.835	123.26	114.335		chr5	122753237	122753405	111.375	60.905	106.13
chr3	18091416	18091584	134.38	79.405	73.6		chr5	118429127	118429295	109.24	64.085	45.105
chr9	50693403	50693571	113.91	46.245	42.86		chr5	123678082	123678250	110.09	66.215	80.125
chr5	108251534	108251702	72.745	67.665	62.675		chr5	142908056	142908224	43.81	30.185	19.08
chr17	84515715	84515883	60.605	36.485	33.785		chr5	34679709	34679877	139.415	100.65	99.72
chr12	85350278	85350446	42.925	33.105	30.64		chr5	96564464	96564632	34.05	23.95	23.18
chr8	129189695	129189863	208.52	178.335	164.925		chr5	43444051	43444219	37.88	32.105	29.405
chr10	26569824	26569992	41.275	34.895	32.255		chr5	142916505	142916673	80.55	61.57	45.68
chr1	166182778	166182946	122.25	97.19	89.83		chr5	121835173	121835341	119.12	105.55	99.805
chr5	104392149	104392317	75.48	54.87	50.7		chr5	9047361	9047529	133.085	55.465	38.505
chr12	95659958	95660126	48.92	25.075	23.16		chr5	53004176	53004344	23.17	13.005	9.375
chr16	45985352	45985520	210.085	173.55	160.295		chr5	92540003	92540171	55.26	31.05	26.625
chr3	142374505	142374673	103.265	78.285	72.26		chr5	43610200	43610368	117.295	60.25	69.15
chr11	44900989	44901157	47.345	26.47	24.43		chr5	8893919	8894087	159.66	126.775	132.405
chr15	34443784	34443952	91.115	68.995	63.635		chr5	138535665	138535833	70.245	34.695	49.805
chr1	123245683	123245851	112.17	90.815	83.665		chr5	45904983	45905151	88.915	61.3	73.195
chr12	106088410	106088578	290.015	206.935	190.565		chr5	66155734	66155902	110.025	86.19	86.535
chr3	80088788	80088956	84.93	54.4	50.09		chr5	100797683	100797851	94.4	39.94	76.36
chr16	23149533	23149701	84.35	47.235	43.49		chr5	31254184	31254352	27.705	24.415	20.67
chr2	22934296	22934464	167.9	107.54	99.005		chr5	112773457	112773625	63.175	36.3	60.06
chr17	95056038	95056206	62.335	58.975	54.19		chr5	115464618	115464786	40.975	44.32	35.375
chr6	93102659	93102827	39.01	24.55	22.535		chr5	122755562	122755730	113.25	62.615	92.585
chr19	17387259	17387427	98.32	46.11	42.265		chr5	122718238	122718406	34.34	28.725	36.61
chr18	21079343	21079511	50.98	24.68	22.575		chr5	136159016	136159184	169.84	100.845	145.225
chr2	11615098	11615266	187.08	145.895	133.33		chr5	93696318	93696486	119.945	87.71	92.935
chr1	181948492	181948660	19.355	13.4	12.235		chr5	45911538	45911706	63.305	61.7	53.155
chr11	109594312	109594480	97.95	65.88	60.14		chr5	77769214	77769382	33.49	27.595	23.14
chr13	4714062	4714230	18.53	9.62	8.765		chr5	124404003	124404171	40.875	16.52	38.135
chr13	5801506	5801674	32.2	31.98	29.1		chr5	121779332	121779500	90.705	47.37	65.94
chr4	94228909	94229077	54.84	44.055	40.055		chr5	89346425	89346593	44.09	22.89	19.735
chr18	7847608	7847776	45.94	36.885	33.51		chr5	106184485	106184653	50.445	29.385	39.46
chr4	115269532	115269700	146.545	84.515	76.705		chr5	87996575	87996743	80.84	40.6	85.48
chr12	81933395	81933563	52.14	29.99	27.2		chr5	140348041	140348209	16.405	5.375	4.385
chr13	30448011	30448179	125.065	87.24	79.12		chr5	72635013	72635181	29.115	17.18	20.99
chr10	114735859	114736027	51	22.89	20.67		chr5	53628116	53628284	22.755	16.785	11.595
chr1	189581993	189582161	47.195	32.64	29.435		chr5	130648197	130648365	72.775	47.175	46.21
chr4	97575483	97575651	107.935	97.985	88.305		chr5	36015991	36016159	57.22	55.6	45.995
chr18	12353189	12353357	117.235	82	73.84		chr5	102424009	102424177	17.1	10.75	9.99
chr6	116600518	116600686	138.455	98.985	89.12		chr5	151459382	151459550	45.23	19.24	25.375
chr12	86320374	86320542	47.88	55.33	49.745		chr5	89131284	89131452	37.18	25.545	21.9
chr4	53133117	53133285	121.645	120.02	107.355		chr5	144456483	144456651	20.78	21.36	18.12
chr1	107823620	107823788	70.775	55.33	49.47		chr5	72803247	72803415	39	16.655	22.245
chr3	60896636	60896804	20.225	9.815	8.765		chr5	151956829	151956997	61.02	30.52	26.89
chr3	60408187	60408355	30.09	20.7	18.465		chr5	24108341	24108509	47.03	52.745	44.715
chr8	108523059	108523227	98.485	74.17	66.04		chr5	122926099	122926267	38.965	28.06	20.025
chr2	131156440	131156608	29.38	26.735	23.78		chr5	121786795	121786963	78.85	38.285	64.11
chr10	44820451	44820619	59.34	50.02	44.47		chr5	136173656	136173824	126.205	40.865	73.55
chrX	156864541	156864709	17.235	9.15	8.13		chr5	73544356	73544524	20.065	7.765	15.975
chr19	44046734	44046902	113.33	93.62	83.13		chr5	108413171	108413339	24.73	24.28	16.91
chr8	129252224	129252392	55.115	39.145	34.75		chr5	140649064	140649232	26.14	11.805	36.55
chr2	64812641	64812809	197.87	160.68	142.44		chr5	151460142	151460310	49.18	26.34	33.195
chr1	38175676	38175844	20.765	15.19	13.46		chr5	102439465	102439633	90.31	69.925	131.11
chr19	54085561	54085729	21.61	22.625	20.04		chr5	138558909	138559077	75.06	55.195	52.865
chr1	167546859	167547027	123.34	86.315	76.42		chr5	136130005	136130173	27.545	13.465	25.045
chr10	23642452	23642620	14.55	17.05	15.04		chr5	134660352	134660520	101.85	68.94	83.755
chr2	59835082	59835250	25.44	18.44	16.265		chr5	136183874	136184042	65.98	53.805	55.98
chr19	23107887	23108055	114.15	88.035	77.64		chr5	144579097	144579265	80.64	73.315	67.795
chr6	116585563	116585731	138.185	84.855	74.735		chr5	131239185	131239353	31.375	23.415	24.445
chr10	84274030	84274198	77.545	60.84	53.565		chr5	120945838	120946006	23.74	20.76	14.41
chr13	36051649	36051817	67.3	22.75	20.015		chr5	75773460	75773628	30.67	12.67	20.95
chr16	94915547	94915715	55.255	25.94	22.815		chr5	128091287	128091455	95.11	70.19	73.51
chr8	108517308	108517476	40.99	33.44	29.405		chr5	136133886	136134054	34.34	17.515	33.22
chr9	77791287	77791455	106.965	82	72.04		chr5	120918523	120918691	145.005	108.335	139.24
chr12	82010730	82010898	64.725	61.69	54.16		chr5	112772371	112772539	60.92	46.845	57.175
chr19	41462719	41462887	77.31	48.165	42.265		chr5	136171267	136171435	146.305	68.33	107.89
chr11	101901466	101901634	54.97	43.785	38.24		chr5	118436449	118436617	94.365	70.86	64.215
chr13	32916884	32917052	121.535	79.67	69.555		chr5	72802355	72802523	51.86	37.48	28.5
chr14	35448892	35449060	112.045	87.565	76.38		chr5	114426017	114426185	36.17	29.195	40.045
chr13	5603495	5603663	22.885	18.315	15.965		chr5	41083177	41083345	37.03	21.495	30.01
chr17	56752068	56752236	157.82	139.78	121.795		chr5	128118839	128119007	281.68	191.445	225.15
chr13	47278663	47278831	162.115	122.145	106.415		chr5	108561597	108561765	102.305	86.185	95.115
chr18	60375093	60375261	137.51	111.39	97.02		chr5	112719193	112719361	126.875	116.76	152.455
chr1	158943365	158943533	144.39	85.245	74.15		chr5	111237279	111237447	165.595	108.8	142.965
chr12	86284066	86284234	64.42	41.73	36.295		chr5	131334906	131335074	153.445	143.23	87.095
chr4	154952708	154952876	200.52	147.34	128.075		chr5	30496993	30497161	48.32	38.215	34.445
chr19	21180878	21181046	54.52	38.68	33.525		chr5	117809879	117810047	133.825	87.91	89.82
chr5	89453525	89453693	20.5	9.025	7.815		chr5	89354848	89355016	47.19	32.975	28.815
chr15	57721090	57721258	194.175	132.49	114.615		chr5	8904529	8904697	111.81	89.22	71.435
chr2	130744885	130745053	126.47	97	83.91		chr5	120961275	120961443	157.12	101.835	113.29
chr8	125567853	125568021	91.83	68.8	59.405		chr5	66607073	66607241	39.42	38.945	23.805
chr13	115255717	115255885	58.8	25.735	22.21		chr5	4594990	4595158	30.96	11.94	16.28
chr10	93003078	93003246	185.98	154.24	133.105		chr5	130498246	130498414	281.94	233.39	240.455
chr15	97117281	97117449	56.935	34.5	29.73		chr5	136115779	136115947	206.035	110.935	196.5
chr10	7808633	7808801	47.75	39.61	34.125		chr5	149740365	149740533	36.425	42.13	38.425
chr13	39756409	39756577	58.785	29.855	25.66		chr5	45888466	45888634	78.7	52.22	64.205
chr6	135112416	135112584	88.865	60.905	52.3		chr5	90854364	90854532	195.51	93.68	163.15
chr16	18715746	18715914	49.73	24.145	20.685		chr5	63014330	63014498	114.47	68.87	65.46
chrX	57569110	57569278	91.155	82.86	70.74		chr5	128113668	128113836	158.73	95.93	120.18
chr8	123143660	123143828	225.095	189.82	161.8		chr5	130668810	130668978	57.235	29.66	35.05
chr11	94208588	94208756	85.755	62.43	52.93		chr5	118431158	118431326	88.875	51.95	41.975
chr11	94223595	94223763	74.16	50.68	42.885		chr5	93725770	93725938	115.89	92.94	122.15
chr12	21148650	21148818	27.695	17.05	14.415		chr5	136118822	136118990	141.3	79.485	132.975
chr18	12006941	12007109	24.305	12.605	10.63		chr5	102912793	102912961	41.8	29.86	31.32
chr3	146252594	146252762	131.75	109.925	92.68		chr5	136154489	136154657	162.24	102.495	130.175
chr7	91350296	91350464	95.53	62.82	52.915		chr5	105980923	105981091	33.805	12.14	20.635
chr11	23041023	23041191	51.87	48.76	41.045		chr5	148241760	148241928	97.005	67.615	74.67
chr10	77760525	77760693	174.92	167.315	140.585		chr5	109058784	109058952	57.78	55.535	60.035
chr7	99969721	99969889	98.9	70.125	58.875		chr5	30478603	30478771	117.3	91.49	63.6
chr2	154434960	154435128	40.975	49.625	41.62		chr5	122469592	122469760	54.805	28.335	41.635
chr1	72855982	72856150	141.775	85.64	71.735		chr5	73560285	73560453	25.44	19.765	17.835
chr10	96285190	96285358	38.85	25.94	21.59		chr5	101275251	101275419	65.995	52.675	52.265
chr15	36761521	36761689	57.49	50.82	42.265		chr6	120530110	120530278	145.105	90.485	54.79
chr10	95105421	95105589	60.765	50.815	42.26		chr6	87709575	87709743	70.07	57.39	67.57
chr1	181491258	181491426	113.72	53.14	44.165		chr6	142407889	142408057	34.775	8.625	12.83
chr1	145510377	145510545	35.17	25.61	21.275		chr6	17696624	17696792	47.055	28.93	47.605
chr14	66759550	66759718	100.61	74.77	61.74		chr6	37555669	37555837	36.735	19.505	29.76
chr7	137730261	137730429	18.655	15.19	12.53		chr6	24562347	24562515	109.54	50.955	118.89
chr8	119864809	119864977	55.96	51.22	42.24		chr6	54163775	54163943	39.155	13.465	19.735
chr7	96571800	96571968	30.81	32.77	26.975		chr6	99125345	99125513	76.72	52.22	87.345
chr8	4319113	4319281	96.82	64.885	53.255		chr6	122825022	122825190	122.775	105.235	90.045
chr4	148678735	148678903	71.365	48.625	39.805		chr6	146836930	146837098	43.365	31.65	35.35
chr5	122113604	122113772	154.37	72.045	58.81		chr6	72540374	72540542	94.805	82.065	58.275
chr13	36107658	36107826	78.035	31.05	25.325		chr6	116587604	116587772	53.695	27.47	30.075
chr7	52866342	52866510	61.6	48.435	39.44		chr6	94450127	94450295	36.315	23.485	41.325
chr18	81388984	81389152	48.475	34.235	27.855		chr6	124623820	124623988	92.13	50.09	34.43
chr6	59406146	59406314	66.555	45.18	36.655		chr6	52663736	52663904	131.915	81.82	114.4
chr8	58824749	58824917	66.825	54.535	44.17		chr6	71978034	71978202	165.745	124.515	125.185
chr9	108244729	108244897	208.725	189.465	153.345		chr6	88396288	88396456	36.87	42.925	37.205
chr13	41322000	41322168	126.9	75.5	61.075		chr6	87796829	87796997	42.39	26.005	31.935
chr10	96116817	96116985	42.825	39.54	31.965		chr6	122824374	122824542	86.44	82.345	75.645
chr10	118699975	118700143	102.72	79.28	63.895		chr6	70763960	70764128	20.21	15.06	20.04
chr7	86401699	86401867	44.36	39.61	31.865		chr6	116604345	116604513	27.71	14.13	13.15
chr1	72837337	72837505	133.385	69.66	56.035		chr6	37553114	37553282	41.395	30.78	38.53
chr8	108274673	108274841	38.705	42.06	33.81		chr6	16647381	16647549	14.26	13.4	11.59
chr7	38000689	38000857	176.67	114.44	91.665		chr6	72370999	72371167	53.105	32.375	42.89
chr6	141139009	141139177	59.225	27.135	21.62		chr6	59022075	59022243	50.17	21.295	28.8
chr10	120927192	120927360	175.25	124	97.655		chr6	54441225	54441393	22.48	8.76	13.17
chr8	3390568	3390736	21.47	18.77	14.7		chr6	129476110	129476278	42.235	28.53	33.505
chr14	47810401	47810569	98.465	74.835	58.53		chr6	120615544	120615712	70.49	68.075	66.05
chr12	40753653	40753821	37.715	29.72	23.175		chr6	108042624	108042792	92.405	49.03	92.9
chr3	121583368	121583536	86.08	74.23	57.88		chr6	137414798	137414966	36.725	25.675	28.195
chr3	123056741	123056909	57.78	34.965	27.26		chr6	49115969	49116137	31.09	23.555	22.84
chr12	111297616	111297784	84.65	57.515	44.755		chr6	5461732	5461900	9.755	11.145	4.695
chr11	62293216	62293384	59.445	52.745	41.035		chr6	108741641	108741809	35.745	28.135	20.34
chr15	59491746	59491914	29.95	31.98	24.74		chr6	146877053	146877221	29.81	25.01	22.83
chr4	149173017	149173185	176.77	100.055	77.22		chr6	120664756	120664924	32.635	20.37	22.205
chr18	21095003	21095171	64.145	42.265	32.565		chr6	54799826	54799994	25.15	24.415	19.115
chr11	115080644	115080812	152.43	147.605	113.625		chr6	6135319	6135487	154.21	99.975	99.945
chr11	109595809	109595977	46.5	23.555	18.13		chr6	108735755	108735923	38.71	43.32	44.77
chr10	120950141	120950309	25.295	23.62	18.145		chr6	120786622	120786790	97.155	99.13	103.27
chr7	75827617	75827785	70.645	43.655	33.485		chr6	108183156	108183324	35.605	34.1	27.54
chr12	84015791	84015959	79.97	45.85	35.05		chr6	126058901	126059069	88.17	61.77	53.475
chr11	44988852	44989020	102.755	60.375	46.055		chr6	73203722	73203890	67.665	33.1	24.4
chr8	72718201	72718369	102.43	65.745	50.095		chr6	73182207	73182375	91.985	55.005	53.85
chr10	118190218	118190386	98.615	65.085	49.48		chr6	129482923	129483091	193.49	113.715	130.48
chr10	84273094	84273262	88.855	80.94	61.36		chr6	28452611	28452779	31.235	19.9	22.875
chr5	9046087	9046255	117.975	81.805	62.01		chr6	72048255	72048423	113.7	110.935	116.565
chr19	17357879	17358047	20.495	20.7	15.645		chr6	49110055	49110223	14.69	8.625	9.4
chr5	9033891	9034059	135.795	91.095	68.83		chr6	16651952	16652120	29.245	16.92	14.385
chr11	95639241	95639409	27.255	28.86	21.595		chr6	16651036	16651204	28.535	20.305	18.145
chr9	64898813	64898981	84.35	56.925	42.595		chr6	59022924	59023092	31.51	21.625	10.635
chr16	43398072	43398240	97.77	65.345	48.83		chr6	72517668	72517836	64.155	41	34.125
chr8	47488552	47488720	42.1	42.265	31.325		chr6	72526108	72526276	22.17	20.965	15.065
chr6	101317151	101317319	47.19	34.635	25.66		chr6	108113798	108113966	17.52	11.745	23.16
chr18	21103155	21103323	158.11	118.69	87.71		chr6	59635059	59635227	38.16	23.555	17.175
chr19	36701509	36701677	43.355	30.65	22.565		chr6	72054595	72054763	40.705	29.52	31.625
chr15	55134851	55135019	72.625	64.75	47.615		chr6	103187084	103187252	17.095	6.105	9.725
chr10	93543694	93543862	90.74	47.695	35.07		chr6	88015921	88016089	52.305	22.555	49.1
chr4	59324455	59324623	30.235	27.335	20.035		chr6	106749880	106750048	18.495	20.63	16.895
chr10	94883002	94883170	18.79	16.725	12.195		chr6	101317707	101317875	45.355	28.46	24.11
chr3	116317525	116317693	31.64	34.76	25.02		chr6	57508624	57508792	40.28	21.695	16.275
chr18	20218157	20218325	189.035	160.15	113.315		chr6	70764593	70764761	22.61	13.2	14.715
chr17	79469511	79469679	76.72	63.495	44.46		chr6	5459863	5460031	41.135	20.04	16.91
chr17	30794572	30794740	60.305	57.98	40.34		chr6	5448870	5449038	17.375	8.225	9.06
chr18	21089994	21090162	111.74	68.53	47.58		chr6	99123810	99123978	137.635	93.48	107.38
chr5	150008306	150008474	29.245	27.395	18.79		chr6	37851995	37852163	28.685	13.335	6.885
chr8	34992052	34992220	64.42	45.18	30.975		chr6	54440651	54440819	28.28	9.22	12.535
chr2	145502331	145502499	127.02	99.115	67.645		chr6	5392700	5392868	25.015	19.97	22.495
chr3	27127582	27127750	99.755	86.445	58.88		chr6	54799406	54799574	18.935	22.22	14.425
chr3	83801261	83801429	45.925	26.8	18.165		chr6	97226506	97226674	172.57	123.99	120.22
chr7	142245022	142245190	34.21	27	18.165		chr6	99044733	99044901	37.165	26.935	30.045
chr13	115253034	115253202	33.615	28.455	18.77		chr6	30250456	30250624	113.19	71.585	61.98
chr12	16164876	16165044	18.93	21.035	13.78		chr6	115626559	115626727	186.135	168.86	169.13
chr11	72497025	72497193	63.325	57.38	37.545		chr6	31166606	31166774	192.18	129.38	121.88
chr17	81775375	81775543	44.81	29.72	19.395		chr6	116885332	116885500	90.46	62.83	71.66
chr1	55136713	55136881	31.655	39.34	25.66		chr6	34445384	34445552	47.055	33.105	31.01
chr11	100179422	100179590	168.595	122.26	78.935		chr6	8367139	8367307	24.735	16.98	14.4
chr12	84017081	84017249	35.465	18.91	12.205		chr6	142400051	142400219	29.825	13.07	13.78
chr15	8241381	8241549	14.84	16.25	10.31		chr6	13237893	13238061	99.05	81.005	53.605
chr19	29208869	29209037	58.2	37.02	23.48		chr6	52664201	52664369	146.48	90.905	125.05
chr5	122115043	122115211	93.72	42.525	26.885		chr6	31140033	31140201	77.33	52.61	46.94
chr13	36055558	36055726	117.91	38.68	24.375		chr6	90554703	90554871	59.63	35.96	45.095
chr5	122184068	122184236	76.47	46.24	29.11		chr6	31050115	31050283	42.695	38.735	29.105
chr3	19101317	19101485	110.36	95.86	59.8		chr6	51342091	51342259	66.435	47.035	41.015
chr14	79252766	79252934	108.13	64.225	39.725		chr6	99121978	99122146	111.085	70.395	95.215
chr10	43726155	43726323	37.44	29.385	18.14		chr6	57507929	57508097	46.78	26.935	21.275
chr7	147254003	147254171	89.415	87.18	53.195		chr6	124648890	124649058	88.165	62.625	48.2
chr15	57297730	57297898	59.475	42.13	25.69		chr6	108266944	108267112	74.035	52.745	60.17
chr18	59218040	59218208	23.595	22.295	13.475		chr6	57494978	57495146	99.06	55.8	61.68
chr12	85375305	85375473	30.795	22.29	13.465		chr6	54631437	54631605	16.96	16.255	15.025
chr13	28952655	28952823	64.59	50.885	29.71		chr7	130336936	130337104	84.505	57.845	30.99
chr13	39539892	39540060	66.155	38.145	21.9		chr7	91834846	91835014	118.14	81.065	67.325
chr5	30928797	30928965	17.66	26.405	15.02		chr7	26404474	26404642	58.055	45.645	58.49
chr3	60893923	60894091	16.675	15.525	8.765		chr7	107614316	107614484	135.515	102.505	88.6
chr10	84348172	84348340	45.495	29.59	15.645		chr7	52781634	52781802	151.77	125.125	118.61
chr19	21169768	21169936	19.79	20.7	9.995		chr7	99968245	99968413	53.39	41	26.93
chr19	34888170	34888338	53.68	50.085	20.665		chr7	129677601	129677769	20.065	11.21	11.285
							chr7	3560736	3560904	41.695	25.01	21.62
							chr7	27767153	27767321	94.125	55.935	74.775
							chr7	28964862	28965030	70.88	55.54	44.405
							chr7	6192655	6192823	53.575	38.615	47.005
							chr7	73054534	73054702	95.68	50.555	49.16
							chr7	52532723	52532891	24.58	14.335	12.85
							chr7	148641088	148641256	142.025	81.415	92.83
							chr7	112955408	112955576	25.3	16.915	15.635
							chr7	4894983	4895151	11.31	10.02	7.505
							chr7	142236087	142236255	48.915	26.01	25.98
							chr7	142235558	142235726	46.38	20.97	20.98
							chr7	52519862	52520030	58.935	32.375	14.715
							chr7	125394240	125394408	83.96	33.965	82.265
							chr7	35919652	35919820	111.75	86.835	62.03
							chr7	27663724	27663892	0	0	0.63
							chr7	130143602	130143770	21.48	14.265	24.41
							chr7	26171393	26171561	33.055	29.59	24.39
							chr7	52748423	52748591	78.13	52.015	45.46
							chr7	121347196	121347364	54.39	44.985	42.605
							chr7	36085938	36086106	43.25	13.865	26.285
							chr7	80693661	80693829	22.46	17.715	18.175
							chr7	150954403	150954571	71.21	35.03	52.235
							chr7	82801234	82801402	61.455	70.055	68.275
							chr7	88331129	88331297	20.92	9.02	6.875
							chr7	140123513	140123681	151.18	132.895	134.565
							chr7	119642197	119642365	36.03	17.385	30.345
							chr7	130305887	130306055	19.5	10.42	12.845
							chr7	104771334	104771502	27.555	18.245	21.31
							chr7	146059014	146059182	32.925	16.12	15.96
							chr7	121343076	121343244	23.32	17.05	18.455
							chr7	142800980	142801148	108.515	81.075	74.15
							chr7	142220714	142220882	22.055	18.905	19.705
							chr7	52404071	52404239	191.63	101.835	171.145
							chr7	52520497	52520665	61.33	37.285	15.02
							chr7	19946260	19946428	37.725	38.285	38.2
							chr7	120386264	120386432	19.775	12.8	11.91
							chr7	35439572	35439740	95.175	110.475	108.96
							chr7	27665963	27666131	0	0	0
							chr7	108449092	108449260	52.43	31.91	32.575
							chr7	74916321	74916489	20.765	13.005	13.76
							chr7	139802319	139802487	39.875	29.455	36.315
							chr7	133333183	133333351	23.03	26.14	15.33
							chr7	119674573	119674741	29.84	17.25	25.635
							chr7	137736948	137737116	31.365	21.425	32.21
							chr7	86887343	86887511	152.35	96.74	140.475
							chr7	89871879	89872047	32.35	27.335	19.735
							chr7	87562554	87562722	77.035	33.705	64.845
							chr7	52402681	52402849	117.285	108.795	138.615
							chr7	76031139	76031307	33.385	13.135	19.405
							chr7	89873658	89873826	12.85	14.26	6.88
							chr7	146111227	146111395	208.045	139.125	172.7
							chr7	119531666	119531834	29.385	21.895	17.23
							chr7	6430453	6430621	19.93	12.47	9.38
							chr7	126937573	126937741	32.075	27.865	36.9
							chr7	52409754	52409922	141.885	115.64	133.63
							chr7	119999157	119999325	41.67	24.68	23.785
							chr7	141932153	141932321	31.095	25.875	32.255
							chr7	17645480	17645648	35.46	24.745	49.415
							chr7	133325253	133325421	40.125	33.17	23.47
							chr7	20250544	20250712	109.505	85.055	99.485
							chr7	46807884	46808052	67.38	52.88	62.25
							chr7	127889698	127889866	16.53	14.33	24.41
							chr7	130304389	130304557	22.89	9.485	12.215
							chr7	20378528	20378696	89.985	91.16	97.97
							chr7	125409038	125409206	24.18	14.86	24.7
							chr7	16507752	16507920	78.43	72.78	73.555
							chr7	16815211	16815379	41.245	47.905	51.655
							chr7	38803657	38803825	71.65	62.3	58.84
							chr7	109119598	109119766	179.615	157.36	153.795
							chr7	71432403	71432571	63.955	69.21	70.95
							chr7	28964344	28964512	43.775	28.395	24.725
							chr7	146037792	146037960	60.605	51.755	53.445
							chr7	141380238	141380406	35.465	26.01	46.295
							chr7	3228458	3228626	247.76	154.92	174.27
							chr7	80680858	80681026	87.065	64.355	55.73
							chr7	106173233	106173401	73.07	60.635	54.8
							chr7	37998918	37999086	158.555	142.1	106.72
							chr7	146040290	146040458	33.64	21.165	33.815
							chr7	37796121	37796289	39.285	47.235	35.39
							chr7	125847938	125848106	187.015	124	165.48
							chr7	35915420	35915588	112.035	93.935	97.105
							chr7	3568693	3568861	56.385	48.365	52.865
							chr7	86392937	86393105	28.26	27.535	31.925
							chr7	87680008	87680176	29.535	27.395	25.675
							chr7	126079007	126079175	41.535	31.51	29.72
							chr7	96475472	96475640	91.095	82.995	87.06
							chr7	116847275	116847443	40.975	39.14	33.13
							chr7	147893763	147893931	143.31	64.56	148.615
							chr7	147914031	147914199	73.5	25.145	50.045
							chr7	26443810	26443978	252.085	159.63	166.78
							chr7	117998687	117998855	41.53	34.63	34.76
							chr8	96978795	96978963	150.78	113.38	102.37
							chr8	10912623	10912791	59.475	38.68	35.315
							chr8	37520624	37520792	64.555	70.53	51.295
							chr8	10879341	10879509	146.29	83.33	92.935
							chr8	124516914	124517082	43.525	31.375	37.92
							chr8	27195512	27195680	66.555	59.705	40.395
							chr8	118808394	118808562	103.32	62.165	66.7
							chr8	93594427	93594595	103.43	65.615	75.685
							chr8	77617216	77617384	64.28	66.145	57.515
							chr8	109817291	109817459	77.555	94.15	77.545
							chr8	48737836	48738004	38	31.18	30.705
							chr8	32384248	32384416	84.485	83	84.435
							chr8	112510408	112510576	220.515	114.775	194.095
							chr8	23675078	23675246	60.88	42.465	39.78
							chr8	129362147	129362315	124.91	86.72	65.375
							chr8	10857324	10857492	49.335	36.225	26.915
							chr8	112494456	112494624	105.61	54.205	108.57
							chr8	10866170	10866338	58.78	38.88	23.155
							chr8	10879816	10879984	185.425	100.25	129.865
							chr8	94086473	94086641	29.375	25.54	14.695
							chr8	115664133	115664301	77.115	54.335	34.75
							chr8	47482531	47482699	71.93	66.68	53.28
							chr8	11149374	11149542	24.59	21.625	13.795
							chr8	124519879	124520047	37.025	26.005	16.9
							chr8	47776816	47776984	37.34	26.14	21.285
							chr8	88101635	88101803	33.05	20.57	23.805
							chr8	117240548	117240716	18.235	9.95	10.335
							chr8	35014453	35014621	78.705	38.88	42.55
							chr8	26881468	26881636	40.42	21.895	16.28
							chr8	123192215	123192383	83.175	110.275	102.11
							chr8	83404189	83404357	71.28	87.715	70.595
							chr8	120117885	120118053	29.41	12.675	16.9
							chr8	108598140	108598308	33.78	20.235	21.61
							chr8	126809087	126809255	27.835	25.735	22.535
							chr8	113618220	113618388	23.03	18.78	18.445
							chr8	119493445	119493613	44.67	33.83	24.765
							chr8	4313966	4314134	53.865	30.185	18.145
							chr8	113669642	113669810	23.445	20.17	17.495
							chr8	129250993	129251161	31.22	26.14	34.155
							chr8	10865612	10865780	67.97	42.33	27.85
							chr8	96971178	96971346	79.42	44.85	41.055
							chr8	67269309	67269477	49.745	27.795	21.58
							chr8	26879951	26880119	60.76	31.375	33.165
							chr8	96093614	96093782	18.93	17.38	18.79
							chr8	96971703	96971871	61.89	41.725	38.53
							chr8	22887001	22887169	14.415	7.365	13.47
							chr8	58881120	58881288	33.215	16.915	20.025
							chr8	73347903	73348071	43.365	20.7	51.03
							chr8	93998736	93998904	8.62	11.61	10.635
							chr8	119871468	119871636	79.545	66.085	69.18
							chr8	23675940	23676108	38.28	39.735	30.06
							chr8	48760547	48760715	78.085	91.04	82.435
							chr8	124622763	124622931	13.845	16.185	15.045
							chr8	41695503	41695671	29.26	30.585	37.53
							chr8	124536337	124536505	24.29	18.975	20.06
							chr8	63990151	63990319	27.975	17.845	11.28
							chr8	35226720	35226888	70.265	46.505	65.695
							chr8	94796800	94796968	27.415	26.4	18.465
							chr8	91796495	91796663	18.085	4.245	8.14
							chr8	96901815	96901983	231.965	140.64	208.575
							chr8	109731031	109731199	15.825	16.72	13.135
							chr8	96706963	96707131	107.99	64.285	113.84
							chr8	10911486	10911654	53.385	39.275	42.475
							chr8	118507457	118507625	88.605	51.55	57.91
							chr8	41971209	41971377	134.525	109.725	111.385
							chr8	108272700	108272868	41.105	24.88	29.395
							chr8	87502598	87502766	163.625	154.125	130.64
							chr8	129357917	129358085	135.82	93.28	118.96
							chr8	14990070	14990238	33.755	24.215	24.745
							chr8	14245119	14245287	47.345	29.595	27.245
							chr8	95587562	95587730	126.9	71.055	81.37
							chr8	129119262	129119430	188.225	177.68	192.69
							chr8	106908073	106908241	82.655	70.46	81.43
							chr8	10935369	10935537	38.02	25.545	21.89
							chr8	63013901	63014069	75.755	48.3	50.76
							chr8	24319046	24319214	116.3	71.39	100.45
							chr8	24320471	24320639	122.97	67.27	82.235
							chr8	41977511	41977679	87.03	65.15	72.92
							chr8	34909242	34909410	118.795	126.45	114.295
							chr8	72745001	72745169	59.605	58.975	30.975
							chr8	124109383	124109551	64.865	39.475	50.32
							chr8	96696559	96696727	123.78	81.94	129.835
							chr8	126166163	126166331	44.655	35.895	16.265
							chr8	26860998	26861166	44.67	42.66	24.125
							chr8	124527446	124527614	84.905	51.95	55.345
							chr8	115665274	115665442	65.13	40.065	29.765
							chr8	125219448	125219616	60.185	62.895	42.285
							chr8	126796813	126796981	107.105	79.15	89.715
							chr8	41755013	41755181	146.905	64.755	96.04
							chr8	94056138	94056306	50.855	38.815	41.675
							chr8	124103111	124103279	64.73	21.96	43.455
							chr8	14851527	14851695	205.2	119.685	176.415
							chr9	46007255	46007423	171.875	129.445	157.3
							chr9	66198229	66198397	63.535	65.22	66.265
							chr9	77792169	77792337	71.355	58.515	50.77
							chr9	62215515	62215683	106.235	67.215	84.515
							chr9	92170646	92170814	180.715	152.785	131.52
							chr9	108698865	108699033	217.725	97.79	141.95
							chr9	50487793	50487961	66.705	26.01	35.11
							chr9	64871345	64871513	55.385	48.77	42.26
							chr9	50684522	50684690	38.57	26.205	25.67
							chr9	36602439	36602607	101.765	42.39	78.525
							chr9	50664770	50664938	25.435	30.25	27.22
							chr9	50692846	50693014	111.645	62.17	49.14
							chr9	26805892	26806060	41.97	24.685	28.185
							chr9	48593029	48593197	39.15	25.21	61.3
							chr9	109862227	109862395	72.93	31.715	69.785
							chr9	48457270	48457438	63.16	53.275	73.205
							chr9	57135220	57135388	34.64	30.585	29.695
							chr9	108698251	108698419	228.94	99.85	170.19
							chr9	64761278	64761446	75.015	61.895	47.56
							chr9	90003218	90003386	40.54	29.325	28.83
							chr9	103966940	103967108	137.92	118.625	113.92
							chr9	107478981	107479149	240.255	203.545	196.29
							chr9	96096484	96096652	30.35	34.235	27.525
							chr9	42923026	42923194	18.37	15.06	14.715
							chr9	114830573	114830741	13.565	9.755	15.99
							chr9	64584600	64584768	89.705	98.92	85.725
							chr9	60797945	60798113	36.44	30.785	40.995
							chr9	55174417	55174585	53.275	57.455	49.385
							chr9	55130716	55130884	112.815	61.24	91.745
							chr9	64622522	64622690	30.235	25.41	25.045
							chr9	102738663	102738831	47.905	31.045	27.825
							chr9	77696458	77696626	121.55	43.655	66.37
							chr9	70498944	70499112	24.585	16.45	17.225
							chr9	36877697	36877865	21.895	21.76	17.835
							chr9	59305697	59305865	18.93	13.53	10.96
							chr9	108566164	108566332	62.165	49.03	45.4
							chr9	61171093	61171261	23.455	20.9	37.535
							chr9	42923798	42923966	32.35	23.485	24.72
							chr9	115180935	115181103	21.755	17.18	20.99
							chr9	48668785	48668953	20.495	8.955	22.225
							chr9	121790420	121790588	62.18	50.885	62.57
							chr9	102737630	102737798	40.69	33.31	27.525
							chr9	56304445	56304613	27.55	18.245	17.21
							chr9	62233764	62233932	24.435	22.955	17.49
							chr9	42791411	42791579	25.14	23.22	10.33
							chr9	121791012	121791180	73.905	64.09	78.865
							chr9	36954113	36954281	10.59	17.45	12.82
							chr9	70787610	70787778	93.805	66.145	54.79
							chr9	48454494	48454662	34.64	10.085	19.99
							chr9	96097205	96097373	33.605	35.435	29.405
							chr9	106040150	106040318	21.475	10.945	13.46
							chr9	48573915	48574083	24.025	20.76	27.245
							chr9	108419209	108419377	114	94.09	87.52
							chr9	55181008	55181176	75.475	48.825	59.18
							chr9	70988100	70988268	131.845	85.915	70.1
							chr9	71822488	71822656	27.285	21.16	19.73
							chr9	62659516	62659684	46.745	42.605	55.61
							chr9	65152166	65152334	123.495	65.68	80.47
							chr9	77798819	77798987	99.02	63.62	43.885
							chr9	54766272	54766440	159.555	128.835	105.875
							chr9	119251931	119252099	76.57	76.495	58.215
							chr9	101153911	101154079	59.3	64.365	52.765
							chr9	53415392	53415560	81.665	57.98	50.115
							chr9	77598403	77598571	171.81	164.01	164.315
							chr9	48644226	48644394	112.035	79.425	101.335
							chr9	55098619	55098787	54.24	44.715	51.635
							chr9	69219088	69219256	40.965	20.565	18.76
							chr9	113032420	113032588	135.53	113.71	128.1
							chr9	102992649	102992817	64.86	44.255	48.22
							chr9	108564366	108564534	76.275	77.83	82.99
							chr9	72833213	72833381	25.555	21.1	19.39
							chr9	11703396	11703564	44.52	29.255	26.33
							chr9	46007713	46007881	165.495	125.86	148.26
							chr9	90008836	90009004	181.555	160.55	173.415
							chr9	64865642	64865810	52.005	42.13	41.025
							chr9	83819896	83820064	80.28	70.985	68.56
							chr9	9211660	9211828	88.18	76.495	99.705
							chr9	48540495	48540663	209.38	110.35	218.755
							chr9	101185028	101185196	44.52	28.665	47.9
							chrX	148436116	148436284	107.405	81.74	81.985
							chrX	162916674	162916842	83.215	66.94	74.15
							chrX	57261845	57262013	43.95	33.835	48.525
							chrX	36307693	36307861	56.265	44.515	50.1
							chrX	83050340	83050508	76.185	50.42	44.79
							chrX	146871922	146872090	21.65	6.9	20.96
							chrX	136175175	136175343	47.6	52.54	30.39
							chrX	68698178	68698346	24.59	17.115	31.605
							chrX	18451392	18451560	19.785	11.015	15.025
							chrX	137100096	137100264	87.345	60.505	66.315
							chrX	117164353	117164521	104.54	74.77	61.925
							chrX	146872594	146872762	27.305	6.705	22.53
							chrX	156852801	156852969	31.795	13.405	14.06
							chrX	138662527	138662695	41.81	40.335	43.82
							chrX	103097084	103097252	41.395	39.345	36.64
							chrX	7418524	7418692	49.875	44.515	34.76
							chrX	147038710	147038878	18.38	20.76	9.705

## Sheet: Fig5J
Low					Medium					High
chr	start	end	H3K27Ac_log2FC_dex_Fed_Unfed		chr	start	end	H3K27Ac_log2FC_dex_Fed_Unfed		chr	start	end	H3K27Ac_log2FC_dex_Fed_Unfed
chr15	66444437	66444605	0.499549		chr19	58447635	58447803	0.997613		chr19	58505245	58505413	2.26897
chr4	104672402	104672570	0.498154		chr18	21302768	21302936	0.995451		chr7	91785694	91785862	2.03746
chr15	25870305	25870473	0.497719		chr6	90550445	90550613	0.992009		chr16	24782262	24782430	1.97798
chr10	24191512	24191680	0.497467		chr7	119613518	119613686	0.977357		chr5	140647806	140647974	1.97376
chr12	74692737	74692905	0.496548		chr14	119348180	119348348	0.972634		chr5	136131989	136132157	1.96917
chr10	123280810	123280978	0.496453		chr6	37554571	37554739	0.972559		chr12	81922346	81922514	1.90306
chr8	120118846	120119014	0.496114		chr14	26335619	26335787	0.972489		chr10	59383927	59384095	1.80745
chr5	123674620	123674788	0.495377		chr6	29521613	29521781	0.971211		chr15	25878127	25878295	1.80703
chr18	54412840	54413008	0.494464		chr2	169773672	169773840	0.971085		chr5	124362590	124362758	1.72918
chr9	48608782	48608950	0.49279		chr15	38956845	38957013	0.969199		chr13	24236038	24236206	1.72891
chr5	99783653	99783821	0.491644		chr5	122741862	122742030	0.969144		chr6	140518795	140518963	1.72489
chr9	55131445	55131613	0.490986		chr3	52348091	52348259	0.963775		chr10	68567299	68567467	1.72006
chr3	62156076	62156244	0.490732		chr9	106686065	106686233	0.953158		chr2	103049830	103049998	1.71555
chr13	98668516	98668684	0.488848		chr7	74724013	74724181	0.952165		chr6	37655773	37655941	1.70953
chr8	112503361	112503529	0.485691		chr11	89993994	89994162	0.951185		chr16	4702777	4702945	1.66449
chr4	80568091	80568259	0.48565		chr8	47835992	47836160	0.950719		chr18	31871245	31871413	1.6455
chr5	128118106	128118274	0.485014		chr19	46666197	46666365	0.950416		chr1	55566559	55566727	1.62285
chr2	60635510	60635678	0.484004		chr1	21028106	21028274	0.949678		chr4	140732541	140732709	1.61939
chr16	35768670	35768838	0.482497		chr16	93335676	93335844	0.94956		chr9	60830340	60830508	1.61795
chr1	21115139	21115307	0.481143		chr4	122636039	122636207	0.94757		chr19	43905865	43906033	1.61663
chr1	132658266	132658434	0.480606		chr8	129038640	129038808	0.946182		chr12	81930043	81930211	1.57397
chr18	12961220	12961388	0.478912		chr9	48548310	48548478	0.946143		chr19	36823578	36823746	1.5453
chr5	99712893	99713061	0.478274		chr6	23344278	23344446	0.945721		chr17	15560446	15560614	1.5327
chr15	62126900	62127068	0.478126		chr17	92273047	92273215	0.937236		chr10	59406440	59406608	1.51891
chr11	23602113	23602281	0.477948		chr1	84314649	84314817	0.934886		chr12	36191024	36191192	1.50194
chr13	36085998	36086166	0.477099		chr10	59446318	59446486	0.933056		chr4	41301332	41301500	1.48365
chr17	10507911	10508079	0.475852		chr2	119880736	119880904	0.92526		chr17	32630290	32630458	1.47335
chr8	41973264	41973432	0.474967		chr8	124104463	124104631	0.920875		chr1	84296329	84296497	1.46618
chr7	3230414	3230582	0.474855		chr16	4652913	4653081	0.920335		chr5	149446648	149446816	1.45801
chr5	9102836	9103004	0.470085		chr5	123636080	123636248	0.918389		chr2	152610457	152610625	1.45214
chr4	101025004	101025172	0.468512		chr3	52457057	52457225	0.918269		chr2	132506917	132507085	1.43385
chr8	42081873	42082041	0.467844		chr3	118282421	118282589	0.915903		chr19	36824102	36824270	1.42125
chr17	28702312	28702480	0.467758		chr15	95861824	95861992	0.911054		chr6	82597027	82597195	1.39825
chr2	35026054	35026222	0.466187		chr1	71768922	71769090	0.909418		chr4	11016503	11016671	1.39607
chr14	48154927	48155095	0.464289		chr9	9213055	9213223	0.908979		chr3	4866313	4866481	1.37019
chr3	62153304	62153472	0.463213		chr16	7094604	7094772	0.908813		chr12	53698634	53698802	1.37013
chr16	95463265	95463433	0.462318		chr3	149327773	149327941	0.901004		chr11	11744514	11744682	1.36153
chr5	99769702	99769870	0.461982		chr2	163468510	163468678	0.899509		chr11	16695115	16695283	1.35386
chr13	63501542	63501710	0.46169		chr9	55144209	55144377	0.897601		chr10	77812408	77812576	1.35283
chr7	36084804	36084972	0.457514		chr1	164899899	164900067	0.897337		chr3	79137474	79137642	1.34661
chr10	106553941	106554109	0.454274		chr10	59432722	59432890	0.896366		chr5	122743072	122743240	1.34278
chr17	71443309	71443477	0.454001		chr8	126788583	126788751	0.894289		chrX	137079436	137079604	1.34092
chr6	117009910	117010078	0.45263		chr19	40506600	40506768	0.893018		chr7	125395911	125396079	1.32536
chr4	97481300	97481468	0.452427		chr11	110310367	110310535	0.890511		chr3	52350097	52350265	1.32503
chr5	120921660	120921828	0.451059		chr2	152611423	152611591	0.887651		chr4	7123813	7123981	1.32363
chr12	40749721	40749889	0.449361		chr19	43600599	43600767	0.886338		chr17	28557356	28557524	1.32281
chr4	3648734	3648902	0.448782		chr7	141945221	141945389	0.884696		chr2	22519375	22519543	1.3196
chr4	132047779	132047947	0.448746		chr10	74757307	74757475	0.884654		chr13	51184530	51184698	1.31114
chr2	160158468	160158636	0.448623		chr16	7099819	7099987	0.88298		chr19	46983491	46983659	1.3109
chr19	46166239	46166407	0.447745		chr18	21332761	21332929	0.882887		chr1	173170404	173170572	1.30151
chr2	11456536	11456704	0.447198		chr10	59378348	59378516	0.876348		chrX	138899576	138899744	1.29904
chr4	131621999	131622167	0.446743		chr4	8715909	8716077	0.875348		chr6	37567625	37567793	1.29471
chr10	80424961	80425129	0.445175		chrX	148433868	148434036	0.873539		chr5	121784069	121784237	1.28548
chr15	55654988	55655156	0.444287		chr8	41943508	41943676	0.873007		chr4	6812766	6812934	1.28542
chr9	57144138	57144306	0.444077		chr7	91255686	91255854	0.871181		chr12	84885839	84886007	1.28145
chr2	126389420	126389588	0.443755		chr1	39482394	39482562	0.867262		chr1	133834330	133834498	1.27847
chr10	70845601	70845769	0.443079		chr2	141823525	141823693	0.866695		chr4	7122877	7123045	1.27808
chr11	86684269	86684437	0.440041		chr8	36481000	36481168	0.865031		chr16	4414650	4414818	1.27773
chr7	75456449	75456617	0.43939		chr7	150955573	150955741	0.862287		chr3	52426573	52426741	1.27516
chr11	76521818	76521986	0.437953		chr4	116469228	116469396	0.86017		chr14	66355067	66355235	1.2741
chr15	36402462	36402630	0.435608		chr4	6864550	6864718	0.857671		chr8	91731913	91732081	1.25903
chr1	39491316	39491484	0.434862		chr11	104268740	104268908	0.857274		chr9	36615988	36616156	1.25126
chr8	26885283	26885451	0.434756		chr5	136116395	136116563	0.856187		chr10	116548704	116548872	1.25067
chr18	46767575	46767743	0.434224		chr9	48553228	48553396	0.853545		chr7	134076324	134076492	1.24793
chr13	97510332	97510500	0.433637		chr12	85951240	85951408	0.851197		chr18	54409879	54410047	1.24728
chr2	172969326	172969494	0.433575		chr7	87605152	87605320	0.84809		chr4	131910430	131910598	1.23754
chr1	123229187	123229355	0.433446		chrX	97666943	97667111	0.844381		chr13	35815043	35815211	1.23663
chr12	106096977	106097145	0.430826		chr11	109683752	109683920	0.838037		chr15	36401158	36401326	1.23055
chr2	132515614	132515782	0.430608		chr13	51185652	51185820	0.837925		chr5	124402604	124402772	1.2284
chr3	129590792	129590960	0.430358		chr3	100270604	100270772	0.834853		chr19	26494417	26494585	1.2254
chr2	27449015	27449183	0.429553		chr15	95580421	95580589	0.832562		chr8	127109898	127110066	1.22316
chr19	4588526	4588694	0.429394		chr1	37417797	37417965	0.830841		chr18	46857901	46858069	1.21696
chr5	96683088	96683256	0.429331		chr19	21892942	21893110	0.830468		chr6	141381029	141381197	1.21531
chr17	64967174	64967342	0.422439		chr15	38939616	38939784	0.828046		chr15	25875114	25875282	1.21502
chr1	88331056	88331224	0.42062		chr2	132508474	132508642	0.827212		chr5	87928211	87928379	1.20968
chr3	52346989	52347157	0.420409		chr4	105872488	105872656	0.824767		chr2	128005814	128005982	1.20612
chr1	155538336	155538504	0.419901		chrX	156851910	156852078	0.821419		chr14	32992615	32992783	1.20426
chr14	90033534	90033702	0.419305		chr5	51937065	51937233	0.819084		chr5	51431104	51431272	1.20223
chr1	99500080	99500248	0.418332		chr5	99768841	99769009	0.816788		chr6	112585801	112585969	1.20202
chr12	86873737	86873905	0.41831		chr9	106687619	106687787	0.814824		chr10	20393633	20393801	1.19753
chr13	105431072	105431240	0.418012		chr4	134891648	134891816	0.812257		chr6	134464174	134464342	1.1917
chr10	19668306	19668474	0.417142		chr17	28639379	28639547	0.811928		chr1	164896538	164896706	1.17983
chr11	101561008	101561176	0.416955		chr4	8976375	8976543	0.811775		chr9	48407132	48407300	1.17843
chr4	150123307	150123475	0.414938		chr9	57140243	57140411	0.811527		chr5	89771206	89771374	1.1767
chrX	91358635	91358803	0.413702		chr2	167686298	167686466	0.810138		chr1	74050385	74050553	1.1757
chr2	60641009	60641177	0.413168		chr19	22991265	22991433	0.809976		chr16	36138428	36138596	1.17528
chr1	8407284	8407452	0.410445		chr17	67231754	67231922	0.809273		chr4	80580756	80580924	1.17195
chr5	103720369	103720537	0.409952		chr8	41744639	41744807	0.807034		chr2	172843684	172843852	1.1647
chr4	150120367	150120535	0.408641		chr13	52275434	52275602	0.806138		chr18	21332113	21332281	1.16049
chr3	69347779	69347947	0.408275		chr18	21304266	21304434	0.804487		chr17	28660045	28660213	1.1548
chr16	13190617	13190785	0.40824		chr5	122765132	122765300	0.804164		chr7	87591297	87591465	1.15194
chr18	12945226	12945394	0.408226		chrX	137102407	137102575	0.802726		chr16	34814814	34814982	1.1468
chr7	30386503	30386671	0.407225		chr4	70143054	70143222	0.801839		chr2	90362802	90362970	1.14504
chr1	132660759	132660927	0.407034		chr4	149264066	149264234	0.801404		chr6	129143053	129143221	1.14264
chr13	98177772	98177940	0.405381		chr8	96689161	96689329	0.80111		chr6	37701853	37702021	1.13773
chr9	65151506	65151674	0.404382		chr4	6873173	6873341	0.799965		chr4	105328729	105328897	1.13349
chrX	156851017	156851185	0.403829		chr9	108697705	108697873	0.798468		chr3	79007330	79007498	1.13001
chr14	116847532	116847700	0.403321		chr9	48545700	48545868	0.797186		chr3	35018442	35018610	1.12734
chr7	119610428	119610596	0.403119		chr13	67064347	67064515	0.79697		chr2	26739830	26739998	1.12251
chr2	167678158	167678326	0.403061		chr14	32994276	32994444	0.79639		chr6	23342801	23342969	1.11871
chr5	130509918	130510086	0.403043		chr10	124707505	124707673	0.787649		chr4	132032110	132032278	1.11621
chr7	127109496	127109664	0.402851		chr8	96882599	96882767	0.785837		chr11	16704052	16704220	1.11436
chr1	123226108	123226276	0.401445		chr9	23856102	23856270	0.782876		chr17	65944068	65944236	1.11336
chr16	4370256	4370424	0.401429		chr6	116844258	116844426	0.782668		chr16	28829752	28829920	1.11121
chr11	79097177	79097345	0.398896		chr18	54410445	54410613	0.781368		chr5	102438740	102438908	1.11048
chr7	35875644	35875812	0.398867		chr5	51680582	51680750	0.781309		chr14	119351388	119351556	1.10875
chr14	22097636	22097804	0.398215		chr19	46755915	46756083	0.779593		chr5	51928887	51929055	1.10643
chr1	40220338	40220506	0.397926		chr2	30039341	30039509	0.779549		chr5	88018985	88019153	1.10481
chr2	152189479	152189647	0.39771		chr16	93342707	93342875	0.777729		chr4	43363053	43363221	1.09844
chr18	90394571	90394739	0.396181		chr10	41971182	41971350	0.776403		chr13	52317579	52317747	1.09841
chr6	13002454	13002622	0.395936		chr12	111037131	111037299	0.775586		chr2	65064699	65064867	1.09378
chr16	30253442	30253610	0.395907		chr10	53649500	53649668	0.771613		chr5	51679589	51679757	1.08647
chr3	52404523	52404691	0.395083		chr19	46104310	46104478	0.771074		chr12	84885035	84885203	1.08569
chr5	93734435	93734603	0.394876		chr7	126927032	126927200	0.769332		chr10	77073027	77073195	1.08564
chr14	66392084	66392252	0.393716		chr2	172972340	172972508	0.76833		chr6	31468295	31468463	1.08533
chr2	38463291	38463459	0.393626		chr10	76904162	76904330	0.768183		chr5	99715729	99715897	1.08371
chr8	107749901	107750069	0.391492		chr6	97212175	97212343	0.768093		chr1	155548753	155548921	1.08174
chr12	60119121	60119289	0.390019		chr16	93354398	93354566	0.767958		chr10	31305364	31305532	1.0813
chr3	54918499	54918667	0.388186		chr18	68226337	68226505	0.767387		chr8	41745786	41745954	1.08114
chr11	119808861	119809029	0.384022		chr10	61180645	61180813	0.765994		chr16	18340111	18340279	1.07795
chr11	46393926	46394094	0.382303		chr18	11161230	11161398	0.764321		chr10	117106752	117106920	1.07276
chr2	132521573	132521741	0.382153		chr8	96887967	96888135	0.76414		chr7	146105466	146105634	1.06602
chr10	127396357	127396525	0.381611		chr10	53650115	53650283	0.760707		chr12	81945198	81945366	1.0628
chr7	139803340	139803508	0.381483		chr5	90853699	90853867	0.759054		chr17	56248169	56248337	1.05981
chr5	30491746	30491914	0.381096		chr8	91803854	91804022	0.758153		chr16	32570360	32570528	1.05956
chr13	49677804	49677972	0.380623		chr9	48524771	48524939	0.756034		chr10	19910307	19910475	1.05613
chr12	78603070	78603238	0.37943		chrX	147032807	147032975	0.755643		chr13	102468053	102468221	1.05514
chr15	79178422	79178590	0.375589		chr4	80561198	80561366	0.752636		chr11	112582050	112582218	1.05225
chr19	46184816	46184984	0.375251		chr18	46810314	46810482	0.752323		chr1	8866738	8866906	1.04926
chr15	75821511	75821679	0.373394		chr14	120766241	120766409	0.75149		chr16	31570557	31570725	1.04898
chr2	167679027	167679195	0.370431		chr12	52966875	52967043	0.75147		chr5	100798118	100798286	1.04668
chr4	134474395	134474563	0.370213		chr1	13457298	13457466	0.750027		chr2	103048504	103048672	1.04236
chr12	111394809	111394977	0.37014		chr11	110229085	110229253	0.748042		chr7	125715684	125715852	1.04146
chr19	43860702	43860870	0.369176		chr1	21122505	21122673	0.745129		chr7	148609802	148609970	1.03881
chr19	30225950	30226118	0.367877		chr17	43809073	43809241	0.742905		chr10	19784575	19784743	1.0366
chr6	97215353	97215521	0.367875		chr19	58449351	58449519	0.74179		chr2	160624133	160624301	1.03484
chr9	70119098	70119266	0.367004		chr8	124094477	124094645	0.740381		chr4	101418238	101418406	1.03466
chr19	48000432	48000600	0.364379		chr13	82339847	82340015	0.740195		chr4	115170189	115170357	1.0339
chr3	151562208	151562376	0.363818		chr9	48537754	48537922	0.740119		chr5	122756617	122756785	1.03085
chr1	166166245	166166413	0.362222		chr13	52250731	52250899	0.738458		chr1	36526923	36527091	1.02756
chr11	70554434	70554602	0.362216		chr2	132483059	132483227	0.737255		chr11	94033031	94033199	1.02676
chr9	57143591	57143759	0.36219		chr17	43821668	43821836	0.736966		chr9	48560042	48560210	1.02531
chr10	87360241	87360409	0.361977		chr14	67403191	67403359	0.736718		chr6	116215672	116215840	1.02435
chr1	177553824	177553992	0.361618		chr1	40212984	40213152	0.736306		chrX	138433072	138433240	1.02277
chr7	127085176	127085344	0.359659		chr17	33965896	33966064	0.735874		chr10	77089441	77089609	1.02254
chr1	91451957	91452125	0.358922		chr1	155539731	155539899	0.735362		chr1	99667679	99667847	1.01923
chr1	91453968	91454136	0.358862		chr18	46808374	46808542	0.734434		chr3	145648532	145648700	1.01381
chr14	21909861	21910029	0.358708		chr6	11881121	11881289	0.730798		chr5	65940941	65941109	1.01348
chr1	40232680	40232848	0.356277		chr8	96887238	96887406	0.730055		chr18	61572254	61572422	1.01293
chr5	136158433	136158601	0.355586		chr6	71987819	71987987	0.726844		chr12	16596811	16596979	1.01157
chr19	23131425	23131593	0.352327		chr5	122466954	122467122	0.724222		chr2	90362179	90362347	1.00946
chr6	97241694	97241862	0.35222		chr19	58629534	58629702	0.724219		chr12	81894769	81894937	1.00934
chr15	79518978	79519146	0.351421		chr12	16637151	16637319	0.724197		chr15	81353851	81354019	1.00817
chr11	68910547	68910715	0.350438		chr14	48821921	48822089	0.72265		chr2	160631038	160631206	1.00677
chr4	115247995	115248163	0.350281		chr10	41812426	41812594	0.720136		chr7	17643677	17643845	1.00668
chr1	173133729	173133897	0.349562		chr1	51797869	51798037	0.717994		chr13	29730357	29730525	1.00666
chr17	31791774	31791942	0.349296		chr3	81799961	81800129	0.712962		chr13	114858863	114859031	1.00295
chr3	21863499	21863667	0.348252		chr8	41739083	41739251	0.712686		chr10	124706355	124706523	1.00244
chr5	122186781	122186949	0.348235		chr3	104823208	104823376	0.707427		chr6	82598055	82598223	1.00148
chr3	22080063	22080231	0.347045		chr1	133907385	133907553	0.707316		chr3	107493354	107493522	1.00072
chrX	94944191	94944359	0.346396		chr5	123653675	123653843	0.707245		chr19	46675003	46675171	1.00035
chr5	125965674	125965842	0.346315		chr2	160165456	160165624	0.706242
chr5	125810661	125810829	0.346142		chr10	59379010	59379178	0.704348
chr13	23828053	23828221	0.345831		chr12	80536655	80536823	0.703954
chr6	5393195	5393363	0.345274		chr4	19923283	19923451	0.702619
chr18	61695294	61695462	0.344341		chr19	5414849	5415017	0.701738
chr17	92274692	92274860	0.343681		chr15	58867381	58867549	0.701045
chr6	142476759	142476927	0.34285		chr4	123132375	123132543	0.700909
chr10	19666553	19666721	0.341599		chr11	86685492	86685660	0.700844
chr3	101744044	101744212	0.341543		chr1	37033747	37033915	0.699385
chr1	186648500	186648668	0.341511		chr2	165698943	165699111	0.696031
chr8	41972455	41972623	0.339773		chr17	28575659	28575827	0.695938
chr6	108598284	108598452	0.339724		chr2	154878577	154878745	0.695891
chr9	65154615	65154783	0.339437		chr1	164917786	164917954	0.695854
chr1	176662954	176663122	0.338276		chr13	51168444	51168612	0.692459
chr19	23143286	23143454	0.336442		chr19	46747619	46747787	0.692338
chr18	44788422	44788590	0.336428		chr3	149325960	149326128	0.692329
chr9	56865579	56865747	0.336326		chr7	125846927	125847095	0.685972
chr8	96695238	96695406	0.335289		chr3	54923404	54923572	0.685779
chr2	162798598	162798766	0.335241		chr16	18341751	18341919	0.685586
chr6	124644321	124644489	0.334341		chr18	35817617	35817785	0.681038
chr7	3249571	3249739	0.332944		chr8	73357481	73357649	0.680642
chr12	118010617	118010785	0.332939		chr11	7715840	7716008	0.678994
chr13	105283807	105283975	0.332827		chr6	122521453	122521621	0.671234
chr13	98145673	98145841	0.33238		chr4	150145736	150145904	0.671113
chr5	123677035	123677203	0.331682		chr9	106032667	106032835	0.670217
chr10	95303991	95304159	0.331216		chr12	16627134	16627302	0.666186
chr6	31134714	31134882	0.331201		chr6	31171604	31171772	0.66574
chr9	121812831	121812999	0.329853		chr9	55158015	55158183	0.664343
chr13	47295616	47295784	0.329767		chr18	12952374	12952542	0.663677
chr14	66596826	66596994	0.329468		chr9	48606282	48606450	0.663482
chr11	70555256	70555424	0.328803		chr3	69347154	69347322	0.663242
chr4	11073952	11074120	0.328715		chr8	10939984	10940152	0.658775
chr13	81034260	81034428	0.328396		chr4	49161738	49161906	0.658638
chr1	123232484	123232652	0.32764		chr4	141273669	141273837	0.657613
chr5	130507389	130507557	0.326682		chr18	36820973	36821141	0.656621
chr2	164616073	164616241	0.326647		chr7	126991118	126991286	0.655621
chr8	96702890	96703058	0.326386		chr19	46720715	46720883	0.65455
chr8	10936767	10936935	0.325868		chr4	44079926	44080094	0.654386
chr8	129041181	129041349	0.325768		chr16	45608756	45608924	0.653723
chr9	55137686	55137854	0.324083		chr11	98049437	98049605	0.653097
chr4	148680041	148680209	0.323292		chr1	36150627	36150795	0.645839
chr8	96878614	96878782	0.322762		chr11	51729612	51729780	0.644551
chr2	4957640	4957808	0.322544		chr2	172962154	172962322	0.642258
chr2	38461675	38461843	0.322271		chr4	70145213	70145381	0.641045
chr4	135344404	135344572	0.322213		chr16	15889775	15889943	0.63986
chr18	21128461	21128629	0.321699		chr3	52421593	52421761	0.639481
chr9	48404974	48405142	0.321327		chr17	15838588	15838756	0.638773
chr4	115191937	115192105	0.321178		chr5	136122025	136122193	0.63729
chr19	46750425	46750593	0.319757		chr8	36478512	36478680	0.636813
chr4	97487705	97487873	0.319275		chr1	40189672	40189840	0.636192
chr4	19912511	19912679	0.318794		chr17	45745456	45745624	0.636049
chr8	96878010	96878178	0.317903		chr1	181501913	181502081	0.635791
chr7	71061470	71061638	0.317249		chr4	132796533	132796701	0.631345
chr5	128121946	128122114	0.316808		chr10	80126565	80126733	0.625436
chr15	82014942	82015110	0.315371		chr13	75363314	75363482	0.62489
chr8	41947049	41947217	0.314523		chr1	133814351	133814519	0.62481
chr5	138427685	138427853	0.314333		chr6	108086329	108086497	0.624791
chr9	108667376	108667544	0.311128		chr15	7070094	7070262	0.623898
chr15	38981848	38982016	0.311067		chr6	72112045	72112213	0.623287
chr10	7807079	7807247	0.310541		chr3	31022037	31022205	0.623285
chr11	7035339	7035507	0.310049		chr12	53575711	53575879	0.622211
chr6	141970259	141970427	0.309551		chr4	45426625	45426793	0.621466
chr10	26575934	26576102	0.309258		chr18	46796125	46796293	0.620944
chr3	130314954	130315122	0.308574		chr11	51687792	51687960	0.619417
chr12	36347866	36348034	0.308298		chr17	81784946	81785114	0.617783
chr13	103340292	103340460	0.307383		chr18	46794814	46794982	0.617264
chr16	45641442	45641610	0.306776		chr19	46719563	46719731	0.613938
chr14	41915654	41915822	0.304054		chr6	71949983	71950151	0.613073
chr7	125842540	125842708	0.302721		chr10	29852227	29852395	0.611995
chr19	4600272	4600440	0.301962		chr2	146412256	146412424	0.610318
chr16	35098116	35098284	0.300037		chr10	43462327	43462495	0.610169
chr5	138453720	138453888	0.298		chr1	130723079	130723247	0.609084
chr11	7094662	7094830	0.296746		chr5	138113194	138113362	0.608935
chr2	165924110	165924278	0.296339		chr14	118523289	118523457	0.608665
chr10	95222978	95223146	0.295665		chr10	43429150	43429318	0.606773
chr2	126375526	126375694	0.295578		chr4	132870900	132871068	0.606091
chr15	96842208	96842376	0.294973		chr19	58467744	58467912	0.605304
chr15	97106175	97106343	0.294839		chr5	140655845	140656013	0.604547
chr7	133819820	133819988	0.294813		chr4	101355963	101356131	0.603773
chr19	43867097	43867265	0.294125		chrX	57267839	57268007	0.599987
chr8	42079513	42079681	0.293687		chr19	4075608	4075776	0.599211
chr10	96284588	96284756	0.293493		chr2	160160035	160160203	0.599056
chr16	62872689	62872857	0.292381		chr19	38473524	38473692	0.597723
chr1	166165352	166165520	0.291893		chr1	166451777	166451945	0.596933
chr11	106441390	106441558	0.29104		chr10	123283828	123283996	0.596836
chr1	123230758	123230926	0.288686		chr4	86543505	86543673	0.596337
chr2	15068665	15068833	0.288645		chr11	68928271	68928439	0.59561
chr2	132480679	132480847	0.28545		chr15	52135005	52135173	0.594688
chr9	121811415	121811583	0.285222		chr15	75914730	75914898	0.594508
chr2	172949911	172950079	0.285073		chr2	103707471	103707639	0.590463
chr2	132424990	132425158	0.28315		chr13	52249597	52249765	0.589599
chr17	79472378	79472546	0.282634		chr7	127104683	127104851	0.588351
chr13	74776353	74776521	0.281588		chr8	58886242	58886410	0.587232
chr15	57853820	57853988	0.278999		chr12	40743420	40743588	0.587206
chr3	79184052	79184220	0.277298		chr5	88027001	88027169	0.585857
chr1	166456910	166457078	0.277118		chr10	39827820	39827988	0.585657
chr3	148346282	148346450	0.276934		chr13	103415610	103415778	0.585056
chr8	129133897	129134065	0.275466		chr7	3220334	3220502	0.583793
chr7	6778790	6778958	0.275382		chr7	119971849	119972017	0.582144
chr17	71438523	71438691	0.27521		chr11	7092769	7092937	0.579143
chr3	91287485	91287653	0.274952		chr8	112511730	112511898	0.578666
chr17	71551589	71551757	0.274614		chr4	14956900	14957068	0.577847
chr8	129185452	129185620	0.273054		chr5	123673183	123673351	0.577175
chr19	21889093	21889261	0.272463		chr1	155549736	155549904	0.57662
chr6	135958281	135958449	0.271857		chr5	30931031	30931199	0.57585
chr16	58655951	58656119	0.268403		chr18	46788988	46789156	0.571727
chr2	165978957	165979125	0.266849		chr6	72008570	72008738	0.5714
chr4	62101709	62101877	0.266801		chr7	139808893	139809061	0.570524
chr5	99713486	99713654	0.266778		chr10	59454010	59454178	0.570521
chr11	103261212	103261380	0.26625		chr8	129332480	129332648	0.569366
chr13	75936297	75936465	0.266198		chr10	66753905	66754073	0.568493
chr3	103993331	103993499	0.26549		chr9	46005043	46005211	0.567159
chr6	116846404	116846572	0.265438		chr17	56348338	56348506	0.564991
chr8	25270838	25271006	0.265125		chr8	126789849	126790017	0.56422
chr10	80127363	80127531	0.264184		chr4	43404569	43404737	0.563965
chr2	27276951	27277119	0.263476		chr14	21925927	21926095	0.56075
chr8	36150181	36150349	0.263333		chr17	56347632	56347800	0.560278
chr12	111259270	111259438	0.263214		chr6	142562963	142563131	0.558898
chr1	173163307	173163475	0.262612		chr7	119640562	119640730	0.558787
chr5	120964442	120964610	0.262138		chr4	132030667	132030835	0.558243
chr4	134787642	134787810	0.261631		chr16	32688990	32689158	0.558006
chr1	176678797	176678965	0.258307		chr6	108085596	108085764	0.557995
chr7	27766493	27766661	0.255909		chr13	51190378	51190546	0.557217
chr17	47645152	47645320	0.25545		chr10	91609113	91609281	0.557195
chr17	15568618	15568786	0.252679		chr8	131192384	131192552	0.556213
chr11	62372489	62372657	0.252595		chr17	28654900	28655068	0.556105
chr10	67703861	67704029	0.252583		chr17	67230569	67230737	0.554816
chr12	80776858	80777026	0.252324		chrX	147033533	147033701	0.551835
chr13	36092930	36093098	0.25204		chr2	165941606	165941774	0.548259
chr11	101834128	101834296	0.248019		chr8	41741264	41741432	0.542182
chr7	146093957	146094125	0.247012		chr3	130387850	130388018	0.541227
chr11	101900927	101901095	0.246731		chr10	111257022	111257190	0.541143
chr1	176672926	176673094	0.246602		chr16	18713320	18713488	0.541091
chr14	21931984	21932152	0.246307		chr17	71412637	71412805	0.540095
chr3	120874760	120874928	0.246216		chr6	54165729	54165897	0.539159
chr18	60375748	60375916	0.244419		chr15	88662015	88662183	0.538369
chr6	72410540	72410708	0.243679		chr12	21307291	21307459	0.536848
chr2	65075737	65075905	0.243357		chr8	124087095	124087263	0.535737
chr13	36715442	36715610	0.242425		chr4	19920477	19920645	0.535328
chr8	91809049	91809217	0.242068		chr4	122657166	122657334	0.535214
chr2	43402179	43402347	0.24203		chr3	151546911	151547079	0.533438
chr14	21916018	21916186	0.238421		chr6	134505343	134505511	0.533393
chr10	95242557	95242725	0.238278		chr1	181953856	181954024	0.533259
chr19	39585153	39585321	0.235993		chr1	37098112	37098280	0.532936
chr13	35086129	35086297	0.23576		chr19	46802582	46802750	0.532888
chr8	125221139	125221307	0.235271		chr7	141932675	141932843	0.532677
chr19	57434401	57434569	0.23457		chr16	93325244	93325412	0.532061
chr5	8873407	8873575	0.23305		chr7	3235796	3235964	0.531264
chr14	19795871	19796039	0.232393		chr1	164893809	164893977	0.530749
chr4	150099003	150099171	0.23223		chrX	137028145	137028313	0.529897
chr2	165918135	165918303	0.231757		chr12	33363733	33363901	0.529439
chr17	85088804	85088972	0.231709		chr18	45729709	45729877	0.529161
chr11	100471720	100471888	0.231451		chr1	163308900	163309068	0.524844
chr13	114850563	114850731	0.231082		chr8	126801946	126802114	0.521958
chr5	120966367	120966535	0.230808		chr3	98076761	98076929	0.521391
chr2	163136115	163136283	0.230638		chr4	8661296	8661464	0.520804
chr4	97505408	97505576	0.230565		chr15	51627317	51627485	0.519656
chr14	9136568	9136736	0.229902		chr12	82007275	82007443	0.519121
chr4	40776057	40776225	0.229612		chr6	99093645	99093813	0.518806
chr11	109713406	109713574	0.228034		chr9	66178393	66178561	0.517583
chr2	35027029	35027197	0.226937		chr3	57229235	57229403	0.515904
chr4	97577914	97578082	0.226279		chr11	98925256	98925424	0.513886
chr10	39813454	39813622	0.226179		chr5	115018902	115019070	0.509348
chr15	97107111	97107279	0.226167		chr18	46764017	46764185	0.50928
chr4	149387365	149387533	0.225301		chr18	44793504	44793672	0.508762
chr19	43590931	43591099	0.221543		chr15	95574376	95574544	0.507888
chr3	96019179	96019347	0.221499		chr9	77693678	77693846	0.506699
chr19	3709113	3709281	0.220802		chr8	10928521	10928689	0.504473
chr14	70606452	70606620	0.220785		chr18	36818175	36818343	0.504406
chr7	107610296	107610464	0.218515		chr11	49998478	49998646	0.503384
chr4	132044498	132044666	0.218119		chr10	80425497	80425665	0.502179
chr4	101367276	101367444	0.217612		chr3	57224269	57224437	0.501952
chr10	118202880	118203048	0.217444
chr3	78887100	78887268	0.216986
chr2	64828041	64828209	0.215825
chr12	7964966	7965134	0.215398
chr6	73173241	73173409	0.214111
chr10	94880458	94880626	0.21315
chr6	135151863	135152031	0.212521
chr13	69777183	69777351	0.211967
chr15	3201090	3201258	0.211157
chr6	90413560	90413728	0.21086
chr6	113388599	113388767	0.20833
chr5	89461797	89461965	0.208106
chr9	62223884	62224052	0.207364
chr1	40232086	40232254	0.207168
chr5	136150796	136150964	0.204434
chr17	85082290	85082458	0.204039
chr19	21404400	21404568	0.202658
chr8	72743113	72743281	0.202306
chr8	47915373	47915541	0.20164
chr3	41212422	41212590	0.200669
chr7	97168938	97169106	0.200373
chr4	97770955	97771123	0.200219
chr10	21161655	21161823	0.200003
chr19	53433887	53434055	0.198066
chr2	113915778	113915946	0.19702
chr7	130148103	130148271	0.195706
chr5	124125320	124125488	0.194816
chr2	163238293	163238461	0.194093
chr4	35173757	35173925	0.193767
chr4	44082568	44082736	0.193354
chr4	40777685	40777853	0.192425
chr19	38266028	38266196	0.19221
chr12	40949131	40949299	0.191559
chr4	35036666	35036834	0.189514
chr10	37200295	37200463	0.189486
chr16	30254132	30254300	0.189023
chr14	21910420	21910588	0.188964
chr5	21992482	21992650	0.188031
chr9	65144997	65145165	0.186641
chr5	123641604	123641772	0.185924
chr8	10892102	10892270	0.18471
chr11	79102516	79102684	0.184632
chr6	31095796	31095964	0.184427
chr1	167546152	167546320	0.18314
chr16	24420874	24421042	0.182895
chr11	31761629	31761797	0.182603
chr2	72012002	72012170	0.181484
chr4	19911594	19911762	0.181067
chr6	13020634	13020802	0.180099
chr7	52809486	52809654	0.179248
chr6	128227636	128227804	0.178781
chr16	37565976	37566144	0.176747
chr11	7020868	7021036	0.176546
chr13	29744831	29744999	0.174597
chr2	152186246	152186414	0.174349
chr19	23099592	23099760	0.173446
chr18	38588039	38588207	0.172588
chr5	89345798	89345966	0.17231
chr4	150100306	150100474	0.171869
chr3	54573758	54573926	0.171678
chr6	31062812	31062980	0.170462
chr8	14850487	14850655	0.169991
chr19	41475315	41475483	0.169703
chr16	15924030	15924198	0.169565
chr15	97102953	97103121	0.169462
chr12	111262615	111262783	0.168871
chr14	22573790	22573958	0.168496
chr19	23135737	23135905	0.168426
chr9	121813477	121813645	0.167079
chr4	149394210	149394378	0.165201
chr1	173383282	173383450	0.164702
chr13	98213744	98213912	0.16427
chr11	7052468	7052636	0.163552
chr3	54564880	54565048	0.162052
chr16	11171967	11172135	0.161883
chr18	68340508	68340676	0.161016
chr16	90830236	90830404	0.160707
chr2	10059032	10059200	0.160254
chr3	148343171	148343339	0.157869
chr17	33911731	33911899	0.156879
chr17	28597435	28597603	0.156875
chr7	148606177	148606345	0.155976
chr4	150077463	150077631	0.155205
chr12	40679561	40679729	0.153982
chr7	74707126	74707294	0.153406
chr13	52248980	52249148	0.153337
chr2	172273944	172274112	0.152758
chr11	7053183	7053351	0.152013
chr7	126892464	126892632	0.1509
chr8	70524776	70524944	0.150886
chr1	95328791	95328959	0.150731
chr3	132670386	132670554	0.150617
chr18	85018137	85018305	0.149634
chr18	61839292	61839460	0.148287
chr1	8862979	8863147	0.147714
chr4	41315350	41315518	0.146951
chr13	94678008	94678176	0.145736
chr14	70736392	70736560	0.145069
chr9	49402008	49402176	0.144478
chr4	86544904	86545072	0.143115
chr17	28596770	28596938	0.142775
chr16	62854581	62854749	0.142281
chr8	41962178	41962346	0.141746
chr11	72499508	72499676	0.140626
chr7	139812163	139812331	0.140581
chr17	64953582	64953750	0.140183
chr9	53409734	53409902	0.13921
chr5	8902342	8902510	0.136881
chr6	31212317	31212485	0.135955
chr19	23210239	23210407	0.132927
chr3	28621566	28621734	0.132215
chr1	95590180	95590348	0.130358
chr1	36522699	36522867	0.129656
chr10	95241379	95241547	0.129282
chr11	53702640	53702808	0.1283
chr19	41903569	41903737	0.128038
chr1	31073034	31073202	0.125651
chr11	35597611	35597779	0.122905
chr8	112497034	112497202	0.122355
chr3	84128899	84129067	0.121788
chr4	43432209	43432377	0.121649
chr6	9057502	9057670	0.120807
chr19	23112899	23113067	0.120238
chr12	100959547	100959715	0.116684
chrX	17122051	17122219	0.116639
chr2	160695280	160695448	0.116525
chr9	45895181	45895349	0.115516
chr1	133178527	133178695	0.115122
chr4	101347508	101347676	0.114881
chr10	92951511	92951679	0.114398
chr2	60645566	60645734	0.112315
chr5	75441548	75441716	0.11005
chr6	72520693	72520861	0.109272
chr17	26224071	26224239	0.108311
chr19	43969383	43969551	0.107474
chr6	143510115	143510283	0.107432
chr7	142799987	142800155	0.104817
chr7	127084499	127084667	0.10329
chr10	107770577	107770745	0.102397
chr19	23141365	23141533	0.101039
chr19	3333345	3333513	0.0998052
chr6	72177881	72178049	0.0994284
chr4	131754318	131754486	0.0984226
chr10	94901652	94901820	0.098337
chr11	44992512	44992680	0.0979592
chr8	129180748	129180916	0.0948466
chr8	119864316	119864484	0.094355
chr11	109899241	109899409	0.0939314
chr6	134514725	134514893	0.0937633
chr3	85623381	85623549	0.093552
chr19	3326579	3326747	0.0921648
chr4	154974650	154974818	0.0916607
chr6	137413934	137414102	0.091253
chr10	79533946	79534114	0.0912346
chr10	94888979	94889147	0.0905238
chr1	167351652	167351820	0.0898466
chr18	62000506	62000674	0.087582
chr8	91842031	91842199	0.0846775
chr11	101590746	101590914	0.0846187
chr13	91899576	91899744	0.0845966
chr1	167414923	167415091	0.0819601
chr10	70801174	70801342	0.081555
chr9	121814805	121814973	0.0807039
chr11	35596762	35596930	0.0797232
chr3	18360440	18360608	0.0791635
chr11	101575416	101575584	0.0788838
chr9	70096617	70096785	0.0782531
chr10	124762065	124762233	0.0766447
chr15	85618007	85618175	0.0753497
chr2	160697124	160697292	0.0745206
chr3	82094524	82094692	0.0738763
chr2	90768781	90768949	0.0700792
chr3	79047140	79047308	0.0700052
chr17	28583158	28583326	0.0679028
chr4	129138659	129138827	0.0667236
chr10	93523011	93523179	0.0650352
chr4	115186624	115186792	0.064974
chr9	59200276	59200444	0.0639015
chr11	109921578	109921746	0.063805
chr8	126676743	126676911	0.0631394
chr3	28620759	28620927	0.0631345
chr15	96859398	96859566	0.0617573
chr4	43433139	43433307	0.0612464
chr14	66737279	66737447	0.0609861
chr8	10965563	10965731	0.0589898
chr8	14887277	14887445	0.0578074
chr16	43551845	43552013	0.0573425
chr7	76061112	76061280	0.0572731
chr5	43608981	43609149	0.0571093
chr19	32255893	32256061	0.0569347
chr2	163412661	163412829	0.0558459
chr6	81989313	81989481	0.0556924
chr4	98234102	98234270	0.0544478
chr6	114844010	114844178	0.0543636
chr6	31063635	31063803	0.0538992
chr2	104333337	104333505	0.0536144
chr19	4148469	4148637	0.053556
chr16	92966382	92966550	0.0505299
chr13	35108091	35108259	0.050406
chr8	96951895	96952063	0.0495219
chr17	86922810	86922978	0.0494176
chr18	12354344	12354512	0.047566
chr11	94250442	94250610	0.0475445
chr13	41345996	41346164	0.0471678
chr6	42172411	42172579	0.0469058
chr10	93611316	93611484	0.0463673
chr3	78887901	78888069	0.0460509
chr16	43550067	43550235	0.0437135
chr3	80089230	80089398	0.0421982
chr2	126363553	126363721	0.0390385
chr4	115680623	115680791	0.0385229
chr9	64644141	64644309	0.0383408
chr6	29049735	29049903	0.0372936
chr2	132465168	132465336	0.0368568
chr10	92675569	92675737	0.0360016
chr8	87231134	87231302	0.0359727
chr8	10905795	10905963	0.0351626
chr18	61602426	61602594	0.0344841
chr14	72963918	72964086	0.0323143
chr16	23144547	23144715	0.0275589
chr6	57464064	57464232	0.0269556
chr19	43962314	43962482	0.0263022
chr3	129589507	129589675	0.0234863
chr1	92131276	92131444	0.0234134
chr16	94778021	94778189	0.0203367
chr6	58982858	58983026	0.019405
chr2	3590209	3590377	0.0192262
chr10	5153066	5153234	0.0189743
chr15	86019460	86019628	0.0180569
chr5	111193100	111193268	0.0176147
chr19	55166543	55166711	0.0159798
chr14	59825021	59825189	0.0145561
chr3	96359139	96359307	0.0140047
chr10	108056515	108056683	0.0139307
chr8	10899728	10899896	0.0121202
chr6	141471125	141471293	0.0120814
chr9	62196467	62196635	0.0111309
chr5	73545386	73545554	0.00963985
chr3	148348054	148348222	0.00861192
chr16	85032379	85032547	0.0070124
chr17	27942131	27942299	0.00577801
chr16	52031375	52031543	0.00434629
chr19	39538567	39538735	0.00397255
chr7	86403928	86404096	0.00386911
chr15	55056528	55056696	0.00336377
chr2	43324799	43324967	0.00265094
chr16	37525449	37525617	0.00258213
chr3	40799170	40799338	-0.00016936
chr3	54561770	54561938	-0.00114505
chr18	64510155	64510323	-0.00260041
chr4	35044177	35044345	-0.00374371
chr4	97671915	97672083	-0.00440335
chr3	37657236	37657404	-0.00491262
chr10	127386738	127386906	-0.00777067
chr1	138529676	138529844	-0.0105326
chr2	43335382	43335550	-0.0108567
chr4	95062667	95062835	-0.0113153
chr9	72487996	72488164	-0.0118435
chr11	101568508	101568676	-0.0134412
chr8	42205451	42205619	-0.0160065
chr10	92988351	92988519	-0.0165445
chr16	23337460	23337628	-0.0166456
chr1	39515278	39515446	-0.0167793
chr16	22922621	22922789	-0.0178382
chr13	35159046	35159214	-0.0186631
chr19	32261125	32261293	-0.0200251
chr1	107802938	107803106	-0.0214626
chr7	75862479	75862647	-0.0239176
chr13	64503426	64503594	-0.0240538
chr10	62523362	62523530	-0.0244733
chr4	115228223	115228391	-0.0246464
chr7	75841377	75841545	-0.0249916
chr18	68221935	68222103	-0.0253005
chr17	45735216	45735384	-0.0260878
chr3	118269788	118269956	-0.0267158
chr12	40678606	40678774	-0.028072
chr5	120940796	120940964	-0.0283937
chr9	70979770	70979938	-0.0325021
chr1	182126758	182126926	-0.0330415
chr2	43325555	43325723	-0.0340599
chr13	105429185	105429353	-0.0351871
chr7	75841887	75842055	-0.03721
chr6	129111357	129111525	-0.0375895
chr15	36361720	36361888	-0.0412695
chr7	80116809	80116977	-0.041507
chr9	54349879	54350047	-0.0426311
chr4	44192874	44193042	-0.043847
chr10	75397837	75398005	-0.0459836
chr13	30431814	30431982	-0.0465767
chr8	47471292	47471460	-0.0470902
chr12	86288951	86289119	-0.0471908
chr9	53412109	53412277	-0.0485677
chr12	76623972	76624140	-0.0497918
chr6	72021528	72021696	-0.0510971
chr13	100796042	100796210	-0.0513146
chr5	99777449	99777617	-0.0522983
chr18	64644038	64644206	-0.0613967
chr13	43328812	43328980	-0.0619306
chr3	146254171	146254339	-0.0625347
chr1	138792592	138792760	-0.0633013
chr4	81165178	81165346	-0.063446
chr6	124640714	124640882	-0.0634727
chr2	103687101	103687269	-0.0643359
chr13	41008956	41009124	-0.0653724
chr7	76062249	76062417	-0.0669133
chr13	98623343	98623511	-0.0680184
chr11	106441983	106442151	-0.0744393
chr14	47816526	47816694	-0.0754656
chr18	53415875	53416043	-0.0763509
chr3	95439961	95440129	-0.0778617
chr5	138116074	138116242	-0.0779804
chr2	131133659	131133827	-0.0806286
chr8	124523375	124523543	-0.0807798
chr3	21861402	21861570	-0.0813188
chr4	149149638	149149806	-0.0883779
chr9	121799225	121799393	-0.0888307
chr13	53071689	53071857	-0.0917457
chr19	3320217	3320385	-0.0954519
chr2	172936151	172936319	-0.0963613
chr4	149151292	149151460	-0.0966461
chr9	92171142	92171310	-0.0973716
chr5	130667063	130667231	-0.0988629
chr16	22947661	22947829	-0.0993299
chr18	12374079	12374247	-0.101566
chr10	84652817	84652985	-0.102078
chr1	72838846	72839014	-0.103443
chr13	101314425	101314593	-0.104736
chr18	20219161	20219329	-0.104989
chr10	60775673	60775841	-0.106263
chr8	118876712	118876880	-0.108438
chr3	18091416	18091584	-0.109524
chr9	50693403	50693571	-0.109666
chr5	108251534	108251702	-0.11052
chr17	84515715	84515883	-0.110921
chr12	85350278	85350446	-0.111633
chr8	129189695	129189863	-0.11278
chr10	26569824	26569992	-0.113498
chr1	166182778	166182946	-0.113611
chr5	104392149	104392317	-0.114032
chr12	95659958	95660126	-0.114614
chr16	45985352	45985520	-0.114622
chr3	142374505	142374673	-0.115539
chr11	44900989	44901157	-0.115704
chr15	34443784	34443952	-0.116671
chr1	123245683	123245851	-0.118306
chr12	106088410	106088578	-0.118895
chr3	80088788	80088956	-0.119084
chr16	23149533	23149701	-0.119173
chr2	22934296	22934464	-0.1193
chr17	95056038	95056206	-0.122077
chr6	93102659	93102827	-0.123556
chr19	17387259	17387427	-0.125616
chr18	21079343	21079511	-0.128616
chr2	11615098	11615266	-0.129929
chr1	181948492	181948660	-0.131219
chr11	109594312	109594480	-0.131516
chr13	4714062	4714230	-0.134283
chr13	5801506	5801674	-0.136151
chr4	94228909	94229077	-0.137323
chr18	7847608	7847776	-0.138443
chr4	115269532	115269700	-0.139887
chr12	81933395	81933563	-0.140875
chr13	30448011	30448179	-0.140947
chr10	114735859	114736027	-0.147179
chr1	189581993	189582161	-0.149108
chr4	97575483	97575651	-0.150066
chr18	12353189	12353357	-0.151221
chr6	116600518	116600686	-0.151461
chr12	86320374	86320542	-0.15351
chr4	53133117	53133285	-0.160885
chr1	107823620	107823788	-0.161508
chr3	60896636	60896804	-0.163234
chr3	60408187	60408355	-0.164838
chr8	108523059	108523227	-0.167496
chr2	131156440	131156608	-0.168981
chr10	44820451	44820619	-0.169673
chrX	156864541	156864709	-0.170516
chr19	44046734	44046902	-0.171448
chr8	129252224	129252392	-0.171815
chr2	64812641	64812809	-0.173836
chr1	38175676	38175844	-0.174443
chr19	54085561	54085729	-0.175035
chr1	167546859	167547027	-0.175661
chr10	23642452	23642620	-0.180967
chr2	59835082	59835250	-0.181068
chr19	23107887	23108055	-0.181277
chr6	116585563	116585731	-0.183216
chr10	84274030	84274198	-0.18373
chr13	36051649	36051817	-0.184785
chr16	94915547	94915715	-0.185196
chr8	108517308	108517476	-0.185513
chr9	77791287	77791455	-0.186826
chr12	82010730	82010898	-0.187809
chr19	41462719	41462887	-0.188522
chr11	101901466	101901634	-0.195354
chr13	32916884	32917052	-0.195882
chr14	35448892	35449060	-0.197159
chr13	5603495	5603663	-0.198113
chr17	56752068	56752236	-0.198703
chr13	47278663	47278831	-0.198893
chr18	60375093	60375261	-0.199266
chr1	158943365	158943533	-0.201169
chr12	86284066	86284234	-0.201314
chr4	154952708	154952876	-0.20216
chr19	21180878	21181046	-0.20635
chr5	89453525	89453693	-0.207681
chr15	57721090	57721258	-0.209088
chr2	130744885	130745053	-0.209142
chr8	125567853	125568021	-0.211824
chr13	115255717	115255885	-0.212522
chr10	93003078	93003246	-0.212612
chr15	97117281	97117449	-0.214677
chr10	7808633	7808801	-0.215036
chr13	39756409	39756577	-0.218451
chr6	135112416	135112584	-0.21975
chr16	18715746	18715914	-0.22314
chrX	57569110	57569278	-0.22815
chr8	123143660	123143828	-0.23042
chr11	94208588	94208756	-0.238154
chr11	94223595	94223763	-0.240943
chr12	21148650	21148818	-0.242201
chr18	12006941	12007109	-0.245855
chr3	146252594	146252762	-0.24619
chr7	91350296	91350464	-0.247547
chr11	23041023	23041191	-0.248492
chr10	77760525	77760693	-0.251124
chr7	99969721	99969889	-0.252274
chr2	154434960	154435128	-0.25379
chr1	72855982	72856150	-0.255608
chr10	96285190	96285358	-0.264815
chr15	36761521	36761689	-0.265933
chr10	95105421	95105589	-0.265962
chr1	181491258	181491426	-0.266895
chr1	145510377	145510545	-0.267548
chr14	66759550	66759718	-0.276254
chr7	137730261	137730429	-0.277735
chr8	119864809	119864977	-0.278097
chr7	96571800	96571968	-0.280753
chr8	4319113	4319281	-0.284968
chr4	148678735	148678903	-0.288749
chr5	122113604	122113772	-0.292837
chr13	36107658	36107826	-0.294031
chr7	52866342	52866510	-0.29639
chr18	81388984	81389152	-0.297536
chr6	59406146	59406314	-0.301674
chr8	58824749	58824917	-0.304116
chr9	108244729	108244897	-0.30515
chr13	41322000	41322168	-0.305895
chr10	96116817	96116985	-0.30682
chr10	118699975	118700143	-0.311254
chr7	86401699	86401867	-0.313892
chr1	72837337	72837505	-0.314002
chr8	108274673	108274841	-0.314999
chr7	38000689	38000857	-0.320149
chr6	141139009	141139177	-0.327788
chr10	120927192	120927360	-0.344574
chr8	3390568	3390736	-0.352612
chr14	47810401	47810569	-0.354537
chr12	40753653	40753821	-0.358865
chr3	121583368	121583536	-0.358937
chr3	123056741	123056909	-0.359126
chr12	111297616	111297784	-0.361889
chr11	62293216	62293384	-0.362179
chr15	59491746	59491914	-0.370324
chr4	149173017	149173185	-0.373747
chr18	21095003	21095171	-0.376141
chr11	115080644	115080812	-0.377461
chr11	109595809	109595977	-0.377654
chr10	120950141	120950309	-0.380437
chr7	75827617	75827785	-0.382632
chr12	84015791	84015959	-0.387507
chr11	44988852	44989020	-0.390593
chr8	72718201	72718369	-0.392215
chr10	118190218	118190386	-0.39548
chr10	84273094	84273262	-0.399554
chr5	9046087	9046255	-0.399688
chr19	17357879	17358047	-0.403929
chr5	9033891	9034059	-0.404334
chr11	95639241	95639409	-0.418374
chr9	64898813	64898981	-0.418378
chr16	43398072	43398240	-0.420309
chr8	47488552	47488720	-0.432149
chr6	101317151	101317319	-0.43271
chr18	21103155	21103323	-0.436385
chr19	36701509	36701677	-0.4418
chr15	55134851	55135019	-0.443464
chr10	93543694	93543862	-0.443601
chr4	59324455	59324623	-0.448227
chr10	94883002	94883170	-0.455716
chr3	116317525	116317693	-0.474346
chr18	20218157	20218325	-0.499085
chr17	79469511	79469679	-0.514135
chr17	30794572	30794740	-0.523344
chr18	21089994	21090162	-0.52638
chr5	150008306	150008474	-0.543948
chr8	34992052	34992220	-0.54458
chr2	145502331	145502499	-0.55112
chr3	27127582	27127750	-0.554005
chr3	83801261	83801429	-0.561072
chr7	142245022	142245190	-0.571798
chr13	115253034	115253202	-0.600254
chr12	16164876	16165044	-0.610216
chr11	72497025	72497193	-0.611927
chr17	81775375	81775543	-0.615749
chr1	55136713	55136881	-0.616476
chr11	100179422	100179590	-0.631215
chr12	84017081	84017249	-0.631677
chr15	8241381	8241549	-0.656395
chr19	29208869	29209037	-0.656872
chr5	122115043	122115211	-0.66151
chr13	36055558	36055726	-0.666186
chr5	122184068	122184236	-0.667627
chr3	19101317	19101485	-0.680783
chr14	79252766	79252934	-0.693088
chr10	43726155	43726323	-0.695905
chr7	147254003	147254171	-0.712707
chr15	57297730	57297898	-0.713641
chr18	59218040	59218208	-0.726435
chr12	85375305	85375473	-0.727182
chr13	28952655	28952823	-0.776292
chr13	39539892	39540060	-0.800563
chr5	30928797	30928965	-0.813926
chr3	60893923	60894091	-0.824767
chr10	84348172	84348340	-0.919408
chr19	21169768	21169936	-1.05035
chr19	34888170	34888338	-1.27719

## Sheet: Fig5K_H3K27Ac
Low					Medium					High
chr	start	end	H3K27Ac_unfed_fed_log2FC		chr	start	end	H3K27Ac_unfed_fed_log2FC		chr	start	end	H3K27Ac_unfed_fed_log2FC
chr15	66444437	66444605	-0.547482		chr19	58447635	58447803	-0.949763		chr19	58505245	58505413	-0.925764
chr4	104672402	104672570	-0.561463		chr18	21302768	21302936	-0.64054		chr7	91785694	91785862	-0.674297
chr15	25870305	25870473	-0.576341		chr6	90550445	90550613	-0.734372		chr16	24782262	24782430	-1.55959
chr10	24191512	24191680	-0.788089		chr7	119613518	119613686	-1.06005		chr5	140647806	140647974	-1.27117
chr12	74692737	74692905	-0.696233		chr14	119348180	119348348	-1.24263		chr5	136131989	136132157	-1.38769
chr10	123280810	123280978	-0.779368		chr6	37554571	37554739	-0.884387		chr12	81922346	81922514	-1.75388
chr8	120118846	120119014	-1.22558		chr14	26335619	26335787	-1.08116		chr10	59383927	59384095	-1.42617
chr5	123674620	123674788	-1.15223		chr6	29521613	29521781	-1.51019		chr15	25878127	25878295	-1.46156
chr18	54412840	54413008	-0.678837		chr2	169773672	169773840	-0.939964		chr5	124362590	124362758	-1.40873
chr9	48608782	48608950	-0.923654		chr15	38956845	38957013	-1.64889		chr13	24236038	24236206	-1.04381
chr5	99783653	99783821	-0.876529		chr5	122741862	122742030	-0.746409		chr6	140518795	140518963	-0.995514
chr9	55131445	55131613	-0.650064		chr3	52348091	52348259	-0.949284		chr10	68567299	68567467	-1.24999
chr3	62156076	62156244	-0.914625		chr9	106686065	106686233	-1.36207		chr2	103049830	103049998	-1.47687
chr13	98668516	98668684	-0.887753		chr7	74724013	74724181	-1.90291		chr6	37655773	37655941	-0.773989
chr8	112503361	112503529	-0.501225		chr11	89993994	89994162	-0.707187		chr16	4702777	4702945	-1.88807
chr4	80568091	80568259	-0.69298		chr8	47835992	47836160	-1.02454		chr18	31871245	31871413	-0.967524
chr5	128118106	128118274	-0.640064		chr19	46666197	46666365	-0.824367		chr1	55566559	55566727	-1.14316
chr2	60635510	60635678	-1.23445		chr1	21028106	21028274	-0.982823		chr4	140732541	140732709	-1.1748
chr16	35768670	35768838	-1.21865		chr16	93335676	93335844	-0.77353		chr9	60830340	60830508	-0.847952
chr1	21115139	21115307	-0.802591		chr4	122636039	122636207	-0.769037		chr19	43905865	43906033	-1.00809
chr1	132658266	132658434	-0.70441		chr8	129038640	129038808	-1.1723		chr12	81930043	81930211	-0.722718
chr18	12961220	12961388	-0.440296		chr9	48548310	48548478	-0.715769		chr19	36823578	36823746	-0.817992
chr5	99712893	99713061	-0.933553		chr6	23344278	23344446	-0.880858		chr17	15560446	15560614	-0.577638
chr15	62126900	62127068	-0.604598		chr17	92273047	92273215	-0.831637		chr10	59406440	59406608	-0.820607
chr11	23602113	23602281	-0.757027		chr1	84314649	84314817	-0.645351		chr12	36191024	36191192	-1.07333
chr13	36085998	36086166	-1.25222		chr10	59446318	59446486	-1.00274		chr4	41301332	41301500	-0.684727
chr17	10507911	10508079	-0.573726		chr2	119880736	119880904	-0.926869		chr17	32630290	32630458	-1.12022
chr8	41973264	41973432	-0.896413		chr8	124104463	124104631	-1.64633		chr1	84296329	84296497	-1.38733
chr7	3230414	3230582	-1.00419		chr16	4652913	4653081	-1.0055		chr5	149446648	149446816	-0.689371
chr5	9102836	9103004	-0.583126		chr5	123636080	123636248	-0.901586		chr2	152610457	152610625	-1.07365
chr4	101025004	101025172	-1.0441		chr3	52457057	52457225	-0.909925		chr2	132506917	132507085	-1.47989
chr8	42081873	42082041	-0.746542		chr3	118282421	118282589	-1.35175		chr19	36824102	36824270	-0.921309
chr17	28702312	28702480	-0.51908		chr15	95861824	95861992	-1.04374		chr6	82597027	82597195	-1.08384
chr2	35026054	35026222	-0.835004		chr1	71768922	71769090	-0.745815		chr4	11016503	11016671	-1.06901
chr14	48154927	48155095	-0.596427		chr9	9213055	9213223	-0.9117		chr3	4866313	4866481	-0.667262
chr3	62153304	62153472	-0.442417		chr16	7094604	7094772	-0.83983		chr12	53698634	53698802	-1.17354
chr16	95463265	95463433	-0.902633		chr3	149327773	149327941	-0.724834		chr11	11744514	11744682	-0.749903
chr5	99769702	99769870	-0.689348		chr2	163468510	163468678	-0.800243		chr11	16695115	16695283	-0.909864
chr13	63501542	63501710	-0.659877		chr9	55144209	55144377	-0.838488		chr10	77812408	77812576	-0.815455
chr7	36084804	36084972	-1.39949		chr1	164899899	164900067	-1.17083		chr3	79137474	79137642	-0.714435
chr10	106553941	106554109	-0.7238		chr10	59432722	59432890	-1.06836		chr5	122743072	122743240	-1.01207
chr17	71443309	71443477	-0.85996		chr8	126788583	126788751	-0.910373		chrX	137079436	137079604	-0.688507
chr6	117009910	117010078	-0.631971		chr19	40506600	40506768	-0.642412		chr7	125395911	125396079	-0.931165
chr4	97481300	97481468	-0.745249		chr11	110310367	110310535	-0.61616		chr3	52350097	52350265	-1.05476
chr5	120921660	120921828	-0.446447		chr2	152611423	152611591	-1.03016		chr4	7123813	7123981	-0.900181
chr12	40749721	40749889	-0.659278		chr19	43600599	43600767	-1.31314		chr17	28557356	28557524	-1.6696
chr4	3648734	3648902	-0.813911		chr7	141945221	141945389	-0.701057		chr2	22519375	22519543	-0.983457
chr4	132047779	132047947	-1.19586		chr10	74757307	74757475	-0.594327		chr13	51184530	51184698	-1.21442
chr2	160158468	160158636	-0.500493		chr16	7099819	7099987	-0.522432		chr19	46983491	46983659	-1.3222
chr19	46166239	46166407	-1.44257		chr18	21332761	21332929	-0.982396		chr1	173170404	173170572	-1.55527
chr2	11456536	11456704	-0.568774		chr10	59378348	59378516	-0.821892		chrX	138899576	138899744	-0.87299
chr4	131621999	131622167	-0.488649		chr4	8715909	8716077	-0.873642		chr6	37567625	37567793	-1.17041
chr10	80424961	80425129	-0.638322		chrX	148433868	148434036	-1.52841		chr5	121784069	121784237	-1.02923
chr15	55654988	55655156	-0.502121		chr8	41943508	41943676	-1.36535		chr4	6812766	6812934	-1.10103
chr9	57144138	57144306	-0.844721		chr7	91255686	91255854	-0.987029		chr12	84885839	84886007	-1.5171
chr2	126389420	126389588	-0.663997		chr1	39482394	39482562	-1.15465		chr1	133834330	133834498	-0.5719
chr10	70845601	70845769	-0.538986		chr2	141823525	141823693	-0.853913		chr4	7122877	7123045	-0.853507
chr11	86684269	86684437	-0.753081		chr8	36481000	36481168	-0.666769		chr16	4414650	4414818	-0.583514
chr7	75456449	75456617	-0.680459		chr7	150955573	150955741	-1.22008		chr3	52426573	52426741	-1.12845
chr11	76521818	76521986	-0.909474		chr4	116469228	116469396	-0.706765		chr14	66355067	66355235	-0.841045
chr15	36402462	36402630	-0.778854		chr4	6864550	6864718	-1.13114		chr8	91731913	91732081	-0.872224
chr1	39491316	39491484	-0.498193		chr11	104268740	104268908	-0.690498		chr9	36615988	36616156	-1.01272
chr8	26885283	26885451	-1.48682		chr5	136116395	136116563	-1.12875		chr10	116548704	116548872	-0.63758
chr18	46767575	46767743	-0.974192		chr9	48553228	48553396	-0.681427		chr7	134076324	134076492	-0.76788
chr13	97510332	97510500	-0.93884		chr12	85951240	85951408	-1.33779		chr18	54409879	54410047	-1.06849
chr2	172969326	172969494	-0.707047		chr7	87605152	87605320	-0.510988		chr4	131910430	131910598	-0.910485
chr1	123229187	123229355	-0.914129		chrX	97666943	97667111	-0.741098		chr13	35815043	35815211	-0.877161
chr12	106096977	106097145	-0.589361		chr11	109683752	109683920	-0.899924		chr15	36401158	36401326	-0.77787
chr2	132515614	132515782	-0.427458		chr13	51185652	51185820	-1.0215		chr5	124402604	124402772	-1.26761
chr3	129590792	129590960	-0.842041		chr3	100270604	100270772	-0.649309		chr19	26494417	26494585	-0.832048
chr2	27449015	27449183	-0.547838		chr15	95580421	95580589	-1.16374		chr8	127109898	127110066	-0.928381
chr19	4588526	4588694	-0.484087		chr1	37417797	37417965	-0.715338		chr18	46857901	46858069	-0.730634
chr5	96683088	96683256	-0.679888		chr19	21892942	21893110	-0.779659		chr6	141381029	141381197	-0.880174
chr17	64967174	64967342	-0.451575		chr15	38939616	38939784	-1.58077		chr15	25875114	25875282	-1.09207
chr1	88331056	88331224	-0.806823		chr2	132508474	132508642	-1.00309		chr5	87928211	87928379	-0.774081
chr3	52346989	52347157	-0.646777		chr4	105872488	105872656	-0.551375		chr2	128005814	128005982	-0.740553
chr1	155538336	155538504	-0.752021		chrX	156851910	156852078	-0.884536		chr14	32992615	32992783	-1.56875
chr14	90033534	90033702	-0.629279		chr5	51937065	51937233	-0.964873		chr5	51431104	51431272	-1.21904
chr1	99500080	99500248	-0.893149		chr5	99768841	99769009	-0.693338		chr6	112585801	112585969	-0.703376
chr12	86873737	86873905	-0.682259		chr9	106687619	106687787	-0.824514		chr10	20393633	20393801	-1.21621
chr13	105431072	105431240	-0.687824		chr4	134891648	134891816	-0.572384		chr6	134464174	134464342	-0.632948
chr10	19668306	19668474	-1.32877		chr17	28639379	28639547	-0.724352		chr1	164896538	164896706	-1.0447
chr11	101561008	101561176	-0.980184		chr4	8976375	8976543	-0.980163		chr9	48407132	48407300	-1.26886
chr4	150123307	150123475	-0.682446		chr9	57140243	57140411	-1.49385		chr5	89771206	89771374	-0.974783
chrX	91358635	91358803	-1.05263		chr2	167686298	167686466	-0.835192		chr1	74050385	74050553	-0.711566
chr2	60641009	60641177	-1.03632		chr19	22991265	22991433	-0.605091		chr16	36138428	36138596	-0.801319
chr1	8407284	8407452	-0.766977		chr17	67231754	67231922	-0.760523		chr4	80580756	80580924	-1.19733
chr5	103720369	103720537	-0.499876		chr8	41744639	41744807	-1.71951		chr2	172843684	172843852	-1.00054
chr4	150120367	150120535	-0.541586		chr13	52275434	52275602	-1.0037		chr18	21332113	21332281	-0.951481
chr3	69347779	69347947	-0.990888		chr18	21304266	21304434	-1.05663		chr17	28660045	28660213	-1.28383
chr16	13190617	13190785	-0.472097		chr5	122765132	122765300	-0.54677		chr7	87591297	87591465	-1.02046
chr18	12945226	12945394	-0.903151		chrX	137102407	137102575	-0.741897		chr16	34814814	34814982	-0.692544
chr7	30386503	30386671	-0.704751		chr4	70143054	70143222	-0.469433		chr2	90362802	90362970	-1.08593
chr1	132660759	132660927	-0.533672		chr4	149264066	149264234	-0.772502		chr6	129143053	129143221	-1.0746
chr13	98177772	98177940	-0.820107		chr8	96689161	96689329	-0.833331		chr6	37701853	37702021	-0.704594
chr9	65151506	65151674	-1.07761		chr4	6873173	6873341	-0.769959		chr4	105328729	105328897	-0.787643
chrX	156851017	156851185	-0.909329		chr9	108697705	108697873	-1.03845		chr3	79007330	79007498	-0.698863
chr14	116847532	116847700	-0.72271		chr9	48545700	48545868	-0.709118		chr3	35018442	35018610	-0.825834
chr7	119610428	119610596	-0.971714		chr13	67064347	67064515	-0.938944		chr2	26739830	26739998	-1.02634
chr2	167678158	167678326	-0.522553		chr14	32994276	32994444	-1.11367		chr6	23342801	23342969	-0.956882
chr5	130509918	130510086	-0.662405		chr10	124707505	124707673	-0.663821		chr4	132032110	132032278	-0.868248
chr7	127109496	127109664	-0.601195		chr8	96882599	96882767	-1.01361		chr11	16704052	16704220	-1.18717
chr1	123226108	123226276	-0.733915		chr9	23856102	23856270	-0.883973		chr17	65944068	65944236	-1.52001
chr16	4370256	4370424	-0.583795		chr6	116844258	116844426	-1.04141		chr16	28829752	28829920	-0.778167
chr11	79097177	79097345	-0.850638		chr18	54410445	54410613	-0.997123		chr5	102438740	102438908	-0.818374
chr7	35875644	35875812	-0.528939		chr5	51680582	51680750	-1.64555		chr14	119351388	119351556	-1.44279
chr14	22097636	22097804	-1.40579		chr19	46755915	46756083	-0.745307		chr5	51928887	51929055	-0.936462
chr1	40220338	40220506	-0.582335		chr2	30039341	30039509	-0.823691		chr5	88018985	88019153	-0.653744
chr2	152189479	152189647	-0.704064		chr16	93342707	93342875	-0.849326		chr4	43363053	43363221	-0.643983
chr18	90394571	90394739	-0.988655		chr10	41971182	41971350	-0.599669		chr13	52317579	52317747	-0.684438
chr6	13002454	13002622	-0.673604		chr12	111037131	111037299	-0.627333		chr2	65064699	65064867	-1.36445
chr16	30253442	30253610	-0.450265		chr10	53649500	53649668	-0.885232		chr5	51679589	51679757	-1.74617
chr3	52404523	52404691	-0.507235		chr19	46104310	46104478	-1.07072		chr12	84885035	84885203	-0.835552
chr5	93734435	93734603	-0.856109		chr7	126927032	126927200	-0.471746		chr10	77073027	77073195	-0.613301
chr14	66392084	66392252	-0.611221		chr2	172972340	172972508	-1.07712		chr6	31468295	31468463	-0.555831
chr2	38463291	38463459	-1.27758		chr10	76904162	76904330	-0.747887		chr5	99715729	99715897	-0.746356
chr8	107749901	107750069	-0.473376		chr6	97212175	97212343	-0.622901		chr1	155548753	155548921	-0.706072
chr12	60119121	60119289	-0.62128		chr16	93354398	93354566	-1.01422		chr10	31305364	31305532	-0.638254
chr3	54918499	54918667	-0.449412		chr18	68226337	68226505	-0.839446		chr8	41745786	41745954	-1.75915
chr11	119808861	119809029	-0.636332		chr10	61180645	61180813	-0.72169		chr16	18340111	18340279	-1.07772
chr11	46393926	46394094	-0.823067		chr18	11161230	11161398	-0.875		chr10	117106752	117106920	-0.716779
chr2	132521573	132521741	-0.704738		chr8	96887967	96888135	-0.572933		chr7	146105466	146105634	-0.916308
chr10	127396357	127396525	-0.911304		chr10	53650115	53650283	-0.654598		chr12	81945198	81945366	-0.666118
chr7	139803340	139803508	-0.788273		chr5	90853699	90853867	-0.624904		chr17	56248169	56248337	-0.921096
chr5	30491746	30491914	-0.826386		chr8	91803854	91804022	-0.6624		chr16	32570360	32570528	-0.953563
chr13	49677804	49677972	-0.582881		chr9	48524771	48524939	-0.929447		chr10	19910307	19910475	-1.34928
chr12	78603070	78603238	-0.592744		chrX	147032807	147032975	-0.650291		chr13	102468053	102468221	-0.905945
chr15	79178422	79178590	-0.715307		chr4	80561198	80561366	-0.664634		chr11	112582050	112582218	-0.619683
chr19	46184816	46184984	-0.753184		chr18	46810314	46810482	-0.755759		chr1	8866738	8866906	-0.743593
chr15	75821511	75821679	-0.453558		chr14	120766241	120766409	-0.687517		chr16	31570557	31570725	-0.927713
chr2	167679027	167679195	-0.44392		chr12	52966875	52967043	-0.777319		chr5	100798118	100798286	-0.743004
chr4	134474395	134474563	-0.994425		chr1	13457298	13457466	-0.868688		chr2	103048504	103048672	-0.847668
chr12	111394809	111394977	-0.786799		chr11	110229085	110229253	-0.519876		chr7	125715684	125715852	-0.923628
chr19	43860702	43860870	-0.493214		chr1	21122505	21122673	-0.792952		chr7	148609802	148609970	-1.66455
chr19	30225950	30226118	-0.857433		chr17	43809073	43809241	-0.890393		chr10	19784575	19784743	-0.800748
chr6	97215353	97215521	-0.686688		chr19	58449351	58449519	-0.73723		chr2	160624133	160624301	-1.26384
chr9	70119098	70119266	-0.45315		chr8	124094477	124094645	-0.824185		chr4	101418238	101418406	-0.92744
chr19	48000432	48000600	-0.892689		chr13	82339847	82340015	-0.713516		chr4	115170189	115170357	-1.06349
chr3	151562208	151562376	-0.724244		chr9	48537754	48537922	-0.8603		chr5	122756617	122756785	-1.07589
chr1	166166245	166166413	-1.04108		chr13	52250731	52250899	-0.651939		chr1	36526923	36527091	-0.781587
chr11	70554434	70554602	-0.598337		chr2	132483059	132483227	-1.17223		chr11	94033031	94033199	-0.628439
chr9	57143591	57143759	-0.869604		chr17	43821668	43821836	-0.619588		chr9	48560042	48560210	-0.716511
chr10	87360241	87360409	-0.629838		chr14	67403191	67403359	-0.626879		chr6	116215672	116215840	-0.716662
chr1	177553824	177553992	-1.02494		chr1	40212984	40213152	-0.549968		chrX	138433072	138433240	-0.665509
chr7	127085176	127085344	-0.824834		chr17	33965896	33966064	-0.718907		chr10	77089441	77089609	-0.500423
chr1	91451957	91452125	-0.772191		chr1	155539731	155539899	-0.955637		chr1	99667679	99667847	-0.822474
chr1	91453968	91454136	-0.799954		chr18	46808374	46808542	-0.684372		chr3	145648532	145648700	-0.599644
chr14	21909861	21910029	-0.684397		chr6	11881121	11881289	-0.658514		chr5	65940941	65941109	-0.629775
chr1	40232680	40232848	-0.449355		chr8	96887238	96887406	-0.630863		chr18	61572254	61572422	-0.64186
chr5	136158433	136158601	-0.549542		chr6	71987819	71987987	-1.01243		chr12	16596811	16596979	-1.28615
chr19	23131425	23131593	-0.979169		chr5	122466954	122467122	-0.900656		chr2	90362179	90362347	-1.15749
chr6	97241694	97241862	-0.601754		chr19	58629534	58629702	-1.20769		chr12	81894769	81894937	-0.766588
chr15	79518978	79519146	-0.557045		chr12	16637151	16637319	-0.547042		chr15	81353851	81354019	-0.551861
chr11	68910547	68910715	-0.547692		chr14	48821921	48822089	-0.733176		chr2	160631038	160631206	-1.19721
chr4	115247995	115248163	-0.748584		chr10	41812426	41812594	-0.773777		chr7	17643677	17643845	-0.689276
chr1	173133729	173133897	-0.444534		chr1	51797869	51798037	-0.43219		chr13	29730357	29730525	-1.4143
chr17	31791774	31791942	-0.582178		chr3	81799961	81800129	-0.498696		chr13	114858863	114859031	-0.703826
chr3	21863499	21863667	-0.827303		chr8	41739083	41739251	-1.19311		chr10	124706355	124706523	-1.33807
chr5	122186781	122186949	-0.673397		chr3	104823208	104823376	-0.822536		chr6	82598055	82598223	-1.08141
chr3	22080063	22080231	-0.857076		chr1	133907385	133907553	-0.700546		chr3	107493354	107493522	-1.13487
chrX	94944191	94944359	-0.873933		chr5	123653675	123653843	-1.34725		chr19	46675003	46675171	-1.04862
chr5	125965674	125965842	-0.988293		chr2	160165456	160165624	-0.621896
chr5	125810661	125810829	-0.416058		chr10	59379010	59379178	-0.717502
chr13	23828053	23828221	-0.745801		chr12	80536655	80536823	-0.887709
chr6	5393195	5393363	-0.893426		chr4	19923283	19923451	-1.01996
chr18	61695294	61695462	-0.460045		chr19	5414849	5415017	-0.705925
chr17	92274692	92274860	-0.725666		chr15	58867381	58867549	-0.500692
chr6	142476759	142476927	-0.42749		chr4	123132375	123132543	-1.4998
chr10	19666553	19666721	-1.38965		chr11	86685492	86685660	-0.585174
chr3	101744044	101744212	-0.560976		chr1	37033747	37033915	-0.770115
chr1	186648500	186648668	-0.712644		chr2	165698943	165699111	-0.730145
chr8	41972455	41972623	-0.788934		chr17	28575659	28575827	-0.757872
chr6	108598284	108598452	-0.836695		chr2	154878577	154878745	-0.740356
chr9	65154615	65154783	-1.27715		chr1	164917786	164917954	-0.864506
chr1	176662954	176663122	-1.13839		chr13	51168444	51168612	-0.521737
chr19	23143286	23143454	-0.759375		chr19	46747619	46747787	-0.533102
chr18	44788422	44788590	-1.13577		chr3	149325960	149326128	-0.717519
chr9	56865579	56865747	-0.55347		chr7	125846927	125847095	-0.820099
chr8	96695238	96695406	-0.851442		chr3	54923404	54923572	-0.485871
chr2	162798598	162798766	-0.748433		chr16	18341751	18341919	-0.840686
chr6	124644321	124644489	-0.439603		chr18	35817617	35817785	-0.589437
chr7	3249571	3249739	-1.08476		chr8	73357481	73357649	-0.784521
chr12	118010617	118010785	-0.768748		chr11	7715840	7716008	-0.858124
chr13	105283807	105283975	-0.769087		chr6	122521453	122521621	-0.538128
chr13	98145673	98145841	-0.789209		chr4	150145736	150145904	-0.756153
chr5	123677035	123677203	-0.6012		chr9	106032667	106032835	-1.72689
chr10	95303991	95304159	-0.526446		chr12	16627134	16627302	-0.959351
chr6	31134714	31134882	-0.657159		chr6	31171604	31171772	-0.81633
chr9	121812831	121812999	-0.507208		chr9	55158015	55158183	-1.18514
chr13	47295616	47295784	-0.509302		chr18	12952374	12952542	-0.63735
chr14	66596826	66596994	-0.449251		chr9	48606282	48606450	-0.623022
chr11	70555256	70555424	-0.406285		chr3	69347154	69347322	-0.7661
chr4	11073952	11074120	-0.799054		chr8	10939984	10940152	-1.29601
chr13	81034260	81034428	-0.704894		chr4	49161738	49161906	-0.655576
chr1	123232484	123232652	-0.572726		chr4	141273669	141273837	-0.713356
chr5	130507389	130507557	-0.468583		chr18	36820973	36821141	-1.20547
chr2	164616073	164616241	-0.773262		chr7	126991118	126991286	-0.647809
chr8	96702890	96703058	-0.572765		chr19	46720715	46720883	-0.485694
chr8	10936767	10936935	-1.08776		chr4	44079926	44080094	-0.993957
chr8	129041181	129041349	-0.766703		chr16	45608756	45608924	-0.834844
chr9	55137686	55137854	-1.44724		chr11	98049437	98049605	-0.914267
chr4	148680041	148680209	-0.60958		chr1	36150627	36150795	-0.867214
chr8	96878614	96878782	-0.666256		chr11	51729612	51729780	-0.57012
chr2	4957640	4957808	-0.684392		chr2	172962154	172962322	-0.765845
chr2	38461675	38461843	-1.39322		chr4	70145213	70145381	-0.929395
chr4	135344404	135344572	-0.606646		chr16	15889775	15889943	-0.850135
chr18	21128461	21128629	-0.662269		chr3	52421593	52421761	-0.599162
chr9	48404974	48405142	-0.934008		chr17	15838588	15838756	-0.887564
chr4	115191937	115192105	-1.22548		chr5	136122025	136122193	-0.810682
chr19	46750425	46750593	-0.864143		chr8	36478512	36478680	-0.538079
chr4	97487705	97487873	-1.14966		chr1	40189672	40189840	-0.721726
chr4	19912511	19912679	-0.538144		chr17	45745456	45745624	-0.75458
chr8	96878010	96878178	-0.88514		chr1	181501913	181502081	-0.938627
chr7	71061470	71061638	-0.759023		chr4	132796533	132796701	-0.625213
chr5	128121946	128122114	-0.535883		chr10	80126565	80126733	-0.762625
chr15	82014942	82015110	-0.564994		chr13	75363314	75363482	-0.798632
chr8	41947049	41947217	-1.00423		chr1	133814351	133814519	-0.602798
chr5	138427685	138427853	-0.632928		chr6	108086329	108086497	-0.699241
chr9	108667376	108667544	-0.938252		chr15	7070094	7070262	-0.889801
chr15	38981848	38982016	-0.696733		chr6	72112045	72112213	-0.501133
chr10	7807079	7807247	-1.2068		chr3	31022037	31022205	-0.72302
chr11	7035339	7035507	-0.755445		chr12	53575711	53575879	-0.70467
chr6	141970259	141970427	-0.797256		chr4	45426625	45426793	-0.508569
chr10	26575934	26576102	-0.824606		chr18	46796125	46796293	-0.723664
chr3	130314954	130315122	-0.983602		chr11	51687792	51687960	-0.542954
chr12	36347866	36348034	-0.563136		chr17	81784946	81785114	-0.740036
chr13	103340292	103340460	-0.978706		chr18	46794814	46794982	-0.886769
chr16	45641442	45641610	-0.696789		chr19	46719563	46719731	-0.59171
chr14	41915654	41915822	-0.704616		chr6	71949983	71950151	-0.832647
chr7	125842540	125842708	-0.648626		chr10	29852227	29852395	-1.09325
chr19	4600272	4600440	-0.457092		chr2	146412256	146412424	-0.573749
chr16	35098116	35098284	-0.524788		chr10	43462327	43462495	-0.776499
chr5	138453720	138453888	-0.455841		chr1	130723079	130723247	-0.807211
chr11	7094662	7094830	-1.41158		chr5	138113194	138113362	-1.24445
chr2	165924110	165924278	-0.800543		chr14	118523289	118523457	-1.14559
chr10	95222978	95223146	-0.536348		chr10	43429150	43429318	-0.751121
chr2	126375526	126375694	-0.452761		chr4	132870900	132871068	-0.971879
chr15	96842208	96842376	-0.771166		chr19	58467744	58467912	-0.768085
chr15	97106175	97106343	-0.777248		chr5	140655845	140656013	-1.01118
chr7	133819820	133819988	-0.399581		chr4	101355963	101356131	-1.73549
chr19	43867097	43867265	-0.521318		chrX	57267839	57268007	-0.746657
chr8	42079513	42079681	-1.14641		chr19	4075608	4075776	-0.957911
chr10	96284588	96284756	-0.56981		chr2	160160035	160160203	-0.538028
chr16	62872689	62872857	-1.33786		chr19	38473524	38473692	-0.77462
chr1	166165352	166165520	-0.671881		chr1	166451777	166451945	-0.603014
chr11	106441390	106441558	-0.755665		chr10	123283828	123283996	-0.718456
chr1	123230758	123230926	-0.70508		chr4	86543505	86543673	-0.520594
chr2	15068665	15068833	-0.471325		chr11	68928271	68928439	-0.775468
chr2	132480679	132480847	-1.3009		chr15	52135005	52135173	-0.675234
chr9	121811415	121811583	-0.524663		chr15	75914730	75914898	-0.660087
chr2	172949911	172950079	-0.441933		chr2	103707471	103707639	-1.09857
chr2	132424990	132425158	-0.700078		chr13	52249597	52249765	-0.651043
chr17	79472378	79472546	-0.865217		chr7	127104683	127104851	-0.896004
chr13	74776353	74776521	-0.480139		chr8	58886242	58886410	-0.592159
chr15	57853820	57853988	-0.668755		chr12	40743420	40743588	-0.727227
chr3	79184052	79184220	-0.675191		chr5	88027001	88027169	-0.820598
chr1	166456910	166457078	-0.531011		chr10	39827820	39827988	-1.32732
chr3	148346282	148346450	-0.494675		chr13	103415610	103415778	-0.51893
chr8	129133897	129134065	-0.537389		chr7	3220334	3220502	-0.653745
chr7	6778790	6778958	-1.32851		chr7	119971849	119972017	-0.632978
chr17	71438523	71438691	-0.45719		chr11	7092769	7092937	-1.34725
chr3	91287485	91287653	-0.918491		chr8	112511730	112511898	-0.770185
chr17	71551589	71551757	-0.93022		chr4	14956900	14957068	-0.534105
chr8	129185452	129185620	-0.692381		chr5	123673183	123673351	-0.991264
chr19	21889093	21889261	-0.593168		chr1	155549736	155549904	-0.724333
chr6	135958281	135958449	-0.526578		chr5	30931031	30931199	-1.00286
chr16	58655951	58656119	-0.973007		chr18	46788988	46789156	-0.742256
chr2	165978957	165979125	-0.546415		chr6	72008570	72008738	-0.574706
chr4	62101709	62101877	-0.7125		chr7	139808893	139809061	-0.791783
chr5	99713486	99713654	-0.782384		chr10	59454010	59454178	-0.888829
chr11	103261212	103261380	-0.619874		chr8	129332480	129332648	-0.483135
chr13	75936297	75936465	-0.455136		chr10	66753905	66754073	-0.763433
chr3	103993331	103993499	-0.567082		chr9	46005043	46005211	-0.727783
chr6	116846404	116846572	-0.600669		chr17	56348338	56348506	-0.951834
chr8	25270838	25271006	-0.928722		chr8	126789849	126790017	-1.16414
chr10	80127363	80127531	-0.70632		chr4	43404569	43404737	-0.547333
chr2	27276951	27277119	-0.62613		chr14	21925927	21926095	-0.873354
chr8	36150181	36150349	-0.625287		chr17	56347632	56347800	-0.576702
chr12	111259270	111259438	-0.886423		chr6	142562963	142563131	-0.762078
chr1	173163307	173163475	-0.412491		chr7	119640562	119640730	-0.850184
chr5	120964442	120964610	-1.48281		chr4	132030667	132030835	-1.12049
chr4	134787642	134787810	-1.43065		chr16	32688990	32689158	-0.50165
chr1	176678797	176678965	-0.864302		chr6	108085596	108085764	-0.623342
chr7	27766493	27766661	-0.734095		chr13	51190378	51190546	-0.885689
chr17	47645152	47645320	-0.527795		chr10	91609113	91609281	-1.21331
chr17	15568618	15568786	-0.375892		chr8	131192384	131192552	-0.626608
chr11	62372489	62372657	-0.640755		chr17	28654900	28655068	-0.961141
chr10	67703861	67704029	-0.620554		chr17	67230569	67230737	-0.468552
chr12	80776858	80777026	-0.385776		chrX	147033533	147033701	-0.901681
chr13	36092930	36093098	-0.845835		chr2	165941606	165941774	-0.614572
chr11	101834128	101834296	-0.715641		chr8	41741264	41741432	-1.11027
chr7	146093957	146094125	-1.02942		chr3	130387850	130388018	-0.546854
chr11	101900927	101901095	-1.05057		chr10	111257022	111257190	-0.539848
chr1	176672926	176673094	-0.505894		chr16	18713320	18713488	-1.08813
chr14	21931984	21932152	-0.491021		chr17	71412637	71412805	-0.952786
chr3	120874760	120874928	-0.566036		chr6	54165729	54165897	-0.841645
chr18	60375748	60375916	-0.477391		chr15	88662015	88662183	-0.664895
chr6	72410540	72410708	-0.618768		chr12	21307291	21307459	-0.704554
chr2	65075737	65075905	-0.449227		chr8	124087095	124087263	-0.623839
chr13	36715442	36715610	-0.611392		chr4	19920477	19920645	-0.886306
chr8	91809049	91809217	-0.757658		chr4	122657166	122657334	-0.939278
chr2	43402179	43402347	-0.854265		chr3	151546911	151547079	-0.752946
chr14	21916018	21916186	-0.53797		chr6	134505343	134505511	-0.574875
chr10	95242557	95242725	-0.491813		chr1	181953856	181954024	-0.733181
chr19	39585153	39585321	-0.531252		chr1	37098112	37098280	-1.15427
chr13	35086129	35086297	-0.645729		chr19	46802582	46802750	-0.54071
chr8	125221139	125221307	-0.678143		chr7	141932675	141932843	-0.887487
chr19	57434401	57434569	-0.490921		chr16	93325244	93325412	-0.629599
chr5	8873407	8873575	-0.545103		chr7	3235796	3235964	-0.952346
chr14	19795871	19796039	-0.671226		chr1	164893809	164893977	-0.75151
chr4	150099003	150099171	-0.526885		chrX	137028145	137028313	-0.569404
chr2	165918135	165918303	-0.661985		chr12	33363733	33363901	-0.863446
chr17	85088804	85088972	-0.551784		chr18	45729709	45729877	-0.463059
chr11	100471720	100471888	-0.776689		chr1	163308900	163309068	-0.89858
chr13	114850563	114850731	-0.625135		chr8	126801946	126802114	-0.686226
chr5	120966367	120966535	-1.20958		chr3	98076761	98076929	-0.659644
chr2	163136115	163136283	-0.984737		chr4	8661296	8661464	-0.443224
chr4	97505408	97505576	-0.491262		chr15	51627317	51627485	-0.639721
chr14	9136568	9136736	-0.624827		chr12	82007275	82007443	-0.797429
chr4	40776057	40776225	-0.613306		chr6	99093645	99093813	-0.647235
chr11	109713406	109713574	-0.875637		chr9	66178393	66178561	-0.67978
chr2	35027029	35027197	-0.581188		chr3	57229235	57229403	-0.528361
chr4	97577914	97578082	-0.754811		chr11	98925256	98925424	-0.689893
chr10	39813454	39813622	-1.10217		chr5	115018902	115019070	-1.11772
chr15	97107111	97107279	-0.924976		chr18	46764017	46764185	-0.671109
chr4	149387365	149387533	-0.604119		chr18	44793504	44793672	-1.36609
chr19	43590931	43591099	-0.835538		chr15	95574376	95574544	-0.963754
chr3	96019179	96019347	-0.754716		chr9	77693678	77693846	-1.48405
chr19	3709113	3709281	-0.611504		chr8	10928521	10928689	-0.70559
chr14	70606452	70606620	-0.562089		chr18	36818175	36818343	-1.50678
chr7	107610296	107610464	-1.142		chr11	49998478	49998646	-0.715947
chr4	132044498	132044666	-1.10142		chr10	80425497	80425665	-0.616785
chr4	101367276	101367444	-1.16615		chr3	57224269	57224437	-0.674659
chr10	118202880	118203048	-1.02874
chr3	78887100	78887268	-0.466291
chr2	64828041	64828209	-1.01555
chr12	7964966	7965134	-0.57473
chr6	73173241	73173409	-0.73415
chr10	94880458	94880626	-0.820835
chr6	135151863	135152031	-0.648282
chr13	69777183	69777351	-0.403963
chr15	3201090	3201258	-0.456177
chr6	90413560	90413728	-0.448609
chr6	113388599	113388767	-0.626313
chr5	89461797	89461965	-1.49607
chr9	62223884	62224052	-0.482603
chr1	40232086	40232254	-0.53764
chr5	136150796	136150964	-0.472042
chr17	85082290	85082458	-0.466034
chr19	21404400	21404568	-1.12074
chr8	72743113	72743281	-0.748448
chr8	47915373	47915541	-0.469027
chr3	41212422	41212590	-0.686889
chr7	97168938	97169106	-0.859902
chr4	97770955	97771123	-0.559075
chr10	21161655	21161823	-0.693185
chr19	53433887	53434055	-0.572912
chr2	113915778	113915946	-0.513035
chr7	130148103	130148271	-0.635335
chr5	124125320	124125488	-1.3915
chr2	163238293	163238461	-1.12159
chr4	35173757	35173925	-0.459797
chr4	44082568	44082736	-0.468021
chr4	40777685	40777853	-0.757028
chr19	38266028	38266196	-0.541948
chr12	40949131	40949299	-0.525552
chr4	35036666	35036834	-0.77492
chr10	37200295	37200463	-1.01035
chr16	30254132	30254300	-0.702206
chr14	21910420	21910588	-0.617631
chr5	21992482	21992650	-0.9104
chr9	65144997	65145165	-1.05484
chr5	123641604	123641772	-0.446514
chr8	10892102	10892270	-1.62266
chr11	79102516	79102684	-0.873945
chr6	31095796	31095964	-0.581119
chr1	167546152	167546320	-0.973394
chr16	24420874	24421042	-0.494788
chr11	31761629	31761797	-0.778366
chr2	72012002	72012170	-0.606104
chr4	19911594	19911762	-0.480997
chr6	13020634	13020802	-0.908811
chr7	52809486	52809654	-0.656876
chr6	128227636	128227804	-0.842509
chr16	37565976	37566144	-0.68682
chr11	7020868	7021036	-0.572655
chr13	29744831	29744999	-0.934955
chr2	152186246	152186414	-0.765105
chr19	23099592	23099760	-0.980744
chr18	38588039	38588207	-0.812323
chr5	89345798	89345966	-0.694191
chr4	150100306	150100474	-0.919537
chr3	54573758	54573926	-0.635313
chr6	31062812	31062980	-1.01808
chr8	14850487	14850655	-0.529522
chr19	41475315	41475483	-1.23742
chr16	15924030	15924198	-0.682762
chr15	97102953	97103121	-0.568924
chr12	111262615	111262783	-0.559689
chr14	22573790	22573958	-0.585778
chr19	23135737	23135905	-0.660789
chr9	121813477	121813645	-0.620114
chr4	149394210	149394378	-0.930972
chr1	173383282	173383450	-0.51943
chr13	98213744	98213912	-0.529556
chr11	7052468	7052636	-1.25147
chr3	54564880	54565048	-0.616888
chr16	11171967	11172135	-0.677958
chr18	68340508	68340676	-1.58657
chr16	90830236	90830404	-0.57566
chr2	10059032	10059200	-0.84081
chr3	148343171	148343339	-0.64325
chr17	33911731	33911899	-0.672493
chr17	28597435	28597603	-0.606053
chr7	148606177	148606345	-0.833473
chr4	150077463	150077631	-0.535766
chr12	40679561	40679729	-0.75466
chr7	74707126	74707294	-0.763133
chr13	52248980	52249148	-0.502902
chr2	172273944	172274112	-0.693458
chr11	7053183	7053351	-1.21792
chr7	126892464	126892632	-0.739074
chr8	70524776	70524944	-0.504101
chr1	95328791	95328959	-0.677845
chr3	132670386	132670554	-1.1125
chr18	85018137	85018305	-0.51847
chr18	61839292	61839460	-0.719608
chr1	8862979	8863147	-0.707406
chr4	41315350	41315518	-0.564378
chr13	94678008	94678176	-0.778392
chr14	70736392	70736560	-0.442834
chr9	49402008	49402176	-0.928544
chr4	86544904	86545072	-0.648654
chr17	28596770	28596938	-0.701703
chr16	62854581	62854749	-0.436827
chr8	41962178	41962346	-0.671734
chr11	72499508	72499676	-0.711442
chr7	139812163	139812331	-0.77882
chr17	64953582	64953750	-0.446242
chr9	53409734	53409902	-0.852145
chr5	8902342	8902510	-0.967059
chr6	31212317	31212485	-0.548011
chr19	23210239	23210407	-0.452257
chr3	28621566	28621734	-0.540888
chr1	95590180	95590348	-1.43723
chr1	36522699	36522867	-1.11581
chr10	95241379	95241547	-0.417442
chr11	53702640	53702808	-0.70744
chr19	41903569	41903737	-0.565146
chr1	31073034	31073202	-0.468658
chr11	35597611	35597779	-1.16733
chr8	112497034	112497202	-0.390306
chr3	84128899	84129067	-0.561353
chr4	43432209	43432377	-0.421193
chr6	9057502	9057670	-0.670884
chr19	23112899	23113067	-0.604688
chr12	100959547	100959715	-0.791281
chrX	17122051	17122219	-0.770121
chr2	160695280	160695448	-0.6056
chr9	45895181	45895349	-0.415487
chr1	133178527	133178695	-0.701215
chr4	101347508	101347676	-1.39052
chr10	92951511	92951679	-0.47553
chr2	60645566	60645734	-0.636091
chr5	75441548	75441716	-0.551098
chr6	72520693	72520861	-0.696973
chr17	26224071	26224239	-0.531537
chr19	43969383	43969551	-0.638733
chr6	143510115	143510283	-0.619738
chr7	142799987	142800155	-0.522651
chr7	127084499	127084667	-0.784947
chr10	107770577	107770745	-0.650079
chr19	23141365	23141533	-0.786102
chr19	3333345	3333513	-1.09928
chr6	72177881	72178049	-0.692645
chr4	131754318	131754486	-0.576525
chr10	94901652	94901820	-1.10009
chr11	44992512	44992680	-0.960711
chr8	129180748	129180916	-0.589479
chr8	119864316	119864484	-0.526167
chr11	109899241	109899409	-0.943042
chr6	134514725	134514893	-0.455727
chr3	85623381	85623549	-1.02057
chr19	3326579	3326747	-0.924327
chr4	154974650	154974818	-0.911799
chr6	137413934	137414102	-0.80102
chr10	79533946	79534114	-0.545064
chr10	94888979	94889147	-0.87508
chr1	167351652	167351820	-1.1666
chr18	62000506	62000674	-0.468966
chr8	91842031	91842199	-0.662025
chr11	101590746	101590914	-1.28725
chr13	91899576	91899744	-0.882692
chr1	167414923	167415091	-0.608032
chr10	70801174	70801342	-0.50498
chr9	121814805	121814973	-0.481977
chr11	35596762	35596930	-1.24738
chr3	18360440	18360608	-0.710465
chr11	101575416	101575584	-0.702885
chr9	70096617	70096785	-0.665053
chr10	124762065	124762233	-1.00181
chr15	85618007	85618175	-0.844397
chr2	160697124	160697292	-0.623791
chr3	82094524	82094692	-0.951607
chr2	90768781	90768949	-1.09779
chr3	79047140	79047308	-1.00418
chr17	28583158	28583326	-0.831748
chr4	129138659	129138827	-0.505729
chr10	93523011	93523179	-0.701715
chr4	115186624	115186792	-0.495423
chr9	59200276	59200444	-0.816892
chr11	109921578	109921746	-0.6131
chr8	126676743	126676911	-0.490696
chr3	28620759	28620927	-0.380526
chr15	96859398	96859566	-0.570355
chr4	43433139	43433307	-0.651982
chr14	66737279	66737447	-0.546151
chr8	10965563	10965731	-0.493261
chr8	14887277	14887445	-0.696278
chr16	43551845	43552013	-1.00783
chr7	76061112	76061280	-1.0838
chr5	43608981	43609149	-0.665273
chr19	32255893	32256061	-0.646707
chr2	163412661	163412829	-0.503119
chr6	81989313	81989481	-0.596266
chr4	98234102	98234270	-0.688014
chr6	114844010	114844178	-0.475376
chr6	31063635	31063803	-1.3362
chr2	104333337	104333505	-0.593961
chr19	4148469	4148637	-0.525734
chr16	92966382	92966550	-0.794027
chr13	35108091	35108259	-0.888276
chr8	96951895	96952063	-0.639413
chr17	86922810	86922978	-0.399394
chr18	12354344	12354512	-0.661019
chr11	94250442	94250610	-0.615883
chr13	41345996	41346164	-1.45299
chr6	42172411	42172579	-1.11919
chr10	93611316	93611484	-0.400168
chr3	78887901	78888069	-0.521202
chr16	43550067	43550235	-0.774799
chr3	80089230	80089398	-0.664017
chr2	126363553	126363721	-1.32145
chr4	115680623	115680791	-0.751553
chr9	64644141	64644309	-0.507047
chr6	29049735	29049903	-0.803711
chr2	132465168	132465336	-0.913938
chr10	92675569	92675737	-0.834857
chr8	87231134	87231302	-0.746047
chr8	10905795	10905963	-0.693825
chr18	61602426	61602594	-0.819097
chr14	72963918	72964086	-0.703791
chr16	23144547	23144715	-0.761097
chr6	57464064	57464232	-0.789806
chr19	43962314	43962482	-0.478118
chr3	129589507	129589675	-0.69135
chr1	92131276	92131444	-0.685621
chr16	94778021	94778189	-0.500305
chr6	58982858	58983026	-0.84336
chr2	3590209	3590377	-0.750989
chr10	5153066	5153234	-0.49348
chr15	86019460	86019628	-0.669217
chr5	111193100	111193268	-0.945585
chr19	55166543	55166711	-1.34708
chr14	59825021	59825189	-0.77127
chr3	96359139	96359307	-0.533816
chr10	108056515	108056683	-0.624884
chr8	10899728	10899896	-0.781467
chr6	141471125	141471293	-0.538302
chr9	62196467	62196635	-0.659993
chr5	73545386	73545554	-0.91084
chr3	148348054	148348222	-0.658812
chr16	85032379	85032547	-0.764061
chr17	27942131	27942299	-0.566326
chr16	52031375	52031543	-0.589117
chr19	39538567	39538735	-0.85765
chr7	86403928	86404096	-0.699606
chr15	55056528	55056696	-1.70226
chr2	43324799	43324967	-0.597082
chr16	37525449	37525617	-0.532397
chr3	40799170	40799338	-0.530118
chr3	54561770	54561938	-1.01797
chr18	64510155	64510323	-0.553319
chr4	35044177	35044345	-0.475556
chr4	97671915	97672083	-0.481658
chr3	37657236	37657404	-0.836427
chr10	127386738	127386906	-0.450117
chr1	138529676	138529844	-1.05914
chr2	43335382	43335550	-0.683273
chr4	95062667	95062835	-0.929392
chr9	72487996	72488164	-0.411918
chr11	101568508	101568676	-0.5509
chr8	42205451	42205619	-0.541544
chr10	92988351	92988519	-0.463284
chr16	23337460	23337628	-0.559026
chr1	39515278	39515446	-0.732983
chr16	22922621	22922789	-0.588279
chr13	35159046	35159214	-1.0402
chr19	32261125	32261293	-1.0326
chr1	107802938	107803106	-0.640343
chr7	75862479	75862647	-0.884773
chr13	64503426	64503594	-0.568431
chr10	62523362	62523530	-0.452812
chr4	115228223	115228391	-0.680772
chr7	75841377	75841545	-0.534969
chr18	68221935	68222103	-1.2266
chr17	45735216	45735384	-0.610226
chr3	118269788	118269956	-0.561374
chr12	40678606	40678774	-0.720792
chr5	120940796	120940964	-0.938084
chr9	70979770	70979938	-0.460502
chr1	182126758	182126926	-0.468816
chr2	43325555	43325723	-0.763061
chr13	105429185	105429353	-0.570383
chr7	75841887	75842055	-0.809983
chr6	129111357	129111525	-0.466899
chr15	36361720	36361888	-0.664569
chr7	80116809	80116977	-0.924775
chr9	54349879	54350047	-0.514502
chr4	44192874	44193042	-0.916272
chr10	75397837	75398005	-0.444144
chr13	30431814	30431982	-0.485511
chr8	47471292	47471460	-0.401691
chr12	86288951	86289119	-0.78424
chr9	53412109	53412277	-0.792124
chr12	76623972	76624140	-0.69992
chr6	72021528	72021696	-0.582342
chr13	100796042	100796210	-0.680763
chr5	99777449	99777617	-0.878023
chr18	64644038	64644206	-0.626635
chr13	43328812	43328980	-0.743693
chr3	146254171	146254339	-0.370094
chr1	138792592	138792760	-0.924578
chr4	81165178	81165346	-0.573694
chr6	124640714	124640882	-0.981245
chr2	103687101	103687269	-0.589805
chr13	41008956	41009124	-0.571095
chr7	76062249	76062417	-0.744961
chr13	98623343	98623511	-0.72413
chr11	106441983	106442151	-0.609925
chr14	47816526	47816694	-0.623862
chr18	53415875	53416043	-0.721823
chr3	95439961	95440129	-0.585497
chr5	138116074	138116242	-0.683351
chr2	131133659	131133827	-0.941617
chr8	124523375	124523543	-0.708438
chr3	21861402	21861570	-0.793887
chr4	149149638	149149806	-0.739749
chr9	121799225	121799393	-0.496653
chr13	53071689	53071857	-0.471248
chr19	3320217	3320385	-1.0949
chr2	172936151	172936319	-0.839521
chr4	149151292	149151460	-1.13868
chr9	92171142	92171310	-0.364687
chr5	130667063	130667231	-1.27484
chr16	22947661	22947829	-0.516015
chr18	12374079	12374247	-0.485457
chr10	84652817	84652985	-0.625323
chr1	72838846	72839014	-0.694335
chr13	101314425	101314593	-0.506238
chr18	20219161	20219329	-1.30863
chr10	60775673	60775841	-1.25807
chr8	118876712	118876880	-0.411651
chr3	18091416	18091584	-0.521145
chr9	50693403	50693571	-1.61665
chr5	108251534	108251702	-0.666007
chr17	84515715	84515883	-1.20088
chr12	85350278	85350446	-0.696421
chr8	129189695	129189863	-0.389684
chr10	26569824	26569992	-0.871201
chr1	166182778	166182946	-0.496589
chr5	104392149	104392317	-0.849343
chr12	95659958	95660126	-0.635204
chr16	45985352	45985520	-0.406829
chr3	142374505	142374673	-0.590854
chr11	44900989	44901157	-0.7404
chr15	34443784	34443952	-0.795509
chr1	123245683	123245851	-0.482796
chr12	106088410	106088578	-0.619338
chr3	80088788	80088956	-0.718626
chr16	23149533	23149701	-1.27887
chr2	22934296	22934464	-0.40899
chr17	95056038	95056206	-0.492872
chr6	93102659	93102827	-0.63455
chr19	17387259	17387427	-0.818908
chr18	21079343	21079511	-1.0277
chr2	11615098	11615266	-0.482819
chr1	181948492	181948660	-0.762339
chr11	109594312	109594480	-0.586152
chr13	4714062	4714230	-0.964364
chr13	5801506	5801674	-0.524578
chr4	94228909	94229077	-0.673256
chr18	7847608	7847776	-0.648466
chr4	115269532	115269700	-0.763552
chr12	81933395	81933563	-1.29204
chr13	30448011	30448179	-0.535073
chr10	114735859	114736027	-1.54982
chr1	189581993	189582161	-0.744885
chr4	97575483	97575651	-0.582941
chr18	12353189	12353357	-0.679728
chr6	116600518	116600686	-0.577354
chr12	86320374	86320542	-0.526499
chr4	53133117	53133285	-0.44692
chr1	107823620	107823788	-0.561699
chr3	60896636	60896804	-0.717514
chr3	60408187	60408355	-0.632374
chr8	108523059	108523227	-0.743248
chr2	131156440	131156608	-0.763934
chr10	44820451	44820619	-0.650248
chrX	156864541	156864709	-0.829696
chr19	44046734	44046902	-0.874088
chr8	129252224	129252392	-0.990965
chr2	64812641	64812809	-0.479792
chr1	38175676	38175844	-0.720019
chr19	54085561	54085729	-0.646764
chr1	167546859	167547027	-1.01449
chr10	23642452	23642620	-0.707908
chr2	59835082	59835250	-1.06126
chr19	23107887	23108055	-0.681998
chr6	116585563	116585731	-0.709644
chr10	84274030	84274198	-0.667168
chr13	36051649	36051817	-1.32219
chr16	94915547	94915715	-1.68097
chr8	108517308	108517476	-0.721365
chr9	77791287	77791455	-0.659422
chr12	82010730	82010898	-0.509234
chr19	41462719	41462887	-0.77267
chr11	101901466	101901634	-0.880256
chr13	32916884	32917052	-0.597246
chr14	35448892	35449060	-0.559424
chr13	5603495	5603663	-0.923372
chr17	56752068	56752236	-0.580016
chr13	47278663	47278831	-0.413967
chr18	60375093	60375261	-0.485828
chr1	158943365	158943533	-1.27312
chr12	86284066	86284234	-0.881332
chr4	154952708	154952876	-0.619723
chr19	21180878	21181046	-0.560983
chr5	89453525	89453693	-1.41999
chr15	57721090	57721258	-0.533595
chr2	130744885	130745053	-0.481683
chr8	125567853	125568021	-0.8259
chr13	115255717	115255885	-0.936295
chr10	93003078	93003246	-0.582128
chr15	97117281	97117449	-0.550652
chr10	7808633	7808801	-1.98105
chr13	39756409	39756577	-1.01493
chr6	135112416	135112584	-0.66548
chr16	18715746	18715914	-1.2765
chrX	57569110	57569278	-0.516072
chr8	123143660	123143828	-0.910478
chr11	94208588	94208756	-0.625163
chr11	94223595	94223763	-0.790597
chr12	21148650	21148818	-0.818779
chr18	12006941	12007109	-0.991369
chr3	146252594	146252762	-0.646315
chr7	91350296	91350464	-0.636704
chr11	23041023	23041191	-0.554628
chr10	77760525	77760693	-0.5133
chr7	99969721	99969889	-0.543174
chr2	154434960	154435128	-0.751987
chr1	72855982	72856150	-0.934005
chr10	96285190	96285358	-0.601577
chr15	36761521	36761689	-0.481879
chr10	95105421	95105589	-0.519979
chr1	181491258	181491426	-0.950203
chr1	145510377	145510545	-0.768
chr14	66759550	66759718	-0.56316
chr7	137730261	137730429	-1.05289
chr8	119864809	119864977	-0.624329
chr7	96571800	96571968	-0.721944
chr8	4319113	4319281	-0.921453
chr4	148678735	148678903	-1.25964
chr5	122113604	122113772	-1.3355
chr13	36107658	36107826	-1.31331
chr7	52866342	52866510	-0.529135
chr18	81388984	81389152	-0.843193
chr6	59406146	59406314	-0.77346
chr8	58824749	58824917	-0.591234
chr9	108244729	108244897	-0.46527
chr13	41322000	41322168	-0.822834
chr10	96116817	96116985	-0.552925
chr10	118699975	118700143	-0.485301
chr7	86401699	86401867	-0.775123
chr1	72837337	72837505	-0.908874
chr8	108274673	108274841	-0.926062
chr7	38000689	38000857	-0.809575
chr6	141139009	141139177	-1.24406
chr10	120927192	120927360	-0.514841
chr8	3390568	3390736	-0.647356
chr14	47810401	47810569	-0.526652
chr12	40753653	40753821	-0.725722
chr3	121583368	121583536	-0.446487
chr3	123056741	123056909	-0.886909
chr12	111297616	111297784	-0.760643
chr11	62293216	62293384	-0.755418
chr15	59491746	59491914	-0.653695
chr4	149173017	149173185	-1.03717
chr18	21095003	21095171	-0.746667
chr11	115080644	115080812	-0.494071
chr11	109595809	109595977	-1.42405
chr10	120950141	120950309	-0.737962
chr7	75827617	75827785	-0.862893
chr12	84015791	84015959	-1.09995
chr11	44988852	44989020	-0.649606
chr8	72718201	72718369	-0.824586
chr10	118190218	118190386	-0.810099
chr10	84273094	84273262	-0.63875
chr5	9046087	9046255	-0.643183
chr19	17357879	17358047	-0.973471
chr5	9033891	9034059	-0.534122
chr11	95639241	95639409	-0.78464
chr9	64898813	64898981	-0.652461
chr16	43398072	43398240	-0.720016
chr8	47488552	47488720	-0.626624
chr6	101317151	101317319	-0.636651
chr18	21103155	21103323	-0.486642
chr19	36701509	36701677	-0.707569
chr15	55134851	55135019	-0.461608
chr10	93543694	93543862	-0.754107
chr4	59324455	59324623	-0.626984
chr10	94883002	94883170	-0.851683
chr3	116317525	116317693	-0.682735
chr18	20218157	20218325	-0.713378
chr17	79469511	79469679	-0.703398
chr17	30794572	30794740	-0.645724
chr18	21089994	21090162	-0.752294
chr5	150008306	150008474	-0.598717
chr8	34992052	34992220	-0.963713
chr2	145502331	145502499	-0.660272
chr3	27127582	27127750	-0.550423
chr3	83801261	83801429	-1.14091
chr7	142245022	142245190	-0.833008
chr13	115253034	115253202	-0.626277
chr12	16164876	16165044	-0.65243
chr11	72497025	72497193	-0.525382
chr17	81775375	81775543	-0.730764
chr1	55136713	55136881	-1.05295
chr11	100179422	100179590	-0.695259
chr12	84017081	84017249	-0.927563
chr15	8241381	8241549	-0.988859
chr19	29208869	29209037	-1.02236
chr5	122115043	122115211	-0.896984
chr13	36055558	36055726	-1.15058
chr5	122184068	122184236	-0.845589
chr3	19101317	19101485	-0.785911
chr14	79252766	79252934	-1.13562
chr10	43726155	43726323	-0.633504
chr7	147254003	147254171	-0.606476
chr15	57297730	57297898	-0.628652
chr18	59218040	59218208	-0.689997
chr12	85375305	85375473	-0.699766
chr13	28952655	28952823	-0.700958
chr13	39539892	39540060	-0.782083
chr5	30928797	30928965	-0.917829
chr3	60893923	60894091	-0.85282
chr10	84348172	84348340	-0.891782
chr19	21169768	21169936	-0.707053
chr19	34888170	34888338	-1.01149

[truncated: 5 more sheets: Fig5K_GR, Fig5L, Fig5M, Fig5N, Fig5O]
