# Supplementary material for: Insulin signaling and reduced glucocorticoid receptor activity attenuate postprandial gene expression in liver
Source: PLoS Biol. 2018 Dec 10;16(12):e2006249. doi: 10.1371/journal.pbio.2006249 (PMC6301715; doi:10.1371/journal.pbio.2006249)
Supplement: S6 Data — Panels 6A, 6B, 6C, 6D, 6E, 6F, 6G, 6I, and 6J. (XLSX) [file pbio.2006249.s017.xlsx]

## Sheet: Fig6A
Blood glucose
Treatment	Replicate	Blood glucose mM	Average	SEM
ZT14 Fed	1	9.6	7.55	0.759934
ZT14 Fed	2	6.3
ZT14 Fed	3	7.8
ZT14 Fed	4	6.5
ZT14 Fed Dex	1	9.2	7.675	0.52341
ZT14 Fed Dex	2	7.5
ZT14 Fed Dex	3	6.9
ZT14 Fed Dex	4	7.1
ZT14 Fed S961	1	18.6	17.125	0.901272
ZT14 Fed S962	2	14.5
ZT14 Fed S963	3	17.8
ZT14 Fed S964	4	17.6
ZT14 Fed Dex+S961	1	14.7	15.925	0.45712
ZT14 Fed Dex+S962	2	16.4
ZT14 Fed Dex+S963	3	16.8
ZT14 Fed Dex+S964	4	15.8
ZT14 unfed	1	5.4	6.475	0.564764
ZT14 unfed	2	5.6
ZT14 unfed	3	7.4
ZT14 unfed	4	7.5
Serum cort
Treatment	Replicate	Average ng/ml	Average	SEM
ZT14 Fed	1	27.0443	37.6926	5.78281
ZT14 Fed	2	29.6933
ZT14 Fed	3	42.0143
ZT14 Fed	4	52.0187
ZT14 Fed Dex	1	4.17258	8.69085	2.52642
ZT14 Fed Dex	2	12.9779
ZT14 Fed Dex	3	13.1523
ZT14 Fed Dex	4	4.4606
ZT14 Fed S961	1	46.1297	34.2574	12.7073
ZT14 Fed S962	2	64.4053
ZT14 Fed S963	3	11.6634
ZT14 Fed S964	4	14.8314
ZT14 Fed Dex+S961	1	5.74842	7.86245	1.44784
ZT14 Fed Dex+S962	2	11.0569
ZT14 Fed Dex+S963	3	9.54682
ZT14 Fed Dex+S964	4	5.09765
ZT14 unfed	1	141.574	156.212	17.5194
ZT14 unfed	2	203.011
ZT14 unfed	3	120.618
ZT14 unfed	4	159.647
Serum insulin
Treatment	Replicate	Average	average group (pM)	SEM
ZT14 Fed	1	242.159	696.352	222.961
ZT14 Fed	2	696.352
ZT14 Fed	3	544.568
ZT14 Fed	4	1302.33
ZT14 Fed Dex	1	514.443	968.637	382.577
ZT14 Fed Dex	2	959.367
ZT14 Fed Dex	3	2049.66
ZT14 Fed Dex	4	351.073
ZT14 Fed S961	1	7978.51	7814.85	105.146
ZT14 Fed S962	2	7531.27
ZT14 Fed S963	3	7779.22
ZT14 Fed S964	4	7970.4
ZT14 Fed Dex+S961	1	15773.9	15479.1	247.586
ZT14 Fed Dex+S962	2	16012.6
ZT14 Fed Dex+S963	3	14962.9
ZT14 Fed Dex+S964	4	15166.8
ZT14 unfed	1	184.806	172.495	28.5221
ZT14 unfed	2	95.0098
ZT14 unfed	3	177.854
ZT14 unfed	4	232.311
Serum NEFA
Treatment	Replicate	mM	Average	SEM
ZT14 Fed Veh	1	0.204333	0.26225	0.0191168
ZT14 Fed Veh	2	0.174333
ZT14 Fed Veh	3	0.251
ZT14 Fed Veh	4	0.267667
ZT14 Fed Veh	5	0.274333
ZT14 Fed Veh	6	0.267667
ZT14 Fed Veh	7	0.324333
ZT14 Fed Veh	8	0.334333
ZT14 Fed Dex	1	0.211	0.17475	0.00978818
ZT14 Fed Dex	2	0.214333
ZT14 Fed Dex	3	0.181
ZT14 Fed Dex	4	0.187667
ZT14 Fed Dex	5	0.154333
ZT14 Fed Dex	6	0.151
ZT14 Fed Dex	7	0.147667
ZT14 Fed Dex	8	0.151
ZT14 Fed S961	1	0.507667	0.761	0.0659064
ZT14 Fed S962	2	0.534333
ZT14 Fed S963	3	1.001
ZT14 Fed S964	4	0.997667
ZT14 Fed S965	5	0.824333
ZT14 Fed S966	6	0.817667
ZT14 Fed S967	7	0.697667
ZT14 Fed S968	8	0.707667
ZT14 Fed Dex+S961	1	0.711	0.749333	0.0531283
ZT14 Fed Dex+S962	2	0.714333
ZT14 Fed Dex+S963	3	0.764333
ZT14 Fed Dex+S964	4	0.711
ZT14 Fed Dex+S965	5	0.974333
ZT14 Fed Dex+S966	6	0.961
ZT14 Fed Dex+S967	7	0.594333
ZT14 Fed Dex+S968	8	0.564333
ZT14 unfed	1	0.361	0.59225	0.0590296
ZT14 unfed	2	0.371
ZT14 unfed	3	0.734333
ZT14 unfed	4	0.731
ZT14 unfed	5	0.677667
ZT14 unfed	6	0.791
ZT14 unfed	7	0.544333
ZT14 unfed	8	0.527667

## Sheet: Fig6B
ID	ZT14_FC_fed_unfed	ZT14_FC_feddex_fedveh	ZT14_FC_feds961_fedveh	ZT14_FC_feddexs961_fedveh	group
NM_016974	0.984103	0.87897	0.963646	0.584642	Q1
NM_001109045	0.508385	0.876609	1.17192	0.874844	Q1
NM_026189	0.980914	0.874215	0.969746	0.777931	Q1
NR_045301	0.602911	1.62412	1.01782	1.0021	Q1
NM_053165	0.986253	1.19878	0.419125	0.763614	Q1
NR_040298	0.498946	0.65992	1.84831	0.738212	Q1
NM_001164155	1.13024	1.19205	0.995283	0.737197	Q1
NM_001038703	1.62403	0.927225	1.07342	0.713396	Q1
NM_032400	0.928571	0.762857	0.89563	0.730789	Q1
NM_133351	0.913796	1.37031	0.776367	0.619336	Q1
NM_001271599	1.32857	0.803605	0.666034	0.611533	Q1
NM_001033819	0.738543	1.44133	1.14646	1.28361	Q1
NM_007705	0.987032	0.554054	0.736299	1.02208	Q1
NM_207131	1.03316	1.13145	0.918065	0.884516	Q1
NM_177343	0.693085	1.36974	1.19593	1.13342	Q1
NM_173038	1.15722	0.889667	0.739433	0.70144	Q1
NM_001079694	0.865636	0.985642	1.35467	1.18558	Q1
NM_001083906	1.34196	0.778939	0.435088	0.502613	Q1
NM_001081215	1.30889	0.543568	0.828838	1.12604	Q1
NM_001033189	1.12999	0.770245	1.04507	0.657375	Q1
NM_011067	0.923798	0.712266	0.916659	0.652452	Q1
NM_001111314	0.972898	0.985788	0.851547	0.828197	Q1
NM_178118	0.766436	0.800221	1.27652	0.993826	Q1
NM_001162494	0.822164	0.945355	1.11157	1.20219	Q1
NM_028705	0.951686	0.681076	0.84192	0.642624	Q1
NM_138313	0.59368	1.16312	0.76717	1.53949	Q1
NM_001034962	1.02647	0.955813	1.0438	0.90439	Q1
NM_011101	0.73913	1.37796	1.09043	1.23749	Q1
NM_029197	1.03614	0.664571	1.22961	1.14923	Q1
NM_001040684	1.20321	0.696924	0.913223	0.728711	Q1
NM_001164259	0.875139	1.18827	0.920813	0.99892	Q1
NM_026935	0.729034	1.4331	1.05785	1.17646	Q1
NM_011943	0.575455	2.16358	0.733714	1.53994	Q1
NM_133776	1.89086	1.22084	0.685333	0.829426	Q1
NM_001160411	0.884625	1.02522	0.990408	0.822245	Q1
NM_008331	1.29635	0.751133	1.10874	0.660598	Q1
NM_001162999	0.8818	1.0127	1.18394	0.792547	Q1
NM_011994	1.07342	2.95657	1.14331	1.00088	Q1
NM_146245	0.894548	0.914344	1.01257	0.991708	Q1
NM_145564	0.865356	0.708422	1.3702	0.852014	Q1
NM_172769	1.00288	0.823486	0.948207	0.74076	Q1
NM_027908	0.87929	1.04258	1.15677	0.905946	Q1
NM_001038627	0.940958	0.962232	0.630043	0.611931	Q1
NM_001164557	0.600562	1.30973	1.24248	0.903362	Q1
NM_144919	0.997998	0.988314	0.745041	0.810016	Q1
NM_019811	0.528038	1.12499	1.19477	1.01057	Q1
NM_144527	1.5559	0.891358	0.695496	0.721852	Q1
NR_030711	0.783327	0.930651	1.06871	1.00722	Q1
NM_172893	1.10216	0.787679	0.931632	0.805508	Q1
NM_001122989	0.679275	0.770871	1.27368	0.941711	Q1
NM_181680	0.424212	3.34964	1.15396	1.51607	Q1
NM_011056	1.02209	0.843764	1.06979	1.03467	Q1
NM_001286005	0.728701	1.06181	1.30187	1.34934	Q1
NM_133217	0.920801	0.877432	1.12485	0.739239	Q1
NM_001037957	0.766701	0.901194	0.930375	0.920603	Q1
NM_011996	1.04273	0.785481	0.914894	0.849359	Q1
NM_028089	1.01605	1.1662	0.944499	0.692938	Q1
NM_031392	1.13571	1.06075	0.762801	0.818528	Q1
NM_009811	0.792468	1.0961	1.14266	1.14225	Q1
NM_010820	1.04099	0.981457	0.963155	0.895003	Q1
NM_178404	0.584279	1.21375	1.28102	1.28849	Q1
NM_010941	0.858181	0.907237	0.869848	0.919644	Q1
NM_031197	0.836931	0.954224	1.08793	1.02787	Q1
NM_178309	1.21859	0.854987	0.850796	0.673931	Q1
NM_011636	1.04015	0.640895	1.14059	0.82928	Q1
NM_001252505	0.98972	0.968784	1.02667	0.88321	Q1
NM_011909	1.54228	1.53979	0.87739	1.91586	Q1
NM_001252341	0.961839	0.834242	0.986954	1.0453	Q1
NR_029475	0.995398	1.0182	1.09277	0.90402	Q1
NM_021287	0.754722	0.6969	1.21158	0.743332	Q1
NM_001168577	0.999822	0.729748	1.03911	0.978874	Q1
NM_001136260	1.07994	0.712531	1.4695	1.25469	Q1
NM_177016	0.760291	0.834816	1.23772	0.854024	Q1
NM_009713	1.05633	0.855242	1.02077	0.749079	Q1
NM_009320	1.08947	0.758759	0.700744	0.537884	Q1
NR_029739	0.42645	2.20478	1.45991	1.23961	Q1
NM_001164477	1.27029	0.760798	0.857138	0.760049	Q1
NM_001103182	1.03961	1.02816	0.649365	0.748482	Q1
NM_029057	1.44336	0.971502	1.33333	0.991124	Q1
NM_007592	0.902728	0.87337	0.890788	0.898215	Q1
NM_028643	1.06788	0.969274	0.899771	0.88335	Q1
NM_009466	1.19079	1.18273	0.896993	0.858833	Q1
NM_025429	0.325414	1.26549	3.01549	0.705752	Q1
NM_028943	0.868532	0.84487	1.03418	0.709031	Q1
NM_001199217	0.860573	1.21405	1.14798	0.971762	Q1
NM_001168660	1.08849	0.984298	0.833221	0.796544	Q1
NM_001081051	0.714031	1.09327	1.27531	0.994015	Q1
NM_001167991	1.0469	1.05372	0.878072	0.797048	Q2
NM_011338	1.07561	1.35358	0.829325	0.816648	Q2
NM_029153	0.997835	1.0371	1.11332	1.00476	Q2
NM_017376	0.947001	0.955264	0.883809	0.860429	Q2
NM_138584	1.04648	0.977273	1.18478	1.03806	Q2
NM_001271843	1.00793	0.780315	1.01946	0.933635	Q2
NM_018824	0.993329	0.717833	1.70255	1.22826	Q2
NM_145434	0.928637	0.513014	1.70563	0.585193	Q2
NM_024479	0.932282	1.05986	0.781847	0.914831	Q2
NM_001111279	1.06413	0.881262	0.881701	0.928725	Q2
NM_001013814	0.947208	0.993137	1.05454	0.857738	Q2
NM_001112722	0.951257	1.06691	1.15829	1.2884	Q2
NM_020575	1.10373	0.842226	0.991397	1.02218	Q2
NM_172881	1.39683	0.680296	0.664207	0.656208	Q2
NM_001159725	0.987335	0.844071	1.14275	0.671964	Q2
NM_001168475	0.807088	1.00491	1.33485	1.08994	Q2
NM_178758	1.00975	0.953682	0.930751	0.928383	Q2
NM_144811	0.969767	0.752864	0.878764	0.934452	Q2
NM_021366	1.01985	1.086	0.699834	0.706396	Q2
NM_001111062	1.28228	0.725177	0.998776	0.666623	Q2
NM_001122683	1.05078	0.948184	0.943436	1.00934	Q2
NM_001164190	1.04383	0.868687	0.947905	0.682566	Q2
NM_001081169	0.829226	1.05129	1.16968	0.955666	Q2
NM_001287530	0.872668	1.48584	1.42704	1.29236	Q2
NM_025558	1.09191	0.832939	0.843494	0.73853	Q2
NM_139297	0.86585	0.86775	1.00402	1.01639	Q2
NM_013851	1.2112	1.05446	0.89836	0.861978	Q2
NM_080555	0.926533	0.68129	1.11083	1.01706	Q2
NM_172507	1.27199	0.779844	0.909311	0.723897	Q2
NM_008182	0.53227	1.84454	1.31623	1.11307	Q2
NM_001038621	0.830367	1.11409	1.17202	1.1615	Q2
NM_008878	0.945387	1.18286	1.038	0.913008	Q2
NM_021557	0.986039	1.02208	0.920313	0.800124	Q2
NM_011394	0.932612	0.98308	0.966505	1.01063	Q2
NR_102285	0.798651	0.730612	2.11429	2.29011	Q2
NM_001110254	0.95312	0.790094	0.975407	0.8469	Q2
NM_001168491	0.980226	0.78907	1.04336	0.772458	Q2
NM_011026	0.995497	1.14547	0.915862	0.916562	Q2
NM_010207	0.965618	0.925288	0.86848	0.747796	Q2
NM_021446	0.85541	1.04596	1.07195	1.06494	Q2
NM_029692	0.768084	1.39882	1.10648	1.31926	Q2
NM_176837	1.01878	1.19641	1.32547	1.37942	Q2
NR_027619	1.00909	0.84773	1.17244	1.10818	Q2
NM_001172561	0.884355	0.780664	1.11773	0.855026	Q2
NM_001033929	0.885133	0.885166	0.961836	0.885052	Q2
NM_026993	1.13784	0.938543	1.11609	0.84249	Q2
NM_001001144	0.898555	1.11396	1.08544	1.01346	Q2
NM_001039519	1.05631	0.97659	0.875302	1.13198	Q2
NM_009371	1.20461	0.605669	0.975839	0.664009	Q2
NM_029219	1.03283	0.931786	1.00551	0.808426	Q2
NM_177920	1.12575	1.13837	0.933703	0.811672	Q2
NM_001159301	1.01117	0.819504	1.00745	0.906944	Q2
NM_001276710	1.00699	1.69623	0.997127	1.00285	Q2
NM_145823	1.08652	0.993582	0.805146	0.826361	Q2
NM_001177594	0.470262	1.22942	1.47557	1.78244	Q2
NM_001146275	1.29357	0.66967	0.890361	0.821542	Q2
NM_027976	0.81596	1.06899	1.15966	0.948974	Q2
NM_030176	0.572137	2.0474	1.24923	3.07839	Q2
NM_178417	0.873166	0.837943	1.2383	0.869992	Q2
NM_001163239	0.830849	1.10027	1.14814	0.926211	Q2
NM_026601	0.819404	0.939243	1.05548	0.950509	Q2
NM_001205181	0.971021	1.10379	1.02214	0.956171	Q2
NM_030611	1.12219	0.690743	0.866992	0.937242	Q2
NM_023733	1.17254	0.660563	1.59664	1.27066	Q2
NM_021022	1.118	0.850304	0.941869	0.677555	Q2
NM_028039	2.85631	0.667683	0.625	0.579776	Q2
NM_010155	0.79221	1.19685	1.12365	1.1382	Q2
NM_001026214	0.916831	0.79204	1.12234	0.880172	Q2
NM_199306	0.996859	0.936401	0.974078	0.998352	Q2
NM_001170488	0.894013	0.709535	1.05124	0.799584	Q2
NM_021456	0.694463	0.877118	1.14156	1.21179	Q2
NR_045798	0.497891	0.686612	1.2694	0.645628	Q2
NM_001011873	1.34705	1.11817	0.54937	0.892613	Q2
NM_025873	1.04513	0.740007	1.35264	1.07843	Q2
NM_026701	0.867618	0.916598	1.0542	0.868934	Q2
NM_011584	0.865264	0.853694	1.08075	0.999552	Q2
NM_001271497	0.870974	1.04125	1.43948	1.62278	Q2
NM_009624	0.919005	1.57785	0.772675	1.45867	Q2
NM_001025600	0.987856	1.16204	1.06175	0.958088	Q2
NM_008591	0.919026	0.729335	1.01	0.760426	Q2
NM_011917	0.951295	0.93905	1.15841	1.15659	Q2
NM_139308	0.951939	0.97065	1.04256	0.98676	Q2
NM_026152	0.793691	1.17359	1.04341	1.07132	Q2
NM_009349	0.804186	1.08912	0.999647	1.03735	Q2
NM_172575	0.829092	0.880593	0.981119	0.915769	Q2
NM_001271542	0.935495	0.949448	0.955703	0.954169	Q2
NM_001272028	1.00485	0.936104	1.01383	0.899206	Q3
NM_023617	1.71664	0.759244	0.680961	0.708042	Q3
NM_019425	1.09811	0.830924	0.909557	0.802128	Q3
NR_033472	0.864776	1.03583	0.781101	1.17453	Q3
NM_001159555	1.1692	1.22798	1.44631	0.996149	Q3
NM_028149	0.741649	0.814725	1.20334	1.26402	Q3
NM_145575	1.15144	0.909043	0.926092	0.887129	Q3
NR_040705	0.501438	1.34417	4.38528	4.78394	Q3
NM_009655	1.10547	1.12084	0.851267	0.911441	Q3
NM_173441	0.932533	0.964738	1.20772	1.11511	Q3
NM_001164325	1.13546	0.759271	0.860028	0.741298	Q3
NM_008720	0.796179	1.17186	1.18798	1.38016	Q3
NM_001145979	0.988063	1.03196	1.07476	0.949251	Q3
NR_045270	0.691504	1.67017	1.07894	1.47541	Q3
NM_175472	1.07267	0.982134	1.11571	1.06643	Q3
NM_007520	1.68527	1.15525	0.62298	0.842769	Q3
NM_026929	0.280895	2.60273	1.64364	4.31368	Q3
NM_133898	0.501649	1.83861	0.882341	1.76549	Q3
NM_001104616	1.01624	0.845844	0.938282	0.804596	Q3
NM_008087	0.99018	1.25832	0.912939	0.884753	Q3
NM_001136240	1.06289	1.03612	1.07338	0.867315	Q3
NM_008278	1.02164	0.916784	1.03054	1.06853	Q3
NM_011125	0.864771	1.13065	1.0075	0.884397	Q3
NM_001033272	0.925811	0.518275	1.57287	0.676097	Q3
NM_144909	0.853598	1.13469	1.04595	1.0803	Q3
NM_009474	0.810702	1.26393	1.11452	0.99412	Q3
NM_145570	1.03064	0.803242	0.874888	0.758586	Q3
NM_013505	0.639346	0.908149	1.61392	1.2512	Q3
NM_175093	0.341634	2.39363	2.96814	4.35043	Q3
NM_011825	2.2372	0.850177	0.891275	0.92826	Q3
NM_020590	0.811335	1.136	1.22886	1.28274	Q3
NM_009364	1.0033	0.877124	1.08851	0.932215	Q3
NM_080462	0.819936	1.07257	1.00939	1.02848	Q3
NM_029492	1.06672	0.92747	0.7979	0.899695	Q3
NM_001039394	0.720974	0.931373	1.21123	1.32933	Q3
NM_172665	0.642566	0.894387	1.25899	1.20278	Q3
NM_027626	0.986168	0.946891	0.945067	0.995353	Q3
NM_027905	0.906386	0.953214	1.01194	1.07133	Q3
NM_001162410	0.949713	0.81115	1.01313	0.995047	Q3
NM_008102	0.869704	0.929962	1.14518	1.12807	Q3
NM_027166	0.933174	0.898148	0.927545	1.12112	Q3
NM_029886	0.62647	1.067	1.13509	1.48705	Q3
NM_026281	0.951708	0.978592	1.03315	0.933078	Q3
NM_016690	0.929999	0.82709	1.01963	0.990629	Q3
NM_153145	0.952437	1.06433	1.00586	1.01643	Q3
NM_001102436	0.994782	0.843916	1.02995	0.947386	Q3
NM_177322	0.822533	1.12507	1.32202	1.39447	Q3
NM_001199274	0.88522	0.773443	1.0734	1.01288	Q3
NM_001171004	0.864811	0.569663	0.890618	0.53084	Q3
NM_134072	1.12107	0.884605	0.862531	0.801381	Q3
NM_138302	0.68026	0.865064	1.82239	1.40543	Q3
NM_009150	0.659979	1.26683	1.11854	1.18588	Q3
NM_177351	0.655933	0.74384	1.61389	1.29253	Q3
NM_009469	0.702773	1.54808	1.59007	1.93119	Q3
NM_007812	0.769175	1.27831	1.20847	1.23012	Q3
NM_001025392	0.886221	1.17785	1.27782	1.52977	Q3
NM_008065	0.883527	0.982546	1.10865	1.11683	Q3
NM_008183	0.749729	1.13644	1.29877	1.24764	Q3
NM_153538	1.13857	0.786382	0.862957	0.811046	Q3
NM_175523	0.5743	0.842588	1.78027	1.63145	Q3
NM_028803	0.893751	0.886714	1.01497	0.941828	Q3
NM_178613	1.01767	1.19041	0.975476	1.16824	Q3
NM_008455	0.971587	1.00637	0.910915	0.911932	Q3
NM_013515	1.07212	0.801827	0.918461	0.816389	Q3
NM_001081145	1.11616	0.667849	0.806399	0.618757	Q3
NM_001284409	1.04786	0.923468	0.820872	0.779502	Q3
NM_013786	1.12194	1.49052	0.890327	0.886622	Q3
NM_001285833	1.07754	0.684773	0.908951	1.11404	Q3
NM_020495	1.06395	0.692243	0.893939	0.835083	Q3
NM_001085385	0.893861	0.864308	0.932024	0.876509	Q3
NM_010755	0.648688	2.18415	1.28208	3.22193	Q3
NM_010357	0.835864	1.15867	1.08647	0.950522	Q3
NM_008255	1.43196	1.38761	0.302608	0.479959	Q3
NM_007618	0.850675	1.35701	1.16041	1.12455	Q3
NM_153594	0.771117	0.96509	1.2177	1.17806	Q3
NM_011673	0.839104	0.976189	0.970748	0.92143	Q3
NM_001190846	0.968334	0.914255	0.894869	0.944577	Q3
NM_029436	0.571279	0.952141	1.612	1.56766	Q3
NM_001114879	1.03501	0.719872	1.02191	0.856538	Q3
NM_011274	0.991908	0.832071	0.976605	0.957484	Q3
NR_033510	0.806382	0.90305	1.26681	1.42074	Q3
NM_027052	0.760222	1.21543	1.21584	1.32253	Q3
NM_013806	0.917938	1.09794	0.899662	1.06622	Q3
NM_001113399	0.702258	1.31277	0.822999	1.12126	Q3
NM_009060	1.05495	0.752329	0.981606	0.935483	Q3
NM_001110794	0.998465	0.89153	0.935708	0.933505	Q3
NM_019419	1.125	0.732297	0.907551	0.862178	Q3
NM_008756	0.636663	1.00517	1.27008	1.08136	Q4
NM_008477	0.990968	0.952325	1.17323	1.11808	Q4
NR_102366	1.21156	0.729136	0.943296	0.891837	Q4
NM_022655	1.10498	0.775594	1.11871	0.992847	Q4
NM_001271356	0.901548	1.09004	1.15883	1.17992	Q4
NM_134005	0.768437	0.989671	1.30305	1.09199	Q4
NM_177382	1.07498	0.82268	0.755315	0.803448	Q4
NM_177192	0.988859	0.810354	0.97199	0.893399	Q4
NM_009127	0.585585	1.15131	1.31648	1.0519	Q4
NM_027334	0.896454	1.01736	0.979515	0.926923	Q4
NM_011267	0.124903	3.23023	7.05691	18.4394	Q4
NM_001163471	0.805995	0.898793	1.28764	1.42112	Q4
NM_146230	0.848947	0.861738	1.41193	1.06602	Q4
NM_026301	0.653525	0.707813	2.65947	2.16857	Q4
NM_023799	1.03918	1.00084	1.04373	1.08892	Q4
NM_001044740	0.611549	1.91501	1.21638	1.76735	Q4
NM_001282000	0.926978	0.855554	1.16232	1.11352	Q4
NM_001001446	1.17512	1.00495	0.82689	0.885631	Q4
NM_008184	0.849031	1.00897	1.11621	1.04608	Q4
NM_011278	0.989199	0.893863	1.21084	1.10743	Q4
NM_009040	0.766973	0.7429	1.43458	1.4562	Q4
NM_019792	0.792591	0.825877	1.01993	0.880339	Q4
NM_001013785	0.884681	0.935417	0.942435	0.853267	Q4
NM_001113470	0.612114	0.803384	1.17209	1.10569	Q4
NM_144942	0.771622	1.63249	0.865501	1.28773	Q4
NM_025504	0.76861	1.19427	1.13237	1.21377	Q4
NM_001081024	0.71864	3.38053	1.69837	7.66195	Q4
NM_026192	0.67887	1.01392	1.64443	1.50233	Q4
NM_173432	0.896476	1.09476	1.02727	1.06813	Q4
NM_134255	0.688706	0.989785	2.18835	1.52899	Q4
NM_001252489	1.00533	1.07909	1.09936	1.19545	Q4
NM_007472	1.18058	0.663895	0.75693	0.750581	Q4
NM_001164607	0.789406	0.963784	1.04271	1.07879	Q4
NM_173753	0.965342	0.803358	1.16687	1.03002	Q4
NM_030687	0.532396	2.12288	1.39408	1.61322	Q4
NM_011630	0.784583	0.92524	1.17516	1.29367	Q4
NM_001161430	0.961219	0.851216	1.02455	1.02584	Q4
NM_001115130	0.77399	0.936072	1.17499	1.1098	Q4
NM_001081347	0.693004	1.91011	0.73225	1.75414	Q4
NM_001029867	1.00356	0.825449	0.933882	0.957681	Q4
NM_021449	0.865554	1.01515	1.10745	0.993315	Q4
NM_172772	0.664976	0.885744	1.07884	0.984619	Q4
NM_153117	1.02738	0.908697	0.944213	0.948102	Q4
NM_027445	0.777348	0.847262	1.17876	1.06048	Q4
NM_173007	0.997939	0.887624	0.998232	0.994238	Q4
NM_008416	1.11913	1.34436	0.607575	0.774554	Q4
NM_011391	0.84753	1.10789	1.16288	1.12187	Q4
NM_015822	0.91046	0.880714	0.988593	0.974823	Q4
NM_145539	0.875478	1.10582	1.05936	0.884623	Q4
NM_001013762	0.996237	0.665052	1.76945	1.13588	Q4
NM_013778	0.898118	0.990674	0.928055	0.905489	Q4
NM_010153	0.438706	0.597372	2.01867	1.22455	Q4
NM_001081317	0.619221	2.12782	1.50464	3.11455	Q4
NM_008342	1.07382	1.23854	0.921748	0.880604	Q4
NM_008646	0.935074	1.34302	0.994559	0.971224	Q4
NM_029868	0.816471	0.981186	1.13952	1.17887	Q4
NM_027143	0.764451	0.671394	1.10258	0.838972	Q4
NM_001113550	0.673913	1.08931	1.44189	1.49155	Q4
NM_001166580	0.0877024	1.28366	2.6235	2.87085	Q4
NM_026045	0.967639	0.933641	1.17727	1.08109	Q4
NM_008682	0.934691	1.01559	1.03812	1.04959	Q4
NM_001042671	0.697325	0.886204	1.88526	2.38532	Q4
NM_009266	0.903051	0.909595	1.23021	1.1221	Q4
NM_207677	0.829151	0.941693	1.18799	0.940868	Q4
NM_133660	0.725112	1.07982	1.17456	1.23364	Q4
NM_172671	0.95681	1.13272	1.20807	1.34103	Q4
NM_001205345	0.624318	0.949056	1.48001	1.53636	Q4
NM_001162896	0.575669	0.897313	1.69339	1.95846	Q4
NM_007815	0.845875	0.836344	1.09456	1.00318	Q4
NM_207302	0.873081	1.08717	1.03267	1.10087	Q4
NM_026121	1.00144	0.991878	1.09627	1.24276	Q4
NM_001033352	0.683098	1.87331	1.02933	1.66323	Q4
NM_027992	0.87135	0.9622	1.10586	1.06333	Q4
NM_175388	0.911053	1.21363	0.937259	1.10277	Q4
NM_178692	0.769958	0.847303	1.17184	0.948757	Q4
NM_015791	0.89311	0.791402	1.12246	1.17956	Q4
NM_001204165	0.932073	1.09662	1.33003	1.65822	Q4
NM_026977	0.774915	0.798453	0.975137	0.838308	Q4
NM_001286411	0.951043	0.858439	0.978061	0.852433	Q4
NM_001197321	0.907045	1.01241	1.29221	1.15143	Q4
NM_010776	0.90166	1.13662	0.998447	0.892254	Q4
NM_027560	0.410505	2.52568	0.743362	3.61461	Q4
NM_001285529	0.991765	1.53114	0.957468	1.4698	Q4
NM_010002	0.720941	1.09519	1.56647	1.16616	Q4
NM_021525	1.08117	0.84633	1.14241	1.58175	Q4
NM_007954	0.947806	1.15354	1.05811	1.04287	Q5
NM_001204983	0.706292	1.44232	0.746758	1.426	Q5
NM_172663	0.738838	1.1162	1.10943	1.21949	Q5
NM_144904	0.964212	0.838309	1.25504	1.17274	Q5
NM_030235	0.825459	0.969841	1.01925	1.06973	Q5
NM_008280	0.877585	0.935811	1.0707	1.07689	Q5
NM_175155	1.11355	1.01587	1.3223	1.39331	Q5
NM_134034	0.938076	0.944301	0.97678	0.961807	Q5
NM_001253781	0.862592	1.50017	1.28315	1.2148	Q5
NM_001159603	0.886585	0.815202	1.09835	0.990551	Q5
NM_145565	0.630551	2.85716	1.00664	1.80074	Q5
NM_001243712	0.954737	0.890688	0.928645	0.930222	Q5
NM_183088	0.5128	0.888889	3.55556	2.95084	Q5
NM_172599	0.90886	1.14615	1.06128	1.67817	Q5
NM_010638	0.758209	1.09569	1.26546	1.49325	Q5
NM_173371	0.932346	1.03078	1.29311	1.28812	Q5
NM_153198	0.806065	0.813287	1.22063	1.16031	Q5
NM_175133	0.967715	0.759181	1.01284	0.995085	Q5
NM_033320	0.89468	0.874979	1.06078	0.950859	Q5
NM_021462	0.68354	1.514	0.987056	1.27826	Q5
NM_001039710	0.910365	1.30053	1.08581	1.35815	Q5
NM_001018042	0.910365	0.876147	1.2191	1.01968	Q5
NM_001285917	0.705652	1.09865	1.59108	1.63134	Q5
NM_001033445	0.774867	1.09629	1.24231	1.26923	Q5
NM_027552	1.06879	0.790183	1.27475	1.03181	Q5
NM_007553	0.940574	0.627884	1.1656	1.16324	Q5
NM_029870	0.488875	1.03397	1.27647	1.89597	Q5
NM_028077	0.623727	1.92036	1.56061	2.57854	Q5
NM_001081295	1.01774	1.33195	0.895805	1.23895	Q5
NM_029466	0.795028	1.04194	0.604668	0.931039	Q5
NM_028227	0.708862	0.997172	1.69617	1.41247	Q5
NM_001276455	0.849489	1.17749	0.788786	0.860432	Q5
NM_010907	0.542919	1.69918	1.12185	2.18871	Q5
NM_001190414	0.798542	1.0418	1.21029	1.26817	Q5
NM_019483	0.771764	0.713195	1.4221	1.37405	Q5
NM_001135611	0.692259	0.627572	1.41517	1.35345	Q5
NM_197986	0.67802	0.5584	1.3987	1.40473	Q5
NM_146008	0.460957	0.963482	2.26256	2.76165	Q5
NM_009551	0.884911	0.810288	1.07578	1.09651	Q5
NM_001033432	0.916095	0.887365	1.31809	1.29696	Q5
NM_020507	0.7784	1.5986	1.48355	1.84814	Q5
NM_021296	0.865351	0.868622	1.76628	1.4589	Q5
NM_028850	0.660645	1.22389	1.00965	1.89167	Q5
NM_023668	0.881961	1.01518	0.843578	0.857256	Q5
NM_145478	0.705715	1.53683	1.02763	1.93161	Q5
NM_023737	0.874764	0.892451	2.52409	1.36873	Q5
NM_011610	0.777993	1.52115	1.04832	1.3973	Q5
NM_145604	0.98574	0.871958	1.01409	1.07663	Q5
NM_009543	0.994283	0.932408	1.27007	1.54923	Q5
NM_172402	0.740652	1.32035	1.78769	2.55101	Q5
NM_001287738	0.629767	1.58137	1.11571	2.06795	Q5
NM_010658	0.56982	3.06203	1.34655	3.59329	Q5
NM_001127348	1.08432	1.29152	1.07605	1.92155	Q5
NM_026346	0.509648	1.29621	1.43541	1.8363	Q5
NM_011044	0.491094	1.56098	0.931793	1.50923	Q5
NM_023184	0.63472	1.79567	0.838585	1.39878	Q5
NM_175121	0.638607	2.67306	0.837402	2.29424	Q5
NM_011521	0.778308	1.31	0.743191	1.378	Q5
NM_001012310	0.416969	0.857894	3.41811	2.4949	Q5
NM_027184	0.705739	0.742461	1.12806	0.972456	Q5
NM_138953	0.788745	1.63133	1.16207	1.90238	Q5
NM_133753	0.895596	1.22064	0.962613	1.2564	Q5
NM_029634	0.275985	1.52486	0.898761	2.2599	Q5
NM_007822	0.30087	1.64055	7.80797	7.28559	Q5
NM_145839	0.829693	1.81277	0.586919	1.2887	Q5
NM_001042565	0.843889	2.05879	0.994531	1.68142	Q5
NM_001033324	0.687136	1.39091	0.901423	1.31336	Q5
NM_177242	0.918998	2.0844	0.960087	2.02324	Q5
NM_008904	0.706494	2.17618	1.94267	2.42585	Q5
NM_026821	0.718098	1.88945	0.939225	1.96535	Q5
NM_001034851	0.700803	1.76744	1.75267	2.86678	Q5
NM_001081205	0.387809	2.71913	1.94083	3.19314	Q5
NM_001252094	1.02361	0.729213	0.832632	0.77877	Q5
NM_001242419	0.804996	1.73514	0.934521	1.69153	Q5
NM_172476	0.682655	2.15023	0.882849	2.70365	Q5
NM_001164885	0.438216	0.984558	1.79113	2.04262	Q5
NM_178357	0.59098	0.669617	2.26124	2.24545	Q5
NM_029628	1.07546	0.565863	3.94974	4.62877	Q5
NM_011752	0.48484	1.42115	1.5042	1.42924	Q5
NM_001130412	0.88677	1.78566	0.957894	2.10661	Q5
NM_001164598	0.663823	1.23201	0.821424	1.7185	Q5
NM_007635	0.440187	1.26734	1.45758	3.4333	Q5
NM_001081212	0.316081	0.96242	2.03097	1.73942	Q5
NM_001199105	0.37924	1.93966	0.848312	2.75903	Q5
NM_020581	0.351037	1.05857	3.17777	3.54022	Q5
NM_008341	0.0523727	6.64895	3.18644	17.8845	Q5
NM_008061	0.335538	0.758794	3.28022	1.98494	Q5

## Sheet: Fig6C
ID	mean_fed_pbs_dex_s961	Dex_log2FC	s961_log2FC	dex_s961_log2FC	Dex_FDR	s961_FDR	dex_s961_FDR
NM_001001983	9.863	0.0868382	0.250775	0.265143	0.863576	0.423093	0.1336
NM_001002012	1.944	0.769636	0.541767	1.15842	0.000970856	0.0364933	1.7643e-07
NM_001004157	3.0795	0.184017	0.106401	0.125793	0.700088	0.99975	0.804396
NM_001005341	2.526	-0.0108255	0.314042	0.405396	0.992998	0.550627	0.255268
NM_001009935	52.6505	-0.293154	1.33796	0.89934	0.420612	2.73662e-13	0.000629746
NM_001009949	37.171	0.4483	0.252867	0.680696	0.0026762	0.585595	1.01215e-09
NM_001012310	273.005	-0.0818735	0.977937	1.21787	0.930525	5.24897e-07	1.96101e-11
NM_001013370	7.751	0.141731	0.456051	1.57663	0.814802	0.0851114	2.1747e-18
NM_001013780	2.5275	-0.0888562	0.883411	1.289	0.935994	1.17968e-05	1.72018e-09
NM_001024606	10.8295	-0.0877086	0.448963	0.556007	0.930208	0.154655	0.0203713
NM_001029938	9.046	0.108642	0.218048	0.235578	0.869332	0.789119	0.50638
NM_001033238	1.4165	-0.00706179	0.444966	0.703399	0.995458	0.170179	0.0061105
NM_001033264	129.919	0.483331	0.00981872	0.123744	0.0601391	0.99975	0.529178
NM_001033324	12.5095	0.396295	-0.0317178	0.437591	0.206356	0.99975	0.12299
NM_001033337	17.084	0.0458785	0.119838	0.0358266	0.949836	0.992388	0.934945
NM_001033352	13.063	0.710762	0.0909711	0.775324	0.00094232	0.99975	8.97179e-06
NM_001033445	10.36	0.219086	0.34233	0.474125	0.358777	0.108055	0.000888067
NM_001034851	62.6695	0.656235	0.635454	1.4565	0.00317072	0.00182931	7.79246e-21
NM_001035228	244.379	0.221833	0.328201	1.07103	0.569196	0.488845	3.66284e-09
NM_001037999	476.215	0.0583491	0.222408	0.159228	0.957289	0.734222	0.573018
NM_001038635	4.287	0.426107	-0.144605	0.262578	0.0122526	0.980242	0.269704
NM_001039394	42.053	0.00765617	0.244579	0.537077	0.993908	0.758018	7.87144e-05
NM_001039515	7.804	0.0870692	0.513924	0.836865	0.924031	0.0436759	2.96341e-08
NM_001042418	2.4385	0.75952	0.335738	0.719237	0.00127364	0.482824	0.00442126
NM_001042634	25.0915	0.026439	0.293088	0.390864	0.967151	0.401608	0.00865144
NM_001044740	130.547	0.843465	0.317136	0.897642	3.43839e-07	0.179724	5.60921e-11
NM_001044751	258.846	0.0568823	0.110165	0.195377	0.941799	0.996054	0.468428
NM_001077348	53.15	0.803268	0.328106	1.39134	4.99833e-09	0.300403	1.21202e-19
NM_001077364	43.888	0.681341	-0.577435	0.535161	0.000155794	0.00225675	0.00578978
NM_001081024	25.5845	1.10267	0.537573	2.65811	4.26722e-08	0.0330134	1.54214e-68
NM_001081045	6.4915	0.419893	-0.0605039	0.513396	0.00911574	0.99975	0.000367859
NM_001081074	58.673	-0.0686031	0.28185	0.293203	0.890831	0.201885	0.173405
NM_001081108	18.634	0.206718	0.191075	0.356573	0.593394	0.806999	0.0618093
NM_001081205	2.0805	0.32166	0.371662	0.960379	0.269351	0.320719	0.000191783
NM_001081212	2.053	0.0332275	0.203752	0.532296	0.976688	0.75165	0.108602
NM_001081343	6.398	0.345346	0.537814	1.13485	0.201458	0.0405764	1.24432e-09
NM_001081347	32.047	0.771741	-0.210853	0.827887	7.55133e-05	0.883129	4.55737e-06
NM_001081361	141.095	0.122057	0.264257	0.311057	0.760514	0.403951	0.0717514
NM_001081372	31.4555	0.525478	0.18371	0.176725	0.0348306	0.753462	0.518708
NM_001082975	7.7065	0.0060829	0.187585	0.249977	0.99557	0.903946	0.450778
NM_001085373	2.379	-0.0860395	0.368346	0.343108	0.92405	0.271872	0.268082
NM_001098404	30.672	0.0875855	0.314946	0.514247	0.874154	0.291498	0.000498788
NM_001110009	2663.13	0.300112	0.153458	0.326183	0.195625	0.944965	0.101292
NM_001111099	20.0565	1.22676	0.169215	1.9251	2.35344e-10	0.964638	7.55402e-19
NM_001111288	32.599	-0.0712952	0.493094	0.532276	0.941799	0.0846827	0.050219
NM_001113208	0.2585	0.28887	0.22469	0.37979	0.413269	0.769599	0.33624
NM_001113209	7.5725	0.00556982	0.0689433	0.176814	0.994882	0.99975	0.445036
NM_001113460	5.353	-0.133506	0.42636	0.531599	0.822479	0.0832162	0.0162904
NM_001113470	6.4745	-0.166948	0.215187	0.281157	0.654383	0.842549	0.222833
NM_001113550	9.953	0.178759	0.490949	0.677088	0.713735	0.0121147	1.38145e-06
NM_001122666	25.0185	0.254216	0.285351	0.323345	0.204953	0.135252	0.0352225
NM_001122667	6.0245	0.610749	0.407809	1.06783	0.00152972	0.0677499	3.35998e-13
NM_001122989	3.0695	-0.198619	0.330791	0.0728425	0.654018	0.336532	0.89241
NM_001127351	32.92	0.113045	0.161233	0.316232	0.847772	0.894411	0.0644192
NM_001130529	3.692	0.0477944	0.182713	0.367508	0.962072	0.947221	0.185177
NM_001136066	31.7185	0.302212	0.164299	0.471013	0.087362	0.889153	0.000372727
NM_001142943	2.389	0.00789744	0.170741	0.380946	0.99494	0.955295	0.252584
NM_001142952	4.575	0.561806	-0.101375	0.659742	0.03342	0.99975	0.00468954
NM_001160251	4.5065	-0.0182849	-0.0954585	-0.300508	0.980914	0.99975	0.160863
NM_001160356	9.163	0.302139	0.197906	0.448263	0.339399	0.88176	0.0809305
NM_001161712	22.9225	0.27397	0.132472	0.117386	0.172586	0.990721	0.740873
NM_001162896	2.4945	-0.0394409	0.544737	0.949853	0.967918	0.0263341	9.56617e-08
NM_001163239	16.913	0.197933	0.247194	0.0526962	0.633934	0.438156	0.89989
NM_001163290	18.474	-0.141904	0.294518	0.205398	0.739308	0.383018	0.484223
NM_001163587	101.004	0.506512	0.260907	0.441911	0.0199029	0.665325	0.0215083
NM_001163818	7.3525	0.46457	0.391202	0.648869	0.0811073	0.309991	0.0103342
NM_001164289	12.9115	1.46266	0.471104	2.9041	1.7572e-14	0.097159	1.16434e-60
NM_001164357	44.3225	0.858596	0.147926	0.628373	1.00911e-07	0.964638	5.77509e-06
NM_001164441	8.648	0.525824	0.249745	0.78103	0.000770119	0.499074	2.06382e-08
NM_001164466	70.905	0.170949	0.225103	0.209636	0.433921	0.653533	0.392258
NM_001164598	8.619	0.340485	-0.128015	0.831357	0.163855	0.996205	2.40943e-07
NM_001164885	61.8345	0.0725781	0.644206	1.00586	0.935298	0.00193524	1.47051e-08
NM_001166580	3.044	0.191575	0.46217	1.06033	0.749568	0.0858969	9.68032e-06
NM_001172424	26.561	-0.167709	0.38838	0.205795	0.705937	0.187524	0.529911
NM_001177379	6.9355	0.439263	-0.0587083	0.840899	0.0516245	0.99975	2.33774e-06
NM_001177561	355.483	0.103055	0.218571	0.223927	0.84566	0.672831	0.370365
NM_001177594	11.658	0.336527	0.409193	0.897473	0.175436	0.225775	9.40813e-10
NM_001177602	12.773	0.16533	0.0355615	-0.0720931	0.62521	0.99975	0.891345
NM_001177713	0.4795	0.208973	0.968229	1.14133	0.609763	1.53467e-07	3.91296e-06
NM_001177812	92.149	0.360501	0.152288	0.573079	0.0319816	0.954603	0.000177032
NM_001190414	63.486	0.150491	0.302668	0.462988	0.65977	0.291498	0.00601665
NM_001190453	32.073	0.172999	0.181027	0.224565	0.569046	0.850008	0.213372
NM_001199105	20.2695	0.731472	-0.086167	1.23928	0.000702896	0.99975	9.47554e-10
NM_001199494	81.4075	0.358882	0.381357	0.861582	0.052768	0.0537272	7.88394e-13
NM_001201470	75.5995	0.253462	0.305039	0.32616	0.383398	0.300515	0.0192887
NM_001205345	21.173	0.0314249	0.391413	0.670722	0.971181	0.29375	0.00037333
NM_001242419	23.0415	0.829413	-0.00636114	0.858797	1.70518e-14	0.99975	3.26795e-12
NM_001243792	0.548	-0.138488	0.434967	0.62334	0.86236	0.188992	0.0342428
NM_001253867	178.811	0.157383	0.0546784	0.327046	0.684999	0.99975	0.133185
NM_001271531	49.973	-0.0986725	0.536266	0.978759	0.917304	0.0436759	1.06157e-05
NM_001271729	8.5165	0.283514	-0.0786416	0.0226088	0.324721	0.99975	0.978138
NM_001276442	13.473	0.354103	0.167009	0.294844	0.206027	0.955295	0.338906
NM_001284380	8.457	0.129984	-0.0666173	0.0626839	0.774233	0.99975	0.914017
NM_001285917	9.3065	0.216723	0.63112	0.776619	0.41591	5.1908e-05	7.55807e-07
NM_001286005	23.361	0.175905	0.354105	0.564848	0.560116	0.270008	2.38261e-06
NM_001286628	1.822	0.209216	0.359309	0.171566	0.690855	0.378517	0.745224
NM_007382	123.909	0.136868	0.344814	0.396968	0.556481	0.273715	0.00813937
NM_007385	440.555	0.451368	0.114705	0.42745	0.0280927	0.99975	0.0581717
NM_007482	801.429	0.354192	0.134289	0.304869	0.145977	0.939944	0.0431657
NM_007494	551.32	0.5161	0.109869	0.282687	0.0303335	0.997035	0.152291
NM_007569	1.837	0.146394	0.2932	0.357074	0.824307	0.59037	0.216433
NM_007635	6.726	0.281563	0.410135	1.5414	0.507568	0.209208	1.01009e-16
NM_007703	29.783	-0.270593	0.473367	0.695182	0.560635	0.0588112	0.00352394
NM_007761	18.4285	0.377613	0.386953	0.594164	0.218154	0.209896	0.00265261
NM_007801	94.1635	0.173088	0.0846369	0.23416	0.387487	0.99975	0.19225
NM_007809	10.163	0.274192	0.565685	0.189719	0.442433	0.0224877	0.728727
NM_007811	1.0215	0.360041	0.031599	0.0421314	0.276492	0.99975	0.967016
NM_007812	569.492	0.415311	0.282213	0.430301	0.010719	0.47852	0.00655923
NM_007822	96.797	0.120679	0.358856	0.557341	0.804128	0.0698243	0.0220726
NM_007926	15.8005	0.189732	0.184902	0.137405	0.626868	0.829545	0.739293
NM_008037	2.123	0.225891	0.0774109	0.314151	0.59453	0.99975	0.380456
NM_008061	136.289	-0.164059	0.888665	0.792522	0.81206	1.09435e-05	0.00145017
NM_008182	6.551	0.60719	0.23052	0.22041	0.0169225	0.838769	0.653422
NM_008185	132.681	0.0422483	0.25969	0.246852	0.962976	0.572149	0.335285
NM_008212	138.153	0.03106	0.182069	0.254691	0.961695	0.817219	0.0918516
NM_008256	705.314	-0.138762	0.494836	0.551092	0.634782	0.0056631	0.000231033
NM_008341	45.1025	0.833912	0.27167	1.33868	5.17057e-05	0.386408	7.19129e-09
NM_008439	138.488	0.164238	0.167557	0.399829	0.761613	0.939944	0.0390664
NM_008514	14.9825	0.613464	0.407123	1.16707	0.00157185	0.0630082	8.1703e-19
NM_008655	6.8285	1.49085	0.190138	2.69007	1.65991e-14	0.597256	2.32698e-36
NM_008720	26.5155	0.287699	0.266055	0.578883	0.265578	0.536568	6.43216e-05
NM_008756	2.1875	0.0779422	0.294473	0.229747	0.940983	0.568044	0.565105
NM_008796	35.9075	-0.0680647	0.429614	0.682091	0.934979	0.115152	4.32304e-06
NM_008819	176.359	0.296445	-0.044157	0.206763	0.152577	0.99975	0.20885
NM_008852	0.4865	-0.0339744	0.141819	0.307476	1	0.954603	0.45364
NM_008904	2.9905	1.00816	0.775533	1.16404	5.64317e-11	1.25734e-05	7.16325e-10
NM_008952	139.633	0.0639891	0.0891847	0.218547	0.914015	0.996054	0.218534
NM_009016	0.451	0.277294	0.325714	0.362335	0.429018	0.340281	0.37568
NM_009017	0.561	0.277294	0.320132	0.355562	0.429018	0.357453	0.39333
NM_009018	0.253	0.217288	0.126753	0.220336	1	0.911999	0.58522
NM_009113	15.396	0.180027	0.173349	0.147114	0.680588	0.938701	0.717831
NM_009143	14.6335	0.136479	0.0732391	0.0875703	0.801157	0.99975	0.827571
NM_009150	57.041	0.384501	0.181313	0.380182	0.0628464	0.915173	0.0209581
NM_009169	47.028	0.318089	0.152616	0.345524	0.116001	0.906264	0.0546006
NM_009246	1355.13	0.193523	0.0894302	0.174715	0.359541	0.99975	0.189901
NM_009469	20.5925	0.55323	0.52583	0.951006	0.0156748	0.0270455	3.9463e-08
NM_009474	996.904	0.384208	0.224499	0.145457	0.0572309	0.319195	0.578901
NM_009743	21.081	1.5361	0.0367001	1.64649	3.87714e-34	0.99975	4.3526e-34
NM_009760	66.686	0.243759	0.305732	0.742419	0.376542	0.525222	6.92691e-08
NM_009811	8.921	0.204873	0.206779	0.296894	0.549571	0.837751	0.309693
NM_009984	201.38	0.396585	0.534806	0.654265	0.00612991	0.00140163	1.96044e-08
NM_009999	7.769	0.558031	0.692323	0.764139	0.00969598	0.00179143	0.00239933
NM_010002	12.5305	0.154781	0.537827	0.282392	0.814744	0.0129521	0.4931
NM_010106	414.243	0.307177	0.14703	0.247206	0.152863	0.845134	0.091605
NM_010153	10.09	-0.465241	0.707526	0.360255	0.0655102	0.00075445	0.264802
NM_010217	4.5995	0.470109	0.162348	1.12547	0.0705432	0.970774	7.16274e-10
NM_010236	44.5295	0.0185443	0.424639	0.654631	0.983845	0.203227	0.00400732
NM_010255	100.749	0.356189	0.157602	0.29513	0.240412	0.981447	0.269584
NM_010321	1053.41	0.485022	0.253945	0.421088	0.0126388	0.310667	0.00139799
NM_010346	21.3775	-0.183829	0.16937	0.10155	0.617302	0.952066	0.800224
NM_010358	444.112	0.447425	0.166081	0.200472	0.00210305	0.919752	0.365133
NM_010361	41.098	0.1549	0.307469	0.326357	0.69715	0.436946	0.10036
NM_010559	35.683	0.498036	-0.155332	0.643095	0.0163153	0.972228	0.00014625
NM_010635	1.27	0.296026	0.108733	0.182461	0.475756	0.99975	0.771375
NM_010638	34.6335	0.215166	0.350288	0.655771	0.404152	0.167531	0.000106486
NM_010658	35.297	1.33869	0.349069	1.70853	1.20764e-16	0.36813	3.48475e-26
NM_010701	1.52	0.0361625	0.105334	0.580739	0.972198	0.99975	0.0631688
NM_010706	7.234	0.151181	0.73206	1.0018	0.821131	0.000825981	4.41381e-06
NM_010707	7.718	0.232095	0.767051	1.09803	0.606406	0.000303076	1.10874e-08
NM_010720	12.795	0.380649	0.309831	0.833375	0.120185	0.484533	2.4709e-08
NM_010907	19.248	0.578227	0.14635	1.02609	0.0224007	0.996054	2.40203e-07
NM_011044	826.046	0.652054	-0.00459555	0.681681	1.06518e-05	0.99975	9.28667e-06
NM_011068	63.5225	0.195248	0.56559	0.815489	0.537858	0.00506892	1.26001e-06
NM_011267	38.856	0.272833	0.335463	0.992384	1	0.0996079	1.25525e-05
NM_011396	12.175	0.151672	0.799804	1.06837	0.799122	5.69101e-05	5.07124e-08
NM_011507	37.4335	0.22049	0.23548	0.159708	0.440473	0.426177	0.450778
NM_011508	30.395	0.267828	0.392474	0.616949	0.334867	0.178404	0.000917959
NM_011521	154.708	0.458117	-0.229291	0.591654	0.000294961	0.792779	4.30043e-07
NM_011630	3.557	0.00374727	0.256235	0.472097	0.996318	0.562939	0.0163347
NM_011752	14.524	0.446636	0.580125	0.581231	0.0978759	8.08708e-05	0.00318132
NM_011921	69.4825	0.134591	0.188152	0.123188	0.806764	0.759573	0.67897
NM_011943	3.1705	0.633271	-0.171551	0.57869	0.0152497	0.965205	0.0328113
NM_012000	5.356	-0.0440241	0.335508	0.458547	0.961075	0.26632	0.00567281
NM_012006	17.8625	-0.27959	0.820889	1.15666	0.474071	8.20905e-05	4.81015e-08
NM_012050	2.583	0.110028	0.259284	0.636041	0.911821	0.755225	0.0137179
NM_013474	5697.82	0.124886	0.23017	0.337969	0.724105	0.373417	0.0325303
NM_013495	139.338	0.0667174	0.428672	0.420925	0.934061	0.0389955	0.00228234
NM_013505	6.9275	-0.0234645	0.604154	0.430532	0.97735	0.00111854	0.0357718
NM_013546	80.962	0.279213	0.208706	0.257301	0.165998	0.607171	0.149668
NM_013743	3.0895	0.397167	0.503476	0.713115	0.248015	0.00582987	0.0018659
NM_013913	329.643	0.354062	0.184999	0.314864	0.102678	0.858587	0.147405
NM_015730	0.603	0.322975	0.243259	0.10059	0.347414	0.75403	0.895366
NM_016668	201.617	-0.0773815	0.230953	0.411868	0.933909	0.580642	0.0392952
NM_016763	129.413	-0.0807788	0.307559	0.445405	0.872639	0.410596	0.00319466
NM_016771	122.736	0.482614	0.229126	0.713641	0.0537343	0.814354	0.000265454
NM_016774	534.534	0.241729	0.111887	0.171655	0.0694904	0.910374	0.220409
NM_016905	12.7695	0.23746	0.0667926	0.214573	0.491856	0.99975	0.455385
NM_017373	13.991	0.510084	0.104128	0.927364	0.0271886	0.99975	8.95332e-08
NM_018819	13.628	0.33914	0.153455	0.316767	0.346747	0.99072	0.174573
NM_019588	2.835	0.534719	0.543958	0.666405	0.010719	0.00264526	1.2333e-06
NM_019639	42.494	0.00306611	0.124711	0.143575	0.996318	0.964638	0.752918
NM_019739	13.0175	0.503058	-0.0375633	0.800456	2.19132e-05	0.99975	1.2679e-13
NM_019764	7.4575	0.225947	0.15442	0.52096	0.377663	0.955295	0.000159983
NM_019792	179.333	-0.136269	0.0901175	-0.013804	0.798155	0.99975	0.982204
NM_019805	4.353	0.100557	0.227895	0.228344	0.893889	0.751499	0.478876
NM_019811	36.689	0.210512	0.242177	0.16485	0.638524	0.74808	0.57859
NM_019966	25.2885	0.146113	0.17199	0.267334	0.695408	0.946469	0.248581
NM_019990	433.067	0.103193	0.0233652	0.128246	0.711445	0.99975	0.555017
NM_020030	0.788	0.344442	0.419442	0.449034	0.317216	0.118567	0.218345
NM_020332	6.781	0.0763787	0.199799	0.143067	0.915138	0.796895	0.683071
NM_020520	57.329	-0.121488	0.427181	0.472691	0.79297	0.0517321	0.00139799
NM_020568	6.5735	1.14114	0.555219	1.51029	6.77678e-10	0.0304341	5.9964e-14
NM_020581	71.262	0.0996472	1.07221	1.64782	0.925779	5.11853e-09	7.47286e-22
NM_021287	7.0745	-0.334499	0.24579	-0.223308	0.19246	0.754528	0.473602
NM_021310	3.962	0.0232523	0.269247	0.366884	0.977167	0.446725	0.0974784
NM_021456	64.3445	-0.0489963	0.209016	0.402354	0.962976	0.8081	0.0217481
NM_021462	46.989	0.584476	0.0460917	0.465422	0.00128015	0.99975	0.0117408
NM_021534	66.1655	0.262958	0.592117	1.13192	0.180118	0.00045751	1.38379e-17
NM_023134	1.502	1.1382	0.214987	0.800303	9.5783e-09	0.88301	0.00218336
NM_023184	65.8415	0.750284	-0.111222	0.578433	2.86881e-05	0.99975	0.000642832
NM_023202	74.177	0.282685	0.147623	0.340225	0.215144	0.964638	0.051118
NM_023312	40.6245	0.348189	0.0794052	0.333694	0.146404	0.99975	0.153409
NM_023322	1.2935	0.0901115	0.274433	0.201593	0.936154	0.713301	0.718933
NM_023374	132.772	0.295908	0.116484	0.272517	0.228998	0.996054	0.140402
NM_023455	7.1605	-0.421275	-0.0894974	0.096935	0.201544	0.99975	0.881297
NM_023665	88.769	0.165408	0.23416	0.426457	0.532892	0.580354	0.00468954
NM_024264	273.621	0.235524	0.100593	0.533023	0.341408	0.996054	1.01578e-05
NM_025325	188.107	0.248486	0.100695	0.236553	0.366786	0.99975	0.166496
NM_025379	81.5425	0.270344	0.203982	0.281841	0.204064	0.725246	0.164234
NM_025404	9.063	0.137006	0.197228	0.456852	0.818829	0.901778	0.201624
NM_025504	11.643	0.299206	0.185079	0.387828	0.291501	0.919752	0.0863993
NM_025567	107.073	0.304974	0.0375712	0.281997	0.118682	0.99975	0.0792333
NM_025637	0.723	0.309599	0.281787	0.571407	0.43431	0.64869	0.0735774
NM_025670	33.8375	0.325388	0.292715	0.640141	0.0514877	0.410596	1.95285e-05
NM_025835	59.51	0.179248	0.0997949	0.208565	0.452	0.995596	0.181042
NM_025987	138.331	0.362886	0.154394	0.307652	0.0753256	0.955295	0.157816
NM_026152	53.5215	0.271991	0.106228	0.241291	0.394663	0.99975	0.303724
NM_026192	8.9985	0.0957093	0.506978	0.595867	0.920621	0.0584762	0.0116873
NM_026283	3.5135	-0.217014	0.0619735	-0.128331	0.481483	0.99975	0.73617
NM_026301	14.5245	-0.258942	0.966119	1.05235	0.531051	1.74839e-07	1.75881e-08
NM_026346	0.32	0.222468	0.245003	0.590139	0.676845	0.783776	0.0568993
NM_026428	53.195	0.175931	0.117888	0.28678	0.612127	0.99975	0.165568
NM_026452	39.3675	0.272768	0.148511	0.176561	0.156246	0.911084	0.318631
NM_026501	17.236	-0.048983	0.241459	0.0806098	0.947131	0.553823	0.81915
NM_026566	6.6295	-0.120359	0.10404	0.120867	0.876557	0.99975	0.823839
NM_026577	1.988	0.245206	0.0885718	0.484621	0.559694	0.99975	0.0538699
NM_026612	42.308	0.148537	-0.0102775	0.276707	0.71482	0.99975	0.185209
NM_026614	52.294	0.297308	0.217167	0.346327	0.144725	0.765369	0.0710962
NM_026695	159.687	0.161014	0.114226	0.273946	0.476887	0.996054	0.0351438
NM_026701	55.793	-0.0140511	0.144464	-0.0310029	0.98231	0.897777	0.939636
NM_026708	16.959	0.13723	0.219361	0.233264	0.814419	0.792028	0.381255
NM_026780	17.1725	0.345911	0.247959	0.380939	0.119557	0.632026	0.0434061
NM_026784	12.5065	0.437723	0.0763806	0.137366	0.167432	0.99975	0.812273
NM_026821	32.3855	0.849846	-0.00162988	0.990536	4.26722e-08	0.99975	8.28381e-10
NM_026929	1.5865	0.520837	0.116815	1.17725	0.0571175	1	1.60009e-06
NM_026938	5.9905	0.235696	0.0883814	0.27411	0.634367	0.99975	0.507348
NM_026982	47.154	0.422036	0.103846	0.282926	0.0623396	0.99975	0.215743
NM_027052	310.373	0.331017	0.329525	0.538848	0.161689	0.0697165	3.8114e-06
NM_027184	15.0715	-0.279321	0.223583	0.117253	0.195716	0.584727	0.748547
NM_027196	6.8465	0.304009	0.200703	0.389974	0.427979	0.915173	0.232192
NM_027294	27.166	0.400063	0.149455	0.367749	0.0999533	0.99072	0.134533
NM_027406	336.339	0.361787	0.152852	0.304028	0.0569857	0.955295	0.0660202
NM_027560	8.3295	0.636002	-0.222999	1.79006	1	0.823839	4.12743e-37
NM_027852	245.339	0.16759	0.205675	0.222369	0.537858	0.595198	0.343465
NM_027871	9.906	0.372006	0.396868	1.1525	0.27623	0.205448	1.42296e-15
NM_027879	10.133	0.292169	0.296565	0.59917	0.312064	0.452962	0.00069588
NM_028029	5.6665	0.14001	0.672886	1.03384	0.818829	0.00111854	2.21072e-08
NM_028060	1.1195	0.0566811	0.332275	0.512998	1	0.155568	0.0244956
NM_028077	38.671	0.562893	0.36385	1.08104	0.0430964	0.393633	1.45108e-06
NM_028149	3.1645	-0.138497	0.284308	0.449017	0.806179	0.43595	0.0187183
NM_028227	32.161	0.0947345	0.679701	0.593565	0.856937	4.78417e-05	0.000389608
NM_028234	8.3965	0.541764	-0.0248954	0.233824	0.0122526	0.99975	0.453913
NM_028320	46.5185	0.190765	0.0387372	0.216043	0.339399	0.99975	0.166496
NM_028454	60.6645	0.0744417	0.0494454	0.295286	0.923574	0.99975	0.107373
NM_028772	176.108	0.0129813	0.241313	0.282004	0.989461	0.614538	0.206877
NM_028790	71.186	0.202446	0.523323	0.814087	0.396302	0.0136242	5.62832e-10
NM_028792	8.5345	0.190477	0.504906	0.562235	0.583584	0.00209496	0.000140718
NM_028894	1.889	-0.183935	-0.0392521	-0.108469	0.682796	0.99975	0.835245
NM_029083	13.4065	1.98622	-0.123	2.07631	7.75265e-32	0.99975	2.15492e-23
NM_029098	5.382	0.0546994	0.277708	0.563516	0.958461	0.648603	0.00844169
NM_029366	18.333	0.357756	0.353796	0.288219	0.168686	0.237345	0.258316
NM_029431	9.2285	0.0532047	0.0642911	0.0699838	0.953211	0.99975	0.905375
NM_029436	8.682	0.0327482	0.58344	0.678857	0.971726	0.00313808	0.000623758
NM_029494	6.2105	-0.422826	1.13683	1.64284	0.193019	9.86398e-10	1.15812e-14
NM_029634	10.628	0.497245	-0.0373703	1.16083	0.0613447	0.99975	6.19362e-13
NM_029662	41.36	0.699639	0.349633	0.87924	0.00428641	0.43595	4.34095e-05
NM_029767	85.8975	0.343122	0.119998	0.287489	0.0577812	0.977897	0.120687
NM_029868	8.933	0.0698624	0.233818	0.372322	0.925779	0.548403	0.0188844
NM_029869	6.645	0.25282	-0.0546101	0.389799	0.385859	0.99975	0.0153952
NM_029870	3.667	0.113049	0.302351	0.887448	0.893251	0.516621	4.54896e-06
NM_030176	10.5005	0.609129	0.208133	1.28906	0.0221609	0.900698	1.43662e-09
NM_030687	18.267	0.729581	0.391936	0.630866	0.00160885	0.222784	0.0135942
NM_031197	104.791	0.0377041	0.184018	0.18798	0.962555	0.734259	0.472261
NM_033037	665.714	0.394496	0.26227	0.67136	0.0453831	0.593816	1.86285e-05
NM_080434	389.5	-0.252702	0.30989	0.163636	0.483	0.349426	0.615816
NM_080844	660.651	0.209735	0.11525	0.183131	0.251292	0.9295	0.22682
NM_130884	85.924	0.218088	0.0973395	0.190613	0.187417	0.955295	0.257164
NM_133653	1196.39	0.449287	0.546465	0.707086	0.11155	0.0039538	4.96417e-05
NM_133660	41.1775	0.169038	0.251886	0.411055	0.749047	0.59184	0.045842
NM_133753	519.965	0.365505	0.0308196	0.478219	0.00985799	0.99975	7.46619e-07
NM_133765	24.25	0.426911	0.34448	0.85091	0.100377	0.401644	2.36446e-06
NM_133768	459.423	0.361415	0.233032	0.488731	0.208912	0.446725	0.000238722
NM_133898	23.1255	0.772029	-0.0494932	0.897189	1.62637e-05	0.99975	5.87367e-11
NM_133995	77.8565	0.295968	0.14029	0.193883	0.152577	0.916767	0.311897
NM_134005	9.2665	0.0782812	0.377035	0.25279	0.931212	0.128745	0.418172
NM_134147	17.1475	0.258248	0.237764	0.418448	0.528771	0.784574	0.111592
NM_134188	1.4245	-0.0736279	0.732763	0.739052	0.949463	0.000194244	0.00962242
NM_134255	80.3385	0.0734302	0.806036	0.665878	0.941799	3.35479e-05	0.000337697
NM_138302	27.791	-0.0679569	0.470498	0.462371	0.949383	0.117706	0.146152
NM_138313	0.9435	0.203801	-0.145276	0.568321	0.717159	0.996054	0.0443253
NM_138665	117.746	0.159477	0.13667	0.117353	0.545288	0.970774	0.570833
NM_138748	9.4395	-0.0510185	0.145456	0.253221	0.951124	0.974275	0.258738
NM_138953	43.206	0.657175	0.251448	1.01118	0.000271976	0.529219	2.32619e-16
NM_138956	20.3755	-0.0505442	0.355866	0.247554	0.958037	0.0982404	0.129516
NM_144880	31.6585	0.0865764	0.225419	0.0941944	0.800645	0.533615	0.721487
NM_144903	1827.79	0.227648	0.423324	0.391429	0.498634	0.0693957	0.0269141
NM_144907	1.8455	0.188691	0.191532	0.640274	0.760968	0.917935	0.017511
NM_144913	5.771	0.305325	0.13484	0.350166	0.36931	0.996205	0.219706
NM_144923	53.499	0.196946	0.0935296	0.264589	0.644774	0.99975	0.393855
NM_145130	29.1225	0.147715	0.485539	0.500282	0.689845	0.00679151	0.000290474
NM_145364	51.7385	0.11464	0.139919	0.201881	0.869332	0.986826	0.576979
NM_145424	30.0565	0.311161	0.220661	0.214266	0.428112	0.791729	0.571198
NM_145478	39.265	0.53512	0.0354246	0.905873	0.0251794	0.99975	3.53359e-06
NM_145565	174.422	1.01454	0.065852	0.894011	4.70154e-07	0.99975	1.10874e-08
NM_145595	13.0995	0.189339	0.313503	0.352493	0.632363	0.440315	0.0848764
NM_145625	48.4805	0.279306	0.324093	0.45397	0.287193	0.246354	0.0106047
NM_146000	2.4965	0.304553	0.162439	0.0718249	0.432865	0.97719	0.930808
NM_146008	9.837	0.0322575	0.760711	1.15971	0.976688	0.000267054	1.30835e-07
NM_146064	6.444	0.459503	0.151905	0.287436	0.0379516	0.982132	0.337766
NM_146105	2.9385	-0.0653007	0.311432	0.587659	0.946769	0.491289	0.0165136
NM_146214	1287.62	1.16552	-0.160526	1.09029	1.06528e-15	0.980242	4.93719e-13
NM_146230	170.393	-0.0782534	0.410624	0.247034	0.934867	0.170179	0.0992415
NM_152809	8.557	0.248244	0.00152998	0.419249	0.324291	0.99975	0.0060212
NM_153194	4.956	0.259826	0.159469	0.474597	0.482395	0.955295	0.0396462
NM_153198	24.6775	-0.172305	0.326271	0.358385	0.48962	0.11683	0.0128361
NM_153529	85.1405	0.0797907	-0.0457432	0.00356987	0.890759	0.99975	0.995102
NM_153550	8.4015	-0.0883837	0.256984	0.549286	0.863309	0.432607	1.7976e-05
NM_153594	9.092	0.0483923	0.262347	0.344305	0.96197	0.668236	0.169707
NM_172393	7.1375	0.705602	0.238476	1.06745	8.15983e-07	0.592071	3.07393e-17
NM_172476	5.449	0.979788	-0.0623945	1.38696	4.53709e-10	0.99975	2.43854e-19
NM_172571	3.102	0.407993	0.356048	1.73255	0.214981	0.0596843	1.33503e-14
NM_172612	2.36	-0.235237	0.124755	0.0552253	0.646715	0.99975	0.952034
NM_172663	2.376	0.204944	0.167881	0.386238	0.637895	0.954047	0.0905301
NM_172665	15.812	-0.0374891	0.319906	0.380983	0.967918	0.363911	0.0631688
NM_172772	1.796	-0.0492132	0.146576	0.126018	0.961695	0.97505	0.793598
NM_172821	4.505	0.127961	0.649339	1.05171	0.836027	0.0020312	1.5161e-09
NM_173866	187.393	0.33778	0.27633	0.640764	0.147436	0.39852	1.75995e-05
NM_175093	0.988	0.479482	0.491761	1.27231	0.0953291	0.0517321	1.04829e-07
NM_175096	19.5655	0.0254404	-0.0897712	-0.424949	0.980767	0.999638	0.0384081
NM_175121	44.6545	1.05018	-0.0934165	1.05842	3.29997e-08	0.99975	1.76472e-07
NM_175190	65.9355	0.232956	0.239765	0.186609	0.388235	0.415693	0.31906
NM_175443	144.654	0.544007	0.0188037	0.278076	1.20623e-05	0.99975	0.0590157
NM_175446	1.587	0.00934954	0.326656	0.303891	0.994708	0.491801	0.404482
NM_175523	9.751	-0.100239	0.698698	0.717596	0.903003	9.50008e-05	0.00036074
NM_176920	0.1825	0.526523	0.230497	0.77863	0.0612993	0.755257	0.00506804
NM_177005	14.5715	0.377497	0.460639	0.616417	0.139541	0.0653255	0.000490976
NM_177016	5.099	-0.1154	0.2698	-0.0447863	0.867775	0.655115	0.952975
NM_177157	87.124	0.323957	0.181002	0.378891	0.186572	0.892259	0.0214158
NM_177263	9.1165	-0.0340997	0.157833	0.0878641	0.970928	0.955295	0.853805
NM_177343	3.25	0.37333	0.266663	0.295449	0.263149	0.548403	0.271487
NM_177351	15.033	-0.23477	0.563834	0.486979	0.552614	0.00846103	0.00303978
NM_177412	7.134	0.0810811	-0.1912	-0.0658118	0.926761	0.824012	0.882178
NM_177603	0.3815	-0.0461426	0.124541	0.120106	1	0.977596	0.853895
NM_178357	1.712	-0.232969	0.741569	0.982904	0.650996	0.000498669	8.53121e-06
NM_178607	1.3805	-0.0472895	0.445788	0.338332	0.964589	0.142751	0.331914
NM_178614	31.7035	0.302761	0.0997897	0.283462	0.162128	0.996054	0.0939851
NM_181680	0.7635	0.614576	0.0955639	0.36402	0.0124637	0.99975	0.388747
NM_182805	116.052	0.353825	0.153076	0.311589	0.0430964	0.919752	0.0193027
NM_182959	3.7755	0.240922	0.465361	0.932064	0.549551	0.125308	1.04829e-07
NM_183088	2.603	-0.0189182	1.00976	1.19364	0.987012	1.58314e-07	8.4587e-08
NM_183187	24.1415	1.28508	0.256659	1.97769	9.31741e-11	0.761492	1.72418e-22
NM_183257	33.3855	0.619179	0.601036	0.381654	1	0.0141493	0.347958
NM_197979	101.308	0.39954	0.174028	0.370383	0.0559838	0.868717	0.110579
NM_197986	5.556	-0.531053	0.4103	0.572518	0.0239459	0.15481	0.00281348
NR_028425	3.3435	0.0394829	0.515068	1.07001	0.971076	0.0628711	6.88871e-06
NR_030259	10.2185	-0.0342361	0.0991529	0.231711	0.971963	0.99975	0.649255
NR_030738	8.6685	0.159428	0.264125	0.558391	0.815503	0.747011	0.0411188
NR_040298	1.0065	-0.252785	0.434315	-0.172467	0.602957	0.187675	0.772743
NR_040409	17.5105	-0.160342	1.29418	0.852269	0.815626	1.3358e-12	0.00132089
NR_045301	27.6325	0.46207	0.0645152	0.142816	0.137609	0.99975	0.759295
NR_045798	0.928	-0.201192	0.179989	-0.245016	0.727966	0.953063	0.639965

## Sheet: Fig6D
PCA plot was generated using R:
a=data_frame
PCA <- log1p(a)
PCA <- prcomp(t(PCA))
groups<-rep(c("ZT14fed","ZT14fed_dex","ZT14fed_s961","ZT14_fed_dexs961","ZT14unfed"),each=4)
ggbiplot(PCA,obs.scale=0,groups=groups, ellipse = T, ellipse.prob =0.9, var.axes=FALSE, frame = TRUE, fill=groups, circle=T)
data_frame
	ZT14fed_PBS_1	ZT14fed_PBS_2	ZT14fed_PBS_3	ZT14fed_PBS_4	ZT14fed_Dex_5	ZT14fed_Dex_6	ZT14fed_Dex_7	ZT14fed_Dex_8	ZT14fed_S961_9	ZT14fed_S961_10	ZT14fed_S961_11	ZT14fed_S961_12	ZT14fed_S961_Dex_13	ZT14fed_S961_Dex_14	ZT14fed_S961_Dex_15	ZT14fed_S961_Dex_16	ZT14unfed_PBS_17	ZT14unfed_PBS_18	ZT14unfed_PBS_19	ZT14unfed_PBS_20
NM_001001488	5.94	7.585	7.712	6.149	3.951	4.742	4.679	6.615	5.592	4.281	5	2.925	3.636	2.607	2.786	3.759	4.823	4.33	4.113	3.688
NM_001002012	1.292	1.242	0.966	1.996	5.349	3.256	2.627	2.495	2.775	2.112	2.376	2.573	4.594	4.327	4.007	2.596	3.205	2.644	1.97	2.667
NM_001005341	3.125	1.745	2.704	1.418	2.305	2.352	1.665	1.83	2.328	4.128	3.259	2.687	3.607	2.504	4.04	1.927	4.369	3.867	3.884	4.656
NM_001005506	9.613	9.134	10.634	8.273	9.632	6.621	8.515	9.903	8.178	6.305	6.437	5.151	5.731	5.421	4.898	5.865	4.8	5.568	5.427	5.802
NM_001009818	2.388	1.828	2.084	2.012	2.028	1.788	2.34	2.385	1.831	1.448	1.522	1.415	1.462	1.214	0.949	1.346	1.168	1.284	0.974	0.946
NM_001009949	30.766	30.524	26.81	33.141	36.99	40.568	43.209	38.266	33.066	44.106	28.626	36.503	45.564	44.05	44.89	43.576	38.651	39.547	42.134	41.503
NM_001010825	6.359	3.724	4.903	5.182	5.837	2.831	2.729	4.127	2.846	2.629	2.246	2.177	2.949	2.746	1.471	2.16	3.05	2.288	2.707	2.757
NM_001012310	206.255	126.504	114.896	161.748	139.587	129.433	140.609	113.174	279.934	530.957	459.672	812.442	331.664	400.69	448.289	339.756	304.46	393.48	365.309	398.258
NM_001013376	2.651	4.463	4.851	4.757	2.476	2.971	3.007	5.418	6.829	4.159	5.342	3.838	3.826	4.478	3.649	5.112	1.426	1.96	1.257	2.219
NM_001013780	1.703	1.328	0.982	1.432	1.463	1.033	1.093	0.967	3.358	5.407	2.788	7.78	3.154	5.091	5.356	3.352	2.762	2.219	2.678	2.793
NM_001024955	19.329	27.864	28.354	24.701	19.168	31.416	27.938	32.793	17.281	14.25	17.097	8.459	18.773	16.971	15.531	24.528	15.501	15.246	14.93	15.144
NM_001029842	4.073	2.934	2.845	4.835	2.626	1.248	1.499	1.91	3.993	3.842	4.773	2.916	3.927	2.942	2.302	2.663	2.518	1.144	1.353	1.708
NM_001033174	19.555	16.962	19.714	17.402	20.023	14.771	16.287	18.673	14.211	13.611	13.458	11.211	14.612	10.617	12.802	13.301	12.612	13.583	12.901	13.179
NM_001033238	1.188	0.926	0.896	0.924	0.932	1.023	0.781	0.85	0.871	1.671	1.535	2.804	0.966	2.043	2.337	1.645	1.219	1.769	1.705	1.576
NM_001033264	128.481	118.995	118.812	127.62	106.539	200.526	241.13	179.937	117.837	130.109	93.46	125.928	123.787	109.998	115.857	131.358	136.625	153.332	147.944	145.151
NM_001033352	11.213	7.783	9.208	6.606	23.386	14.116	13.29	14.418	9.923	8.888	6.418	10.602	13.06	15.63	14.294	14.913	12.724	12.685	12.589	12.961
NM_001033445	9.337	8.694	10.088	9.507	9.475	11.574	9.889	10.311	11.931	13.03	10.084	11.698	10.892	12.445	13.036	11.383	9.976	12.028	13.562	12.992
NM_001033528	6.836	5.57	6.097	6.284	6.925	5.969	6.196	6.995	6.968	4.969	5.473	5.342	5.06	5.252	4.768	5.116	4.49	3.877	3.601	3.505
NM_001034851	29.859	40.167	27.938	38.769	40.338	79.241	68.992	53.096	48.871	66.403	76.138	48.236	103.15	81.015	112.339	95.48	37.017	55.418	51.095	51.579
NM_001035226	7.072	10.192	10.753	9.601	5.806	4.532	5.14	8.351	9.787	7.849	13.746	5.534	9.628	5.152	5.233	7.926	5.122	6.627	5.272	5.448
NM_001037859	9.183	11.593	11.574	10.69	9.088	4.473	8.148	7.748	6.997	6.214	6.251	5.506	5.217	9.516	6.707	6.232	5.63	6.353	6.464	5.992
NM_001039175	17.046	18.538	18.919	18.93	13.443	15.046	13.184	18.073	17.306	12.551	12.843	12.012	10.101	11.611	8.084	11.775	11.775	10.015	12.38	13.04
NM_001039394	38.65	33.398	33.87	36.111	42.296	30.216	28.624	31.146	40.211	47.258	25.959	58.602	41.82	49.439	52.089	45.456	49.413	49.107	48.682	49.794
NM_001039515	5.558	7.541	5.461	6.121	8.301	5.268	5.546	5.709	6.223	10.984	10.85	11.789	10.656	11.309	10.283	10.05	8.776	9.981	10.234	9.819
NM_001042418	2.191	1.449	1.429	1.904	3.03	7.103	3.671	3.505	1.883	4.035	1.898	2.824	4.205	3.031	2.593	2.686	1.904	3.289	4.778	4.051
NM_001042591	20.53	23.527	19.086	20.146	5.193	1.603	1.622	3.035	20.227	13.767	60.197	26.016	5.501	5.584	4.007	7.326	9.438	7.847	6.868	9.9
NM_001042634	21.384	22.953	23.471	22.714	21.364	21.201	21.091	21.974	23.586	27.291	34.85	24.055	27.058	23.246	28.722	28.799	27.196	31.716	32.371	32.027
NM_001044740	93.146	87.469	109.867	80.767	132.875	216.145	187.273	174.652	110.628	124.089	106.834	110.028	186.08	137.871	164.23	167.947	111.337	170.197	173.265	152.264
NM_001077348	30.156	33.189	26.759	36.631	56.576	55.396	58.516	52.711	34.578	43.894	35.21	45.617	73.41	90.319	101.754	76.144	50.13	50.469	48.058	49.671
NM_001077364	37.07	41.999	30.666	33.001	75.192	47.474	54.145	62.919	19.647	24.18	16.583	19.478	62.039	38.665	44.51	50.706	46.477	62.054	62.565	62.076
NM_001081045	5.844	6.264	6.394	6.564	8.801	8.332	7.307	7.768	6.086	6.33	4.799	5.217	8.77	8.315	8.649	7.139	7.308	7.359	7.624	8.28
NM_001081108	18.183	16.502	19.441	17.587	24.717	16.603	20.662	17.711	20.148	17.705	18.907	22.541	21.767	21.889	21.197	19.085	26.788	22.103	28.368	20.63
NM_001081205	1.602	1.027	0.394	1.844	1.07	3.029	6.45	2.685	1.05	2.787	2.358	3.251	2.818	3.746	6.418	2.559	3.567	3.402	2.539	3.042
NM_001081212	2.219	0.548	0.922	1.154	0.919	1.677	0.844	1.221	1.307	2.839	0.866	4.824	1.215	2.378	2.944	1.887	3.516	3.862	4.972	2.972
NM_001081214	5.021	5.256	5.342	6.211	5.703	6.519	6.179	7.35	8.463	7.079	4.633	4.732	5.307	5.873	5.075	6.181	3.31	3.053	3.338	3.6
NM_001081343	4.087	3.982	5.041	3.732	5.241	5.726	5.747	4.379	5.954	12.355	5.843	5.887	10.267	7.385	13.114	8.709	4.701	8.387	7.037	7.364
NM_001081372	27.884	30.844	36.999	31.397	28.176	56.286	60.77	51.518	36.87	32.086	34.442	35.157	30.298	28.647	35.355	35.027	38.359	39.841	40.012	43.719
NM_001081549	31.494	37.351	38.666	38.102	24.783	25.193	31.52	27.058	35.055	17.94	17.618	11.9	19.885	14.153	13.58	15.31	14.134	10.416	12.165	12.607
NM_001081956	2.225	2.092	2.392	2.104	1.462	1.064	1.202	1.609	1.624	0.9	1.647	0.879	0.736	0.887	0.952	0.806	1.234	1.058	0.852	0.8
NM_001085373	2.422	1.78	3.266	2.189	2.13	1.939	2.12	2.063	3.12	2.986	3.119	3.708	2.697	2.907	3.592	2.336	3.573	3.808	4.712	5.237
NM_001098404	26.337	30.245	24.481	32.14	26.172	27.675	29.504	29.298	31.211	37.333	31.909	38.89	37.106	39.783	37.059	35.007	43.471	38.952	38.998	38.848
NM_001109988	14.892	50.117	43.877	49.562	5.18	23.302	28.532	35.202	44.449	21.437	16.038	6.626	14.175	6.593	7.55	22.94	4.464	10.828	11.682	7.555
NM_001110140	78.499	74.114	70.249	63.346	62.96	56.376	67.09	78.249	76.487	61.581	75.299	44.044	58.277	44.103	51.188	56.597	49.847	46.698	45.045	52.183
NM_001111099	8.483	7.619	3.578	9.462	20.45	28.143	32.5	24.971	3.919	14.651	7.113	10.676	41.435	74.497	61.652	31.63	16.413	12.67	11.987	13.909
NM_001111107	3.092	4.441	4.18	3.346	2.883	1.388	2.067	3.272	3.708	2.1	4.916	1.979	2.532	1.689	1.52	2.262	2.237	1.519	1.44	1.405
NM_001113208	0.122	0.167	0.165	0.338	0.26	0.779	0.347	0.182	0.235	0.51	0.208	0.415	0.147	0.419	0.455	0.395	0.439	0.679	0.57	0.587
NM_001113209	7.23	8.33	7.836	8.076	7.886	7.118	6.351	7.939	7.346	7.803	8.612	7.469	8.935	6.923	8.19	7.915	9.999	9.528	8.9	9.05
NM_001113386	110.28	108.315	167.898	97.943	67.364	89.957	61.037	114.477	114.437	75.558	95.467	55.704	92.233	56.224	65.319	104.696	54.03	50.998	57.648	69.196
NM_001113470	5.905	4.673	5.136	5.205	4.162	4.689	3.579	4.376	6.774	7.403	3.713	6.629	5.529	4.939	5.618	7.044	6.545	9.017	9.122	9.491
NM_001113550	7.461	9.185	8.937	9.073	6.703	12.274	9.497	9.277	10.368	13.84	13.448	12.314	14.172	12.143	12.931	12.445	9.498	13.573	14.717	13.637
NM_001122666	24.615	23.417	24.434	25.883	24.684	30.12	28.6	27.377	28.776	28.309	27.94	30.238	28.514	27.024	30.206	25.422	26.213	29.519	31.463	31.701
NM_001122667	4.543	3.367	4.77	3.747	7.107	6.946	4.673	7.178	5.245	5.818	5.086	5.727	8.453	8.361	9.207	7.506	5.319	5.592	5.259	5.414
NM_001122989	2.975	3.546	3.523	2.617	1.795	2.889	2.344	2.732	3.429	3.66	4.726	4.311	2.962	2.397	3.4	3.164	3.59	5.32	4.593	5.136
NM_001127351	31.76	30.197	33.31	33.798	42.989	28.662	31.112	28.744	35.939	35.802	27.993	39.156	35.796	34.32	41.24	34.08	36.784	38.463	39.041	40.53
NM_001136066	28.463	29.947	27.273	31.11	34.697	34.719	32.738	34.443	26.62	36.718	31.915	30.941	37.938	36.908	37.864	34.974	36.408	40.011	35.741	35.57
NM_001142357	7.525	5.227	6.016	6.062	5.053	3.477	3.92	4.664	5.73	4.316	4.356	3.891	3.242	3.914	2.904	3.35	3.992	2.385	2.688	2.232
NM_001142952	4.446	2.672	2.211	3.664	7.561	5.413	4.861	4.47	2.177	3.151	2.48	3.006	5.411	5.624	5.132	4.704	4.465	5.348	5.126	6.912
NM_001145858	5.37	7.227	7.708	7.03	6.611	4.256	5.178	5.152	7.521	5.37	4.436	3.758	4.277	5.393	3.296	4.931	3.979	2.753	2.698	2.497
NM_001159631	11.969	13.339	13.445	12.334	8.517	7.804	7.927	9.667	11.202	11.5	11.137	6.611	9.706	6.536	6.539	10.157	6.362	8.014	8.712	8.76
NM_001160251	5.31	4.844	5.077	4.238	4.259	4.054	5.107	4.399	3.913	3.551	5.128	4.153	3.729	2.912	3.33	3.703	6.142	6.772	6.047	5.975
NM_001161714	3.172	4.852	5.335	6.794	1.22	2.357	3.429	3.646	6.293	4.626	4.211	2.547	1.526	1.629	1.217	1.673	3.376	1.525	1.276	2.039
NM_001162896	1.535	1.448	1.763	2.139	1.514	1.532	1.642	1.49	2.766	3.405	2.053	3.435	3.044	3.38	3.606	3.454	1.906	3.106	3.192	3.756
NM_001163029	6.69	9.111	8.046	7.597	5.696	4.744	5.629	5.196	6.003	5.118	3.403	4.158	3.301	5.034	4.034	5.507	4.876	5.002	4.731	4.647
NM_001163290	19.97	18.787	16.024	14.769	15.219	15.167	13.293	13.652	19.841	20.667	19.316	24.473	16.055	19.087	20.482	16.978	25.33	24.961	24.848	27.566
NM_001163434	578.407	407.975	416.143	421.336	445.995	230.62	305.382	476.691	363.703	263.461	383.612	182.833	274.28	192.837	182.624	241.266	223.301	198.84	190.805	185.132
NM_001163760	3.002	1.667	2.64	1.558	3.248	0.966	1.002	1.938	1.579	1.154	0.681	1.065	1.022	1.209	1.077	1.115	1.213	0.812	0.914	0.941
NM_001164314	6.311	6.539	6.317	6.396	5.922	5.881	5.347	6.259	6.314	4.678	4.27	3.413	4.905	3.557	4.152	3.942	4.001	3.87	4.171	4.361
NM_001164357	39.682	35.987	34.063	39.819	53.055	72.423	90.031	73.191	42.141	49.69	28.629	40.382	61.306	47.054	56.723	48.963	37.926	64.071	63.745	55.956
NM_001164598	7.356	5.528	5.568	5.129	7.172	7.223	7.985	6.672	4.887	6.249	3.116	5.118	9.894	11.923	8.825	9.882	8.998	9.126	9.962	7.437
NM_001164885	32.035	45.566	57.392	46.984	45.525	47.731	43.657	42.254	62.23	90.909	74.774	98.031	86.014	81.526	112.536	91.634	68.154	111.867	114.213	121.034
NM_001166580	1.739	1.42	0.669	2.01	1.67	1.195	1.526	3.103	1.714	6.495	2.086	5.021	4.647	2.835	4.929	4.349	5.789	25.473	21.876	13.428
NM_001166635	23.701	14.442	16.669	15.724	14.006	5.513	10.629	10.204	16.108	9.419	11.104	17.866	4.909	5.844	3.191	5.908	13.105	6.402	5.677	6.443
NM_001168655	2.922	11.119	14.042	14.609	1.209	17.16	15.522	14.636	21.457	14.569	14.736	5.065	15.051	11.701	14.419	19.403	4.129	3.077	2.265	3.152
NM_001172424	30.681	19.623	20.48	24.054	19.503	18.284	19.514	18.681	33.454	28.096	28.217	38.827	27.713	24.667	24.545	22.441	33.301	30.65	32.56	35.076
NM_001177379	4.842	5.629	7.359	4.933	7.58	8.932	6.751	7.479	3.946	6.072	4.96	5.197	11.722	8.316	11.19	9.029	7.064	10.051	9.997	10.012
NM_001177594	9.471	7.985	7.075	8.701	10.216	11.095	10.854	8.691	10.196	14.896	7.711	16.233	15.993	13.324	16.072	13.845	15.106	17.839	19.084	18.638
NM_001177629	1.486	2.761	1.702	1.698	1.116	2.193	1.588	2.589	1.875	1.434	1.198	0.765	1.045	1.278	0.893	1.22	0.696	0.862	0.639	0.737
NM_001177713	0.023	0.288	0.477	0.425	1.203	0.196	0.361	0.414	3.032	2.947	1.228	2.72	1.279	1.768	1.828	0.936	1.119	1.436	1.801	1.089
NM_001177812	86.166	80.042	71.838	87.56	105.08	99.231	103.265	90.982	85.717	96.72	65.124	102.526	102.281	124.841	123.621	98.132	105.158	100.153	101.978	103.331
NM_001190414	60.66	44.115	55.703	60.833	55.428	60.475	56.448	58.211	72.819	72.559	60.89	61.582	74.159	62.65	77.538	66.312	63.969	70.061	70.364	72.75
NM_001195025	6.289	4.279	6.016	5.724	3.909	2.744	3.055	4.083	5.408	3.849	3.595	4.717	3.789	2.895	2.844	3.051	2.989	2.467	2.618	3.241
NM_001199105	10.161	13.611	14.141	7.562	26.494	26.089	18.947	16.676	7.147	14.336	9.165	7.929	38.409	20.477	36.203	30.378	13.696	37.024	38.533	30.658
NM_001199936	102.007	134.098	289.935	92.501	61.392	8.556	9.349	103.707	110.068	159.287	108.232	26.456	159.076	60.763	73.006	58.69	40.582	58.323	76.685	61.384
NM_001201470	64.843	75.707	64.496	67.432	90.142	86.251	71.181	63.437	83.496	85.024	67.174	95.566	76.416	73.07	73	86.356	90.033	92.098	91.853	83.624
NM_001205286	6.285	5.418	5.601	5.878	5.743	4.524	3.66	6.026	3.638	3.51	2.21	2.788	3.304	2.945	3.291	3.476	2.91	2.955	3.419	3.012
NM_001205313	9.344	8.823	9.183	10.793	8.677	6.564	7.348	8.391	8.727	7.808	8.342	6.496	8.275	6.544	6.735	6.692	6.7	6.313	5.988	6.832
NM_001205345	20.04	13.857	13.766	15.877	16.772	16.263	13.884	13.384	22.192	28.153	12.708	30.987	20.038	26.04	29.236	22.306	23.837	23.309	26.375	28.254
NM_001242419	16.585	17.325	17.9	19.251	30.148	32.719	30.727	29.707	19.181	20.888	11.583	14.756	27.384	29.358	33.962	29.498	18.998	22.466	22.364	24.447
NM_001243792	0.345	0.348	0.346	0.358	0.409	0.155	0.23	0.259	0.358	0.955	0.608	0.643	0.342	0.764	0.661	0.751	0.364	0.721	0.963	0.938
NM_001252067	2.183	3.477	3.093	4.351	2.082	2.552	2.871	3.475	3.857	2.14	2.24	1.861	1.801	2.636	2.295	3.187	1.304	1.38	1.527	1.544
NM_001252543	23.242	24.388	27.474	28.471	19.278	18.409	18.113	22.752	19.467	18.689	16.966	12.408	22.141	13.864	14.06	14.831	15.194	15.714	14.256	13.895
NM_001252658	42.738	32.361	39.234	32.148	30.935	24.285	29.366	30.819	17.806	20.573	21.893	24.058	18.32	14.8	16.066	14.936	24.896	22.254	21.541	21.462
NM_001271730	67.154	142.739	198.851	155.745	47.289	102.681	93.417	130.315	216.778	142.878	101.746	56.603	89.877	59.633	64.874	112.169	50.125	67.53	68.61	60.982
NM_001285917	8.263	6.362	7.087	7.876	8.749	8.063	7.85	7.845	11.494	12.381	10.44	12.762	11.274	12.682	13.962	10.35	11.625	8.486	9.7	12.119
NM_001286005	19.647	19.242	20.144	19.518	22.071	22.885	20.443	18.007	22.743	30.74	18.761	30.019	25.623	24.134	29.16	27.075	20.696	28.209	30.222	28.669
NM_001286628	1.75	1.325	2.197	1.838	2.281	2.165	1.489	2.214	2.031	2.304	2.893	2.76	1.723	1.94	1.86	1.894	3.719	2.883	3.09	2.746
NM_001287386	97.577	129.676	104.451	100.245	249.872	73.445	77.464	107.096	45.799	22.587	35.155	25.385	48.517	58.042	30.707	66.549	65.939	29.006	27.49	31.791
NM_007382	116.579	113.078	111.855	109.234	118.274	106.591	121.673	116.007	111.233	124.218	179.861	162.494	116.057	143.323	148.526	131.238	134.104	121.187	129.796	127.496
NM_007385	466.043	333.918	371.427	451.326	533.891	450.491	651.556	559.817	512.967	483.464	172.6	605.462	439.08	597.754	587.045	415.066	582.749	550.57	552.73	573.879
NM_007393	124.45	139.884	132.495	145.187	172.414	93.333	92.896	107.94	106.163	87.299	89.199	93.314	122.015	120.902	80.883	89.319	91.224	68.958	66.802	76.119
NM_007482	704.61	879.628	776.528	863.909	751.344	1005.79	1216.08	1061.06	766.792	836.186	935.46	838.003	947.049	846.333	905.251	898.248	934.09	1057.58	939.319	967.05
NM_007528	1.652	1.263	1.197	0.911	0.506	0.917	0.631	0.595	0.925	0.529	0.497	0.977	0.229	0.326	0.266	0.219	0.37	0.611	0.403	0.194
NM_007569	1.994	1.571	1.75	1.291	1.265	2.356	1.752	1.68	1.529	2.04	2.199	2.707	2.086	1.831	2.339	1.68	2.429	3.751	3.616	3.572
NM_007631	11.079	13.612	9.349	8.76	7.475	8.922	7.632	11.166	11.678	6.231	4.756	7.384	5.945	3.496	4.42	5.817	3.156	3.409	4.994	5.092
NM_007635	3.188	3.778	3.722	1.959	4.357	5.117	3.839	2.715	3.984	4.881	5.024	4.545	9.698	10.665	12.794	10.264	5.245	7.686	7.691	8.109
NM_007703	26.757	41.395	36.733	24.237	29.197	29.457	7.884	15.141	49.911	42.417	56.736	43.502	64.681	58.099	62.322	32.809	52.425	60.002	67.088	77.454
NM_007761	19.291	13.533	13.845	15.335	30.081	18.586	17.465	16.806	17.351	19.641	20.154	27.396	22.724	26.419	22.911	17.566	24.604	22.496	19.414	23.546
NM_007801	92.093	85.129	92.174	92.378	102.319	90.506	94.356	94.037	88.65	90.226	78.392	106.465	84.212	107.487	94.87	96.234	104.893	97.865	106.467	100.625
NM_007807	2.726	4.625	3.72	3.488	2.383	1.517	1.722	2.341	2.125	2.179	2.105	1.596	1.929	1.909	1.811	2.308	1.109	2.033	1.979	1.458
NM_007809	7.524	10.113	6.962	7.495	4.653	7.496	29.655	21.744	8.085	15.741	17.988	16.138	4.227	8.722	8.926	12.802	16.035	11.128	10.836	12.396
NM_007811	0.673	2.815	1.538	1.846	0.715	3.379	5.99	4.327	2.957	1.38	1.167	1.44	2.699	1.258	1.196	1.37	5.651	5.115	3.94	2.562
NM_007812	504.055	517.179	542.313	539.847	653.937	751.846	703.287	579.714	689.722	703.533	441.182	707.451	541.052	662.363	749.09	634.93	579.266	678.31	818.754	658.28
NM_007822	23.829	71.941	24.123	73.995	17.355	28.104	185.686	86.937	66.04	250.259	439.1	758.473	63.658	528.774	650.391	169.765	222.143	99.034	151.83	171.417
NM_007824	160.16	136.41	111.454	146.671	119.108	88.835	73.178	88.513	52.791	12.132	52.513	20.864	38.764	44.715	23.332	60.533	96.776	57.6	52.081	65.591
NM_007825	285.012	202.366	355.799	207.332	117.794	98.938	30.578	157.607	184.147	204.379	215.795	81.746	337.92	152.482	129.08	173.018	69.063	106.46	124.542	128.973
NM_007836	3.028	2.083	5.753	4.061	1.134	1.21	1.515	0.607	1.297	2.532	2.668	1.531	0.571	0.203	0.58	0.69	0.718	1.12	1.282	0.699
NM_007901	22.807	24.513	24.868	17.908	17.05	11.54	11.034	13.864	11.025	5.871	9.887	7.594	6.181	5.77	4.469	6.885	15.491	9.281	8.472	11.943
NM_007912	140.121	122.948	131.119	169.314	100.974	117.699	93.274	139.983	169.937	158.251	140.728	105.918	142.256	135.666	120.612	139.769	81.065	87.545	87.675	91.62
NM_007952	179.87	149.275	173.625	153.371	150.449	110.201	119.682	155.876	130.629	112.265	149.861	88.713	122.623	85.532	87.217	102.277	101.327	105.836	104.755	101.879
NM_008185	122.377	140.453	110.731	156.313	148.547	98.637	135.749	126.81	155.602	174.4	125.112	172.698	124.12	144.471	159.757	142.986	181.319	186.445	189.592	177.298
NM_008212	135.381	128.396	129.443	145.297	122.702	124.487	137.122	126.35	141.924	146.67	122.734	177.618	134.268	151.51	150.426	140.925	140.361	161.11	163.507	168.983
NM_008260	42.644	39.429	43.134	35.716	35.585	28.063	29.176	33.862	38.541	24.563	22.245	23.734	29.915	29.383	26.524	30.243	24.269	23.415	23.922	28.162
NM_008316	1.376	1.85	1.788	1.623	1.511	1.531	1.548	1.596	1.565	1.861	2.019	1.289	1.237	0.867	1.082	1.348	0.829	0.948	0.844	0.724
NM_008321	61.332	39.243	50.095	49.486	25.138	18.169	18.173	26.991	66.151	59.123	35.444	68.344	29.265	27.815	28.309	26.401	28.407	16.923	17.925	30.227
NM_008326	17.77	19.635	20.19	19.282	15.077	12.312	13.776	15.839	20.025	13.976	17.482	11.177	20.666	16.213	17.254	18.409	13.038	13.069	14.262	13.024
NM_008341	11.249	3.686	3.278	6.798	25.626	65.766	42.874	32.031	7.581	43.483	7.365	21.267	108.107	62.799	197.447	78.956	42.831	169.546	182.978	82.203
NM_008379	20.552	21.407	20.406	17.475	15.063	15.573	16.31	17.737	16.846	15.18	21.207	13.845	14.63	14.073	12.48	16.536	14.571	13.385	13.08	14.399
NM_008439	121.41	128.086	117.534	175.638	199.885	117.071	139.09	129.088	152.592	169.955	112.273	161.484	170.794	161.597	171.43	155.565	186.535	212.969	197.729	195.635
NM_008514	9.209	10.301	11.126	8.49	17.933	18.587	12.482	12.974	11.887	13.925	15.037	11.213	21.218	18.939	23.859	20.756	10.429	14.307	12.813	13.627
NM_008655	1.205	0.604	0.386	1.52	6.853	7.968	5.738	5.718	0.264	6.584	1.641	4.519	18.636	22.795	27.144	12.452	2.932	1.91	3.864	2.477
NM_008756	2.114	1.861	2.05	1.706	2.172	1.506	2.176	1.917	1.856	2.307	3.064	2.592	1.941	1.557	2.601	2.261	2.201	3.757	2.974	3.211
NM_008819	169.222	177.813	170.448	188.578	170.248	219.834	230.076	206.243	190.234	172.229	90.945	180.509	193.544	165.364	188.449	183.497	181.712	229.857	216.662	220.093
NM_008882	1.854	2.167	2.035	1.603	1.266	1.608	1.44	1.738	0.9	0.986	1.108	0.741	0.767	0.743	0.908	1.01	1.264	1.167	0.952	1.212
NM_008904	2.086	2.124	2.339	1.806	3.642	4.642	5.128	4.77	3.443	3.562	4.111	5.115	4.073	5.855	6.445	3.895	3.347	2.786	2.863	2.83
NM_008929	65.24	71.728	76.182	70.149	56.095	52.319	60.862	73.563	55.613	53.423	67.371	42.237	62.42	46.472	51.926	58.603	51.465	54.366	50.576	50.245
NM_008952	134.365	146.238	128.429	144.686	124.394	138.425	146.058	129.866	137.251	134.872	134.844	150.59	131.389	152.712	149.904	144.902	150.955	163.753	171.053	164.266
NM_009016	0.354	0.441	0.508	1.301	1.502	1.082	2.508	0.301	0.434	2.081	2.746	1.217	1.078	1.05	1.711	0.548	1.839	2.302	1.798	2.036
NM_009017	0.44	0.549	0.631	1.618	1.867	1.345	3.119	0.375	0.54	2.588	3.414	1.433	1.34	1.305	2.046	0.682	2.287	2.667	2.309	2.454
NM_009086	4.823	6.435	6.698	6.293	4.309	5.553	5.95	6.218	7.584	5.37	7.105	4.858	5.33	4.354	4.815	6.334	3.224	3.647	4.13	3.73
NM_009150	53.946	51.662	46.939	62.738	68.966	73.698	72.077	57.989	61.37	65.238	40.526	73.67	62.819	63.64	68.708	60.136	74.296	83.145	84.432	84.327
NM_009169	44.863	47.669	48.457	50.398	59.695	56.099	49.057	62.912	53.051	44.205	51.055	55.749	59.768	54.512	58.125	49.193	58.812	58.594	58.778	57.599
NM_009246	1392.19	1265.55	1272.08	1348.97	1310.68	1412.26	1565.41	1367.95	1364	1382.82	1099.44	1480.79	1342.83	1360.83	1301.93	1318.07	1407.21	1517.74	1429	1540.55
NM_009270	17.848	39.076	33.695	35.851	18.227	28.02	31.776	39.719	14.262	10.538	11.07	10.158	16.058	10.954	11.435	11.815	16.103	16.395	12.325	13.347
NM_009272	30.182	22.436	24.568	28.248	18.853	21.02	22.391	26.962	24.718	19.997	18.084	15.406	22.748	16.613	14.762	22.657	15.036	14.961	17.34	14.985
NM_009275	8.185	8.336	10.835	11.398	9.845	6.239	8.356	10.47	7.503	6.562	5.349	4.905	6.591	5.148	5.582	5.387	6.651	5.703	5.76	5.55
NM_009378	3.154	5.235	7.282	4.338	3.161	4.537	3.975	3.282	2.575	2.09	1.65	1.955	1.592	2.466	2.58	2.69	1.727	1.965	1.459	2.317
NM_009448	5.559	5.362	5.036	5.748	3.621	4.299	6.633	6.233	4.346	4.263	3.447	2.142	2.427	2.198	1.996	2.464	3.058	2.767	2.097	2.831
NM_009469	17.449	10.262	13.28	13.93	27.634	20.041	20.575	16.772	20.591	23.305	16.068	27.364	23.889	31.8	26.638	23.736	21.266	18.602	19.096	19.185
NM_009609	0.978	1.748	1.135	1.396	1.038	0.342	0.652	0.49	0.75	0.789	1.37	0.833	1.199	1.182	0.214	0.792	0.361	0.213	0.146	0.351
NM_009690	25.181	30.92	33.334	27.722	24.966	11.667	17.209	17.573	21.93	20.076	12.775	15.579	15.773	21.233	17.304	18.917	16.387	17.988	17.655	17.013
NM_009760	48.156	64.381	48.657	59.974	59.803	64.023	67.318	58.922	50.816	62.851	104.013	68.347	88.909	87.466	85.132	85.216	75.139	79.941	69.52	69.522
NM_009787	108.344	58.251	61.723	63.432	73.3	32.307	46.6	72.806	54.672	37.088	57.906	33.597	38.923	26.775	22.76	29.39	44.219	30.475	27.716	32.29
NM_009829	1.637	2.244	2.026	1.772	1.578	0.927	0.614	1.09	1.385	1.734	1.115	1.175	1.373	0.945	0.735	1.037	0.995	1.044	0.94	1.034
NM_009848	1.348	1.798	2.907	1.449	1.265	1.1	0.845	1.126	0.954	1.144	0.829	0.821	0.79	1.213	0.916	0.937	0.929	0.786	0.834	0.746
NM_009999	4.197	2.453	1.36	4.63	10.084	8.216	40.748	19.854	4.827	10.973	9.444	12.343	6.075	25.345	30.847	11.341	9.873	5.647	6.762	7.724
NM_010002	10.324	14.851	10.521	12.199	9.104	9.765	19.752	13.833	16.879	14.922	21.86	21.365	6.999	17.067	17.05	14.737	16.294	15.718	15.362	19.06
NM_010106	406.158	401.604	391.666	457.037	591.099	440.716	479.268	447.428	444.606	422.665	402.159	475.552	443.251	475.36	424.426	422.328	563.808	512.051	480.28	478.65
NM_010121	5.355	4.381	5.304	4.348	5.4	3.621	4.363	4.807	3.437	3.35	3.068	2.105	2.564	2.323	1.938	3.484	2.584	2.903	3.365	3.084
NM_010153	11.171	5.953	9.558	7.337	5.712	4.754	4.509	5.347	13.066	19.134	14.655	21.818	8.302	10.267	14.08	9.009	18.221	18.713	19.402	21.208
NM_010321	997.996	996.197	895.98	1065.38	1131.59	1342.15	1745.48	1268.59	1139.05	1131.78	1037.05	1227.57	1165.84	1254.18	1272.74	1108.82	1229.01	1330.23	1303.79	1366.2
NM_010346	22.743	16.875	19.994	16.359	16.253	12.888	15.964	15.331	22.68	21.807	14.087	25.779	17.028	18.102	17.846	20.012	26.878	26.424	24.353	29.563
NM_010358	455.023	384.43	423.819	475.157	573.212	605.453	573.466	518.265	479.462	505.926	346.753	558.805	398.944	494.035	468.459	433.201	513.507	502.728	513.49	527.359
NM_010361	36.769	40.321	33.271	45.716	40.797	44.061	42.433	36.868	47.352	55.791	35.868	56.826	39.815	46.413	47.077	45.427	48.146	54.439	58.562	47.875
NM_010403	129.161	146.907	149.997	138.82	103.722	98.587	81.442	105.732	105.251	93.817	122.788	73.176	113.201	81.98	76.554	109.949	95.679	91.023	85.893	103.19
NM_010406	251.972	229.875	276.874	220.529	176.044	220.38	165.629	218.327	253.575	194.27	212.322	142.266	183.752	149.428	155.711	176.724	154.526	161.502	166.185	164.419
NM_010480	32.718	25.383	28.118	16.755	34.116	13.923	16.639	25.323	23.826	10.98	24.538	12.383	11.829	11.647	9.812	14.249	17.608	10.091	10.292	13.529
NM_010493	4.631	3.576	5.116	3.69	3.094	2.767	3.587	3.249	3.485	3.867	2.481	2.289	2.612	1.223	2.791	2.399	1.883	2.79	1.888	2.019
NM_010559	33.152	25.129	21.97	30.347	46.555	38.381	37.404	34.692	17.703	26.533	17.226	27.084	37.283	45.156	42.797	38.214	40.073	39.277	39.819	40.514
NM_010565	28.334	23.204	28.045	26.852	17.468	19.041	17.778	22.435	20.115	20.036	17.522	18.944	22.583	16.452	14.948	17.308	19.206	15.561	16.79	18.539
NM_010638	30.123	23.765	28.128	25.166	33.136	28.093	27.894	28.315	31.824	36.68	28.574	38.556	32.076	49.762	39.068	39.144	39.437	32.958	34.667	34.3
NM_010658	20.92	16.431	13.824	18.143	68.817	50.706	46.654	46.077	23.851	30.499	15.332	23.658	60.667	76.853	61.886	49.674	33.708	25.515	32.96	29.466
NM_010706	6.157	3.2	4.433	4.752	6.454	4.518	4.527	4.531	7.752	10.136	10.557	21.945	8.167	12.84	12.938	8.311	8.993	5.846	8.368	10.471
NM_010707	5.479	3.891	5.352	5.194	6.59	5.169	5.697	5.806	8.494	11.936	9.863	18.62	10.639	11.81	13.475	9.957	7.965	6.752	9.278	11.994
NM_010821	10.617	11.398	13.456	12.726	9.142	7.569	9.019	8.807	9.734	10.385	8.762	5.801	8.131	8.116	7.499	8.796	5.566	7.092	6.743	7.051
NM_010833	6.721	7.803	7.785	6.654	5.779	5.201	4.263	5.965	5.023	5.088	5.348	4.825	5.275	5.178	4.299	4.883	4.423	4.844	4.467	3.585
NM_010907	16.917	8.665	8.548	11.681	26.162	17.648	15.568	18.463	9.794	14.623	9.542	17.434	26.406	27.108	25.174	21.579	21.226	18.688	21.048	23.417
NM_010918	15.815	13.705	13.27	13.263	16.983	11.639	10.817	14.128	10.925	10.231	12.804	9.458	11.362	11.254	9.489	11.4	10.45	7.728	9.138	8.962
NM_011020	12.421	13.65	15.655	6.97	14.615	4.922	6.915	10.734	11.263	6.074	12.736	3.719	4.18	3.745	3.765	5.492	6.432	4.763	5.531	5.588
NM_011044	730.71	578.673	642.898	690.289	954.922	985.044	1235.81	949.231	515.122	913.687	397.203	636.317	1193.81	808.871	1064.18	921.382	1121.5	1468.14	1472.33	1319.02
NM_011081	3.48	3.797	3.529	3.227	4.432	4.83	3.947	4.844	2.645	1.483	2.534	1.287	1.819	1.416	1.492	2.058	1.247	1.835	1.768	1.715
NM_011267	1.211	1.416	4.724	9.15	27.842	7.122	7.268	11.07	12.79	32.756	15.702	55.198	61.864	80.139	85.764	76.501	24.514	44.174	42.257	21.165
NM_011426	2.08	2.365	1.881	2.206	2.316	0.868	1.499	1.713	1.137	1.437	0.766	0.972	1.08	1.945	1.522	1.277	1.085	0.996	0.996	1.382
NM_011480	42.422	34.409	35.282	49.776	34.796	19.206	33.043	25.889	9.624	11.734	7.302	16.568	8.843	6.829	5.188	8.055	18.499	17.401	13.892	15.74
NM_011508	28.627	19.576	23.42	26.352	27.993	31.111	26.296	27.597	32.716	36.363	25.004	39.348	30.457	39.862	40.691	32.163	33.724	34.417	33.54	33.276
NM_011521	119.133	133.186	152.577	135.953	176.327	175.657	179.654	176.875	130.232	125.431	66.292	79.999	202.052	183.754	169.204	190.282	170.54	177.111	183.556	163.697
NM_011623	0.607	0.571	0.357	0.246	0.578	0.445	0.178	0.446	0.273	0.329	0.342	0.227	0.235	0.072	0.156	0.18	0.056	0.17	0.142	0.11
NM_011631	430.417	385.958	398.497	374.447	382.452	275.588	294.889	404.261	340.79	279.223	432.466	206.442	306.374	191.144	225.094	266.429	237.458	259.423	239.945	243.247
NM_011655	18.374	13.937	14.455	13.605	10.645	11.343	10.608	14.526	11.377	7.738	8.871	6.845	7.019	5.254	6.576	6.405	7.368	7.569	7.831	7.741
NM_011752	10.603	10.658	10.397	10.03	9.274	19.9	16.279	13.792	14.633	16.847	14.585	16.642	13.014	10.849	17.274	18.445	11.6	22.44	26.284	25.659
NM_011763	3.299	1.75	0.92	2.141	2.148	0.942	1.297	1.7	1.148	1.087	1.623	0.828	1	0.917	0.67	1.36	0.721	0.554	0.54	0.556
NM_011772	0.304	1.326	1.472	1.05	0.064	1.264	1.551	1.242	2.493	0.477	0.496	0.412	0.122	0.485	0.141	0.68	0.436	0.112	0.129	0.079
NM_011943	3.334	2.97	3.94	2.374	12.524	4.538	5.552	4.686	2.313	1.193	2.017	3.735	5.77	4.65	6.004	3.007	7.066	5.713	4.212	4.936
NM_012000	4.71	3.763	5.331	4.929	4.425	3.598	4.476	4.255	5.281	6.438	5.344	6.538	5.833	5.606	6.202	6.002	4.932	7.128	7.576	7.035
NM_012006	10.408	13.829	7.582	14.436	9.118	7.177	9.112	7.138	17.512	35.2	31.194	53.667	22.568	33.162	40.927	25.317	18.467	14.101	23.599	24.054
NM_013485	410.896	333.094	374.667	278.877	267.469	311.879	217.661	323.515	292.141	257.578	325.58	193.704	300.125	277.734	216.848	274.792	220.656	208.591	227.538	225.321
NM_013505	5.699	6.653	8.432	6.151	5.368	6.41	6.402	6.281	9.174	10.764	11.79	11.743	8.861	7.208	9.476	8.156	7.916	11.804	11.719	10.69
NM_013528	10.295	7.902	8.861	8.507	8.172	5.754	5.36	7.654	5.743	6.046	6.831	4.162	6.774	4.394	4.31	5.669	4.621	3.968	4.543	3.918
NM_013546	75.881	82.387	84.77	93.547	91.665	99.705	105.559	90.621	98.701	100.406	82.878	92.212	90.101	87.773	98.69	86.043	91.506	104.091	108.657	108.197
NM_013559	69.954	64.403	75.786	41.114	78.704	34.388	50.887	68.091	59.768	27.403	58.493	19.247	31.211	19.583	20.219	32.3	33.99	22.849	27.891	30.986
NM_013723	2.141	2.543	3.165	2.534	2.142	1.195	1.417	2.153	1.642	2.099	1.11	2.03	1.226	1.303	1.384	1.299	1.188	1.583	1.001	1.635
NM_013743	0.505	0.664	0.764	0.603	0.803	1.258	0.715	1.02	1.281	9.43	2.941	10.045	1.795	4.319	22.348	5.674	0.933	2.285	2.937	1.485
NM_013763	6.694	5.374	6.342	6.638	5.401	5.258	6.257	6.298	7.343	6.341	7.475	5.49	4.964	5.064	4.663	6.799	3.954	3.837	3.97	3.847
NM_013913	336.784	316.469	269.553	316.731	439.79	328.763	420.952	342.792	270.057	316.528	407.345	375.683	300	428.908	356.243	322.502	474.822	403.447	390.333	384.392
NM_015730	0.784	0.573	0.176	0.522	2.209	0.998	0.417	0.459	0.976	0.888	0.3	1.108	0.55	0.447	0.661	0.422	0.856	2.699	1.804	1.836
NM_016668	198.056	203.07	158.933	233.388	190.146	211.078	140.236	142.705	234.218	233.452	223.408	212.863	287.954	240.088	243.436	205.177	276.328	287.316	278.857	355.433
NM_016675	14.135	14.773	14.175	17.197	8.234	6.919	7.535	7.24	15.863	14.935	17.992	13.209	9.856	9.42	7.71	8.692	10.414	7.65	7.739	9.76
NM_016704	118.581	128.968	203.937	131.785	79.891	115.667	53.888	127.744	113.546	93.394	140.921	54.491	146.796	80.646	75.301	107.648	68.739	74.448	76.398	84.99
NM_016752	34.098	29.352	43.531	39.685	24.258	22.351	23.511	34.46	32.823	28.839	25.828	19.837	31.393	19.671	19.167	20.081	21.408	19.95	24.907	22.295
NM_016847	4.677	8.813	7.407	5.056	6	5.25	3.749	7.862	5.956	2.831	3.877	2.945	5.804	6.174	4.804	6.723	4.119	2.918	2.549	2.801
NM_017373	10.695	9.697	10.378	10.595	10.598	19.599	16.326	14.358	10.877	18.724	8.321	6.419	23.492	14.572	22.939	17.287	17.165	17.23	19.359	15.318
NM_017378	1.944	2.136	1.622	1.758	0.949	0.677	0.634	0.745	1.267	0.819	1.164	1.39	0.639	1.264	0.94	0.87	0.941	1.064	0.823	1.051
NM_017391	0.994	1.643	1.784	0.892	1.298	0.76	1.043	1.558	1.609	0.575	1.219	0.423	0.438	0.533	0.518	0.873	0.597	0.64	0.631	0.616
NM_018805	20.393	19.503	20.436	18.895	12.952	15.858	14.459	18.906	22.401	17.85	14.671	12.827	14.959	12.297	12.493	18.896	12.185	14.038	14.344	14.958
NM_018861	1.053	0.993	0.721	0.713	0.412	0.282	0.589	0.566	0.488	0.462	0.547	0.526	0.378	0.158	0.335	0.31	0.124	0.266	0.399	0.241
NM_018868	18.052	21.537	16.343	17.594	11.989	19.278	17.117	19.474	23.138	20.793	24.805	12.778	18.024	19.401	14.935	25.362	9.479	12.039	10.55	9.221
NM_019414	369.63	248.774	475.459	351.786	262.853	241.917	82.811	265.523	314.228	244.532	155.208	109.497	460.555	253.414	172.37	252.78	186.4	139.389	164.363	189.086
NM_019639	39.031	31.513	35.785	31.595	31.463	33.066	33.272	30.086	35.635	33.578	41.194	32.954	38.166	23.38	31.098	45.957	39.551	47.916	48.41	52.872
NM_019739	10.091	10.258	10.579	11.291	14.258	14.812	13.116	14.954	9.701	11.197	8.068	9.504	17.466	18.055	16.26	15.944	13.145	13.348	12.982	12.872
NM_019811	37.29	35.948	31.481	45.805	56.069	46.005	35.379	31.885	46.213	51.948	29.403	52.277	42.696	35.78	37.551	36.088	45.862	91.823	78.727	68.651
NM_019998	8.142	7.178	7.687	8.708	5.509	5.434	5.092	8.598	5.67	5.856	5.954	3.732	5.33	3.611	3.538	5.571	3.569	4.706	3.914	3.844
NM_020030	0.688	0.536	0.771	1.644	2.007	1.46	3.169	0.732	0.725	3.034	4.389	2.178	1.516	1.668	2.398	0.888	2.465	3.051	2.329	2.698
NM_020568	4.4	3.474	2.084	2.931	11.384	8.788	9.399	7.735	3.562	7.036	6.223	6.939	10.008	12.996	14.912	8.747	5.552	4.301	5.389	5.219
NM_020581	37.399	30.535	21.683	38.838	64.006	21.593	19.897	30.482	86.728	117.921	68.74	134.812	99.183	125.432	125.019	105.125	77.817	87.586	104.608	95.919
NM_021395	73.696	44.771	55.242	53.424	65.353	26.897	36.848	62.714	38.394	26.661	26.427	17.453	30.253	18.525	17.342	22.563	31.06	18.615	18.02	18.36
NM_021456	52.925	68.407	56.77	73.009	83.42	58.272	38.167	40.395	86.683	60.032	58.318	81.626	73.003	73.146	82.38	75.764	74.636	97.121	96.177	93.656
NM_021462	49.301	34.33	40.118	36.783	69.475	59.204	63.462	50.905	41.204	47.57	21.303	48.377	53.366	49.049	58.109	44.677	46.859	62.093	61.957	63.945
NM_021534	41.624	44.531	41.668	43.93	49.925	48.575	41.348	55.032	66.787	76.601	52.482	71.712	74.536	104.068	93.643	90.707	53.331	48.393	50.387	58.023
NM_023134	1.215	0.886	1.583	1.009	4.91	3.995	4.558	2.571	1.323	1.883	0.774	2.164	2.546	1.7	3.865	1.789	1.3	3.827	3.784	2.871
NM_023184	64.119	45.951	43.79	44.405	106.677	77.743	95.893	75.706	44.801	45.116	27.326	49.019	65.464	69.065	75.237	67.564	82.142	78.99	78.932	72.302
NM_023312	44.63	32.745	34.24	40.984	54.412	39.751	50.034	45.145	44.733	42.559	18.73	51.534	42.294	47.845	49.876	36.619	54.872	48.892	47.554	50.788
NM_023525	2.858	2.216	2.44	2.893	1.859	1.526	2.07	2.892	1.826	1.175	1.213	0.793	1.466	0.842	0.9	1.23	1.226	0.966	0.95	1.085
NM_023617	106.016	142.033	177.679	121.751	97.071	112.201	88.384	118.014	110.683	81.727	102.581	77.821	118.553	79.382	81.169	108.534	78.734	78.973	78.765	82.452
NM_023665	89.985	70.679	80.796	79.443	89.043	84.455	78.22	85.353	80.69	91.7	87.223	106.464	101.546	108.851	95.228	87.553	111.858	97.251	115.795	102.363
NM_023844	5.892	6.581	7.007	3.719	3.594	2.339	2.369	2.614	3.341	3.785	4.365	3.739	2.154	3.607	3.506	3.09	3.035	2.621	2.657	3.248
NM_024193	10.957	10.788	8.433	12.131	5.141	10.087	10.876	10.313	12.867	8.877	10.09	7.776	8.507	8.095	7.616	10.277	4.755	6.269	7.032	6.234
NM_025325	192.517	169.241	157.052	193.27	236.902	188.778	207.884	173.16	195.781	189.717	121.374	229.543	190.441	188.455	191.789	183.697	236.231	225.692	216.522	225.972
NM_025404	10.942	4.356	2.33	4.458	15.372	5.281	4.911	4.893	5.251	5.557	5.895	14.105	8.709	8.894	9.079	7.184	20.813	23.227	24.463	15.922
NM_025670	31.567	25.365	26.418	29.78	34.597	32.368	34.204	33.292	31.601	34.996	28.514	42.093	37.671	45.223	45.335	36.108	41.137	32.932	35.419	33.525
NM_025786	3.466	6.416	12.125	14.019	1.379	6.106	4.791	3.468	12.356	5.437	1.77	3.528	1.737	1.384	2.337	2.835	3.184	2.05	1.907	2.039
NM_025866	1.016	1.331	1.615	1.29	0.343	0.588	0.916	0.708	1.876	1.629	2.64	1.796	0.851	0.948	0.859	1.51	0.414	0.58	0.625	0.443
NM_025965	10.42	9.85	11.85	11.732	8.124	7.719	6.95	9.718	8.84	8.134	7.618	6.748	9.486	6.579	6.566	7.957	7.007	7.792	7.45	7.365
NM_025987	146.589	111.211	117.304	148.21	174.245	159.656	164.35	150.958	144.163	140.08	110.706	170.157	143.851	165.51	151.243	130.073	188.133	166.359	168.977	163.923
NM_026152	53.571	50.283	46.563	57.899	80.008	51.549	62.246	50.674	49.309	53.242	38.014	76.795	50.01	67.076	52.616	53.472	73.961	66.995	62.591	58.918
NM_026301	11.371	7.205	7.633	7.16	5.904	7.433	4.988	5.294	15.242	21.415	25.953	26.134	15.151	17.926	21.608	17.678	9.971	14.035	13.646	13.408
NM_026566	7.084	6.557	6.514	4.95	4.417	6.166	5.65	4.374	6.654	6.164	5.426	7.934	5.822	5.154	7.495	6.175	9.285	9.037	9.598	9.187
NM_026695	161.987	150.512	151.946	146.566	148.534	153.892	173.046	163.817	156.688	174.843	120.827	180.558	174.422	164.834	166.535	157.387	173.498	172.34	177.35	175.421
NM_026701	59.235	59.868	60.192	63.926	62.628	51.919	55.174	53.215	62.55	62.7	57.527	73.626	50.056	51.39	57.546	52.351	66.625	70.169	73.882	69.656
NM_026708	17.244	13.242	12.65	13.995	13.433	19.042	13.129	13.888	15.566	17.406	12.838	20.371	15.187	14.057	14.932	16.674	17.891	19.662	18.126	18.959
NM_026780	17.466	13.747	13.441	14.609	19.718	17.884	17.361	17.789	15.426	16.62	16.611	20.765	18.808	18.467	16.563	16.879	20.718	18.804	19.357	18.66
NM_026821	17.663	26.089	26.64	27.395	47.952	47.386	45.011	44.415	25.516	31.561	15.249	19.518	50.129	41.558	53.391	47.108	31.833	34.169	34.465	35.708
NM_026929	0.486	0.162	0.809	0.816	1.178	1.767	1.967	1.004	0.319	2.788	0.378	0.251	1.835	2.058	3.225	2.687	1.678	2.308	2.232	1.874
NM_027007	4.711	6.141	5.825	5.882	3.592	4.673	4.575	5.36	5.054	5.046	7.317	3.995	4.428	3.976	3.921	5.044	3.655	3.586	3.637	3.866
NM_027052	271.023	251.19	280.706	252.497	253.784	389.028	342.182	297.792	296.24	361.043	318.241	307.695	374.338	303.517	368.243	349.723	255.543	389.503	375.697	367.557
NM_027184	14.5	14.866	17.272	12.685	10.855	11.358	11.005	10.827	17.052	17.421	15.387	17.06	13.313	12.748	15.985	15.643	16.751	21.163	22.908	23.236
NM_027196	8.133	4.847	4.506	5.542	7.743	5.687	8.14	7.842	8.803	7.153	3.42	9.525	7.767	8.326	7.786	5.56	7.718	10.259	9.925	9.071
NM_027421	2.3	2.84	3.269	2.964	2.031	1.531	1.748	2.131	1.792	1.389	2.054	1.349	1.638	0.924	0.873	1.521	1.517	1.116	1.402	1.203
NM_027560	4.226	3.656	3.249	3.859	20.256	4.81	5.399	7.395	3.026	2.185	2.276	3.656	14.445	14.521	12.784	12.433	9.697	6.593	10.145	10.081
NM_027642	2.701	3.157	3.432	2.869	2.309	1.932	2.482	2.364	2.013	1.888	3.234	1.494	1.864	1.313	1.814	1.938	1.86	1.923	1.567	1.94
NM_027871	7.106	7.006	5.612	6.723	15.084	7.813	6.416	7.293	7.078	10.927	7.381	11.57	13.756	15.146	16.184	12.706	7.485	8.781	9.232	10.405
NM_027997	1.286	2.957	2.769	2.175	0.273	1.802	2.006	1.752	1.726	1.198	0.963	0.349	0.361	0.22	0.478	0.554	0.288	0.333	0.272	0.505
NM_028029	4.755	3.262	3.163	3.563	5.122	3.523	3.308	3.564	5.899	7.805	5.177	8.687	6.454	9.065	9.243	6.578	7.326	7.204	8.249	7.965
NM_028060	0.085	0.033	0	0.094	0.27	0	0.12	0	0.228	0.333	0.346	0.154	0.34	0.242	0.039	2.154	0.114	1.819	2.226	0.444
NM_028227	31.416	23.824	27.973	23.56	25.684	28.146	27.037	25.604	39.674	46.562	41.777	53.092	34.712	40.172	43.024	32.906	31.627	38.763	41.083	39.153
NM_028234	8.548	7.474	6.621	5.841	13.929	10.173	9.687	9.013	6.738	6.563	5.694	7.176	6.11	7.352	8.865	8.245	10.819	8.546	10.009	11.283
NM_028730	14.52	12.168	14.482	16.195	18.995	15.559	13.01	15.49	23.285	20.285	10.537	14.175	19.338	18.817	18.822	19.369	9.391	7.611	7.881	7.836
NM_028779	8.278	5.241	6.193	5.363	5.614	4.212	5.975	6.184	6.255	3.926	3.764	4.246	3.881	3.172	2.863	3.679	4.232	3.05	2.429	3.022
NM_029083	6.134	3.825	2.607	5.461	32.208	32.896	30.214	27.437	3.317	5.571	1.934	3.272	34.891	31.318	44.199	20.679	12.442	22.251	24.166	12.666
NM_029098	4.242	4.133	5.527	4.086	4.395	5.274	4.368	3.44	5.963	6.734	3.679	6.353	7.571	4.784	6.623	6.522	4.933	7.245	7.312	8.145
NM_029103	78.743	34.935	42.243	46.637	64.366	21.185	33.211	51.015	33.457	23.785	31.721	24.988	29.016	24.028	13.62	18.593	31.287	15.314	16.241	14.873
NM_029436	5.608	6.867	8.663	5.022	5.831	7.191	5.463	6.423	9.959	10.615	11.166	10.43	8.654	9.276	11.324	11.756	6.891	13.524	12.636	12.741
NM_029494	3.277	2.466	1.723	2.078	1.379	1.151	1.442	1.395	5.371	18.723	14.462	15.901	7.111	13.476	14.976	9.144	4	3.551	4.832	5.27
NM_029512	7.182	8.874	8.727	8.745	4.359	7.893	6.676	8.407	6.704	7.677	5.642	5.282	6.394	4.715	5.071	5.77	4.392	5.595	5.715	4.796
NM_029546	3.608	5.032	4.375	3.981	2.992	4.237	3.917	5.041	5.684	3.648	4.28	2.985	3.458	2.928	2.386	4.223	2.375	2.418	2.363	2.531
NM_029634	6.743	5.532	6.155	6.264	13.747	9.191	7.968	6.749	5.306	8.583	2.899	5.406	15.317	10.463	15.513	14.513	17.016	26.418	26.344	19.698
NM_029662	26.178	32.727	16.371	39.892	36.254	55.68	106.678	65.189	32.076	44.904	28.896	69.186	50.331	56.736	64.249	56.542	50.478	58.227	52.641	69.621
NM_029720	118.826	40.149	48.369	50.927	77.659	17.645	32.539	56.913	36.787	29.499	36.487	15.248	25.988	14.925	14.327	18.996	26.031	14.655	17.8	13.92
NM_029869	6.498	5.381	5.223	5.216	7.756	6.24	5.651	5.821	4.143	5.364	5.306	5.159	6.704	6.043	7.074	6.792	6.368	8.122	8.27	7.596
NM_029870	2.026	2.84	3.674	2.38	2.027	3.416	2.708	3.14	3.342	4.159	3.681	2.757	5.364	4.026	6.006	5.308	3.109	6.446	5.678	7.104
NM_029888	1.774	1.519	1.748	1.743	1.867	1.593	1.361	1.449	1.583	1.397	1.356	1.039	0.863	1.726	0.73	1.064	1.082	0.839	1.034	0.887
NM_030176	8.221	4.521	3.688	6.416	19.971	8.261	10.103	8.44	4.553	5.956	6.747	11.284	18.053	23.821	15.675	12.78	10.93	8.714	10.133	10.154
NM_030210	12.179	39.795	48.549	45.167	19.498	40.11	34.979	44.179	40.385	26.411	28.504	27.897	27.252	26.974	22.558	38.801	14.153	9.897	9.584	9.478
NM_030687	8.669	14.825	14.096	18.163	15.647	30.873	37.889	33.948	22.52	17.837	19.122	18.245	15.638	17.769	28.67	27.865	18.299	32.707	25.523	28.192
NM_031185	1.912	1.815	1.372	0.908	1.217	1.254	1.356	1.11	1.013	0.75	0.852	0.786	0.906	0.992	0.695	0.539	0.514	0.54	0.662	0.591
NM_033037	540.098	640.155	490.919	670.534	755.39	673.552	835.247	723.332	554.126	631.559	846.756	763.876	813.323	1009.24	897.403	791.33	931.661	824.603	786.21	744.647
NM_053103	1.708	0.799	1.193	0.767	0.839	0.412	0.561	0.628	0.441	0.264	0.502	0.211	0.331	0.205	0.217	0.294	0.354	0.306	0.381	0.392
NM_133215	14.652	14.566	14.723	14.28	11.754	9.534	11.012	13.813	12.158	10.502	12.579	9.971	9.094	8.448	8.895	9.387	9.909	8.6	8.098	9.756
NM_133653	828.398	1121.77	855.72	1255.42	917.632	1493.02	1997.61	1493.6	1504.35	1657.12	1633.65	1402.26	1453.45	1510.66	1839.3	1564.37	1362.42	1490.47	1386.02	1402.07
NM_133765	21.326	14.325	14.517	19.432	17.386	28.519	26.168	23.263	23.779	27.911	14.62	27.932	26.907	33.457	36.858	27.174	23.477	23.249	26.177	24.71
NM_133768	371.618	473.093	407.562	449.163	353.461	592.975	690.147	560.964	480.462	479.719	513.562	451.7	570.651	497.734	565.046	547.227	513.912	564.863	498.014	499.975
NM_133882	203.593	205.126	226.689	192.268	158.797	188.689	151.883	198.445	201.628	161.849	187.558	114.492	176.868	151.507	117.439	165.625	144.846	138.405	132.929	129.467
NM_133898	18.908	17.053	16.398	19.578	42.983	26.871	35.073	27.337	10.643	17.866	10.616	24.348	31.966	34.225	33.47	27.343	40.086	31.766	35.842	35.707
NM_134117	9.982	11.654	12.776	11.454	12.101	9.192	6.794	9.747	12.246	7.569	4.41	6.424	7.292	6.279	5.364	8.556	7.873	6.759	7.626	7.581
NM_138589	9.876	9.504	9.566	8.521	10.242	7.488	8.262	10.364	9.038	7.036	8.622	6.107	7.323	5.828	6.549	7.766	6.048	5.889	6.286	6.256
NM_138656	6.078	4.593	5.119	5.839	4.213	3.318	4.573	5.862	1.997	1.034	1.351	1.964	1.293	1.557	1.154	0.961	3.28	2.156	1.891	1.893
NM_138747	12.992	12.528	10.385	12.251	9.988	10.749	12.636	13.617	13.537	12.207	11.878	11.155	9.715	9.695	10.186	13.838	5.859	6.682	7.158	7.116
NM_138953	33.513	32.122	31.376	27.326	66.637	48.88	44.982	42.336	29.218	37.304	37.97	39.996	59.933	65.696	58.008	52.899	42.632	37.582	39.597	37.828
NM_144880	31.832	31.565	31.92	30.592	29.429	32.345	29.891	32.678	30.698	36.376	40.548	34.184	30.54	26.721	31.185	31.485	31.984	42.109	39.652	38.667
NM_144907	1.642	0.672	1.105	1.207	1.829	1.499	1.106	1.014	0.976	1.811	0.726	2.786	1.678	1.874	2.138	2.049	3.605	3.217	3.823	3.077
NM_145130	27.566	23.696	25.943	26.466	26.016	31.073	26.904	23.771	32.941	39.129	31.95	42.314	31.752	34.745	36.834	30.679	26.738	37.576	37.783	38.14
NM_145437	3.08	3.236	3.644	2.134	3.032	0.91	1.393	1.559	1.677	2.101	1.52	2.101	1.002	1.376	1.204	1.845	1.24	1.552	1.588	1.206
NM_145499	211.265	461.195	366.22	377.302	125.161	286.688	232.087	335.599	268.076	205.442	156.612	97.647	364.366	144.869	146.343	274.504	109.93	169.645	149.031	168.758
NM_145565	126.617	115.616	115.445	173.324	191.545	432.769	525.036	367.809	129.945	159.07	80.055	165.456	272.587	226.033	235.35	222.226	192.249	237.522	225.096	187.257
NM_145595	12.629	10.76	12.384	13.681	14.858	13.467	14.021	11.588	11.86	14.398	17.196	19.315	15.149	14.525	14.66	13.57	16.145	20.633	17.077	17.071
NM_145610	9.029	8.669	9.215	10.057	8.888	10.5	10.947	11.811	14.648	10.327	10.111	11.723	9.756	10.304	6.572	9.181	6.509	3.58	3.656	4.221
NM_145625	48.258	35.61	34.594	38.467	43.776	50.988	46.583	41.263	44.739	47.231	48.116	53.932	43.496	53.849	52.298	48.703	47.33	58.014	56.902	52.893
NM_146008	3.679	5.346	6.683	4.611	2.218	6.133	5.733	5.493	8.429	16.835	10.514	10.195	12.71	7.932	19.477	15.995	4.682	13.638	12.77	12.99
NM_146105	2.848	1.959	2.62	2.623	2.21	1.89	2.24	2.446	2.459	3.497	2.884	4.116	2.802	4.289	4.987	3.029	3.99	3.186	3.689	3.798
NM_146148	246.571	241.42	262.9	196.88	176.504	221.067	150.379	216.242	228.501	171.893	188.433	110.662	197.588	142.152	133.869	187.759	156.271	159.747	160.35	159.716
NM_146213	1.93	3.673	4.711	2.971	0.762	1.105	0.7	1.987	3.716	1.188	1.161	0.812	1.799	0.717	0.751	0.927	0.161	0.332	0.722	0.43
NM_146214	1040.41	796.416	729.922	932.884	2284.99	2095.63	2331.11	1829.82	429.616	1113.95	428.807	695.398	2080.66	1759.73	1962.92	1534.83	1754.64	1928.97	1950.45	1720.33
NM_152809	7.432	8.109	8.111	6.851	9.833	8.203	8.22	8.206	6.477	6.728	8.921	6.524	8.977	8.651	9.884	9.682	8.636	10.46	9.418	11.187
NM_153139	6.144	4.725	6.511	5.55	4.202	3.852	3.567	4.67	5.343	4.225	3.972	3.116	2.926	2.353	2.359	3.106	3.4	3.339	2.828	3.146
NM_153198	21.191	22.784	25.725	23.652	17.89	17.931	19.753	20.348	25.48	30.184	29.786	28.498	25.633	25.749	28.771	28.164	25.467	31.615	29.112	29.618
NM_172476	3.03	3.306	2.849	4.208	6.766	7.307	7.975	6.75	3.457	3.874	2.343	2.15	9.95	8.991	9.401	7.868	4.866	4.876	5.439	4.438
NM_172571	1.849	0.808	1.075	1.569	1.639	2.57	2.016	1.591	4.236	20.733	2.227	28.053	6.563	12.287	12.224	4.355	2.112	3.515	5.608	3.418
NM_172665	12.899	17.214	12.795	18.912	16.717	14.105	13.324	11.145	17.11	20.502	18.334	21.885	19.607	17.785	18.239	18.725	19.624	28.367	24.775	23.442
NM_173427	3.319	1.214	2.545	2.182	3.05	0.96	0.631	1.074	4.307	2.254	2.852	2.315	1.501	1.545	1.069	1.213	1.196	0.836	1.005	0.679
NM_173865	2.358	1.583	2.45	2.61	0.743	0.971	1.192	1.968	3.168	3.799	1.351	1.035	1.46	0.799	1.042	1.346	1.025	1.088	1.107	1.18
NM_173866	147.935	170.093	152.547	191.239	166.037	232.587	219.735	191.321	165.436	200.059	218.39	199.733	287.637	207.955	241.858	226.852	182.823	228.019	226.838	223.729
NM_175093	0.424	0.289	0.476	0.663	1.969	0.855	0.977	0.632	1.098	1.507	0.541	2.351	2.083	1.513	2.909	1.552	1.521	1.255	1.212	1.433
NM_175096	24.422	22.194	24.66	22.272	39.112	14.646	16.461	18.838	19.187	19.757	23.15	19.475	19.448	11.499	13.598	14.709	32.685	31.18	27.403	29.073
NM_175190	67.566	63.441	68.798	68.356	87.139	64.271	80.042	68.339	70.056	72.114	83.94	78.431	71.312	68.162	69.734	64.305	84.061	74.735	81.594	79.161
NM_175266	5.78	8.205	6.878	7.897	3.91	4.921	4.65	5.968	6.521	6.636	8.92	4.147	5.643	4.307	4.345	6.021	3.946	4.108	3.855	4.4
NM_175314	0.596	0.887	0.567	0.505	0.326	0.598	0.615	0.554	0.208	0.23	0.295	0.229	0.377	0.227	0.185	0.202	0.13	0.2	0.291	0.268
NM_175403	38.007	28.757	33.54	29.94	33.909	17.12	22.122	29.413	26.763	20.215	18.608	18.857	19.31	17.055	14.153	17.154	23.974	15.625	15.62	17.912
NM_175443	141.176	131.801	151.869	152.674	201.535	205.043	217.204	184.989	165.168	152.851	79.121	155.407	167.574	147.423	166.518	148.131	155.149	164.994	177.917	173.346
NM_175523	6.8	8.408	10.782	6.841	5.932	8.695	6.346	6.69	13.185	16.132	14.541	14.59	15.855	9.902	15.103	12.702	9.387	15.477	16.646	15.657
NM_176920	0.148	0.139	0.08	0.142	0.472	0.252	0.231	0.227	0.057	0.334	0.192	0.295	0.309	0.322	0.4	0.217	0.479	0.307	0.251	0.491
NM_176953	2.421	2.675	2.506	2.779	2.146	2.056	2.49	2.696	2.55	1.93	1.974	1.806	1.643	1.731	1.064	1.603	1.288	1.121	1.419	1.461
NM_177003	6.25	5.08	5.073	5.122	5.054	3.209	4.684	5.373	4.609	3.005	4.376	2.612	2.982	3.159	2.27	3.408	3.494	2.443	2.419	2.698
NM_177005	11.795	13.244	12.786	15.543	16.244	15.978	22.102	14.827	14.696	20.238	18.641	24.208	19.814	17.228	23.182	17.348	21.143	21.755	23.781	24.301
NM_177157	75.62	81.57	76.573	90.907	76.197	95.209	117.09	106.436	97.832	109.081	65.446	87.942	97.282	83.127	105.74	98.628	90.053	121.996	119.232	119.881
NM_177263	10.426	7.71	9.135	7.757	10.447	6.979	6.876	7.102	8.551	9.271	8.038	12.178	7.037	9.463	9.043	7.807	13.972	12.138	13.037	13.444
NM_177351	14.837	10.917	11.878	10.787	11.273	10.104	7.697	6.942	15.75	15.882	22.085	24.426	14.677	17.175	15.502	15.229	19.688	18.417	16.709	19.003
NM_177388	5.482	6.013	8.234	5.254	3.37	3.202	2.779	3.401	5.858	6.469	1.908	1.504	3.262	1.585	1.084	1.794	3.024	2.623	3.235	2.595
NM_177412	7.94	7.876	7.208	5.853	9.293	5.871	6.68	6.907	5.461	5.363	6.763	5.329	5.969	6.135	5.989	6.328	9.312	8.793	9.489	10.466
NM_177603	0.503	0.275	0.316	0.074	0.267	0.256	0.214	0.171	0.463	0.345	0.103	0.866	0.242	0.632	0.234	0.26	0.992	1.005	0.98	0.658
NM_177910	11.531	8.655	10.837	11.846	7.964	4.921	7.613	9.455	8.139	6.46	3.821	4.583	6.359	4.874	4.993	5.253	6.124	4.782	5.218	5
NM_178069	10.582	11.873	11.111	10.959	8.914	9.428	9.555	9.738	12.807	8.793	13.277	8.546	10.728	9.206	5.914	10.581	7.442	7.544	5.545	6.95
NM_178357	1.31	0.872	1.175	0.823	0.579	0.741	0.387	1.092	2.175	3.13	1.653	2.494	1.969	2.055	3.248	2.114	1.687	1.634	1.825	1.927
NM_178732	2.229	1.836	2.068	2.161	0.941	0.839	0.79	1.639	1.476	0.695	0.897	0.779	0.69	0.491	0.424	0.763	0.726	0.73	0.472	0.618
NM_178920	18.726	37.71	33.985	30.686	11.642	20.258	22.665	29.29	22.978	15.901	22.856	12.196	18.908	12.071	10.42	18.213	13.623	14.514	14.032	16.428
NM_182805	109.412	108.597	100.116	110.925	118.44	121.062	153.553	130.981	111.756	124.171	91.194	131.342	110.551	120.448	125.806	122.692	140.876	122.98	123.105	128.872
NM_182959	3.153	2.801	2.675	2.984	4.669	3.113	2.599	3.06	3.017	3.067	9.468	5.862	6.31	6.751	4.774	4.398	6.068	5.929	5.071	5.242
NM_183187	4.356	8.245	4.125	10.17	23.92	47.61	25.293	31.026	6.838	11.557	7.107	10.292	38.939	45.053	34.659	43.927	17.04	13.906	13.728	12.748
NM_183201	3.047	2.997	3.482	2.735	3.677	1.386	1.363	2.27	2.35	2.294	2.358	2.265	1.847	2.028	1.704	1.64	1.983	1.851	1.751	1.818
NM_183257	30.885	24.856	10.587	26.41	33.579	40.724	117.5	44.689	39.083	68.933	38.121	52.265	12.079	40.979	44.373	35.886	49.735	57.749	42.95	43.126
NM_194340	3.151	3.524	3.723	3.113	2.372	3.236	2.935	3.403	2.993	2.878	2.657	2.321	2.403	1.892	2.347	2.562	2.169	2.186	2.372	2.37
NM_197979	107.731	96.934	89.075	123.417	145.95	113.819	145.723	132.957	117.048	111.221	100.041	126.921	136.125	135.98	132.749	94.886	143.493	128.677	136.203	138.935
NM_197993	7.248	6.637	6.644	6.845	5.254	5.381	5.223	7.285	8.138	5.397	5.392	5.806	4.318	5.243	4.715	5.387	4.33	3.778	4.36	3.384
NM_198899	12.144	12.42	14.696	14.179	10.019	8.908	8.353	12.068	11.662	10.616	10.938	7.756	10.53	7.66	8.78	9.738	8.601	9.462	9.312	9.851
NM_198937	5.05	5.986	6.028	5.28	3.898	3.048	4.143	5.047	5.248	4.174	3.609	2.568	3.413	1.905	2.484	2.551	3.329	3.426	2.827	3.493
NR_033581	7.284	14.39	14.99	9.797	4.465	3.307	2.099	7.264	10.124	5.346	6.974	3.243	5.153	3.778	3.333	5.298	4.014	3.744	3.859	4.245
NR_040298	0.973	0.837	1.625	1.061	0.961	0.826	0.666	0.514	1.261	1.974	1.553	3.522	0.646	0.728	0.905	1.04	1.383	2.58	2.415	2.633
NR_045284	5.175	8.755	8.493	9.619	1.788	3.985	3.299	5.534	7.69	4.445	5.981	2.033	3.248	3.205	3.283	5.284	1.438	2.017	2.378	2.518
NR_045301	28.969	18.407	22.316	32.423	62.827	49.33	30.362	23.328	33.437	28.248	13.612	28.638	24.109	26.592	25.332	26.296	32.312	49.597	45.46	42.001
NR_045798	1.025	0.893	0.811	0.931	0.512	0.41	1.026	0.565	0.832	0.769	1.19	1.855	0.532	0.551	0.449	0.831	2.108	2.14	1.736	1.367

## Sheet: Fig6E
	in fig 6, panel E: 1 = Upregulated, -1 = downregulated, 0 = non-changed				Fig6, panel E: normalized as z-scores																				In figure 6, panel E: Cluster#1 = group 5, Cluster#2 = group 11, Cluster#3 = group 7, Cluster#4 = group 10
refseq ID	feeding	dex	s961	dex_s961	Unfed+PBS rep1	Unfed+PBS rep2	Unfed+PBS rep3	Unfed+PBS rep4	Fed+PBS rep1	Fed+PBS rep2	Fed+PBS rep3	Fed+PBS rep4	Fed+Dex rep1	Fed+Dex rep2	Fed+Dex rep3	Fed+Dex rep4	Fed+S961 rep1	Fed+S961 rep2	Fed+S961 rep3	Fed+S961 rep4	Fed+S961+Dex rep1	Fed+S961+Dex rep2	Fed+S961+Dex rep3	Fed+S961+Dex rep4	group #
NM_197986	-1	-1	0	1	0.578005	1.23509	1.33951	-0.277702	-0.710722	-0.12816	-0.840018	-0.0792842	-1.44053	-1.77424	-1.81672	-1.15353	0.569702	0.798137	-0.136621	0.957992	0.732719	1.07338	0.633335	0.439664	20
NM_010153	-1	-1	1	0	1.08755	1.16895	1.29956	1.0436	-1.1781	-0.373118	-0.85591	-0.0618653	-1.42073	-1.48942	-1.34428	-1.12266	0.300293	1.08823	0.548987	1.35959	-0.419533	0.650541	-0.285414	0.0037374	16
NM_199145	-1	-1	1	1	0.448394	1.17361	1.4536	-0.290981	-0.858496	-0.0896429	-0.912146	0.0136063	-1.52903	-1.9632	-1.83626	-0.649617	0.531667	0.80017	0.141593	0.937134	0.798339	0.832796	0.570771	0.427685	21
NM_001005341	-1	0	0	0	0.964743	0.992729	1.44127	1.31366	-1.33611	-0.288434	-1.91136	0.12896	-0.361471	-1.18968	-1.18228	-0.450717	-0.553849	1.08223	0.387866	-0.0571376	0.800417	1.23621	-0.881237	-0.135826	5
NM_001029938	-1	0	0	0	0.452609	0.725053	1.60691	1.7169	-1.51858	-1.39296	-0.93709	0.0834172	-0.586691	-0.04708	-1.03381	0.0397268	-0.55711	-0.43421	0.169912	1.37758	1.07852	-1.11465	-0.617676	0.989222	5
NM_001033225	-1	0	0	0	0.993407	1.10997	1.15687	1.46365	-1.02268	-0.763388	-1.4262	1.18146	-0.84891	-1.25595	-1.28879	-0.210777	-1.46695	0.306047	-0.514931	0.479279	0.475372	0.646887	0.0639305	0.921696	5
NM_001044751	-1	0	0	0	1.88613	1.56146	1.19405	0.759195	0.0882231	-1.3315	-0.138639	-2.08772	-0.388727	0.0585859	-1.0552	-0.670364	-0.838872	0.423784	-0.628261	0.293864	-0.532144	1.08196	0.519633	-0.19546	5
NM_001081005	-1	0	0	0	2.33389	1.17148	1.58585	0.0826886	-1.48957	-0.349582	-0.685175	-0.0658305	-0.741491	-0.709621	-0.695358	-1.04809	0.256898	-0.177551	0.061651	-0.898708	0.556298	0.736247	1.14369	-1.06773	5
NM_001081212	-1	0	0	0	1.24099	1.68575	0.764791	1.07698	-1.66306	-1.09175	-0.814474	0.16403	-0.11331	-1.00393	-0.675543	-0.953772	-0.570221	0.671915	-1.10988	1.59761	-0.576558	0.859362	0.0601733	0.450903	5
NM_001082961	-1	0	0	0	1.35399	1.71196	1.3477	0.158252	-1.07431	-2.17664	-0.466422	0.443835	-0.280856	-0.199978	-1.4888	-0.151425	-0.404605	-0.186295	-0.889501	1.02201	0.226901	-0.0978274	-0.120794	1.2728	5
NM_001082962	-1	0	0	0	1.34981	1.70782	1.34383	0.155461	-1.07667	-2.17754	-0.469526	0.440835	-0.283416	-0.200788	-1.49045	-0.153444	-0.407524	-0.188578	-0.892305	1.01849	0.277789	-0.100114	-0.123466	1.26979	5
NM_001082975	-1	0	0	0	1.55325	0.834952	0.610865	1.52519	-1.0455	-0.876066	-1.16373	0.132695	0.537366	-2.10359	-0.567812	-1.00026	-0.447957	0.882559	-0.766751	0.856121	0.917913	-0.391445	-0.241046	0.753243	5
NM_001085373	-1	0	0	0	0.980404	1.69571	1.97458	0.786154	-1.6328	0.151822	-1.09662	-0.739809	-1.11966	-0.852822	-1.15239	-0.878634	0.163938	0.132797	0.216046	0.854956	-0.0882614	0.969055	-0.563706	0.199237	5
NM_001085374	-1	0	0	0	0.988845	1.70455	1.97491	0.77923	-1.65752	0.168023	-1.07743	-0.744467	-1.10635	-0.847334	-1.15845	-0.90097	0.165637	0.141622	0.196177	0.847931	-0.0829086	0.951493	-0.522784	0.179798	5
NM_001113208	-1	0	0	0	1.54293	1.0829	1.10077	0.47393	-1.19224	-1.20968	-0.227838	-1.43028	1.89754	-0.0262197	-1.05728	-0.486855	-0.733037	0.734778	-0.890121	0.328726	-1.20559	0.65043	0.259207	0.387928	5
NM_001113209	-1	0	0	0	1.56751	1.07124	1.03648	1.98758	-0.113785	-0.829932	-0.579257	-1.37019	-0.71501	-1.69068	-0.41333	-0.0429845	-0.949222	-0.200719	0.451922	-0.473137	1.13972	0.799632	0.0965009	-0.772329	5
NM_001113210	-1	0	0	0	1.57787	1.08754	1.03446	1.95525	-0.118435	-0.829725	-0.601858	-1.36082	-0.726123	-1.68232	-0.41129	-0.0551448	-0.948394	-0.199824	0.466503	-0.483945	1.14773	0.815149	0.110043	-0.776677	5
NM_001113248	-1	0	0	0	1.83155	1.49435	0.449153	0.808336	-0.176712	-1.83801	0.28421	-1.97977	0.400112	0.277646	-0.961608	0.843846	-1.19301	-0.671954	-0.772181	0.183667	-0.329453	0.608367	0.283685	0.45778	5
NM_001113470	-1	0	0	0	1.60685	1.66828	1.7322	0.52066	-0.873581	-0.654468	-0.610983	-0.149101	-0.588163	-1.45059	-1.04983	-1.02454	0.436641	0.853001	-1.50466	0.510521	-0.0251429	0.181001	0.762773	-0.340867	5
NM_001122989	-1	0	0	0	1.76754	1.24719	1.57941	0.346333	0.019527	-0.105616	-1.14153	-0.651762	-0.41314	-1.13258	-0.855727	-2.04584	-0.0269405	0.324687	1.19401	0.948576	-0.310109	0.336287	-0.109502	-0.970796	5
NM_001142943	-1	0	0	0	1.55783	0.921679	0.441719	1.15296	-0.223356	-1.07448	-1.98112	-0.00654358	-1.58397	-0.548463	-0.609952	-0.176291	-0.584184	-0.251524	0.563628	-0.0228804	0.51099	-0.881598	1.70472	1.09085	5
NM_001150749	-1	0	0	0	0.886149	0.660124	0.29943	1.8789	-0.414225	-1.33101	-0.278708	-2.10208	0.620447	0.749812	-0.502852	0.937125	-0.269777	-0.0491338	-1.92748	-0.442615	-0.214913	1.25414	0.17558	0.0710901	5
NM_001159603	-1	0	0	0	1.06088	1.32709	1.24719	0.319994	-0.647687	-0.0609328	-1.12565	-0.096216	-0.510236	-2.44737	-1.13609	-1.39516	-0.234902	0.852437	0.865307	0.901672	0.369427	0.872385	-0.166248	0.00410494	5
NM_001159604	-1	0	0	0	1.04865	1.36131	1.24381	0.323418	-0.673941	-0.0159392	-1.12597	-0.127344	-0.510771	-2.43934	-1.13917	-1.38316	-0.244548	0.828373	0.875538	0.867333	0.387911	0.892663	-0.149722	-0.0190904	5
NM_001159605	-1	0	0	0	1.06173	1.36863	1.17199	0.275291	-0.634073	0.102547	-1.057	-0.221766	-0.447415	-2.40077	-1.04933	-1.60525	-0.149462	0.875176	0.943633	0.76036	0.49126	0.874315	-0.147736	-0.21213	5
NM_001159606	-1	0	0	0	1.02559	1.21979	0.985626	0.223609	-0.632191	0.0221367	-1.04015	-0.24984	-0.338309	-2.35904	-1.0823	-1.84796	0.019696	0.800116	1.00546	0.777441	0.760583	0.882647	-0.0920719	-0.080834	5
NM_001163239	-1	0	0	0	1.39162	1.17022	0.29672	0.818864	-0.0961723	-0.641477	-1.53738	-1.19282	0.550566	-0.0721826	-1.7835	1.84369	-0.10752	0.0960653	0.816242	0.877759	-0.649127	-0.501417	0.027088	-1.30725	5
NM_001163241	-1	0	0	0	1.38813	1.23012	0.290437	0.801329	-0.102917	-0.654876	-1.47463	-1.26558	0.553317	-0.141212	-1.8546	1.79936	-0.105758	0.0984848	0.826708	0.865837	-0.661757	-0.383276	0.0452843	-1.2544	5
NM_001163242	-1	0	0	0	1.39035	1.22545	0.399058	0.792672	-0.0958493	-0.616385	-1.53718	-1.23129	0.619054	-0.214202	-1.86326	1.78199	-0.0918399	0.0860365	0.745572	0.827927	-0.62391	-0.398335	0.0777112	-1.27358	5
NM_001163290	-1	0	0	0	1.28568	1.29419	1.64924	1.36619	-0.245728	-1.03461	-1.37243	-0.0573606	-0.800856	-1.37954	-1.53787	-0.857922	0.0727256	0.389791	0.0299493	1.1511	-0.54219	0.679407	-0.344574	0.254822	5
NM_001164336	-1	0	0	0	1.36801	1.41397	0.79204	0.104648	-0.19303	-0.738294	-1.16838	-0.474568	-1.83617	-1.22407	-1.31619	0.374651	-0.703682	0.293325	1.93548	0.672674	-0.307029	0.167074	0.0189258	0.820602	5
NM_001164607	-1	0	0	0	-0.187822	1.46293	1.46675	1.60317	-2.01791	-0.234777	-1.17478	0.332932	-0.35364	-0.404814	-0.00307524	-1.16877	-0.0155921	-0.0529046	-1.70124	0.978462	0.327715	0.916244	0.0766253	0.150498	5
NM_001164608	-1	0	0	0	-0.254604	1.40162	1.49247	1.62312	-1.94632	-0.447612	-1.26542	0.166182	-0.138824	-0.234246	0.070311	-1.38251	0.0292162	0.0378611	-1.54633	1.01757	0.311257	0.927621	0.298382	-0.159753	5
NM_001166474	-1	0	0	0	1.55379	1.94281	0.68351	1.99661	-1.63338	0.419833	-0.375884	-0.319752	-0.486823	-1.07534	-1.39229	0.336414	-0.241902	0.137023	0.148792	0.516917	-0.260484	-0.592722	-0.435497	-0.921632	5
NM_001170489	-1	0	0	0	1.44588	0.70358	0.890312	2.45017	-0.187769	-0.681602	-1.27867	-0.907684	-0.137579	0.174235	-0.360952	1.10595	-0.836195	0.0590331	-0.36301	1.19194	-1.24807	-0.469208	-0.66985	-0.8805	5
NM_001177561	-1	0	0	0	1.51788	1.11795	1.22281	0.480955	-1.61941	-2.07398	0.421545	-1.13485	-0.680567	0.544694	-0.814829	-0.902388	-0.455444	0.628052	-0.00908324	0.962725	-0.309262	1.01689	-0.420428	0.506742	5
NM_001286127	-1	0	0	0	1.5831	1.0753	1.04852	1.95639	-0.107811	-0.822517	-0.631154	-1.36435	-0.752793	-1.66385	-0.449028	-0.0556161	-0.920826	-0.187371	0.465494	-0.485552	1.15708	0.809214	0.108637	-0.76287	5
NM_001286131	-1	0	0	0	1.5635	1.10116	0.947382	1.91451	-0.0798864	-0.766728	-0.568548	-1.2795	-0.713391	-1.76556	-0.481802	-0.0476669	-0.933843	-0.145771	0.567797	-0.489454	1.23286	0.718542	0.148993	-0.922584	5
NM_007569	-1	0	0	0	1.88265	1.7812	1.67475	0.536263	-0.97149	-0.740555	-1.59293	-0.327275	0.450597	-0.409553	-0.746273	-1.32906	-0.989578	-0.053591	0.106448	0.818592	0.0998241	0.578805	-0.551229	-0.217603	5
NM_007907	-1	0	0	0	1.64984	1.25259	0.519139	0.159322	-1.38882	-1.28731	-0.763478	0.6307	0.28636	0.358761	-0.0903752	0.296003	-0.210988	-0.708435	-2.60354	-0.0845613	-0.203972	0.793054	0.166606	1.22912	5
NM_008185	-1	0	0	0	1.33091	1.44847	1.00467	1.21162	-0.466612	-1.7876	-0.070164	-1.23288	-1.8116	-0.280762	-0.922287	0.131661	0.147736	0.888394	-0.856286	0.887365	-0.650658	0.835261	0.00942287	0.183333	5
NM_008288	-1	0	0	0	1.93542	1.58926	1.25017	0.466068	0.113818	-1.28006	-0.0887716	-2.04826	-0.316573	0.0633024	-0.98865	-0.955942	-0.809161	0.46905	-0.500377	0.157519	-0.534061	1.1281	0.580341	-0.231187	5
NM_008598	-1	0	0	0	1.52136	1.49312	0.98626	0.543552	-1.50092	-1.37865	0.222104	-0.291459	-0.970005	-0.975477	-0.41715	0.43557	0.229041	1.16678	-1.94129	0.887401	-0.688997	0.281932	0.341734	0.0550992	5
NM_008687	-1	0	0	0	1.56856	1.08931	0.960008	1.91503	-0.0687445	-0.75867	-0.597204	-1.28186	-0.739837	-1.74811	-0.520959	-0.0480434	-0.906178	-0.132593	0.568548	-0.491193	1.24367	0.71089	0.148226	-0.910853	5
NM_008756	-1	0	0	0	2.20466	1.24506	1.47313	0.0379748	-0.911233	-0.648087	-1.34091	-0.476324	-1.35187	-0.0119667	-0.752027	-0.0652698	-0.842912	0.124555	1.19351	0.616037	-0.419289	0.896774	0.131661	-1.10347	5
NM_008952	-1	0	0	0	1.38451	1.83065	1.28429	0.701921	-0.283138	-1.68016	-0.619935	-1.17614	-0.0466867	0.333585	-1.23625	-1.14432	-0.660467	-0.516001	-0.668642	0.541016	-0.463647	1.09841	0.32025	1.00076	5
NM_009016	-1	0	0	0	1.20538	0.706758	0.906826	0.740876	-1.31934	-1.18753	-0.0499566	-1.40401	-0.159732	1.26764	-1.5453	0.336044	-1.31446	0.924551	1.51851	-0.00476806	-0.159918	0.693795	-0.9993	-0.156059	5
NM_009017	-1	0	0	0	1.08661	0.794103	0.871571	0.764862	-1.31905	-1.1862	-0.0343871	-1.40597	-0.146297	1.29662	-1.54825	0.354696	-1.31413	0.950542	1.5523	-0.0741678	-0.146296	0.643313	-0.996012	-0.143857	5
NM_009143	-1	0	0	0	1.11538	1.36876	1.65499	1.01369	-0.474116	-0.593612	-0.964279	-1.00803	-1.36733	0.0477579	-0.538411	2.09746	-0.173454	-1.08427	0.345415	-0.373423	0.412316	-0.522252	0.0991775	-1.05575	5
NM_009246	-1	0	0	0	1.26465	0.728677	1.27006	0.551415	-1.3048	-1.54185	-0.942833	-0.520915	0.606365	1.53241	-0.424202	-0.317806	-0.351785	0.123432	-2.33311	0.903584	0.151043	0.29189	-0.125475	0.439255	5
NM_009413	-1	0	0	0	0.430709	0.304549	0.0822994	2.19182	-2.11599	-1.25672	-1.03491	0.138886	0.439499	1.53027	-0.305653	0.536772	-0.779587	-0.78367	0.253028	1.39901	-0.438564	-0.514691	0.229816	-0.30686	5
NM_009725	-1	0	0	0	2.0237	1.48357	0.788269	0.438312	-0.326202	-1.22342	-1.38437	-0.978235	-1.33272	0.932856	-0.0440596	0.378866	-0.900147	-0.81238	0.630514	0.317607	0.387928	0.739613	0.255225	-1.37493	5
NM_009811	-1	0	0	0	1.25654	0.725519	0.815694	0.729878	-1.50147	-1.27191	-0.932476	-0.754536	0.323901	-0.20255	-0.224214	-0.295304	-1.19881	-0.606053	0.068459	1.75762	-1.15225	0.117534	0.425837	1.9186	5
NM_009983	-1	0	0	0	1.64465	1.28659	0.832087	0.122626	-1.07102	-1.30146	-0.565533	-0.124599	-0.236919	0.620402	-0.605872	1.02653	0.000751718	0.63041	-2.55054	0.981279	-0.504982	0.559531	-0.675251	-0.0686689	5
NM_010346	-1	0	0	0	1.35162	1.03678	1.76198	1.43987	-0.819012	-0.241217	-1.05947	0.340946	-1.57273	-0.73648	-1.16358	-0.702935	0.484006	0.462	-1.40297	1.19877	-0.425948	-0.0463556	0.201705	-0.106985	5
NM_011387	-1	0	0	0	1.14743	0.778397	1.00972	1.12488	-1.7973	-1.99124	0.274585	-0.611259	-0.721965	0.593732	-0.65725	-0.00389732	-0.492662	0.445527	-0.817156	1.37325	-0.909531	0.996288	-0.575936	0.834389	5
NM_011434	-1	0	0	0	0.0954004	0.772347	0.0722674	1.96601	-1.90109	-1.70127	-0.335323	0.0205625	-0.0165533	-0.227914	-0.48453	1.81688	-0.430608	-0.487641	-1.04882	0.931851	-0.0448354	0.521827	-0.634722	1.11616	5
NM_011507	-1	0	0	0	0.531622	0.814466	0.188598	2.03978	-0.374118	-1.64829	-1.05339	-1.80228	-0.44878	0.279774	-0.87278	1.86788	-0.483955	0.373311	0.575247	0.885614	-0.77705	0.046336	-0.00834837	-0.133637	5
NM_013670	-1	0	0	0	1.24613	1.70181	1.25449	0.310652	-1.17755	-2.16199	-0.532705	0.640973	-0.305205	-0.203383	-1.49856	0.0754285	-0.348086	0.00842444	-1.00702	0.984228	0.237296	-0.234589	-0.207325	1.21698	5
NM_015730	-1	0	0	0	2.11319	1.3663	1.3591	0.127416	-0.535419	-1.64314	-0.688902	-0.138709	0.368107	-0.761982	-0.784607	1.67413	0.249244	0.141266	-1.22737	0.501751	-0.473474	-0.171377	-0.797073	-0.678445	5
NM_016794	-1	0	0	0	1.57759	1.5039	1.08745	-0.334825	-0.607757	-0.912523	-0.0638776	-1.73621	0.559045	1.94704	0.382593	-1.53995	-0.55895	0.324145	-0.0863589	-0.307132	-0.140235	0.466676	-1.04341	-0.517222	5
NM_016845	-1	0	0	0	1.21819	1.74418	0.297042	1.84351	-2.03404	-0.984518	-0.152564	0.256943	-0.250684	-0.171956	0.281172	-1.36189	-0.0828245	0.0653293	-1.61535	-0.241499	0.0315268	0.890422	-0.224748	0.491749	5
NM_017473	-1	0	0	0	0.977366	0.724588	0.384827	1.65193	-0.334014	-1.36413	-0.254969	-2.1879	0.639982	0.798002	-0.504033	0.799107	-0.214183	-0.00745164	-1.89753	-0.593472	-0.189343	1.33866	0.229884	0.00267722	5
NM_018810	-1	0	0	0	0.149015	0.799738	1.72769	0.802125	-1.693	-1.63456	-0.473284	0.184237	-0.336583	-0.740032	-2.14204	0.595196	-0.726392	0.360549	0.147527	0.927112	0.600019	0.00769128	1.15108	0.293919	5
NM_019805	-1	0	0	0	1.7111	1.13779	1.50098	0.573011	-1.99458	-1.02618	0.28908	-1.80696	-0.134068	-0.998466	-0.486917	-0.430388	-0.703831	0.580905	0.611841	0.666198	0.68605	0.299131	-0.0712424	-0.403463	5
NM_019811	-1	0	0	0	2.31821	1.85513	1.36075	0.167014	-0.824323	-1.31504	-0.166372	-0.763503	0.182758	-0.655397	-1.157	0.738327	0.00887026	0.473313	-1.32204	0.522749	-0.0320435	-0.288688	-0.575687	-0.527017	5
NM_019966	-1	0	0	0	0.933087	1.10175	1.01741	0.705894	-1.81346	-1.46076	0.0265328	-0.637133	-0.133854	-0.0815372	-0.4618	-0.242338	-0.755867	0.709986	-1.90131	1.7568	-0.345228	0.993537	-0.0223593	0.610635	5
NM_019990	-1	0	0	0	0.988258	1.44997	1.76315	0.602682	-1.43261	-0.995967	-0.051336	-0.589596	0.135763	0.423499	-0.0647699	-0.479288	-0.0430806	0.115431	-2.61991	0.0522272	0.755249	0.877662	-0.386563	-0.500779	5
NM_020282	-1	0	0	0	1.37138	1.23877	0.321457	0.767196	-0.0733429	-0.610867	-1.48832	-1.27887	0.589509	-0.185144	-1.84951	1.77547	-0.105372	0.121237	0.86601	0.823785	-0.662053	-0.396507	0.0617228	-1.28655	5
NM_020332	-1	0	0	0	0.894996	1.26766	1.46412	1.03829	-1.78299	-1.00739	0.0618079	-1.10078	-0.287125	0.175005	-0.741316	-0.982284	1.36795	1.20358	-0.256072	-0.870467	-0.367093	-0.528965	1.1404	-0.689325	5
NM_021287	-1	0	0	0	1.4274	0.840036	0.803712	1.6721	-0.528132	-0.560887	-0.3227	0.871102	-1.1564	-1.00963	-0.829128	-1.21719	0.153673	0.270382	0.296184	2.09065	-1.12652	-0.760277	-0.536389	-0.377984	5
NM_021456	-1	0	0	0	1.30426	1.29262	1.12102	0.374171	-0.220659	-0.983569	-0.0868093	-1.18719	-0.499865	-2.01527	-2.03832	0.714779	0.698715	-0.49088	-0.654368	0.638053	0.319694	0.912974	0.419812	0.380835	5
NM_022015	-1	0	0	0	2.03162	1.76924	0.598552	-0.29887	-1.2989	-1.19496	0.174086	-0.533769	0.385072	-0.812138	-0.275284	0.959338	0.632482	-0.205818	-1.05976	0.228606	-0.131824	0.704264	-1.96106	0.289123	5
NM_023312	-1	0	0	0	0.598692	0.515547	0.689881	1.06543	-1.23859	-1.17701	-0.485286	-0.114534	-0.181257	0.66529	0.0354243	0.968062	0.0394135	-0.0229937	-3.18775	0.758052	0.0775375	0.893348	-0.513155	0.613895	5
NM_023322	-1	0	0	0	1.53394	-0.135596	1.28474	2.06286	-0.184262	-1.16633	-0.507833	-1.31986	0.21942	-1.12437	-0.989452	0.0616534	1.18855	-1.06909	-0.238738	1.13348	-0.94772	0.178352	0.330884	-0.310614	5
NM_023341	-1	0	0	0	1.24005	1.28917	1.61186	1.42506	-0.278032	-1.08922	-1.37604	-0.0420516	-0.811389	-1.37293	-1.53238	-0.737195	0.0768242	0.388217	0.00307352	1.20389	-0.588611	0.663286	-0.338863	0.265276	5
NM_023668	-1	0	0	0	1.46319	1.18421	1.27803	1.44756	-0.160601	0.0655792	-1.27003	0.3926	-0.440636	0.0359074	-0.14441	1.99244	-0.776241	-0.849786	-1.4139	-0.887599	-0.967271	0.145227	-0.350251	-0.74403	5
NM_024251	-1	0	0	0	1.51932	1.06963	0.94074	2.45207	-0.329908	-0.486636	-1.11954	-1.13263	-0.303756	0.197088	-0.165867	0.783029	-0.834537	0.0845848	-0.821385	1.09113	-0.665663	-0.459047	-0.664388	-1.15423	5
NM_025302	-1	0	0	0	0.415294	0.46417	1.11927	1.93365	-2.14078	-0.726599	0.279601	-1.3247	0.00793462	0.0679693	-0.872527	1.28458	0.441667	0.125201	-1.24264	0.152648	-0.999537	0.801964	-0.532809	0.745646	5
NM_025325	-1	0	0	0	0.995321	0.799507	0.920947	1.276	-1.03709	-1.61265	-0.450506	-0.412409	0.0283907	0.50782	-0.851197	1.20176	-0.109366	-0.0963234	-2.67147	1.02568	0.104869	0.396076	-0.14754	0.132174	5
NM_025404	-1	0	0	0	1.64828	1.74409	0.99419	1.46724	-1.04463	-1.78479	-1.06121	0.272119	-0.656833	-0.704723	-0.864357	0.938896	-0.764066	-0.613154	-0.584725	0.801791	0.0778612	0.214367	-0.222814	0.142469	5
NM_025439	-1	0	0	0	2.28422	0.988541	1.42586	-0.361044	-0.153251	-1.1159	-1.02084	-1.03266	0.53484	0.41226	-1.12482	0.0779982	-0.749944	1.44222	-0.994836	-0.833641	0.394185	0.654539	-0.790506	-0.0372235	5
NM_025512	-1	0	0	0	1.5858	0.626785	0.452604	1.28194	-0.633737	-0.604575	-0.494413	-3.27111	-0.365484	0.0224566	-0.0930726	1.01592	0.100007	0.262396	0.275612	-0.0464576	0.296211	-0.970849	0.362268	0.1977	5
NM_025522	-1	0	0	0	1.61442	0.996174	0.625712	0.319056	-0.830297	-0.4805	-0.0919219	-2.70764	0.924807	0.767184	-0.580296	-0.0479113	-0.993425	0.437314	-1.52061	0.651345	0.695685	0.211622	0.463781	-0.454506	5
NM_025562	-1	0	0	0	0.998844	0.560049	1.72795	0.843573	-0.228046	-1.13886	-0.403209	-1.63663	-0.449289	1.4546	-0.985428	0.14966	-0.303623	-1.17418	-1.49154	-0.206891	0.796278	1.25924	-0.389181	0.616678	5
NM_026123	-1	0	0	0	1.12516	1.7175	1.38904	1.87781	-0.75576	-0.0590389	0.320355	-1.68357	0.308813	0.0311651	-0.695979	-0.349107	-1.04836	-0.673707	-1.04828	-0.448791	-1.16337	0.702074	0.621797	-0.167736	5
NM_026152	-1	0	0	0	0.919623	0.617675	0.217689	1.42796	-0.852888	-1.36384	-0.300707	-0.625327	-0.333744	0.534934	-0.763725	1.73645	-0.8477	-0.308594	-2.02407	1.53588	-0.457839	0.00970245	-0.175576	1.05409	5
NM_026566	-1	0	0	0	1.41374	1.69119	1.4173	1.53898	-0.206911	-0.338428	-1.39774	0.043979	-0.117717	-0.43732	-1.67369	-1.3891	-0.0670672	-0.216312	-0.807239	0.821081	-0.326021	0.86379	-0.127442	-0.685081	5
NM_026612	-1	0	0	0	1.09716	1.28633	1.15641	0.31049	-0.533249	-0.955978	-0.648172	-0.711029	0.522618	0.733662	-0.707328	-0.471785	-0.231531	-0.290792	-2.94554	0.0541705	0.769171	-0.106851	0.49616	1.17608	5
NM_026701	-1	0	0	0	1.41831	1.88999	1.2412	1.03258	-0.472655	-0.66169	-0.166411	-0.69239	-0.959907	-0.555143	-1.33329	0.403885	0.0462249	0.337666	-0.492859	1.7142	-1.21367	0.267943	-0.926957	-0.877038	5
NM_026708	-1	0	0	0	1.40496	0.97136	1.10757	0.881716	-1.25703	-1.66012	-1.10643	0.125149	1.25173	-0.884966	-0.932299	-0.812893	-0.240533	0.579918	-1.22526	1.53683	-0.00753243	0.149537	0.468918	-0.350612	5
NM_026859	-1	0	0	0	-0.117494	1.4026	1.44853	1.62633	-2.0667	-0.321092	-1.25174	0.240519	-0.283663	-0.337627	0.0172966	-1.17447	0.0545287	-0.102828	-1.62804	1.04619	0.396859	0.878324	0.0933953	0.0790922	5
NM_026977	-1	0	0	0	1.20782	1.59058	1.39862	1.33833	-1.36572	-0.736462	-0.57503	1.62435	-0.795071	-0.669805	-0.885492	-0.606654	0.263328	-0.0876276	-1.04762	0.865421	-0.645068	0.375126	-1.06837	-0.180655	5
NM_027044	-1	0	0	0	1.10274	0.787844	0.548469	1.59202	-0.273264	-1.12381	-1.13747	-1.4035	0.17995	0.701753	-0.0205257	2.06192	-0.432302	-1.4812	-0.289646	0.503458	0.218743	0.194436	-0.294624	-1.43499	5
NM_027184	-1	0	0	0	1.47454	1.83512	1.80611	0.515213	-0.31085	0.190561	-1.07703	-0.480927	-1.0784	-1.23741	-1.56439	-1.3309	0.343197	0.572823	-0.0140193	0.525494	-0.407864	0.53582	0.221456	-0.518544	5
NM_027196	-1	0	0	0	1.31143	1.21095	0.820086	0.331068	-1.41747	-1.68609	-1.10983	0.183694	-0.6568	0.485396	0.149009	0.292212	0.576972	-0.00218068	-2.32262	0.999819	0.373914	0.536692	-0.738688	0.662438	5
NM_027445	-1	0	0	0	1.48335	0.490526	0.784057	1.3683	-1.97344	-0.334835	-0.0719462	-0.223002	-1.20304	-0.927243	-1.17251	-0.695364	0.724455	0.503214	-0.840125	1.31956	-0.695306	0.904052	-0.48287	1.04217	5
NM_027852	-1	0	0	0	1.46127	0.898694	1.38899	0.558914	-0.372182	-1.55195	-0.732116	-2.37016	-0.605169	0.0986531	-0.403355	0.325895	0.455275	-0.165128	-0.298887	0.631279	0.641363	1.23802	0.136529	-1.33593	5
NM_028308	-1	0	0	0	0.896955	1.24132	1.60208	-0.0741037	-0.640544	-0.146166	-0.323411	-2.09817	0.0987845	-0.722852	-1.73583	-1.43096	1.13342	0.745692	-0.02207	-0.386445	0.904884	0.80414	0.280529	-0.127258	5
NM_028772	-1	0	0	0	0.412435	0.805563	0.869378	1.44841	-1.16064	-1.17929	-0.869874	0.14784	-1.0943	-1.62703	-1.49058	1.01866	-0.483156	0.50822	-0.193387	1.40707	-0.0515721	0.568187	-0.356863	1.32094	5
NM_029938	-1	0	0	0	2.35739	1.02772	1.47692	0.367414	0.0960911	0.498795	-1.25475	-0.525548	-0.547429	-1.51072	-0.607303	-0.397603	-0.831156	-0.418265	-0.643824	-0.986355	1.05455	0.59693	-0.618259	0.865398	5
NM_030722	-1	0	0	0	1.04668	1.35913	1.25424	0.32193	-0.674776	-0.0172058	-1.12651	-0.128536	-0.511711	-2.43899	-1.1397	-1.38352	-0.232686	0.826553	0.873683	0.865487	0.386379	0.890801	-0.150899	-0.0203483	5
NM_033174	-1	0	0	0	1.30989	1.67673	1.24092	0.321313	-1.19024	-2.255	-0.500088	0.589698	-0.278669	-0.180065	-1.44131	0.0919762	-0.320295	-0.0366146	-0.962196	0.977576	0.145603	-0.210014	-0.183313	1.2041	5
NM_053200	-1	0	0	0	1.49812	1.23107	0.992731	-0.0155089	0.749665	-0.741587	-0.518603	-2.82101	0.310586	-0.315019	-0.776122	-1.21827	-0.318671	-0.0312577	-0.138221	-0.345694	0.197224	0.979864	1.17552	0.105191	5
NM_133706	-1	0	0	0	1.48717	1.34325	0.840199	1.08241	-1.7162	-0.611855	-0.0382029	-0.878462	0.353272	-0.273388	-1.55632	1.27922	-0.184451	-0.119202	-0.53543	0.916906	0.974141	-0.207567	-1.4416	-0.713899	5
NM_138745	-1	0	0	0	0.793948	0.857926	-0.0756572	1.76318	-1.17795	-2.25166	-1.00016	-0.711183	0.469551	1.09355	-0.338896	-0.859767	-0.0790017	0.328039	-0.598559	1.83141	-0.472642	0.300191	-0.198116	0.325793	5
NM_138748	-1	0	0	0	1.22712	0.793459	0.923144	1.22207	-0.785771	-1.40131	-0.142862	-0.371604	-1.52591	-0.897195	-0.132122	-1.14221	0.186556	0.533021	-1.84407	1.38444	0.389954	1.18492	0.0375419	0.360836	5
NM_144821	-1	0	0	0	1.5399	1.40326	1.1293	0.0953329	-0.0970939	-0.275829	-0.47268	-2.34781	-1.38285	-0.404248	-0.972561	-0.395282	-0.782609	0.836359	0.0503506	0.288001	0.142862	0.992955	1.26425	-0.611605	5
NM_144880	-1	0	0	0	2.10252	1.67997	1.31614	-0.0232099	-0.747207	-0.885378	-1.20498	-0.812275	0.0796257	-0.617917	-0.395811	-0.795178	-0.803623	0.784251	1.50666	0.373245	-0.330133	0.183078	-0.163235	-1.24655	5
NM_144913	-1	0	0	0	0.0831749	0.90455	0.632474	1.66077	-0.982543	-1.63309	-1.27495	0.33614	0.170431	-0.0698315	-0.302621	1.02091	-0.65445	-0.788662	-1.84186	1.70828	0.125046	0.136545	-0.242308	1.01199	5
NM_145364	-1	0	0	0	1.90634	1.33807	1.15225	1.05254	0.520918	-1.47182	-0.210047	-2.67089	-0.177222	0.264127	-0.819497	-0.484751	-0.380939	-0.000272876	-0.237185	0.0609968	-0.401796	0.356357	0.0648827	0.137949	5
NM_146000	-1	0	0	0	0.628588	2.50177	0.656466	0.317377	-0.994778	-1.00203	-0.692099	0.0928379	0.813487	0.784378	-0.498871	-0.106654	-0.0132287	0.292883	-1.61159	0.819645	-2.09131	-0.157269	0.195805	0.0645924	5
NM_146012	-1	0	0	0	1.66717	1.70632	1.81186	0.282455	-0.805891	-0.538174	-0.47377	-0.338389	-0.546462	-1.27841	-0.989551	-1.23887	0.424322	0.830037	-1.48424	0.308048	0.0771159	0.321911	0.806782	-0.54228	5
NM_153529	-1	0	0	0	1.88741	1.81319	0.439236	1.41385	0.166536	-0.139159	-1.06022	-0.496421	-0.649558	0.0121178	-0.428946	1.28837	-0.807903	-0.856048	-1.81836	0.658697	-0.226437	0.216558	-0.544613	-0.868295	5
NM_153594	-1	0	0	0	1.05747	1.31924	0.837705	0.0670464	-0.174416	-0.0720748	-1.51294	-1.82231	0.468433	-1.23964	-0.831412	-1.15043	0.0971007	-0.107179	1.7777	-0.53312	1.03606	0.614042	0.822179	-0.653466	5
NM_172587	-1	0	0	0	1.77445	1.27673	1.64248	0.382803	-0.0573586	-0.09487	-1.17035	-0.592111	-0.412826	-1.10527	-0.951551	-1.99697	-0.0904762	0.263609	1.18926	0.906271	-0.286	0.351428	-0.120481	-0.908765	5
NM_172612	-1	0	0	0	1.10611	1.3896	1.27842	2.10695	-1.24662	-1.18669	-0.289256	1.00005	-1.1981	-0.65921	-1.02435	-0.96736	-0.200105	-0.0135282	-0.319583	0.911745	-0.0208106	0.257194	-0.911269	-0.0132009	5
NM_172665	-1	0	0	0	1.90422	1.39863	1.10015	0.481685	-0.3322	-1.57452	-0.075685	-1.49604	-0.782361	-1.03436	-1.94692	-0.198979	-0.276143	0.552762	0.0550846	0.84375	0.504996	0.39837	0.291399	0.186163	5
NM_172772	-1	0	0	0	2.41345	1.8177	1.44165	0.423971	-0.736972	0.609411	-1.09473	-1.29007	-0.762719	-0.746379	-0.492685	-0.992899	-0.578513	0.105871	0.628876	-0.16497	0.0484534	0.234929	-0.0655715	-0.798805	5
NM_176963	-1	0	0	0	1.43641	0.959691	1.63739	0.245686	-0.205998	-1.24911	-0.73183	-0.468662	0.662081	0.487899	-0.41161	1.74302	-1.27717	-0.71452	-1.86238	-0.689525	0.842129	0.0407464	0.0398936	-0.484143	5
NM_177263	-1	0	0	0	1.19262	1.51347	1.55319	1.78977	-0.956934	-0.391362	-1.04457	0.192205	-1.02426	-1.10566	-1.23932	0.528057	-0.459071	0.00569078	-0.64179	1.15696	-0.97356	0.216887	-0.5939	0.281572	5
NM_177412	-1	0	0	0	1.17148	1.56033	1.92318	1.45943	0.303688	-0.240706	-1.19223	0.26317	-0.674036	-0.124008	-0.25598	1.3729	-1.28624	-1.20527	-0.230488	-1.19404	-0.57625	-0.352066	-0.348775	-0.374094	5
NM_177603	-1	0	0	0	1.73772	1.6703	0.777317	1.684	-0.603682	-0.451658	-1.50511	0.191535	-0.539536	-0.516111	-0.96663	-0.451677	0.0977679	-0.210824	-1.3489	1.33838	-0.608457	-0.533608	-0.526832	0.766006	5
NM_178644	-1	0	0	0	1.51537	1.55781	1.51323	0.431246	-1.00458	-0.957963	-0.885724	1.26566	-1.276	-0.609168	-1.21288	0.443066	0.199394	0.493586	-0.206391	1.29048	-0.424098	-0.412841	-0.856297	-0.863885	5
NM_178713	-1	0	0	0	0.0588754	0.400022	0.578685	2.46875	-1.41456	-1.3573	-0.74498	-0.120666	-0.804854	-0.240178	-0.881586	1.10175	-0.716413	-0.0138704	-0.64908	1.57855	-0.273622	0.430223	-0.545707	1.14597	5
NM_178926	-1	0	0	0	1.56118	1.76195	0.268983	2.12964	-1.54032	0.317197	-0.257389	0.013324	-0.676161	-1.37832	-1.29876	0.491295	-0.259791	0.286251	-0.128296	0.717198	-0.27834	-0.60539	-0.194987	-0.929259	5
NM_207682	-1	0	0	0	1.28383	1.04342	1.30491	0.191586	-0.6688	-0.324057	-1.62033	-0.614322	-0.363618	-0.773381	-1.4873	-1.45332	-0.211317	0.793045	0.79431	1.23275	-0.991998	1.37996	0.037469	0.447169	5
NR_003559	-1	0	0	0	1.07917	0.872107	0.616507	0.830804	-0.742564	-1.39168	-0.469854	-0.934386	0.930435	0.697823	-0.135741	0.284916	0.66172	0.869872	1.2527	-0.617768	0.0941254	-2.58001	-1.04033	-0.277851	5
NR_030259	-1	0	0	0	1.60329	1.76374	1.45303	0.395574	-1.43725	-1.09856	-0.345053	0.422255	-0.656864	-0.472558	-0.287957	-1.12623	-0.609317	0.676856	-0.368297	-0.406847	-0.576511	1.90693	-0.30424	-0.531994	5
NR_030711	-1	0	0	0	1.51349	1.79172	0.95172	0.312828	0.873026	-0.928039	-0.257032	-2.44144	0.0897878	-0.2216	-1.01876	-1.09389	-0.549586	0.505084	0.275542	0.0685613	0.405174	0.559028	0.320456	-1.15608	5
NR_040262	-1	0	0	0	1.83478	1.02156	1.12647	0.230867	-0.434788	-1.37914	-0.189146	-1.93373	0.537357	0.222974	0.300311	-1.48881	-0.878284	0.60085	0.0747866	-0.302523	0.584595	0.628765	0.869309	-1.42621	5
NR_045798	-1	0	0	0	1.94384	1.38095	0.746766	1.87844	-0.269729	-0.477876	-0.250278	-0.0224633	-1.2697	0.164919	-0.977698	-0.951527	-0.36107	-0.402165	0.391148	1.49834	-0.95124	-1.05213	-0.242132	-0.776395	5
NM_001037755	-1	0	0	1	0.658789	0.713432	0.693764	1.05196	-1.38423	-2.0084	0.0534478	0.455986	0.113804	0.621202	-0.177873	-0.196716	-1.89222	-0.724539	-1.45361	-0.0233202	0.837691	1.16142	0.27765	1.22175	11
NM_001039394	-1	0	0	1	0.843752	0.835753	0.841609	0.885595	-0.97742	-1.03521	-0.779284	-0.468704	-1.04856	-1.29598	-1.20909	0.205396	-0.165743	0.607666	-1.81587	1.50286	0.250396	1.30205	0.545001	0.97578	11
NM_001042634	-1	0	0	1	1.31647	1.46509	1.28963	0.494632	-0.862222	-0.895746	-1.06916	-1.32643	-0.846366	-0.915698	-1.03859	-0.895796	-0.603514	0.375546	1.62867	-0.259073	0.504104	1.07732	0.795944	-0.23481	11
NM_001081108	-1	0	0	1	0.583704	2.0645	0.10935	1.71447	-1.48253	-0.730059	-1.28878	-1.02592	-0.988248	0.180941	-1.02884	1.15293	-0.255198	-0.777413	-0.521756	0.629522	0.559465	0.663508	-0.235916	0.676268	11
NM_001101598	-1	0	0	1	0.527009	0.750586	-0.133476	1.00539	-1.92752	-1.63287	-0.0419509	-0.658055	-0.615231	0.530055	-0.236914	0.983469	0.25093	0.170051	-2.31717	1.14112	0.97595	0.464198	-0.0692291	0.833651	11
NM_001110505	-1	0	0	1	1.27725	0.860521	0.627419	-0.125899	0.181299	-0.552434	-1.07517	-2.76542	0.00878806	0.0588137	-0.531907	-0.38012	-1.243	-0.218564	1.27099	-0.299933	0.771878	1.34299	0.95948	-0.166979	11
NM_001127351	-1	0	0	1	0.831493	0.974569	1.08304	0.564532	-1.25759	-0.803386	-0.702416	-1.03179	-1.06058	-0.582098	-1.50715	1.49154	0.0195323	0.219336	-1.51027	0.873686	0.429393	1.66667	0.0458712	0.255606	11
NM_001135112	-1	0	0	1	-0.37815	-0.0113345	-0.0775018	1.24911	-0.893465	-1.96338	-1.15344	-0.798168	-0.868436	-0.227928	-0.407831	0.119917	-0.855744	-0.566218	0.706005	0.649174	1.25354	1.37671	1.11493	1.73221	11
NM_001159529	-1	0	0	1	0.0416847	0.181667	0.310815	1.8347	-1.02293	-1.17423	-1.68596	-0.932978	-0.309178	-0.413922	-0.209124	1.84486	-1.10901	-0.00263368	-0.2099	1.40183	-0.116318	0.148448	-0.114847	1.53701	11
NM_001160356	-1	0	0	1	0.097863	0.534869	0.576459	1.54189	-1.39917	-1.41003	-1.48027	-0.550995	0.286979	0.0415514	-0.612588	0.835917	-0.290718	-1.1968	-0.56882	0.886347	1.3446	0.736736	-0.956368	1.58255	11
NM_001163061	-1	0	0	1	1.55499	0.971069	0.514996	1.09656	-0.429456	-1.30085	-1.99092	0.0905345	-1.47756	-0.385666	-0.580979	-0.196515	-0.470701	-0.178323	0.435451	-0.118575	0.601272	-0.850482	1.79732	0.917833	11
NM_001163472	-1	0	0	1	0.35964	0.431741	0.376407	1.45316	-1.37595	-2.07206	-0.387147	-0.438354	-0.0968834	0.207312	-1.24859	0.721452	-0.165447	0.270465	-1.52654	1.46552	0.184492	1.27586	-0.545271	1.1102	11
NM_001164598	-1	0	0	1	0.797775	1.07513	0.161291	0.769361	-0.861067	-0.917694	-1.15186	-0.092477	0.13666	0.40056	-0.296055	0.0680328	-1.14786	-0.352363	-2.33258	-0.888732	1.06807	0.864059	1.03751	1.66225	11
NM_001166580	-1	0	0	1	2.29444	2.0987	1.44339	0.455854	-0.926683	-1.29714	-0.706814	-0.741512	-0.937904	-0.649818	-0.267292	-0.679855	-0.776391	0.557358	-0.623911	0.281655	0.219821	0.337025	0.141602	-0.222531	11
NM_001177804	-1	0	0	1	0.823221	0.988907	1.07562	0.567738	-1.19566	-0.80367	-0.68299	-1.07798	-1.06044	-0.572513	-1.52336	1.48551	0.0301371	0.208986	-1.52649	0.877337	0.419756	1.67279	0.0477204	0.245379	11
NM_001190357	-1	0	0	1	1.07938	1.05733	-0.52777	1.31893	-1.76328	-1.53192	-0.897309	-0.824757	0.31458	1.07074	-0.316882	-0.686391	-0.211802	0.399905	-1.38443	1.3157	0.368971	1.28948	-0.413847	0.343361	11
NM_001190453	-1	0	0	1	0.71259	0.969317	0.672222	0.849536	-1.62631	-1.45682	-0.794116	-0.649312	-0.451206	-0.176794	-0.814582	1.32155	-0.548241	1.22259	-1.67548	1.39876	0.275764	1.06608	-0.370734	0.0751966	11
NM_001190454	-1	0	0	1	0.734902	0.943021	0.750491	0.824068	-1.63746	-1.4656	-0.78854	-0.714898	-0.448824	-0.192868	-0.774959	1.31031	-0.472843	1.23375	-1.68885	1.36116	0.295809	1.05403	-0.394579	0.0718792	11
NM_001205365	-1	0	0	1	0.961799	0.0139554	1.07504	-0.0925938	-0.372574	-0.761623	-1.81393	-2.41264	0.298995	-0.0610713	0.318324	-0.858541	-0.10036	0.127916	0.162461	-0.642944	1.16173	1.41417	0.0554268	1.52646	11
NM_001243792	-1	0	0	1	0.864697	1.5545	1.43746	-0.506165	-0.734743	-0.77926	-0.740878	-0.74904	-1.66632	-1.08244	-1.1542	-0.322151	-0.6523	1.44832	0.409696	0.566461	-0.609229	0.764866	0.949317	1.0014	11
NM_001252568	-1	0	0	1	0.422956	1.76463	0.506492	0.227977	-1.36603	-2.14599	-0.768471	-1.13171	0.423264	0.20519	-0.0692234	-0.800056	0.534522	-0.230793	-0.452009	-0.738551	0.346662	2.04812	0.473057	0.749954	11
NM_001252570	-1	0	0	1	0.416535	1.91278	0.549341	0.2289	-1.64293	-1.88282	-0.553905	-1.09348	0.390001	0.165664	0.0692014	-0.716827	0.592721	-0.207712	-0.756272	-0.790149	0.402526	2.05297	0.312521	0.550937	11
NM_001252571	-1	0	0	1	0.346209	1.85045	0.543573	0.243402	-1.58608	-1.91494	-0.694487	-1.26692	0.478448	0.160779	-0.024065	-0.672841	0.594411	-0.296538	-0.514645	-0.717704	0.366072	2.0407	0.395678	0.668506	11
NM_001281829	-1	0	0	1	0.453652	1.88066	0.522931	0.237438	-1.56032	-2.00717	-0.593613	-1.03706	0.34405	0.229566	0.0430858	-0.778407	0.540615	-0.141363	-0.700191	-0.823837	0.366923	2.02687	0.361609	0.634563	11
NM_007446	-1	0	0	1	1.27065	0.83707	0.577848	-0.150946	0.139429	-0.594088	-1.11884	-2.71532	0.0694605	0.101589	-0.541277	-0.417069	-1.25389	-0.223584	1.37322	-0.285204	0.714737	1.35319	0.953603	-0.0905734	11
NM_007635	-1	0	0	1	0.72419	0.738154	0.80094	-0.00316484	-0.757986	-0.826154	-1.89617	-1.05537	-0.0470919	-0.547305	-1.29277	-0.365263	-0.625981	-0.181092	-0.172404	-0.297398	1.21043	1.86315	1.3056	1.42568	11
NM_007801	-1	0	0	1	0.521754	1.3501	0.643521	1.19251	-1.4266	-0.968967	-0.936714	-0.866432	-0.13172	0.150088	-0.430696	0.820472	-0.873462	-0.406733	-1.83393	1.1843	-0.740894	0.749167	0.387662	1.61658	11
NM_008212	-1	0	0	1	1.16797	1.33243	1.42331	0.145685	-1.14177	-1.29968	-0.409693	-0.865919	-0.754918	-0.0982984	-1.18393	-0.999789	-0.221528	0.288092	-1.20053	1.82881	-0.141252	1.07182	0.159063	0.900123	11
NM_008280	-1	0	0	1	0.904422	0.913847	0.642907	1.12332	-0.278794	-1.69285	-0.166497	-1.28699	-1.72569	-1.28526	-0.960297	0.683993	-0.47841	-0.206022	0.165814	1.15781	-0.395953	1.0125	1.4107	0.461446	11
NM_008439	-1	0	0	1	1.50194	1.19785	1.05533	0.925687	-1.10256	-1.60819	0.177074	-1.41104	-1.13794	-0.420603	-1.0214	1.16378	-0.235071	0.395885	-1.51934	0.210427	0.5617	0.779245	0.104243	0.382981	11
NM_008720	-1	0	0	1	0.339211	0.945541	0.381059	0.0183011	-2.07854	-1.45718	-1.47628	-0.329067	1.00325	-0.645943	-0.473311	-0.164971	-0.0436732	-0.50847	-0.919988	1.13805	0.486643	1.34199	1.1376	1.30579	11
NM_008898	-1	0	0	1	0.0152004	0.156474	0.125839	1.57697	-2.01218	-2.00514	-0.874348	0.368663	0.0614421	0.608468	-0.32475	-0.0085843	-0.33388	-0.340925	-1.0196	1.64608	0.0597306	0.670716	0.0196856	1.61014	11
NM_011630	-1	0	0	1	1.12798	0.837812	0.943394	0.168977	-1.31503	0.00678793	-1.30115	-1.22346	-0.369943	-1.4872	-0.656423	-1.27245	-0.611076	0.815662	0.517835	0.02197	0.0405009	1.83083	1.33372	0.591255	11
NM_011935	-1	0	0	1	0.903974	1.5991	1.38664	-0.31191	-0.946235	-0.754274	-0.714572	-0.632756	-1.64958	-1.06394	-1.22746	-0.294553	-0.701368	1.44004	0.240416	0.602574	-0.582782	0.80231	0.934353	0.970038	11
NM_012000	-1	0	0	1	1.357	1.65807	1.23312	-0.245853	-1.75664	-0.382975	-0.721553	-0.860977	-1.59071	-0.682543	-1.18457	-0.776586	-0.210265	0.81075	-0.0863929	0.921362	0.51678	0.986094	0.603025	0.412861	11
NM_012050	-1	0	0	1	1.11361	1.32606	1.02749	-0.426124	-0.158081	-1.46291	-0.647324	-1.4705	0.373035	-0.840415	-0.345213	-1.56673	-1.3234	-0.00107273	0.984208	0.250225	1.60897	0.934392	0.594071	0.0297163	11
NM_013474	-1	0	0	1	1.23159	1.39938	1.48607	-0.172581	-1.20289	-1.8394	-0.310623	-1.58057	-0.72308	0.439746	-1.00627	-0.802204	0.0867213	0.407444	-0.147987	0.122137	0.539515	1.69279	0.0317347	0.348479	11
NM_013478	-1	0	0	1	1.36852	1.11541	0.764043	0.147512	-0.14496	-0.865767	-1.03883	-2.58703	-0.0994354	1.09496	-0.0880744	-1.23008	-0.935211	0.127905	0.533507	-0.585096	1.15221	0.984106	0.417367	-0.131053	11
NM_016668	-1	0	0	1	1.10059	1.0094	1.88117	0.964322	-0.550385	-1.61141	-0.11573	-0.712716	-0.0817777	-1.7063	-1.87452	-0.55774	0.0858907	0.204968	-0.0329689	-0.117966	1.15303	0.670413	-0.208572	0.500296	11
NM_016772	-1	0	0	1	0.520349	0.840743	0.973932	0.116034	-0.659871	-0.724029	-0.379379	-2.3705	-1.14787	0.43338	-0.364584	-1.44815	-0.476033	0.448367	-0.722613	0.864271	1.28954	1.57298	0.677465	0.555966	11
NM_019764	-1	0	0	1	0.242105	0.54448	0.717631	0.0767715	-1.48681	-0.795186	-0.679022	-1.58761	-0.195281	-0.277851	-0.389527	0.535564	0.329759	-0.284543	-2.24483	0.70424	1.39705	1.28611	0.740986	1.36596	11
NM_019823	-1	0	0	1	0.373979	0.42447	0.378267	1.46493	-1.37683	-2.06437	-0.392409	-0.43864	-0.0837114	0.208575	-1.25523	0.729699	-0.16478	0.268514	-1.53141	1.456	0.174449	1.27684	-0.546132	1.0978	11
NM_021310	-1	0	0	1	0.69511	1.51955	1.38798	-0.0148365	-0.165402	-0.851381	-1.71264	-1.02169	-0.0628454	-1.70122	-0.901625	-0.745581	0.184325	0.263889	0.990625	-0.271915	0.0910857	1.19894	1.57267	-0.455037	11
NM_021392	-1	0	0	1	0.569612	1.67552	1.19547	-0.287333	-1.62628	-0.951506	-0.547626	-0.660716	-0.0262505	-0.484072	-0.598982	-2.42858	0.374778	0.663242	-0.282362	1.05469	0.892196	0.906916	0.158937	0.402336	11
NM_022433	-1	0	0	1	0.872037	1.025	1.1732	0.289116	-1.21798	-0.778832	-0.620579	-1.18271	-0.931649	-0.452487	-1.54851	1.41994	0.0720616	0.249896	-1.56509	0.747766	0.551132	1.72421	0.0938568	0.0796292	11
NM_023172	-1	0	0	1	1.07039	1.44493	1.05675	-0.0666752	-0.434411	-1.51141	-0.0881031	-1.8564	0.231913	1.03228	-0.439161	-0.766517	-0.671834	0.308236	-1.33689	-0.691848	1.44916	1.31967	0.260678	-0.310767	11
NM_023202	-1	0	0	1	1.23798	0.949102	0.839663	-0.242183	-1.95752	-1.7273	-0.376926	-0.767342	-0.0951929	0.664457	-0.0118009	0.726024	-0.116491	0.581569	-2.31055	0.414675	0.203764	0.745058	0.775139	0.467879	11
NM_023646	-1	0	0	1	-0.353129	-0.0320801	-0.0681733	1.2229	-0.910955	-1.97942	-1.16081	-0.787875	-0.867446	-0.232977	-0.35936	0.14721	-0.868038	-0.56969	0.735331	0.640097	1.22366	1.35252	1.09362	1.77462	11
NM_023665	-1	0	0	1	0.519267	1.63005	0.744501	1.40289	-1.87518	-1.24153	-1.33704	-0.514659	-0.302078	-0.825714	-0.67082	-0.087943	-0.95058	0.0333179	-0.376634	1.00314	0.851901	0.734124	-0.108364	1.37135	11
NM_025352	-1	0	0	1	0.691166	0.940828	0.842018	0.135859	-2.01327	-0.918162	0.227618	-0.518865	0.355468	0.469064	0.489492	-0.136834	0.330736	0.19142	-3.14335	0.20817	0.484664	0.770093	0.215168	0.378716	11
NM_025379	-1	0	0	1	0.925696	1.58687	1.08274	-0.581181	-0.532708	-1.20394	-1.03417	-2.15472	-0.00242578	1.21276	-0.0337352	-0.129849	-0.543817	0.632475	0.726908	-1.02126	0.983551	0.910519	0.211724	-1.03543	11
NM_025504	-1	0	0	1	0.681951	0.954597	0.648813	0.656214	-2.19456	-1.34036	-0.917271	-0.140677	0.520508	0.640101	-0.688291	0.272455	0.0269705	-0.141031	-2.065	1.17606	-0.417974	1.04911	0.245992	1.03239	11
NM_025569	-1	0	0	1	1.47389	0.825736	0.929524	-0.187502	-0.657874	-2.26367	0.268853	-1.90094	0.723335	0.19731	0.295111	-0.762958	0.134809	0.521934	-1.44772	0.0834293	-0.631715	0.937034	0.861193	0.600215	11
NM_025637	-1	0	0	1	0.635669	1.05793	-0.313037	1.55221	-0.886895	-1.91429	-0.45794	-1.86819	-0.327628	0.46616	-1.09518	1.06348	-0.0984109	-1.00732	0.180824	0.730708	0.203983	1.13185	-0.160262	1.10635	11
NM_026695	-1	0	0	1	0.737515	1.03295	0.76486	0.829297	-1.0201	-1.18114	-1.46936	-0.54835	-0.155398	0.733255	-0.22818	-0.598131	-0.514244	0.681938	-2.5299	1.03102	0.931094	0.919596	-0.0031092	0.586383	11
NM_026929	-1	0	0	1	0.884003	0.831399	0.512098	0.371257	-1.678	-0.685241	-0.722533	-1.05287	0.452038	0.593754	-0.414567	-0.120571	-1.38796	1.16176	-1.32397	-1.37148	0.519188	1.56897	1.14586	0.716868	11
NM_027052	-1	0	0	1	1.22923	1.07259	0.843373	-0.985616	-1.49765	-1.06404	-1.61542	-1.18503	1.25629	0.516832	-0.543111	-1.1059	-0.517102	0.713222	-0.0484427	-0.0858737	1.07699	1.22955	0.666344	0.0437758	11
NM_027151	-1	0	0	1	0.718371	0.973047	0.676414	0.805014	-1.60317	-1.44819	-0.77356	-0.657998	-0.458099	-0.242391	-0.806818	1.32206	-0.551079	1.2366	-1.68696	1.41225	0.292849	1.08058	-0.364757	0.0758275	11
NM_027430	-1	0	0	1	0.940139	0.739778	0.261266	0.271371	-0.513908	-0.462861	-1.28978	-2.39517	-1.04483	-0.142276	-0.269697	-0.956174	0.17487	0.324198	-0.84852	0.696071	1.19232	1.50223	1.53212	0.288847	11
NM_027874	-1	0	0	1	0.648459	0.563826	1.04479	0.345951	-1.19753	-0.875158	-2.24652	-0.13354	-0.599893	-1.38907	-1.27724	1.01628	0.238012	0.343251	0.168048	-0.45696	0.260369	1.28099	0.864001	1.40192	11
NM_027879	-1	0	0	1	-0.109295	-0.302927	0.692555	1.30268	-1.82423	-1.79974	-1.13495	-0.352119	0.117828	-0.678924	-0.644335	0.771419	-0.69731	-0.0468287	-0.418989	1.15122	0.632154	1.50681	0.24196	1.59302	11
NM_028149	-1	0	0	1	0.983165	1.20107	1.30313	0.141879	-0.574316	-0.505183	-1.65409	-0.184866	-0.569881	-2.23023	-1.3477	-0.843038	-0.0285477	0.485544	0.0177958	0.793262	0.634253	1.29597	0.259363	0.822417	11
NM_028320	-1	0	0	1	0.789505	1.41942	1.01778	0.299179	-1.07238	-1.10387	-1.00016	-0.495678	0.39732	0.723045	-0.476088	0.578572	-0.390992	0.473929	-2.89244	-0.0545375	0.550895	0.556381	-0.288013	0.968126	11
NM_028456	-1	0	0	1	0.752033	1.06186	-0.282549	1.5464	-0.983064	-1.85266	-0.423748	-1.61626	-0.296838	0.479716	-1.04928	1.06668	-0.0715117	-1.32474	0.202579	0.740851	0.224651	1.13393	-0.416411	1.10836	11
NM_028850	-1	0	0	1	1.37784	1.04969	0.317858	-0.961883	-1.39735	0.0402016	-0.89229	-1.3826	0.327115	-0.374808	-0.26791	-0.0705354	-1.38627	0.0722623	-0.57361	-0.90155	1.8121	1.42844	0.937782	0.845504	11
NM_029098	-1	0	0	1	1.12684	1.18291	1.50311	-0.230471	-1.12084	-0.218525	-1.2604	-1.06418	0.00681618	-0.62914	-1.67355	-0.665403	0.220959	0.780265	-1.39523	0.605118	1.3288	0.998813	0.748606	-0.244491	11
NM_029869	-1	0	0	1	1.47783	1.5985	1.0772	0.308308	-0.892102	-1.17027	-1.17414	-0.0620163	0.218833	-0.306406	-0.462331	1.19106	-2.0373	-0.641086	-0.780437	-0.783196	0.59168	1.07225	0.610789	0.162831	11
NM_029870	-1	0	0	1	1.4589	1.14605	1.67198	-0.377835	-0.799474	-0.235951	-1.29498	-1.62412	-0.14165	-0.71526	-0.52609	-1.4263	-0.350022	0.282261	-0.0682202	-0.709404	1.01184	1.41676	0.961118	0.320381	11
NM_133660	-1	0	0	1	1.71418	1.27794	0.432406	0.347175	-0.485368	-1.41293	-0.192898	-2.42239	0.78826	-0.568713	-1.79453	0.0489528	-0.322812	0.25001	0.185217	0.00829864	0.730304	0.956906	0.403775	0.0562221	11
NM_133717	-1	0	0	1	0.916154	0.871674	0.912654	0.743653	-0.981919	-1.05134	-0.764363	-0.582958	-1.03652	-1.30179	-1.22079	0.0441664	-0.141924	0.701622	-1.73597	1.45326	0.309531	1.34956	0.589127	0.926187	11
NM_133906	-1	0	0	1	1.39412	1.54422	1.05547	0.32667	-0.942163	-1.22235	-1.20006	0.0626218	0.188782	-0.312347	-0.500143	1.28181	-2.01994	-0.663379	-0.795094	-0.687644	0.586102	1.11275	0.594441	0.196138	11
NM_134147	-1	0	0	1	0.582141	0.990033	0.302776	1.45768	-1.89329	-1.88216	-0.345874	-0.219642	-0.404554	0.109028	-1.13484	1.16652	-0.528864	0.0071569	-1.09043	1.31245	-0.201076	0.600821	-0.1439	1.31601	11
NM_139059	-1	0	0	1	0.626408	0.531973	1.08802	0.383813	-1.19808	-0.777735	-2.25823	-0.213461	-0.546874	-1.36287	-1.33478	0.985516	0.247555	0.347133	0.127774	-0.494367	0.269469	1.30143	0.918662	1.35865	11
NM_144907	-1	0	0	1	1.30775	1.70173	1.17273	1.56081	-1.62365	-0.931875	-0.824813	-0.231491	-0.22516	-0.645305	-1.00632	0.124579	-1.07173	0.0823094	-1.50489	0.963945	-0.0112642	0.555118	0.361051	0.246467	11
NM_145980	-1	0	0	1	2.28496	2.10193	1.44661	0.458978	-0.954884	-1.29454	-0.703818	-0.738729	-0.935162	-0.647331	-0.264266	-0.677145	-0.77347	0.560476	-0.620883	0.284753	0.207441	0.340096	0.144687	-0.219705	11
NM_146105	-1	0	0	1	0.296675	0.827271	0.855289	1.09293	-1.5602	-0.709382	-0.71213	-0.387146	-1.39531	-0.837578	-0.805795	-0.936254	-0.761069	0.545635	-0.175766	1.14648	-0.101591	2.06732	0.133354	1.41727	11
NM_152809	-1	0	0	1	1.31939	0.773689	1.61034	0.283867	-0.496508	-0.651221	-1.56015	-1.05576	0.0129984	-0.0325428	-0.374317	0.907619	-1.60006	-1.2058	0.230254	-1.32185	0.534257	1.31157	0.900806	0.413418	11
NM_153194	-1	0	0	1	0.899489	0.42185	0.341985	1.44107	-1.40642	-1.31378	-2.13019	0.204453	1.18263	-0.213265	-0.737084	-0.221426	-0.387291	-0.244642	-1.09634	0.137735	0.881227	1.62783	-0.170794	0.782947	11
NM_153555	-1	0	0	1	1.1771	0.936965	1.33114	0.788201	-0.685535	-1.32265	-0.0984737	-1.24459	-0.57131	-1.61543	-1.38008	-1.01272	-0.347845	0.584902	-0.577693	0.986766	0.995186	0.524174	0.270959	1.26093	11
NM_172267	-1	0	0	1	0.477148	1.86602	0.550868	0.249859	-1.53585	-2.01789	-0.614932	-1.04528	0.322951	0.19758	0.0217566	-0.785916	0.536345	-0.127964	-0.66542	-0.831523	0.377718	2.0421	0.373396	0.609027	11
NM_172663	-1	0	0	1	0.129496	0.896779	0.867905	1.84503	-0.271604	-0.920577	-1.55792	-1.46906	0.0835856	-0.741112	-0.983993	1.05107	-1.06815	-1.27255	0.162444	1.07634	0.351781	0.844283	-0.0720635	1.0483	11
NM_174987	-1	0	0	1	0.265668	0.595767	-0.43974	0.698031	-0.567061	-1.98582	-0.775112	-1.36416	0.909705	0.209882	-0.44345	-0.471902	-0.893666	-0.861519	-0.0941477	0.0403174	1.7914	0.334156	1.10887	1.94278	11
NM_177157	-1	0	0	1	1.41533	1.33092	1.25116	-0.0982089	-0.991024	-1.4465	-0.588149	-1.4462	0.191124	1.1739	0.394167	-1.00848	0.0214259	0.738239	-1.89759	-0.295889	0.324454	0.97056	0.347579	-0.386811	11
NR_027853	-1	0	0	1	1.40686	1.45954	1.24766	0.34419	-0.743198	-0.993233	-1.17154	-1.27464	-0.706442	-1.00651	-0.971518	-0.889095	-0.58867	0.340128	1.6125	-0.278279	0.502989	1.10821	0.86234	-0.261304	11
NR_027854	-1	0	0	1	1.07616	1.49447	1.23423	0.38656	-0.905344	-0.626911	-0.937406	-1.63832	-0.517233	-0.821204	-0.949409	-0.889547	-0.808484	0.3857	1.72422	-0.416213	0.719155	1.0417	0.885158	-0.437289	11
NR_030738	-1	0	0	1	1.32055	0.979947	-0.255133	0.607786	-1.27184	-0.926184	-1.15399	-0.548176	-1.19084	-0.0676425	-0.965688	0.551753	1.39434	-0.0530066	-1.732	0.520593	0.0559456	1.17211	-0.01932	1.5808	11
NR_075104	-1	0	0	1	0.77955	1.0485	0.760455	0.790208	-1.00586	-1.16397	-1.47111	-0.578507	-0.146028	0.754732	-0.254491	-0.624736	-0.514705	0.659275	-2.51601	0.993359	0.985527	0.944083	0.0124902	0.547236	11
NR_103516	-1	0	0	1	1.21332	1.06687	0.747131	-0.0109025	-1.92853	-1.77211	-0.593888	-0.762842	-0.182376	0.458908	-0.237606	0.881089	-0.368098	0.497324	-2.11591	0.632999	0.372184	0.609469	0.940669	0.552303	11
NR_104477	-1	0	0	1	0.910575	0.868996	0.899863	0.754736	-0.977265	-1.0573	-0.772488	-0.572861	-1.02517	-1.29168	-1.20679	0.0605516	-0.135938	0.68733	-1.76894	1.45108	0.30879	1.35378	0.581586	0.931147	11
NR_104478	-1	0	0	1	0.910491	0.868917	0.899781	0.754669	-0.97715	-1.05718	-0.772395	-0.572789	-1.02505	-1.29154	-1.20665	0.0580083	-0.135911	0.68727	-1.76874	1.45094	0.308769	1.35365	0.581537	0.93337	11
NM_001172424	-1	0	1	0	0.787618	1.06339	1.28362	1.14606	-1.32016	-1.2611	-0.619362	0.413555	-1.26941	-1.02943	-1.46847	-1.07618	0.922681	0.345501	0.292268	1.71688	0.420161	0.110193	-0.470731	0.0129147	15
NM_001286628	-1	0	1	0	1.12619	1.4199	0.863821	2.16741	-1.92988	-0.313656	-0.956849	-1.04789	0.0372316	-1.18939	-0.144023	0.164131	-0.423546	0.165893	0.994586	0.892467	-0.764319	-0.326857	-0.461406	-0.273808	15
NM_009352	-1	0	1	0	1.20139	1.25075	0.952311	2.15916	-1.8685	-0.13408	-0.840749	-1.09316	0.134543	-1.30411	-0.114082	0.0709105	-0.392267	0.0642802	1.04884	0.930983	-0.759746	-0.485614	-0.391479	-0.429379	15
NM_011303	-1	0	1	0	0.885244	1.02871	1.15601	1.05304	-1.25059	-1.3285	-0.693654	0.637795	-1.21994	-1.29811	-1.51747	-1.04794	0.927734	0.267729	0.378159	1.62769	0.326713	0.0939627	-0.214707	0.188117	15
NM_013505	-1	0	1	0	1.35225	1.34818	0.942104	-0.0573055	-0.94295	-0.217109	-1.31036	-1.52335	-0.786222	-0.815741	-1.1031	-1.44703	0.255172	0.941572	1.21295	1.28947	0.365366	0.761896	0.0400099	-0.305795	15
NM_020030	-1	0	1	0	1.10405	0.552166	0.801198	0.65432	-1.5873	-1.24109	-0.26766	-1.29926	-0.269164	1.08208	-1.2578	0.232905	-1.28577	1.01705	1.85371	0.387467	-0.203724	0.6942	-0.953585	-0.0137879	15
NM_026501	-1	0	1	0	1.39806	1.18088	1.47434	0.183552	-0.397997	-0.244141	-0.585572	-1.32045	0.0122446	-1.1615	-1.09565	-1.41106	1.16277	1.80416	-0.574425	0.496198	-0.00265318	0.166267	0.0894812	-1.17451	15
NM_028933	-1	0	1	0	1.41511	1.1544	1.53492	0.349668	-0.476662	-0.294037	-0.626257	-1.32684	-0.0904604	-1.22276	-1.00086	-1.42237	1.11573	1.78101	-0.542215	0.541488	-0.0656992	0.154405	0.0942706	-1.07282	15
NM_080434	-1	0	1	0	1.03135	0.767937	1.0053	0.982421	-0.620381	-1.02421	0.722823	-0.843951	-1.11743	-0.756146	-0.981868	-2.6829	0.687393	1.06345	0.280536	0.902892	0.329796	-0.154654	0.146019	0.261626	15
NM_134005	-1	0	1	0	1.02782	0.499906	1.39836	0.611207	-1.41888	-1.49609	-1.37242	0.237903	-0.373801	-0.934823	-1.72437	0.360964	0.33	0.639405	1.24041	0.736296	-0.586515	0.841608	-0.846557	0.82959	15
NM_178607	-1	0	1	0	0.763873	1.25161	1.27689	-0.220095	-0.13814	-0.606306	-0.677249	-1.59117	-0.887061	0.225831	-1.08328	-1.81721	-0.323087	1.48989	0.324606	1.42548	-0.427901	1.22778	0.283436	-0.49789	15
NR_040298	-1	0	1	0	1.49392	1.34917	1.49122	0.200787	-0.818639	0.305922	-0.47586	-0.585645	-0.694463	-0.94438	-1.47124	-0.466006	-0.0794477	0.850464	0.35544	2.1501	-1.06497	-0.457879	-0.320114	-0.818367	15
NR_040299	-1	0	1	0	1.51366	1.31503	1.51091	0.247927	-0.823671	0.312899	-0.47721	-0.588253	-0.698217	-0.951013	-1.48328	-0.528402	-0.0765791	0.828289	0.362979	2.1364	-1.07268	-0.459138	-0.319861	-0.749794	15
NM_001012310	-1	0	1	1	0.682654	0.571654	0.678789	0.269567	-1.27361	-1.47089	-0.926476	-0.518671	-1.10687	-0.989581	-1.43262	-1.01424	0.0362018	1.14195	0.876006	1.86441	0.420623	0.989775	0.445239	0.75609	7
NM_001013780	-1	0	1	1	-0.138531	0.17316	0.206683	0.219782	-0.983085	-1.35459	-0.932896	-0.640858	-1.15862	-0.978225	-1.33186	-0.714194	0.44149	1.31919	0.161036	2.00518	0.446773	1.43936	0.533008	1.28719	7
NM_001025594	-1	0	1	1	0.565107	-0.325606	0.26925	1.66856	-1.15341	-1.36412	-1.91189	-1.3792	-0.0864169	-0.877638	-0.21048	1.27498	1.02118	0.583024	-0.936503	0.461857	0.774222	0.107284	1.13599	0.38381	7
NM_001033445	-1	0	1	1	0.689408	1.47002	1.0747	-0.428423	-1.74727	-1.02194	-1.37586	-1.41287	0.490613	-0.528249	-0.650495	-0.835078	0.302829	1.05071	-0.624189	0.447216	0.148152	1.52948	0.362823	1.05841	7
NM_001039515	-1	0	1	1	0.680626	0.780511	0.583051	0.289483	-0.432256	-1.49233	-1.15659	-1.3963	-1.26666	-1.11233	-1.24317	0.0681752	-0.957077	0.916325	0.825386	1.17202	0.923206	0.951529	0.708732	1.15767	7
NM_001042607	-1	0	1	1	0.771629	1.4862	0.0773882	0.0166508	-0.617678	-1.25451	-0.669461	-2.29373	-0.3434	-0.704104	-1.12741	-1.04374	0.121537	0.475805	1.02465	0.168523	0.537078	1.38527	1.14492	0.844385	7
NM_001044744	-1	0	1	1	0.332561	1.47741	1.08738	0.594479	-0.859322	-1.53011	-0.841501	-1.65787	-1.19958	-0.0741492	-1.64616	-0.0799162	0.131278	0.863884	0.824827	0.719752	0.779611	1.36485	-0.146077	-0.141342	7
NM_001081343	-1	0	1	1	0.769169	0.332544	0.394734	-0.680239	-1.28222	-0.778721	-1.50633	-1.24406	-0.189887	-0.198101	-1.02426	-0.448511	-0.247409	1.72768	-0.253814	-0.164248	1.32674	2.09205	0.870416	0.504462	7
NM_001081361	-1	0	1	1	0.457377	0.772069	0.638105	0.786506	-1.28446	-1.76719	-1.95661	-0.0123626	0.246004	-0.306871	-1.52033	-0.403012	-0.639642	0.393347	0.749927	1.3793	0.175724	0.777432	0.00634509	1.50834	7
NM_001098404	-1	0	1	1	0.918868	0.958877	0.831307	1.50273	-0.749797	-1.95124	-0.582638	-1.52389	-0.783531	-0.50801	-0.856037	-1.14953	-0.486844	0.594689	-0.290528	0.851843	0.727654	0.950424	0.384598	1.16106	7
NM_001113460	-1	0	1	1	0.382539	0.838184	1.00523	0.328658	-0.201204	-0.482177	-1.03857	-1.70049	-1.5823	-1.36957	-1.3408	-0.656657	0.328582	0.812863	0.337221	1.05732	0.268601	1.55748	0.168924	1.28616	7
NM_001113461	-1	0	1	1	0.336503	0.837811	0.970883	0.346431	-0.17706	-0.527045	-1.07343	-1.71266	-1.52848	-1.36513	-1.37014	-0.640513	0.350489	0.847007	0.360773	1.03798	0.251	1.55201	0.208505	1.29507	7
NM_001113464	-1	0	1	1	0.351057	0.863547	1.01804	0.224784	-0.197893	-0.452077	-1.05756	-1.71267	-1.52393	-1.3102	-1.41811	-0.707772	0.31436	0.787762	0.395534	1.10404	0.298333	1.50821	0.212942	1.30161	7
NM_001113550	-1	0	1	1	0.914558	1.2636	0.87374	-0.476411	-0.919281	-1.13235	-1.07542	-1.7615	0.537015	-0.499731	-0.837926	-1.84782	-0.368548	0.904752	0.726679	0.479435	1.13095	0.941229	0.575154	0.571879	7
NM_001135611	-1	0	1	1	0.467469	1.20686	1.46088	-0.333913	-0.827141	-0.263503	-0.921956	-0.0226952	-1.53945	-1.90959	-1.81359	-0.627593	0.507066	0.848429	0.177658	0.953302	0.78626	0.844881	0.602804	0.403825	7
NM_001162896	-1	0	1	1	0.760903	0.851081	1.242	-0.504064	-1.38064	-0.969471	-0.50201	-1.25078	-1.03498	-0.831945	-1.27537	-1.07545	0.298982	0.949451	-0.441202	1.00207	0.734432	1.31976	1.05506	1.05219	7
NM_001163818	-1	0	1	1	0.119718	0.431007	0.393822	0.433483	-1.6851	-2.31677	-0.795176	-0.309164	0.0209785	-0.0795722	-0.12844	0.816673	-0.103189	1.10939	-1.48508	1.21707	-0.0970037	1.09971	-0.260135	1.61778	7
NM_001164885	-1	0	1	1	1.19325	1.25739	1.34375	0.0521194	-1.05373	-0.592956	-1.0469	-1.88544	-0.761255	-0.986135	-1.20096	-0.909011	-0.293806	0.660734	0.168177	0.858436	0.606792	1.33842	0.732829	0.518308	7
NM_001167885	-1	0	1	1	1.48914	0.868409	0.55981	0.344267	-1.15232	-1.7788	-1.59701	-1.54484	0.913833	-0.0316483	-0.781886	-0.834242	-0.471261	0.324798	1.14603	0.0272526	0.664018	1.18685	0.72752	-0.0599153	7
NM_001167886	-1	0	1	1	1.48895	0.931332	0.626903	0.265152	-1.07229	-1.77207	-1.69112	-1.45421	0.975854	-0.105379	-0.688323	-0.922414	-0.52952	0.354749	1.02741	0.0391425	0.759171	1.17553	0.685023	-0.093885	7
NM_001167887	-1	0	1	1	1.45733	0.86793	0.611243	0.18717	-1.07689	-1.76665	-1.55058	-1.57241	0.939911	0.0175848	-0.733653	-0.943296	-0.474468	0.375523	1.15971	-0.044471	0.715766	1.18118	0.779356	-0.130283	7
NM_001177594	-1	0	1	1	1.18153	1.39716	1.26632	0.711059	-1.31071	-1.70852	-1.15463	-0.878189	-0.16445	-0.243797	-1.04538	-0.440916	-0.577094	0.59779	-1.30855	0.873295	0.895887	1.03966	0.453941	0.415591	7
NM_001177595	-1	0	1	1	1.10234	1.42254	1.24383	0.82756	-1.41185	-1.6706	-1.23949	-0.753807	-0.156005	-0.332887	-1.06223	-0.306306	-0.651162	0.541552	-1.24615	0.917254	0.858821	1.01259	0.444549	0.45944	7
NM_001177713	-1	0	1	1	0.476319	0.792255	0.102857	0.1614	-1.26396	-0.867592	-1.00871	-1.86747	-1.38342	-0.85063	-0.957723	0.234172	1.46118	1.4563	0.219085	1.35547	0.338169	0.877263	-0.0594759	0.784505	7
NM_001190414	-1	0	1	1	0.772493	0.840941	0.917146	0.23407	-2.54723	-1.29348	-0.742225	-0.692431	-0.102323	-0.591639	-0.779085	-0.750525	0.671779	0.859642	-0.334789	-0.0995255	1.19616	1.75467	0.443385	0.242958	7
NM_001201470	-1	0	1	1	1.13235	1.15693	0.452652	1.01966	-0.526868	-1.6752	-1.39771	-1.56855	0.76852	-0.467783	-1.53687	0.929227	0.196348	0.513919	-1.0269	1.28877	0.0580432	0.0536509	0.75038	-0.120557	7
NM_001205345	-1	0	1	1	0.536237	0.940398	1.0889	0.618853	-1.2829	-1.3871	-0.956801	-0.212152	-0.549187	-1.04758	-1.35365	-0.507378	0.215072	1.05683	-1.43276	1.38616	0.103973	1.4151	0.406669	0.961329	7
NM_001205346	-1	0	1	1	0.532798	0.933774	1.08339	0.624122	-1.27128	-1.41085	-0.95145	-0.203606	-0.541294	-1.0614	-1.36531	-0.502389	0.221656	1.06339	-1.4207	1.37423	0.104572	1.4116	0.414901	0.963837	7
NM_001284258	-1	0	1	1	0.919463	1.50208	0.145222	-0.0633565	-0.626235	-1.19101	-0.652627	-2.24999	-0.362114	-0.870988	-1.13437	-1.02406	0.153979	0.352161	1.08598	0.154228	0.66335	1.27843	1.16086	0.758997	7
NM_001285917	-1	0	1	1	-0.444733	0.100618	0.888319	0.798461	-1.8331	-1.5311	-1.12955	-0.897859	-0.615731	-0.747121	-0.995045	-0.36758	0.522713	0.945898	0.211828	1.10338	0.705231	1.72443	0.335035	1.2259	7
NM_001286005	-1	0	1	1	0.960533	1.31604	0.968071	-0.467005	-1.17501	-1.09591	-1.23738	-1.15323	0.00940202	-0.560144	-1.4307	-0.241698	-0.304576	1.26473	-1.12039	1.19845	0.560728	1.37946	0.776714	0.351905	7
NM_007487	-1	0	1	1	0.655055	0.767809	0.607227	0.391073	-0.455121	-1.55727	-1.20199	-1.38442	-1.24901	-1.07019	-1.25723	0.156165	-0.927128	0.891781	0.780505	1.15398	0.870024	0.976857	0.667041	1.18485	7
NM_008061	-1	0	1	1	1.22508	1.30313	0.745157	-0.102753	-0.76671	-2.01664	-0.645856	-0.307298	-1.32542	-0.73329	-0.951819	-1.49425	0.343526	1.15106	0.996456	1.2939	0.274648	0.317342	0.580252	0.113485	7
NM_008097	-1	0	1	1	0.314652	1.48539	1.06018	0.69851	-0.931047	-1.63031	-0.82926	-1.61913	-1.18752	-0.0439985	-1.62486	0.0306488	0.176448	0.858459	0.709284	0.817517	0.674036	1.32521	-0.19225	-0.0919506	7
NM_009760	-1	0	1	1	0.738816	0.186904	0.0997169	0.49876	-0.468497	-1.73079	-0.872879	-1.72215	-0.155039	0.00670422	-0.78929	-0.509088	-1.35337	-0.343468	1.67897	0.0414554	1.22745	1.23265	1.01246	1.22068	7
NM_010236	-1	0	1	1	0.0909985	0.281716	0.694022	0.544511	-1.21	-2.05538	-0.433859	-0.165073	-0.84421	-0.608934	-1.00545	-0.88705	0.14473	0.902419	-0.738763	1.86931	0.65376	1.0384	0.00616798	1.72268	7
NM_010361	-1	0	1	1	1.19919	1.63172	0.4238	0.555256	-0.826553	-1.99721	-0.301565	-1.40283	0.0877539	-0.170219	-1.24656	-0.420025	0.146995	1.21569	-1.25248	1.36842	-0.430106	0.713161	0.229673	0.475895	7
NM_010638	-1	0	1	1	0.164827	0.434942	0.285216	1.03345	-1.71626	-1.06628	-1.57939	-0.688963	-0.555082	-0.632906	-0.851677	0.136229	-0.257758	0.570723	-0.684722	0.851752	0.0898084	1.23421	0.98758	2.24431	7
NM_010936	-1	0	1	1	0.948601	0.994099	0.943373	1.42323	-0.633785	-1.9169	-0.610949	-1.51454	-0.790975	-0.540112	-0.928828	-1.17022	-0.470316	0.613371	-0.393171	0.785947	0.691411	1.00603	0.449375	1.11436	7
NM_011068	-1	0	1	1	-0.426338	0.603418	-0.0868279	-0.0133543	-1.26379	-1.75179	-0.596594	-1.23898	-0.546026	-0.428943	-1.04704	-0.473186	-0.287013	0.92385	0.502112	1.51589	0.68548	2.10334	0.77055	1.05525	7
NM_011267	-1	0	1	1	0.728715	0.695155	0.0782707	0.219836	-1.89235	-1.17858	-0.689287	-1.9096	-0.792348	-0.762111	-0.502639	0.315485	-0.37813	0.448117	-0.194779	0.914599	1.03615	1.36726	1.21708	1.27915	7
NM_011508	-1	0	1	1	0.636675	0.547516	0.415164	0.561103	-2.23004	-1.566	-1.03968	-0.617141	0.202963	-0.599319	-0.660271	-0.355118	0.155152	0.788676	-0.984121	1.19604	0.12903	1.66031	0.335241	1.42382	7
NM_011752	-1	0	1	1	1.31524	1.81171	1.67488	-0.622901	-1.10127	-1.25113	-1.35604	-1.15673	0.972131	0.342961	-0.323113	-1.30129	-0.12089	0.395093	-0.0816392	0.387169	-0.270119	0.697899	0.732882	-0.744832	7
NM_011864	-1	0	1	1	1.15728	1.1719	0.439758	1.03476	-0.504728	-1.64217	-1.39366	-1.58212	0.756925	-0.477114	-1.55631	0.885143	0.198541	0.542015	-1.04354	1.2788	0.0250447	0.0893625	0.735389	-0.115272	7
NM_012006	-1	0	1	1	-0.34131	0.492736	0.489455	0.0942906	-0.489595	-1.41603	-0.467698	-0.934746	-1.33262	-0.964807	-1.4466	-1.00001	-0.0865675	1.10396	0.877936	1.82828	0.427377	1.4842	0.599711	1.08202	7
NM_013649	-1	0	1	1	0.817702	1.49229	0.0386577	-0.0015824	-0.608286	-1.22549	-0.695029	-2.35392	-0.252585	-0.68002	-1.13859	-1.03864	0.192891	0.510623	1.00507	0.130354	0.553874	1.32179	1.14226	0.788634	7
NM_013689	-1	0	1	1	0.293753	0.81571	0.968971	0.34857	-0.233785	-0.491373	-1.08602	-1.65456	-1.564	-1.33855	-1.39802	-0.636617	0.377654	0.875699	0.281926	1.03544	0.236182	1.5728	0.291782	1.30444	7
NM_015828	-1	0	1	1	0.755473	0.942712	0.938494	0.11504	-2.5037	-1.2506	-0.693534	-0.693301	-0.161687	-0.673717	-0.79145	-0.851961	0.470968	1.01153	-0.335968	-0.0452199	1.21551	1.67159	0.466745	0.413076	7
NM_020581	-1	0	1	1	0.519431	0.795748	0.633866	0.349363	-1.13249	-1.64989	-0.828491	-0.863823	-1.50101	-1.6071	-1.1185	0.0362691	0.42283	0.934265	0.101929	1.15105	0.72247	1.139	0.796218	1.09887	7
NM_021534	-1	0	1	1	-0.492099	-0.344659	0.0307642	-0.174524	-0.984739	-1.27737	-1.11268	-1.24136	-0.460182	-0.984598	-0.293344	-0.429274	0.346221	0.885641	-0.358054	0.707365	0.901738	1.77099	1.49743	2.01273	7
NM_022882	-1	0	1	1	1.19559	1.2572	1.34577	0.053456	-1.05784	-0.604554	-1.05006	-1.89056	-0.752288	-0.975076	-1.19908	-0.898893	-0.291314	0.648923	0.14557	0.869405	0.612998	1.33567	0.7319	0.52318	7
NM_025542	-1	0	1	1	0.252805	0.7408	0.636941	-0.160024	-0.466181	-1.18249	-0.449075	-1.63864	-0.765463	-1.0487	-1.19946	-1.60106	0.159383	1.17552	1.20012	1.14616	0.764062	1.50359	0.0621367	0.869572	7
NM_026127	-1	0	1	1	0.892922	1.13998	0.91348	-0.485567	-0.885749	-1.06718	-1.1339	-1.67636	0.421815	-0.441672	-0.874644	-1.92414	-0.435693	0.884048	0.75191	0.541483	1.18282	1.03063	0.618093	0.547714	7
NM_026180	-1	0	1	1	1.02997	1.27041	0.950435	-0.363187	-1.17092	-0.967878	-1.18515	-1.1601	-0.0421039	-0.613413	-1.48903	-0.30712	-0.366199	1.28171	-1.14345	1.21352	0.461777	1.41683	0.770424	0.413468	7
NM_026192	-1	0	1	1	0.209044	0.484306	0.203878	1.13953	-1.60554	-1.59153	-1.47331	0.200648	-0.488907	-1.30079	-1.18504	-0.0816989	0.147644	0.529735	0.341502	1.90727	0.150586	0.687699	0.280304	1.44467	7
NM_027115	-1	0	1	1	-0.35301	0.516653	0.981839	-0.426927	-1.7236	-0.957454	-1.25801	-1.74373	0.111951	-0.181744	-0.58984	-0.467687	0.816983	0.831698	-0.0640868	1.08486	0.504407	1.08299	-0.242111	2.07681	7
NM_027947	-1	0	1	1	0.544825	-0.35567	0.275909	1.68809	-1.13425	-1.33913	-1.90167	-1.38331	-0.0827982	-0.858824	-0.239314	1.26281	1.02965	0.595654	-0.947462	0.440555	0.783387	0.0821265	1.17757	0.361865	7
NM_028029	-1	0	1	1	0.655792	1.00746	0.86802	0.70724	-1.42344	-1.5534	-1.28705	-0.57379	-1.0484	-1.18745	-1.19021	-0.201942	0.0310552	0.800677	-0.245684	1.0907	0.412217	1.4133	0.436555	1.28835	7
NM_028227	-1	0	1	1	0.602105	0.849923	0.585089	-0.156338	-1.52556	-1.03102	-1.6712	-0.547074	-0.590557	-0.777754	-1.2155	-1.00067	0.481406	1.22355	0.743336	1.76593	0.2233	1.21612	-0.0144221	0.839335	7
NM_028792	-1	0	1	1	0.236825	0.153539	0.752837	-0.301122	-1.10574	-1.53566	-2.07004	-0.891499	-0.719159	-0.119331	-1.43265	0.0123761	0.518932	1.24789	0.942413	0.66814	0.912917	1.50801	0.567888	0.653436	7
NM_029436	-1	0	1	1	1.41897	1.23305	1.19422	-0.576023	-0.821791	-0.224718	-1.80639	-1.44978	-0.446126	-1.25772	-0.984351	-1.10295	0.335362	0.625896	0.728076	0.602341	0.113956	1.0507	1.00165	0.365628	7
NM_029653	-1	0	1	1	-0.362674	0.164689	0.868239	0.729418	-1.85521	-1.54135	-1.09315	-1.00102	-0.729231	-0.730581	-0.948396	-0.38326	0.552052	0.955423	0.312962	0.989912	0.79707	1.70668	0.362642	1.20579	7
NM_029868	-1	0	1	1	0.923741	0.766113	0.942486	1.16021	-0.463126	-0.928721	-1.92748	-1.4517	-0.915068	-0.781453	-1.65164	0.171487	-0.612898	0.4229	0.69298	0.278001	0.44279	0.80533	1.10645	1.01961	7
NM_080849	-1	0	1	1	0.95603	1.10627	-0.49221	0.106427	-2.55717	-0.44506	-0.924887	-1.83534	0.158598	0.294368	-0.159281	-0.704072	1.04819	0.84243	0.99052	1.2706	0.0960468	-0.340858	0.689374	-0.099982	7
NM_133221	-1	0	1	1	1.13487	1.42514	1.29097	0.792236	-1.33243	-1.67596	-1.20156	-0.822117	-0.186516	-0.239722	-1.08855	-0.388121	-0.622126	0.56394	-1.28064	0.890779	0.875811	0.978325	0.451558	0.434115	7
NM_133684	-1	0	1	1	0.725088	1.06091	0.825043	-0.267224	-1.14429	-1.21852	-0.937397	-2.16536	0.30249	-0.247559	-1.41482	-0.277961	0.197487	0.702216	1.78974	0.568961	0.668752	0.997882	0.410981	-0.576422	7
NM_134062	-1	0	1	1	-0.434667	0.123007	0.932683	0.735577	-1.82616	-1.51167	-1.12043	-0.996419	-0.620036	-0.720083	-0.953136	-0.422874	0.552723	0.978075	0.238967	1.00492	0.730627	1.76111	0.347132	1.20065	7
NM_134127	-1	0	1	1	-0.0146651	0.27107	0.592131	0.0665838	-1.49363	-1.22562	-2.22423	-0.33627	0.342706	0.287237	-0.529735	-0.729341	0.261803	0.130225	-0.160325	1.90338	-0.380413	1.30076	0.157981	1.78036	7
NM_144884	-1	0	1	1	0.602218	0.912535	1.09023	-0.273757	-0.796062	-1.82408	-0.26894	-1.67439	0.0693924	0.246192	-1.1057	-1.76493	-0.279885	0.31062	1.5936	0.174405	0.943326	0.472878	0.464652	1.1077	7
NM_145130	-1	0	1	1	1.02912	1.08764	1.0305	-0.60009	-1.56282	-1.267	-1.16681	-0.917125	0.134271	-0.608413	-1.49624	-0.806664	0.121288	1.12244	0.0547226	1.55279	0.262828	1.20378	0.0522136	0.773565	7
NM_145595	-1	0	1	1	1.94211	0.975116	0.862931	0.669756	-1.78111	-1.22438	-0.726555	-1.0607	-0.248561	-0.0946733	-1.35831	0.160062	-1.19857	-0.047097	0.784494	1.52303	0.378092	0.437809	-0.231036	0.237601	7
NM_146008	-1	0	1	1	0.935804	0.827701	0.820307	-0.887776	-0.814636	-0.49032	-1.10226	-1.40371	-0.447462	-0.552835	-0.748941	-1.9612	-0.0137186	1.27605	0.40296	0.394466	0.827832	1.68471	1.22674	0.026292	7
NM_153198	-1	0	1	1	1.35747	0.955498	0.935041	0.238757	-0.761444	-0.278234	-0.710709	-1.22159	-1.57667	-1.12133	-1.29277	-1.67475	-0.0691524	0.999647	0.84146	0.747162	0.308684	1.15359	0.756368	0.412973	7
NM_153550	-1	0	1	1	0.954145	0.774385	1.05062	-0.297927	-0.866584	-0.836602	-0.445295	-1.26851	-1.0659	-1.56707	-0.958731	-1.18113	-0.294492	0.704882	-0.170877	0.589948	1.12477	1.4445	1.43131	0.878554	7
NM_172571	-1	0	1	1	-0.038541	0.443906	-0.0803072	-0.524009	-1.40925	-1.20172	-0.902866	-0.731412	-0.338321	-0.555104	-0.846404	-0.758175	0.0942431	1.81141	-0.522757	2.15486	0.613128	1.32053	0.179428	1.29136	7
NM_172652	-1	0	1	1	0.270755	0.628004	0.411099	-0.0980092	-1.34764	-1.02164	-2.28858	-1.21488	0.636227	-0.640688	-1.3069	0.373513	0.335652	0.801543	0.419938	-0.00952557	1.03065	1.76702	0.298283	0.955178	7
NM_175475	-1	0	1	1	0.47101	0.78603	0.0987096	0.157089	-1.26399	-0.868792	-1.00957	-1.86538	-1.38296	-0.851546	-0.95865	0.229688	1.45293	1.44811	0.214517	1.37003	0.370424	0.8871	-0.0631292	0.778376	7
NM_175523	-1	0	1	1	0.993057	1.20262	0.984548	-0.302444	-0.791916	-0.226133	-1.38666	-1.36686	-0.494998	-1.3052	-1.34329	-1.50165	0.427009	1.04533	0.72871	0.805945	1.08584	1.0748	0.477707	-0.10642	7
NM_177005	-1	0	1	1	0.820754	1.19684	1.19881	0.724145	-1.38085	-1.61353	-0.882512	-1.8564	-0.354187	0.857873	-0.911711	-0.355115	-0.909996	0.454154	0.0676529	1.19482	0.497489	1.2889	-0.0537106	0.0165802	7
NM_177351	-1	0	1	1	0.81183	0.546049	0.860435	1.01882	-0.918871	-0.760038	-1.03221	-0.0861807	-0.905268	-1.68553	-2.15878	-0.642554	0.195612	0.317179	1.23442	1.6075	0.18197	0.470796	0.262668	0.682155	7
NM_177993	-1	0	1	1	1.46108	0.573152	1.28179	0.26007	-0.740528	-0.273087	-0.714371	-0.642234	-1.45017	-1.50156	-1.2823	-1.5046	-0.120609	0.931193	0.49187	1.1794	-0.468794	1.0816	0.523701	0.914396	7
NM_178082	-1	0	1	1	0.267221	-0.0119913	0.6235	0.264777	0.102637	-1.24172	-1.11149	-1.39451	-0.89827	-0.694508	-1.19517	-1.38345	-0.431069	0.590083	1.24363	0.643388	0.751868	1.83412	0.473238	1.5677	7
NM_182959	-1	0	1	1	0.883074	0.500366	0.530827	0.949041	-1.14866	-1.31581	-1.06763	-0.899838	-0.699268	-1.11295	-0.911706	0.245275	-0.924141	-0.795144	2.00268	0.820709	1.06942	0.470537	0.132425	1.27078	7
NM_194342	-1	0	1	1	0.510983	0.930979	1.06088	0.645566	-1.28145	-1.40124	-0.97123	-0.218389	-0.564766	-1.05479	-1.38214	-0.496613	0.197804	1.03775	-1.38402	1.37846	0.140576	1.42687	0.445453	0.97932	7
NR_038030	-1	0	1	1	1.38293	0.823453	0.736431	-1.50775	-1.56227	-1.68986	-0.549158	-0.977336	-0.105759	-0.934628	-0.932477	-0.377089	0.985835	0.789313	0.16239	1.05488	0.481066	1.30542	0.289273	0.625349	7
NR_104382	-1	0	1	1	1.01265	1.20672	0.900846	-0.390672	-1.15193	-0.857802	-1.12837	-1.28905	0.0586198	-0.557746	-1.49983	-0.312736	-0.355923	1.3845	-1.17256	1.21718	0.323848	1.47654	0.747918	0.387781	7
NM_001077364	-1	1	-1	1	0.958736	0.991525	0.927128	0.328428	-0.0690858	-0.812651	-0.653562	-0.376273	0.379369	0.645352	0.844934	1.36001	-1.65425	-1.13864	-1.97605	-1.57537	0.98281	0.347299	0.515415	-0.0251269	13
NM_001161763	-1	1	-1	1	0.322226	0.217004	0.227201	1.04731	0.234052	-0.53769	-0.801416	-0.969881	1.31416	1.50736	0.914145	1.15427	-1.36299	-1.79214	-1.73578	-1.03498	0.475065	0.310436	0.250689	0.260959	13
NM_001161765	-1	1	-1	1	0.320259	0.216363	0.226989	1.04326	0.236338	-0.537474	-0.799549	-0.974021	1.3172	1.50919	0.915652	1.15534	-1.36052	-1.78773	-1.73587	-1.03928	0.476328	0.309765	0.253042	0.254699	13
NM_010232	-1	1	-1	1	0.320941	0.217021	0.227086	1.04698	0.23431	-0.537962	-0.801342	-0.969658	1.31443	1.50845	0.914942	1.15424	-1.36148	-1.79159	-1.73642	-1.03555	0.474738	0.309699	0.250966	0.260219	13
NM_010286	-1	1	-1	1	0.758951	0.79783	0.753325	0.867975	-0.244198	-1.01885	-0.822629	-0.170313	0.186325	0.450174	0.672095	1.9359	-1.74531	-1.19719	-1.90922	-1.06221	0.801343	0.167235	0.378356	0.400407	13
NM_001038635	-1	1	0	0	0.0946286	0.769561	1.4198	0.609945	-0.678296	-0.337917	-0.911109	-0.420001	0.99374	0.77324	0.468187	1.17818	-0.884927	-0.96036	-2.83691	-0.324711	0.220217	1.09071	0.0977425	-0.361718	12
NM_001242368	-1	1	0	0	0.0901136	0.14576	-0.122417	1.97281	-1.5425	-2.16976	-0.863431	-0.00445418	0.467574	1.02679	-0.736577	0.850386	-0.52254	-0.547301	-0.471885	1.41975	0.637848	0.235456	-0.772486	0.906862	12
NM_001276442	-1	1	0	0	0.584853	0.779463	0.302188	1.42621	-1.73706	-1.92337	-0.355934	-0.22043	0.214629	1.47056	0.41041	-0.271111	-0.574654	0.114749	-1.71269	1.0285	0.145231	0.112262	-0.944042	1.15023	12
NM_007505	-1	1	0	0	0.777013	0.887322	0.475464	1.52061	-0.832241	-1.64721	-0.800509	-2.02601	1.08286	1.21648	-0.445925	1.02513	-0.749337	-0.15681	-1.24435	0.217218	0.720792	0.39591	-0.0180586	-0.398335	12
NM_009415	-1	1	0	0	0.498192	0.630257	0.72779	0.867556	-1.50018	-1.65208	-0.0718468	-0.549636	-0.118893	2.13423	0.3719	0.938134	-0.43106	0.0565015	-0.096244	1.12541	-1.57304	0.103645	-1.4987	0.0380668	12
NM_010358	-1	1	0	0	0.393477	0.565343	0.599565	0.550954	-1.71712	-1.29733	-0.587145	-0.787313	1.58098	1.17866	0.180669	1.13163	-0.235801	0.303011	-2.11884	0.975487	-0.95992	0.304125	-0.509902	0.449459	12
NM_013913	-1	1	0	0	0.802494	0.660814	0.465026	1.70372	-0.902697	-1.91062	-1.04515	-0.660003	-0.262268	1.00742	-0.419828	1.20431	-1.63757	-0.610687	0.649841	0.357933	-0.725655	0.435475	-0.387497	1.27494	12
NM_025371	-1	1	0	0	0.49148	0.724881	0.298611	1.44553	-1.72389	-1.91765	-0.439764	-0.23284	0.169555	1.52284	0.393527	-0.267359	-0.534976	0.171907	-1.69464	1.06482	0.183089	0.121876	-0.934626	1.15763	12
NM_026452	-1	1	0	0	0.475251	1.39667	-0.0942835	1.51394	-1.09681	-1.40181	-0.843385	-1.41336	0.239757	1.7838	-0.264713	0.670966	-1.33486	0.843214	-1.096	0.867838	-0.226434	0.178551	-0.508958	0.310628	12
NM_026982	-1	1	0	0	0.63995	0.367222	-0.102548	2.05236	-0.651698	-1.37624	-0.969055	-0.584796	0.00383603	0.628288	0.195544	1.74577	-0.706194	-0.317902	-2.17609	1.00708	-0.0622444	0.211961	-0.564882	0.659646	12
NM_028234	-1	1	0	0	0.245688	0.881901	1.26505	1.17466	-0.557655	-1.12634	-1.59765	-0.107167	0.943187	0.711544	0.200548	2.09712	-0.873846	-0.841282	-1.44888	-0.466665	-0.993229	0.603543	0.116307	-0.226841	12
NM_028262	-1	1	0	0	0.212945	0.665826	0.705746	0.660343	-1.62	-1.06612	-2.20643	-0.489852	0.0218971	1.38653	-0.437859	1.9571	0.0189248	-0.715481	-0.466126	0.788774	-0.252794	0.805486	-0.575234	0.606329	12
NM_029091	-1	1	0	0	0.36113	0.363353	0.54998	1.37012	-1.84294	-0.947754	-0.864843	-0.335065	0.291459	0.769058	0.389463	2.06306	-0.53262	-0.606494	-2.26899	0.421827	-0.110289	0.305175	0.16961	0.454771	12
NM_146064	-1	1	0	0	0.95382	0.510046	-0.222886	1.47176	-1.39137	-1.65361	-0.279675	-0.797756	0.803449	0.429982	0.293064	1.4172	-0.447405	0.204813	-2.18356	0.83195	-0.827043	0.935264	0.121868	-0.169911	12
NM_183262	-1	1	0	0	0.12812	0.679143	1.49544	0.68567	-0.544584	-0.370901	-1.06587	-0.200317	0.959129	0.824093	0.29527	1.09711	-0.821232	-1.09692	-2.88147	-0.268319	0.253645	0.957135	0.130855	-0.255999	12
NR_045301	-1	1	0	0	1.40137	1.17417	0.898399	0.236947	-1.4338	-1.01681	-0.0362212	-0.309426	1.39882	0.0376013	-0.802256	2.01499	0.174194	-0.188835	-2.09034	-0.126567	-0.519165	-0.272671	-0.315625	-0.224772	12
NM_001033324	-1	1	0	1	0.451634	0.836314	0.504578	1.14557	-1.87614	-0.813513	-0.413243	0.101699	0.202761	0.0483716	-0.0591259	1.69709	-0.949173	-0.298369	-2.38573	0.0138625	-0.546571	0.830745	0.290883	1.21837	10
NM_001033352	-1	1	0	1	0.303247	0.300685	0.324745	0.32569	-1.35279	-0.947427	-1.90312	-0.334607	0.6421	0.429589	0.491986	2.11851	-0.586856	-0.80382	-1.8012	-0.262028	0.423713	0.829137	0.79455	1.00789	10
NM_001042418	-1	1	0	1	0.354635	1.28932	0.818737	-0.822097	-1.51185	-1.55846	-1.06896	-0.734569	2.34548	0.569515	0.348929	0.128541	-0.984934	0.785058	-0.947224	-0.0280058	0.979312	-0.0665626	-0.109399	0.212532	10
NM_001042420	-1	1	0	1	0.422798	1.29659	0.799632	-0.869776	-1.68231	-1.63419	-1.09676	-0.652227	2.36493	0.289188	0.0663056	0.266031	-0.75908	0.97651	-0.810288	0.0792428	0.740279	-0.0863701	-0.0468919	0.336391	10
NM_001044740	-1	1	0	1	0.816578	0.895039	0.416025	-0.51685	-1.52684	-0.901738	-1.86229	-1.38201	1.6013	1.10844	0.691852	-0.00745468	-0.72391	-0.254033	-0.781146	-0.604014	1.13726	0.881989	0.780851	0.230957	10
NM_001077348	-1	1	0	1	0.112064	0.00597867	0.0360546	0.1068	-1.125	-1.72033	-0.950066	-1.39659	0.364271	0.477472	0.058041	0.372953	-0.97252	-0.290614	-0.88722	-0.170628	1.09496	2.05226	1.1654	1.66671	10
NM_001081045	-1	1	0	1	0.320625	0.530801	0.838022	0.308564	-0.851031	-0.888887	-0.757853	-1.26379	0.97353	0.267169	0.266696	1.1567	-0.891152	-0.525446	-1.97044	-1.42269	1.25576	1.41044	0.180948	1.06203	10
NM_001081205	-1	1	0	1	0.580868	0.109269	0.368762	0.663747	-1.34167	-2.33195	-0.565703	-0.736537	0.395607	1.65057	0.0841246	-1.15074	-1.28577	0.214831	-0.0822982	0.482829	0.28593	1.76795	0.114611	0.775586	10
NM_001081317	-1	1	0	1	0.232851	-0.104911	-0.0974092	-0.387934	-0.733215	-0.676581	-1.28811	-2.50513	1.25333	0.474739	0.138339	-0.363105	-0.628108	-0.290847	0.0939938	-0.358553	1.41312	1.66745	1.37209	0.787976	10
NM_001110009	-1	1	0	1	0.00424413	1.00579	0.704151	0.446224	-1.32032	-1.80918	-0.855132	-0.367282	-0.0161496	1.73266	0.18466	-0.321405	0.207055	-0.262472	-1.97845	0.812991	0.260728	1.41058	-0.789242	0.950549	10
NM_001111099	-1	1	0	1	-0.265781	-0.318883	-0.171697	0.0442708	-0.920936	-1.68576	-0.717481	-0.810403	0.69391	0.855102	0.461997	0.287048	-1.57346	-0.117167	-0.959925	-0.469544	1.17697	1.72974	0.831796	1.9302	10
NM_001113333	-1	1	0	1	-0.529725	-0.284471	0.0201316	0.366469	-2.10434	-1.41876	-1.37711	0.00372692	1.21641	1.27211	0.768469	1.52765	-0.924616	-0.432778	-0.965271	0.133345	0.388759	1.09385	0.504283	0.741851	10
NM_001136066	-1	1	0	1	1.32781	0.619623	0.447689	0.726762	-1.09104	-1.8834	-1.024	-1.52244	0.424127	-0.0262856	-0.100457	0.303261	-1.72436	0.61511	-0.428667	-0.451835	1.04645	1.33225	0.445007	0.964413	10
NM_001142952	-1	1	0	1	0.685104	0.585509	1.35366	0.210499	-1.28072	-1.75057	-0.586695	-0.0516867	0.732531	0.410004	0.0302278	1.60473	-1.69905	-0.72803	-1.38144	-0.825605	0.746304	0.719834	0.342547	0.882849	10
NM_001146217	-1	1	0	1	0.0639056	-0.176104	0.311923	1.41598	-1.88767	-1.72762	-0.501121	-0.195734	0.857833	0.772798	-0.039661	1.5663	-1.80068	-0.581319	-0.415674	-0.392308	0.275853	1.05542	0.413321	0.984563	10
NM_001164357	-1	1	0	1	0.87695	0.881807	0.402876	-0.757346	-1.16954	-1.42798	-0.941277	-0.91675	1.2858	1.94409	1.09305	0.243967	-0.614217	0.00836801	-1.76107	-0.611067	0.772366	0.668621	0.0344205	-0.0130712	10
NM_001164358	-1	1	0	1	0.886384	0.887256	0.404779	-0.758288	-1.16949	-1.42168	-0.93055	-0.918264	1.29266	1.94861	1.09146	0.21906	-0.605491	0.0168744	-1.75199	-0.620812	0.773802	0.676908	0.0338163	-0.0550395	10
NM_001177379	-1	1	0	1	1.03133	1.03404	0.976294	0.0118354	-0.870593	-0.18423	-1.32415	-1.33773	0.70153	-0.141793	-0.0237524	0.169776	-1.81055	-0.495859	-1.12531	-0.912181	1.51893	1.51211	0.720729	0.549571	10
NM_001177812	-1	1	0	1	0.36047	0.487636	0.446979	0.633171	-1.16938	-1.86417	-0.852782	-0.878915	0.34534	0.496004	-0.463103	0.547742	-0.71558	0.074657	-2.02607	0.422151	0.525647	1.73263	0.266872	1.6307	10
NM_001177813	-1	1	0	1	0.382391	0.498926	0.467621	0.61413	-1.18558	-1.85551	-0.83657	-0.888308	0.374256	0.51119	-0.443432	0.457848	-0.703916	0.0858917	-2.04069	0.368038	0.547926	1.75497	0.277062	1.61376	10
NM_001199105	-1	1	0	1	1.2347	1.31324	0.892009	-0.41118	-0.552682	-0.536859	-1.53634	-1.04651	0.656122	0.107808	-0.203547	0.651765	-1.54691	-0.377642	-1.13032	-1.31098	1.31544	1.29092	0.904317	0.286638	10
NM_001199113	-1	1	0	1	0.208028	-0.132845	0.126481	0.598553	-1.7083	-1.30597	-1.06911	-0.250565	0.492993	0.229868	0.293133	1.65212	0.266061	-0.920393	-2.02187	-0.454111	1.46067	0.821727	0.597032	1.1165	10
NM_001199114	-1	1	0	1	0.309036	-0.0714021	0.149371	0.297546	-1.71007	-1.29047	-1.0598	-0.497106	0.581582	0.306127	0.325442	1.34992	0.334992	-0.83149	-1.93225	-0.728955	1.63731	0.978055	0.772266	1.07989	10
NM_001199115	-1	1	0	1	0.290632	-0.0899395	0.137019	0.332758	-1.71155	-1.29697	-1.06026	-0.486251	0.558879	0.275607	0.313877	1.34849	0.35205	-0.842104	-1.9493	-0.6586	1.62094	0.968176	0.760247	1.1363	10
NM_001199116	-1	1	0	1	0.251903	-0.131266	0.107555	0.508056	-1.72085	-1.30168	-1.10398	-0.394249	0.510018	0.246727	0.295743	1.48808	0.283969	-0.874485	-1.94291	-0.550434	1.56685	0.918099	0.724467	1.11841	10
NM_001204983	-1	1	0	1	1.04654	0.953165	0.529317	-0.116811	-0.0985141	-0.803253	-0.0969757	-1.50819	0.525339	0.184543	0.150561	1.49946	-1.78404	-0.0665578	-1.40015	-1.81168	0.652067	1.39037	0.14364	0.611179	10
NM_001242419	-1	1	0	1	0.0580751	0.0651024	0.275913	-0.445325	-0.974316	-0.961817	-0.736332	-1.15575	1.25068	1.01909	0.725342	0.937753	-0.599168	-0.230926	-2.08251	-1.26539	0.708773	1.52417	0.912789	0.973844	10
NM_001285429	-1	1	0	1	0.704807	0.617218	-1.05955	0.78541	-1.97182	-1.77435	-0.366377	-0.649497	1.28175	1.49298	0.299807	1.09962	-0.589082	-0.796713	-0.682234	-0.435635	0.837935	0.971076	0.510893	-0.276233	10
NM_001285430	-1	1	0	1	0.517694	0.383908	-1.12593	1.39984	-1.84988	-1.78531	-0.466216	-0.61456	1.16991	1.22391	0.172094	1.51491	-0.737409	-0.836984	-0.697588	-0.26482	0.691094	0.700212	0.233115	0.371999	10
NM_007469	-1	1	0	1	0.00789054	1.00456	0.701459	0.448585	-1.3298	-1.80297	-0.845004	-0.357862	-0.0174686	1.72205	0.176555	-0.331526	0.208632	-0.255408	-1.99113	0.823108	0.259203	1.40719	-0.784815	0.956748	10
NM_007482	-1	1	0	1	1.21542	0.484475	0.536647	0.43274	-0.478556	-1.47574	-0.774736	-2.02589	0.928228	2.10269	0.812261	-1.08726	-1.23626	-0.453466	0.165697	-0.377331	0.567008	0.566248	0.162803	-0.0649635	10
NM_007514	-1	1	0	1	0.808945	0.89167	0.420598	-0.520647	-1.53093	-0.888857	-1.85363	-1.37852	1.60309	1.11755	0.696698	-0.0187638	-0.716128	-0.256925	-0.803919	-0.606633	1.13064	0.885021	0.786262	0.234481	10
NM_007669	-1	1	0	1	-0.277568	-0.31543	-0.171242	0.0448904	-0.924587	-1.69707	-0.701132	-0.812618	0.708508	0.848347	0.459717	0.27892	-1.55521	-0.102828	-0.975725	-0.47706	1.17601	1.74385	0.836741	1.91348	10
NM_007972	-1	1	0	1	0.097903	0.165329	-0.0995944	1.931	-1.52874	-2.2028	-0.881426	0.0136408	0.474725	1.02347	-0.754581	0.829924	-0.506639	-0.589916	-0.434951	1.42108	0.650323	0.260346	-0.775459	0.90636	10
NM_008277	-1	1	0	1	-0.135469	0.550214	0.140457	0.615917	-1.75344	-2.37331	-0.914029	-0.178897	1.38588	2.12694	0.118865	0.286985	-0.235882	-0.501977	-0.601102	0.734634	0.135531	0.737808	-0.507239	0.368117	10
NM_008341	-1	1	0	1	1.33218	1.40149	0.718014	0.203237	-1.58604	-1.64327	-1.24689	-0.881969	0.552049	0.198119	-0.0830475	-0.21293	-1.13751	0.195175	-1.15208	-0.357919	0.965684	1.50677	0.69842	0.53051	10
NM_009150	-1	1	0	1	1.26839	1.36839	1.2661	0.773309	-1.22942	-1.78576	-0.479585	-1.10925	0.745534	0.592952	-0.66293	0.361635	-0.361627	0.0675229	-2.14689	0.662923	0.0422987	0.652663	-0.196323	0.170069	10
NM_009169	-1	1	0	1	0.856038	0.929346	0.611016	0.914467	-1.29481	-1.38506	-1.08446	-1.86294	0.567281	-0.526272	0.902143	0.9032	-0.326961	-1.44042	-0.492443	0.38323	1.09365	1.2207	-0.466653	0.498955	10
NM_009963	-1	1	0	1	-0.112818	-0.0234634	-0.0886955	-0.41336	-1.70962	-1.54468	-1.14284	-0.498009	1.82048	1.35169	0.628749	0.62499	-0.613991	-0.0612043	-1.47038	-0.10544	0.885374	1.38977	0.826147	0.257307	10
NM_010106	-1	1	0	1	1.06097	0.629718	0.445685	1.81871	-1.32553	-1.72856	-0.564483	-1.36671	-0.0187762	0.530703	-0.439222	2.05491	-0.410521	-0.536237	-1.03574	0.419215	0.060913	0.0727927	-0.369471	0.701633	10
NM_010176	-1	1	0	1	-0.286649	-0.0974626	0.172891	1.79544	-1.68221	-2.09221	-0.927323	-0.576471	0.403288	1.01214	-0.48831	0.914233	-0.475227	-0.164959	-0.835183	1.58397	0.399516	0.55876	-0.221125	1.00689	10
NM_010217	-1	1	0	1	0.739905	-0.753899	0.300363	0.377405	-0.547778	-1.25982	-0.847242	-1.64262	0.376765	-0.30548	0.493093	-0.255357	-1.35514	-0.291268	-0.0767654	-0.830118	1.78835	0.846812	1.53387	1.70892	10
NM_010321	-1	1	0	1	0.774425	0.698625	0.844242	0.350354	-1.28654	-2.0448	-1.06344	-1.37062	0.860748	2.29669	0.137237	-0.207085	-0.414569	-0.259393	-0.849465	0.25433	0.0899645	0.842546	-0.244913	0.591661	10
NM_010443	-1	1	0	1	1.4162	0.722592	0.583553	0.560929	-0.991264	-1.80419	-0.940122	-1.56423	0.498584	-0.094611	-0.0328353	0.0107732	-1.74884	0.695208	-0.25651	-0.727127	1.10554	1.3941	0.564913	0.607337	10
NM_010559	-1	1	0	1	0.639947	0.703739	0.691865	0.716236	-0.980666	-1.47809	-0.484596	-0.176093	0.587161	0.473286	0.049226	1.1369	-1.98395	-0.643524	-2.01804	-0.551396	0.511648	1.08535	0.560399	1.1606	10
NM_010658	-1	1	0	1	-0.412294	0.0547221	-0.182242	0.0906636	-1.31184	-1.65331	-1.18959	-0.920163	0.828796	0.657891	0.527188	1.35127	-0.627809	-0.132442	-1.36808	-0.564481	1.16366	1.28135	0.783948	1.62275	10
NM_010907	-1	1	0	1	0.290673	0.601933	0.814966	0.616883	-1.70941	-1.79311	-1.0923	-0.175096	0.16625	-0.152813	0.101747	1.09794	-1.38406	-0.352616	-1.41211	0.0936399	1.18126	1.17218	0.652308	1.28174	10
NM_010925	-1	1	0	1	0.16735	-0.206097	0.215809	1.2436	-1.78246	-2.87343	-0.337488	-0.955623	0.29847	0.602257	0.406974	0.632478	-0.222683	-0.188483	-0.420548	0.094054	0.772243	0.433687	0.532757	1.58714	10
NM_011044	-1	1	0	1	1.40692	1.43221	1.0868	0.709771	-1.21962	-1.02261	-0.835122	-0.659702	0.374818	0.942272	0.0918197	0.247062	-1.46608	0.107129	-2.08952	-0.808728	0.891686	0.708097	0.189205	-0.0864135	10
NM_011341	-1	1	0	1	0.576464	0.881991	-0.345234	1.80808	-1.00173	-1.28759	-0.774958	-1.83405	-0.123538	0.521807	-0.576899	2.01334	-0.501537	-0.586999	-0.206051	0.357489	-0.217279	0.681983	-0.623849	1.23856	10
NM_011521	-1	1	0	1	0.631271	0.770262	0.326697	0.521778	-0.543079	-0.195685	-0.565722	-0.957526	0.624786	0.663561	0.414453	0.578787	-0.548909	-0.560521	-2.66116	-1.97631	1.09989	0.6655	0.873105	0.838822	10
NM_011943	-1	1	0	1	0.707047	0.104284	0.377354	1.1564	-0.71654	-0.239928	-1.16651	-0.520116	0.250669	0.625636	0.172713	2.3623	-1.11756	-1.96938	-1.3326	-0.161133	0.74882	0.919794	-0.540283	0.339034	10
NM_013546	-1	1	0	1	1.07081	1.46765	1.26428	0.0746971	-1.3935	-1.39605	-0.603978	-2.17224	0.775325	1.14195	-0.554176	-0.0386096	0.207171	0.612826	-1.05042	0.0102548	0.00583396	1.09146	-0.433207	-0.0800858	10
NM_016771	-1	1	0	1	0.60416	0.484642	0.492869	0.00407495	-0.0448005	-1.35021	-1.3638	-2.42231	0.75972	0.924655	0.268551	-0.431842	-0.811526	-0.704623	0.921456	-1.01967	0.803045	1.37908	1.06015	0.446384	10
NM_016774	-1	1	0	1	0.844857	0.513031	0.779278	0.786166	-1.42478	-1.89705	-0.966717	-1.60239	0.792498	1.79516	0.335999	0.657329	-1.18442	-0.54714	0.134622	0.201979	0.488071	1.00218	-0.264085	-0.444591	10
NM_017373	-1	1	0	1	0.62138	0.952527	0.26832	0.621871	-1.08251	-0.97913	-0.929809	-0.866918	0.984561	0.462923	-0.0369217	-0.6798	-0.73564	0.78673	-1.3794	-1.92653	1.49178	1.54622	0.635137	0.245215	10
NM_021462	-1	1	0	1	0.910764	0.925867	0.961487	-0.0269779	-1.33489	-0.912055	-1.19772	-0.180926	0.770028	0.968611	0.0183244	1.25285	-0.657817	-0.0613781	-2.78099	0.0272105	0.434781	0.875699	-0.195059	0.202181	10
NM_021897	-1	1	0	1	1.23619	1.31138	0.894037	-0.403594	-0.558985	-0.543329	-1.53867	-1.04393	0.650674	0.11341	-0.199995	0.655753	-1.56123	-0.370414	-1.13165	-1.29899	1.31705	1.28345	0.900605	0.288234	10
NM_022316	-1	1	0	1	0.0663444	-0.190863	0.311927	1.4282	-1.86474	-1.73056	-0.503292	-0.182887	0.828872	0.791602	-0.0323497	1.57096	-1.82455	-0.577231	-0.423005	-0.37926	0.258247	1.04067	0.432784	0.979139	10
NM_022880	-1	1	0	1	0.2906	-0.109245	0.117682	0.380123	-1.71386	-1.31614	-1.08356	-0.363082	0.575283	0.319068	0.317349	1.40937	0.292775	-0.869719	-1.93047	-0.69496	1.60775	0.931683	0.755819	1.08353	10
NM_023134	-1	1	0	1	1.0811	1.06483	0.506132	-0.773913	-1.43755	-0.651948	-1.32076	-1.00378	1.16839	1.36388	0.21786	1.52334	-0.857821	-0.236183	-1.58064	0.0105342	0.336301	1.19191	-0.285847	-0.315826	10
NM_023184	-1	1	0	1	0.726556	0.743279	0.436149	0.849289	-1.00018	-1.21187	-1.17135	-0.119348	0.699179	1.2622	0.42333	1.54587	-1.01317	-0.897958	-2.31991	-0.642336	0.228496	0.747352	0.291807	0.422613	10
NM_023240	-1	1	0	1	0.517692	0.383908	-1.12592	1.39984	-1.84988	-1.7853	-0.466219	-0.614558	1.16991	1.22391	0.172092	1.51491	-0.73741	-0.836982	-0.697591	-0.26482	0.691092	0.700212	0.233114	0.372003	10
NM_023374	-1	1	0	1	1.21473	1.25841	0.900143	-0.358336	-1.38761	-1.23138	-0.0347151	-1.57526	0.921629	1.47817	0.340968	-0.871614	-0.0822582	0.149705	-2.00657	0.177906	0.33395	0.957355	0.0397815	-0.224995	10
NM_024264	-1	1	0	1	0.0749685	0.215469	0.256124	0.410039	-0.878903	-1.58589	-0.518912	-1.34578	0.610652	-0.304915	-0.96563	0.846512	0.139687	-1.01947	-1.28997	-0.196168	1.6185	1.85483	0.68635	1.3925	10
NM_025641	-1	1	0	1	1.2202	1.06249	0.664169	-0.392433	-0.631212	-1.03044	-0.604787	-2.61119	0.546241	1.34607	0.566409	-0.0857351	-0.117336	-0.127318	0.400334	-1.04908	1.15368	0.846156	0.0127175	-1.16894	10
NM_025835	-1	1	0	1	0.897244	0.703055	0.610415	1.76351	-0.955683	-1.96517	-0.411774	-1.60865	-0.0941552	0.808835	-0.811046	0.972258	-0.579445	0.240479	-1.65111	0.398815	-0.062844	0.857148	0.505648	0.382462	10
NM_025874	-1	1	0	1	0.142513	0.0351991	0.0308609	0.120175	-1.10113	-1.7319	-0.942146	-1.39605	0.339682	0.440467	0.0482367	0.366121	-1.01062	-0.323852	-0.847619	-0.161733	1.09362	2.0679	1.16968	1.66058	10
NM_025987	-1	1	0	1	0.759984	0.887781	0.590838	1.49492	-1.97299	-1.83339	-0.495983	-0.497159	0.557988	0.659335	-0.173038	0.957498	-0.378757	-0.349465	-1.78846	0.822884	-0.0131138	0.532519	-0.641243	0.879848	10
NM_026000	-1	1	0	1	0.613702	0.630126	-0.167986	0.0993844	-2.07425	-2.02195	-0.929019	0.272311	1.08331	0.509211	-0.48573	1.01654	-0.78307	-0.398458	-1.18592	1.19602	0.57016	0.706896	0.0360298	1.31269	10
NM_026250	-1	1	0	1	0.832274	0.696434	0.610598	0.285732	-0.055992	0.0253972	-1.14393	-1.88018	0.930566	0.59575	1.19481	0.619454	-1.29862	-1.73102	-0.489364	-1.62941	0.780537	1.01351	0.505429	0.138014	10
NM_026614	-1	1	0	1	1.48496	1.09021	0.582915	-0.0467673	-1.15987	-0.830661	-1.14914	-1.94329	0.599164	-0.0547426	-0.232053	0.507272	-1.15276	0.11493	1.56754	-0.945582	1.37371	0.639062	0.208354	-0.653246	10
NM_026821	-1	1	0	1	0.129295	0.169158	0.206102	-0.0408506	-0.752744	-0.77127	-0.69993	-1.75477	0.994757	0.830106	0.640333	0.977982	-0.756683	-0.127214	-1.9965	-1.31332	1.15524	1.43769	0.968405	0.704213	10
NM_026995	-1	1	0	1	1.01074	0.90083	-0.311014	1.29349	-1.83457	-1.63517	-1.03203	-0.83008	0.315388	1.11064	-0.404849	-0.170326	-0.278095	0.409251	-1.42333	1.42228	0.454315	1.08342	-0.487991	0.407106	10
NM_027294	-1	1	0	1	0.758182	1.044	0.618398	-0.0223979	-1.53001	-1.37723	-1.35743	0.188335	1.00664	0.498916	-0.229768	0.786295	-0.388142	-0.326217	-2.28768	1.37552	-0.045753	0.253458	-0.160377	1.19525	10
NM_027406	-1	1	0	1	0.157715	0.230082	0.32874	1.10048	-1.33202	-1.95918	-0.965228	-0.279288	1.21192	1.24144	-0.339889	0.614052	-0.261909	0.420589	-2.33614	0.850044	-0.0068474	0.722917	-0.116139	0.718648	10
NM_027560	-1	1	0	1	0.0600727	0.712702	0.670967	0.640234	-0.867194	-1.04552	-0.83791	-0.681677	-0.376744	-0.211821	0.133583	1.75598	-1.08373	-1.39019	-1.42535	-0.766885	1.26503	1.14153	1.01713	1.28979	10
NM_027687	-1	1	0	1	0.37457	1.36877	0.990825	-0.782697	-1.59603	-1.60817	-0.988133	-0.75468	2.29148	0.203861	0.406902	-0.322473	-0.971371	0.950298	-0.752404	0.292722	0.665711	0.330329	-0.267348	0.167842	10
NM_029078	-1	1	0	1	-0.169388	1.22722	0.385788	0.442491	-0.889682	-1.12635	-2.48743	-1.47418	0.289662	0.442813	-0.174562	0.871155	-1.12217	-0.40661	1.13268	0.0285252	0.076154	1.04567	0.987906	0.920321	10
NM_029083	-1	1	0	1	0.59572	0.687668	0.0117679	0.0132316	-1.12888	-1.41347	-0.863306	-0.731239	1.00986	0.904856	0.745458	0.967155	-1.22294	-0.748716	-1.60708	-1.17152	1.07757	1.3751	0.521978	0.976789	10
NM_029634	-1	1	0	1	1.69113	1.69582	1.15615	0.937918	-0.995774	-0.871793	-0.857052	-0.708865	-0.0779184	-0.29784	-0.674889	0.552146	-1.02661	-0.226468	-1.85358	-0.917416	0.77196	0.868259	0.665659	0.169167	10
NM_029662	-1	1	0	1	0.53231	0.321556	0.901036	0.222681	-0.909383	-2.4426	-0.536508	-1.42503	0.44596	1.88784	0.639757	-0.543326	-0.908189	-0.0933159	-1.09992	0.893479	0.231439	0.878586	0.470946	0.532684	10
NM_029663	-1	1	0	1	0.440101	0.440582	-1.099	1.40712	-1.86404	-1.77567	-0.478346	-0.564872	1.15069	1.21568	0.196538	1.63249	-0.72805	-0.81219	-0.776423	-0.178451	0.611758	0.615113	0.23099	0.335984	10
NM_029692	-1	1	0	1	0.874045	1.04113	0.567559	-0.850704	-0.780555	-0.519354	-1.2264	-2.49154	1.45615	1.18711	-0.0363022	0.132586	-0.887844	-0.342982	-0.0577095	-0.490189	0.998338	0.91177	0.912008	-0.397117	10
NM_029767	-1	1	0	1	0.962896	0.746844	-0.502736	1.65649	-1.60072	-1.14784	-0.600385	-1.27557	0.447233	0.722393	-0.135302	1.54489	-0.626093	-0.456504	-1.54164	0.588156	0.714506	0.0868689	-0.685151	1.10166	10
NM_030687	-1	1	0	1	1.20465	0.575681	0.779057	-0.286434	-1.02424	-1.22221	-0.580191	-2.38221	1.06944	1.57308	1.13179	-0.723254	0.0938369	-0.415787	-0.283087	-0.334221	-0.669431	1.00563	0.791523	-0.303621	10
NM_033037	-1	1	0	1	0.625225	0.44148	0.103579	1.19362	-0.844243	-2.15007	-0.760356	-1.67355	-0.252756	0.663943	-0.252483	0.180539	-1.39426	-0.661494	0.573539	0.231087	0.613556	1.25822	0.449923	1.6545	10
NM_080844	-1	1	0	1	1.39674	0.738944	0.799218	0.41312	-1.4304	-2.24197	-0.769783	-1.03916	0.792157	1.67488	-0.298764	0.00690426	-0.286654	-0.335531	-1.18273	0.650112	-0.184309	1.12041	-0.141298	0.318117	10
NM_130884	-1	1	0	1	1.10818	0.638806	0.443994	0.998067	-1.32273	-1.59446	-1.00928	-1.67604	0.470603	1.69338	0.57532	-0.0314199	-0.574237	-0.553625	-0.387089	-0.30413	0.360413	1.27212	0.945399	-1.05328	10
NM_133753	-1	1	0	1	0.192049	0.296689	0.0140837	0.414587	-1.4146	-0.511607	-1.30624	-1.20696	0.413736	0.4916	0.391777	1.43584	-0.502837	-0.273239	-1.73457	-1.36133	1.05674	1.13104	1.18514	1.28811	10
NM_133768	-1	1	0	1	0.803971	0.161705	0.0693575	0.31813	-0.555128	-1.50731	-0.980595	-1.93427	1.10001	1.86348	0.416598	-1.77111	-0.361576	-0.188085	0.0864009	-0.459858	0.919218	1.10884	0.644275	0.265947	10
NM_133898	-1	1	0	1	0.591691	0.886841	0.828998	1.14191	-0.991396	-1.13838	-0.746729	-0.794121	0.220608	0.807798	0.0967465	1.26654	-1.96911	-0.760571	-1.94488	-0.0447345	0.631866	0.841904	0.250959	0.824056	10
NM_133995	-1	1	0	1	0.925472	0.687031	0.686349	1.17639	-1.58494	-2.20988	-0.343768	-0.915897	1.37931	1.64083	-0.380573	0.183537	-0.208428	-0.0992944	-1.38865	0.508093	-0.328928	0.500193	-0.295836	0.0689848	10
NM_138597	-1	1	0	1	0.345372	0.923983	0.489254	-0.589372	-2.2107	-1.458	-0.568071	-1.41772	1.11093	1.95812	0.227948	0.0612514	0.0220063	0.401226	-1.11027	-0.180689	0.570329	0.636127	-0.107383	0.89566	10
NM_138953	-1	1	0	1	-0.286689	-0.0888661	-0.312615	0.151345	-1.06188	-1.23494	-1.68849	-0.975417	0.618806	0.302516	-0.104918	1.60901	-1.30757	-0.380944	-0.379784	-0.115936	1.3265	1.3678	0.871963	1.69012	10
NM_144909	-1	1	0	1	1.04159	0.598048	0.472433	1.24225	-0.708933	-1.93175	-0.0523146	-2.35311	-0.58252	0.910732	0.145912	1.14064	-0.648094	0.0740528	-0.566056	-0.216878	0.461079	1.5287	-0.157681	-0.398094	10
NM_145401	-1	1	0	1	-0.22576	0.490807	0.0272757	1.04321	-0.849793	-1.39481	-1.1754	-1.75792	1.1027	1.33174	0.574356	0.466119	-1.42358	-0.961742	-0.851695	0.182966	0.515884	0.885256	0.743922	1.27647	10
NM_145565	-1	1	0	1	0.427316	0.329686	-0.0942512	-0.00135469	-1.20371	-1.26444	-0.43545	-1.05246	1.69545	2.0797	1.20409	-0.041659	-0.925059	-0.442642	-1.86713	-0.342557	0.736908	0.52466	0.293532	0.379374	10
NM_146099	-1	1	0	1	0.372848	0.48978	0.461891	0.632932	-1.17926	-1.858	-0.840025	-0.893733	0.347975	0.4882	-0.460603	0.525243	-0.697119	0.0818565	-2.04065	0.414776	0.528454	1.74406	0.272581	1.60879	10
NM_146118	-1	1	0	1	0.883364	0.883487	0.40127	-0.755889	-1.16678	-1.42826	-0.943855	-0.922409	1.2852	1.94451	1.09236	0.25036	-0.611219	0.00839876	-1.7574	-0.614667	0.768426	0.665703	0.03357	-0.0161811	10
NM_146214	-1	1	0	1	0.727004	0.758663	0.498405	0.566671	-0.960644	-1.16201	-0.733321	-0.523971	0.885595	1.05674	0.518125	1.00799	-1.98839	-0.279521	-1.96309	-1.08481	0.88151	0.858001	0.325625	0.611434	10
NM_172393	-1	1	0	1	-0.575904	-0.462921	-0.258056	0.157585	-1.47498	-1.36931	-1.05462	-0.896558	1.08517	0.130121	0.48338	0.751334	-1.23611	-0.357803	-0.419833	-0.229323	1.52268	1.56999	0.954908	1.68024	10
NM_172476	-1	1	0	1	-0.0100364	0.225309	-0.225568	-0.00384416	-0.923445	-1.25188	-0.510974	-1.10681	0.831068	0.981908	0.520369	0.632754	-0.798085	-0.502871	-1.505	-1.58298	1.49057	1.46184	0.976263	1.30141	10
NM_173866	-1	1	0	1	0.729477	0.737028	0.564938	-0.335629	-1.07995	-1.75178	-0.641425	-1.84155	0.858399	0.526449	-0.452889	-0.884919	-1.11481	-0.0175532	0.329418	0.0212531	1.93379	1.29803	0.714611	0.407113	10
NM_175121	-1	1	0	1	0.329522	0.4486	0.171213	-0.529356	-0.842652	-0.42327	-0.598441	-1.65814	1.48827	1.29616	0.900919	0.480733	-1.14283	-0.259912	-1.27466	-1.74807	1.19436	1.08338	0.861525	0.222649	10
NM_175937	-1	1	0	1	1.03243	1.04867	0.958937	0.0176033	-0.86743	-0.178334	-1.35291	-1.33928	0.688825	-0.147148	-0.0138203	0.195654	-1.81061	-0.485413	-1.1152	-0.930981	1.50153	1.49336	0.730324	0.573796	10
NM_176840	-1	1	0	1	-0.38831	0.0641612	0.169484	-0.167919	-0.709826	-1.84109	-0.91791	-1.78462	0.986699	0.423056	0.126598	0.842286	-1.23491	0.291454	-0.438055	-0.165205	0.850835	1.90959	0.350676	1.63301	10
NM_178614	-1	1	0	1	1.33273	0.941098	0.316304	0.204941	-1.22504	-1.29552	-0.400528	-1.98314	0.356086	1.97118	0.586062	-0.298215	-1.59726	-0.203443	-0.528681	-0.0122858	0.754654	0.574061	-0.284627	0.791626	10
NM_178682	-1	1	0	1	0.0608463	0.0672192	0.276111	-0.43239	-0.976926	-0.958838	-0.742477	-1.14966	1.2501	1.02705	0.717657	0.938559	-0.600505	-0.233364	-2.0848	-1.2714	0.714525	1.52332	0.908893	0.96608	10
NM_181731	-1	1	0	1	0.242916	1.35093	1.04196	-0.665887	-1.42366	-1.5433	-0.824561	-0.700125	2.27329	-0.0554151	0.574918	-0.67212	-1.05614	0.694915	-0.950008	0.219691	0.649986	0.87872	-0.412171	0.376066	10
NM_182805	-1	1	0	1	0.361472	0.415195	0.587229	1.34035	-1.02721	-1.78899	-1.07118	-1.09084	0.295553	1.88071	0.347988	0.0189059	-0.685343	0.282313	-1.97652	0.740391	-0.302454	0.911349	0.359592	0.401491	10
NM_183187	-1	1	0	1	-0.149631	-0.156384	-0.27419	0.111191	-0.879665	-1.68934	-0.66249	-1.60754	1.43738	0.600754	0.787469	0.521112	-1.07566	-0.401295	-1.01404	-0.531807	1.18102	1.08698	1.32636	1.38978	10
NM_197979	-1	1	0	1	0.446484	0.800255	0.793231	1.07814	-1.5351	-2.14909	-0.357789	-1.04492	-0.200644	1.10866	0.2666	1.08192	-0.384307	-0.47801	-1.15871	0.305454	0.822395	0.931459	-1.22448	0.898462	10
NM_029366	-1	1	1	0	0.864462	0.976458	-0.456312	1.14967	-1.84935	-2.17548	-0.38871	-1.02984	0.189284	1.41326	-0.70122	0.577931	0.18542	0.229576	-0.223765	1.48846	-0.38655	-0.613683	-0.0639734	0.814353	19
NM_175190	-1	1	1	0	0.407793	1.20847	0.772268	1.44097	-1.60703	-1.169	-1.21354	-1.21677	-0.811348	0.944001	-0.894702	1.60843	-0.601323	-0.0719625	1.07246	0.718451	0.105105	0.295304	-0.841801	-0.145778	19
NM_001002012	-1	1	1	1	0.0921704	-0.526909	0.0828138	0.54702	-1.60043	-2.02453	-0.752627	-1.4991	0.589039	0.0901001	-0.18016	1.74997	0.0765768	-0.428564	-0.238442	0.0112181	1.43964	1.20312	0.0599624	1.30913	4
NM_001009949	-1	1	1	1	0.36128	0.713395	0.531489	0.268355	-1.30806	-2.09107	-1.03672	-1.34992	0.52086	0.784529	-0.129083	-0.030873	-0.807897	0.804225	-1.4417	-0.0969828	1.13007	1.2815	0.859556	1.03705	4
NM_001034060	-1	1	1	1	0.25869	-0.19649	-0.512449	0.650198	-1.6415	-0.777196	-1.2222	-1.37801	-0.521418	0.503665	-0.795943	1.25262	-0.179295	0.486828	-0.0987837	0.909016	-0.440098	2.52771	0.133682	1.04097	4
NM_001034851	-1	1	1	1	0.0296701	-0.142172	-0.169061	-0.885579	-0.882656	-1.76645	-1.02645	-1.58867	0.87564	0.527577	-0.218874	-0.725121	-0.38653	0.400235	0.679227	-0.316288	1.50581	1.81263	1.30265	0.974404	4
NM_001122666	-1	1	1	1	0.751945	1.33938	1.22574	-0.199537	-1.79002	-1.67671	-1.19358	-1.51376	0.971439	0.449069	-0.414109	-0.825977	0.0834787	0.228039	-0.022113	0.855967	0.555849	1.40991	-0.471864	0.236848	4
NM_001122667	-1	1	1	1	-0.0306377	-0.212863	-0.186113	-0.182848	-1.93705	-0.900435	-1.68508	-1.01819	0.715933	-0.632527	0.587447	0.730971	-0.426049	0.0312601	-0.47287	0.0104223	1.39791	1.83977	0.96342	1.40753	4
NM_001170641	-1	1	1	1	0.246486	-0.05789	-0.368849	0.646602	-1.69016	-0.810002	-1.264	-1.42163	-0.548987	0.49865	-0.658021	1.26175	-0.200511	0.480095	-0.118661	0.910694	-0.466223	2.55978	0.11939	0.881489	4
NM_001277315	-1	1	1	1	0.00818794	-0.161794	-0.189951	-0.801717	-0.909581	-1.82768	-1.06257	-1.55774	0.87177	0.54622	-0.251997	-0.623199	-0.426609	0.365571	0.612808	-0.24136	1.49322	1.82265	1.30271	1.03107	4
NM_001277316	-1	1	1	1	0.0232821	-0.147842	-0.173245	-0.867883	-0.881938	-1.77767	-1.03439	-1.58804	0.876085	0.526642	-0.229177	-0.699079	-0.400315	0.398043	0.670505	-0.301706	1.50514	1.81411	1.29615	0.991329	4
NM_001277317	-1	1	1	1	0.0296883	-0.142126	-0.169011	-0.885414	-0.882492	-1.76614	-1.02626	-1.58839	0.875523	0.527516	-0.220097	-0.727062	-0.386445	0.400194	0.679864	-0.314719	1.50559	1.81304	1.30247	0.974272	4
NM_001277318	-1	1	1	1	0.0280725	-0.144501	-0.175317	-0.870279	-0.885172	-1.76671	-1.02656	-1.59823	0.876726	0.525773	-0.224242	-0.721386	-0.38868	0.396982	0.675234	-0.302935	1.5055	1.81015	1.30089	0.984688	4
NM_007761	-1	1	1	1	0.560365	-0.00417932	0.686242	0.939984	-1.7454	-1.76123	-1.37325	-0.42062	-0.179415	-0.452175	-0.859441	1.69234	-0.697026	-0.0664357	-0.0359676	1.31332	0.64608	0.860159	-0.41928	1.31592	4
NM_008301	-1	1	1	1	0.0373885	-0.514412	-0.0277739	0.638416	-1.63001	-1.9812	-0.71445	-1.47478	0.64368	0.014926	-0.190706	1.78398	0.0218215	-0.451724	-0.180586	0.122766	1.46106	1.16064	-0.0191255	1.3001	4
NM_008514	-1	1	1	1	0.161857	-0.15511	-0.0311847	-0.788149	-1.06852	-0.922035	-1.73293	-1.45298	0.987885	-0.266258	-0.335822	0.821368	-0.571944	0.014972	0.197846	-0.616115	1.41382	1.91851	1.31693	1.10786	4
NM_008630	-1	1	1	1	0.17111	0.28826	-0.0216738	-0.857412	-1.89027	-1.64251	-0.328425	-1.27287	1.1049	1.12022	0.722648	-0.095876	-0.210752	0.9313	-1.12842	-0.892769	1.2376	1.1559	0.777395	0.831651	4
NM_009469	-1	1	1	1	-0.142726	-0.0361317	-0.0891964	0.304455	-2.27236	-1.5516	-1.39898	-0.643689	0.118538	0.170012	-0.684125	1.10503	0.00842427	0.519381	-0.736737	1.07404	0.704704	1.20682	0.654212	1.68993	4
NM_009984	-1	1	1	1	0.293091	-0.0841772	-0.714065	-0.449088	-1.13879	-1.57144	-1.64914	-1.54241	0.538159	0.420208	-0.491955	-0.357092	-0.0175802	0.66613	1.85143	0.434775	1.1676	1.37821	0.20318	1.06295	4
NM_025459	-1	1	1	1	0.0145979	-0.161777	-0.194441	-0.823756	-0.901074	-1.80997	-1.05146	-1.5661	0.875203	0.544155	-0.234347	-0.6643	-0.407976	0.382946	0.633035	-0.266435	1.49866	1.81701	1.29663	1.01941	4
NM_025670	-1	1	1	1	-0.072955	0.334525	-0.05481	1.09165	-1.78338	-1.72273	-1.11115	-0.758107	-0.128676	0.100819	-0.349007	0.121124	-0.563649	0.131382	-1.00211	1.12878	0.673904	1.86066	0.409636	1.69409	4
NM_026780	-1	1	1	1	0.670013	0.904246	0.526142	1.33554	-1.83749	-2.14973	-1.63287	-0.405395	0.383609	0.133182	-0.115096	0.904625	-0.972177	-0.264474	-0.389866	1.24655	0.744761	0.211028	-0.0189504	0.72636	4
NM_133653	-1	1	1	1	0.395976	0.145291	0.10886	0.0711441	-0.967246	-2.09426	-0.645924	-2.17011	0.426508	1.49836	0.156967	-1.48314	0.222769	0.720111	0.600424	0.120719	0.342837	1.41324	0.588396	0.549079	4
NM_133765	-1	1	1	1	0.0661123	0.488701	0.222999	0.114018	-1.79301	-1.84175	-0.878704	-0.530714	0.777039	0.4503	-0.149679	-0.939249	-0.0422533	0.61171	-1.60528	0.646616	0.596742	1.81964	0.599407	1.38735	4
NM_144871	-1	1	1	1	1.51176	0.919778	0.589584	0.403394	-1.11551	-1.71242	-1.76444	-1.45378	0.989941	-0.171316	-0.728471	-0.836884	-0.546238	0.289633	1.02341	0.092115	0.720386	1.17121	0.62096	-0.0030966	4
NM_145625	-1	1	1	1	1.32742	1.25582	0.725867	0.207659	-1.82201	-2.14059	-1.54751	-0.223918	0.63592	0.070834	-0.945499	-0.317398	-0.438426	0.054268	0.0622317	0.851879	-0.227147	1.05881	0.355204	1.05659	4
NM_153588	-1	1	1	1	-0.0213993	-0.235987	-0.17366	-0.150506	-1.94024	-0.861447	-1.65345	-1.04998	0.710549	-0.688618	0.610933	0.71089	-0.440569	0.0258079	-0.462958	0.00922584	1.43954	1.83802	0.935427	1.39843	4
NM_175093	-1	1	1	1	0.151579	0.11396	0.371355	0.515702	-1.72093	-1.27883	-0.986918	-1.31187	-0.433929	-0.16083	-0.94037	0.979156	-0.170902	0.454908	-1.15673	1.35535	1.15364	1.96571	0.549023	0.550928	4
NM_178622	-1	1	1	1	0.707135	1.28392	1.26793	-0.308053	-1.73522	-1.65257	-1.12053	-1.51347	1.0196	0.43201	-0.399317	-0.94578	0.00793726	0.186123	0.0411094	0.907369	0.49669	1.46775	-0.464866	0.322232	4
NM_181394	-1	1	1	1	-0.62628	0.91384	0.261846	1.44322	-2.38017	-1.66256	-1.18507	-0.421475	-0.516752	0.0149798	0.0426623	1.26727	0.0224757	0.541972	-0.539974	1.49197	0.859207	-0.00845462	0.055008	0.426281	4

## Sheet: Fig6F-G
		ZT14fed_PBS				ZT14fed_Dex				ZT14fed_S961				ZT14fed_S961_Dex				ZT14unfed_PBS
		rep1	rep2	rep3	rep4	rep1	rep2	rep3	rep4	rep1	rep2	rep3	rep4	rep1	rep2	rep3	rep4	rep1	rep2	rep3	rep4
NM_011044	Pck1|AI265463|PEPCK|Pck-1|RP23-44L6.3|2 C1-qter|2 95.79 cM|protein-coding	730.71	578.673	642.898	690.289	954.922	985.044	1235.81	949.231	515.122	913.687	397.203	636.317	1193.81	808.871	1064.18	921.382	1121.5	1468.14	1472.33	1319.02
NM_146214	Tat|-|-|8 D3|8 57.38 cM|protein-coding	1040.41	796.416	729.922	932.884	2284.99	2095.63	2331.11	1829.82	429.616	1113.95	428.807	695.398	2080.66	1759.73	1962.92	1534.83	1754.64	1928.97	1950.45	1720.33
NM_023184	Klf15|1810013I09Rik|AV048136|AW494632|CKLF|KKLF|-|6 D1|6|protein-coding	64.119	45.951	43.79	44.405	106.677	77.743	95.893	75.706	44.801	45.116	27.326	49.019	65.464	69.065	75.237	67.564	82.142	78.99	78.932	72.302
NM_008341	Igfbp1|-|RP23-20C9.2|11 A1|11 4.75 cM|protein-coding	11.249	3.686	3.278	6.798	25.626	65.766	42.874	32.031	7.581	43.483	7.365	21.267	108.107	62.799	197.447	78.956	42.831	169.546	182.978	82.203
NM_020581	Angptl4|Arp4|Bk89|Fiaf|Hfarp|Ng27|Pgar|Pgarg|Pp1158|-|17 B1|17|protein-coding	37.399	30.535	21.683	38.838	64.006	21.593	19.897	30.482	86.728	117.921	68.74	134.812	99.183	125.432	125.019	105.125	77.817	87.586	104.608	95.919
NM_008061	G6pc|AW107337|G6Pase|G6pt|Glc-6-Pase|RP23-281C18.19-001|11 D|11|protein-coding	101.447	72.159	29.96	80.817	40.022	44.532	68.662	62.572	153.818	259.089	237.053	282.878	137.292	120.866	135.195	171.131	106.299	266.815	279.54	194.889
NM_133748	Insig2|2900053I11Rik|C730043J18Rik|Insig-2|-|1|1 E2|protein-coding	29.449	58.264	32.028	34.032	27.187	33.946	37.354	31.638	44.415	69.215	94.967	69.619	71.929	101.607	112.22	63.313	56.726	58.35	50.589	69.636
NM_009469	Ulk1|AU041434|Unc51.1|mKIAA0722|-|5|5 F|protein-coding	17.449	10.262	13.28	13.93	27.634	20.041	20.575	16.772	20.591	23.305	16.068	27.364	23.889	31.8	26.638	23.736	21.266	18.602	19.096	19.185
	Average					SEM
	unfed pbs	fed pbs	fed dex	fed s961	fed dex s961	unfed pbs	fed pbs	fed dex	fed s961	fed dex s961
Pck1|AI265463|PEPCK|Pck-1|RP23-44L6.3|2 C1-qter|2 95.79 cM|protein-coding	1345.25	660.642	1031.25	615.582	997.061	330.667	130.753	274.546	442.837	335.378
Tat|-|-|8 D3|8 57.38 cM|protein-coding	1838.6	874.908	2135.39	666.942	1834.53	235.833	277.931	455.541	646.689	479.553
Klf15|1810013I09Rik|AV048136|AW494632|CKLF|KKLF|-|6 D1|6|protein-coding	78.0915	49.5662	89.0048	41.5655	69.3325	8.28159	19.4887	29.742	19.3698	8.40853
Igfbp1|-|RP23-20C9.2|11 A1|11 4.75 cM|protein-coding	119.389	6.25275	41.5743	19.924	111.827	135.662	7.36633	35.2581	33.9982	120.16
Angptl4|Arp4|Bk89|Fiaf|Hfarp|Ng27|Pgar|Pgarg|Pp1158|-|17 B1|17|protein-coding	91.4825	32.1137	33.9945	102.05	113.69	22.9169	15.6819	41.0782	59.6608	27.0809
G6pc|AW107337|G6Pase|G6pt|Glc-6-Pase|RP23-281C18.19-001|11 D|11|protein-coding	211.886	71.0957	53.947	233.209	141.121	159.298	60.0997	27.6519	112.276	42.5933
Insig2|2900053I11Rik|C730043J18Rik|Insig-2|-|1|1 E2|protein-coding	58.8252	38.4433	32.5312	69.554	87.2672	15.8888	26.6927	8.5338	41.2781	46.7238
Ulk1|AU041434|Unc51.1|mKIAA0722|-|5|5 F|protein-coding	19.5373	13.7302	21.2555	21.832	26.5158	2.36137	5.89921	9.14514	9.4894	7.53349

## Sheet: FigI-J
Fig 6I
Genes differentially regulated in IRSdKO compared to WT at FDR<0.05
	Differentially regulated genes in IRSdKO in clusters 1-5 relative to random genes
Cluster	random 1	random 2	random 3	random 4	random 5	random 6	avg
1	-0.404245	-0.0993905	-0.0993905	-0.36948	-0.333856	-0.259855	-0.261036
2	-0.174726	0.130129	0.130129	-0.139961	-0.104337	-0.0303361	-0.031517
3	0.49481	0.799664	0.799664	0.529575	0.565199	0.6392	0.638019
4	0.312939	0.617794	0.617794	0.347705	0.383329	0.457329	0.456148
5	-0.472827	-0.167972	-0.167972	-0.438061	-0.402437	-0.328437	-0.329618
Fig6H
Genes differentially regulated in GRKO compared to WT at FDR<0.05
	Differentially regulated genes in GRKO in clusters 1-5 relative to random genes
Cluster	random 1	random 2	random 3	random 4	random 5	random 6	avg
1	-0.881867	-0.739848	-0.881867	-0.525723	-0.881867	-0.836063	-0.791206
2	0.899415	1.04143	0.899415	1.25556	0.899415	0.945219	0.990077
3	-0.112873	0.0291463	-0.112873	0.243271	-0.112873	-0.067069	-0.0222116
4	0.705257	0.847276	0.705257	1.0614	0.705257	0.75106	0.795918
5	-1.14464	-1.00262	-1.14464	-0.788496	-1.14464	-1.09884	-1.05398
