# Supplementary material for: Insulin signaling and reduced glucocorticoid receptor activity attenuate postprandial gene expression in liver
Source: PLoS Biol. 2018 Dec 10;16(12):e2006249. doi: 10.1371/journal.pbio.2006249 (PMC6301715; doi:10.1371/journal.pbio.2006249)
Supplement: S7 Data — Panels 7A, 7B, 7C, 7E, 7G, 7H, 7I, and 7J. (XLSX) [file pbio.2006249.s018.xlsx]

## Sheet: Fig7A
	Blood glucose mM
	0min	0min	5min	5min	15min	15min	30min	30min	60min	60min	120min	120min
	HFD	Chow	HFD	Chow	HFD	Chow	HFD	Chow	HFD	Chow		Chow
	7.3	5	10.8	10.9	25.2	10.9	27.3	7.7	25.3	7.9	14.1	6.6
	6.9	6.1	11.9	10.1	26.8	14.7	21.3	16.7	18.8	8.7	11.1	6.7
	6.6	6.2	11.3	10.7	17.1	15.1	13.9	12.7	9.4	7.7	5.1	7.1
	9.6	7	14.7	10.7	20.6	15.1	20.6	8.9	20.7	7.8	13	6.4
	6.1	6.3	10.8	13.2	26.9	10.9	26.7	9.9	16.3	6	9.4	5.2
	7.1	6.9	11.7	11.5	20.6	12.6	18.9	9.4	16.9	7.2	13.5	6
	5.6	6.3	11.7	11.2	19.6	13.1	21.3	9.1	11.9	6.1	7.7	4.3
	6.9	7.8	14.4	15.6	21.7	19.7	17.3	9.8	13.1	9.4	9.8	5.2
Average	7.0125	6.45	12.1625	11.7375	22.3125	14.0125	20.9125	10.525	16.55	7.6	10.4625	5.9375
St.dev	1.18374	0.815913	1.53058	1.81024	3.59143	2.86328	4.48758	2.87091	5.1225	1.16864	3.09974	0.953096

## Sheet: Fig7B
Treatment	Replicate	Corrected amount rel. To weight (ng/mg)	Average group (ng/mg tissue)	SEM
ZT14 HFD unfed	1	9.92727	13.841	0.982149
ZT14 HFD unfed	2	10
ZT14 HFD unfed	3	16.8636
ZT14 HFD unfed	4	17.0455
ZT14 HFD unfed	5	17.9524
ZT14 HFD unfed	6	16.7143
ZT14 HFD unfed	7	13.5357
ZT14 HFD unfed	8	10.8929
ZT14 HFD unfed	9	12.0435
ZT14 HFD unfed	10	13.4348
ZT14 Chow unfed	1	3.10714	3.94094	0.349382
ZT14 Chow unfed	2	3.67857
ZT14 Chow unfed	3	4.04348
ZT14 Chow unfed	4	3.95652
ZT14 Chow unfed	5	3.57143
ZT14 Chow unfed	6	2.33333
ZT14 Chow unfed	7	3.51852
ZT14 Chow unfed	8	3.59259
ZT14 Chow unfed	9	5.45098
ZT14 Chow unfed	10	6.15686
ZT14 HFD Fed	1	7.17073	11.8429	0.719988
ZT14 HFD Fed	2	8.73171
ZT14 HFD Fed	3	11.7358
ZT14 HFD Fed	4	13.0943
ZT14 HFD Fed	5	11.7727
ZT14 HFD Fed	6	14.6818
ZT14 HFD Fed	7	13.3208
ZT14 HFD Fed	8	12.6415
ZT14 HFD Fed	9	11.8
ZT14 HFD Fed	10	13.48
ZT14 Chow Fed	1	2.22727	4.26574	0.675995
ZT14 Chow Fed	2	6.13636
ZT14 Chow Fed	3	4.14286
ZT14 Chow Fed	4	10.4286
ZT14 Chow Fed	5	1.78947
ZT14 Chow Fed	6	3.19298
ZT14 Chow Fed	7	5
ZT14 Chow Fed	8	2.80952
ZT14 Chow Fed	9	3.86047
ZT14 Chow Fed	10	2.74419
ZT14 Chow Fed	11	5.47619
ZT14 Chow Fed	12	3.38095

## Sheet: Fig7C
Treatment	Replicate	pM	Average	SEM
ZT14 Unfed DIO	1	412.769	514.977	110.701
ZT14 Unfed DIO	2	930.97
ZT14 Unfed DIO	3	342.323
ZT14 Unfed DIO	4	548.887
ZT14 Unfed DIO	5	339.935
ZT14 Unfed Ctrl	1	93.9686	102.327	26.4764
ZT14 Unfed Ctrl	2	37.8501
ZT14 Unfed Ctrl	3	129.789
ZT14 Unfed Ctrl	4	61.7303
ZT14 Unfed Ctrl	5	188.295
ZT14 Fed DIO	1	1980.62	1311.02	229.848
ZT14 Fed DIO	2	1058.85
ZT14 Fed DIO	3	729.302
ZT14 Fed DIO	4	1082.73
ZT14 Fed DIO	5	1703.61
ZT14 Fed Ctrl	1	474.5	809.778	153.427
ZT14 Fed Ctrl	2	849.419
ZT14 Fed Ctrl	3	775.39
ZT14 Fed Ctrl	4	1362.84
ZT14 Fed Ctrl	5	586.737

## Sheet: Fig7D
Treatment	Replicate	Average (ng/ml )	Average	SEM
ZT14 Unfed DIO	1	9.66379	14.7407	9.31441
ZT14 Unfed DIO	2	1.04996
ZT14 Unfed DIO	3	9.66379
ZT14 Unfed DIO	4	51.279
ZT14 Unfed DIO	5	2.04688
ZT14 Unfed Ctrl	1	392.813	275.232	38.9646
ZT14 Unfed Ctrl	2	263.169
ZT14 Unfed Ctrl	3	326.933
ZT14 Unfed Ctrl	4	222.718
ZT14 Unfed Ctrl	5	170.526
ZT14 DIO fed	1	2.41864	3.78997	1.23628
ZT14 DIO fed	2	3.67087
ZT14 DIO fed	3	3.61011
ZT14 DIO fed	4	8.31604
ZT14 DIO fed	5	0.934199
ZT14 Ctrl fed	1	2.67336	14.9592	6.78885
ZT14 Ctrl fed	2	7.15624
ZT14 Ctrl fed	3	22.6356
ZT14 Ctrl fed	4	7.39914
ZT14 Ctrl fed	5	4.26579
ZT14 Ctrl fed	6	45.6251

## Sheet: Fig7E-G
ID	Gene name	ZT14_DIO_unfed_rep1	ZT14_DIO_unfed_rep2	ZT14_DIO_unfed_rep3	ZT14_Ctrl_unfed_rep1	ZT14_Ctrl_unfed_rep2	ZT14_Ctrl_unfed_rep3	ZT14_DIO_fed_rep1	ZT14_DIO_fed_rep2	ZT14_DIO_fed_rep3	ZT14_Ctrl_fed_rep1	ZT14_Ctrl_fed_rep2	ZT14_Ctrl_fed_rep3
NM_001113418	Ppara|4933429D07Rik|AW742785|Nr1c1|PPAR-alpha|PPARalpha|Ppar|-|15 E2|15 40.42 cM|protein-coding	52.717	96.385	89.336	64.185	69.413	64.974	68.315	61.174	52.383	38.199	35.393	39.43
NM_001271531	Insig2|2900053I11Rik|C730043J18Rik|Insig-2|-|1|1 E2|protein-coding	20.307	95.138	44.747	69.804	36.485	43.728	84.504	82.083	107.108	30.201	26.455	35.239
NM_020581	Angptl4|Arp4|Bk89|Fiaf|Hfarp|Ng27|Pgar|Pgarg|Pp1158|-|17 B1|17|protein-coding	42.369	71.16	77.828	116.004	114.35	121.44	69.183	56.638	44.035	19.141	20.673	15.977
NM_011044	Pck1|AI265463|PEPCK|Pck-1|RP23-44L6.3|2 C1-qter|2 95.79 cM|protein-coding	1380.64	1147.06	809.897	2495.43	2497.6	2303.77	712.273	737.089	527.212	313.148	636.728	355.863
NM_008061	G6pc|AW107337|G6Pase|G6pt|Glc-6-Pase|RP23-281C18.19-001|11 D|11|protein-coding	60.412	201.971	171.908	489.004	449.775	509.077	194.805	173.375	168.676	99.048	150.138	97.37
NM_146214	Tat|-|-|8 D3|8 57.38 cM|protein-coding	599.001	670.246	402.99	2455.47	2327.98	2252.8	588.583	519.989	522.465	496.943	648.998	626.981
NM_012006	Acot1|ACH2|CTE-1|CTE-I|Cte1|D12Ucla1|-|12 D1|12 39.0 cM|protein-coding	3.215	20.719	18.973	15.295	22.488	15.406	31.116	15.284	23.94	10.604	8.333	8.834
NM_001042591	Arrdc3|AI450344|mKIAA1376|-|13 C3|13|protein-coding	25.731	38.617	47.796	6.662	4.083	4.955	38.376	37.245	13.574	35.008	16.605	32.249
NM_007988	Fasn|A630082H08Rik|FAS|RP23-99M13.6|11 E2|11 84.56 cM|protein-coding	79.516	12.599	9.968	43.806	16.271	25.013	29.058	31.872	23.548	97.317	77.831	86.013
NM_008341	Igfbp1|-|RP23-20C9.2|11 A1|11 4.75 cM|protein-coding	15.935	25.972	16.114	245.657	222.081	258.573	5.9	4.376	1.477	1.39	4.305	3.263
	Avg				SEM
	CTRL	CTRL	DIO	DIO	CTRL	CTRL	DIO	DIO
	ZT14fed	ZT14unfed	ZT14fed	ZT14unfed	ZT14fed	ZT14unfed	ZT14fed	ZT14unfed
Ppara|4933429D07Rik|AW742785|Nr1c1|PPAR-alpha|PPARalpha|Ppar|-|15 E2|15 40.42 cM|protein-coding	37.674	66.1907	60.624	79.4793	1.19458	1.62719	4.60739	13.535
Insig2|2900053I11Rik|C730043J18Rik|Insig-2|-|1|1 E2|protein-coding	30.6317	50.0057	91.2317	53.3973	2.54485	10.1176	7.96887	22.0306
Angptl4|Arp4|Bk89|Fiaf|Hfarp|Ng27|Pgar|Pgarg|Pp1158|-|17 B1|17|protein-coding	18.597	117.265	56.6187	63.7857	1.38264	2.14157	7.25961	10.88
Pck1|AI265463|PEPCK|Pck-1|RP23-44L6.3|2 C1-qter|2 95.79 cM|protein-coding	435.246	2432.26	658.858	1112.53	101.493	64.2516	66.2117	165.662
G6pc|AW107337|G6Pase|G6pt|Glc-6-Pase|RP23-281C18.19-001|11 D|11|protein-coding	115.519	482.619	178.952	144.764	17.3164	17.4142	8.04173	43.0595
Tat|-|-|8 D3|8 57.38 cM|protein-coding	590.974	2345.41	543.679	557.412	47.4432	59.1518	22.4634	79.9034
Acot1|ACH2|CTE-1|CTE-I|Cte1|D12Ucla1|-|12 D1|12 39.0 cM|protein-coding	9.257	17.7297	23.4467	14.3023	0.688853	2.37938	4.57696	5.56653
Arrdc3|AI450344|mKIAA1376|-|13 C3|13|protein-coding	27.954	5.23333	29.7317	37.3813	5.73012	0.757389	8.08543	6.39951
Fasn|A630082H08Rik|FAS|RP23-99M13.6|11 E2|11 84.56 cM|protein-coding	87.0537	28.3633	28.1593	34.0277	5.64914	8.12327	2.44458	22.7568
Igfbp1|-|RP23-20C9.2|11 A1|11 4.75 cM|protein-coding	2.986	242.104	3.91767	19.3403	0.85281	10.6831	1.29721	3.31624

## Sheet: Fig7H
Feeding regulated genes were identified in chow fed mice at FDR<0.01
RPKM values were normalized across conditions to a z-score
heat was generated in R
pheatmap(as.matrix(dataframe), kmeans_k = NA, cluster_rows=T, border_color = NA, cluster_cols = F, cutree_rows = 8, fontsize_row = 0.5, clustering_method = "ward.D2")
dataframe
ID	MUS4_ZT14_Ctrl_unfed_rep1	MUS4_ZT14_Ctrl_unfed_rep2	MUS4_ZT14_Ctrl_unfed_rep3	MUS4_ZT14_Ctrl_fed_rep1	MUS4_ZT14_Ctrl_fed_rep2	MUS4_ZT14_Ctrl_fed_rep3	MUS4_ZT14_DIO_unfed_rep1	MUS4_ZT14_DIO_unfed_rep2	MUS4_ZT14_DIO_unfed_rep3	MUS4_ZT14_DIO_fed_rep1	MUS4_ZT14_DIO_fed_rep2	MUS4_ZT14_DIO_fed_rep3
NM_001001144	0.699257	0.0720636	0.289858	-1.02305	-0.757425	-0.778536	2.69815	0.144216	0.0664517	-0.184747	-0.384903	-0.841336
NM_001001447	-1.17539	-1.32489	-0.839022	0.178204	0.888313	0.197704	-1.09252	-0.605028	0.0693317	0.906187	1.3693	1.4278
NM_001001488	-1.53652	-1.14085	-1.13172	0.580377	1.2838	1.84786	-0.426642	-0.381019	-0.0616599	0.411158	0.238621	0.316594
NM_001001738	1.89681	1.7135	1.0518	-0.665057	-0.0257081	-0.86178	-0.504102	-0.26267	-1.09874	-0.535399	-0.58458	-0.124069
NM_001001806	1.08492	1.40244	1.34481	-1.31017	-1.04227	-1.16799	-0.26015	0.873977	0.381565	-0.130205	-0.899862	-0.27706
NM_001001883	2.35854	1.02442	1.04348	-0.347826	-0.433591	-0.709945	-0.147707	-0.490768	-1.02442	0.223943	-0.700416	-0.795711
NM_001002011	-0.825792	-0.772338	-1.63112	0.75315	1.46391	1.9914	-0.0116502	-0.115033	-0.502133	-0.154389	-0.293604	0.097607
NM_001002764	0.69042	1.14756	0.724283	-1.28151	-0.910151	-0.932726	1.05614	0.496275	1.31011	-0.273534	-1.27248	-0.754383
NM_001003911	-1.0405	-0.348336	-0.0105101	1.11407	0.996961	1.58703	1.21917	-0.660637	-1.39034	-0.0390376	-1.00146	-0.426411
NM_001003912	-0.554547	1.39634	0.128862	-1.53119	-1.36482	-1.21761	1.17253	0.437653	0.548961	1.07558	-0.10692	0.0151603
NM_001003919	-2.14533	-1.15915	-1.04522	0.877296	0.916459	0.713527	0.289861	0.499914	-0.55035	0.574678	0.9307	0.0976092
NM_001003960	-1.1682	-1.18923	-0.936873	1.03992	1.01048	0.943182	-1.37429	-0.739194	0.627737	0.484735	0.181907	1.11983
NM_001004180	0.583079	1.32854	2.17498	-1.13839	-0.988625	0.234746	-1.0593	-0.675631	-0.280181	0.271767	-0.184263	-0.266719
NM_001004468	0.186056	0.526011	0.688332	-1.06963	-1.44634	-0.627079	-0.581139	1.3269	1.7036	0.70977	-0.90578	-0.510698
NM_001005341	0.180367	0.639422	0.775082	-0.990564	-1.06936	-0.720613	-0.904234	1.8035	1.20536	0.641477	-0.495881	-1.06456
NM_001005421	2.96785	0.614172	0.22172	-0.477689	-0.582755	-0.31288	-0.399405	-0.269617	-0.617777	-0.352022	-0.551853	-0.239746
NM_001005506	-0.975071	-0.652329	-0.512201	0.177406	1.54396	0.03973	-0.969352	-1.14788	-0.73567	0.556527	1.69716	0.977727
NM_001005510	-0.507358	1.584	0.862195	-0.829975	-0.901528	-1.17895	1.78988	-0.110677	0.662599	-0.00146454	-0.625358	-0.743358
NM_001005867	-1.51796	-0.671167	-0.767517	1.14319	0.802573	0.891459	-1.42364	-0.129031	-0.676595	0.976274	1.1934	0.179016
NM_001005868	0.353758	1.08793	0.297919	-1.23452	-1.18364	-1.28342	1.71504	0.699696	0.273138	0.66269	-0.940785	-0.447814
NM_001008501	-1.6008	-1.64383	-1.01176	0.120586	1.04045	0.680035	0.698863	-0.436173	0.247	1.34169	0.758035	-0.194104
NM_001008548	1.88952	1.15062	1.24362	0.323798	-1.30449	-0.995065	0.300126	-0.18853	-0.624769	-0.295053	-0.618006	-0.881778
NM_001009935	1.39596	1.28306	1.19915	-0.88626	-0.955768	-0.952661	-0.584424	0.344505	1.14662	-0.270233	-0.730642	-0.98931
NM_001009949	0.867228	1.9452	1.86203	-0.667289	-0.54417	-0.74107	-0.901671	-0.0897248	-0.28252	-0.216127	-0.615032	-0.616856
NM_001009951	0.617671	1.01611	0.877854	-1.20235	-1.2212	-1.53292	-0.205611	1.61944	0.461813	0.440446	-0.239548	-0.631707
NM_001010825	-0.937247	-0.907241	-0.614504	0.0236629	1.28609	0.0119534	-1.07776	-0.954811	-0.364214	0.590841	1.90743	1.0358
NM_001012310	2.15847	0.756018	0.811612	-1.25775	-1.09058	-1.31658	0.00511715	0.31733	0.110833	0.296443	-0.180531	-0.610379
NM_001013370	1.96555	0.74301	1.30384	-0.320801	-0.870343	-0.895033	1.01249	-0.489402	-0.165603	-0.572645	-0.591692	-1.11936
NM_001013376	-0.750428	-0.801266	-0.892319	1.63061	1.73759	0.50155	-0.927223	-1.0767	-0.282264	-0.195764	0.960609	0.0956056
NM_001013378	-0.934462	-0.616707	-0.795768	1.48545	1.13146	1.02589	-1.46336	-0.973276	-0.397798	0.709688	0.904274	-0.0753849
NM_001013379	-1.04119	-0.52103	-1.64458	1.40878	1.22672	0.970105	0.631999	-1.12269	-0.607724	0.132642	-0.1049	0.671878
NM_001013755	-1.57959	-1.45032	-1.11601	0.249501	1.02661	0.990946	-0.918386	0.664056	0.234642	0.377285	1.21828	0.302992
NM_001013780	0.631784	1.31649	1.11193	-0.969572	-1.63545	-0.993536	-0.574154	0.729354	0.785842	0.863728	-0.667445	-0.598975
NM_001013806	1.28076	0.197558	0.963184	-1.51909	-1.59377	-1.02384	0.183825	1.27046	0.492822	0.505697	-0.200705	-0.55691
NM_001015507	0.750413	1.5939	0.36763	-1.01175	-0.41844	-1.27013	1.33552	-0.840868	-1.23459	0.913095	-0.29677	0.111987
NM_001017985	-0.0826257	1.75662	0.995639	-1.42364	-1.21294	-1.18072	-0.444526	0.599036	0.462704	1.02538	-0.447005	-0.0479229
NM_001024606	0.173311	1.23048	1.17986	-1.10496	-1.39628	-0.841405	-1.04814	0.906832	0.814734	0.91859	0.0361427	-0.869166
NM_001024619	-0.896372	-0.125741	-0.10917	0.461377	0.823762	1.43677	-1.15256	-1.22969	-1.24457	0.00186058	0.403047	1.63129
NM_001024626	-1.94559	-0.68932	-1.32304	0.988499	1.38213	0.229153	0.68141	0.139818	-0.837281	0.0672337	0.600451	0.706536
NM_001024837	1.44672	0.901416	1.72922	-0.233193	-0.863016	-0.558525	0.511249	-0.245928	0.187075	-0.252875	-1.57041	-1.05173
NM_001024917	0.265103	0.36034	0.8808	-1.38065	-1.30213	-1.58616	-0.24199	1.56333	0.568357	1.02449	-0.175158	0.0236699
NM_001024952	0.808219	1.2178	0.845563	-1.53121	-1.10235	-1.32521	0.827493	0.747986	0.697391	0.252876	-0.677113	-0.761438
NM_001024955	-1.09064	-0.814031	-1.41855	0.990076	-0.110905	0.719488	-0.319006	-0.641188	0.2494	-0.269417	0.540052	2.16472
NM_001025102	-1.65974	-1.46258	-1.64632	0.392301	0.652494	0.510327	0.0382242	0.231357	0.565316	1.00657	1.02267	0.349383
NM_001025192	-0.958389	-0.847274	-0.226621	0.912144	1.60455	1.99821	-0.76632	-0.686635	-0.703778	0.217202	0.014974	-0.558059
NM_001025250	-1.84045	-0.857989	-0.196262	1.63854	1.02492	0.706578	0.390345	-1.38326	0.653825	0.104637	0.0670776	-0.307957
NM_001025310	-0.786499	-1.44766	-1.33761	0.27356	0.0918766	1.4145	-1.01786	0.758241	1.60282	0.211169	-0.163751	0.401229
NM_001025312	0.208184	2.30095	1.70174	-0.760691	-0.459594	-0.715973	0.163467	-0.364197	-0.921673	-0.304574	-0.385065	-0.462575
NM_001025371	-1.49692	-1.38847	-1.28751	0.283054	0.762948	0.523625	-0.408741	0.0300193	-0.338938	0.696885	1.19797	1.42607
NM_001025381	0.0355351	0.409686	1.09746	-0.924601	-2.01679	-1.19146	0.200602	1.41934	0.280384	0.64353	0.629774	-0.583464
NM_001025392	1.2356	0.256811	0.380827	-0.697312	-1.47741	-2.15683	1.17826	0.476172	0.503509	0.262145	-0.0218917	0.0601189
NM_001025428	1.06052	0.889438	0.0224475	-1.03927	-0.896006	-0.705917	2.09581	0.818966	-0.416148	-0.127305	-0.869579	-0.832952
NM_001025432	0.00836968	1.44082	1.27617	-1.0141	-1.67764	-1.57062	0.505611	-0.0311462	0.377185	0.60934	-0.287999	0.364013
NM_001025559	0.168674	1.5524	0.585136	-1.00234	-1.25312	-0.993388	1.7987	0.446316	0.410491	-0.397803	-0.782918	-0.532146
NM_001025586	-0.945466	-0.722628	-0.958011	1.27631	1.43577	0.932646	-1.4707	-0.709423	-0.509694	0.210981	0.91614	0.544083
NM_001025589	-1.22011	-0.987975	-0.891196	1.04167	0.938119	0.869765	-1.66407	-0.405951	-0.0513219	0.437985	1.0728	0.860291
NM_001025594	-0.192642	1.0018	1.12647	-0.99408	-1.94037	-1.20423	0.689533	0.0293861	0.710905	1.07304	0.243103	-0.5429
NM_001025612	-0.624578	-1.12959	-0.80061	1.45644	0.976289	0.757834	-0.593695	-1.10862	-0.554197	-0.616451	1.48813	0.749057
NM_001025615	0.702265	0.676597	0.226176	-1.13254	-0.904016	-1.05968	2.46338	-0.296279	0.34375	-0.0636164	-0.33685	-0.619191
NM_001029842	-1.18979	-1.15019	-1.08693	0.946542	1.08073	0.820632	-1.00359	-0.458567	-0.243988	-0.151772	1.40999	1.02694
NM_001029934	0.1094	1.30343	0.371192	-1.63248	-1.06803	-0.802406	1.5052	1.177	-0.0821561	0.280523	-0.962035	-0.199644
NM_001031814	0.572975	1.6228	1.08465	-0.873844	-1.37009	-0.870536	0.878439	0.233325	0.0502674	0.715231	-0.88818	-1.15505
NM_001032378	1.67126	1.7332	1.22989	-0.687345	0.0529124	-0.0880152	-0.907254	-0.166997	-1.06212	-0.650177	-0.856148	-0.269208
NM_001032413	2.10974	1.33796	0.965474	-0.479757	-0.753904	-0.902897	-0.464858	0.327784	-0.652589	-0.938655	-0.739004	0.190711
NM_001033140	-1.01127	-1.02875	-1.02017	0.862366	1.47229	1.78186	-0.510681	-0.73984	-0.510363	-0.117837	0.842024	-0.0196263
NM_001033145	-1.3444	-0.895143	-0.7475	0.295139	0.555271	0.43786	-0.288401	0.234324	2.53755	-0.256061	-0.745391	0.216748
NM_001033196	-1.49587	-1.15787	-1.30096	0.844229	0.606765	0.839294	-0.771756	-0.315333	-0.28141	0.816473	0.955251	1.26118
NM_001033225	0.612587	1.06284	0.934156	-1.28273	-0.8135	-1.02314	-1.33136	1.25662	0.971814	0.480786	-0.0071287	-0.860942
NM_001033238	0.636657	1.19454	0.491375	-1.27331	-1.73628	-1.42634	0.276358	0.998893	0.778064	0.58823	-0.47717	-0.05101
NM_001033263	-0.801654	-1.13681	-0.353271	0.0271747	1.49914	1.31797	-1.38138	-0.61596	-0.253631	0.937527	1.22739	-0.466499
NM_001033270	1.12596	1.70679	0.42852	-0.230799	-0.481968	-0.150066	1.70231	-0.769019	-1.02916	-0.81387	-0.679315	-0.809385
NM_001033274	0.848468	1.24861	1.63869	-0.675485	-1.24048	-1.21107	1.06054	-0.833375	0.346159	-0.0733339	-0.640656	-0.46806
NM_001033275	0.369687	1.80657	1.05672	-0.697981	-1.03674	-1.09764	1.05672	-0.334479	0.402041	0.493392	-0.857846	-1.16045
NM_001033286	-1.03642	-1.21057	-0.848519	0.658274	0.310301	0.98497	-0.972913	-0.924137	-0.451116	1.1696	0.863523	1.45701
NM_001033294	-1.34676	-1.28117	-0.835117	1.26395	1.32463	0.721144	-0.733444	-0.325109	-0.229995	0.275093	1.45582	-0.289032
NM_001033302	1.19064	1.79484	1.27053	0.140695	-0.372804	-0.324477	0.714437	-0.741322	-1.06328	-0.764051	-0.976998	-0.868208
NM_001033306	1.13689	2.05666	0.670067	0.13814	-0.0667755	-0.188871	-1.69265	-1.09135	-0.890494	-0.105624	-0.21598	0.24999
NM_001033324	1.47765	1.18362	1.30918	-0.709432	-0.826076	-1.23619	-0.366371	1.19458	-0.389031	-0.0996492	-0.566598	-0.971696
NM_001033331	-0.780197	-0.738678	-0.713767	0.863925	1.15455	0.444591	2.35858	-0.780197	-0.3318	-0.526935	-0.630731	-0.319344
NM_001033348	0.67732	1.24081	0.891545	-0.936794	-0.955177	-0.629243	1.87076	0.0318157	0.180289	-0.178875	-1.25778	-0.934673
NM_001033352	0.890655	1.67654	1.15446	-1.2676	-0.915158	-1.40954	0.548603	0.61669	0.0602207	-0.00140406	-0.551872	-0.801603
NM_001033430	0.441766	1.06225	0.898765	-1.32701	-1.32058	-0.897048	1.78959	0.511281	0.168854	0.121223	-0.755443	-0.693652
NM_001033431	0.0546384	-0.0806047	1.2334	-0.716604	-1.32937	-1.17357	-1.42797	0.332274	0.0370627	1.60457	0.659359	0.806816
NM_001033432	1.14898	1.33412	1.00297	-1.24729	-1.05519	-0.502113	1.12962	-0.152761	0.38676	0.165607	-0.94287	-1.26782
NM_001033445	1.35425	1.21321	0.735751	-1.07346	-1.28061	-1.22515	0.238823	0.600225	0.851811	0.338723	-1.0562	-0.697371
NM_001033466	0.739595	1.63523	1.58852	-0.919671	-1.27508	-0.738918	0.205462	0.144534	-0.0727748	0.434957	-1.35226	-0.389599
NM_001033481	-1.4458	-0.525866	-1.0552	0.626717	0.385528	2.01729	0.158213	-0.888716	-0.796936	0.817746	-0.166217	0.873241
NM_001033496	-1.05012	-0.646022	-1.82819	0.723143	1.10981	1.19221	-1.18323	-0.446352	0.655002	0.122549	0.623308	0.727897
NM_001033713	0.346355	0.972218	1.26504	-1.54257	-1.20438	-1.30543	0.476271	0.743319	0.882514	0.639181	-0.745553	-0.526965
NM_001033759	1.9575	1.34342	1.40725	-0.535013	-0.738553	-0.374595	-0.58676	-0.0865335	-1.24568	-0.210728	-0.588485	-0.341822
NM_001033908	-1.1235	-1.45696	-1.2605	1.12438	1.73404	0.751718	-0.475963	0.502393	-0.299322	0.235889	0.64864	-0.380815
NM_001033960	1.20774	1.32406	0.0699656	-1.44637	-1.56691	-1.08262	1.16756	0.408338	-0.636388	0.302597	0.0720805	0.179937
NM_001033962	1.32331	1.27726	1.06511	-1.18393	-0.962727	-1.3706	0.652302	-0.330366	-0.65847	0.797852	0.187694	-0.797441
NM_001034851	2.53231	0.749625	0.947742	-0.371863	-0.834701	-0.278628	0.229766	-0.294521	-0.366768	-0.447324	-0.924175	-0.941464
NM_001034867	-1.41654	-1.4525	-1.30865	0.506811	0.236423	0.699945	-0.939698	1.14748	0.28171	0.979657	0.227099	1.03826
NM_001034962	-0.488029	-0.0991852	-0.432447	-0.800334	-0.865939	-0.871634	1.15641	2.57215	0.0643707	-0.100324	-0.535638	0.400594
NM_001035226	-1.61969	-1.33733	-1.09761	1.19421	0.713489	1.63293	-0.0786664	0.341318	-0.15491	0.235999	0.61657	-0.446315
NM_001037326	-1.42918	-0.779435	-0.630033	1.7145	0.906012	1.44993	-0.448726	-1.20352	-0.371691	0.0313849	0.302955	0.457805
NM_001037709	0.582388	0.781933	1.27851	-0.825092	-1.41763	-0.607268	-1.66745	0.177966	-0.687238	1.08277	0.488708	0.812398
NM_001037711	-1.97028	-0.933662	-0.612621	0.0286874	0.568655	1.36468	-1.04119	0.0882541	-0.183277	1.17902	0.870357	0.641373
NM_001037725	0.99378	2.19854	0.731876	-0.679911	-0.764718	-0.864491	0.963848	-0.375603	-0.61007	-0.373109	-0.0987336	-1.12141
NM_001037745	0.641827	1.54572	1.63235	-1.01232	0.378667	-0.484367	0.550293	-1.13001	-1.215	0.318189	-0.278415	-0.94694
NM_001037746	-0.923735	-0.88365	-1.01609	1.2004	1.49122	1.29079	-1.19805	-0.766144	-0.460787	0.520129	0.704051	0.041854
NM_001037918	-1.41793	-1.53474	-1.29333	0.32864	0.922696	1.45334	-0.648103	0.0583117	0.443224	0.155096	0.577833	0.954958
NM_001037932	-0.46919	-1.83887	-0.699853	1.36563	0.116046	1.93276	0.0493257	0.711767	-0.627413	0.262832	-0.416766	-0.386265
NM_001037957	0.0702818	-0.0297655	0.249314	-1.30405	-1.19962	-1.00918	2.24675	0.814494	0.793431	0.226496	-0.346582	-0.511572
NM_001038587	-1.64304	-0.780485	-1.5713	1.11094	0.458725	0.14077	-0.643519	-0.454377	0.835379	0.419592	1.04572	1.08159
NM_001038608	-0.735769	-1.01753	-0.888901	0.96868	2.05754	1.04326	0.402272	-1.14869	-0.913402	-0.0414507	0.232025	0.0419612
NM_001038621	0.57659	0.653754	-0.0174934	-0.888705	-0.907788	-1.17496	1.90581	1.47269	0.227276	-0.23903	-0.950104	-0.658041
NM_001038625	0.760415	1.38795	0.232959	-1.63477	-1.22904	-0.701583	1.53131	-0.0916284	-0.126792	0.888897	-0.719165	-0.298553
NM_001038635	0.164462	1.14633	1.13652	-0.908723	-1.10042	-1.22268	1.64443	0.405212	0.635395	-0.154777	-0.784197	-0.961552
NM_001038695	-0.574513	1.99161	0.54555	-0.786349	-0.862457	-1.30135	1.64278	-0.145769	0.276633	0.200525	-0.3779	-0.608762
NM_001038703	-0.950699	-0.618276	-0.715288	-0.488008	0.588263	0.402519	2.74647	-0.0436163	0.462933	-0.278302	-0.491058	-0.614936
NM_001038708	-0.833078	-0.906096	-0.829201	1.50801	1.12676	1.83755	-1.03145	-0.283185	-0.781385	-0.206937	0.203383	0.195629
NM_001038846	1.6009	1.32987	1.54889	-0.51812	-0.238869	-1.62417	-0.241607	-0.233394	0.0513329	-0.622155	-0.173163	-0.879504
NM_001038993	-0.624008	0.784149	0.301306	-1.1666	-1.27964	-1.06971	1.8984	0.981161	0.797067	0.328758	-0.467367	-0.483516
NM_001039081	1.07054	1.11158	0.565763	-1.04158	-1.64485	-1.42256	1.03634	-0.136681	0.859189	0.476846	-0.289892	-0.584686
NM_001039175	-0.632772	-0.53517	-0.490597	0.929221	1.62812	2.15894	-0.139827	-0.578862	-0.751516	-0.633829	-0.230558	-0.723151
NM_001039184	0.280059	1.42312	1.76288	-1.16457	-1.13033	-0.777405	-0.882756	-0.0781355	0.0798914	1.219	-0.316493	-0.41526
NM_001039185	-0.147847	1.13779	0.424628	-1.42533	-1.68416	-0.566807	0.381488	0.135475	0.229916	1.99204	-0.325847	-0.151345
NM_001039198	-1.48268	-1.57704	-0.555563	0.0743109	-0.336168	2.00404	0.0483611	-0.303141	0.498945	1.01558	0.699466	-0.0861063
NM_001039351	-0.868611	-0.508024	-0.450939	0.759452	1.56854	0.172048	-1.16431	-1.28514	-0.775753	0.424173	1.64008	0.488488
NM_001039386	-0.93349	-0.982689	-0.986833	0.614026	1.50375	0.486433	-0.489978	-1.37592	-0.320214	0.0369743	1.425	1.02294
NM_001039389	-0.967462	-1.68165	-0.523952	1.16856	1.60229	0.871803	-0.801146	-0.742446	-0.171752	-0.155446	0.842453	0.558737
NM_001039394	0.245107	0.810466	0.726979	-1.14985	-1.18744	-1.53111	-0.0983637	1.81636	1.03813	0.0723585	-0.443962	-0.298671
NM_001039474	-1.10565	-0.803152	-1.27312	0.68303	1.48706	0.480488	-0.223585	-1.3266	-0.398946	0.350722	1.41341	0.716349
NM_001039509	-1.02969	-0.858851	-0.911622	-0.145806	-0.273152	0.958903	-1.17594	-0.0707671	-0.379622	1.05737	0.821467	2.00771
NM_001039511	1.06422	1.36415	1.39558	-0.792581	-1.13816	-1.32489	-0.243436	1.05056	-0.67639	0.397015	-0.52334	-0.572735
NM_001039515	1.42798	0.710478	0.174485	-0.709171	-1.22162	-1.13428	-1.72589	1.20724	0.519759	0.572301	0.30618	-0.127459
NM_001039522	-0.723373	-0.92207	-0.581807	0.350765	0.314638	0.415037	-1.82272	-0.403694	-0.495691	0.960297	1.52698	1.38163
NM_001039657	1.51925	1.00124	1.53937	-1.08087	-0.618179	-1.09596	0.593871	0.000419104	0.161355	-0.819349	0.0305946	-1.23175
NM_001039701	-0.0696332	-0.06136	-0.154434	-0.787338	-0.861798	-0.917642	0.0193043	2.60883	1.20445	-0.0572234	-0.657035	-0.266123
NM_001039710	1.28622	1.21411	1.40738	-0.599933	-0.195039	-0.891131	1.32301	-0.479507	-0.281624	-0.746731	-0.957707	-1.07906
NM_001039723	-0.260055	-0.380858	-0.286696	0.64298	2.83259	0.493699	-0.370293	-0.760261	-0.704223	-0.565507	0.0587172	-0.700089
NM_001040187	-2.1526	-1.0233	-1.06181	0.0450928	0.265504	0.260796	0.764533	-0.451938	0.268928	1.03801	1.11819	0.928593
NM_001040682	0.0805547	0.403208	0.637002	-1.26278	-1.24266	-1.05805	1.57944	1.20351	1.0977	-0.0140804	-0.762033	-0.661809
NM_001042407	-1.08428	-1.55523	-0.970115	1.61686	0.931842	0.969466	-1.03498	0.588037	-0.320128	0.019785	0.711288	0.127467
NM_001042418	-0.290088	1.61245	1.48758	-0.970801	-0.945186	-0.921493	1.2833	-0.367572	0.792138	-0.546876	-0.749873	-0.383582
NM_001042556	-0.288078	-0.88139	-0.913514	1.94553	1.34631	0.710389	-0.914825	-1.0407	-0.675534	-0.425097	0.562225	0.574682
NM_001042565	0.299012	1.45974	1.27298	-0.438308	-0.803878	-1.22331	1.28534	-0.00121415	0.850898	-0.961938	-0.941629	-0.797697
NM_001042591	-1.20611	-1.37504	-1.31792	0.650632	-0.554813	0.46991	0.0429643	0.887031	1.48828	0.871245	0.797162	-0.753351
NM_001042634	0.269977	0.277954	1.31224	-1.30131	-1.64506	-1.56723	0.318198	0.876116	1.01174	0.158287	0.539983	-0.250889
NM_001042671	1.69494	0.442283	1.6913	-0.276586	-0.921824	-0.9996	0.642765	0.158014	0.351569	-0.945021	-0.887273	-0.950566
NM_001043322	0.0262562	0.406446	0.839147	-0.38334	-0.484164	-0.708917	2.7506	-0.108175	-0.208999	-0.85175	-0.433752	-0.843348
NM_001044382	-1.04867	-0.935719	-1.04867	1.9458	0.843031	-0.397697	-0.587384	-0.359759	0.601611	-0.408906	1.50176	-0.105406
NM_001044386	1.30773	1.41495	0.152477	-0.802162	-1.25873	-1.73951	-0.656891	0.242407	1.20396	0.252783	-0.0481355	-0.0688885
NM_001044720	1.84667	0.219627	-0.296949	-1.28897	-0.512463	-2.03093	-0.0189192	-0.0863701	0.588139	0.48943	0.874394	0.216337
NM_001044740	1.01911	1.58017	1.06006	-0.967079	-1.02725	-1.06286	0.989489	0.69922	-0.11819	-0.418677	-0.988927	-0.765074
NM_001045807	1.60951	0.527367	1.1527	-1.24101	-0.731411	-1.28568	-0.205567	-0.721259	0.921243	0.799425	0.172067	-0.997378
NM_001046637	-1.35498	-0.859503	-1.28688	0.0064585	1.45122	0.987105	-0.0938909	-0.939693	-0.488121	0.41816	0.920803	1.23932
NM_001048054	-0.0357251	1.00738	0.171009	-1.5924	-1.56701	-0.717586	-0.626913	1.42084	-0.33821	1.11691	0.577224	0.584478
NM_001048207	-0.518443	-0.869476	-1.09261	1.45918	0.231925	1.0959	-1.00758	0.752352	-1.16609	-0.0333912	-0.37354	1.52177
NM_001048267	0.514349	0.91148	0.215884	-1.13214	-1.10316	-1.12536	2.10657	0.927513	-0.299647	0.152367	-0.586396	-0.581462
NM_001076554	1.14184	0.479331	1.33979	-1.42972	-0.926489	0.0638179	0.62303	1.12511	-0.877436	0.367374	-1.39394	-0.512707
NM_001076681	-1.40208	-1.62945	-1.05545	0.849202	0.990839	1.54248	0.647928	0.416836	-0.306259	-0.56717	0.111198	0.401927
NM_001077189	1.94517	1.12358	1.33483	-0.2194	-0.399804	-0.341689	-0.0607544	-0.706078	-1.58606	-0.208934	0.00562328	-0.886482
NM_001077364	1.46898	1.429	1.76609	-0.503799	-0.186474	-0.253821	-1.29322	-0.477728	-1.01892	-0.519362	-0.0729328	-0.337803
NM_001077514	-0.106872	0.398915	0.840689	-1.80336	-1.89018	-0.227206	1.22834	0.712937	0.95855	0.324462	0.0162094	-0.452488
NM_001077661	-0.694314	-1.15559	-1.22461	0.658932	0.788229	1.48451	-1.48669	-0.327391	-0.32215	0.824048	0.363647	1.09138
NM_001077695	0.208875	0.538941	0.75165	-1.50813	-1.36011	-1.18207	1.55514	0.588951	1.0157	0.455591	-0.468594	-0.595952
NM_001077712	0.189628	0.749705	0.434876	-1.22689	-1.2664	-1.07141	2.02792	0.228713	0.511329	0.779341	-0.708902	-0.647912
NM_001078167	-1.52455	-1.36271	-1.30184	1.38046	0.784223	0.772904	-0.716003	0.0848924	-0.10233	0.418038	0.97481	0.592106
NM_001079513	-1.21049	-1.46134	-1.22033	0.798761	0.706537	1.4886	0.427406	-0.995301	-0.342356	0.938942	0.376991	0.492578
NM_001079830	0.638099	1.46861	0.797133	-1.45585	-1.57365	-1.21141	0.414274	0.552692	-0.33083	1.04452	-0.189466	-0.154126
NM_001080129	-1.04869	-0.863092	-1.49067	1.51397	1.03511	1.35157	0.191	-0.846436	-0.793493	0.483076	0.327817	0.139842
NM_001080557	-1.92347	-1.39128	-1.15153	0.00467584	1.30031	1.21189	0.281826	0.24782	0.0522844	0.623587	0.558975	0.184908
NM_001080706	0.830907	1.10951	0.826983	-1.00356	-0.338445	-1.17426	-1.0997	-0.668061	-1.16052	1.24685	1.11147	0.318825
NM_001080773	0.789986	0.774406	1.24268	-1.7427	-1.04591	-0.743822	1.03927	0.880872	-0.697081	0.641106	-0.839901	-0.298914
NM_001080794	-0.732417	-1.5593	-1.13994	0.729836	0.643092	1.69387	-1.32723	0.277247	-0.156472	0.22261	0.456086	0.892621
NM_001080924	-0.335162	1.30498	1.33688	-1.72543	-1.58188	-0.574405	0.94346	0.496873	0.076868	0.560671	-0.204907	-0.297946
NM_001080931	-0.072233	1.75786	0.36892	-1.42499	-1.24405	-1.3664	-0.709837	0.455083	0.753205	0.934147	0.169022	0.379259
NM_001080940	-0.832934	-0.853309	-0.857743	1.18427	0.717652	2.19288	-0.756925	-0.774298	-0.71906	-0.0811174	0.630449	0.150133
NM_001080999	-1.15459	-0.703719	-1.04497	1.05445	1.68666	0.669512	-1.01612	-0.774606	-0.451493	0.14198	1.32068	0.272215
NM_001081001	0.391672	1.53493	0.404375	-0.694424	-1.21524	-0.910373	1.24277	1.49047	0.0232886	-0.821453	-0.561044	-0.884968
NM_001081005	1.77078	1.35195	0.607307	-0.769426	-0.490703	-0.782755	0.34754	-0.143854	0.989699	-1.30377	-0.506994	-1.06977
NM_001081017	1.17093	-0.727872	1.71344	-1.21613	-0.944878	-1.10763	0.411406	-0.0768561	0.899668	0.981045	-0.483741	-0.61937
NM_001081024	1.60823	0.392974	1.79217	-0.270466	-0.450894	-1.38392	0.797357	-0.891081	-0.990773	0.143043	-0.104079	-0.642555
NM_001081039	-0.240101	0.253043	0.0732223	-0.561598	-1.30131	-1.04793	1.07449	2.49126	0.242144	-0.276882	-0.453978	-0.252361
NM_001081045	0.66976	1.04951	1.48566	-0.901603	-1.83032	-1.14839	-0.662876	0.764444	0.244686	0.76243	-0.18341	-0.24989
NM_001081061	1.61808	1.33707	0.866692	-1.06676	-0.0129813	-1.79371	0.280243	-0.452818	-0.617756	0.628447	-0.15043	-0.636083
NM_001081067	-0.251986	-0.382488	-0.382488	3.12516	0.196814	-0.073739	-0.318828	-0.382488	-0.382488	-0.382488	-0.382488	-0.382488
NM_001081074	-0.925106	0.798632	0.183437	-1.00678	-1.01623	-1.4392	-0.267456	1.56859	1.52018	0.651749	0.17232	-0.240145
NM_001081080	0.294498	1.57841	0.72361	-1.67805	-1.07849	-0.973141	0.602842	0.231972	-0.0738028	1.38655	-0.269944	-0.744452
NM_001081101	0.00342419	0.345843	0.727396	-0.526836	-1.83586	-1.1745	1.8114	0.690219	1.00916	-0.0376661	-0.636411	-0.376172
NM_001081120	-1.26377	-1.24806	-1.34048	-0.336795	-0.141788	1.47557	-0.798896	1.0874	0.520865	1.01162	0.308299	0.726038
NM_001081131	0.453055	-0.497573	-0.115879	-0.861103	-1.61968	-0.998662	1.46458	1.93282	0.186484	0.391621	-0.319948	-0.0157147
NM_001081149	-0.59767	0.441689	0.867934	-1.67255	-1.26947	-1.00693	0.0664077	0.688787	0.080307	1.91501	0.225477	0.260998
NM_001081154	-0.455046	0.468229	0.576088	-1.36058	-1.19376	-0.684187	1.3963	1.51135	0.868507	0.462476	-0.667409	-0.921957
NM_001081178	2.15146	1.20613	1.19264	-0.457272	-0.396049	-0.231057	-0.21653	-0.741597	-1.12243	0.0667576	-0.443782	-1.00828
NM_001081195	-0.336731	1.18369	1.06055	-1.68639	-1.14292	-1.30875	0.129575	0.191968	-0.491072	1.20996	0.471095	0.719026
NM_001081205	2.5453	0.597027	0.76922	-0.252233	-0.596132	-0.585889	0.765806	-0.349306	-0.731253	-0.678083	-0.686375	-0.798082
NM_001081212	1.32487	0.999365	1.67515	-1.01991	-0.638526	-1.03201	-0.109654	0.0487776	0.97344	-0.442647	-0.583795	-1.19505
NM_001081223	1.33229	2.30246	0.924652	-0.0482368	-0.362116	-0.555063	-0.348528	-0.760239	-0.996667	-0.43549	-0.834972	-0.218085
NM_001081229	0.231622	1.64842	0.952397	-1.1759	-1.16198	-1.22075	1.48756	-0.41955	-0.136499	0.60129	-0.356134	-0.450484
NM_001081232	-0.782568	-0.81778	-0.183163	1.03285	1.38217	2.10402	-1.11948	-0.749356	-0.524879	-0.124743	0.166957	-0.384031
NM_001081237	-1.58128	-1.13414	-1.39106	0.958323	0.540819	0.805156	-1.07979	0.323421	0.402475	1.20784	0.276483	0.671752
NM_001081242	-0.00903127	0.0326515	0.00347357	-0.509225	-1.42625	-1.69718	-0.142416	2.19599	0.903822	0.103512	0.328599	0.216056
NM_001081251	0.158269	0.213834	-0.318132	-0.772671	-1.24907	-1.07327	2.60859	0.577283	0.22021	0.211101	-0.534926	-0.0412183
NM_001081267	0.765905	1.3749	1.15434	-1.11045	-1.43635	-1.2915	1.10826	-0.21836	0.479513	0.288586	-0.46854	-0.646301
NM_001081293	0.00378448	-0.0843716	1.12043	-1.24376	-1.56432	-1.43076	0.968158	0.230853	0.682319	1.31544	0.506007	-0.503781
NM_001081295	0.997036	0.978903	1.275	-0.162521	-0.553573	-1.61674	1.06933	-0.0856943	0.82358	-0.807912	-0.680027	-1.23738
NM_001081298	-0.940427	-1.09838	-0.916526	1.09431	1.64457	1.25903	0.557571	-0.340293	0.282704	-0.771558	0.383506	-1.1545
NM_001081315	-0.280695	1.98228	1.25141	-0.674607	-1.11474	-1.15025	0.451524	-1.11273	0.174178	0.906398	-0.123265	-0.309502
NM_001081317	1.08423	1.5229	0.934482	-0.427772	-0.541499	-0.888685	1.71468	-0.595891	-0.421768	-0.77955	-0.759418	-0.841711
NM_001081340	0.622006	1.48128	1.4024	-0.68269	-1.39876	-1.52012	-0.282178	-0.04794	0.660843	0.777356	-0.710604	-0.301597
NM_001081341	1.05428	-0.553381	0.0149332	-0.929697	-1.0961	-1.04234	2.21395	1.0594	0.150612	-0.463782	-0.410022	0.00213331
NM_001081343	1.21484	1.73141	1.60568	-0.911266	-0.778944	-0.838748	-0.696066	-0.0707132	0.516497	-0.54114	-0.619309	-0.612246
NM_001081347	1.81403	1.68875	0.339277	-0.45151	-1.12503	-0.90999	-0.189612	0.998287	-0.643891	-0.121241	-0.745238	-0.653822
NM_001081351	0.0617098	0.765556	0.330236	-1.45186	-0.952065	-1.85642	0.594622	1.51672	0.94477	0.338516	-0.407324	0.115533
NM_001081355	0.128458	1.07364	1.63499	-1.05251	-0.796849	-1.41029	1.43143	-0.316375	0.379319	0.349846	-0.709802	-0.711858
NM_001081357	0.97602	0.45962	1.1241	-1.03147	-0.574116	-0.309824	1.44837	0.90573	0.126913	-0.456965	-1.76999	-0.898388
NM_001081360	-0.347764	2.09793	0.890941	-0.825337	-1.01562	-1.07532	-0.579089	-0.306723	-0.105246	1.5047	-0.321647	0.0831711
NM_001081362	-0.359799	1.58388	1.04685	-0.858686	-1.00972	-1.15771	1.5854	0.743245	-0.0226304	-0.146208	-0.919712	-0.484902
NM_001081368	-1.23339	-1.09434	-1.33237	0.118283	0.661278	0.193621	-0.676372	-0.413892	-0.0884954	0.772682	1.53648	1.55652
NM_001081370	0.22342	0.979245	0.430202	-1.70892	-0.632231	-1.25971	1.22881	1.15037	0.572811	0.23055	0.0808114	-1.29536
NM_001081371	0.999817	0.778233	1.81731	-0.519001	-1.22463	-0.635172	0.25977	-1.21817	-1.38598	0.418966	0.253316	0.455538
NM_001081379	-0.221139	1.21969	1.47998	-1.37952	-1.0897	-1.07677	0.744334	0.221908	0.365898	1.13569	-0.788793	-0.611574
NM_001081383	-0.195134	0.827843	1.52165	-1.10182	-1.46449	-1.32849	0.220758	-0.134032	0.378443	1.59261	-0.0157684	-0.301571
NM_001081387	0.182058	1.03641	1.47579	-1.07506	-1.34628	-0.864861	-0.763153	0.998439	1.29543	0.225454	-0.502779	-0.661444
NM_001081390	-1.30311	-1.12708	-0.666051	1.13613	0.158119	0.726212	-1.43958	-0.189344	-0.464952	1.24222	0.864377	1.06307
NM_001081400	0.270077	0.699985	1.16005	-1.2185	-1.25735	-1.01249	1.74434	0.489376	0.635064	0.0957623	-0.891851	-0.714469
NM_001081415	-0.841949	-0.782637	-0.85092	0.2122	0.934405	2.3843	-1.36578	-0.310139	0.186781	0.517729	-0.246342	0.162359
NM_001081433	1.13853	0.106062	1.04842	0.0685182	-1.72985	-1.4783	-0.408294	0.924527	1.01088	0.473996	-1.06532	-0.0891675
NM_001081436	-0.502848	1.11206	0.64766	-1.01518	-1.17997	-1.40468	1.56447	0.758517	0.776493	0.461901	-0.371019	-0.847401
NM_001081548	0.201536	0.239902	0.0172872	-1.24167	-1.5428	-0.974443	1.06121	2.17161	-0.336488	0.161385	0.0230868	0.219381
NM_001081549	-0.653683	-0.569453	-0.701751	1.46551	1.30616	1.91455	-0.814186	-0.619813	-0.81826	-0.583523	-0.260098	0.334545
NM_001081956	-1.3592	-0.725088	-0.978731	0.578049	1.12945	1.19561	-1.04306	-0.896022	-0.487987	0.919916	0.469607	1.19745
NM_001081979	0.506464	0.922175	0.567943	-1.39351	-1.52525	-0.772871	1.9029	0.175652	0.693827	-0.15516	-0.21371	-0.708465
NM_001083321	-0.191783	1.21377	-0.0276733	-1.29228	-1.12045	-1.14169	1.94936	1.01297	0.0650002	0.325644	-0.465942	-0.326932
NM_001083807	-0.397854	-1.00676	-0.669961	1.26904	1.42888	1.83228	-0.551984	-1.00867	-0.989639	0.0264813	0.214863	-0.146678
NM_001083887	-1.05082	-0.804241	-1.38087	0.914255	0.284519	1.25188	-0.777686	1.75264	0.808034	-0.584213	0.0189679	-0.432469
NM_001085373	-0.0159703	0.613376	0.696974	-1.08381	-1.72577	-1.18712	0.225358	1.77506	0.566846	0.853127	-0.542003	-0.176067
NM_001085385	-0.384457	0.16728	0.285425	-1.11247	-0.967938	-1.06644	0.33919	1.70068	1.92933	0.236818	-0.49417	-0.633245
NM_001085515	-1.5454	-1.15513	-1.82881	0.40189	0.336251	0.367798	0.809461	1.04403	-0.240761	0.478214	0.116946	1.21551
NM_001098404	0.960599	1.74482	1.50415	-0.0316237	-1.08134	-1.3417	-1.01243	0.509641	-0.086977	-0.20282	-0.522813	-0.439498
NM_001098810	-0.91801	-1.04498	-1.35102	1.12221	2.08806	0.688123	-0.364545	0.573089	-0.694454	-0.398187	0.156363	0.14334
NM_001099331	-1.17727	-1.28722	-0.954549	1.02738	0.517096	0.263364	1.45872	-0.232823	-1.24493	1.33468	-0.0721256	0.367676
NM_001099624	0.340521	1.52844	1.30743	-0.825778	-1.22816	-1.24738	1.1717	-0.0918866	-0.30809	0.744101	-0.913461	-0.47745
NM_001099792	-0.873361	-0.885	-0.737759	0.711376	1.58609	0.629898	-0.979863	-0.932141	-0.383914	-0.00096997	1.87476	-0.00911771
NM_001100181	0.0158385	0.64803	0.664188	-1.1827	-1.23986	-1.12514	-0.661192	1.75447	1.44988	0.259424	-0.493954	-0.0889882
NM_001100591	0.581046	0.791791	0.850083	-1.62058	-1.43673	-1.13631	1.39712	-0.463715	0.208877	1.02496	-0.257454	0.060907
NM_001101475	-1.11026	1.5036	0.933518	-1.01776	-0.978629	-1.29169	1.14133	0.0313997	1.20655	0.12093	-0.433445	-0.105563
NM_001102407	-1.32934	-0.996298	-0.950699	1.11395	0.617557	0.925206	-1.19428	-0.700193	-0.346946	0.71799	1.00313	1.13992
NM_001102430	1.34096	1.39287	0.593009	-1.31409	-1.19934	-0.833218	0.702981	0.996013	0.0458788	0.0281192	-0.765595	-0.987589
NM_001103165	0.804299	2.04403	1.17358	-0.558482	-0.944213	-1.01306	0.510922	-0.331881	0.583091	-0.776786	-0.480091	-1.01141
NM_001103179	0.0835796	1.55644	0.577628	-1.11997	-0.707641	-1.74589	0.729929	-0.90266	-0.503335	1.08654	0.152301	0.793078
NM_001104646	-0.509842	-0.732971	-0.585531	1.05906	1.357	1.09712	-1.21292	-1.52311	-0.617907	0.173107	1.17894	0.317047
NM_001109040	0.667118	1.17169	0.492802	-0.730036	-0.478013	0.0491358	2.1194	0.00293152	-0.353577	-0.376679	-1.53494	-1.02984
NM_001109988	-1.08382	-0.834758	-0.845965	1.60019	2.03821	0.412459	-0.235536	-0.586722	0.29586	-0.612991	0.498395	-0.645313
NM_001109991	0.326423	0.196107	0.298252	-1.41668	-1.79249	-0.840799	0.182181	1.98961	0.817599	0.388387	0.0178812	-0.166478
NM_001110809	-0.359775	-0.823447	-0.781682	1.015	1.43227	1.03318	-0.777428	-1.44683	-0.770854	-0.174538	1.43613	0.217979
NM_001110832	-1.4733	-1.0024	-1.16594	0.810445	0.471769	0.706059	-1.4443	-0.0710408	0.222401	0.822044	1.14796	0.976304
NM_001111016	-1.40609	-1.3316	-1.38193	0.160893	0.360205	1.32187	0.0481504	-0.321618	-0.358528	0.502475	1.03666	1.36952
NM_001111065	0.360465	0.81872	0.605766	-1.5103	-1.10056	-1.34676	1.96706	0.178061	0.499738	0.281393	-0.457207	-0.296369
NM_001111099	1.63741	1.17811	0.673796	-0.651667	-0.77048	-0.807805	-1.27565	0.780642	-0.951976	-0.545106	-0.374437	1.10716
NM_001111107	-1.49003	-1.15736	-1.0889	0.454893	0.895562	1.12506	-0.435125	-0.830474	-0.42934	0.947633	0.969811	1.03827
NM_001111314	0.0549984	0.186169	0.12191	-0.295478	-0.745585	-0.946616	2.63184	0.163177	0.961108	-0.62031	-0.803359	-0.707855
NM_001112699	1.2626	1.15821	0.281106	-0.805756	-1.22723	-1.45748	1.72164	0.457697	-0.219885	-0.307205	-0.522821	-0.340864
NM_001112701	0.99328	2.2673	0.70155	-1.04164	0.00219796	-1.15513	0.555286	-0.163249	-0.0697354	-0.365462	-0.88498	-0.839423
NM_001112705	0.463538	2.1927	0.913506	-1.01278	-0.432112	-1.50346	-0.260696	-0.967787	-0.297121	0.684236	-0.0957074	0.315692
NM_001113213	0.0234138	1.00495	-0.0985846	-1.16884	-1.2169	-1.17254	2.08445	0.748011	0.165745	0.587194	-0.586578	-0.370308
NM_001113333	-0.532753	1.05223	1.38808	-1.16209	-1.02012	-1.68645	1.27414	0.391275	-0.11697	0.750388	-0.0334555	-0.304281
NM_001113399	1.278	1.00035	0.429641	-0.382081	-0.850605	-0.876634	2.02898	0.0425784	-0.302066	-0.275555	-0.861691	-1.23092
NM_001113418	0.167673	0.442209	0.209105	-1.19692	-1.34427	-1.13228	-0.434542	1.85858	1.48842	0.38455	0.0095573	-0.452081
NM_001113470	0.634936	0.359863	0.665935	-1.26349	-0.887968	-1.30744	1.7831	0.797389	0.93983	-0.261306	-0.511657	-0.949183
NM_001113486	-1.13145	-1.4064	-0.986058	0.604412	0.548682	1.9514	-0.414155	-0.399349	-0.633786	0.316507	0.413984	1.13621
NM_001113529	-0.980165	-0.692521	-0.960742	1.36354	0.91311	1.72795	-0.879351	-0.690671	1.15451	-0.393777	-0.456671	-0.105208
NM_001113550	0.416823	1.1459	1.05512	-1.16238	-1.11805	-1.71799	1.11635	0.142714	0.894667	0.327799	-0.367854	-0.733098
NM_001113563	0.144106	-0.157181	0.447099	-1.32424	-1.38905	-0.370924	-0.047467	2.41399	0.648336	0.527253	-0.381725	-0.510199
NM_001114361	-1.48781	-0.569838	-1.21299	0.67821	0.675377	1.33694	-1.46231	-0.283679	0.128559	0.223473	1.14995	0.824122
NM_001114879	-0.0724093	0.001268	-0.0828202	-1.09028	-0.972553	-0.889266	2.49909	0.471361	0.886196	0.356841	-0.367919	-0.739509
NM_001115085	-1.41919	-0.939572	-1.1219	0.26986	1.09995	0.934845	-1.10519	-0.20115	-0.500469	0.776322	1.36635	0.840137
NM_001115130	0.60434	0.644843	0.235311	-1.32531	-1.24781	-1.41982	1.17889	1.01837	1.08088	0.539335	-0.440744	-0.868278
NM_001122667	-0.233639	0.962044	1.38466	-1.53427	-1.40121	-1.00484	-0.315163	1.37435	0.259252	0.819612	-0.148367	-0.162423
NM_001122738	0.95406	0.714047	0.526919	-1.35114	-1.06367	-1.23995	1.34866	0.856428	0.402167	0.558107	-1.25758	-0.448045
NM_001122822	0.811973	0.230654	0.280891	-1.01571	-1.68315	-0.948731	0.776089	1.83825	0.924409	-0.187992	-0.664052	-0.362627
NM_001122989	0.100318	0.240951	0.435586	-1.06693	-1.29363	-0.747416	2.17606	1.05212	0.553718	0.102568	-0.831233	-0.722102
NM_001122998	-0.689133	-1.32018	-0.686328	1.41157	1.46486	1.17037	0.908131	-0.972405	-0.576945	0.235009	-0.787296	-0.157646
NM_001123037	1.81229	0.211724	1.12466	-0.227019	-0.56464	-0.461668	-0.136117	0.131804	1.22817	-1.61991	-0.234848	-1.26445
NM_001123382	1.23589	0.868886	1.98217	-0.76158	-0.048539	-1.27245	-1.05767	-0.208773	0.528474	0.213802	-0.693395	-0.786808
NM_001127355	-0.65837	-0.97991	-0.799918	1.18204	1.24699	1.15786	-1.2432	-0.966513	-0.589927	0.109656	1.33902	0.202273
NM_001127382	0.264805	0.354393	0.540963	-1.07048	-1.04204	-0.797733	2.05798	1.00198	0.81968	-0.360602	-1.02184	-0.747109
NM_001128151	-0.834485	0.765016	0.411853	-1.42583	-1.33959	-1.20407	0.826614	0.461131	1.27012	1.24138	0.235271	-0.407404
NM_001128170	1.08227	0.760168	0.689595	-1.28283	-0.937204	-1.03854	1.99791	0.0833908	0.231775	-0.0957561	-0.749009	-0.741771
NM_001130169	-0.828761	-1.87915	-1.2936	0.374954	0.537283	0.760942	-0.115683	-0.360028	-0.255865	0.307054	1.31169	1.44116
NM_001130412	1.53558	1.38162	1.82514	-0.411416	-0.607189	-0.820342	0.288428	-0.509139	-0.629353	-0.538064	-0.670943	-0.844326
NM_001130525	-1.18013	-0.387584	-1.29276	0.46962	0.77934	1.71163	-1.56181	0.509247	-0.0507509	1.09323	0.20787	-0.297901
NM_001130529	0.470505	0.929422	0.288063	-0.95849	-1.40535	-0.925538	1.5306	0.329856	1.5748	-0.641829	-0.478676	-0.713359
NM_001135577	1.25248	1.49252	1.42405	-0.998076	-0.747567	-0.117669	0.118341	-0.107198	0.256886	0.0756495	-1.32108	-1.32833
NM_001135611	0.798143	0.651759	0.0871335	-1.38475	-1.02201	-1.20298	0.572936	1.32657	1.56867	-0.140486	-0.339955	-0.915036
NM_001135657	1.6427	0.889014	0.101563	-0.63252	-1.25987	-0.837279	0.909707	1.14823	-0.312312	0.463158	-1.30452	-0.807872
NM_001136066	1.82802	1.02889	1.44019	-0.867498	-1.20289	-0.90918	-0.513893	-0.763984	0.106091	0.137835	-0.680896	0.397312
NM_001136260	-0.20774	0.41986	-0.315801	-1.15985	-1.16309	-1.01447	1.35737	2.22997	0.0629006	-0.314828	-0.0691745	0.174856
NM_001141931	0.13516	1.28151	0.148357	-0.847365	-0.697187	-0.864658	2.27087	0.141531	0.659416	-0.673068	-0.992536	-0.562028
NM_001142357	-1.04071	-1.04733	-0.886149	0.89253	1.15203	0.538023	-1.18441	-0.665409	-0.61436	0.279942	1.32408	1.25176
NM_001142804	0.559026	-0.369798	-0.239129	-0.479116	-0.910475	-0.795755	-0.488891	2.68393	-0.449536	0.259107	-0.6139	0.844541
NM_001142952	2.02416	1.02154	1.75867	-0.507697	-0.747861	-0.517824	-0.585099	-0.41221	-0.778966	-0.261022	-0.507697	-0.485995
NM_001145824	0.671071	0.859569	0.083562	-1.02965	-1.25794	-1.31124	1.46523	1.09094	0.747165	0.362059	-0.801758	-0.879011
NM_001145830	0.138312	1.35979	0.584908	-0.813205	-1.47477	-1.59641	0.363276	0.708222	1.00484	0.0133312	-1.0715	0.78321
NM_001145831	-1.21689	-1.08406	-0.694333	0.764179	1.10397	1.90761	-1.07376	-0.826645	0.0187055	0.0387838	0.437262	0.625175
NM_001145858	-1.52939	-1.50303	-1.22523	0.942371	1.42293	0.578738	1.05187	0.153598	0.314462	-0.51419	-0.0829665	0.390838
NM_001145876	-0.302336	-1.25956	-0.89029	1.17894	0.99352	1.62181	0.845811	-1.24935	-0.994	0.370996	0.0300088	-0.345548
NM_001145896	-1.87059	-0.747132	-1.1321	0.501251	0.491903	0.723054	-0.621359	-0.793022	0.231009	1.20575	0.781692	1.22955
NM_001145902	-1.476	-1.00069	-1.25437	1.0971	0.897773	0.922863	-0.657794	-0.146241	-0.825059	0.673359	0.543728	1.22533
NM_001145937	-0.405984	0.26971	-0.75689	-0.731907	-0.931776	-1.08395	0.329897	2.6511	0.324219	-0.0675693	-0.174318	0.577462
NM_001145952	0.163107	-0.232926	0.678829	-1.22213	-1.1658	-1.3735	0.904127	0.69819	1.59234	0.962212	-0.028749	-0.975706
NM_001145978	0.0224067	0.204668	1.05462	-1.30214	-1.34185	-1.13432	1.53102	1.16289	0.922885	-0.15805	-0.365575	-0.596559
NM_001146010	1.36872	0.983908	1.37911	-1.37731	-1.21731	-0.851206	0.608657	0.442433	0.159021	0.225511	-0.981276	-0.740251
NM_001146059	-1.54891	-0.901019	-0.915837	0.491813	0.127306	1.23194	-1.47593	0.0650729	0.188057	1.40938	0.454029	0.874101
NM_001146084	-1.73069	-0.783282	-0.791085	0.56092	1.23971	0.949914	-0.693	-0.946013	-0.402091	1.15389	0.9488	0.49293
NM_001146085	0.557445	1.17962	1.17674	-1.00759	-0.734912	-0.690745	1.5992	-0.491035	-1.4531	0.451829	0.251158	-0.838608
NM_001146161	-1.67082	-0.980639	-1.10857	0.594822	0.76369	0.19632	-0.415187	-0.639065	-0.342267	1.12253	1.31379	1.16539
NM_001146298	0.834244	1.77308	0.828092	-0.894536	-1.20953	-1.30304	1.00897	-0.607842	-0.11074	0.734578	-0.428196	-0.625068
NM_001146308	-1.06209	-1.46829	-1.15302	1.01141	1.50332	1.27152	-0.175151	0.142357	-0.515765	-0.462102	-0.0678246	0.975631
NM_001146348	2.13188	1.36571	0.488808	-0.37606	-0.723933	-0.834675	-0.827453	0.125287	-1.34505	-0.362819	-0.197309	0.555614
NM_001146349	1.3394	1.03747	1.18885	-1.12009	-0.393141	-1.20826	0.01109	-1.11593	1.3211	0.179104	-0.452195	-0.787391
NM_001159367	0.698451	1.6357	1.52921	-0.944404	-0.239068	-1.3698	0.973724	-0.903785	-0.734724	-0.531906	0.141593	-0.254986
NM_001159384	-0.708205	-0.972176	-0.692347	1.37446	1.17813	1.51256	-1.10286	-1.00249	-0.814998	0.130881	0.596595	0.500441
NM_001159393	-1.69588	-1.46351	-1.31056	0.551321	0.408665	1.24328	0.174092	0.620443	0.762363	1.08371	-0.127398	-0.246523
NM_001159517	0.725347	1.45097	0.255593	-1.29364	-1.36923	-0.994658	1.60831	0.537222	-0.182247	0.241036	-0.889397	-0.0893037
NM_001159589	0.971179	1.33121	0.659796	-0.837652	-1.48853	-1.45934	0.0532486	0.112714	1.35933	0.470588	-0.46356	-0.70899
NM_001159598	0.761333	1.53633	0.479763	-1.19872	-1.09758	-0.769534	1.72086	-0.642417	-0.233731	0.627382	-0.400486	-0.783202
NM_001159599	-0.913687	-0.783575	-1.13001	0.838279	1.94879	0.46936	-0.649179	-1.11287	-0.261519	0.205922	1.3341	0.054392
NM_001159603	-0.196294	1.1078	0.793573	-1.32689	-0.895918	-1.15178	1.44362	0.740002	0.744	0.188299	-0.0347813	-1.41164
NM_001159624	-1.7488	-1.14598	-1.31868	1.28044	0.648755	1.31971	-0.138599	0.257444	-0.258311	-0.183077	0.451916	0.835184
NM_001159631	-1.5155	-1.21985	-0.827432	0.216097	1.06842	0.49071	-0.555129	-0.399857	-0.311314	0.0436301	1.54964	1.46058
NM_001159714	-0.879921	-1.07221	-1.10707	0.84731	1.46129	0.685382	-1.27799	-0.628033	-0.234458	0.109639	1.39157	0.704499
NM_001159883	-1.14206	-0.919594	-1.11135	1.19927	0.679621	1.88827	-0.799642	-0.645241	-0.379189	0.353802	0.907488	-0.0313714
NM_001159948	-0.966576	-0.758492	-0.951398	0.195827	2.28854	0.132353	-0.244628	-0.784709	-0.691982	0.43344	1.39549	-0.0478585
NM_001160018	1.08621	1.17479	0.555858	-1.55363	-0.858605	-1.68991	1.20659	-0.180049	0.302038	0.325319	-0.615007	0.246391
NM_001160180	-1.60611	-1.65084	-1.37577	-0.0102435	0.632542	1.39085	0.832246	0.507859	0.502224	0.375428	0.347955	0.053859
NM_001160219	0.957625	0.805902	0.84717	-1.07668	-1.22597	-1.4572	1.46741	0.569214	0.452691	0.209934	-0.740459	-0.809644
NM_001160251	0.999221	1.23764	1.9456	-1.56859	-0.629519	-0.949854	0.188142	-0.453261	-0.478127	0.242995	0.0894088	-0.623668
NM_001160330	-0.804857	-1.14516	-0.669312	0.885126	2.02428	0.866381	-0.636147	-1.28647	-0.230955	-0.254026	0.605385	0.64576
NM_001161329	-1.28392	-0.821572	-0.931815	1.27754	0.955813	0.627335	-0.724828	-0.990311	-0.736078	0.31348	1.30679	1.00756
NM_001161365	-1.49485	-0.620135	-1.29086	0.320675	0.0628295	1.83021	-1.02812	-0.103628	0.0146874	0.878797	0.270901	1.15949
NM_001161373	2.58953	0.661472	0.791424	-0.966903	-0.364882	-0.409967	-0.118238	0.200011	-0.842256	-0.219017	-1.05442	-0.266755
NM_001161714	-0.947843	-0.660375	-0.690497	1.68089	1.7151	0.722567	0.102012	-1.00048	0.825798	-0.709798	-0.231953	-0.805425
NM_001161763	1.67761	0.558126	1.47506	0.253938	-0.371565	0.214323	-1.56433	-0.982874	-0.759193	0.643231	-1.01477	-0.129558
NM_001161797	-0.304767	0.905027	0.238023	-1.01382	-1.85421	-1.42981	0.293661	1.0053	1.09782	1.10364	-0.0298135	-0.011052
NM_001161845	1.78669	2.10322	0.670569	-0.800435	-0.22951	-0.47225	-0.256697	-0.913551	-0.872771	-0.303303	-0.428557	-0.283399
NM_001161853	-0.807003	-1.07778	-1.19722	1.40614	0.465686	0.661663	-0.851068	-0.956014	-0.529852	0.497576	1.42238	0.965485
NM_001162410	-0.0261719	1.06062	0.271371	-0.822231	-1.06272	-1.71452	0.828475	1.55028	1.18852	-0.469335	-0.332401	-0.47189
NM_001162415	1.35762	1.6649	1.13055	-1.02042	-1.28419	-0.658753	0.766166	-0.884456	-0.666911	0.0292326	-0.408577	-0.0251536
NM_001162425	-0.933407	-0.791417	-0.795458	0.0504222	1.64997	-0.221986	-1.12389	0.621506	0.90916	0.968308	0.979329	-1.31254
NM_001162492	-1.06194	-1.46	-1.22014	1.29796	1.18708	0.883865	-0.938954	0.0340077	-0.11677	-0.274853	0.761116	0.908628
NM_001162864	-1.26327	-1.19168	-1.19168	0.0969451	-0.108877	0.723359	-0.842676	-0.538418	1.28713	0.633872	1.41241	0.982874
NM_001162896	1.02565	0.389652	0.519394	-1.41275	-1.60228	-1.22323	0.712736	1.12232	1.15284	0.147974	-0.383716	-0.448587
NM_001162917	-0.0848916	0.542792	-0.255071	-1.40358	-0.982487	-1.32522	1.10399	1.89077	0.823785	0.418522	-0.244781	-0.483823
NM_001162921	0.281513	1.80747	0.316592	-1.51456	-1.1357	-0.72176	0.997133	0.299052	-0.0201707	1.09886	-0.416568	-0.991871
NM_001162926	-0.489828	-0.88766	-0.867258	2.60895	0.994958	0.746738	-0.579369	-0.466026	-0.121465	-0.259743	-0.340216	-0.339083
NM_001162939	-1.11601	-0.675563	-0.525045	0.994277	1.87516	0.724557	-1.36754	-0.505852	-0.600809	-0.222999	1.18318	0.236637
NM_001162950	1.51821	1.31318	1.54751	-0.297785	-1.00075	-1.20578	0.639505	-0.619978	0.0244086	-0.649269	-0.707849	-0.561398
NM_001162999	-0.156412	-0.205519	-0.295476	-0.720058	-0.923875	-0.612283	2.57969	1.14515	-0.136856	0.56716	-0.725273	-0.516242
NM_001163024	0.778817	1.25219	0.684755	-1.38255	-1.43571	-1.52466	0.242054	-0.0759135	0.149015	1.34727	0.262502	-0.297775
NM_001163098	-0.956271	-1.10764	-0.147007	0.406088	0.976648	2.37976	-1.34635	-0.176117	0.24307	-0.321668	-0.12954	0.179028
NM_001163102	-1.15991	-1.12533	-0.812237	0.557087	1.46054	1.0632	-0.67958	-0.486567	-0.823554	-0.284752	1.33543	0.955687
NM_001163215	-1.16341	-1.93769	-0.878179	1.21886	1.42567	0.956606	0.37415	-0.637404	0.295724	0.0264753	0.191321	0.127881
NM_001163389	-1.28966	-1.71824	-1.24386	0.965586	1.02775	1.11499	-0.596073	0.124776	0.49338	0.149859	0.984125	-0.0126321
NM_001163434	-0.853696	-0.806623	-0.668809	0.205946	0.893491	0.102634	-0.930171	-1.043	-0.721014	0.469447	1.60035	1.75144
NM_001163470	0.858159	0.768401	0.391274	-1.32319	-0.923449	-0.717491	2.12383	0.321346	0.408322	-0.30627	-1.15098	-0.449954
NM_001163504	-1.30733	-1.21557	-1.65957	0.615104	-0.189409	0.427361	0.0602402	-0.506512	0.655612	0.669789	1.62621	0.82407
NM_001163505	0.370493	0.270578	-0.419976	-1.02737	-1.09282	-1.13361	2.35299	1.1031	-0.167342	0.342036	-0.275795	-0.322274
NM_001163511	-0.321493	-1.0433	-0.521994	1.15668	1.6849	0.430732	-0.888428	-0.913317	-0.856624	-0.170772	1.65586	-0.212255
NM_001163518	-0.837832	-1.47664	-1.0386	0.729192	1.26109	1.80603	-0.324182	-0.240746	0.570143	0.100818	0.43456	-0.983844
NM_001163538	-0.676748	-0.763929	-0.718147	1.4039	1.63769	1.09366	-1.01622	-1.34984	-0.497516	-0.0372589	0.639246	0.285164
NM_001163572	0.37309	0.793107	0.761693	-0.547225	-1.20459	-1.20343	2.21256	0.11247	0.143884	0.172971	-0.498358	-1.11617
NM_001163574	0.0867367	0.313263	0.923788	-1.19074	-1.248	-1.17726	1.64716	0.834525	0.673683	0.706525	-0.578526	-0.991157
NM_001163635	0.627037	1.40592	1.02909	-1.39002	-1.20263	-1.54266	1.09859	-0.320844	0.274733	0.321071	0.223626	-0.523913
NM_001163643	0.750443	1.20728	1.15125	-0.499397	-0.818322	-1.16526	0.598523	-0.0102358	1.36459	-0.745056	-0.238655	-1.59516
NM_001163689	1.69093	0.831268	1.81508	-0.481576	-0.559202	0.198109	-0.0263851	-0.165206	-0.152464	-0.69316	-1.32925	-1.12815
NM_001163701	-1.79983	-1.52676	-0.840593	0.422047	-0.0867433	0.870156	-0.553523	0.492064	0.562081	0.779134	1.50964	0.17232
NM_001163734	-0.713661	-1.21012	-0.693742	0.87685	1.63227	1.20016	-0.99407	-0.552772	-0.149781	-0.586482	1.40242	-0.211072
NM_001163748	-1.04866	-0.778782	-0.896619	-0.417482	-0.120857	1.2126	-0.874609	-0.543784	-0.0446687	0.799493	0.505916	2.20745
NM_001163750	-0.946997	-1.01898	-0.98072	1.58546	0.855232	0.996609	-1.07735	-0.77968	-0.533243	0.0958184	1.1983	0.605553
NM_001163774	-0.360172	0.772339	1.57016	-0.977985	-1.27335	-1.61939	1.33685	0.699809	-0.162682	0.23492	0.225308	-0.44581
NM_001163787	-0.575564	-1.08494	-0.388506	2.43368	-0.0172669	0.925699	-1.22307	-0.509374	-0.361646	-0.00383709	-0.0163076	0.821138
NM_001163792	0.384331	0.821263	0.154875	-0.621405	-1.00999	-0.676791	2.66042	-0.0798552	-0.0666681	-0.173923	-1.0135	-0.378763
NM_001163818	0.437544	0.92521	0.848556	-1.25071	-1.523	-0.808192	-0.979839	0.574861	1.81307	0.0434604	0.196767	-0.277731
NM_001164062	-1.37562	-0.87664	-0.839577	-0.313833	-0.240394	0.44321	-1.44219	1.7109	0.728045	0.918164	0.833743	0.454192
NM_001164078	-1.94497	-1.4461	-1.05414	0.938563	0.601421	0.963232	-0.0262679	0.157379	-0.27844	0.990642	0.26976	0.828924
NM_001164086	-0.723587	-1.07265	-0.618035	1.67263	1.24024	1.40319	-0.400449	-1.29764	-0.646737	0.559703	-0.226381	0.109719
NM_001164096	-0.879856	-0.686457	-1.2869	0.0196773	1.53089	0.63136	-0.377242	-1.03278	-0.531287	0.291786	1.89745	0.423343
NM_001164184	-0.496597	-1.13077	0.125329	0.884823	1.46903	1.6662	0.598873	-1.61956	-0.45973	-0.285815	-0.072101	-0.679697
NM_001164197	-1.05346	-1.56793	-1.33494	0.487976	0.166496	1.37111	-0.519406	0.51214	-0.529528	0.700555	0.318011	1.44899
NM_001164220	-1.15699	-1.61816	-1.44583	1.02025	-0.110844	0.321205	-0.278324	0.833354	0.0736264	0.0420722	0.755682	1.56395
NM_001164289	1.22695	0.981207	2.22119	-0.876987	-0.762108	-0.727763	0.472542	-0.688088	-0.796453	-0.257589	-0.338122	-0.454778
NM_001164314	-1.10293	-0.950563	-0.543802	0.869121	1.54571	0.506661	-1.21234	-0.661266	-0.986138	0.526798	1.06915	0.9396
NM_001164336	1.59543	1.35456	1.03541	-0.943299	-0.557697	0.00468432	0.786922	-0.358591	-0.00345852	-0.523024	-1.67878	-0.712148
NM_001164357	0.855063	2.13981	1.17178	-1.1159	-0.345234	-0.813769	-1.16064	-0.594297	-0.668626	-0.00191533	0.284505	0.249221
NM_001164359	-1.68522	-0.743561	-1.05478	0.113951	1.28301	0.490281	1.96522	-0.201939	0.416818	0.220472	-0.131482	-0.67277
NM_001164420	-1.19337	-1.42546	-1.45475	0.843229	1.27557	1.18216	0.208846	-0.827537	-0.195844	0.397591	0.767461	0.4221
NM_001164441	1.24162	1.4175	2.12849	-0.620661	-0.453393	-0.191718	-0.848647	-0.289651	-0.549758	-0.405994	-0.696265	-0.73152
NM_001164472	-0.474132	-0.698762	-0.696405	1.37553	1.9426	0.363911	-0.734891	-1.35223	-0.353962	-0.298983	1.1674	-0.240077
NM_001164503	1.4896	0.814738	0.754173	-0.761383	-1.05267	-0.947403	1.78089	-0.0620066	-0.00288403	-0.312917	-0.500379	-1.19976
NM_001164561	-0.592239	-0.932303	-0.715551	1.32636	1.83799	0.607174	-1.22335	-0.603728	-0.465098	-0.26443	1.25054	-0.225369
NM_001164562	1.26319	0.62085	0.0285224	-1.04986	-1.31398	-0.434087	0.320779	1.98523	0.573964	-0.241854	-1.00453	-0.748223
NM_001164565	-1.19524	-0.923397	-1.04653	-0.436614	-0.552811	0.211792	-0.891001	0.97496	-0.0512046	1.45122	0.908135	1.55068
NM_001164581	-1.05583	-1.71064	-1.3786	1.37191	0.605906	0.951843	-0.25585	0.252246	-0.411831	0.968831	-0.141567	0.803584
NM_001164598	1.29943	1.65651	1.87084	-0.696376	-0.110329	-0.815602	-0.574382	-0.167273	-0.481848	-0.615112	-0.726825	-0.639037
NM_001164607	1.56717	0.553826	0.861732	-0.95949	-1.28203	-1.09424	1.50254	-0.108936	0.356278	-0.0473546	-0.214417	-1.13509
NM_001164671	-1.07909	-0.850768	-0.851726	1.15515	0.932412	1.22796	-1.65741	-0.408486	-0.539893	0.530845	0.762045	0.77897
NM_001164676	-1.66131	-0.77472	-1.3139	0.175789	0.912294	1.76553	-0.43565	0.086852	0.106307	1.20134	-0.405078	0.342544
NM_001164682	-1.00808	-0.838568	-0.825303	0.532227	2.18603	0.605926	-0.580623	-1.20264	-0.437647	0.218271	1.01864	0.331767
NM_001164709	-0.916842	-0.794405	-0.593806	-0.15985	0.662475	-0.106158	-0.820763	-0.804796	-0.654263	0.541073	1.7674	1.87993
NM_001164743	-1.32494	-1.02608	-1.10604	-0.0342938	-0.117544	-0.0223446	-1.18352	0.450896	0.454835	1.1345	1.33304	1.4415
NM_001164885	1.14006	1.51091	1.56329	-0.977431	-0.87696	-1.07457	0.785986	0.109455	-0.24633	-0.379348	-0.61784	-0.937211
NM_001165253	1.3811	0.780777	-0.124649	-0.24877	-1.2334	-1.46468	0.716688	1.68768	0.254425	-0.148176	-0.734266	-0.86672
NM_001165925	-0.625491	-0.542372	-0.764185	0.974562	1.60762	1.89613	-1.0783	-1.01064	-0.0310893	-0.605678	0.21827	-0.0388214
NM_001166031	-0.781841	-1.15879	-1.20963	1.25076	1.15674	1.13057	-0.936493	-0.809495	-0.648674	0.421128	0.877639	0.708096
NM_001166064	2.03346	1.6273	0.931375	-0.528795	-0.559162	-0.822347	-0.123895	-0.595857	-0.698347	0.186106	-0.986838	-0.462999
NM_001166364	-1.13173	-1.28921	-1.49877	0.941007	0.704776	0.634923	-0.693557	1.14168	0.763199	-0.861205	0.852103	0.436794
NM_001166399	-0.617939	-0.793314	-1.48986	0.754342	1.10509	1.39342	-0.358345	-0.925093	-0.77647	-0.273135	0.536362	1.44494
NM_001166408	-1.38497	-1.28283	-0.956111	0.604542	1.06132	0.892564	-1.04239	-0.783551	0.48781	0.469412	1.28653	0.647682
NM_001166437	-1.20269	-0.332887	-1.27729	0.935361	0.479266	0.903146	-1.60961	-0.339669	-0.466833	0.81837	0.814979	1.27786
NM_001166482	-1.60832	-1.35468	-1.50525	0.636036	0.882602	0.407659	-0.0531364	0.0378102	0.0812624	0.190398	0.753256	1.53236
NM_001166497	-1.217	-1.22379	-1.50228	0.932842	1.45247	1.40153	0.172078	-0.755104	0.403024	0.192455	0.144907	-0.00113209
NM_001166552	-0.517257	0.265257	0.489138	-1.04268	-1.07321	-1.35869	2.3766	0.383089	0.358987	0.558766	-0.170187	-0.269809
NM_001166556	1.20163	0.877659	0.790869	-1.05316	-1.41908	-0.835054	1.49354	0.783138	-0.399867	0.173855	-0.852887	-0.760633
NM_001166580	1.14394	0.25704	1.00846	-0.766301	-0.740312	-1.20423	0.521403	1.73902	0.513281	-0.389208	-0.774829	-1.30827
NM_001166635	-0.86396	-0.932593	-0.940476	1.53285	1.13697	1.93169	0.0121983	-0.7298	-0.670233	-0.111172	-0.00317377	-0.362299
NM_001166669	-1.45833	-1.07987	-1.08962	0.456692	1.23472	0.632114	-0.798873	-0.108556	-0.129671	0.351114	1.89418	0.096103
NM_001167776	-0.993411	-1.0524	-1.01393	0.876288	1.13789	0.683932	-1.56791	-0.320166	-0.466356	0.975031	1.09686	0.644179
NM_001167884	0.296561	0.36634	0.803022	-1.71803	-1.34437	-1.37363	0.807523	0.36634	0.384347	1.27122	0.75125	-0.610566
NM_001167991	0.260423	0.711907	0.618444	-0.56126	-0.17523	-0.118909	2.5699	-0.504025	0.0753234	-0.761581	-1.0234	-1.09159
NM_001168225	-1.02179	-0.764368	-0.85667	0.446154	1.48284	0.554353	-1.10794	-0.833253	-0.767274	0.439659	1.58865	0.839634
NM_001168273	-1.57386	-1.31693	-0.882108	0.580872	0.533314	0.402992	-0.422379	-0.830638	-0.0791778	1.06634	1.39389	1.12769
NM_001168281	-0.128273	-0.215043	-0.275663	-0.88543	-1.10057	-0.819461	0.846403	2.48552	0.711494	-0.669099	-0.390366	0.440486
NM_001168292	0.606838	1.00712	0.274126	-1.43071	-1.67905	-1.03189	1.11339	1.15685	0.799307	-0.0479956	-0.604586	-0.163404
NM_001168297	0.599726	2.36997	1.01646	-0.849946	-0.654045	-0.502666	-0.586369	-0.541846	-0.258679	0.877551	-0.60774	-0.862413
NM_001168304	0.046872	0.725078	0.844881	-0.749106	-0.848604	-0.87297	2.24393	0.339272	0.499686	-0.123695	-1.25675	-0.848604
NM_001168321	-0.92636	-0.629497	-1.01974	1.0792	0.00464574	1.14889	-1.66782	-0.183507	0.518929	1.65063	0.465967	-0.441345
NM_001168470	-0.802206	-0.860331	-1.21598	1.1701	1.44378	1.42802	-0.663495	-1.108	-0.43533	0.0137103	0.156363	0.873368
NM_001168488	-0.904331	-0.90023	-0.786232	1.43714	1.60773	1.50193	-0.502467	-0.577099	-0.0751787	-0.200659	0.41936	-1.01997
NM_001168525	1.80603	1.05369	-0.059542	-0.784233	-1.04617	-0.391328	1.57319	0.151462	-0.237077	-0.0639076	-1.31684	-0.685279
NM_001169576	-0.113935	0.384642	0.6474	-1.50457	-1.0369	-1.00687	0.932239	1.60349	1.33675	0.0172228	-0.476939	-0.782533
NM_001170395	2.34589	0.555434	1.57442	-0.220057	-0.414533	-0.905543	-0.640349	-0.619455	-0.479626	-0.729551	-0.279525	-0.187109
NM_001170643	-1.28074	-1.01303	-0.886244	1.19155	0.191622	0.276056	-1.586	0.452829	1.39797	0.353994	1.08678	-0.184798
NM_001170966	-1.39088	-1.65374	-0.739709	1.18634	0.661556	1.15429	-0.875256	-0.43656	0.0708264	0.265904	1.00042	0.756805
NM_001171000	-0.746487	-0.460869	-0.481443	-0.0183218	2.46591	1.07978	-0.970787	-0.533484	-0.271667	-0.567774	0.959962	-0.454818
NM_001171003	0.710516	0.451575	0.257074	-0.772009	-1.40777	-1.03842	1.49362	1.56278	0.655112	-0.505996	-0.370435	-1.03606
NM_001172136	-1.06623	-1.01397	-1.10899	0.634672	1.49463	-0.101753	-0.386821	-0.833427	-0.700396	0.672681	0.83897	1.57064
NM_001173505	-1.69284	-1.03286	-1.38847	0.54693	0.567059	0.179735	-0.710806	-0.19478	1.05503	0.449337	1.39416	0.827512
NM_001174078	-1.02467	-0.996655	-0.906775	-0.0738386	-0.282346	-0.0254417	-1.05269	1.98649	-0.311093	0.50656	0.727075	1.45339
NM_001177374	0.379245	1.44329	1.64408	-0.659048	-1.09068	-1.09115	0.672561	-0.0833846	-0.233143	0.9344	-0.829792	-1.08638
NM_001177379	1.43318	1.31844	1.11201	-1.10038	-1.14123	-0.904511	-0.311058	1.32677	-0.449697	-0.316615	-0.403577	-0.563331
NM_001177572	1.19442	1.95267	0.752594	-0.369087	-1.05192	-0.660702	0.721088	0.190079	-0.139988	-0.184394	-1.11977	-1.28499
NM_001177576	1.59377	0.818188	1.84599	-0.772524	-0.856131	0.895333	-0.809493	-0.486129	-0.672578	-0.382666	-0.776867	-0.396885
NM_001177594	0.800984	0.756155	0.957298	-1.16128	-1.18029	-1.17336	1.50311	0.861186	0.498213	-0.153449	-0.755587	-0.952975
NM_001177600	2.53725	0.0758706	1.30174	-0.501251	-0.358004	0.259062	-0.257455	-0.6018	-0.984711	-0.101811	-0.497119	-0.871766
NM_001177629	-0.375532	-0.431003	-0.526411	0.354454	2.97042	0.412143	-0.672852	-0.533067	-0.304531	-0.644008	-0.0959632	-0.153652
NM_001177706	-1.40979	-1.13712	-1.07317	0.344223	0.881997	0.394222	-0.324941	-0.96213	-0.0836698	0.726769	1.79883	0.844789
NM_001177752	0.100999	2.20215	1.53845	-0.323018	-0.284256	-0.692295	0.7928	-0.774553	-0.922205	-0.844384	-0.430132	-0.363556
NM_001177812	1.37156	1.58341	1.25254	-0.337383	-1.12614	-0.544827	-1.34351	0.403656	-0.125472	0.305426	-1.07402	-0.365245
NM_001177980	-1.25511	-1.03182	-0.72925	1.286	1.3061	-0.673426	1.23353	0.77577	0.65184	-0.994973	-0.681241	0.112579
NM_001184706	0.890873	0.770755	0.287782	-1.07355	-0.912144	-0.683169	2.12959	-0.0750736	0.850834	-0.360353	-1.00599	-0.819553
NM_001190400	0.109822	1.91877	0.538476	-1.26215	-0.751647	-0.719741	1.48873	-0.603213	0.564833	0.342877	-0.8002	-0.826557
NM_001190409	-1.19452	-0.972362	-0.882986	0.422133	0.695784	0.192677	-0.937638	-0.815116	-0.46886	0.998241	1.47925	1.48339
NM_001190414	1.0373	1.2083	1.24097	-1.10331	-0.904068	-1.08014	1.17293	-0.156598	0.516736	0.0570846	-0.802715	-1.1865
NM_001190448	-0.771852	-1.07299	-0.763321	0.532018	2.36498	0.596768	-1.1148	-0.307	-0.582038	-0.0260763	0.803217	0.341096
NM_001190451	2.75552	0.0654659	-0.223665	-0.570126	-0.430566	-1.41322	-0.709258	0.215294	0.257906	-0.325832	0.0288432	0.349634
NM_001190795	-1.33783	-0.799979	-1.00813	1.1999	1.18158	0.771949	-0.919872	-0.918207	-0.543542	0.846882	1.11997	0.407275
NM_001190804	-0.984123	-0.869875	-0.841212	0.536962	1.13969	0.272033	-0.900092	-0.974454	-0.777728	0.45483	1.49463	1.44934
NM_001190846	0.533252	0.868893	1.1286	-0.936312	-1.07104	-1.38619	2.02264	-0.0903218	-0.204554	-0.0711711	-0.771347	-0.0224545
NM_001191001	-1.44657	-1.27294	-0.888123	0.946784	0.904548	1.1955	-0.953823	-0.32498	-0.45638	0.26632	1.02187	1.00779
NM_001195025	-1.43585	-1.22731	-1.05954	0.923416	0.0233985	0.729432	-1.17255	-0.372726	0.970019	1.21643	0.668848	0.736422
NM_001195485	-0.917634	-0.825824	-0.73343	1.79543	1.62877	0.682018	-0.998333	-0.939563	-0.251575	-0.134328	0.791371	-0.0969021
NM_001197024	-1.61315	-1.14214	-1.54349	-0.20344	1.01057	1.31241	-0.0276413	0.0785013	-0.0574939	0.804915	0.294103	1.08686
NM_001198839	-1.93533	-1.41712	-1.28956	0.849208	0.315579	0.973048	0.428789	0.6483	-0.0484996	1.05809	0.244358	0.173137
NM_001198985	-1.7471	-1.44568	-0.643101	-0.0450529	0.26354	1.52781	-0.88232	0.957275	0.0781449	0.802979	0.408267	0.725232
NM_001199045	-0.981714	-0.686198	-1.00425	1.35612	1.52767	0.0212872	-0.608563	-0.649885	-0.976705	0.0914096	1.58902	0.321812
NM_001199059	1.95406	0.903221	1.1328	-0.677149	-0.408018	-0.917517	-1.60061	0.568349	-0.487114	0.372665	-0.444998	-0.395692
NM_001199061	-0.839192	-0.559089	-0.910784	0.970295	2.17662	0.267799	-0.775654	-1.18104	-0.423064	0.0968729	1.10095	0.0762902
NM_001199105	1.0579	2.0297	1.2637	-0.888077	-0.609883	-0.817766	-0.374291	0.803393	-0.510825	-0.623322	-0.579611	-0.75092
NM_001199136	-0.332635	1.79285	1.23751	-1.12194	-1.15999	-1.46444	0.785075	0.491905	0.0140947	0.494724	-0.269209	-0.467944
NM_001199227	-0.384191	-0.428282	-0.544022	1.31608	0.970238	0.511413	-1.39553	1.88651	-1.01663	-0.37868	-0.82097	0.284067
NM_001199272	-0.852432	-1.65049	-1.13591	0.930877	0.885427	0.970934	0.122803	-0.126013	-1.30692	0.25607	1.10343	0.802232
NM_001199274	1.93289	-0.2549	0.109442	-0.442116	-1.02987	-1.06606	1.55672	0.560432	0.712154	-0.509626	-0.61263	-0.95644
NM_001199283	2.249	1.11614	1.07681	-0.154392	-1.13778	-0.386471	-0.579214	0.325501	-0.610683	-0.579214	-0.504477	-0.815227
NM_001199676	-1.37094	-1.14481	-0.695506	0.664222	2.25008	0.987896	-0.68516	-0.255072	0.148412	-0.0747604	0.454351	-0.27872
NM_001199927	-0.693907	-1.38007	-0.93174	0.0578635	0.238288	1.23063	2.02887	0.765895	-1.11216	-0.341258	-0.160833	0.29843
NM_001199988	-1.18638	-0.722216	-1.28812	1.34005	0.744471	1.00729	-1.06133	-0.99563	-0.196583	0.630018	0.861042	0.867401
NM_001201470	1.07502	0.129573	0.870855	-0.19731	-0.464192	-0.639108	1.38999	1.07542	0.561949	-1.59987	-1.1938	-1.00853
NM_001204129	2.57541	0.952196	0.406943	-0.101807	-0.15542	-0.420061	-0.22044	-0.736034	-1.3965	-0.720065	-0.0288026	-0.15542
NM_001204165	0.905047	1.02258	1.48728	-0.48916	-0.28809	-1.03503	1.45023	-0.962557	-0.0724212	-0.00696146	-0.519255	-1.49166
NM_001204239	2.41122	0.987939	0.787637	-0.147105	-0.953198	-1.21782	-0.102322	-0.624247	-0.609591	-0.403589	-0.406032	0.277111
NM_001204333	-1.36282	-0.749371	-0.327628	0.70593	0.933712	0.914885	0.536771	-2.13821	0.228947	1.15405	-0.0401526	0.143888
NM_001204910	1.02563	1.62526	1.75831	-0.977532	-0.705822	-1.3673	-0.366652	0.0849484	0.122426	-0.548417	-0.658975	0.00812007
NM_001204973	-0.038285	1.01873	1.10371	-1.18557	-1.10942	-1.27912	-1.20045	-0.390792	0.227735	1.21592	0.869207	0.768347
NM_001204983	1.11703	1.50826	0.795043	-1.70469	-1.4561	-1.08495	0.612237	0.374728	-0.299714	-0.0878252	0.155916	0.0700524
NM_001205025	-0.913822	-0.43044	-0.837122	1.38397	1.51961	1.09049	-0.97893	-1.35577	-0.653387	0.209548	0.739295	0.226565
NM_001205068	-1.14012	-1.30589	-1.25631	0.66166	0.378146	-0.0339544	1.20545	-1.22998	-0.0184619	0.472651	0.938976	1.32784
NM_001205132	0.847125	0.769468	0.140674	-1.22397	-0.83192	-0.991004	2.31733	0.321622	0.00420955	0.0675413	-0.638155	-0.782914
NM_001205173	-1.62885	-1.06224	-1.50796	0.027857	0.0709565	1.23254	0.808904	-0.366346	-0.159258	1.34187	0.49249	0.750036
NM_001205241	0.311529	0.598224	0.447332	-1.37846	-1.38978	-1.58217	1.29987	0.145548	-0.344851	1.13389	-0.171325	0.930187
NM_001205286	-1.01574	-0.796842	-0.830375	0.267373	1.13225	0.131843	-0.878812	-0.856922	-0.721392	0.5552	1.95242	1.06099
NM_001205345	0.568605	0.773854	1.0518	-1.60629	-1.21219	-1.28134	0.64215	0.693547	1.19889	0.28457	-0.204375	-0.909221
NM_001206382	-1.27099	-1.08452	-0.787532	1.08156	1.02833	1.58246	-0.878279	-0.722936	0.103121	1.11721	0.296443	-0.464861
NM_001242407	-0.721131	-1.31087	-1.36921	0.896557	0.153783	1.11186	-1.36442	0.848011	-0.23872	0.00662154	0.669501	1.31801
NM_001242419	1.95164	1.59288	0.907209	-0.674601	-0.777668	-0.868864	-0.10123	0.446703	-0.375197	-0.348629	-0.809888	-0.942349
NM_001243052	-1.48712	-1.61416	-1.58971	0.70225	-0.170005	1.31824	0.340775	0.40233	0.447733	0.600094	0.467378	0.582195
NM_001243712	1.29141	0.70724	1.45878	-1.30407	-1.26664	-1.51391	0.750791	0.0964322	0.0320041	0.437289	-0.116289	-0.573044
NM_001243888	-1.37528	-1.11703	-0.325918	0.695914	0.817825	0.157797	-0.204661	-1.19241	-0.911881	0.712955	1.29433	1.44836
NM_001244916	-0.701477	-0.348982	-0.622932	0.654861	0.524591	2.84646	-0.460095	-0.517567	-0.450516	-0.189977	-0.0482126	-0.686151
NM_001251833	-1.70845	-1.59215	-1.20371	0.626858	0.315173	0.82922	-0.184917	0.247719	-0.124441	0.598946	1.23394	0.961802
NM_001252067	-1.82024	-0.728931	-1.00635	0.776839	1.28322	0.838674	-0.396358	-0.956217	0.110022	0.591334	1.325	-0.0169907
NM_001252341	-0.653309	0.780958	0.986537	-0.860799	-0.867492	-1.04821	1.71514	1.26765	0.697771	-0.66287	-0.631316	-0.724066
NM_001252374	0.196692	1.04704	1.10216	-0.753738	-0.122415	-0.500628	2.21286	-0.412511	0.0382263	-0.65438	-1.10475	-1.04855
NM_001252433	0.585651	0.0180222	0.05208	-1.32158	-0.934459	-0.744871	2.53829	0.673066	0.154253	0.0339158	-0.56323	-0.491141
NM_001252443	-1.12991	-0.96322	-0.47866	0.871619	1.07794	0.264801	-0.80788	-1.13151	-0.865893	0.45562	1.25326	1.45383
NM_001252476	-0.66456	-0.517979	-0.371896	1.22754	1.89563	1.14128	-0.279659	-1.20601	-0.963706	-0.606227	0.828675	-0.483078
NM_001252494	0.542957	0.714293	0.960736	-0.996725	-1.17276	-1.77126	1.61088	0.878589	-0.111877	0.019559	-0.0555474	-0.618846
NM_001252539	-0.0503018	2.37555	0.24071	-1.32803	-1.0893	-0.84149	-0.909696	0.579466	0.544226	0.215701	0.352113	-0.0889518
NM_001252543	-0.813765	-0.937232	-0.585881	0.936221	1.38296	0.195419	-0.919453	-1.13266	-1.01569	0.485249	1.23268	1.17215
NM_001252560	-0.0967526	1.58915	0.408567	-1.61572	-1.61271	-1.06378	0.641675	0.772517	0.261182	0.814627	-0.373475	0.274717
NM_001252578	0.85372	-0.567285	0.743793	-0.567285	-1.1016	-0.492979	-0.244399	2.57463	-0.205331	-0.256272	-0.892852	0.155857
NM_001252587	-1.30324	-1.41174	-1.36928	0.290013	-0.422292	1.24408	-0.430547	0.969297	0.126088	1.39975	0.218075	0.6898
NM_001252629	-1.04175	-0.844714	-0.997288	0.916454	2.15826	1.08519	-0.385982	-1.04478	0.194001	-0.283929	0.389013	-0.144491
NM_001252658	-0.835472	-0.502318	-0.664562	1.7918	0.555284	1.8461	0.357936	-0.258458	-1.2701	-0.278314	0.139088	-0.880996
NM_001252684	-0.174477	1.01048	1.04018	-1.02087	-0.6838	-1.74254	1.87915	0.195265	0.507096	-0.0482595	-0.600645	-0.361575
NM_001253353	1.75036	1.28392	0.999831	-1.44205	-0.152397	-1.06149	-0.305675	0.876944	-0.44574	-0.695477	-0.0982213	-0.710012
NM_001253752	0.221822	0.649095	0.616354	-0.779242	-1.62642	-1.33748	1.08128	0.562331	1.58795	0.391258	-0.766964	-0.599983
NM_001253757	-1.20079	-0.896469	-1.38408	1.33617	0.774664	0.226542	-1.29621	0.308004	-0.4333	0.451144	1.04116	1.07316
NM_001253904	-1.65397	-0.897234	-0.445686	0.546471	1.74001	0.962281	-0.943183	-0.943183	-0.0440581	0.355868	0.997452	0.325235
NM_001256174	-1.18243	-0.927116	-0.948927	1.26101	1.82488	-0.222116	-1.00923	-0.476147	0.987737	-0.191325	0.776686	0.106969
NM_001256521	-1.30131	-1.18515	-1.61167	0.737697	0.46209	1.17824	-1.03973	0.508431	-0.0126015	0.592881	0.647149	1.02398
NM_001267710	-1.11035	-0.450879	-1.13192	0.363129	0.98307	0.158279	2.44397	-0.617994	-0.443692	-0.605415	0.485321	-0.0735243
NM_001271356	-0.270591	0.705655	0.555345	-0.972039	-0.969341	-1.20097	2.24383	0.632427	0.453211	0.28286	-0.670647	-0.789739
NM_001271407	1.29023	1.55007	1.13206	-1.09182	-1.13253	-0.758937	-0.193904	0.401981	0.665539	0.108499	-0.94313	-1.02807
NM_001271496	-1.26688	-0.862397	-0.840352	0.958086	-0.00806725	1.01496	-1.7212	-0.130114	0.244653	1.53701	0.441782	0.63252
NM_001271531	0.453549	-0.666887	-0.423323	-0.878203	-1.00417	-0.708787	-1.21091	1.30547	-0.389057	0.947873	0.866461	1.70799
NM_001271676	-1.55244	-1.39564	-0.87487	0.490135	0.498962	-0.316719	0.102804	-0.438214	1.52025	-0.331776	1.03894	1.25857
NM_001271725	-0.524251	-1.19978	-0.84796	-0.062541	-0.227803	1.9649	-1.08137	0.279908	-0.61029	0.449429	0.188759	1.671
NM_001271730	-1.2879	-1.41546	-0.882314	0.882472	1.51171	0.3971	-0.0600411	-1.35184	0.670353	0.139564	0.875382	0.520967
NM_001271757	-0.842953	-1.86965	-1.17189	0.777829	0.727989	0.797765	-1.08218	0.591429	1.0669	-0.248865	0.360174	0.893457
NM_001271768	-1.16306	-1.12267	-0.823833	-0.133267	0.569414	0.553261	2.4715	-0.415955	0.670374	0.169613	-0.387686	-0.387686
NM_001272090	-0.926059	-0.790708	-0.693102	0.568332	1.45364	0.942549	-1.81594	-0.51829	-0.299822	0.0822115	0.832743	1.16445
NM_001276383	-0.865443	-1.76678	-1.26621	0.189441	-0.499436	1.06856	-0.778528	0.8751	0.46467	0.690004	0.58957	1.29905
NM_001276408	-0.537297	0.443387	0.540635	-1.09907	-1.49369	-1.55801	0.387821	0.971894	1.60754	-0.175642	0.795121	0.117301
NM_001276425	-0.310644	-1.01025	-0.623899	0.790968	0.890165	2.37812	-0.822293	-0.143575	-0.963258	-0.451609	-0.394179	0.660445
NM_001276446	-1.66213	-0.793358	-1.37451	0.566551	0.388959	1.01896	-0.675661	-0.176031	-0.291751	0.562597	0.79927	1.6371
NM_001276455	0.579996	1.36678	0.909491	-0.609336	-1.13095	-1.38244	1.45506	-0.0516227	0.221759	0.161711	-0.0336595	-1.48679
NM_001276461	0.154407	1.49589	1.42178	-0.982027	-0.569452	-0.440986	1.55766	0.250757	-0.566982	-1.17967	-1.00673	-0.134643
NM_001276465	-0.61041	1.37764	0.133253	-0.881472	-1.32751	-1.32751	0.400409	1.67292	0.689437	0.6371	-0.754924	-0.00891822
NM_001276719	0.593637	0.665342	1.4541	-1.42514	-1.44445	-0.415753	-0.36611	1.50098	0.81151	-0.197879	-0.697058	-0.479184
NM_001276764	0.553529	1.89986	1.65091	-0.763776	-0.322814	0.395005	-0.55725	-0.867598	-0.0548877	0.229784	-0.912252	-1.25051
NM_001277149	0.183215	0.980233	1.15102	-0.855077	-1.1587	-0.77646	0.451598	0.630521	1.16729	0.798599	-1.06924	-1.50299
NM_001282000	0.669164	0.711887	0.781618	-1.01913	-1.32801	-0.897838	1.45095	1.19461	0.420192	0.0705503	-0.989177	-1.0648
NM_001282095	-1.16299	-0.993113	-1.2071	0.0951834	-0.0163006	0.849845	-1.12502	0.277723	-0.38383	0.707733	1.24759	1.71027
NM_001282992	-0.0128805	0.692871	0.576218	-0.79154	-1.18524	-1.3019	2.52141	-0.0537091	-0.0478764	-0.106203	-0.295764	0.00461752
NM_001283028	0.828754	1.61629	1.50896	-0.536823	-0.891795	-0.412679	0.206097	-1.38126	0.239719	0.566889	-0.472165	-1.27198
NM_001285452	-1.22941	-0.87091	-0.76157	1.08159	0.647277	0.802334	-1.75096	-0.0883863	-0.473553	1.12464	1.07664	0.442313
NM_001285457	0.669754	1.12868	0.697325	-0.666046	-0.988315	0.359854	-1.4925	-1.10899	1.03325	1.44313	-0.372723	-0.703409
NM_001285511	0.25157	0.691083	0.229007	-0.946939	-1.37833	-0.968599	1.3129	1.39232	1.10623	0.180273	-0.989357	-0.880155
NM_001285529	0.954699	0.942269	1.4008	-1.05897	-0.814516	-1.71639	1.24335	-0.521718	-0.271735	-0.152959	0.541744	-0.546578
NM_001285800	-0.619978	-0.748518	-0.483648	0.721902	2.26828	0.782276	-1.1614	-0.77968	-0.832264	-0.125294	0.936135	0.0421975
NM_001285845	-1.20932	-0.902757	-1.02862	-0.410146	-0.300137	0.346972	-0.77107	2.01295	-0.0427496	0.880998	0.0609496	1.36293
NM_001285917	-0.294738	0.0752523	0.558569	-0.985447	-1.62957	-1.00919	1.41188	0.381189	1.90863	0.132587	-0.289811	-0.259352
NM_001285980	-0.844069	-1.06944	-1.11451	0.0380985	0.601527	2.03103	-1.30769	0.424449	-0.473816	1.02651	0.279568	0.408351
NM_001286005	-0.127686	0.643618	0.0569881	-0.864999	-1.08297	-1.52435	0.700433	1.95116	1.26187	-0.12818	-0.549601	-0.336272
NM_001286103	-1.33454	-0.992409	-1.16257	0.774341	0.773255	1.56902	-1.08763	-0.0742783	-0.435231	0.0517112	0.922415	0.995909
NM_001286122	-1.60531	-1.07742	-0.92363	0.441811	0.593527	1.70126	-1.24161	0.657954	-0.221165	0.508317	0.531178	0.635093
NM_001286647	2.14048	1.21803	0.781059	-0.00510014	-0.633021	-0.393952	-1.66882	-0.303358	-0.809077	-0.0506994	-0.451329	0.175787
NM_001286728	0.488861	0.354175	0.941557	-1.38552	-1.8906	-0.566181	1.32691	0.930333	0.604841	0.301797	-0.899156	-0.207018
NM_001287172	-0.282984	-0.997171	0.0881998	0.945305	0.618808	2.24727	-0.933563	0.0680705	-1.32004	0.175561	-0.919472	0.310025
NM_001287180	-0.976411	-0.744739	-1.15938	1.21063	1.40897	0.482739	-0.316414	-1.57807	-0.304945	0.0982247	0.988976	0.890419
NM_001287386	-1.0957	-0.799648	-1.12713	1.51184	0.980029	1.44038	-1.18293	-0.481536	-0.494022	0.137097	0.724453	0.387174
NM_001287514	-1.38636	-1.47091	-1.46608	0.607349	0.95275	1.44597	0.280439	-0.280105	0.944847	0.506949	0.134668	-0.269519
NM_001287738	1.32847	1.93212	1.53882	-0.845681	-0.49352	-0.724189	-0.277872	-0.386	-0.00639214	-0.65284	-0.718004	-0.694921
NM_001288625	-1.27263	-0.686084	-1.07997	0.855197	0.564066	1.03929	-1.10566	-0.420641	-0.390672	0.966512	1.75428	-0.2237
NM_001289150	-1.14577	-0.817792	-1.0891	0.794611	0.770571	1.96227	-0.778298	0.540473	-0.850418	-0.0965896	-0.306082	1.01612
NM_007387	-1.54798	-1.36785	-1.22141	-0.188824	-0.300177	0.645854	-0.311874	0.825516	0.192957	0.65334	1.20589	1.41456
NM_007393	-1.17258	-1.00023	-0.973485	1.34783	0.445388	0.839332	-0.935951	-0.423078	-0.73602	0.0619461	1.51179	1.03505
NM_007444	-0.960911	-0.274622	-0.762543	0.826	1.74425	1.57308	-0.333813	-1.19447	-1.20247	0.0533247	0.051725	0.480456
NM_007462	1.06287	1.59342	0.683148	-1.27758	-1.24741	-1.08949	0.503933	0.0709764	-0.470219	1.21015	-0.473768	-0.566037
NM_007472	2.35584	0.98204	0.65014	0.166906	0.431388	-0.398203	-0.153208	-0.979185	-1.10616	-0.297628	-0.700402	-0.951526
NM_007480	-0.579588	-1.41818	-1.69697	1.14159	1.26832	1.0172	0.232251	0.531012	-0.0599851	-0.497099	-0.756052	0.817505
NM_007498	-0.321061	-0.454116	-0.655656	1.70803	0.860783	1.54758	-1.56748	0.688593	-1.0196	-0.129305	-0.28584	-0.371935
NM_007499	-0.0923989	0.893782	0.254097	-1.05726	-1.05726	-1.02261	2.24778	0.9924	-0.236328	0.147483	-0.25232	-0.817375
NM_007511	-1.80211	-1.0711	-1.38467	0.615986	0.175458	-0.259299	0.596749	1.82311	0.344744	0.0581119	0.434196	0.468823
NM_007520	0.545821	0.706034	0.960583	-0.713815	-0.55712	-1.13241	2.12972	-0.271232	0.667979	-0.358213	-0.847486	-1.12986
NM_007523	-0.410277	-1.52783	-0.472667	1.51211	1.29062	1.37095	-0.0452975	-0.842326	0.496713	-1.14959	0.15123	-0.373623
NM_007553	2.3877	1.07597	0.710262	-0.248868	-0.252318	-0.766384	0.457714	-0.900248	-0.997541	-0.301309	-0.31856	-0.846426
NM_007566	-0.394669	1.1094	1.17581	-1.24447	-1.37729	-1.21004	0.617471	0.68634	-0.194209	1.48818	-0.307352	-0.349166
NM_007569	1.2894	0.487499	0.72351	-1.3617	-0.916498	-1.01908	-0.593995	1.92569	0.21327	0.162313	-0.0703451	-0.840063
NM_007570	2.01402	0.496645	1.60355	-0.656838	-0.46682	-0.403173	-0.430385	0.832405	-0.385186	-1.00044	-0.788283	-0.815494
NM_007591	-1.15182	-0.903367	-0.842347	0.341409	0.552656	0.0695341	-0.411215	-0.778723	-0.75485	0.342083	1.81639	1.72025
NM_007625	-1.58334	-0.954075	-0.978694	-0.12884	0.98887	1.92637	-0.801436	0.141971	0.174468	0.62943	-0.281479	0.866759
NM_007635	1.57756	1.17231	1.01461	-0.976741	-1.011	-1.0627	-0.335904	1.20398	0.208307	-0.146852	-0.712069	-0.931498
NM_007644	0.826228	2.44727	0.573492	-0.889836	-1.1437	-0.166785	0.60159	-0.941654	-0.0761385	-0.266891	-0.683976	-0.279598
NM_007679	2.31286	1.15301	1.23448	-0.702026	-0.237965	-0.543919	-0.472108	-0.601852	-0.726165	-0.770821	-0.458831	-0.186671
NM_007690	0.756018	1.71717	1.25329	-1.13166	-1.01661	-0.655408	0.770862	-0.0752513	0.0620565	0.477691	-1.03146	-1.12671
NM_007822	0.225978	0.199858	-0.484739	-0.869546	-0.944817	-0.83474	-0.850594	1.56752	-0.428178	2.10178	-0.33956	0.657044
NM_007823	2.21811	1.62578	0.48561	0.385829	-0.493131	-0.372377	-0.274503	-0.766415	-0.85857	-0.67299	-0.667906	-0.609436
NM_007824	-0.498221	-1.16583	-0.939657	1.43679	1.30663	1.75527	0.0903415	0.034414	-0.576552	-1.1157	-0.255604	-0.07188
NM_007836	-0.912012	-0.920164	-1.14256	2.32375	1.07093	0.990708	-0.243533	-0.169837	-0.446033	-0.406577	0.0395109	-0.184185
NM_007837	-0.894186	-0.709572	-0.867028	-0.195397	0.157507	0.295587	-1.03959	-0.524347	-0.479642	0.60516	1.529	2.12251
NM_007870	1.65055	1.08813	1.27078	-0.116227	-0.291169	-0.324905	0.817764	-1.18998	-1.39914	0.05727	-0.728284	-0.834792
NM_007901	-1.23605	-1.04847	-1.09994	1.02169	0.780599	1.37591	-0.901062	-0.650507	-0.381335	0.212552	0.55395	1.37265
NM_007907	0.880988	1.92773	1.13546	-0.292718	-0.501486	-1.06224	0.347172	-1.29082	0.676591	-0.515882	-0.210229	-1.09456
NM_007913	1.26943	0.39267	0.0955486	-1.09357	-0.827559	-1.09675	1.45799	1.2434	0.704393	-1.08913	-0.18951	-0.866921
NM_007923	0.964464	0.691859	1.07621	-1.23149	-0.963745	-1.18885	1.73802	0.23032	0.0149348	0.278363	-0.553487	-1.05659
NM_007935	0.804453	0.511479	0.864815	-1.0859	-1.72632	-1.80287	0.436395	-0.196666	0.0138635	0.951676	0.761758	0.467311
NM_007952	-1.01784	-0.885783	-0.710158	0.414299	0.89719	0.145886	-0.611361	-0.963227	-0.885145	0.302205	1.5873	1.72664
NM_007961	-1.18714	-0.803559	-0.169659	1.42366	0.641277	1.58832	-1.23092	-1.29945	-0.0440208	-0.128731	0.626048	0.584169
NM_007962	2.39639	0.787508	1.23947	-0.622234	-0.886909	-0.510978	-0.230893	0.246303	-0.530114	-0.422245	-0.827133	-0.639167
NM_007964	0.477422	0.359778	-0.0539759	-1.37026	-1.64728	-1.01555	1.73955	0.425037	0.289191	1.18773	-0.541868	0.150237
NM_007976	-1.19809	0.88988	0.340343	-1.24236	-1.2174	-1.2816	0.211844	1.57764	0.859938	0.790516	-0.0302069	0.299487
NM_007988	-0.0187525	-0.886569	-0.611049	1.66775	1.05361	1.31148	1.10671	-1.0023	-1.08522	-0.483563	-0.394875	-0.657221
NM_007995	2.33648	0.234112	1.22633	-0.658595	0.427854	-0.60173	-0.470867	-1.5298	-0.111816	-0.177247	-0.0460205	-0.628704
NM_008029	1.83878	0.957649	1.2476	0.200551	-0.366468	-0.583932	0.421237	0.285926	-1.31365	-0.498557	-1.10424	-1.08491
NM_008037	0.193484	0.573975	0.267128	-0.747515	-1.18119	-0.700465	-0.29338	1.08948	2.42529	-0.311791	-0.647278	-0.667734
NM_008057	-1.25591	-1.21167	-0.961404	0.259587	0.251371	0.324681	-0.838799	-0.364812	-0.0785239	1.35229	0.57621	1.94698
NM_008058	-1.37479	-1.31636	-1.16299	-0.129028	1.12195	-0.391953	0.517851	1.11361	-0.00278228	0.0285183	-0.154069	1.75005
NM_008061	1.63364	1.38577	1.76048	-0.830375	-0.507552	-0.840978	-1.07451	-0.180034	-0.369994	-0.225314	-0.360724	-0.390416
NM_008065	0.627382	0.38686	-0.0817857	-1.31167	-1.33448	-1.16141	2.23615	0.5401	0.446867	0.0932746	-0.188905	-0.252383
NM_008092	-0.979815	-0.982917	-1.41888	1.34428	0.618194	0.883494	-1.2265	-0.411203	0.304022	0.390904	0.00458975	1.47383
NM_008102	1.31745	0.584201	1.27113	-0.839239	0.00487975	-0.379341	1.68789	-0.230571	-0.23784	-0.76431	-1.17652	-1.23773
NM_008120	2.08519	0.940699	1.43019	-0.170567	0.134888	-0.162259	-0.116249	-0.877968	-1.00641	-0.640889	-1.06648	-0.550148
NM_008125	-1.69433	-1.10764	-1.21434	0.291454	0.831576	1.26449	-0.753639	-0.329433	1.23396	0.727207	0.521308	0.229381
NM_008188	-0.824321	-1.41722	-1.2814	0.839106	1.17891	1.14032	-0.760671	-0.892983	0.126423	0.541904	1.25759	0.092343
NM_008197	-0.883825	-1.56762	-1.30265	0.691117	0.0350408	2.15494	-0.180914	0.0227225	0.42204	0.728714	0.250354	-0.369922
NM_008222	-0.839183	-1.47241	-0.980729	1.29703	0.931064	1.74588	-0.403373	0.109729	-1.09899	0.178639	0.345327	0.18702
NM_008230	0.131299	1.86801	1.05134	-0.957228	-0.815966	-1.00432	1.60425	-0.321917	0.118423	-0.230685	-0.796837	-0.646378
NM_008235	-1.53173	-0.554724	-1.39554	0.869525	0.342645	0.380733	-0.711692	-0.420263	0.154515	0.58733	2.06986	0.209338
NM_008239	-0.969421	-0.988963	-0.637224	0.186949	-0.383956	-0.532621	1.87859	0.0884776	0.764751	-0.589329	-0.641821	1.82457
NM_008260	-1.59655	0.0699899	-1.00822	0.977838	1.48543	0.870076	-0.731693	-1.4201	0.293503	0.0268559	0.105572	0.927297
NM_008262	-1.02837	-0.834373	-0.361752	1.7369	1.43334	0.0250985	0.268755	-1.09262	1.30577	-0.917558	-0.476493	-0.058707
NM_008290	-1.09092	-1.58167	-0.355383	0.493413	1.4376	0.0721	0.29157	-1.1464	-0.350878	-0.231937	1.59077	0.871732
NM_008300	-0.969995	-0.881912	-1.07195	0.444962	1.05236	1.09978	-0.89728	-0.713242	-1.02153	1.09659	1.33329	0.528922
NM_008302	-1.18388	-0.7581	-0.539651	0.530874	1.11639	1.8104	-1.33627	-0.678515	-0.534291	1.08959	0.455343	0.0281024
NM_008316	-1.5096	-1.19514	-1.49193	1.42657	0.147515	1.42657	0.0980488	0.133382	-0.25528	0.769374	-0.082149	0.532643
NM_008321	-1.019	-1.06864	-1.18268	1.29804	1.49423	1.20128	-1.02461	-0.602868	0.369466	0.185854	-0.28105	0.62997
NM_008326	-1.3498	-1.30477	-1.20668	0.569734	0.913399	0.749016	-0.534079	-0.452556	-0.149569	0.141199	0.909381	1.71473
NM_008340	-1.50054	-1.13335	-0.918785	1.51358	1.1934	0.695424	-0.955616	-0.570386	0.403664	0.0302645	0.972515	0.269829
NM_008341	1.68327	1.46103	1.80502	-0.619284	-0.591806	-0.601629	-0.482178	-0.387565	-0.48049	-0.576771	-0.591137	-0.618464
NM_008379	-1.00771	-0.702029	-0.970619	0.931263	1.30472	1.39996	-1.14611	-0.502282	-1.08797	0.217879	0.751491	0.811415
NM_008380	-1.24699	-0.831745	-1.02811	1.26325	1.53091	1.34705	0.20137	-0.844252	-0.821739	-0.20262	-0.0525312	0.685408
NM_008382	-1.16293	-1.15618	-1.16715	-0.216631	-0.282483	0.119215	-1.06524	0.468615	0.744426	0.845893	1.6067	1.26576
NM_008416	0.376664	0.988489	0.0373719	-1.24008	-0.301527	-0.916494	1.8214	0.624064	1.16638	-0.520654	-1.00092	-1.0347
NM_008422	-1.4518	-0.748909	-0.672734	1.05678	0.409296	1.31993	-1.19384	-0.688315	-0.561934	0.44219	1.40476	0.684564
NM_008441	0.271152	0.507815	0.384131	-1.34505	-1.56864	-1.1411	0.962707	1.70837	0.422782	0.708205	-0.52268	-0.387699
NM_008452	1.62553	2.01752	0.671422	-0.18268	0.317367	-0.464315	-1.07127	-0.516044	-1.07702	-0.703418	-0.645941	0.0288341
NM_008453	0.989172	2.30093	1.15381	-1.15056	-0.557655	-0.988226	-0.303428	-0.079006	-0.698872	-0.185096	-0.395326	-0.0857476
NM_008477	1.23686	0.411584	-0.0970296	-0.839489	-0.521849	-0.892104	2.51912	0.030611	-0.0171324	-0.554003	-0.795643	-0.480926
NM_008489	0.257841	0.719168	-0.0150962	-1.0771	-1.72936	-0.773211	-1.22891	0.54458	1.19644	1.3374	-0.031443	0.799696
NM_008506	2.20925	0.430354	0.992346	-1.22435	-0.43095	-0.51851	0.856539	0.206987	-0.2326	-0.251362	-0.905382	-1.13232
NM_008514	0.590485	1.13396	0.998725	-1.1195	-1.03669	-1.29451	0.702579	0.973414	0.966182	0.0640023	-0.871082	-1.10757
NM_008540	0.722048	0.867327	1.08459	-0.83574	-0.998189	-1.09988	1.98069	-0.494995	-0.28368	0.48696	-0.451411	-0.977718
NM_008549	1.17173	1.69799	1.33503	-0.561172	-1.12092	-0.691311	0.566031	-0.189135	0.247021	-0.25093	-1.13824	-1.06609
NM_008555	0.0739986	0.167043	0.905071	-0.792906	-1.03199	-1.14762	2.46213	-0.285832	-0.626993	-0.183754	-0.249096	0.70995
NM_008580	0.922872	1.68667	0.950189	-0.720452	-1.3225	-1.21359	-0.361379	0.55697	0.482927	0.70254	-1.03424	-0.650003
NM_008587	0.676268	0.727294	1.22123	-1.88423	-1.33825	-0.897381	1.1651	0.358884	0.386439	0.38848	-0.766754	-0.0370791
NM_008591	-0.278407	0.145514	0.348961	-1.18062	-1.29922	-1.0432	1.22011	0.735539	1.95801	0.190625	-0.841245	0.0439406
NM_008608	-0.338302	-0.706691	-0.91002	1.89175	0.336627	1.72669	-1.0859	-0.342168	-0.85049	0.00496082	-0.506454	0.780008
NM_008625	2.06165	0.945045	1.63968	-0.435296	-0.375245	-1.06501	0.0459167	-0.414197	-0.782612	-0.491288	-0.424746	-0.703898
NM_008630	2.28043	1.62367	0.456653	-0.561132	-0.73341	-0.508788	-0.626798	-0.416008	0.332866	-0.506204	-0.743715	-0.597564
NM_008654	1.44228	1.69331	1.14252	-0.579736	0.491116	-0.968463	0.0663766	-1.19619	-0.54796	0.164882	-0.782043	-0.926095
NM_008655	2.72544	0.899954	0.529141	-0.0838653	-0.496799	-0.0883783	-0.610374	-0.224518	-0.769079	-0.506577	-0.641965	-0.732976
NM_008667	1.10765	1.81417	0.334445	-1.01278	-0.629663	-0.265725	1.59319	-0.379919	-0.827977	-0.0268776	-1.01496	-0.691554
NM_008668	-1.06201	-0.684241	-1.32141	0.0150403	-0.117217	1.50567	1.62551	0.686555	0.908689	0.127568	-0.803346	-0.8808
NM_008681	1.848	1.79869	0.500314	0.0154764	-0.715888	-0.558111	0.556193	-0.125866	-0.569615	-0.719175	-0.860517	-1.1695
NM_008682	1.39492	1.06178	0.746972	-0.966541	-1.01675	-1.43437	1.35268	0.563666	-0.0516047	-0.135288	-0.642169	-0.873294
NM_008688	-1.78334	-0.942967	-1.08109	0.316135	0.353453	1.6699	-0.884325	0.0851222	0.0458661	1.04116	0.292872	0.887206
NM_008704	-0.243489	-0.790886	-0.710896	1.20607	1.50129	1.65319	-0.624639	-0.781485	-1.09468	-0.704464	0.794405	-0.204401
NM_008714	0.0852206	1.47354	0.496345	-0.590346	-0.842392	-0.722567	-1.39607	2.04168	-0.741161	0.492213	-0.00361542	-0.292849
NM_008720	0.548289	0.458427	0.631526	-1.09903	-1.35377	-1.05811	2.05777	1.01373	-0.10767	0.0496145	-0.529091	-0.611687
NM_008737	-1.23503	-0.847426	-0.692385	-0.464748	0.881379	-0.284523	-0.745566	-0.300843	1.77997	0.0280912	1.84018	0.040894
NM_008756	0.266192	0.851279	0.50135	-0.795633	-0.93127	-1.01554	1.60009	0.105674	1.02303	0.773428	-0.755503	-1.6231
NM_008774	0.556408	1.18501	0.978564	-1.10525	-1.07191	-1.21434	0.366839	-1.29379	1.58617	-0.273084	0.290477	-0.00509427
NM_008808	-0.852822	-1.27488	-1.6844	0.00487526	1.04957	1.80698	0.792577	0.231575	0.482302	0.259782	-0.153919	-0.661642
NM_008830	-0.525016	1.30998	0.158425	-1.43994	-0.87181	-1.0564	-0.756067	1.92305	0.0687004	0.82737	0.112693	0.249019
NM_008839	0.506887	1.3057	0.781562	-1.4092	-1.37735	-1.3057	0.931505	0.733793	0.127385	0.82137	-0.313156	-0.802793
NM_008847	0.177202	1.4112	1.71593	-0.94294	-0.651602	-1.31297	1.33083	-0.834107	-0.61979	-0.361939	-0.02372	0.111903
NM_008852	-0.852507	0.45686	0.445573	-0.904604	-0.762206	-0.803883	-0.809961	-0.409684	-0.52777	0.960463	1.0334	2.17432
NM_008889	0.000132021	-1.16958	-0.516864	1.32616	1.87748	1.22265	-0.627762	-0.982636	-0.890221	-0.430258	0.435275	-0.244372
NM_008891	-2.00568	-1.11444	-0.797119	0.358701	0.757787	0.334326	-0.332221	-0.52567	-0.0122429	0.788145	1.39663	1.15178
NM_008898	1.32856	1.38793	1.55945	-0.422654	-1.1286	-0.713743	-0.381481	0.0907626	0.54414	-0.047662	-1.05435	-1.16236
NM_008904	1.88275	0.995144	1.47934	-0.798704	-0.909525	-0.684776	0.490753	0.266522	-0.517509	-0.425331	-0.892954	-0.885704
NM_008910	1.63879	1.16355	0.329308	-0.96882	-0.777606	-0.639377	1.22122	0.601621	0.196305	-0.426357	-1.38351	-0.955123
NM_008913	1.02781	0.800446	0.845585	-1.06362	-1.08451	-1.94549	0.898247	0.2755	0.959268	-0.386535	0.331505	-0.658204
NM_008914	0.847361	0.435295	1.02814	-0.747374	-0.969566	-1.05743	2.2199	0.413076	-0.247441	-0.58174	-0.775653	-0.56457
NM_008928	-0.317964	-1.07573	-1.19249	1.6459	1.71498	1.22683	-0.122915	-0.797938	0.0618845	-0.572881	-0.189169	-0.380505
NM_008957	0.117525	0.815624	1.42205	-1.0093	-0.775195	-1.08546	0.794469	0.974988	0.568821	0.455997	-0.511469	-1.76805
NM_008969	1.49753	1.61379	0.248204	-0.196533	-0.949448	-1.59902	0.847952	-0.846107	-0.154089	-0.916231	0.537928	-0.0839648
NM_008972	-1.02262	-1.04206	-1.06384	-0.0116969	1.75392	0.315298	-1.22675	-0.162947	-0.348024	0.583971	0.897357	1.32739
NM_008981	-0.00310067	1.32536	0.549507	-1.15379	-0.923654	-1.43354	1.55412	1.03045	0.395163	0.0685592	-0.515744	-0.893336
NM_008983	-0.574642	0.539224	-0.567414	-1.56563	-1.05532	-1.42251	0.997492	0.433692	0.41779	1.50347	0.564523	0.729326
NM_008990	-1.10148	-1.45371	-0.0558309	0.634399	1.47746	0.768393	-1.53368	-0.398102	1.03745	0.103754	0.877508	-0.356163
NM_009009	0.720283	1.22605	0.22821	-1.18898	-0.935389	-1.82273	1.51553	0.504942	0.29999	0.434106	-0.526429	-0.455593
NM_009026	2.349	1.05312	1.26619	-0.483772	-0.965797	-0.403434	-0.616503	-0.560616	-0.633968	-0.406927	-0.29166	-0.305632
NM_009040	1.70197	0.237017	-0.0928804	-0.210733	-1.05019	-0.58818	0.353738	2.05734	0.0720684	-0.735468	-1.11665	-0.62803
NM_009062	2.52022	-0.00820434	1.07477	-0.607867	-0.885322	-1.22095	0.108148	0.246876	-0.00820434	-0.236434	-0.836096	-0.146932
NM_009072	0.102461	1.16057	1.71228	-0.430533	-0.129061	-1.19012	1.68765	-0.161573	-0.300486	-0.548757	-0.859096	-1.04333
NM_009075	-0.899546	-0.978541	-1.23308	0.468242	0.477019	2.01304	1.06802	-1.03559	-0.775202	0.31464	0.547237	0.033768
NM_009086	-0.832344	-0.578263	-1.14621	1.23304	1.88567	0.408165	-0.542678	-1.01383	-0.513498	0.198211	1.28286	-0.38112
NM_009089	-0.485255	0.494107	0.959356	-0.864996	-1.5889	-1.3892	-0.962189	1.10382	0.798962	1.11656	0.279008	0.53872
NM_009149	0.0138599	0.70404	1.17543	-1.30513	-1.36027	-0.732352	1.03757	1.71085	-0.203155	0.0352057	-0.0866431	-0.989391
NM_009177	-0.915974	-1.38543	-0.716639	1.30687	1.1288	1.21355	-0.431602	-1.41304	0.589515	0.191162	0.769805	-0.337013
NM_009178	-0.594406	-1.10359	-1.28016	1.62423	1.6655	0.835182	-0.793465	-0.00221242	-0.190954	-0.862678	0.459323	0.243221
NM_009184	-1.35388	-1.35388	-1.35388	0.965859	0.0362895	1.24222	-0.415933	0.195405	0.312648	-0.181447	1.61069	0.295899
NM_009196	-1.14645	-0.953329	-1.19432	0.372522	0.771143	1.5461	-1.12169	-0.818805	-0.0772691	0.883798	0.871005	0.867291
NM_009226	-0.341552	-1.25812	-1.06944	1.20767	1.5278	0.673379	-0.997009	-0.693871	-0.888809	0.0264165	0.913474	0.900061
NM_009251	1.09189	0.766286	0.178284	-2.15266	-0.585927	-1.55125	-0.0649611	0.0518731	0.840983	-0.0496386	0.754794	0.720318
NM_009260	1.29259	0.882032	0.535548	-0.802926	-0.465934	-0.855136	0.39553	1.95946	-0.916839	-0.117077	-0.919212	-0.988034
NM_009270	0.258265	-0.456445	-0.0906383	1.50354	1.14762	0.869388	1.28629	-1.08989	-1.01373	-1.11388	-0.188293	-1.11222
NM_009272	-0.808286	-0.823326	-0.625557	1.0401	2.08147	0.568689	-0.819398	-0.992025	-0.836683	-0.221826	0.945033	0.491803
NM_009275	-0.903577	-0.515734	-0.528153	0.998024	1.50545	0.510116	-0.953964	-1.22932	-1.25558	0.420695	1.11015	0.841893
NM_009294	-1.19296	-1.54335	-1.82508	1.17432	0.374374	0.419126	0.224862	0.835116	0.0428025	-0.173838	0.874782	0.789855
NM_009320	-0.841903	-0.3454	-0.256897	0.341024	0.457898	0.823976	2.67236	-0.87345	-0.504196	-0.189779	-0.844867	-0.438772
NM_009327	-1.14435	-1.21962	-0.854961	0.423093	0.137608	0.530345	-1.77772	0.217169	0.692198	1.45232	0.822851	0.721059
NM_009330	-1.69358	-1.19232	-1.06278	-0.388546	0.0765023	1.1466	-0.50521	0.117536	0.263165	1.48774	0.764419	0.986483
NM_009373	-1.55987	-0.661176	-1.58244	0.481605	1.15698	0.351259	-1.02261	0.936731	-0.0890635	0.485938	0.187695	1.31495
NM_009393	-0.21673	-0.336198	-0.123753	1.95707	0.567602	1.97213	-0.85874	-0.608896	-0.635907	-0.821341	-0.760049	-0.13518
NM_009396	-1.17675	-1.31934	-0.95997	-0.0458876	0.118728	1.39334	-1.27181	0.0143942	0.595767	1.28611	1.1499	0.215527
NM_009408	-0.646519	-0.673778	-0.86083	0.867528	1.04307	1.05247	-1.40342	-1.27065	-0.676362	1.14247	0.906771	0.519271
NM_009427	0.66698	1.75964	1.46398	-1.25838	-0.545656	-0.700414	0.555571	0.746108	-0.561868	-0.466885	-1.11977	-0.5393
NM_009437	-0.914109	-1.56346	-1.49115	1.47082	0.79493	1.07292	-0.740684	-0.165719	0.415274	-0.0933742	0.773555	0.440994
NM_009443	-0.293619	0.768005	-0.107134	-1.1822	-1.01323	-0.692012	-1.18919	1.90971	0.945956	1.18011	-0.224346	-0.10205
NM_009444	-0.241313	1.03286	0.0139871	-1.26004	-1.05258	-0.819051	-1.13435	1.84616	0.728551	1.11587	-0.188593	-0.0415002
NM_009447	-1.28817	-0.506466	-0.951807	1.08938	0.838643	1.73087	-0.274978	-1.23082	-0.938479	0.44998	0.412016	0.669823
NM_009448	-0.908021	-0.828369	-1.00375	1.10739	0.772707	1.87649	-0.676865	-0.887931	-0.925275	0.0499302	0.61553	0.808161
NM_009450	-0.714248	-0.607319	-1.03955	0.196828	0.275544	1.36743	-1.08865	-0.618542	-1.06636	0.722119	0.776519	1.79624
NM_009458	2.06266	0.130593	1.00452	-0.848597	-0.395875	-0.811724	1.18731	0.28628	0.0997075	-0.656667	-0.771542	-1.28666
NM_009469	0.407396	1.41776	1.05527	-1.26117	-0.934222	-1.2797	1.25579	0.857331	0.203644	-0.164014	-0.691702	-0.866377
NM_009471	-0.694284	-1.44929	-1.06015	1.23517	1.222	1.8202	0.0312938	-0.649485	-0.67979	-0.0938815	0.0664308	0.251778
NM_009481	0.739536	0.940553	0.928678	-1.8423	-1.46826	-0.160375	1.07711	0.642844	-0.888956	0.713242	-0.228229	-0.453843
NM_009524	-0.805045	-0.812314	-1.22665	0.314386	0.198081	2.66228	-0.645127	0.256233	-0.0345279	-0.521553	0.401614	0.212619
NM_009551	0.921367	1.16089	-0.243935	-1.08301	-1.57382	-0.703884	0.14401	1.20792	0.473174	1.11681	-0.14401	-1.27551
NM_009565	-1.55533	-1.02843	-1.15073	0.0479236	0.75952	1.03656	-0.302624	-0.52716	-0.584298	1.20581	0.750872	1.34788
NM_009609	-0.814337	-0.97442	-0.921838	1.69557	0.293387	1.45603	-0.733712	-0.532732	-0.782788	-0.318899	1.35788	0.27586
NM_009624	1.39268	0.613354	1.10339	-0.894357	-1.21215	-0.834315	0.791053	1.4133	-0.11321	-0.42676	-0.958037	-0.874949
NM_009637	1.85373	1.31998	0.704894	-0.88251	-0.854196	-1.65362	0.625975	0.12897	-0.519847	0.124753	-0.306587	-0.541535
NM_009665	-0.96232	-0.277862	-0.764019	0.846378	1.73394	1.56442	-0.337032	-1.1958	-1.2022	0.0483759	0.0467767	0.499351
NM_009680	1.02445	0.113808	1.54989	-1.37902	-0.86013	-0.657158	1.92309	-0.371251	-0.0558809	-0.231026	-0.454186	-0.602595
NM_009687	-1.21844	-0.700937	-1.17032	0.575022	1.84538	0.164645	1.38951	-0.751698	-0.287593	-0.693026	0.910245	-0.0627926
NM_009706	0.918575	0.985663	0.313809	-0.845285	-1.28894	-1.53085	-0.241988	1.05961	-0.300751	1.66584	-0.210648	-0.525028
NM_009738	1.3428	0.439429	-0.10455	-0.63916	-1.09224	-0.760355	0.752381	2.19316	-0.302089	-0.293119	-0.968059	-0.568198
NM_009743	1.00999	1.93314	1.16038	-0.56672	-1.11008	-0.489444	-0.524443	0.930633	-0.694935	0.0199543	-1.04285	-0.62563
NM_009754	0.402298	1.45024	0.249002	-0.688368	-1.0804	-0.824073	1.61108	0.447533	0.432455	0.460099	-0.972343	-1.48752
NM_009761	1.36034	1.47605	1.44673	-0.645522	-0.3879	0.0831703	0.149237	-0.279612	0.0663603	-0.43833	-1.3965	-1.43403
NM_009767	-0.669388	-1.19194	-1.00054	0.263299	0.0779771	2.1226	-1.14333	0.400012	0.6704	-0.766606	0.992435	0.245071
NM_009786	-0.812612	-0.709367	-0.7855	0.95187	1.56669	1.16028	-1.17548	-1.10893	-0.896413	0.665412	0.58654	0.557511
NM_009787	-1.00514	-0.924518	-0.912032	-0.0768467	0.634963	-0.206263	-0.57853	-0.606388	-0.55953	0.658515	1.71947	1.8563
NM_009826	1.30875	1.0096	1.06621	-1.48009	-0.822604	-0.764061	1.26822	-0.309227	-0.0647618	0.520668	-0.550476	-1.18223
NM_009834	0.895839	1.66417	1.6788	-0.755472	0.335363	-0.0904293	-1.06746	-0.89243	-1.35502	-0.263048	-0.256512	0.106199
NM_009836	-0.791888	-0.699045	-0.932885	1.44708	1.31513	1.04085	-0.798927	-0.972436	-1.08047	0.216095	1.13794	0.118559
NM_009864	-0.984048	-0.99541	-0.0910481	0.732609	1.49304	1.96999	-0.116687	-1.20926	-0.481171	0.46369	-0.109986	-0.671716
NM_009870	-1.40389	-0.760234	-1.14433	0.17601	1.87965	0.599955	0.177583	-1.06541	-0.224076	-0.0507755	1.32619	0.489315
NM_009899	0.886814	1.36757	0.218984	-1.05577	-0.346605	-1.73665	-0.960051	1.17178	0.38431	-0.646802	-0.322676	1.03909
NM_009902	-1.65912	-1.31972	-0.786269	0.171063	1.715	0.909166	-0.527196	-0.583339	0.191891	0.396723	1.03331	0.45848
NM_009948	-0.453174	0.80505	0.382088	-1.23867	-1.16937	-1.00409	-0.408745	2.28897	0.282567	0.741072	0.00888576	-0.234584
NM_009974	0.964504	1.299	0.819204	-0.969801	-0.297789	-1.51316	1.55479	-0.415845	0.518009	-0.595957	-0.32806	-1.03488
NM_009982	0.938631	0.382983	0.724004	-0.461569	-1.50187	-0.766478	-0.68071	0.867225	1.83899	-1.33649	0.0624796	-0.0671989
NM_010002	1.3038	0.36708	0.00884961	-0.578373	-0.717057	-0.662242	1.08225	2.09311	-0.906978	-0.699883	-0.94562	-0.344944
NM_010011	0.982227	0.466694	0.277361	-1.00916	-1.48048	-0.765166	-1.24582	1.94509	0.151372	0.389654	-0.299209	0.58743
NM_010019	-1.11703	-1.09987	-1.06852	0.991132	0.473557	1.66073	-0.73964	-0.546214	-0.777497	0.646279	0.385421	1.19166
NM_010028	1.30697	1.2295	0.535609	-1.07676	-0.0614399	-0.70337	0.652374	-2.08072	-0.780841	0.396496	0.0227354	0.559446
NM_010120	-0.462465	-0.640595	-0.695545	0.664251	1.64206	0.607144	-1.55083	-1.33585	-0.319198	0.183152	1.3009	0.606978
NM_010137	0.804282	1.46943	0.511863	0.0606204	-1.7791	-1.64911	-0.392166	0.725514	0.67223	0.611481	-0.5479	-0.487151
NM_010150	-1.4118	-0.822394	-0.968921	0.0828854	1.32466	1.46129	-0.641778	-0.989265	-0.215942	0.48123	0.413603	1.28644
NM_010153	0.784044	0.303571	1.06983	-1.21801	-1.30794	-1.15203	0.889196	1.24526	0.809811	0.231214	-0.505633	-1.1493
NM_010155	0.85806	0.218938	0.300067	-1.02054	-1.09852	-0.926795	2.42792	0.252742	0.383451	-0.0776367	-0.797889	-0.519794
NM_010171	-1.41351	-1.75727	-1.38666	0.733164	0.280196	-0.0796723	0.906832	1.04648	0.462816	1.08408	-0.102947	0.226484
NM_010192	-0.686544	-0.953653	-1.13982	1.02538	1.63109	0.632133	-0.911833	-1.12903	-0.561759	0.379865	1.15151	0.562658
NM_010194	1.97153	1.14703	1.16003	-0.325121	-1.67502	-0.413554	0.213279	-0.0260097	-0.075428	-0.704862	-0.559208	-0.712665
NM_010217	2.40892	1.50872	0.369693	-0.759659	-0.584081	-0.738828	-0.471741	0.188907	-0.416687	-0.793882	-0.405528	-0.305835
NM_010219	-1.3407	-0.980404	-0.932113	1.03832	1.11869	0.971459	-1.2058	-0.604008	-0.51198	0.773034	0.937695	0.735814
NM_010258	1.51839	1.01423	1.35634	-0.209096	-0.68148	-0.139191	-1.57965	0.689071	-0.636995	0.445464	-1.1581	-0.61899
NM_010271	-1.19043	-0.707557	-1.21596	0.118646	0.51095	0.397617	-0.941486	0.0797829	-0.738895	0.500579	1.14426	2.0425
NM_010403	-1.84187	-0.933353	-1.01475	0.201569	0.476429	-0.0472298	-0.822528	-0.114824	0.5281	1.56939	1.0589	0.940164
NM_010418	0.26111	1.48203	1.94635	-1.01493	-1.51933	-0.866283	0.0590141	0.0306205	-0.283379	0.623545	-0.108007	-0.61074
NM_010432	0.482255	0.778607	0.631344	-1.07617	-1.76928	-1.34758	0.349597	1.34088	0.630735	0.927695	-0.596658	-0.351423
NM_010436	-1.1922	-0.486381	-0.238134	0.366946	1.50875	0.63776	-1.01951	-1.20234	-1.05777	0.422875	1.3861	0.873904
NM_010446	-1.02885	-1.31424	-0.938854	1.85698	0.6286	0.143088	-0.733597	0.127101	0.756096	-0.404396	-0.485907	1.39397
NM_010478	-1.15898	-0.800864	-0.32557	0.662554	1.17665	1.82289	-1.32156	-0.870865	-0.0508941	1.10741	-0.113032	-0.127743
NM_010480	-1.15356	-0.725247	-0.623257	0.674733	1.12	1.4938	-1.44358	-0.805633	-0.521392	1.20403	0.555912	0.224192
NM_010495	-0.745003	-0.510195	-1.27717	-0.151246	2.41496	0.54131	-0.419736	-0.0399366	0.514685	1.00547	-0.488703	-0.844443
NM_010496	-1.183	-0.930795	-1.24863	0.148402	0.567387	0.550127	-1.06594	-0.105638	1.99348	1.14774	0.265624	-0.13876
NM_010516	-1.95006	-1.0158	-1.03352	0.0346842	0.637968	0.435397	-0.948281	1.15823	0.198512	0.677818	1.15823	0.646824
NM_010559	1.39784	1.43715	1.1961	-0.978148	-1.38161	-1.17652	-0.179955	0.810672	-0.426604	0.182177	-0.380344	-0.500756
NM_010560	0.0503173	0.425028	1.07236	-1.55828	-0.827202	-1.47754	0.437893	0.435977	1.63264	0.848733	-0.342732	-0.697189
NM_010568	0.327638	0.458015	0.390243	-0.96397	-1.60765	-0.966706	1.73078	1.03909	0.898073	0.212761	-0.722972	-0.795302
NM_010577	-1.24643	-0.389348	-0.676748	0.883205	0.715683	1.79459	-1.24489	-0.800725	-0.877058	0.831463	0.220289	0.789967
NM_010585	-0.0173342	1.6357	1.43409	-0.873196	-1.2038	-1.21891	-0.281123	0.194743	1.11103	0.523608	-0.436259	-0.868548
NM_010586	1.0403	1.83505	1.011	-0.578518	-1.0931	-0.113384	-0.28552	-0.864191	0.556849	0.639254	-1.33116	-0.816579
NM_010590	-0.880447	-1.08516	-0.561091	0.968133	1.58228	1.9999	-0.434167	-0.985875	-0.0298543	-0.176226	-0.0974104	-0.300079
NM_010591	1.55356	1.68812	0.679392	-0.278989	-0.0366095	-0.337357	-1.85223	0.143393	-1.08187	-0.011213	0.186166	-0.652362
NM_010612	2.13771	1.07464	1.07205	-0.241914	-0.108276	-0.450562	0.435761	-0.704906	-1.07996	-0.515226	-0.349687	-1.26964
NM_010636	0.104024	0.843752	0.964471	-1.06657	-1.13592	-1.40882	1.62137	0.884848	0.788529	-0.346105	-0.63763	-0.611945
NM_010638	0.861972	1.49279	1.12825	-1.25598	-0.984721	-1.432	0.99604	0.376832	0.358976	-0.255255	-0.614719	-0.67219
NM_010658	1.13127	1.95934	1.75561	-0.684193	-0.586455	-0.614296	-0.172902	-0.485528	-0.574335	-0.624138	-0.638081	-0.466299
NM_010688	-1.60599	-1.21614	-1.00809	-0.129152	0.526107	1.56164	-0.727202	0.190368	-0.0707628	0.67621	0.381608	1.42141
NM_010702	-1.23642	-0.920635	-1.33686	-0.280157	-0.267493	0.184229	-0.923041	1.73844	0.656737	0.315471	0.805065	1.26467
NM_010706	-0.81793	0.812855	0.737171	-1.05371	-1.38578	-0.886225	-0.751875	1.26987	1.7289	0.37465	0.0248921	-0.052807
NM_010707	-0.858443	0.752079	0.818165	-0.96559	-1.37834	-0.888749	-0.71532	1.27393	1.76547	0.370223	-0.0519113	-0.121517
NM_010716	-1.28496	-1.33042	-1.03688	0.374507	0.962584	0.597878	-0.670193	-0.534787	-0.512055	0.950724	1.45874	1.02485
NM_010720	1.48297	1.95777	1.24195	-0.670489	-1.00096	-0.561988	-0.526787	-0.526994	-0.96659	-0.246009	0.122357	-0.305229
NM_010722	-0.878774	-0.936343	-1.02167	0.840053	1.07958	1.06416	-1.14606	-0.625885	-0.80887	0.421654	1.61517	0.396982
NM_010751	0.933039	1.00661	0.976514	-2.16706	-0.966481	-1.22064	0.274226	0.842745	-0.21403	0.347799	-0.0969825	0.284259
NM_010753	1.26015	0.680216	1.51117	-1.04916	0.0682819	-1.48257	1.33071	-0.300344	-0.767295	0.0432184	-0.456123	-0.838244
NM_010755	0.813773	2.19023	1.16356	-0.856327	-0.788313	-0.861724	0.497998	0.259412	-0.258783	-0.448788	-0.710584	-1.00045
NM_010757	0.505789	0.00232606	0.322805	-1.29923	-0.747182	-0.861935	1.73912	1.79908	0.399307	-0.625193	-0.813346	-0.421534
NM_010763	1.56113	1.30357	1.41354	-0.774234	-0.593367	0.228496	-0.191117	-0.369091	-1.06652	0.584444	-1.12439	-0.972465
NM_010831	0.541834	2.54839	1.1534	-0.34217	0.144983	-0.370376	-0.655933	-0.968384	-0.313964	-0.503971	-0.367096	-0.866712
NM_010889	-0.699742	0.231454	1.44669	-0.801416	-0.951504	-1.44696	1.77753	0.571979	0.773711	0.189494	-0.491555	-0.599683
NM_010897	0.184973	1.22267	0.692725	-1.42984	-1.65459	-0.980358	0.565093	0.787061	0.0628909	1.28094	0.0795385	-0.811108
NM_010907	1.25104	1.61571	1.50808	-1.11888	-0.546924	-1.00832	0.614688	-0.643913	-0.0504017	-0.0849932	-0.755537	-0.78055
NM_010909	1.96093	0.636152	1.11763	-0.950727	-0.423666	-0.895172	0.811364	-0.376658	0.281455	-1.03335	0.154676	-1.28263
NM_010959	2.02437	1.40573	1.03781	-0.200479	-0.375776	-0.458329	0.356497	-0.453743	-1.2492	-0.426735	-0.787011	-0.873131
NM_011020	-1.25389	-1.03285	-0.684988	0.481909	0.956579	1.92104	-1.1616	-0.109877	-0.433692	1.21292	0.170504	-0.0660557
NM_011044	1.62091	1.62355	1.38833	-1.02735	-0.634673	-0.975511	0.268089	-0.0153684	-0.424527	-0.542997	-0.512882	-0.767574
NM_011053	-0.813331	-1.10673	-0.496787	1.24214	1.2471	1.07106	-0.643902	-1.34724	-0.705888	0.64707	1.18263	-0.276115
NM_011066	-1.58043	-0.886108	-0.660393	0.767444	0.444959	0.366092	-1.22504	-0.67007	-0.164932	1.22468	1.04711	1.33669
NM_011081	-0.90196	-0.640358	-0.912618	0.00589411	0.790699	-0.0173594	-0.978503	-0.545407	-0.911649	0.739347	1.70049	1.67142
NM_011083	2.03302	0.99836	1.33122	-0.338009	0.00633113	-0.523298	-0.0106126	-0.665406	-1.48363	0.0823047	-0.849601	-0.580688
NM_011104	0.0159618	1.10562	0.275607	-0.773615	-0.928976	-1.06944	0.894924	2.20166	0.186221	-0.399045	-0.994951	-0.51397
NM_011200	1.61616	2.01577	0.424616	-0.494536	-0.848018	-0.717405	-0.213886	0.532409	0.260014	-0.868897	-1.02427	-0.681959
NM_011207	-1.13844	-1.32375	-0.462883	0.159507	0.677123	1.39412	1.77256	-0.541855	0.928894	-0.0539509	-0.6263	-0.785025
NM_011211	-0.567966	1.02764	0.572641	-1.00653	-0.93542	-1.35387	1.79144	1.14549	0.640352	-0.230827	-0.566267	-0.516687
NM_011231	1.30169	1.53412	0.638638	-0.0935665	-0.517457	-0.464951	-0.268053	-1.44912	1.2543	-0.739328	0.124462	-1.32074
NM_011232	-1.42167	-1.17858	-1.05369	0.780671	1.44862	0.0736902	-1.15405	-0.0367057	0.12387	0.339087	1.30589	0.772865
NM_011239	-0.546294	-0.741404	-0.935884	1.65185	1.27445	0.939318	-0.530105	-1.24873	-0.947237	-0.410264	0.843234	0.651068
NM_011247	-0.257263	0.799505	0.546022	-1.0797	-1.39315	-1.36695	1.88248	-0.105072	0.952704	0.547534	-0.50873	-0.017386
NM_011256	-0.339602	0.636978	1.48611	-0.933074	-1.39987	-1.13115	0.899549	1.4339	-0.00870118	0.30147	-1.08816	0.142546
NM_011261	0.951301	0.103803	-0.0603415	-0.907839	-0.836826	-2.17676	-0.8182	0.753396	0.980404	0.301708	0.670742	1.03861
NM_011267	2.75403	0.256237	0.692507	-0.532775	-0.628121	-0.614634	0.642109	-0.313935	-0.41976	-0.574527	-0.602464	-0.658666
NM_011274	0.409157	1.15569	0.255411	-1.12997	-0.904069	-0.910174	2.33681	-0.2358	0.048381	0.282053	-0.486123	-0.821368
NM_011281	-1.2248	-1.51224	-1.06731	0.281978	0.120451	0.137531	-0.954104	0.107062	0.294852	1.22934	1.07682	1.51042
NM_011304	-0.740635	-1.30663	-0.642808	0.961169	1.49413	1.28387	-0.747623	-1.01633	-0.546252	-0.178449	1.25274	0.186813
NM_011342	-0.814673	-1.12267	-0.770047	0.420779	1.07938	0.132172	-1.36372	-0.482354	-0.649702	0.702803	1.46657	1.40146
NM_011354	-1.18838	-1.22033	-1.54124	0.276358	0.591275	0.460115	-0.774256	-0.0931548	0.135876	0.441473	1.56399	1.34828
NM_011358	-1.61076	-0.640098	-0.75302	0.798217	0.795594	-0.1436	-0.351986	-0.901161	-0.671045	0.524416	1.71673	1.23672
NM_011385	-1.1184	-0.952075	-1.05683	1.2123	0.951131	1.26184	-1.44893	-0.767346	0.147807	0.626263	0.606445	0.537791
NM_011396	0.690786	1.81744	0.464829	-0.727054	-1.27786	-0.726271	-1.6241	0.893521	0.813157	0.224783	-0.185123	-0.364114
NM_011400	0.456613	2.23472	0.95656	-0.980731	-1.10336	-0.0586611	-0.717788	1.04028	-0.423009	-0.241424	-0.88876	-0.27444
NM_011448	-0.406728	-1.21972	-1.32868	0.562714	0.593446	1.39806	-1.33147	-0.0407427	1.21925	-0.241895	1.21087	-0.41511
NM_011480	-1.25295	-1.04784	-1.1645	1.74875	1.3283	0.942311	0.142087	-0.16157	-0.705376	-0.194545	-0.372867	0.738201
NM_011481	-1.19486	-0.837188	-0.888284	0.459864	0.357672	1.75299	-1.19879	-0.746788	1.36387	-0.0904006	0.888284	0.133636
NM_011486	-0.114222	0.103129	0.228793	-1.25559	-0.700962	-1.10417	-0.0473565	0.249271	2.74206	-0.0546481	-0.180622	0.134313
NM_011498	-1.95447	-1.20943	-0.620334	0.694819	0.577863	1.50771	-0.0796563	-0.587373	-0.426317	0.682089	1.05614	0.358955
NM_011508	2.36719	0.977451	1.10504	-0.511514	-0.81631	-0.47567	-0.377038	-0.215264	0.250119	-0.61964	-0.764561	-0.919807
NM_011519	0.121625	-0.572038	-1.01931	1.12659	0.945602	2.09441	-0.946931	-0.804504	-0.940572	-0.260536	-0.391759	0.647424
NM_011521	1.46162	1.5757	1.10196	-0.865463	-0.997524	-1.39517	-0.852519	0.639789	0.210209	-0.216685	-0.20922	-0.452692
NM_011535	-1.21956	-1.06055	-1.08214	-0.185248	-0.13298	0.299885	-0.83381	0.0513067	1.784	1.34279	1.17175	-0.135434
NM_011568	-0.501928	-1.36353	-1.14235	0.880563	1.52619	0.620119	-0.756597	-0.958716	-0.592015	0.245333	1.25131	0.791631
NM_011578	1.80414	0.824065	1.02736	-0.817491	-0.514061	-0.853902	0.280926	-0.3229	1.17604	-0.793216	-0.398757	-1.41221
NM_011584	0.490605	0.855869	0.341926	-1.13557	-0.735997	-0.951724	2.3348	0.223412	0.365657	-0.103682	-0.611192	-1.0741
NM_011595	2.64687	0.587301	0.887705	0.306396	-0.22251	-0.467464	-0.619799	-0.344378	-0.83063	-0.717903	-0.754463	-0.47112
NM_011610	0.950093	2.12561	1.48265	-0.773145	-0.816905	-0.971067	-0.108161	-0.0475261	-0.0352275	-0.765137	-0.643294	-0.397894
NM_011630	0.552621	1.04085	0.965739	-1.19334	-1.16457	-1.08866	1.7672	0.248976	0.384018	0.132312	-0.752255	-0.892891
NM_011631	-0.795513	-0.788757	-0.724911	-0.0237599	0.756726	-0.00415938	-0.477793	-1.07326	-0.841918	0.403503	1.67863	1.89121
NM_011633	-1.12746	-1.41311	-1.13815	1.43882	0.419949	1.16081	-0.849444	-0.496581	-0.218567	0.510074	0.635333	1.07832
NM_011664	0.175849	2.18915	0.518177	-0.023331	-0.779021	-1.93885	-0.554537	1.01161	0.100298	-0.0925559	-0.366744	-0.240043
NM_011671	0.733882	0.228767	0.13029	-0.440108	-0.341076	-1.00387	-0.623785	2.70842	-0.300689	-0.971778	-0.452279	0.332225
NM_011675	-1.17488	-0.935166	-0.840845	0.0901427	0.245255	0.552033	-1.5857	1.44385	-0.019846	-0.0916051	0.72626	1.5905
NM_011682	1.50965	1.4295	0.66351	-1.07213	-0.697671	-0.9749	1.24162	0.168177	-0.0275915	-0.308762	-0.721321	-1.21008
NM_011693	2.44441	0.298302	1.00532	-0.522841	-0.570717	-1.18588	-0.913092	0.639563	-0.012897	-0.669254	-0.477191	-0.035722
NM_011724	-0.404386	-0.646593	-0.757073	0.691918	2.59983	1.02336	0.139517	-0.808064	-0.570107	-0.55311	-0.378891	-0.336398
NM_011729	0.533067	1.04783	1.42029	-1.33801	-1.526	-0.865411	1.1919	-0.0238643	0.499687	-0.615934	0.399544	-0.723103
NM_011752	0.584403	1.57954	1.34766	-0.964636	-0.801625	-0.996727	1.1016	-0.105538	0.7178	-0.706805	-0.883387	-0.872292
NM_011756	1.82225	1.33368	1.4036	-0.481621	-0.333366	-0.619287	0.485787	-0.195503	-0.781946	-0.924019	-0.814899	-0.894683
NM_011763	-0.959169	-0.645178	-0.514256	-0.047154	1.76689	-0.111505	-0.720625	-0.862642	-0.762786	0.0826583	1.91778	0.855985
NM_011772	-0.766002	-0.849765	-0.358115	1.6704	2.12563	0.166311	-0.62397	-0.7223	0.763574	-0.551133	-0.605761	-0.24886
NM_011777	-1.39039	-1.07073	-0.628272	1.31937	0.236979	1.97444	-0.783116	-0.345501	-0.439859	0.535779	-0.174628	0.765928
NM_011817	1.36072	2.04343	1.41508	-0.435639	-0.491781	-0.501277	-0.659007	-0.663402	-0.647812	-0.714196	-0.695123	-0.0110019
NM_011850	0.911323	0.90015	2.34271	-0.354775	-0.0309143	-0.888081	-0.190422	0.0868653	-0.532588	-0.448056	-0.260147	-1.53607
NM_011865	-0.835583	-1.06814	-0.783986	0.811916	1.55823	0.879185	-0.648487	-1.1998	-0.988084	0.491538	0.796466	0.986741
NM_011916	0.251896	0.601691	0.426793	-0.896486	-1.90297	-1.46078	1.45968	1.13298	-0.391594	0.463093	0.185897	0.129798
NM_011943	1.68141	0.71368	1.4716	-0.270887	-0.95192	-0.462748	1.0974	0.105145	-0.57186	-0.694885	-1.19687	-0.920065
NM_011946	-0.19703	0.867019	0.59701	-0.989293	-1.42273	-1.66254	1.46566	0.653854	0.47444	0.916758	-0.665993	-0.0371558
NM_011947	-0.257076	1.251	0.910187	-1.27953	-0.809989	-1.75492	0.257807	-0.51598	-0.112265	1.49674	0.760988	0.0530241
NM_011956	-0.556084	-0.0426186	-0.784517	1.39917	1.93014	0.971183	-0.922511	-0.989903	-1.18245	-0.312771	0.244163	0.246206
NM_012000	1.32808	1.53878	1.70297	-1.2497	-0.744297	-1.03093	-0.115989	-0.421601	-0.603355	0.195318	-0.208052	-0.391229
NM_012006	-0.114035	0.808722	-0.0997953	-0.715822	-1.00716	-0.942887	-1.66372	0.581785	0.357799	1.91557	-0.115446	0.994992
NM_012018	0.698649	-0.649038	1.4324	-0.998797	-1.35897	-0.899822	-1.34558	0.902551	-0.013519	0.892877	0.850459	0.488794
NM_012032	2.15895	0.57342	0.700218	-0.344542	-0.895721	0.381259	-1.56744	-0.903578	-0.492443	0.896125	-0.196322	-0.309919
NM_013454	-1.84311	-1.16234	-1.11605	0.395475	0.647982	0.33474	-0.912565	1.01024	1.26529	0.0769598	0.716333	0.587052
NM_013464	0.424543	2.27132	1.42992	-0.736726	-1.29145	-0.279992	-0.345587	0.206704	-0.667892	-0.734296	0.127748	-0.404298
NM_013489	1.34566	0.898034	1.29804	-1.4782	-0.5639	-1.8925	-0.116272	0.0170638	0.593266	-0.244846	-0.225798	0.369452
NM_013495	0.222785	0.855699	0.348359	-0.859259	-1.25467	-1.42182	-0.576513	2.05481	0.986407	0.130278	-0.0194424	-0.466637
NM_013500	-0.725835	-0.682716	-0.323392	-0.0934244	0.55336	2.90334	-0.474308	-0.661157	-0.344951	0.352138	-0.503054	0
NM_013505	0.486778	0.690161	0.386637	-0.916561	-1.02949	-0.727512	2.2841	0.74304	0.222187	-0.220605	-0.956463	-0.962273
NM_013528	-1.08587	-0.795447	-0.389497	0.0224378	1.16113	-0.0590286	-1.067	-0.762769	-0.774736	0.669106	1.83035	1.25134
NM_013559	-1.23226	-0.641368	-0.35089	0.801243	1.2662	1.02417	-1.5535	-0.859843	-0.580076	1.28872	0.694586	0.143014
NM_013594	0.112557	2.65414	0.955907	-0.747265	-0.0518309	-0.759455	0.264425	-0.600009	-0.843131	0.197221	-0.669849	-0.512709
NM_013602	2.43151	1.28882	0.325047	-0.649589	-0.910822	-0.263537	-0.62719	-0.450073	0.563167	-0.343162	-0.821121	-0.543058
NM_013610	-0.997058	-1.13781	-1.13401	1.35209	1.14101	1.1177	-1.21778	-0.626649	0.174947	-0.1121	0.506755	0.932911
NM_013614	-0.292744	-0.487925	-0.668376	1.29582	1.27875	1.06716	-1.59038	-0.647619	-1.1796	-0.000809071	1.19807	0.0276479
NM_013642	0.66144	2.59907	0.695837	-0.483649	0.00344514	0.0153811	-1.14512	-0.531609	-1.11083	-0.192738	-0.0396327	-0.471604
NM_013646	1.1464	1.80088	0.663347	-0.874854	-1.28064	-1.17216	0.847051	0.30208	-0.700872	0.446893	-0.467532	-0.710595
NM_013663	-0.392811	-0.713328	-1.08	1.86576	0.907205	1.16234	-1.55308	0.0969385	-0.607344	-0.483838	0.692672	0.105486
NM_013716	-0.842725	-1.05201	-0.855054	0.944952	1.72136	0.807177	-1.08129	-0.818992	-0.475019	0.312792	1.33454	0.00426371
NM_013743	1.68147	1.07346	1.0616	-0.62146	-0.817763	-0.624754	-1.14252	1.40151	-0.199212	-0.498936	-0.539777	-0.773628
NM_013745	-0.747623	-1.23029	-1.55276	1.08652	1.38433	0.464183	-0.901666	-0.805132	0.197175	0.443644	1.08241	0.579202
NM_013768	-1.24848	-0.578401	-1.00314	0.742599	1.51695	1.21794	-0.852874	-0.884309	-0.66887	0.133084	1.29691	0.328589
NM_013785	0.212121	0.517727	1.17359	-0.706309	-0.913453	-1.10984	2.11893	0.021656	0.582291	-0.0950982	-0.524452	-1.27717
NM_013806	-0.00440547	1.21343	0.709939	-1.04085	-1.15127	-1.03222	2.11353	0.69328	-0.209448	-0.40942	-0.422548	-0.460006
NM_013807	0.789765	1.97734	1.46703	-0.789527	-0.599734	-0.956878	0.729102	-0.145131	-0.234616	-0.862152	-0.93153	-0.443662
NM_013851	-0.496151	0.597554	0.174196	-0.78515	-0.56315	-0.970573	2.69334	0.586327	-0.0325939	-0.0181077	-0.28574	-0.899953
NM_013852	-0.718988	-0.794149	-0.903384	1.0321	1.38252	0.791588	-0.573676	-1.41181	-1.01596	0.19464	0.952266	1.06484
NM_013859	-0.721431	-1.21648	-0.840168	0.449626	1.57326	1.38776	-0.320836	-1.56511	-0.234344	0.112383	0.437866	0.937471
NM_013863	-1.19382	-0.750612	-0.70988	0.453244	1.2401	0.583544	-1.42337	-0.931116	-0.408442	0.891402	1.26651	0.982444
NM_013885	0.339338	1.11299	1.64666	-0.428214	-0.492889	-0.720673	-1.90108	-0.768671	-0.690573	0.835989	0.39425	0.672879
NM_013889	0.699327	0.627476	1.0678	-0.161053	-1.48571	-1.52255	0.150305	0.0508183	1.62603	0.319802	-0.0892007	-1.28305
NM_013930	2.26848	0.255351	1.21328	-0.135426	-1.24646	-0.186629	-0.985208	-0.671273	-0.157773	0.775308	-0.675753	-0.453894
NM_015751	-0.698027	-1.06504	-0.698548	1.09034	1.28858	0.881663	-0.761934	-1.24424	-0.924181	0.260586	1.41666	0.454135
NM_015767	2.43445	0.81119	0.253345	-0.670061	-1.25135	-1.08309	-0.716887	0.687524	0.0507586	0.00481911	-0.399161	-0.121537
NM_015794	0.421648	0.425749	0.368344	-0.853548	-1.71461	-1.76792	0.614363	1.61074	0.741473	0.392946	-0.176997	-0.062188
NM_015800	0.702296	1.33652	1.20471	-0.628782	-0.747535	-0.697946	1.44483	0.590068	-0.0376269	-0.888473	-1.08161	-1.19645
NM_015822	0.404003	-0.0240755	0.477938	-0.675202	-1.19088	-1.57485	2.10886	0.766223	0.674891	0.16418	-0.34529	-0.785794
NM_016674	-1.1942	-1.25886	-0.97277	-0.18181	-0.161635	0.824958	-1.12293	0.404259	0.0485496	1.71051	0.68919	1.21473
NM_016675	-1.63011	-1.3445	-1.56725	-0.0428569	0.430047	0.0198605	0.0400454	0.577829	1.11533	0.294087	1.10307	1.00445
NM_016686	0.393759	1.05046	0.932138	-1.18391	-1.81695	-1.7144	0.383899	0.0565331	0.661963	0.6876	0.178802	0.370094
NM_016693	1.69455	0.946899	2.07493	-0.293564	-0.861328	-0.224233	-0.304807	-0.520295	-0.482819	-0.713297	-0.462207	-0.853833
NM_016703	-1.09796	-1.05416	-0.523117	0.941642	1.29348	0.100688	-0.471582	-1.19307	-0.891357	0.413176	1.51298	0.969283
NM_016706	-1.10889	-1.38256	-1.36965	0.287873	1.4058	1.09598	-0.251727	-0.00129091	-0.793909	0.308527	0.520236	1.28962
NM_016737	-1.24506	-0.75902	-0.699534	0.698364	1.07641	1.19874	-1.30059	-0.890533	-0.678933	1.11828	0.799798	0.682093
NM_016748	-0.960399	-1.0654	-0.828931	0.648803	1.73982	0.796491	-1.06028	-0.0443918	-0.878445	-0.181836	1.44615	0.388428
NM_016752	-0.839064	-1.06412	-0.738277	0.634045	1.05265	0.351858	-0.614257	-1.04676	-1.02228	0.343177	1.56676	1.37626
NM_016776	-1.06097	-0.965817	-0.936589	0.902343	1.78247	0.564576	-0.916152	-0.668045	-0.577944	0.155827	1.42163	0.298669
NM_016780	1.84001	2.05438	0.358907	0.266339	-0.381644	-0.863976	-0.513189	-0.483957	-0.347539	-0.103937	-0.971161	-0.854232
NM_016782	-1.06772	-0.905768	-0.843076	-0.223993	-0.153465	0.0346112	-0.88487	2.57625	0.110364	0.0868544	0.692876	0.577941
NM_016808	1.17274	1.54739	1.01171	-0.414027	-0.711701	-0.450124	1.51344	-0.404632	-0.858066	-0.437103	-1.0341	-0.935534
NM_016847	-0.878229	-0.732729	-1.04422	0.100972	0.0662696	1.38163	-0.663741	-1.44225	0.435038	1.78426	0.878229	0.11477
NM_016854	1.61613	0.0914503	0.237275	-0.623568	-0.969163	-0.288743	-1.7305	-0.418079	-0.884623	1.10307	0.953913	0.912835
NM_016859	-0.86361	-0.693737	-0.788111	1.2252	1.76209	0.857144	-1.09588	-1.04607	-0.752983	0.157727	0.899612	0.338611
NM_016968	-0.873945	-0.977596	-0.691521	-0.0468154	0.682883	1.08401	0.201945	1.7225	-1.14136	-0.160831	-1.08332	1.28406
NM_016974	-0.02349	0.201013	0.0520089	-0.499966	-0.251981	-0.441747	2.95203	0.036856	0.210805	-0.647774	-0.733154	-0.854599
NM_017373	0.468961	0.943931	0.93679	0.171125	-0.180356	-0.960652	-2.33697	0.295311	1.48787	-0.174957	-0.220939	-0.430121
NM_017381	-2.10209	-0.743874	-0.732087	0.0466426	1.16531	1.39839	0.517378	-0.443866	-0.824865	0.716624	0.588483	0.413953
NM_017395	-1.19122	-1.38186	-1.76491	0.512204	0.258014	1.43717	0.868776	-0.0985574	0.18211	0.581047	0.949975	-0.352747
NM_017406	-0.979797	-1.04779	-0.801681	0.79418	1.02592	0.777901	-1.36763	-0.507694	-0.788754	0.409699	1.28591	1.19973
NM_017477	-1.10898	-0.784979	-0.54198	1.05366	1.26584	0.563844	-0.750936	-1.07523	-1.15153	0.40742	1.4883	0.634572
NM_018738	-1.19219	-0.999192	-0.794412	1.68461	1.30976	0.104327	-0.359055	-0.374024	-0.081981	-0.760335	-0.123701	1.5862
NM_018742	-0.61122	-0.840268	-0.472147	0.712859	2.16801	0.549348	-1.26704	-0.97312	-0.570565	-0.0402667	1.12163	0.222772
NM_018743	1.09541	1.3755	0.921329	0.13684	-0.853932	-0.392744	-1.74604	0.408555	0.716528	0.379895	-1.33708	-0.70426
NM_018758	-0.895187	-0.609425	-0.292379	1.18095	1.14545	0.843749	-1.46009	-1.30127	-0.815173	0.362767	0.983322	0.857286
NM_018775	0.937361	1.77824	1.92072	-0.693167	-0.75063	-0.75037	0.0291429	-0.140644	-0.356713	-0.27897	-0.868935	-0.826033
NM_018797	2.26328	0.721759	1.13609	-1.00069	-0.0490018	-0.0978529	0.0704119	-1.23409	-1.03869	0.133737	-0.548368	-0.356583
NM_018822	-0.862324	-1.32655	-1.58565	0.503359	0.495263	1.4642	-0.557339	0.419691	-0.570834	-0.0931147	1.43451	0.678793
NM_018829	1.26662	2.0231	0.67368	-1.34792	-0.230055	-0.489149	0.481468	0.117276	-1.39569	-0.328972	-0.651012	-0.119337
NM_018861	-1.10656	-0.978135	-1.3704	0.81975	0.137955	1.41515	-0.611553	0.614277	0.380786	-0.688606	-0.284665	1.67199
NM_018868	-0.490582	-0.655205	-0.571172	1.11371	2.16138	0.420633	-0.874441	-1.07991	-0.752852	-0.286838	1.14782	-0.132543
NM_018871	-0.887753	-0.559451	-0.95004	1.00712	1.52669	1.56541	-0.848848	-0.460175	-1.34331	0.32062	0.600242	0.0294986
NM_018872	0.66198	1.19776	1.48889	-1.05518	-1.31924	-1.0138	-0.574045	1.12217	0.555743	0.298323	-0.919826	-0.442781
NM_019402	-2.02913	-1.3417	-1.15461	-0.0878447	0.0722927	0.524239	1.36861	0.357709	0.318435	0.608418	0.853952	0.509626
NM_019432	-0.270649	-0.359664	-0.296539	1.92068	0.465756	1.64869	-1.55634	-1.01331	-0.593181	-0.291158	-0.091675	0.437394
NM_019440	-1.53727	-1.10107	-1.54005	0.650428	0.846888	-0.280261	1.31306	-0.234753	1.09885	-0.0649318	-0.0665967	0.915704
NM_019479	-0.623491	-0.428763	-0.308331	1.42589	1.67535	1.71134	-0.26215	-1.15078	-0.634428	-0.617248	-0.197241	-0.590151
NM_019483	-0.218677	0.807768	1.59286	-0.338421	-0.108251	-0.734462	1.94417	-1.0089	0.345099	-0.275054	-0.78851	-1.21763
NM_019494	-1.23848	-1.26979	-1.4824	1.3324	0.761089	0.934568	-0.797611	-0.268044	-0.0828264	0.822394	0.322827	0.965873
NM_019519	-1.87813	-1.30135	-1.30002	1.07724	0.663543	0.13556	-0.375714	0.149595	0.877409	0.261875	0.986347	0.703643
NM_019579	0.603249	2.1428	0.401313	-0.958924	-1.13824	-0.805453	1.08305	0.365772	0.247842	-0.362811	-1.15924	-0.419353
NM_019682	-0.740543	-0.190501	-0.347565	1.01641	1.65929	1.93082	-0.767886	-1.07756	-0.928765	-0.105292	-0.0582366	-0.390169
NM_019683	-0.78216	-1.3966	-1.28873	0.540935	2.05109	0.941005	-0.468113	-0.122661	0.621495	-0.554135	0.6529	-0.195028
NM_019715	2.10176	1.13176	0.575851	-0.546589	-0.648215	-0.230713	1.14124	-1.0259	-0.46544	-0.28949	-0.768802	-0.975467
NM_019739	1.4402	1.5128	0.951318	-0.944384	-1.28671	-0.929158	-0.130037	1.05328	0.0159743	-0.16049	-0.691787	-0.831001
NM_019740	1.52147	1.25378	1.79393	-0.927895	-0.694234	-0.865473	-0.010966	0.372283	-0.466197	-0.385779	-0.667803	-0.923115
NM_019764	-0.0775246	0.55	0.436586	-1.48296	-0.776495	-1.36105	-1.15371	1.50228	1.23848	0.0363891	0.287699	0.80031
NM_019765	1.6716	1.75846	1.11009	-0.767915	-0.667457	0.00109671	0.051984	-0.255533	-0.505583	-0.172183	-1.20835	-1.01621
NM_019766	-0.842885	-1.29876	-1.17583	0.326799	1.50523	0.896014	-0.59578	-1.08707	-0.262835	1.27563	0.726416	0.533066
NM_019802	-1.59092	-1.14404	-1.08558	0.316387	0.175016	0.0396357	-0.681354	0.447214	-0.35764	1.24847	1.44424	1.18857
NM_019835	-0.282056	-0.740521	0.219572	1.38386	1.98813	1.01891	-0.0479816	-0.868626	-0.582535	0.037237	-0.8891	-1.23689
NM_019911	2.47477	1.14778	0.604893	-0.263849	-1.18852	-0.136355	-0.228972	-0.0811616	-0.870564	-0.157993	-0.697667	-0.602358
NM_019933	0.27264	0.737527	0.89482	-1.80362	-1.61137	-0.520813	0.548776	1.64283	0.290117	-0.415951	-0.335557	0.300603
NM_019998	-1.12685	-1.18946	-0.75562	0.432253	1.35812	0.128734	-0.667831	-0.828097	-0.69165	0.623483	1.29993	1.41699
NM_020000	-1.02114	-1.53583	-0.966528	1.24018	1.18211	1.31449	-0.730441	-0.771921	-0.0864731	0.0687291	0.705784	0.601048
NM_020009	-0.194224	0.805413	0.733132	-0.905505	-1.03392	-1.04161	1.58282	1.84042	-0.179614	-0.574856	-0.431062	-0.601
NM_020271	-0.796816	-0.536943	-0.557325	0.257962	1.08344	2.68599	-0.712739	-0.549682	-0.452867	-0.514013	0.163694	-0.0707007
NM_020491	-0.361895	-0.87093	-1.0162	1.15379	1.17623	1.39394	-0.591807	-1.07604	-1.1225	-0.377643	1.04159	0.651451
NM_020495	-0.765788	0.0875203	-0.332845	-1.25304	-1.17144	-1.2812	0.757853	1.97086	0.734816	0.0964767	0.44746	0.709329
NM_020507	1.54126	1.55053	1.49176	-0.929214	-0.738989	-0.863123	0.112143	-0.587541	-0.23587	-0.0963722	-0.0551569	-1.18943
NM_020568	-0.249543	0.65269	-0.0953626	-0.570599	-0.745552	-0.755938	-0.922121	2.67781	-0.438345	0.175838	-0.484507	0.755631
NM_020578	2.38009	1.2732	0.898494	-0.572597	-0.0950476	-0.84387	-0.319754	-0.830791	-0.77511	-0.298353	-0.262487	-0.553773
NM_020581	1.36503	1.32156	1.5079	-1.18074	-1.14048	-1.2639	-0.570258	0.186433	0.361682	0.134473	-0.195237	-0.526472
NM_020586	1.95976	0.60237	0.758117	-1.14678	-1.24682	-0.886208	0.897091	0.382528	0.380132	0.00813676	-0.931135	-0.777186
NM_020590	0.221592	1.0452	0.0619825	-1.27174	-0.873604	-0.808466	1.42853	1.71831	0.0225355	0.305926	-1.02849	-0.821773
NM_020604	0.610427	1.53817	0.537821	-0.204372	-0.329415	-0.849757	2.13918	-0.736815	-0.402021	-0.583536	-0.861858	-0.857824
NM_020619	-0.855562	-0.834305	-1.00873	1.10041	1.47198	1.24601	-0.541069	-1.18491	-0.86459	0.0689895	1.0113	0.390472
NM_021296	-0.536846	1.22048	-0.27807	-1.14229	-1.03853	-1.14391	0.36521	1.3462	0.752561	1.53499	-0.509585	-0.570211
NM_021304	-1.05744	-1.4387	-0.719616	0.180835	0.76517	0.374336	-0.76368	-0.427129	-0.650006	0.730047	1.88786	1.11833
NM_021310	0.461358	1.30491	1.35122	-1.46422	-1.14888	-1.61007	-0.186087	0.318467	0.591438	0.472198	0.449532	-0.539866
NM_021320	2.34255	1.18887	0.546287	-0.187034	-0.496288	-0.083332	0.479622	-0.411104	-0.942577	-0.799987	-1.1685	-0.468511
NM_021356	0.734163	1.13594	0.589437	-0.466851	-0.944233	-0.817867	1.21371	1.02146	0.767645	-0.531654	-1.40865	-1.29309
NM_021366	-0.262503	1.17727	0.482672	-0.767154	-0.730814	-1.3812	1.97639	1.21661	-0.426974	-0.266999	-0.758163	-0.259132
NM_021370	1.49082	0.728899	0.485622	-0.412116	-1.32254	-0.156153	-1.59194	1.5535	0.39831	-0.273314	-0.94046	0.0393646
NM_021392	1.06856	1.30191	0.615817	-0.906024	-0.84515	-1.37019	0.346959	0.364713	1.57331	-0.65492	-0.966897	-0.5281
NM_021395	-0.993107	-0.787406	-0.646991	0.350557	0.996688	0.150883	-0.925613	-1.0807	-0.810504	0.686386	1.56277	1.49704
NM_021398	2.57187	1.0005	0.759987	-0.11743	0.0824404	-0.688702	-0.708838	-0.723008	-0.7864	-0.579444	-0.448932	-0.362048
NM_021409	-1.65522	-0.902682	-0.858844	-0.0434719	0.285307	1.1942	-1.15255	-0.357639	0.250237	1.32133	1.17374	0.745598
NM_021428	-1.12633	-1.23113	-0.7641	0.456169	0.472235	1.40593	-1.41459	-0.653133	0.119343	0.918346	0.5294	1.28786
NM_021435	-1.53584	-0.520356	-0.999391	0.821638	0.853535	0.506147	-1.86003	0.401177	-0.00478455	0.361741	0.926028	1.05014
NM_021448	-1.14036	-0.912938	-1.4794	1.46621	0.814778	1.24296	-1.16451	0.150016	-0.40312	0.440745	0.271639	0.713981
NM_021449	1.59505	0.980466	-0.135035	-1.05062	-1.39104	-1.17514	1.2969	0.460698	0.653184	-0.0567841	-0.44918	-0.728483
NM_021462	1.29996	1.17286	1.3751	-0.627098	-0.645651	-0.94364	0.987429	0.632494	-0.595695	-0.470343	-1.13647	-1.04895
NM_021511	-0.798896	-0.470753	-0.512937	1.01899	2.35599	0.609145	-0.718082	-1.30243	-0.337098	-0.456988	-0.00540245	0.618469
NM_021525	-0.317751	1.20394	0.391099	-1.11378	-0.866103	-1.76917	1.63785	0.200781	0.962719	0.235919	0.111415	-0.676925
NM_021534	0.124201	0.0611602	0.129524	-0.87978	-0.974112	-0.92924	-1.95001	0.519242	0.487859	1.3474	1.27932	0.784438
NM_021542	1.22577	1.99929	1.31574	-0.889197	-0.384828	-0.437646	0.350315	-0.761099	-1.18797	-0.39939	-0.517491	-0.313498
NM_021555	-0.839212	-0.907285	-0.666193	1.40294	2.14323	0.244283	-0.863321	-0.860485	-0.263428	-0.16841	0.899485	-0.121609
NM_021605	1.47196	1.51142	0.820059	-1.68598	-1.11215	-0.893029	0.372163	0.10099	-0.466121	0.568616	-0.535804	-0.152132
NM_021883	-1.29014	-0.94268	-1.50138	1.05521	1.57048	1.23486	-0.682086	-0.336601	-0.133258	0.192484	0.184588	0.648525
NM_022015	-0.00348151	1.39509	1.16631	-1.06186	-0.874854	-1.93323	0.290955	-0.35959	0.80025	0.348648	0.844018	-0.612249
NM_022022	0.211728	-0.058844	0.911645	-1.35581	-1.20247	-1.10193	1.26607	1.47414	1.04363	0.0409223	-0.618622	-0.61047
NM_022305	-0.82338	-0.758246	-0.863301	1.49833	0.712522	-0.169939	-0.647488	-0.44128	2.31776	-0.206258	-0.322118	-0.296605
NM_022324	-0.852368	-0.896284	-0.846616	0.147455	1.1698	0.0944324	-0.716725	-0.748599	-0.862253	0.209704	1.79727	1.50418
NM_022327	-0.377425	-1.11759	-1.57138	1.26592	1.58166	0.991292	0.657924	-0.116018	-1.17046	-0.221756	0.342179	-0.264345
NM_022331	0.52957	1.14082	0.649962	-0.964185	-0.0439555	-1.39615	-0.877384	-0.858222	-1.19073	0.696927	1.27733	1.03602
NM_022411	-0.343569	-0.18037	-0.322139	1.10709	0.376813	2.45883	0.503745	-1.16451	-0.608973	-0.356757	-1.00296	-0.467204
NM_022435	-1.50215	-0.902038	-1.29715	1.13314	0.957949	1.13687	-0.81258	-0.492021	0.402562	0.916948	0.838672	-0.380198
NM_022655	0.07368	0.28434	0.0682542	-0.857896	-0.906727	-1.39764	2.093	0.763456	1.21922	-0.0749381	-0.365805	-0.898943
NM_022885	-1.11904	-1.06873	-1.08167	0.26251	1.15901	-0.082807	-0.405409	-1.20185	0.0994834	0.781778	1.68719	0.969532
NM_022887	-0.145621	0.495876	0.621552	-1.05705	-1.44391	-1.20567	1.88815	1.03574	0.453255	0.445605	-0.375117	-0.712804
NM_022985	0.485466	1.6296	1.10477	-1.54879	-0.794411	-1.01972	-0.689099	0.318238	1.3097	0.193743	-0.4925	-0.496999
NM_022988	-0.917991	-1.03117	-1.37689	1.18736	1.15325	1.12302	-0.814894	-0.334291	-0.781562	-0.00717029	0.592033	1.20829
NM_022989	1.58058	1.59409	1.1006	-1.03456	-0.960717	-0.806726	0.623318	-0.21958	0.20277	-0.382576	-0.705867	-0.991335
NM_023134	0.917305	1.9393	1.60381	-0.853261	-0.844393	-0.612358	-0.37441	0.0490182	0.41259	-0.645611	-0.87543	-0.716552
NM_023141	-0.805512	-0.889554	-1.11833	-0.404646	-0.0831525	0.681895	-1.38313	0.0689232	-0.11917	0.964036	1.39892	1.68973
NM_023162	-0.414852	-0.76696	-0.875955	1.08441	1.52542	1.22433	-1.28372	-1.02979	-0.768506	0.0972711	0.1394	1.06895
NM_023184	1.36305	1.82819	1.54348	-0.715336	-0.499863	-0.671758	0.103501	0.00766612	-0.797988	-0.721311	-0.736106	-0.703529
NM_023260	-0.812103	-0.855794	-1.16072	0.948142	1.48504	1.31065	-1.247	-0.776639	-0.170086	-0.253995	0.846318	0.68618
NM_023292	-1.07878	-1.0367	-1.20501	-0.158078	2.4054	1.02351	-0.0486718	-0.481248	0.24925	0.358657	0.0994476	-0.127781
NM_023322	1.93887	0.923926	0.879996	-0.210689	-0.453063	-1.01052	0.969371	-0.519716	0.324049	-0.6303	-0.802991	-1.40893
NM_023324	0.439848	1.67892	1.39561	-0.837806	-1.7616	-0.922689	1.05938	-0.0793711	-0.224885	-0.144411	-0.272287	-0.330713
NM_023397	-1.04934	-1.00294	-1.2511	1.45039	0.2096	1.05898	-1.26388	-0.0607503	-0.182475	-0.0399024	0.790651	1.34077
NM_023403	-0.62798	-1.06128	-0.770707	1.24988	0.856898	1.01627	-1.32242	-1.11569	-0.604938	0.355112	1.11355	0.911301
NM_023455	-0.380574	-0.662131	0.0624553	1.53537	1.271	1.70793	0.418642	-0.715164	-0.975124	-1.08628	-0.671064	-0.50507
NM_023480	-1.34741	-1.55405	-1.31682	0.737421	0.6986	1.03153	-0.769507	-0.235214	0.198706	0.772066	0.713588	1.07109
NM_023493	-1.05633	-1.02635	-0.771739	1.31197	0.777209	1.39104	-1.015	-0.615776	-0.68482	-0.286067	0.810975	1.1649
NM_023525	-1.08541	-0.832843	-0.577574	0.517203	1.41603	0.302382	-0.948792	-0.970364	-0.831045	0.410242	1.71804	0.882129
NM_023526	-0.457806	-1.02333	-1.22373	1.82947	0.920858	0.952334	-0.986608	-0.833424	-0.236422	-0.325605	1.11391	0.270347
NM_023536	-0.614067	-0.437884	-1.00159	1.3653	0.908222	1.33902	-0.703318	-1.16773	-1.33619	0.0632356	0.937973	0.647038
NM_023622	-1.1852	-1.29622	-0.522109	1.11252	0.343734	1.57984	-1.1513	-0.924951	0.242026	0.465384	0.198152	1.13812
NM_023663	1.74288	1.65266	1.17363	0.0334933	-0.114151	-0.219142	-0.562004	-1.17063	-0.704727	-0.0698575	-0.721132	-1.04103
NM_023665	-0.799752	1.02356	1.28989	-1.12101	-0.790789	-1.08474	0.916079	0.566311	1.48993	-0.466334	-0.0270475	-0.996102
NM_023668	1.41344	1.76728	1.15815	-0.880391	-0.4605	-1.06895	0.727651	-0.657613	-0.718526	0.0740313	-0.619627	-0.734952
NM_023731	-0.977734	-0.774575	-1.01169	0.881813	1.51449	0.651492	-0.90926	-1.05073	-0.60424	0.126903	1.46016	0.693369
NM_023737	1.20349	-0.256101	-0.0729109	-1.26942	-1.17132	-1.10379	-0.750325	1.64533	0.815206	0.422226	-0.445861	0.983476
NM_023799	-0.457089	-0.131685	0.770229	-1.5601	-1.37043	-1.1204	1.36781	0.803805	0.642711	1.22244	0.211935	-0.379221
NM_024193	-0.735319	-0.501046	-0.502338	0.813926	2.17462	0.568547	-0.755982	-1.13283	-0.8048	-0.35072	1.27033	-0.0443834
NM_024196	0.581041	0.858059	0.415571	-1.47386	-0.836824	-1.13816	1.83872	1.23552	-0.616902	-0.122605	-0.434514	-0.30605
NM_024210	-1.38491	-1.10563	-1.05437	0.810444	1.43175	0.38622	0.0185598	-0.364125	-0.42334	0.0936827	1.86924	-0.277513
NM_024257	-1.02315	-1.02014	-1.09059	1.20267	0.651054	1.53338	-0.981533	-0.654047	-0.625762	0.180852	0.822486	1.00478
NM_024261	-0.64408	-1.00673	-1.01562	0.588266	1.67511	1.53293	-1.15446	-0.885106	-0.056508	0.0606732	0.955359	-0.0498436
NM_024288	1.21069	0.426595	0.814569	-0.916643	-0.832365	-0.732926	1.9009	0.454796	0.239128	-0.262141	-1.04803	-1.25457
NM_024433	-1.25127	-1.45859	-0.962942	0.410318	1.46256	1.38676	-0.492556	0.650342	-0.930245	0.0818655	0.518069	0.585691
NM_024437	-1.47825	-1.19468	-0.717451	0.67615	1.98841	0.209894	0.06204	-1.01275	-0.00810442	0.0580008	1.14495	0.271791
NM_024472	-0.847538	-1.34968	-1.32457	0.90636	1.28512	1.37335	-0.625162	-0.668203	-0.564906	0.358312	0.741372	0.715547
NM_025289	-0.940318	-1.4571	-1.43577	1.07429	0.971821	0.617651	-0.703568	-0.122194	0.0108192	-0.204292	1.59647	0.592194
NM_025305	-1.18642	-0.638387	-1.17683	1.0815	1.43344	0.928024	-1.00794	-0.443392	-0.710882	-0.0502559	0.424338	1.34679
NM_025310	-0.600232	-0.491141	-0.71071	0.975579	1.43829	0.645764	-1.0849	-1.34908	-0.900464	0.161788	1.58529	0.329816
NM_025335	-1.25282	-0.711465	-1.051	0.66442	1.22759	1.02169	-0.891462	-0.888735	-0.741464	0.654875	1.3885	0.579876
NM_025347	-0.375997	0.485409	0.676795	-1.14706	-0.561528	-0.7489	1.62904	1.47547	1.01373	-0.621253	-0.736687	-1.08901
NM_025360	-0.659397	-1.03851	-0.510119	0.71759	1.47455	0.72061	-0.807165	-1.36048	-0.988665	0.220163	1.11558	1.11583
NM_025370	0.439934	1.30606	0.923294	-1.93092	-1.09783	-0.815908	1.09841	0.589959	-0.396383	0.748678	-0.398867	-0.466428
NM_025375	-0.64013	-1.1034	-1.06612	1.89149	1.04077	1.10821	-0.835322	-0.882234	-0.0784325	-0.236345	0.894591	-0.0930927
NM_025380	-0.276488	-0.597764	-0.791795	1.08173	1.65609	1.20475	-0.965087	-1.086	-1.11483	-0.367879	1.01318	0.244091
NM_025404	1.97826	1.32724	1.5247	-0.509084	-0.315143	-0.474052	-0.44945	-0.349599	-0.366192	-0.591073	-0.759489	-1.01612
NM_025412	-0.874172	-1.03482	-0.604625	1.02775	1.55283	1.55894	-0.804449	-1.0704	-0.534183	0.801334	-0.309919	0.29171
NM_025433	-0.754486	-0.933795	-0.752412	1.02068	1.66966	0.754644	-1.11367	-1.26074	-0.533321	0.387543	1.0582	0.457682
NM_025448	-0.693036	-0.692202	-0.659197	1.41407	1.40953	0.539262	-0.973298	-1.30232	-0.909421	-0.0525973	1.04323	0.875983
NM_025463	-1.25681	-1.04744	-1.20182	0.923835	0.786174	1.45385	-1.12528	-0.0516768	-0.488437	0.125925	0.94427	0.937396
NM_025504	0.456231	0.420559	0.677398	-0.655846	-0.827518	-0.56622	2.40036	-0.263453	0.8513	-0.641132	-0.785604	-1.06608
NM_025509	-0.351406	-0.946741	-0.507454	1.04964	1.55101	0.955855	-0.699842	-1.42433	-1.15463	-0.136572	0.98409	0.680366
NM_025543	-0.974329	-0.959443	-1.51734	0.887063	1.0521	0.774448	-1.36784	-0.0255111	-0.325819	0.371232	0.894182	1.19125
NM_025574	-1.14261	-1.77939	-1.73764	0.643652	0.91623	0.529981	0.204047	-0.104488	0.337436	0.497504	0.483585	1.15169
NM_025578	0.828854	1.10302	0.317749	-1.4085	-0.775543	-1.75544	1.54136	0.250052	0.444679	0.395599	-0.255976	-0.685846
NM_025607	-1.08126	-1.76652	-1.16158	1.25696	0.708125	0.755232	-0.225895	1.16419	-0.157679	-0.441762	-0.0867971	1.03698
NM_025609	-1.27386	-1.02417	-1.47179	0.364396	0.0446613	1.33274	1.72251	-0.375561	-0.141089	-0.430373	0.903377	0.349171
NM_025648	-0.751391	-0.563259	-0.77697	1.18356	1.10104	0.811832	-1.01667	-1.39954	-0.866085	0.32005	1.46947	0.487966
NM_025668	-0.298753	-0.885163	-0.261465	0.917903	1.57889	0.840782	-0.473002	-1.69057	-1.2644	-0.0897622	0.871157	0.754384
NM_025670	1.51194	0.544698	0.947484	-0.867701	-1.5625	-1.24136	-1.19178	0.755212	0.0889523	0.873341	-0.00961116	0.151327
NM_025682	-0.593044	-1.42116	-1.16484	0.936996	1.93862	0.33497	-0.961095	0.190379	-0.322264	-0.495773	0.804235	0.752971
NM_025689	-0.943731	-0.690465	-1.49225	0.270106	1.6611	1.68472	-0.929296	-0.597295	-0.0330251	0.197932	0.653285	0.218928
NM_025692	-0.890995	-1.08169	-0.739004	0.802936	1.3338	-0.107123	-0.941029	-0.578831	-0.900121	0.317697	1.54496	1.2394
NM_025706	0.876267	0.594961	0.960845	-1.23198	-1.00675	-1.51112	1.76604	-0.167477	0.534858	0.1761	-0.192262	-0.799487
NM_025708	-1.16824	-1.46344	-1.26135	0.800861	1.5085	0.921559	-0.982713	0.0270134	0.103571	0.750513	0.771893	-0.00816149
NM_025716	-0.915868	-1.19621	-1.1714	1.34207	1.35974	1.02234	-0.875863	-1.06472	0.326756	0.334509	0.728973	0.109677
NM_025786	-1.54555	-0.794929	-1.314	1.7387	0.690591	0.530347	0.199507	0.215608	1.23765	0.224042	-0.362115	-0.819847
NM_025788	-1.43518	-0.775678	-0.93893	0.766866	1.18984	1.0405	-1.52794	-0.213572	-0.273864	0.665762	1.16572	0.336475
NM_025809	1.97349	0.703086	1.49676	-0.386577	-0.753291	-1.36885	-0.596128	0.653318	-0.800439	-0.478256	-0.344667	-0.0984451
NM_025811	0.888659	1.17015	1.58492	-0.737094	-0.293603	-0.0207288	1.49817	-0.843946	-0.759498	-0.570498	-0.916329	-1.0002
NM_025833	1.11109	1.98677	1.19498	0.0190793	-0.930676	-0.788704	-1.13073	-0.294887	-0.923381	0.583041	-0.444716	-0.381866
NM_025840	0.13537	-1.28636	-0.743481	1.75349	0.924442	1.68406	-1.01212	-0.28617	-0.396991	-0.365428	0.310719	-0.71753
NM_025844	-0.960781	-0.71397	-0.716216	0.961717	1.03819	1.00708	-1.48843	-0.977287	-0.533522	1.402	0.750501	0.230716
NM_025866	-1.14477	-0.827695	-1.33098	1.39934	1.03446	1.10744	-1.44925	0.000209702	0.365092	0.843213	0.131064	-0.128128
NM_025868	-1.50306	-0.354817	-1.36766	0.77219	1.66557	1.30583	-0.421854	0.304263	-0.795532	-0.520749	0.651392	0.26444
NM_025878	-0.849326	-1.10301	-1.08892	0.956855	1.35805	0.121884	-0.196006	-0.529556	-1.11178	-0.183479	1.49555	1.12974
NM_025885	-1.03406	-0.631161	-1.50613	0.789052	1.87311	1.23056	-0.14623	-0.836232	-0.404378	-0.245146	0.815591	0.0950294
NM_025897	-0.917282	-0.488629	-0.593811	0.672697	2.22377	0.602096	-0.858927	-1.0556	-0.526811	-0.0434056	1.26417	-0.278264
NM_025901	-1.08261	-1.63036	-1.57631	1.03684	1.12302	0.99886	0.0508803	0.734477	-0.378559	-0.324514	0.449645	0.598634
NM_025936	-0.73265	-0.764464	-0.939933	0.919708	1.48482	0.723576	-1.03209	-1.22987	-0.738882	0.228656	1.24014	0.840993
NM_025962	-1.10088	-1.35972	-1.23433	0.735151	0.993415	0.490692	-1.20902	0.520602	0.201367	0.046639	1.6779	0.23818
NM_025965	-0.871367	-1.14132	-0.765533	1.2499	1.43971	0.602629	-0.526642	-0.975282	-1.09492	0.295483	1.24146	0.545878
NM_025978	-2.20373	-1.00978	-0.873675	0.51028	0.456377	0.36609	0.94285	-0.486922	-0.389897	1.08569	0.89299	0.70972
NM_025985	1.04911	0.470126	0.195648	-1.21338	-1.9275	-0.752112	0.163215	1.45272	0.656915	0.865326	-0.247	-0.713072
NM_025991	-1.24877	-1.3193	-1.28741	0.929932	0.485497	1.33475	-0.547332	-0.569553	-0.0545882	1.04587	1.19949	0.0314003
NM_025993	-1.02979	-0.80585	-0.946096	0.470692	1.97645	0.552879	-0.423189	-1.25901	-0.733465	0.552879	0.848829	0.795671
NM_026000	2.16109	1.71014	0.716414	-0.110326	-0.554357	-0.38643	-0.287373	-0.921028	-0.409072	-0.390833	-0.810964	-0.717252
NM_026005	-0.656405	-1.41312	-1.48718	0.360181	0.882612	1.64337	-0.971479	0.0302956	-0.210723	0.212069	0.346716	1.26366
NM_026045	0.706924	-0.0288624	0.863463	-1.06518	-0.6212	-1.44316	2.2854	0.0305896	0.481115	-0.0348621	-0.539386	-0.634836
NM_026046	-1.92366	-0.960428	-0.742924	0.56987	0.875412	1.20685	-0.789532	-0.460686	-0.269075	1.11622	0.984164	0.393795
NM_026121	0.94665	1.043	0.310387	-0.906266	-0.934772	-0.888592	1.01963	1.38622	0.213465	0.352006	-1.46328	-1.07844
NM_026140	-0.988373	-0.869548	-1.09303	0.316342	1.15992	0.56737	-0.908894	-0.395034	-0.779839	0.250241	2.0397	0.701147
NM_026160	1.3302	1.15883	0.689966	-1.08816	-0.991263	-0.411885	-1.17362	0.356664	1.39546	0.42873	-0.807585	-0.88734
NM_026164	1.39162	0.898925	0.407419	-1.25106	-1.24846	-0.625787	1.62672	0.554208	0.271047	-0.359673	-0.95843	-0.706521
NM_026169	-0.650276	-1.22891	-1.13623	0.847306	1.70863	1.45086	-0.683764	-0.648719	-0.809925	0.205596	0.468043	0.477389
NM_026175	-1.04638	-1.08861	-0.994523	1.14578	0.472351	1.15096	-0.846354	-1.04638	-0.509269	0.508652	1.10207	1.15171
NM_026179	-0.405964	-0.953444	-1.16405	1.05541	1.54524	1.11926	-0.98108	-0.445036	-0.795728	-0.0824317	1.39133	-0.283508
NM_026191	1.7537	0.869018	0.661634	-1.2887	-1.40677	-0.831994	0.205701	1.11446	-0.195086	0.0682217	0.0822026	-1.03239
NM_026192	0.582924	0.167693	0.581842	-1.2468	-1.03174	-1.03688	1.13125	1.91735	0.652445	-0.186944	-0.692526	-0.838601
NM_026195	-0.667808	-1.28671	-0.896974	1.43991	1.7331	0.889098	-0.252159	-0.215574	-0.616995	-0.53417	1.03087	-0.622585
NM_026211	-0.959971	-0.780895	-0.49774	1.06508	1.71703	0.356574	-0.72415	-1.2666	-0.792396	-0.113261	1.35109	0.645242
NM_026212	-0.964841	-1.08642	-0.80748	0.575436	0.373759	0.681636	-1.86633	0.529799	-0.122488	0.301154	0.651705	1.73407
NM_026246	-1.41766	-1.13513	-1.3582	1.41559	0.370484	0.843757	-0.884925	0.941923	-0.50942	0.358513	0.677752	0.697306
NM_026250	0.683969	2.0029	1.68442	-0.689827	-0.869428	-1.03574	-0.244469	-0.592526	-0.752409	0.420355	-0.160883	-0.446359
NM_026252	0.320887	0.117063	0.788949	-1.32326	-1.55193	-1.30801	-0.847856	1.19942	0.722889	1.16837	0.56988	0.143599
NM_026301	-0.138833	-0.25098	-0.0687724	-0.985606	-0.801551	-0.905129	0.627464	2.63208	0.858562	-0.0549955	-0.424283	-0.487959
NM_026344	-0.935973	-1.05819	-0.827925	0.233071	1.69438	0.978779	-0.845638	-0.691537	-0.532122	-0.158382	1.63592	0.507619
NM_026346	0.881392	0.602344	1.2457	-1.2386	-1.06807	-1.02931	1.47825	0.966657	-0.0526445	-0.261931	-0.428585	-1.0952
NM_026352	-0.784317	-1.08994	-0.498179	0.610148	1.44421	1.42503	-1.06832	-1.4193	-0.223	0.391588	1.03418	0.177897
NM_026373	-1.13149	-0.988636	-0.648615	0.264814	1.24212	0.458967	-0.529407	-1.29181	-0.653394	0.682546	0.917065	1.67784
NM_026383	-1.2922	-1.81671	-1.35489	0.34652	-0.124611	1.13639	-0.275137	0.31238	0.445526	0.841859	0.665884	1.11498
NM_026390	-1.13991	-1.08428	-0.653327	0.557331	1.23855	0.790421	-1.00707	-0.894049	-0.849574	0.940872	1.07312	1.02791
NM_026391	1.24318	1.85798	0.666933	-0.912978	-0.869034	-0.89225	-0.481829	0.674395	0.412804	0.374249	-0.923342	-1.15011
NM_026396	-0.854086	-0.919218	-0.701004	1.21978	1.49027	0.348168	-0.935813	-1.24488	-0.400233	0.191353	1.5554	0.250262
NM_026417	1.65222	0.846098	0.973761	-1.18533	-0.63848	-0.598997	1.13301	-0.198898	0.702641	-0.887226	-0.573333	-1.22547
NM_026433	2.66153	1.16611	0.578543	-0.458341	-0.548205	-0.504425	-0.352349	-0.4906	-0.681848	-0.46295	-0.432995	-0.474471
NM_026438	-0.24182	-1.02774	-0.9722	0.973303	0.705718	1.23336	-1.3837	-0.787407	-1.02255	1.06176	0.415713	1.04556
NM_026445	-1.05988	-1.76518	-1.61346	1.30615	0.732067	0.663724	-0.537745	0.414955	0.244098	0.666457	0.647321	0.301506
NM_026472	-0.527429	-0.66642	-0.815772	0.759375	2.14651	0.495292	-0.970178	-1.19357	-0.597682	-0.0776033	1.17433	0.273159
NM_026473	-0.82988	-0.740838	-1.08284	1.8343	0.0423288	1.39516	-0.722625	-0.0254647	-0.444368	-0.237952	-0.635606	1.44778
NM_026483	-0.444653	-0.678143	-0.729511	1.31119	1.70462	0.561106	-0.966503	-1.53797	-0.719004	0.34396	0.94403	0.210871
NM_026490	-0.784317	-1.2054	-1.21505	1.04147	1.32112	1.42559	-0.567344	-0.763423	-0.699135	0.199294	1.06076	0.186436
NM_026494	-1.10749	-0.666112	-1.23381	1.26049	1.36636	1.45177	-0.784256	-0.64054	-0.617014	-0.0467544	0.109747	0.907599
NM_026497	0.70408	0.930704	-0.48402	-1.22977	-1.2481	-1.23373	0.45046	2.10617	-0.153621	0.35783	-0.0768414	-0.123157
NM_026510	-0.876039	-1.28537	-1.36666	0.721729	0.574254	1.21092	-1.3199	0.085068	-0.396924	0.595116	1.12171	0.936108
NM_026535	-0.951905	-1.06841	-0.435386	0.924192	0.836495	-0.312318	-0.596011	-0.852357	0.796201	-0.631929	2.23454	0.0568845
NM_026554	-1.13656	-1.02969	-1.28982	0.782534	0.922956	1.28457	-1.16182	-0.481257	-0.134967	0.64667	1.33552	0.261857
NM_026577	1.14314	1.13173	1.95109	-0.870693	-1.07201	-0.761982	-0.104349	0.355994	0.480811	-0.559324	-0.863983	-0.83043
NM_026578	-0.363018	-0.998352	-0.45721	1.01908	2.0872	0.263081	-0.825974	-1.04268	-0.537242	-0.171556	1.40323	-0.376562
NM_026618	-0.609654	-0.76851	-0.992051	2.06273	1.3927	1.03278	-0.54711	-0.91072	-0.65781	-0.377909	0.281774	0.093786
NM_026620	-0.713032	-1.99468	-1.40491	0.873485	0.570093	0.452436	-0.410381	0.735109	-0.099589	-0.207626	0.917144	1.28195
NM_026639	2.06303	0.562562	0.950662	-0.957039	-0.762989	-0.440484	-1.09643	0.770278	0.732014	-0.385822	-1.11829	-0.317495
NM_026642	-0.753922	-1.18165	-0.954052	0.625407	0.909906	1.06883	-1.14045	-0.520437	-0.233976	0.0289404	2.03024	0.121157
NM_026666	-0.000397343	1.23455	0.79111	-1.48805	-1.09706	-1.57388	0.586081	0.11523	0.638531	1.27507	0.233241	-0.714423
NM_026735	0.447943	0.888816	0.839511	-1.32701	-1.01055	-1.32644	1.91446	0.0351628	-0.172947	0.73345	-0.456161	-0.566236
NM_026742	-0.451924	-0.975336	-0.689482	1.3284	1.07153	1.58075	-0.257229	-1.71397	-0.78366	0.331686	0.47084	0.0883925
NM_026810	-0.662381	-1.57623	-0.837527	1.51665	1.3075	0.301956	-0.140031	-0.177121	-1.09097	-0.341965	1.33532	0.364803
NM_026821	1.82329	1.35189	1.21911	-0.93468	-0.793166	-1.05234	0.468033	-0.0966804	0.104295	-0.502578	-0.783759	-0.803412
NM_026840	0.17947	3.03354	0.316564	-0.570813	-0.51099	-0.453659	-0.563335	-0.0548379	-0.271697	-0.376388	-0.553365	-0.174484
NM_026845	-0.810548	-0.640268	-1.16576	1.5656	0.58099	1.39211	-1.17491	-0.783542	-0.694739	0.141557	0.586025	1.00349
NM_026856	0.715394	1.24871	0.668698	-1.20407	-1.86027	-1.33924	0.774379	0.481913	0.395894	0.646579	-0.604388	0.0763934
NM_026873	-0.201089	-1.18326	-0.984829	1.69013	1.03266	1.40923	-0.0819013	-1.21161	-0.985151	0.455088	-0.0848004	0.145522
NM_026878	-0.991101	-1.1598	-0.96901	0.807341	0.277147	2.35675	-0.723996	-0.0110457	-0.472957	0.63563	0.491032	-0.239993
NM_026886	0.649331	1.82204	1.38336	-1.17053	-0.36267	-0.510344	0.288833	-0.927306	0.992456	-0.866499	-0.475597	-0.823066
NM_026913	-1.47238	-1.30965	-0.598762	0.892304	1.27617	0.44693	-0.304442	-1.37194	0.495205	0.0739693	0.657938	1.21465
NM_026929	-0.242893	0.655635	0.872931	-1.01856	-0.763672	-1.10475	1.47898	1.42122	0.964618	-0.943377	-0.726997	-0.593135
NM_026977	0.277594	0.633067	0.421625	-0.980983	-0.925038	-1.08835	1.70817	1.16888	1.02781	-0.351521	-0.734271	-1.15698
NM_027000	-0.273006	-0.851531	-0.501659	1.09379	2.16585	0.574814	-0.4073	-1.40479	-0.465612	-0.515442	0.977343	-0.392457
NM_027007	-2.06718	-1.36797	-0.847011	0.246118	0.0511276	0.655795	0.125972	-0.35855	0.836998	1.36682	0.60951	0.748366
NM_027052	0.936748	0.912105	0.772117	-1.03114	-1.00721	-0.873545	1.56984	0.561308	0.760799	-0.46879	-1.03178	-1.10045
NM_027085	-0.680921	-0.714011	-0.334351	1.34486	0.493239	2.44205	-0.622753	-0.838358	-0.752325	0.197174	-0.0929703	-0.441631
NM_027113	-1.47498	-1.39999	-1.14557	1.42811	1.19779	0.375608	-0.784023	0.0381634	-0.0421806	0.407746	0.994257	0.405068
NM_027126	-1.24404	-1.614	-0.947229	0.645989	0.368262	1.39346	-1.26625	0.944316	0.459263	0.465689	0.726595	0.0679512
NM_027136	-0.615332	-1.2722	-1.5177	0.518433	1.3644	0.491892	-1.11628	-0.461067	-0.106921	0.46867	0.88336	1.36274
NM_027143	-0.502058	-0.443462	0.877603	-1.16587	-0.955662	-0.80651	0.635435	1.94953	1.04519	0.713699	-0.406174	-0.94173
NM_027144	-0.21882	0.798718	0.330948	-1.41638	-1.06043	-1.14616	1.27133	1.23853	0.800582	0.910908	-0.739144	-0.77008
NM_027184	1.03612	1.1348	1.16277	-0.873418	-1.21941	-0.905783	-0.172291	1.0502	0.469734	0.567533	-1.19302	-1.05723
NM_027215	-0.833397	-0.71476	-0.824721	1.3186	1.44178	0.920726	-1.04424	-1.14714	-0.735038	-0.0740636	1.02675	0.665497
NM_027219	-0.895881	-1.06343	-1.00372	1.4226	0.840514	1.72871	-0.55498	-0.50512	-1.03966	0.477001	-0.0853703	0.679339
NM_027225	0.562896	1.92888	1.00052	-0.986676	-1.28833	-0.676761	0.990874	0.5139	-0.088219	-0.194475	-0.993759	-0.76885
NM_027249	-1.06306	-1.16392	-0.969345	0.39021	-0.135648	0.130821	-0.379321	2.33265	0.362739	-0.85173	0.533738	0.812871
NM_027259	-0.725133	-0.831082	-0.934966	1.57495	1.26537	1.00388	-1.10385	-1.0535	-0.457816	-0.263763	0.607692	0.918215
NM_027278	-0.946447	-1.02074	-1.19768	1.03705	0.630212	1.07896	-1.19065	-0.901019	-0.00903529	0.241192	1.37186	0.90629
NM_027301	-1.10474	-0.584563	-0.837412	0.481598	0.239611	0.892402	-0.837563	-0.673422	-0.799998	2.32245	0.284116	0.617527
NM_027356	-0.685669	-1.09552	-1.60204	1.46027	1.00659	1.0865	-1.03881	-0.372478	0.12373	0.402122	0.984683	-0.26937
NM_027421	-1.19522	-0.844701	-0.895256	0.924747	1.56512	0.72421	-1.34015	-0.231292	-0.848071	0.557376	1.00901	0.574228
NM_027432	-0.833737	-1.47891	-0.56604	1.21644	1.69668	0.395507	-0.402176	-0.999763	-0.537918	-0.118796	1.31	0.318713
NM_027442	-1.67592	-1.5319	-0.901575	-0.202891	0.293858	0.223415	-0.602587	1.50964	0.928883	0.472312	0.640852	0.845917
NM_027460	0.0482819	2.20668	1.48048	-1.16879	-0.655155	-0.766664	-0.744362	0.0594328	0.560062	0.132611	-0.564553	-0.588017
NM_027469	-0.893668	-0.938598	-0.470175	0.159805	1.55743	0.701837	-1.9328	-0.361195	1.24005	0.706617	0.451375	-0.220669
NM_027498	0.880908	1.349	1.38689	-1.27538	-1.33245	-1.37706	0.371571	0.326009	0.298672	0.477084	-0.625041	-0.480201
NM_027534	0.678568	0.89642	0.523651	-1.45638	-0.584973	-0.925467	0.875442	1.37569	0.257388	-0.0346949	0.228341	-1.83399
NM_027560	1.37233	1.6181	1.87002	-0.51611	-0.523283	-0.679763	-0.0191513	-0.4599	-0.704647	-0.61316	-0.597936	-0.746512
NM_027590	-1.18434	-1.25825	-1.176	1.2964	0.870822	0.945923	-0.959036	-0.200867	-0.608562	0.542997	1.1605	0.570415
NM_027626	0.254023	0.886396	0.412116	-0.934997	-1.16616	-1.29835	1.87547	1.17468	0.376246	-0.535115	-0.830045	-0.214278
NM_027629	0.181123	2.1882	0.198104	-1.08561	-0.715437	-0.912409	1.22711	0.262629	0.0962218	0.462997	-0.888636	-1.01429
NM_027642	-1.22721	-1.29084	-0.934907	0.942198	0.749318	1.92251	-0.98263	-0.227016	-0.117651	-0.0281698	0.419234	0.775168
NM_027707	0.254119	0.809343	0.62591	-1.34138	-1.58145	-1.2232	0.0854586	0.604981	0.500338	1.7302	0.196257	-0.660586
NM_027711	0.717602	1.23963	-0.45372	-1.34855	-1.4035	-1.23139	-0.0444364	0.788342	-0.182601	1.54406	-0.216866	0.591437
NM_027722	1.46305	-0.036234	0.243072	-1.36963	-1.28129	-0.220316	0.467296	1.76509	0.249697	0.469894	-1.07967	-0.670973
NM_027816	-1.42177	-1.21308	-1.19291	0.204771	0.116496	0.596832	-0.507694	-0.288914	-0.211537	1.44607	1.50083	0.97091
NM_027823	-0.551441	0.946382	0.764259	-1.07454	-0.517956	-1.3175	-0.221495	-0.858519	0.167253	1.98196	1.07665	-0.395043
NM_027871	1.02105	1.51289	0.389374	-1.37848	-1.7775	-0.361648	-0.887845	0.904119	-0.00482197	-0.113316	-0.134412	0.830584
NM_027873	-0.790685	-1.21665	-0.992334	1.30694	1.61717	0.605344	-0.874208	-1.09614	0.00159092	-0.00198865	1.04921	0.391763
NM_027879	1.8976	0.860265	0.752894	-0.570768	-1.38817	-1.48053	0.935886	0.288198	-0.0333369	-0.0985675	-0.60194	-0.561532
NM_027884	0.8578	0.263246	1.12216	0.0808964	-1.12845	-0.415879	-2.26835	1.36587	-0.225221	0.0493686	-0.283164	0.581719
NM_027914	-1.61734	-1.33083	-1.56678	0.496876	0.777773	1.30586	0.448187	0.320847	0.597999	0.888259	-0.383268	0.0624216
NM_027917	-0.945411	-1.56808	-1.09132	1.13522	0.374596	1.40392	-0.713851	-0.790406	0.000157911	1.18525	0.564847	0.445087
NM_027928	-1.28246	-1.12579	-1.10482	0.642887	0.535862	1.0412	-1.29681	-0.0941528	-0.13608	1.20339	0.2523	1.36448
NM_027943	-1.56936	-0.782433	-1.02724	0.588127	0.679275	0.0207191	-0.680309	-0.566732	-0.385868	0.819099	1.79834	1.10638
NM_027948	-1.57605	-1.12896	-1.35053	1.39141	0.916617	1.3835	0.0224208	-0.658117	0.255861	0.346864	0.0778135	0.319167
NM_027959	-0.997713	-0.975409	-0.838416	0.627038	1.07257	-0.0427884	-0.391295	-0.442658	-1.18619	-0.00233342	1.61505	1.56214
NM_027992	1.2106	0.964657	0.319271	-0.705319	-0.956463	-0.75564	1.3486	1.18341	-0.307028	0.211919	-1.24729	-1.26672
NM_027997	-0.91938	-0.853055	-0.673493	0.179023	2.39605	-0.109732	-0.693714	-0.821511	-0.244809	0.430572	1.33647	-0.0264221
NM_028013	-1.36211	-0.939742	-1.28481	-0.315854	0.534399	0.404653	-0.914897	1.94781	0.0761455	0.203131	0.724878	0.926399
NM_028019	-1.0336	-1.26588	-1.36251	1.15789	0.811022	0.690855	-1.08687	0.199039	1.43168	-0.0666904	-0.277911	0.802969
NM_028029	1.09825	1.11231	1.57628	-1.1188	-1.26583	-1.1413	-0.481284	1.04803	0.067454	-0.0767603	-0.0627004	-0.755652
NM_028077	0.527647	0.632767	-0.104013	-1.43976	-0.8696	-1.46587	-0.806222	1.02032	-0.519318	0.545285	1.27313	1.20563
NM_028085	-1.27867	-1.1941	-1.32733	0.723897	1.17772	1.19299	0.378585	-0.958515	-0.689274	0.713402	0.657715	0.603589
NM_028133	-1.84422	-0.877149	-0.949764	0.560222	-0.022056	1.59855	-0.301658	-0.00576849	0.0668466	0.189003	-0.12046	1.70645
NM_028149	0.418881	0.638828	0.568314	-1.01241	-1.01802	-0.905473	2.33256	0.550569	0.280655	-0.214811	-0.823752	-0.815346
NM_028150	-0.90045	-1.16274	-1.24799	0.253641	0.312657	1.57604	-1.23378	-0.151821	-0.378049	0.833965	0.894074	1.20445
NM_028184	-1.41498	-0.766901	-1.38389	0.746873	2.04064	0.495175	-0.808751	-0.292203	0.254837	0.0139002	0.782146	0.333156
NM_028203	-0.735278	-1.274	-1.29633	0.0881589	1.09582	0.216559	-0.950208	0.0965328	-0.481268	0.785986	1.97788	0.476151
NM_028227	0.905948	1.55301	1.01372	-1.39882	-1.07035	-1.01518	0.880311	0.370141	0.36815	0.119909	-0.69915	-1.0277
NM_028228	-1.2084	-0.809446	-0.674237	1.28796	1.48827	1.1611	-0.853681	-0.877051	-0.803604	0.172072	1.0117	0.105302
NM_028234	0.284625	0.979418	1.15872	-1.09424	-0.954244	-1.48208	1.84637	0.137481	0.165415	0.209916	-0.502742	-0.748632
NM_028248	2.34488	0.232743	0.363718	-0.569654	-1.33103	-0.870463	0.465187	0.511244	0.667405	-0.422128	-1.13817	-0.253733
NM_028291	0.198722	1.11437	1.0089	-0.846862	-1.42316	-1.57143	1.17552	0.493748	0.715399	0.206365	0.070317	-1.14189
NM_028303	-1.57845	-0.836989	-0.945736	1.47636	0.649088	0.641574	-0.564529	-0.332008	-0.861902	0.0171688	1.13786	1.19757
NM_028372	-0.674824	-0.570712	-0.853097	0.834081	0.028286	1.30187	2.38435	-0.227001	-0.272639	-0.552172	-0.642022	-0.756117
NM_028399	0.600392	0.651061	2.04445	-1.28117	-1.19737	-0.939159	0.528287	0.152169	-0.005684	0.736808	-0.196666	-1.09311
NM_028450	-0.411308	-0.367917	-0.536056	-0.232321	0.741258	2.9352	-0.658092	-0.430291	-0.254016	-0.199778	0.0903973	-0.677076
NM_028478	-1.31585	-1.52905	-1.28492	1.12809	1.51896	1.06952	0.506904	-0.191268	-0.175475	0.094318	-0.232066	0.410832
NM_028598	1.91229	2.14564	-0.314217	-0.81912	-0.495254	-0.384751	0.108396	-0.564612	0.0408017	-0.690984	-0.873196	-0.0649987
NM_028599	-0.757034	-0.850788	-0.572323	0.679371	1.79463	0.53734	-1.00961	-1.19712	-0.778024	0.0965533	1.36154	0.695464
NM_028603	-1.4663	0.0296018	-1.39349	1.02687	1.91603	0.371585	-1.05371	0.0141574	-0.493302	0.327458	0.762108	-0.0410012
NM_028637	1.69731	1.00247	1.88811	-0.529325	-0.813555	-0.373933	0.148303	0.0007786	-0.440319	-0.711764	-0.928624	-0.939443
NM_028725	-0.883278	-1.80063	-1.27551	0.633022	-0.158538	0.016596	-0.621044	0.70601	1.45187	0.000334879	1.14964	0.781521
NM_028730	-1.33247	-0.883358	-0.983506	1.16077	0.691409	0.0193063	0.181768	-0.271345	2.26595	-0.459622	0.053579	-0.442486
NM_028733	-0.363536	-1.21403	-1.08127	0.955952	1.07822	2.10193	-0.0872316	-0.130985	-1.27007	-0.137877	-0.102216	0.251106
NM_028759	0.685361	1.48875	0.768903	-0.983037	-1.21069	-0.74181	1.13092	0.364074	0.683969	0.138859	-1.42546	-0.899843
NM_028779	-1.46636	-0.923051	-0.969597	0.268186	1.3651	0.299903	-0.448122	-0.478191	-0.843141	0.53881	1.51956	1.1369
NM_028783	2.35338	1.61002	0.443252	-0.624882	-0.824556	-0.848613	-0.0835983	-0.254404	-0.316952	-0.535871	-0.427614	-0.490163
NM_028788	-1.26732	-1.86313	-1.42475	0.676539	0.743398	0.567851	-0.32668	0.0680532	0.190903	0.64031	0.918451	1.07638
NM_028790	0.327549	0.869235	1.21763	-0.869707	-1.34918	-1.42624	-1.11242	1.27174	0.928913	0.389375	-0.391703	0.144806
NM_028792	0.300841	0.906886	0.618935	-1.0231	-0.530487	-1.28249	0.797417	0.640353	1.53831	0.5055	-1.1754	-1.29677
NM_028810	-1.43098	-1.52895	-1.20582	0.660419	-0.444279	0.525647	1.02847	-0.308965	0.840657	0.250149	0.0904795	1.52318
NM_028820	-0.0525785	1.59937	2.24507	-0.564636	-0.311327	0.240359	-1.22666	-0.901863	-0.672642	0.0748531	-0.38359	-0.0463623
NM_028850	2.21623	0.609502	1.3456	-0.672242	-1.02239	-0.979323	0.341295	-0.139184	0.240053	-0.644834	-0.611832	-0.682869
NM_028860	0.0906444	1.34091	0.838304	-0.872061	-1.30965	-1.98105	0.8208	-0.0431342	-0.0731406	1.01209	0.518236	-0.341948
NM_028900	-1.26447	-0.94254	-0.914797	0.925489	0.830701	1.60115	-1.00959	-0.806715	-0.425248	0.766545	0.196079	1.0434
NM_028943	0.216985	0.112326	0.207701	-0.934688	-1.07691	-0.721572	2.4718	0.629292	0.667273	0.0663264	-0.969715	-0.66882
NM_028976	-1.33596	-1.30504	-1.31238	0.254614	1.74247	1.08423	-0.742704	-0.116956	0.186484	0.236795	0.631425	0.67702
NM_028984	-1.23031	-1.41155	-1.0721	0.714223	1.17655	1.34704	-0.408566	-0.451573	-0.473077	0.622065	1.28253	-0.0952298
NM_029036	0.235024	1.88413	1.11944	-0.864704	-1.25381	0.0303334	1.06923	-0.219736	0.2833	-0.250633	-1.47491	-0.557669
NM_029037	-1.38023	-1.18661	-1.62664	-0.170145	0.140076	0.747317	-0.167945	1.73078	0.450297	0.300687	1.05094	0.111474
NM_029077	-1.3049	-1.65426	-1.05543	-0.237613	0.577383	0.958918	-0.561297	0.465349	-0.0589799	0.232816	1.13388	1.50413
NM_029078	0.74887	1.20881	0.320651	-1.05388	-1.42483	-1.33848	1.46609	0.217561	0.929498	0.197295	-0.76752	-0.504068
NM_029083	2.17924	0.940098	1.6574	-0.505705	-0.489837	-0.292877	-0.609374	-0.563199	-0.625355	-0.600575	-0.497057	-0.592754
NM_029094	0.739389	0.561907	0.63694	-0.694898	-2.02096	-0.531845	1.09435	1.14197	-0.549161	-0.640066	-0.772817	1.03519
NM_029098	0.34883	1.60761	1.24932	-0.703719	-0.775948	-1.24021	0.242387	0.453372	1.27498	-0.458045	-0.978855	-1.01972
NM_029103	-0.90734	-0.873486	-0.679957	0.513171	1.15424	0.259316	-0.89155	-1.09704	-0.796623	0.313257	1.36262	1.64339
NM_029157	-0.782622	-0.85079	-0.408435	1.35265	1.44534	0.843106	-1.22105	-1.30884	-0.690914	0.238424	0.985327	0.397809
NM_029219	0.789495	0.463898	0.314252	-0.754601	-0.403056	-0.524977	2.6407	-0.556968	0.222189	-0.452464	-0.926285	-0.812184
NM_029254	-1.14904	-1.42613	-0.51691	1.29576	2.00294	0.0863521	-0.964306	-0.410113	0.0488286	-0.037764	0.58859	0.481792
NM_029332	-0.638407	1.50897	1.54371	-1.18487	-1.45435	-0.772676	0.938088	0.550302	-0.40367	0.462041	-0.505076	-0.0440523
NM_029337	0.0390755	1.21764	1.09962	-1.22288	-0.730371	-1.7563	0.635436	-0.521094	-0.606064	1.13739	0.904506	-0.196951
NM_029389	0.633627	1.00022	0.194284	-0.0429112	-0.397947	-0.820049	-1.809	-0.810197	-1.09817	0.624343	1.18172	1.34408
NM_029397	-1.70682	-1.16871	-1.15868	0.029524	1.41827	0.671253	-0.540345	-0.19107	0.310281	1.33638	0.179929	0.819988
NM_029431	0.458912	1.10608	0.665375	-1.29927	-1.12058	-0.769379	-0.804561	-0.725555	-0.697163	1.61344	0.995903	0.576803
NM_029436	0.945642	0.72513	0.862172	-1.15509	-1.03896	-1.07266	1.54686	0.853186	0.498743	-0.297068	-0.746905	-1.12105
NM_029465	2.17323	1.10171	0.895067	-0.225287	0.614254	-0.326318	-0.36493	-1.02209	-1.32672	-0.437728	-0.458331	-0.622851
NM_029466	1.06845	1.50805	1.24018	-1.27043	-1.03083	-1.56967	0.741965	-0.0416035	-0.279142	0.127553	0.0144391	-0.508968
NM_029492	0.798604	1.337	0.54524	-0.680524	-0.538593	-0.455312	2.18858	-0.429506	-0.13978	-0.798995	-1.00309	-0.823627
NM_029494	0.00293064	0.522786	-0.137392	-0.902029	-1.25614	-0.884619	-1.31812	1.67531	1.55727	0.646395	0.313521	-0.219914
NM_029525	0.291487	0.377534	0.91103	-1.01214	-1.32191	-1.59296	-0.943298	1.5736	0.394744	0.949752	-0.0785186	0.450675
NM_029546	-1.26827	-0.685337	-0.976404	0.952614	1.30827	0.487704	-0.980391	-0.900647	-0.541797	0.349746	1.56425	0.690254
NM_029554	-0.863429	-0.507283	-1.62608	1.58812	1.1668	0.586171	0.28631	-1.28639	-0.653757	0.148394	0.2162	0.94495
NM_029570	0.948239	0.834852	2.00535	-0.775148	-0.735011	-0.795217	1.18204	-0.551384	-0.458065	0.151016	-1.05009	-0.756585
NM_029571	-0.917544	-0.893611	-0.572735	0.621241	1.93222	0.932662	-0.750015	-1.19026	-0.685308	0.354731	1.21069	-0.0420792
NM_029573	0.0414969	-0.918763	-0.489239	1.42974	0.847337	1.93406	-1.14143	-1.08321	-0.946717	0.129985	0.057498	0.139239
NM_029578	2.09009	0.347359	1.42919	-0.216963	-0.494907	-0.230881	0.522813	-0.187018	0.0491708	-0.927216	-0.94957	-1.43207
NM_029580	-1.10304	-1.63798	-0.827549	0.822373	1.40541	0.69114	-1.27133	0.0520088	-0.248523	0.490786	0.669101	0.957612
NM_029600	-0.315103	0.398963	0.0691335	-0.455562	-0.827877	-0.504621	0.291963	2.86172	-0.824639	-0.227286	-0.720141	0.253451
NM_029628	0.387168	2.18667	1.86898	-0.637586	-0.629572	-0.502897	-0.0456201	-0.214594	-0.492433	-0.629349	-0.647827	-0.64293
NM_029634	1.63835	1.24409	1.62392	-0.943801	-0.792939	-0.932717	0.374368	0.139763	-0.267519	-0.664861	-0.53344	-0.885215
NM_029662	2.17485	1.04768	0.600843	-0.969773	-0.825794	-1.14295	-0.747149	-0.335301	-0.857171	0.111345	0.372125	0.571301
NM_029692	1.42043	1.11371	0.919583	-0.303259	-0.68439	-1.00745	1.46673	0.0737878	0.0361765	-0.769152	-1.09027	-1.1759
NM_029720	-0.912282	-0.732282	-0.681844	0.139201	0.98733	0.0672969	-0.929661	-0.917637	-0.740409	0.323648	1.55688	1.83976
NM_029802	-1.28101	-0.637786	-0.70159	0.726567	1.30896	0.435	-0.709009	-1.4383	-0.521308	0.41126	1.44844	0.958781
NM_029844	-0.240626	-0.919834	-0.920025	1.27982	0.636348	1.42836	-1.32012	-0.712185	-0.840291	-0.367592	0.740315	1.23582
NM_029868	0.301971	1.11336	0.520219	-1.31497	-1.32931	-1.45145	1.16434	0.734219	1.04221	0.376314	-0.622528	-0.53438
NM_029869	1.07825	1.20061	0.469638	-1.42057	-1.01694	-0.899351	-0.686415	1.40958	0.905839	0.236838	-0.352709	-0.924776
NM_029870	0.809717	0.793724	1.04298	-1.19055	-1.11761	-1.15935	1.39482	0.897873	0.518726	-0.282475	-0.685025	-1.02282
NM_029924	0.510923	0.124681	0.78739	-1.35117	-1.05844	-1.14788	2.11281	0.502791	0.645091	0.0474331	-0.676261	-0.49737
NM_029928	2.21039	0.979766	1.30576	-0.509424	-0.147129	-0.29827	-0.157501	-0.555359	-1.337	-0.117493	-0.665011	-0.708723
NM_029933	-1.97941	-1.17347	-1.21789	0.0227397	0.336864	0.784254	-0.430996	0.419361	0.327345	0.717621	1.32366	0.869924
NM_029935	2.33472	1.49696	0.431865	-0.836706	-0.630046	-0.947984	-0.563279	-0.725428	-0.342313	-0.308929	0.226795	-0.135653
NM_029956	-0.27357	-1.40916	-0.505393	1.23902	0.879238	0.761605	1.68488	-0.527773	-0.334968	-1.25136	0.563636	-0.82616
NM_030018	-1.375	-0.822663	-0.820441	1.12772	1.87676	0.385354	-0.655964	-1.18607	0.308672	-0.103632	0.82433	0.440921
NM_030021	-1.26125	-1.57255	-1.67022	0.420383	0.404818	1.02284	0.747249	1.44462	0.204304	0.19057	-0.0960099	0.165239
NM_030168	0.118639	1.37488	1.12902	-1.11653	-1.15868	-1.38815	1.44513	0.359819	0.520216	-0.0230253	-0.529973	-0.731347
NM_030176	1.357	1.25754	1.06705	-1.56694	-1.30059	-0.426531	0.874028	0.340487	-0.758624	0.214898	-0.373851	-0.684451
NM_030210	-0.733022	-0.659705	-0.589579	2.18262	1.71092	0.113403	0.624239	-0.654551	-0.21023	-0.664439	-0.409284	-0.710371
NM_030235	0.742687	0.675758	0.685319	-1.02298	-1.07609	-1.49679	1.9198	0.579082	0.431412	-0.149706	-0.55022	-0.73826
NM_030238	0.106203	1.36845	1.49479	-1.27462	-1.42645	-1.08456	0.680254	0.532308	-0.137602	0.80936	-0.367555	-0.700571
NM_030251	1.17549	1.1479	0.908978	-1.13039	-0.623776	-1.26893	1.02228	0.68473	0.600197	-0.88853	-0.491106	-1.13685
NM_030253	-1.40949	-1.21718	-1.33729	0.14828	0.668311	0.0850639	-0.895444	0.1373	0.431086	0.594116	1.42457	1.37067
NM_030260	0.262888	0.857971	2.02663	-1.14954	-1.75896	-0.948787	-0.10635	0.685899	-0.231819	0.334585	-0.235404	0.262888
NM_030261	0.256352	1.16341	0.859803	-1.84883	-1.12745	-0.25677	1.02541	1.46953	-0.207841	-0.0598014	-0.544068	-0.729745
NM_030266	0.298956	0.978764	0.58042	-0.10535	-1.96349	-1.038	1.31151	0.105748	0.461156	1.05032	-1.1668	-0.513235
NM_030565	-1.29855	-0.895311	-1.09899	0.406322	0.901479	1.57975	0.704335	-1.18437	-0.747029	0.355766	0.173136	1.10346
NM_030685	-0.288206	-0.843126	-0.260655	0.710545	1.72818	0.785775	-0.819745	-1.53498	-1.22437	0.0393146	1.0004	0.706867
NM_030704	-0.787786	-0.513668	-0.725156	0.51866	0.972346	1.04224	-2.11576	-0.831001	0.792476	1.17042	0.309895	0.16734
NM_030720	-1.08268	-0.999635	-0.976987	0.789516	1.27266	1.74826	0.872557	-1.03738	-0.659922	0.298821	-0.418349	0.193133
NM_030730	0.902536	1.96223	0.938815	-0.810181	-1.20749	-1.39767	-0.701344	0.875034	-0.209238	-0.189928	0.0511513	-0.213919
NM_031165	-1.13303	-0.576329	-0.354475	0.729439	1.09754	1.25455	-1.66802	-1.01698	-0.62046	0.791978	0.762503	0.733282
NM_031249	-1.52323	-1.43573	-1.21468	0.545402	0.711187	0.593295	-0.878507	-0.0265563	0.141071	1.03355	1.12012	0.934075
NM_031376	0.902831	2.19149	0.229445	-0.776164	-0.465177	-0.412647	1.22639	-0.253661	0.0106643	-0.357044	-1.08296	-1.21317
NM_031408	-0.644885	0.410568	0.511283	-0.89359	-1.31598	-1.61298	1.23993	0.872008	1.22246	0.891534	-0.021068	-0.659273
NM_031869	-0.522926	-0.919511	-1.08087	1.75985	1.17661	1.70204	-0.396886	-0.951623	-0.457096	0.00371297	-0.237931	-0.0753632
NM_031884	-0.221898	0.303821	0.00708809	-0.738216	-1.15568	-1.54784	0.638338	1.99468	1.23637	-0.0978274	-0.743224	0.324383
NM_032002	1.85621	0.901792	1.05263	0.466035	-0.804425	-0.725713	0.720725	0.115274	-0.998062	-0.42194	-1.39521	-0.767314
NM_032400	-1.11971	-1.26476	-1.16004	0.493482	-0.186902	-0.327789	2.20306	0.445763	-0.260754	0.0505602	-0.00965756	1.13675
NM_032541	0.214156	-0.158586	-0.95335	1.66234	2.08576	0.532016	-0.606658	-0.590886	-0.0925697	-0.398533	-1.23699	-0.4567
NM_032544	-0.887223	-1.00161	-0.596859	0.901469	2.14211	1.44574	-0.902307	-0.693647	-0.145601	-0.0990924	0.0240922	-0.187081
NM_033373	-0.189036	-0.36268	-0.229683	-0.52741	-0.490685	-0.528836	-0.481771	3.1127	0.0430842	-0.0417768	-0.224692	-0.0792155
NM_033523	0.729035	0.322833	0.218382	-1.35536	-0.949157	-1.57819	0.0976817	1.20487	1.46948	0.852056	-0.166929	-0.844705
NM_033565	0.832012	1.68087	1.2307	-1.49869	-1.07592	-1.00931	0.638338	0.212727	0.0511741	0.323263	-0.578031	-0.807133
NM_033601	-1.47549	-0.639862	-1.10136	0.138793	1.10365	1.01571	-1.29463	-0.46054	0.377188	1.40074	-0.0326909	0.968491
NM_033602	0.234973	0.966833	0.478926	-1.33533	-1.3602	-0.674523	1.75672	0.827093	0.622219	0.210104	-0.860449	-0.86637
NM_033612	-1.27151	-0.803266	-0.948983	0.0428496	-0.180082	0.00321728	-0.63927	-0.390714	2.18829	0.074453	1.50788	0.417136
NM_053072	-0.24617	1.28957	1.01501	-1.12593	-1.30579	-1.25395	-0.513325	-0.110212	-0.221835	1.71649	0.646285	0.10986
NM_053080	1.66383	1.19846	1.32606	-1.42114	-0.370296	-0.738091	0.515412	-0.490392	0.222678	-0.640513	-1.16593	-0.10008
NM_053096	-1.73094	-1.09409	-1.71161	0.256193	0.33587	0.364116	-0.242907	0.751972	0.455208	0.59509	0.599458	1.42163
NM_053190	-1.2028	-0.95854	-0.493893	0.151139	0.390482	2.7074	-0.470731	-0.595666	0.296429	0.427682	-0.182256	-0.0692526
NM_053268	-0.656561	1.93438	0.376034	-1.07263	-0.830552	-1.42439	0.618107	1.01904	0.637019	-0.588478	-0.573349	0.561371
NM_054043	0.841185	0.306392	-0.391007	-1.33954	-1.46963	-0.886053	1.78069	1.42115	0.136559	-0.00436628	-0.295251	-0.100123
NM_054071	1.13387	0.627922	-0.331405	-0.453105	-0.610829	-0.346658	2.3723	0.511089	-0.469332	-0.909077	-1.21706	-0.307713
NM_054077	1.50197	-0.0514529	-0.0307336	-0.878152	-0.52696	-1.66238	-1.37282	1.32845	0.26607	-0.0664743	0.534384	0.958094
NM_054081	0.408864	0.535583	1.08619	-1.48925	-0.651297	-1.14747	1.94021	-0.123001	0.905033	-0.563842	-0.656651	-0.244366
NM_054088	-0.0416225	-0.613863	-0.514631	2.98497	0.378462	0.335461	-0.167317	-0.534477	-0.412091	-0.584094	-0.312858	-0.517939
NM_057172	-2.03772	-1.35996	-0.89135	-0.0175727	0.662477	0.537896	0.856777	-0.472463	0.314451	0.882493	1.25109	0.273877
NM_080465	1.82313	0.838001	1.04495	-0.463657	-1.23517	-0.960849	0.239001	0.457796	-0.369624	0.749151	-1.04341	-1.07932
NM_080560	-1.43877	-1.00679	-1.48499	0.00385102	1.54292	0.600592	-1.02086	0.650822	0.0601094	0.783431	0.775394	0.534287
NM_080643	-1.22716	-0.916514	-0.68448	0.424973	0.867487	2.26096	-1.06486	-0.434694	-0.472733	0.413562	0.222102	0.611361
NM_130892	-1.37923	-1.29757	-0.908921	-0.00323874	-0.141231	0.0129186	-0.756081	1.96009	0.302003	0.204623	0.940871	1.06576
NM_133215	-1.14828	-0.773164	-0.85373	0.0234715	-0.137875	0.240248	-1.49998	-0.139379	0.0587057	1.43671	1.25624	1.53704
NM_133249	-0.291607	1.54396	1.01655	-1.05902	-1.11532	-1.09457	1.49063	0.696547	-0.0264199	0.324693	-0.648646	-0.836795
NM_133648	-0.0134176	0.304903	0.643582	-0.94062	-0.929516	-1.07572	2.06307	1.31539	0.162399	-0.381708	0.0458049	-1.19417
NM_133659	1.15408	0.880478	2.05717	-1.29273	-0.79447	-0.420776	0.302143	0.491214	-0.523097	-0.569809	-1.10366	-0.180544
NM_133664	-1.30073	-1.19245	-0.67841	0.402692	0.637108	1.02724	-1.49775	-0.622597	0.167161	1.13329	1.02445	0.899988
NM_133683	-1.6373	-1.28239	-1.54786	0.491203	0.263115	0.890357	-0.145193	1.08316	1.1562	-0.315305	0.515232	0.528772
NM_133705	-0.777967	-1.39388	-0.942143	1.29004	1.57454	1.46951	-0.351721	-0.594416	-0.565863	-0.440437	0.397778	0.334555
NM_133740	-1.09593	-0.282629	-0.79011	1.27148	1.84813	0.472344	-0.945938	-0.925105	-0.978437	0.141523	1.02066	0.264018
NM_133747	-1.20272	-1.35056	-0.767946	1.39719	1.35427	0.874587	-0.74887	-0.649118	-0.461933	0.419542	1.10271	0.0328533
NM_133753	1.2202	1.50398	1.60973	-0.404357	-0.0771196	-1.19128	0.283686	-0.778848	-0.500837	-1.25279	-0.69449	0.282131
NM_133757	-0.81129	-1.06402	-0.64349	0.776591	2.01126	1.29449	-0.322393	-1.17071	-0.866187	0.129216	0.396452	0.270085
NM_133765	1.08185	1.53753	1.01512	-0.865026	-1.34521	-0.831248	-1.19569	0.407945	0.952369	0.314228	-0.465153	-0.606723
NM_133774	-0.14677	-0.305797	-0.245784	0.68244	0.828496	0.198871	2.52012	-0.969321	-0.668387	-0.851023	0.0387192	-1.08157
NM_133792	-0.918086	-1.70873	-1.47132	0.737949	0.82588	1.30804	0.057949	0.83907	0.611915	-0.612525	-0.39343	0.723294
NM_133801	-0.802062	-0.56518	-0.870672	1.32311	1.29256	1.08397	-1.16439	-1.08827	-0.912489	0.0901242	0.823805	0.7895
NM_133807	-0.824835	-0.845806	-0.847702	0.433193	0.992044	0.198721	-1.02595	-0.737382	-0.929577	0.411218	1.56461	1.61146
NM_133821	0.0507585	0.473514	0.645954	-1.32181	-1.21195	-1.66251	1.44836	0.98249	0.579203	0.798925	-0.519406	-0.263527
NM_133857	0.633029	1.87782	1.29862	-0.800245	-1.19881	-1.11046	0.947172	-0.586235	-0.517517	0.212864	-0.0345229	-0.721709
NM_133858	-1.67607	-1.42457	-1.15803	0.496177	0.069935	1.03402	-0.655738	0.0188213	0.468587	0.857334	0.688429	1.2811
NM_133889	1.21645	1.63848	0.571243	-1.70111	-1.12326	-1.12087	0.040815	0.565266	0.153197	0.615479	-0.490809	-0.364877
NM_133895	1.25192	0.930265	0.898065	-0.86119	-1.08521	-0.776015	0.41021	1.65426	-0.114346	-0.169053	-1.12087	-1.01804
NM_133898	1.41191	1.42945	0.859565	-0.917889	-1.29898	-1.12138	0.0200608	1.25051	-0.158712	-0.249142	-0.744461	-0.480936
NM_133911	-1.4555	-0.971504	-0.879464	0.76782	0.844145	0.897573	-0.939627	-0.515347	-0.617264	0.878716	0.373172	1.61728
NM_133917	0.994942	1.52247	1.96661	-0.775783	-0.661355	-1.35956	0.0329708	-0.453833	0.174551	-0.475167	-0.543048	-0.422802
NM_133933	-0.961032	-1.06404	-0.667855	1.30134	1.15661	0.215394	-0.687244	-0.482001	-1.30473	0.0963218	1.45449	0.942753
NM_133947	-0.456536	0.338459	0.457373	-1.12703	-1.27889	-1.66857	0.0956059	1.91505	0.717533	0.733165	0.0609924	0.212845
NM_133986	-1.20087	-1.14735	-1.35054	1.09246	0.160074	1.1773	-1.30355	0.977161	0.090026	0.144411	0.999351	0.361518
NM_133998	-0.781205	-0.89283	-0.493374	0.897946	1.537	1.30378	-1.23368	-1.47647	-0.226671	0.510051	0.652771	0.202685
NM_134005	0.247981	0.831242	0.161641	-1.48182	-1.26712	-1.25403	1.54562	0.968561	1.06248	0.0599143	-0.49005	-0.38442
NM_134012	0.040824	0.333295	0.329639	-1.06965	-1.15099	-1.10712	2.34403	0.238242	1.01877	-0.0332076	-0.316539	-0.627289
NM_134024	-0.877945	-0.877687	-0.916676	1.35709	1.22411	1.46683	-1.44781	-0.401038	-0.58204	0.0438521	0.600029	0.41128
NM_134034	1.05493	1.14469	0.3173	-1.4792	-0.715247	-1.39079	1.64071	-0.489841	-0.322474	0.803879	-0.258362	-0.305602
NM_134058	-1.29545	-1.10224	-0.596725	0.244901	1.38172	0.637369	-0.293149	-1.32028	-0.557814	0.770205	1.4961	0.635357
NM_134097	0.994507	1.38242	-0.0447247	-1.28968	-0.983753	-1.15683	1.23515	-0.0849579	0.0152456	1.25868	-0.406065	-0.919987
NM_134117	-0.892181	-0.598781	-0.681854	1.44165	2.15726	0.837733	-0.670653	-1.0045	-0.333071	-0.449435	-0.182481	0.376319
NM_134127	-0.472053	0.318476	0.442716	-0.987584	-1.26442	-1.24978	-0.704218	1.73882	1.21668	0.809493	-0.505937	0.657813
NM_134139	-0.576439	-0.792769	-0.699774	1.43956	1.56509	0.500372	-0.797605	-1.38504	-0.831682	-0.0681526	1.11572	0.530711
NM_134151	-1.17863	-0.73449	-0.836473	1.13384	1.56523	0.438314	-0.702875	-1.40503	-0.221006	0.280751	1.31486	0.34551
NM_134154	-1.21837	-1.14153	-0.824151	-0.0391135	1.36323	1.07139	-1.27648	-0.379055	-0.24559	0.499216	1.24317	0.947292
NM_138589	-1.12914	-0.84989	-0.576622	0.525094	1.76976	0.105551	-1.30733	-0.712259	-0.454283	0.640119	1.46391	0.525094
NM_138592	-0.914922	-0.564585	-0.9563	1.01791	1.64732	1.27261	-0.875382	-1.14756	-0.834464	0.22988	0.345279	0.780212
NM_138646	-0.570943	0.648221	1.16853	-1.32068	-0.971252	-0.765818	-0.0160795	1.69843	0.746138	0.957332	-0.881014	-0.69286
NM_138656	-0.275333	-0.674248	-0.770566	1.67895	1.32284	0.500252	0.902943	-1.10527	-1.18942	-0.801414	0.868319	-0.457059
NM_138667	-0.677658	0.792915	0.480086	-1.80883	-1.11174	-0.950622	1.36985	0.468459	1.07529	0.876521	-0.499373	-0.0149032
NM_138672	1.63351	1.65816	1.48342	-0.359398	-0.78285	-1.00476	-0.259699	-0.0431492	-0.762481	-0.194305	-0.73568	-0.632766
NM_138673	1.24688	0.387656	1.23023	-0.91054	-1.62933	-1.63037	-0.0128294	0.999306	-0.597434	0.274272	0.356449	0.285714
NM_138679	-0.0175016	1.45744	0.493918	-0.870403	-1.61268	-1.51328	0.55484	0.449029	0.949226	1.05664	-0.411888	-0.535334
NM_138741	2.33563	1.33642	0.744906	-0.22904	-0.137569	-0.387589	-0.370166	-0.411981	-1.37025	-0.553108	-0.608861	-0.348388
NM_138747	-0.87578	-0.738299	-0.716535	0.962119	1.93613	0.921177	-0.848844	-1.132	-0.713949	-0.0508912	1.0453	0.211574
NM_138953	1.56646	1.73004	1.08025	-0.927397	-1.23533	-1.09675	-0.356637	0.433107	-0.420585	0.000293149	-0.443576	-0.329876
NM_139227	-0.160532	0.763885	1.00638	-0.969242	-1.80626	-0.921237	1.50859	0.518933	-0.7366	1.08392	-0.251619	-0.0362094
NM_139229	-1.07557	-1.32608	-1.03535	0.722848	1.09545	0.696032	-0.941137	-0.514556	-0.425993	0.449398	1.67692	0.678038
NM_139236	-1.28139	-1.19112	-0.750565	0.29304	1.27164	-0.246457	-0.905119	0.121152	-0.3844	0.356595	1.99603	0.720593
NM_139295	0.207609	-0.954304	-1.02583	1.15621	1.15441	1.62062	-0.665097	-1.24668	-1.1558	0.0652753	0.474069	0.369519
NM_139306	1.92692	1.16883	1.48115	-0.404123	-0.810139	-0.968191	-0.215785	0.412641	-0.731585	-0.653979	-0.780799	-0.424944
NM_144525	-1.36769	-1.14763	-0.613457	0.64567	1.07354	0.267205	-0.840577	-0.73366	-0.642314	0.644424	1.49581	1.21866
NM_144788	-0.0293792	0.744783	0.557299	-1.52313	-1.36531	-1.2136	-0.0991194	-0.0875715	-0.0581357	1.92289	0.794597	0.356683
NM_144804	-1.67272	-1.55274	-1.21522	0.271081	0.0419637	0.518921	0.659101	-0.318711	0.228213	1.31418	0.575584	1.15035
NM_144810	-1.08265	-1.05402	-0.94357	-0.0068177	0.189532	1.4699	-1.23809	-0.366792	-0.121355	0.430879	1.19582	1.52717
NM_144811	0.0663234	0.551617	0.821532	-0.521575	-0.837709	-0.617709	2.33842	-0.107458	0.92691	-0.752667	-0.858045	-1.00964
NM_144812	-0.281833	0.702136	0.791011	-1.35309	-1.43562	-1.3515	1.02272	1.10683	0.956064	0.706897	-0.545283	-0.318335
NM_144825	1.08561	0.949284	0.709683	-1.37031	-1.54381	-0.917957	1.07322	0.364739	-0.100006	0.792304	0.129268	-1.17202
NM_144828	-1.13101	-1.20675	-1.27602	0.174064	0.0687711	0.10664	-0.949981	0.59939	0.151897	0.829371	0.558751	2.07487
NM_144835	-0.946073	-1.0674	-0.628922	0.725534	1.23	0.140187	-1.22491	-0.92195	-0.059185	0.683673	1.91467	0.154378
NM_144860	0.306053	0.920753	1.31971	-1.71206	-0.883734	-1.07401	1.37842	0.400132	-0.158685	0.759474	-0.641108	-0.614935
NM_144862	-0.0592491	0.611134	0.729218	-0.915548	-2.04504	-1.04857	-0.275813	1.58272	0.959161	0.634782	-0.248276	0.075481
NM_144877	-0.836196	-0.9632	-0.930928	1.31662	1.83609	0.154851	0.364095	-1.15787	-0.30736	-0.148084	1.21981	-0.547834
NM_144892	-0.986556	-0.69433	-0.781145	0.314125	0.490081	0.962915	-1.86944	-0.616041	-0.168011	1.13655	1.22414	0.987719
NM_144904	0.920143	0.74306	0.489542	-0.65596	-1.09624	-1.071	1.35005	0.598143	1.14565	0.0357681	-1.0499	-1.40925
NM_144905	-0.571809	-1.19903	-0.619793	1.08478	2.16213	1.15104	-0.672347	-0.854	0.333032	-0.53068	0.0325605	-0.315894
NM_144907	1.51727	1.39811	1.27266	-0.938241	-0.788756	-0.95967	-0.509649	1.10645	-0.352847	-0.454246	-0.484561	-0.806527
NM_144913	0.165715	1.83136	0.584676	-1.48038	-1.05633	-1.43364	0.554082	-0.0747841	1.03168	0.553232	-0.299986	-0.37562
NM_144916	-1.70641	-1.33176	-1.03562	1.12484	1.06405	0.896003	-0.759129	-0.220022	0.100405	0.432386	0.409323	1.02593
NM_144918	-0.946879	-1.06762	-1.41857	0.372016	1.33075	0.27072	0.540843	-0.560113	-0.82512	-0.21939	1.73593	0.787432
NM_144937	0.467086	0.897248	1.52495	-1.36341	-1.42618	-1.19725	0.197542	-0.261236	1.18433	0.684936	-0.572319	-0.135695
NM_145070	0.117502	1.88577	2.09474	-0.276398	0.0511609	-0.208398	-0.764281	-1.10843	-0.271146	-0.0900902	-0.681631	-0.748801
NM_145148	1.48456	1.21135	1.38197	-0.0916674	0.798851	-0.514609	-0.553124	-0.477175	-1.4458	-0.560683	0.0188374	-1.25251
NM_145151	-1.92208	-1.31665	-1.11198	0.812906	0.241847	0.495738	-0.219843	-0.23078	0.244972	1.10742	1.2496	0.648853
NM_145152	-1.56553	-0.95173	-0.899118	0.55259	0.54219	1.49837	-1.15667	-0.558979	0.0242325	1.11337	0.457563	0.943709
NM_145209	-1.01817	-1.35497	-1.10712	1.42757	1.39944	1.06873	-0.253355	-0.3864	-0.521726	0.102445	-0.406167	1.04972
NM_145356	-0.612794	-0.647996	-0.568328	-0.457164	1.6809	0.750823	-0.483102	-0.58315	-0.551654	-0.351558	2.2571	-0.433078
NM_145377	-1.69308	-1.31335	-0.627678	0.960435	0.516133	1.52875	-0.62819	-0.752718	0.011872	0.494609	0.475136	1.02808
NM_145396	-1.38751	-1.32448	-1.07236	1.52712	0.597938	0.598955	-1.05609	0.222808	-0.301765	0.425114	1.12861	0.641653
NM_145465	0.825386	1.27388	0.199131	-1.49574	-1.62447	-0.946108	0.637408	0.496424	0.969435	0.722202	-0.854162	-0.203388
NM_145472	-0.807304	-1.43764	-1.60498	0.597129	0.807755	0.0112398	-0.952617	1.30746	0.938769	-0.241512	0.386503	0.995193
NM_145478	1.33009	2.01144	1.50164	-0.664191	-0.380855	-0.622614	-0.0856628	-0.602235	-0.555577	-0.755923	-0.503018	-0.673096
NM_145489	-1.5534	-0.899364	-0.683187	-0.321241	0.284936	0.964272	-0.512115	-0.638631	-0.460958	1.74702	0.797051	1.27561
NM_145496	0.119602	-1.07728	-0.463433	0.797276	1.46289	1.57815	0.723238	-1.19639	-1.47701	-0.392592	0.122848	-0.197298
NM_145514	0.102657	1.65396	0.842973	-1.12489	-1.2003	-1.07435	1.712	0.0232953	-0.0501441	0.265724	-0.664902	-0.486042
NM_145520	-1.16592	-1.29462	-1.20605	0.597145	1.19498	0.318985	-1.17007	0.375724	-0.176445	0.100331	0.958338	1.46761
NM_145539	2.09264	0.633073	0.0933977	-0.830803	-1.38101	-0.656617	-0.0452324	1.28025	0.373052	-0.0273948	-1.10423	-0.427124
NM_145564	-0.407034	0.17197	0.415834	-0.946489	-0.637536	-0.695404	2.88487	-0.111013	-0.0359026	0.279731	-0.391301	-0.527727
NM_145569	-2.02628	-1.38913	-0.727307	0.417879	0.9088	0.804126	-0.731529	-0.122156	0.585445	0.961692	0.884576	0.43388
NM_145585	-1.08493	-1.15109	-0.963838	0.984228	1.62963	0.961757	-0.840874	-0.53253	-0.461373	0.0897779	1.34438	0.0248632
NM_145600	-0.756038	-1.14899	-0.88031	0.557452	2.0539	0.454467	-0.543164	-1.3003	-0.417166	0.36529	0.819804	0.795065
NM_145604	0.296795	0.91522	1.85456	-0.581543	-0.39716	-1.98552	0.559271	-0.117596	0.891809	-0.421255	-0.0699196	-0.944669
NM_145609	-1.07008	-0.970872	-0.553326	1.10869	0.960512	1.64051	-1.37398	-0.726624	-0.643114	0.444388	0.458829	0.725054
NM_145610	-1.07173	-0.88887	-0.782112	1.43104	1.99549	0.553042	-0.632596	-0.937544	-0.288925	-0.328993	0.784308	0.166883
NM_145611	-1.24439	-1.06231	-1.46805	0.737935	0.604512	2.1421	0.0753324	-0.433222	-0.25758	0.383752	0.00991004	0.512019
NM_145612	-0.509877	-0.779507	-0.487541	1.58175	2.18802	0.889327	-0.150902	-0.516259	-0.460419	-1.00606	-0.272156	-0.476373
NM_145620	-0.868648	-0.451021	-0.887765	1.44374	1.49889	0.949649	-0.563515	-1.15613	-0.605425	-0.511312	1.30919	-0.157652
NM_145625	0.761665	1.49296	0.650759	-1.25019	-0.685075	-1.18441	0.849499	0.4261	1.15126	-0.530216	-0.389813	-1.29254
NM_145713	-0.691969	-0.488272	-0.799808	0.248629	-0.158763	2.72294	-0.847737	0.0209687	-0.590121	-0.434353	0.937603	0.0808795
NM_145822	-0.935283	-0.808665	-1.33748	0.529205	1.88849	0.688408	-0.730459	-0.374811	-0.252848	-0.247262	1.6008	-0.0200944
NM_145829	-0.60931	-0.780313	-0.862791	0.609569	0.684915	2.54331	-0.878915	-0.994725	-0.238003	0.278105	-0.0166145	0.264773
NM_145832	-1.19061	-0.655148	-0.796266	1.12401	2.03007	0.693395	-1.32315	-0.727685	0.195522	0.368294	0.423686	-0.142108
NM_145839	2.09045	1.76896	0.919292	-0.575881	-0.441558	-0.61363	-0.279552	-0.440614	-0.635965	-0.659558	-0.557636	-0.574308
NM_145930	-0.0561372	0.218806	-0.107272	-0.978048	-1.41677	-1.35304	1.06142	1.70172	0.777584	0.908015	0.0720706	-0.828348
NM_145944	-0.926614	-1.31778	-0.831596	1.13931	0.80988	0.423835	-0.919786	-1.2771	-0.00687505	0.768915	1.40531	0.732501
NM_145959	0.986057	0.163656	0.535824	-1.27373	-0.795813	-0.983713	2.31225	0.289376	0.0973917	-0.00200457	-0.375535	-0.953757
NM_145962	1.63055	1.21065	1.10339	-0.594197	-1.23398	-0.808976	0.653724	0.786989	-0.526357	-0.50142	-0.669276	-1.05111
NM_145965	0.579176	-0.50029	0.313501	-1.39469	-1.28281	-1.83221	0.699439	0.876125	0.535326	0.243213	1.20661	0.556606
NM_145974	-1.42032	-1.17485	-0.920526	0.15425	0.589911	1.58729	-0.8962	-0.0912233	-0.405253	1.48113	0.331168	0.764617
NM_145986	-0.374518	-0.898777	-0.920788	0.437883	-0.224444	2.05468	-0.786721	1.73852	-0.00233448	-0.800728	-0.576618	0.353841
NM_145997	0.229653	0.110253	0.751548	-0.864207	-0.868059	-1.67112	1.78378	0.661034	0.0698106	0.202692	0.876725	-1.28211
NM_146000	0.993546	2.06654	1.34171	-0.867298	-0.744499	-1.06322	-0.0302399	-0.492461	0.519827	-0.588125	-0.550412	-0.585366
NM_146002	0.228672	2.48219	1.22242	0.20052	-0.419515	-1.1972	-1.09656	-0.243568	-0.178116	-0.293537	-0.437109	-0.268201
NM_146008	0.921945	1.15176	1.25438	-1.19223	-0.982651	-1.17964	1.23807	0.190171	0.596322	-0.421638	-0.536855	-1.03964
NM_146013	1.21245	1.28231	0.846206	0.182089	-0.499043	-0.02492	-2.30296	-0.221001	-0.624716	0.911306	-0.272676	-0.489052
NM_146020	-1.53083	-1.41473	-1.27808	0.869934	0.309557	0.361135	-0.902642	0.0317314	1.02097	0.678621	0.945144	0.909183
NM_146030	-1.60047	-0.595958	-1.2812	0.875481	-0.0924382	0.760643	-1.30518	0.833837	-0.0255546	0.956246	0.151119	1.32348
NM_146032	-0.870737	-0.940933	-0.428796	1.02779	1.37535	0.726455	-0.729487	-1.50037	-0.937295	0.36049	1.14143	0.776106
NM_146035	-0.359779	-0.86831	-0.0133003	1.17088	1.94163	0.66812	-0.768667	-1.55882	-1.10885	0.380903	0.273917	0.242276
NM_146036	-0.983008	-0.546477	-0.522779	0.624109	1.68516	1.05002	-1.43825	-1.06313	-0.645242	0.811885	0.918526	0.109187
NM_146084	-0.242023	0.480675	0.184608	-0.839674	-1.35028	-0.749567	-1.47901	0.401601	1.25118	1.64165	-0.254283	0.955118
NM_146105	1.44378	0.910965	0.812741	-0.728263	-1.33243	-0.478996	-0.813513	0.897066	-0.428958	1.3678	-0.883938	-0.766255
NM_146116	-1.30489	-0.258391	-1.20054	0.0984292	1.2778	1.11701	-0.222353	-1.08193	-1.10906	0.795239	1.07285	0.815832
NM_146122	0.500859	0.21681	-0.139966	-0.48302	-1.51767	-1.28714	2.13791	1.24597	-0.249743	0.260721	-0.367754	-0.316982
NM_146151	1.04875	1.44873	1.64747	0.426282	-0.756787	-0.631793	0.759391	-0.844908	-0.546172	-0.522423	-0.929904	-1.09865
NM_146152	-0.975317	-1.08275	-1.33077	1.36201	1.39516	1.25458	-0.85645	-0.510136	-0.316978	0.227066	0.760823	0.0727678
NM_146183	-0.548683	-0.593049	-0.0828397	0.834983	2.34759	1.40897	-0.794083	-0.877269	-0.358741	-0.326853	-0.527887	-0.482134
NM_146202	-0.781585	-1.18061	-1.16632	0.714014	0.791848	1.92833	-0.262855	-1.14957	-0.43478	0.607115	0.0228659	0.911556
NM_146213	-1.03262	-0.727448	-0.907536	-0.136618	0.805516	-0.567765	-0.80729	-0.535828	0.275011	0.722126	2.40856	0.503891
NM_146214	1.78502	1.62765	1.53485	-0.632523	-0.444831	-0.472008	-0.506546	-0.418604	-0.748496	-0.519406	-0.604076	-0.60102
NM_146217	-1.79312	-0.247048	-0.752769	0.724684	0.861161	1.5134	-0.576771	-0.972269	-0.609943	-0.0997669	0.845997	1.10644
NM_146245	-0.349811	1.04641	-0.106524	-0.388572	-1.00792	-1.1242	2.22326	0.742918	0.825388	-0.637631	-0.68134	-0.541966
NM_146252	-1.10381	-1.32274	-1.05502	0.551986	1.59785	1.7513	-0.00401269	-0.345573	-0.534972	0.136592	0.672045	-0.343647
NM_146260	-0.977499	-1.0945	-0.905051	-0.0831353	0.0705054	2.07991	-1.25564	-0.00777225	0.0376121	0.828716	0.119221	1.18763
NM_148952	-1.0098	-1.40786	-0.701492	1.06973	1.60271	0.809371	-0.436673	-1.17649	-0.485177	0.299246	1.03962	0.396811
NM_152807	-1.55375	-0.0738095	-1.0035	0.404844	1.67	0.811905	-1.17533	-0.679286	-0.459392	0.117447	1.04203	0.89884
NM_153056	-1.48223	-0.981616	-1.27979	0.772358	1.03326	1.47322	-0.524852	-0.307067	-0.696961	0.834843	0.846901	0.311939
NM_153083	-1.77166	-1.63255	-0.97771	0.338227	1.1704	1.13343	-0.195041	0.808831	0.609561	0.28183	0.504913	-0.270237
NM_153092	-1.35223	-0.513871	-1.23831	1.23003	0.990498	0.964208	-0.82935	-1.2237	0.382908	-0.16626	1.03431	0.721756
NM_153100	-1.48905	-1.04194	-0.741898	-0.21689	-0.0548697	0.776647	-1.39375	0.234461	0.526969	1.47509	1.27012	0.655103
NM_153126	-1.72927	-1.00861	-0.942323	0.39264	0.356414	0.274713	-0.969299	0.122873	0.0172779	0.458925	1.54339	1.48327
NM_153134	-1.00506	-0.90689	-0.793807	0.812343	1.45915	1.23858	-1.13554	-1.07341	-0.480033	0.40599	1.11618	0.362497
NM_153139	-1.66771	-1.52988	-1.42391	0.0368242	-0.00819598	1.28215	0.507804	0.161495	0.64148	0.632476	0.387982	0.979477
NM_153153	-1.50523	-1.03507	-0.950308	0.12338	-0.0348478	1.15977	2.07862	-0.531004	-0.294793	-0.143347	0.413841	0.718994
NM_153178	0.664305	1.99785	1.11178	-1.16414	-0.971515	-0.470693	-0.749257	0.699866	-0.57145	0.661341	-0.239545	-0.968552
NM_153198	0.482815	0.507766	0.103074	-1.6761	-1.02023	-1.49478	1.19762	1.22828	0.621594	0.708806	0.0978462	-0.756689
NM_153389	1.35904	1.17318	0.691834	-0.347108	-0.904706	-0.413829	-1.10487	1.59257	-0.39	-0.852282	-1.18589	0.382057
NM_153419	-0.736639	-1.08843	-0.79743	1.05023	1.72392	0.576356	-0.732154	-0.945423	-0.655418	0.0546458	1.53855	0.0117929
NM_153423	0.467269	0.198954	1.22293	-1.09334	-1.29777	-1.48029	1.44561	1.24301	0.0876129	0.191653	-0.419812	-0.565833
NM_153508	-0.819894	-0.517998	-0.815405	-0.203009	-0.346288	-0.0941475	-0.618256	2.18298	-0.369482	-0.0211988	-0.333943	1.95665
NM_153525	-1.08757	-1.0558	-0.446073	1.57828	0.930727	0.398163	-0.0542147	-1.08001	-0.896937	-0.344704	1.65241	0.405727
NM_153526	-0.168025	-0.202717	-0.0981174	2.00344	1.22387	0.718621	0.81162	-0.909896	-0.997273	-0.848337	-0.258269	-1.27492
NM_153533	-0.298623	1.61052	0.632329	-1.06402	-0.899844	-0.781526	0.632787	0.410368	1.14321	0.892353	-0.916353	-1.36119
NM_153540	-0.959757	-1.40517	-1.06388	0.677277	0.949152	1.73875	-0.722589	-0.528806	-0.569298	0.46614	0.362018	1.05617
NM_153547	-0.71731	-0.341477	-0.69248	0.879215	2.26678	0.00839753	0.27556	-1.53153	-0.623634	-0.193304	1.00788	-0.338091
NM_153550	1.44593	0.769903	1.35145	-1.39096	-0.942169	-1.45774	-0.312563	0.489716	0.438403	0.662389	-0.622886	-0.431479
NM_153557	-0.648845	-0.913444	0.000856205	1.31523	1.08475	2.14454	-0.499675	-0.964309	-0.945535	-0.0566046	-0.378157	-0.1388
NM_153565	-0.186105	-0.340877	-0.24396	1.0587	1.07394	0.444038	2.10735	-1.04742	-0.890809	-0.979128	0.0180465	-1.01377
NM_153570	-0.870695	-0.606455	-1.11847	0.660102	2.35708	0.129375	-0.274096	-1.04511	-0.30329	0.0537713	1.1549	-0.13711
NM_153574	0.697067	-0.102571	0.0598381	-0.698446	-1.30898	-0.439419	1.01775	2.37078	-0.596188	0.271872	-0.960857	-0.310845
NM_153594	0.474604	0.0829617	0.309981	-1.10172	-1.04266	-1.14545	1.98936	1.14535	0.862069	-0.180826	-0.551299	-0.842384
NM_153789	2.04658	1.36052	1.19749	-0.993146	-1.15957	-0.658041	-0.339917	-0.0421712	-0.308218	-0.0919842	-0.628606	-0.382937
NM_153796	-1.3128	-0.791526	-1.00126	0.528922	1.4452	1.27304	-1.41636	-0.300837	0.151402	1.00825	0.674862	-0.25889
NM_153804	-0.2326	1.36997	0.795122	-0.935266	-1.0261	-1.2999	1.14678	0.557007	0.399994	1.08968	-0.699746	-1.16495
NM_170779	-1.42619	-0.795142	-1.12599	1.18661	0.483391	1.84941	-0.0628386	-0.552669	-0.562439	-0.32907	0.232259	1.10267
NM_172049	-1.00056	-2.00466	-1.5002	0.6495	0.612917	1.17417	-0.261212	0.079583	0.215323	0.501245	0.717851	0.816047
NM_172154	0.529227	1.52578	1.35866	-1.48245	-1.13583	-1.06464	0.28473	0.730395	-0.411621	0.578745	-0.89752	-0.0154745
NM_172383	-1.61697	-0.948479	-0.860584	0.243671	0.827985	0.773515	-1.11313	-0.0522004	-0.0583902	0.0381703	1.78864	0.977777
NM_172393	1.59932	0.412811	1.43498	-0.908245	-1.22429	-0.770992	0.0326577	1.1072	0.386625	-0.244556	-1.22248	-0.603038
NM_172402	1.70215	1.38475	1.1893	-0.898459	-0.766005	-1.17333	0.261048	0.645756	-0.441332	-0.38399	-0.666127	-0.853769
NM_172403	-1.20878	-1.08965	-1.42798	0.835506	0.13978	0.835506	-1.1373	0.478113	-0.255735	0.535296	1.58841	0.706844
NM_172424	0.152991	1.06534	1.5579	-0.804135	-1.46741	-1.59055	0.729506	-0.333968	0.402068	1.00937	-0.342364	-0.378746
NM_172428	-0.882045	-0.975039	-0.909168	0.395978	0.680127	0.53999	-0.951791	-0.783239	-0.807133	0.52772	1.77862	1.38598
NM_172442	-1.22892	-0.78204	-1.03891	-0.273582	-0.319326	1.99249	-1.00196	0.0923669	0.00263906	0.715184	0.456557	1.3855
NM_172448	-1.49123	-0.97959	-1.69759	0.536529	0.453379	1.25028	-0.140808	-0.637886	-0.00242773	0.848492	0.938318	0.922538
NM_172458	-0.0270964	0.998136	0.509399	-1.08865	-1.157	-1.30942	1.52291	0.958671	0.852573	0.374703	-0.637946	-0.996277
NM_172476	1.21941	2.10156	1.43168	-0.727778	-0.749079	-0.471434	-0.178364	-0.113727	-0.86807	-0.410469	-0.562513	-0.671221
NM_172493	0.241425	1.3084	0.669677	-1.2721	-1.16229	-1.03235	1.73299	0.812428	0.367705	-0.532722	-0.671813	-0.461347
NM_172509	-1.30826	-1.17281	-0.93317	0.77037	1.656	1.24184	-0.308018	-0.644037	-0.594546	-0.125682	1.08295	0.335368
NM_172510	0.798504	0.265456	1.07656	-1.06973	-1.31575	-1.22221	1.67624	0.136038	0.847195	0.30646	-0.766042	-0.732727
NM_172513	0.568224	0.225869	0.477776	-1.41489	-1.22577	-1.73706	-0.361665	0.701278	1.52951	0.185504	0.930013	0.121219
NM_172520	-1.03798	-0.904046	-0.72683	0.555004	0.579014	1.69196	-1.5105	-0.693837	-0.385138	0.788243	0.516458	1.12765
NM_172560	-1.48238	-0.865556	-1.2001	0.629456	0.0283146	0.702638	-0.632941	1.76378	1.08423	0.692184	-0.745328	0.025701
NM_172562	-1.75368	-1.26867	-1.19107	0.449149	1.2234	0.756029	0.179307	0.149325	-0.811879	0.396239	0.980016	0.891832
NM_172571	-0.215163	0.809563	0.275199	-0.866989	-0.854311	-0.907635	-0.430698	2.08003	1.62323	-0.572399	-0.461649	-0.479175
NM_172591	0.0802622	0.449726	0.685746	-1.12344	-1.49835	-1.20696	0.726596	1.00347	1.51454	0.736582	-0.52613	-0.842035
NM_172593	0.335607	1.02388	0.982614	-1.34958	-1.52454	-0.606844	-0.324604	-0.0275088	1.48107	1.0965	-0.90889	-0.177707
NM_172594	-0.961943	-1.4967	-0.4387	0.597549	0.879	1.08369	-0.819938	-0.704799	-1.06429	0.65384	1.25256	1.01973
NM_172599	0.206097	0.179691	0.593853	-0.916867	-1.0489	-1.34006	1.42635	0.645276	1.60911	0.183165	-0.230303	-1.3074
NM_172612	0.82524	0.618708	0.819422	-0.76787	-0.652483	-0.699511	-1.30796	1.88457	0.863056	0.252186	-0.867742	-0.967615
NM_172631	-0.112811	0.402857	0.273732	-0.853408	-0.36773	-0.710953	2.87373	0.135443	0.119615	-0.446871	-0.539341	-0.774266
NM_172652	-0.168838	1.04998	1.54259	-0.713094	-0.996345	-0.777451	1.61211	0.15414	0.640791	-0.206579	-0.9594	-1.1779
NM_172663	0.734644	1.23974	0.682122	-1.13041	-1.80537	-1.47571	1.00507	0.0395771	0.660891	0.437396	-0.312426	-0.0755224
NM_172671	0.154717	0.937039	0.462095	-0.785578	-1.29479	-1.12003	1.1608	1.23996	1.30713	-0.30378	-0.648509	-1.10906
NM_172679	-0.06952	0.850816	0.631123	-1.43073	-1.8241	-1.18135	-0.0353785	1.13285	0.509401	1.22489	-0.0457694	0.237754
NM_172684	0.24317	0.889954	-0.165958	-0.647285	-1.33318	-1.67913	1.25697	0.799705	1.47657	0.255204	-0.406621	-0.689401
NM_172694	1.21264	0.516296	1.41873	-0.908941	-1.06658	-0.85037	-0.736843	1.59517	-1.02319	0.450494	-0.447601	-0.159806
NM_172704	-0.998153	-0.968303	-0.97373	1.36575	1.42214	0.893275	-0.700554	-1.11092	-0.673417	0.311343	0.971971	0.460595
NM_172713	-0.650335	-0.853019	-1.23354	0.722691	1.97411	0.746229	-0.49211	-0.898787	-0.833405	0.483392	1.16467	-0.129893
NM_172741	1.01012	1.73688	1.34655	-0.805973	-0.729214	-1.41678	0.980723	-0.428709	-0.332352	-0.216396	-0.534866	-0.609992
NM_172758	-1.40416	-0.719912	-1.49053	0.719593	0.263749	1.71093	-0.295738	0.737826	0.149549	1.16488	0.0363075	-0.8725
NM_172772	0.984044	0.127551	1.02187	-0.469563	-0.851877	-0.72624	1.93645	0.873267	-0.275028	-0.415525	-0.71138	-1.49357
NM_172774	-1.10279	-1.34487	-1.40074	1.09607	1.26211	-0.0848303	-0.87158	0.101383	-0.22449	0.503292	0.995205	1.07124
NM_172784	-1.07327	-1.00671	-1.27597	-0.180769	0.599791	0.152028	-0.613405	1.98846	-0.102108	-0.229176	1.53465	0.206485
NM_172803	-0.3932	0.262434	0.543983	-0.992721	-1.17484	-1.59224	1.39158	1.49495	1.04604	-0.31543	0.163006	-0.433562
NM_172806	0.0305348	1.27669	0.962619	-1.57191	-1.20549	-1.08391	1.40333	0.283819	0.631662	0.312524	-0.87791	-0.161961
NM_172818	0.66264	2.01601	1.62909	-0.535959	-0.716523	-0.733719	-1.3356	-0.78187	-0.17999	-0.0974471	0.21553	-0.142158
NM_172821	0.030235	1.01871	1.06587	-1.51222	-1.04816	-0.860151	-1.55435	0.909931	1.0445	0.525732	0.280499	0.0994034
NM_172826	-0.117075	-0.717515	-0.553759	0.801929	1.30841	1.91064	0.6507	-1.27232	-0.0428033	-0.26204	-0.309467	-1.3967
NM_172827	0.559472	1.00939	1.21313	-1.02678	-1.51187	-1.34815	0.916015	1.0288	0.104699	0.424859	-0.762402	-0.607173
NM_172836	-0.249717	0.902152	0.875924	-1.04094	-1.87589	-1.0628	0.897781	1.26935	-0.18196	0.991766	-0.101089	-0.424574
NM_172839	-1.33558	-0.924631	-1.25055	0.740413	1.12656	1.20804	-1.19033	-0.662475	0.991941	0.148791	0.580994	0.566823
NM_172881	-0.893446	-0.354165	-0.673205	0.364433	0.42332	0.513959	2.78822	-0.166499	-0.694963	-0.657708	-0.568145	-0.0818051
NM_172882	0.14414	1.08557	1.396	-1.03569	-1.10265	-1.10569	0.837024	1.28948	-0.282953	0.555001	-0.939317	-0.840913
NM_172907	-0.62115	-1.11648	-0.624406	0.386873	1.53347	0.465388	2.07403	0.00334681	-0.0552676	-1.29015	-0.326269	-0.429387
NM_172928	-0.829264	-0.548645	-0.741571	0.466573	0.42475	1.36712	2.35131	-0.514917	-0.452857	0.00517166	-0.883229	-0.644433
NM_173007	0.183547	0.920733	0.109894	-0.877668	-0.891938	-1.1231	1.63048	1.23949	1.01711	-0.234771	-0.833652	-1.14012
NM_173018	0.0147119	1.92725	1.04454	-1.3682	-1.49571	-1.04454	0.122599	0.0833672	0.554147	-0.475684	-0.0245198	0.662034
NM_173028	0.591109	1.57045	1.16908	-0.137196	-0.761873	-0.110924	1.51353	-1.14427	-0.437858	-0.077355	-0.939936	-1.23476
NM_173371	-0.336839	0.358528	0.734582	-1.65845	-0.676576	-0.974253	0.975263	-0.0190569	1.98835	0.598699	-0.103177	-0.887069
NM_173378	1.00391	2.14786	1.04615	-1.07164	-0.704028	-0.866145	-0.642378	0.0574639	-1.13672	0.322331	0.103131	-0.25992
NM_173427	-1.29827	-0.904239	-1.20322	-0.0775775	0.236957	1.08609	2.157	0.504254	0.646543	-0.435894	-0.495805	-0.215835
NM_173432	0.776181	1.01973	0.53645	-1.27538	-1.86277	-0.667936	0.650108	1.05412	1.03788	0.0789553	-0.639283	-0.708051
NM_173443	0.18552	0.696667	1.4716	-1.29767	-1.3054	-1.74022	0.353648	-0.104355	0.906343	0.93533	0.12368	-0.225136
NM_173444	0.675319	0.917533	0.829924	-1.29846	-1.0279	-0.687774	1.48441	0.667589	-0.29611	0.796426	-1.41957	-0.641392
NM_173450	-1.04463	-1.75429	-1.84155	0.176932	1.12509	0.857515	0.159481	0.432878	0.0954949	0.834247	0.601569	0.357258
NM_173752	-0.832485	-1.09116	-1.32487	0.279361	-0.498024	1.01136	-1.49596	1.37805	0.930131	0.648766	0.714569	0.280268
NM_173753	0.321162	0.870322	0.423209	-1.36244	-1.08681	-1.44485	1.7372	0.868218	0.468096	0.363944	-0.723155	-0.434898
NM_173757	-0.420848	-1.59965	-1.21154	1.19454	1.13239	0.938529	0.132205	-0.729619	-0.914882	-0.311019	1.1406	0.6493
NM_173760	1.13889	1.53959	1.3082	-0.335665	-0.876927	-0.475772	-1.17083	-0.765571	-0.962269	1.19183	-0.163611	-0.427853
NM_173764	-0.235209	1.11926	0.21001	-1.18452	-0.623644	-1.81473	0.341695	0.805727	1.77316	-0.0610232	0.379668	-0.710389
NM_173767	-1.27539	-0.73269	-1.07741	-0.0235691	0.844182	0.267458	-1.43771	-0.197365	0.107598	0.547417	1.34549	1.632
NM_173865	-1.56472	-1.25416	-0.672894	0.707868	1.51786	0.550486	0.139195	-0.620434	1.64796	-0.37282	0.23992	-0.318261
NM_173866	2.56697	0.220937	0.709931	0.256136	-1.11819	-0.831858	-0.36936	0.560566	-0.295463	-0.79261	-0.822521	-0.0845402
NM_174870	-1.78926	-0.787484	-1.44425	0.331123	-0.00250953	0.212665	1.28879	-0.304903	-0.458974	1.16983	0.816578	0.968399
NM_174960	-1.05327	-0.558147	-1.00749	0.393457	1.13845	1.47021	-1.27752	-1.05117	-0.428383	0.590834	0.676503	1.10653
NM_175030	0.59108	1.54807	1.19467	-0.878801	-0.200154	-0.930403	1.63251	-0.0656755	-0.383107	-1.07426	-0.991387	-0.442528
NM_175091	-0.685594	0.901717	1.08242	-1.20169	-0.642225	-1.83632	-0.728964	1.26891	0.152876	0.788958	0.699328	0.200582
NM_175093	1.04973	0.331614	0.778379	-0.84401	-1.02372	-0.687212	2.26617	0.50989	-0.712987	-0.275529	-0.679337	-0.712987
NM_175106	-1.51459	-1.49238	-1.46613	0.403464	0.221754	1.13232	-0.616133	0.579118	0.514509	0.603346	0.538737	1.09598
NM_175114	0.058985	1.7367	0.960784	-0.408508	-1.15352	-1.61014	0.797705	1.04204	-0.644258	0.374271	-0.467446	-0.686601
NM_175116	-1.17489	-1.61044	-1.17766	0.927473	0.148368	0.729649	-1.26577	0.314052	0.945759	0.93246	0.582251	0.648746
NM_175121	0.716337	2.281	1.34215	-0.749257	-0.646298	-0.747539	0.594061	-0.507454	-0.47928	-0.494665	-0.615566	-0.693482
NM_175134	-1.2682	-1.43428	-1.25331	0.760581	0.52417	0.648725	-1.39178	0.74666	0.888799	0.520018	0.89637	0.362248
NM_175155	0.314458	0.716653	0.944996	-0.802606	-0.727356	-1.1555	1.97967	-0.0793037	0.826932	-0.0306511	-0.54572	-1.44158
NM_175164	-1.31004	-1.22801	-1.15117	0.84244	0.775987	-0.348536	-0.978809	0.266161	0.389724	0.0782217	1.70738	0.956658
NM_175207	-0.235045	-0.535359	-0.136952	1.0809	1.22729	2.28367	-0.506685	-1.12844	-0.8568	-0.32861	-0.385956	-0.478012
NM_175251	0.70698	0.474929	1.01947	-1.0566	-1.55783	-1.40004	0.852398	0.855492	0.258349	0.966876	0.00773501	-1.12776
NM_175266	-1.9068	-0.984533	-0.869249	0.595146	0.984776	1.14311	-0.755425	-0.502968	-0.0483997	0.518534	1.26423	0.561583
NM_175270	-0.979991	-1.18519	-1.05902	1.38391	0.399529	1.80539	-1.05763	-0.555736	-0.0469083	0.256725	0.787736	0.251179
NM_175337	-1.3404	-1.45797	-1.57368	0.0256603	0.318654	1.4925	-0.349447	1.13792	0.688162	0.305591	0.331718	0.421295
NM_175341	1.07748	1.56775	1.6205	-0.12298	0.663696	-0.181667	-0.327397	-0.548299	-0.485326	-1.04319	-1.29673	-0.923833
NM_175388	0.430053	1.31166	1.12999	-1.06855	-1.43541	-1.65131	1.04485	0.446728	0.491489	-0.132526	0.0144814	-0.581449
NM_175399	-0.582638	-1.1343	-0.882156	1.18313	1.63933	1.45787	-0.850091	-0.99657	-0.345793	-0.381502	0.403365	0.489358
NM_175403	-1.0687	-1.12706	-0.581727	0.648457	1.66054	1.02006	-0.896195	-0.74215	-0.974914	0.238034	0.970525	0.853126
NM_175423	-1.05652	-0.157107	-0.78969	1.22277	1.67082	1.41729	-0.810471	-1.13383	-0.622608	0.177888	-0.495427	0.576889
NM_175439	-1.39155	-1.04768	-1.01427	0.357304	1.34177	1.26121	-0.75882	-0.933705	0.329793	0.288528	1.30837	0.259053
NM_175472	0	0.267475	0.581245	-0.907506	-0.70543	-0.995685	2.42712	1.05447	0.135942	-0.354185	-0.775238	-0.728209
NM_175478	-1.02157	-1.03138	-0.788774	-0.439133	0.555383	1.5276	-1.53533	0.00327046	-0.159955	1.32424	0.59106	0.974596
NM_175507	1.01157	1.70117	1.27181	-0.186961	-0.1361	-0.167615	0.377511	-1.4972	-1.09686	0.487972	-0.893722	-0.871568
NM_175518	0.0195245	0.755876	0.25591	-1.7063	-1.37369	-1.16868	0.659648	1.43993	0.232899	1.23283	-0.00767033	-0.340284
NM_175523	0.159938	0.123648	0.120328	-1.02642	-0.976503	-1.07438	-0.0145294	2.35348	1.35671	-0.171138	-0.348123	-0.503015
NM_175639	-0.401553	-0.579224	-0.882514	0.685641	2.29301	0.163733	-0.586858	-1.08795	-0.589981	-0.16593	1.41333	-0.261706
NM_175687	-1.58494	-1.39523	-1.49211	0.183248	0.771001	1.03135	0.179211	-0.193488	0.00923153	0.585772	0.509079	1.39688
NM_176837	0.80978	0.165037	0.198044	-0.973717	-0.49291	-0.604034	2.12677	1.37971	-0.053912	-0.869193	-1.08374	-0.601834
NM_176838	-1.78138	-1.26259	-1.3682	0.298104	0.0459858	0.64875	-0.186074	0.0882677	0.162999	1.12604	0.992512	1.23558
NM_176843	-1.06937	-1.01622	-0.700692	0.579496	1.31572	0.399682	-0.878244	-1.13948	-0.617005	0.92103	1.53624	0.668838
NM_176846	-1.3596	-1.29549	-0.910852	1.36265	0.56704	-0.0339614	-1.2394	0.169807	0.599094	1.00205	1.23558	-0.0969235
NM_176850	-0.203247	1.05836	1.05404	-1.66792	-1.34604	-1.45405	0.563655	0.740799	-0.326384	0.842332	0.548533	0.189925
NM_176953	-1.38536	-1.04437	-0.630003	0.70374	1.29508	0.872077	-1.02279	-0.817763	-0.498355	0.231103	1.09221	1.20443
NM_177001	-0.793124	-1.79991	-1.17654	0.735308	0.453618	1.03786	-0.683578	-0.441011	-0.274083	0.685752	1.42128	0.834422
NM_177003	-1.22032	-0.698747	-0.569558	0.735397	2.09739	1.19787	-0.513896	-0.986676	-0.88566	0.0805146	0.42273	0.340956
NM_177005	1.06967	1.02091	1.23131	-0.508031	-1.24706	-0.574299	-0.340094	1.56277	0.285039	-0.492535	-1.36246	-0.645228
NM_177030	-1.0739	-0.851792	-0.667901	2.0451	0.724421	1.30237	0.304098	-0.820746	-1.18136	-0.152049	0.0915478	0.280216
NM_177093	0.905095	2.05189	1.30152	-0.249474	-0.0903843	0.0396862	-0.593565	-1.346	-0.772865	0.366158	-0.875989	-0.736072
NM_177151	0.347211	0.557997	0.905091	-1.36437	-1.38123	-1.14094	1.32385	1.31121	-0.0912234	0.699926	-0.469233	-0.698287
NM_177178	0.514413	1.09599	0.240608	-1.45986	-1.46604	-1.02651	1.71154	0.574115	-0.76866	0.533971	-0.0290789	0.0795166
NM_177184	0.082127	0.701497	0.505344	-1.32424	-1.70228	-1.13046	1.17702	1.38387	0.735973	0.381707	-0.413607	-0.396964
NM_177185	-0.958762	0.11826	1.1871	-1.02915	-1.18628	-1.73625	0.696054	0.488179	0.327772	1.41789	0.57002	0.105165
NM_177186	0.175495	0.735405	1.48394	-1.19171	-0.954117	-0.98818	1.0143	1.43199	-0.0135542	0.133768	-0.637758	-1.18958
NM_177192	0.390866	0.830073	0.509045	-1.23409	-1.43874	-1.12744	1.95853	0.585068	-0.183813	0.62326	-0.55132	-0.361442
NM_177242	2.02293	1.24784	1.54119	-0.353449	-0.790186	-0.408861	-0.231769	-0.339879	-0.563336	-0.497746	-0.786793	-0.839944
NM_177263	0.591815	1.27348	1.63694	-1.284	-1.24633	-1.27838	0.0690859	0.644021	0.107745	0.640717	-0.536249	-0.618854
NM_177267	-1.57369	-0.591488	-1.18514	0.635622	1.19898	1.38071	-0.717833	-1.0761	0.981774	0.239278	0.549084	0.158797
NM_177321	0.983762	1.57942	0.287786	-0.512529	-1.2356	-1.65316	0.629266	1.2536	0.00281304	0.0510668	-0.667767	-0.718666
NM_177322	1.28907	0.421593	0.710517	-0.446123	-0.727959	-0.64433	2.26735	-0.206101	-0.148458	-0.525973	-0.836158	-1.15343
NM_177324	1.19318	-0.586664	0.198235	-0.931376	-1.1384	-1.39769	1.5409	1.38412	0.684651	-0.42486	-0.252002	-0.270091
NM_177325	-0.910596	-1.04519	-0.771968	1.08968	1.78811	0.675811	-1.00209	-0.609143	-0.802214	0.135414	1.25023	0.201956
NM_177338	0.207684	0.863645	0.997514	-1.76466	-1.29166	-0.869966	0.281312	0.943966	-0.363493	1.42367	-0.691473	0.263463
NM_177343	1.2061	-0.0546956	0.346291	-0.288626	-0.330713	-0.223559	2.62492	-0.537532	-0.411271	-0.778433	-0.675153	-0.877325
NM_177351	0.12391	-0.12531	-0.147892	-1.39248	-1.33369	-1.23744	0.0638772	1.6677	1.38764	0.944274	0.241912	-0.192504
NM_177368	1.42825	0.62324	1.38442	-1.22931	-1.29652	-0.530953	0.268216	-0.0707369	1.1419	0.146953	-0.793934	-1.07152
NM_177388	-1.01953	-0.949358	-0.997249	-0.262574	0.432856	0.418555	-0.657682	-0.776415	2.19056	-0.195392	0.671651	1.14458
NM_177409	0.329603	1.82216	1.00565	-1.2923	-1.30847	-0.814322	-0.0968429	0.829817	0.604468	0.337687	-1.11647	-0.300971
NM_177604	0.856238	2.51763	1.12697	-0.54515	-0.707353	-0.588086	-0.109825	-0.215973	-0.604783	-0.329277	-0.727629	-0.672766
NM_177613	-0.118591	-0.179043	-0.662245	0.88697	1.81958	1.42018	-0.416041	-1.2342	-1.52808	-0.424285	0.43523	0.000526664
NM_177633	0.347084	1.39278	0.875008	-1.4207	-0.956227	-1.06283	1.51715	0.0742392	0.500639	0.336932	-0.524751	-1.07932
NM_177638	-0.749334	-1.23048	-1.28712	0.467527	0.696705	2.15381	-0.33525	-0.679018	-0.660136	0.632249	0.606857	0.384189
NM_177644	0.0534216	1.02388	1.2874	-1.95844	-0.48375	-1.33258	0.106632	0.648872	1.08722	0.0610231	0.347346	-0.84102
NM_177660	-0.202359	0.390858	0.440755	-0.521144	-0.912002	-1.06446	0.0859333	2.06794	1.65768	-0.410262	-0.748451	-0.784488
NM_177708	-1.21587	-0.354353	-0.926105	0.162905	0.133495	2.32881	-0.837877	-0.391548	-0.465936	0.607504	-0.285155	1.24413
NM_177710	-0.711052	0.720352	0.705329	-1.61668	-1.44714	-1.17352	1.2354	0.356599	1.01436	0.786879	-0.139134	0.268612
NM_177721	-1.60377	-1.47806	-0.960826	0.763273	0.50825	1.52954	-0.922513	0.10596	0.337038	0.827927	0.645939	0.247241
NM_177725	0.778013	1.8365	1.47787	-0.86622	-0.156581	-1.03575	-1.36177	0.0227309	0.442212	0.186828	-0.542373	-0.781455
NM_177733	-1.08387	-0.971113	-0.649758	-0.474986	0.61875	2.43412	-0.226922	-0.576466	-0.762514	0.590561	0.500356	0.601836
NM_177741	-0.80299	-0.409004	-0.510167	1.1446	0.346042	1.01818	-2.11765	-0.574027	-0.660996	0.768203	0.854031	0.943785
NM_177780	-0.3154	0.694013	1.31917	-1.21133	-1.39848	-0.825084	1.99211	0.198266	0.492927	-0.195943	-0.420921	-0.329337
NM_177798	0.12315	1.44246	1.13991	-1.28467	-1.02739	-1.05415	0.656227	-0.263794	0.580073	0.969076	0.131383	-1.41228
NM_177821	-0.0494415	1.24199	1.01734	-1.45838	-1.6934	-1.06093	0.405613	0.621043	0.365291	1.15559	-0.52984	-0.0148805
NM_177828	1.38966	0.620757	1.64753	-0.627999	-1.33078	-0.872649	-0.6365	1.22624	-0.25205	0.25142	-0.756464	-0.65917
NM_177832	-0.494476	1.67955	0.988292	-0.797889	-1.26488	-1.67911	0.77986	-0.183147	-0.43907	0.735008	-0.0485901	0.724454
NM_177876	-1.10922	-0.335252	-0.661875	1.0025	1.57722	0.459819	-2.21646	-0.0859862	0.629773	0.318777	0.146089	0.274628
NM_177882	-1.05284	-1.27406	-0.75788	0.70872	1.60179	1.29044	-1.06103	-0.594014	-0.200736	-0.069643	0.233509	1.17574
NM_177884	-1.4155	-1.36348	-1.14928	1.79136	0.536772	0.426612	0.82747	-0.962619	0.426612	0.273613	0.0991944	0.509232
NM_177900	-0.835098	-1.09299	-0.649612	0.564474	1.32229	1.95512	-0.474046	-1.19714	-0.786495	0.505952	0.226236	0.461316
NM_177909	1.33893	1.24969	1.66018	-0.187026	-1.0794	-1.14632	-0.19595	0.219002	-0.204873	-0.164717	0.000371821	-1.48989
NM_177910	-1.08952	-0.93661	-0.655981	0.804638	1.51829	0.493287	-0.839443	-1.0229	-0.859118	0.24545	1.07664	1.26528
NM_178065	-0.760623	0.181534	0.0501824	-1.06437	-1.0581	-1.01463	-0.169542	2.40292	0.981232	0.575105	-0.0560578	-0.0676476
NM_178066	-1.06151	-1.72565	-1.19824	0.427933	0.02954	1.49183	-0.463019	0.596345	-0.0533078	0.618528	-0.105823	1.44338
NM_178069	-0.984588	-0.449396	-1.03997	1.22975	1.68167	0.374412	-0.883936	-1.02299	-0.732757	0.204234	1.33242	0.291142
NM_178113	-0.427548	0.740861	0.60458	-1.27129	-0.60792	-1.16307	1.63871	1.73291	0.24584	-0.409511	-0.367424	-0.716144
NM_178214	-1.73199	-1.48126	-0.663635	0.641832	0.486484	1.90914	-0.497386	0.404722	0.213944	0.45923	0.56007	-0.301157
NM_178216	-0.997558	-1.07038	-0.61231	-0.471032	-0.332243	1.94688	-1.2658	-0.155489	0.725789	1.17203	0.899431	0.160676
NM_178256	1.21744	1.26873	0.582418	-1.32639	-1.22755	-0.801398	1.41327	0.712967	-0.197144	-0.167304	-0.745449	-0.729597
NM_178357	1.0717	1.53406	1.18703	-1.16075	-1.23905	-0.913171	0.216809	0.540567	-0.0741505	0.425241	-0.252958	-1.33533
NM_178364	-0.172245	1.20771	0.516734	-1.72195	-0.623576	-1.46433	1.02199	1.43138	0.0973557	0.49277	-0.178236	-0.607599
NM_178374	-0.599641	-1.60975	-1.33079	1.21273	1.30936	1.34309	-0.604199	0.263696	-0.232244	-0.258682	0.803395	-0.296971
NM_178376	-0.92515	-1.06289	-1.01247	1.64495	0.848344	1.13369	-1.15754	-0.170232	-0.91332	0.184692	0.812288	0.617643
NM_178389	-0.824203	-1.11415	-0.979002	0.994885	1.64423	0.912236	-0.69821	-0.543411	-0.864316	-0.21793	1.38821	0.301656
NM_178598	-1.03692	-0.771934	-1.32893	1.09613	0.561551	0.659766	-1.24192	1.37957	-0.203077	-0.812802	0.951116	0.747435
NM_178605	-0.823088	-0.69957	-0.378747	0.804622	0.878409	0.410706	-1.92296	-0.967424	-0.0523719	0.493745	1.7095	0.547177
NM_178619	-1.07109	-0.957818	-1.31518	0.512423	1.30304	0.680233	-1.02685	-0.619529	-0.524564	0.864824	1.06772	1.08679
NM_178644	1.17091	0.748084	0.422229	-1.87231	-0.655036	-0.633229	1.90217	0.402735	-0.411862	-0.451428	-0.633642	0.0113781
NM_178654	1.10243	0.970711	1.10153	-0.839292	-1.15918	-1.66723	1.16605	0.028076	0.0540611	0.591686	-0.972802	-0.376039
NM_178668	-0.982441	-0.544466	-0.193809	0.952411	1.00092	0.982903	-1.64495	-1.19588	-0.808498	0.614228	0.951025	0.868558
NM_178686	1.00084	0.0845209	0.990352	-1.26373	-1.67293	-1.12733	1.64087	0.484975	0.0320597	0.100259	0.294366	-0.56425
NM_178691	0.296655	2.04781	1.37185	-1.18662	-0.537964	-0.750494	1.05969	-0.786653	-0.752707	-0.0966713	-0.196294	-0.468597
NM_178709	0.746603	1.2598	1.16531	-1.18336	-1.5599	-0.681059	-0.136599	0.505994	0.88617	0.742968	-0.694143	-1.05179
NM_178727	-1.68516	-1.1838	-1.26103	1.06745	0.00955129	-0.312843	0.975509	0.666598	1.58168	-0.0535792	0.0218096	0.173813
NM_178732	-1.11232	-0.85602	-0.991849	0.40424	1.96687	0.743223	-0.42491	-0.958778	-0.675308	-0.00679147	1.15425	0.757396
NM_178757	-1.06215	-1.27568	-1.25369	1.40913	1.15269	0.88473	-0.46971	-1.20973	0.414758	0.47442	0.63666	0.298573
NM_178891	-0.640874	-1.45698	-0.88953	0.859989	1.82911	1.39811	-0.860201	-0.433023	-0.417721	-0.318259	0.474891	0.454488
NM_178920	-1.12744	-0.848394	-1.03758	1.07316	1.31573	0.951883	-1.44479	-0.457432	-0.462167	0.420484	1.0821	0.534448
NM_178936	0.0318956	0.724428	0.30026	-1.23318	-1.09434	-1.07198	-1.08193	2.14622	0.640954	0.571428	0.0232047	0.0430395
NM_181072	0.731311	1.74397	1.67176	-0.481987	-1.27658	-0.892346	-0.703313	0.0531846	-0.364794	0.686683	-0.889444	-0.278441
NM_181406	-0.225072	-1.84875	-1.02902	1.26927	1.08711	1.25348	-0.948258	-0.802528	0.236407	0.252801	0.660846	0.0937126
NM_181414	0.769904	0.212255	0.770672	-1.11735	-1.16343	-1.03132	1.77075	1.33216	-0.034309	-0.0581205	-0.465988	-0.985231
NM_181420	-1.34701	-1.46082	-1.42767	0.289402	-0.423283	0.94242	-0.145944	1.66615	0.381112	0.771155	0.519229	0.23526
NM_181421	-0.947507	1.12695	0.8042	-1.37866	-1.34909	-1.18156	1.13188	0.700724	0.666232	0.818983	0.033055	-0.425198
NM_181854	-1.33441	-1.44742	-0.507695	1.23496	1.68896	1.27461	-0.493818	-0.523556	-0.208332	0.0493983	0.497452	-0.23014
NM_182839	-1.28916	-0.507478	-1.42659	0.199158	-0.0922687	0.794681	-0.220925	2.23914	0.566608	-0.230672	-0.697539	0.66505
NM_183025	-1.53226	-1.55715	-1.59698	0.322384	-0.0734388	0.641034	0.0833966	0.332342	0.494156	0.865084	0.967152	1.05428
NM_183028	1.50189	0.502393	0.371201	-0.907556	-0.96777	-0.31152	2.04499	0.294697	-0.372607	-0.138731	-1.1423	-0.874685
NM_183088	0.77995	0.00207531	0.375631	-1.15668	-0.831467	-0.96331	1.14472	1.21943	1.58712	-0.661536	-0.289445	-1.20649
NM_183104	1.19846	2.52009	0.672655	-0.651812	-0.651812	-0.651812	-0.447173	-0.4557	0.217902	-0.518228	-0.651812	-0.580757
NM_183150	-0.755298	-1.33895	-1.28786	0.995669	1.53974	1.24971	-0.446558	-0.447997	-0.37387	-0.0665698	1.19934	-0.267359
NM_183154	-0.0503881	-0.342656	0.31643	-1.14646	-1.14852	-1.28318	-0.744041	1.66246	0.88033	1.50537	0.375245	-0.0245921
NM_183161	-0.929188	-1.22399	-0.89903	0.23115	1.57998	0.5169	-0.850777	-0.671335	-0.663796	0.359323	1.36435	1.18641
NM_183186	0.702019	0.481267	1.10441	-1.07269	-1.70106	-1.25694	0.84716	1.15656	0.410869	0.602941	-0.763291	-0.511251
NM_183270	-0.615608	-1.22655	-1.38395	1.05114	1.60872	1.41196	-0.556915	-0.512895	-0.137395	-0.20209	0.88306	-0.319476
NM_183276	-1.50861	-0.604555	-0.702541	0.173786	0.698843	0.7654	-1.52525	-0.702541	-0.00739517	1.21096	0.942884	1.25903
NM_184088	0.0250046	0.394935	1.18001	-1.36635	-1.73422	-1.24098	0.875845	1.26016	0.195584	0.668273	-0.414802	0.156535
NM_194262	0.292957	0.896194	0.853503	-1.52975	-0.946928	-1.27175	-0.429072	0.333791	0.714295	1.84652	-0.269446	-0.490323
NM_194348	0.269768	0.769662	1.36082	-1.00451	-1.1912	-1.07089	1.66159	0.962567	-0.0482839	-0.364953	-0.371175	-0.973399
NM_194462	-0.335182	-0.0373307	0.542884	-1.39434	-1.34192	-1.50276	1.51745	1.24939	0.555989	0.638196	0.0186654	0.0889583
NM_197982	-1.25834	-0.844174	-1.12994	1.14503	0.846648	0.415407	-0.501259	-1.08763	-0.519815	0.436189	1.57478	0.923099
NM_197985	-1.48269	-1.18596	-1.32607	0.227656	1.4109	0.00570843	-0.890763	0.3312	0.561892	0.45236	1.38014	0.515633
NM_197986	0.848331	0.676045	0.237498	-1.37689	-1.08858	-1.21446	0.551906	1.3327	1.45046	-0.188287	-0.27066	-0.958064
NM_198007	0.718401	1.20889	0.571624	-0.899859	-1.0968	-1.38664	2.02453	-0.455813	-0.390785	0.328235	-0.309036	-0.312752
NM_198026	-1.22989	-1.40698	-1.54516	0.295483	0.617462	1.98856	-0.14053	0.186815	0.287433	-0.0788178	0.39476	0.630877
NM_198033	0.697112	0.57014	0.67595	-1.54183	-0.983152	-0.779997	2.16152	0.523583	-0.267876	-0.0626043	-0.132439	-0.860412
NM_198171	-0.703661	-0.674264	-0.501339	-0.433898	1.39911	-0.164135	-0.739975	0.128109	-0.432169	-0.537653	2.56462	0.0952529
NM_198300	0.409298	0.85246	1.25881	-1.40604	-1.25881	-0.977605	1.48408	0.697869	0.295932	-0.0868655	-1.0895	-0.17962
NM_198308	-0.231058	0.592455	1.10158	-1.20128	-1.52615	-1.20827	1.40549	1.06316	0.611667	0.387231	-0.610066	-0.384757
NM_198411	-1.27354	-1.2667	-1.09426	0.484564	0.292141	0.537665	1.5308	0.838919	1.34732	-0.85399	-0.608991	0.066069
NM_198414	-1.42067	-1.13788	-1.26136	0.928463	0.600143	0.352904	-0.986426	-0.388898	0.492874	0.310142	1.51408	0.996632
NM_198664	-0.545458	-0.733817	-0.741666	0.788755	0.875087	2.24069	-0.851542	-0.262918	-0.584699	-0.223677	1.0242	-0.984963
NM_199033	-0.331455	-1.50516	-1.18043	0.684133	1.81327	0.775398	-0.830228	-0.634964	-0.0958636	-0.426964	0.654419	1.07785
NM_199035	-1.57662	-1.25189	-0.793076	0.28568	1.38535	1.26849	-0.0292137	-0.585197	-0.694672	0.398844	1.27341	0.318891
NM_199068	-0.633249	-0.124072	0.00741207	-1.34996	-0.914263	-1.22106	1.48725	1.12502	1.17401	0.926509	0.311629	-0.789224
NM_199199	-0.759574	-0.216367	-0.920418	0.812807	2.4367	0.902101	-0.21465	-1.27874	-0.650818	-0.106466	-0.0240408	0.0194616
NM_199306	-0.575025	0.512589	0.585312	-1.55288	-1.21181	-0.773602	1.79583	0.768861	0.210161	1.08524	-0.731203	-0.113466
NM_199447	-0.798978	-0.564247	-0.445433	0.801393	1.73235	0.355839	-1.35031	-1.02429	-0.717837	0.142118	1.61281	0.256586
NM_201354	-0.172095	0.949418	0.382341	-0.973046	-0.788836	-1.12204	-1.66564	0.138534	0.860022	1.2447	1.3964	-0.249752
NM_203319	-1.64204	-0.938714	-1.23298	0.582739	1.19067	0.338595	-0.435875	-0.0284296	-0.39222	0.582739	1.82286	0.152657
NM_207161	-0.954396	-1.47432	-1.22864	0.469122	0.0344636	0.659423	-1.06119	0.578116	0.284535	-0.194073	1.40085	1.48611
NM_207245	-0.954392	-1.41039	-0.780678	1.40626	0.714502	1.56756	-1.04435	-0.653495	-0.00827209	0.373278	-0.14166	0.931644
NM_207301	-1.0041	-1.23931	-1.49626	0.154172	1.30651	1.30651	-0.802487	0.13836	-0.1265	-0.136383	1.32232	0.577158
NM_207302	0.643991	1.31912	0.454713	-0.992487	-0.709433	-1.19874	2.17231	-0.705406	0.00740715	0.00453059	-0.481896	-0.514114
NM_207653	-0.541497	0.850494	0.216632	-1.48903	-0.804562	-1.40385	0.528803	-0.367623	-0.428253	1.53396	1.36209	0.542833
NM_207677	0.322171	0.174364	1.25173	-0.792517	-0.642746	-1.41517	1.82037	0.20039	0.944825	0.0074067	-0.575963	-1.29486
NM_212445	-1.0182	-1.49865	-1.68655	0.672917	1.04634	0.608698	1.3722	0.401768	-0.257076	-0.309403	0.846547	-0.178586
NM_212450	0.600367	1.47825	1.38327	-0.841665	-1.12662	-1.90088	0.154229	-0.225707	0.626272	0.303901	-0.605644	0.154229
NM_212473	0.566515	0.409227	1.63552	-0.850469	-0.192086	-0.217141	1.61185	0.666734	-0.196262	-1.22768	-1.16365	-1.04255
NR_002688	1.7015	1.50448	0.505771	-0.712608	-0.66958	-0.569936	-0.583523	1.04249	0.47633	-0.671845	-1.28783	-0.735255
NR_003293	-1.01421	-0.859223	-0.597159	-0.442174	1.1443	0.375015	-0.433721	-0.566162	-0.30128	-0.0871199	2.56452	0.217213
NR_003513	-1.34342	-1.22718	-0.845282	1.69488	0.493777	0.865886	-0.860333	0.356049	-0.172194	-0.277824	1.45447	-0.138827
NR_015463	-1.48979	-1.18341	-1.16095	1.71144	1.23601	0.423816	0.526826	-0.591758	-0.280086	0.220437	0.777748	-0.190283
NR_015501	0.902044	1.45933	1.30432	-1.07612	-0.387821	-1.52084	-0.583423	1.1161	0.141781	0.0347532	-0.978317	-0.41181
NR_015531	-1.45341	-0.921051	-0.988829	0.929883	0.701905	0.865803	-1.00362	-1.05784	0.159687	0.825136	1.31436	0.627966
NR_015549	-0.834002	-1.22271	-1.06854	0.863524	1.8886	0.192714	-0.814321	-0.591264	-0.238638	-0.151711	1.3572	0.619146
NR_015597	-1.27367	-0.95369	-1.27367	-0.0482234	0.65981	0.0947449	-0.974114	-0.0380114	-0.000567335	0.74491	1.85121	1.21126
NR_027380	-1.42953	-0.800936	-0.697385	0.714349	0.751001	1.19876	-1.27652	-0.26574	-0.434424	0.0930448	0.327304	1.82007
NR_027851	-1.69795	-1.31427	-1.0424	0.50246	0.126409	0.939493	0.144195	1.20629	0.296648	-0.511353	1.51627	-0.165793
NR_027956	-0.931235	-1.0692	-0.934234	1.32112	0.406384	1.47708	-1.747	0.313411	-0.115467	0.0914739	0.322408	0.865253
NR_027958	-1.59952	-1.16558	-1.38531	0.478046	-0.0842683	0.967117	-0.701711	0.79858	0.129159	1.46328	0.326835	0.773379
NR_027981	-1.20848	-0.539997	-0.66784	0.467347	1.36533	0.749218	2.15704	-0.570803	-0.680163	-0.7772	-0.333599	0.0391488
NR_027985	-1.35297	-1.58649	-1.40753	1.12635	0.194424	0.569814	-0.643655	1.28786	0.613464	0.521799	0.550171	0.126767
NR_028113	2.097	0.633922	0.960844	-1.0736	-0.40153	0.0317758	-1.38588	-0.980069	-0.680938	0.755845	0.172227	-0.129593
NR_028425	0.101783	0.224514	2.77353	-0.920181	-0.835214	-0.982727	-0.192061	-0.0988332	0.412149	0.372026	-0.517768	-0.337213
NR_030671	-1.45805	-1.06683	-0.790879	0.983578	1.24206	0.609824	-0.556846	-0.403153	-1.05635	0.644754	0.421201	1.43068
NR_030711	-0.374155	0.782018	0.401317	-0.547004	-0.987164	-1.28781	2.61049	-0.351377	-0.0344887	0.295296	-0.245022	-0.262106
NR_030738	2.2391	1.2768	0.813283	-0.765331	0.120322	-0.970438	-0.135607	0.00791846	-0.0875996	-0.933688	-0.658556	-0.906208
NR_033229	1.62322	1.27888	1.0183	-1.11757	-0.503331	-1.12687	-0.20552	-0.145028	-1.11291	0.250502	0.901963	-0.861635
NR_033472	-0.249034	1.16003	0.578284	-0.790052	-1.04864	-0.92978	2.39144	0.389245	0.0325906	-0.564454	-0.553189	-0.416436
NR_033547	2.66722	1.14083	0.535258	-0.632784	-0.74165	-0.333402	-0.290309	-0.356083	-0.614639	-0.378763	-0.562474	-0.433196
NR_033581	-1.24374	-1.33002	-0.973464	0.132731	0.622523	-0.408427	-0.783245	-0.394984	1.22428	0.693554	1.67053	0.790268
NR_037957	-1.65787	-1.44944	-0.949633	0.826276	0.118039	1.51537	-0.296694	0.315835	1.24526	0.262664	0.507251	-0.437065
NR_037964	-1.70203	-1.34028	-1.5994	0.269276	-0.0213389	0.93078	1.04154	0.980571	0.595456	0.569036	0.290615	-0.0142259
NR_040278	-1.35894	-1.02323	-1.19838	1.91601	0.852338	1.00195	0.675363	0.483792	-0.464939	-0.552514	-0.132883	-0.198565
NR_040291	-1.50672	-1.32769	-1.11059	-0.0709596	-0.230241	-0.171625	1.73608	1.1109	-0.313704	0.66221	0.850003	0.372319
NR_040298	-0.0240506	0.0819928	-0.40183	-0.660913	-1.17787	-0.980851	1.7106	1.87449	0.967696	-0.474735	-0.345193	-0.56933
NR_040305	-0.878933	-1.16046	-1.13163	0.872997	0.226835	0.333681	-1.21134	-0.768695	0.0131437	1.22576	1.09347	1.38518
NR_040321	0.0993063	0.257506	1.04194	-1.21879	-1.22224	-1.10066	-0.84609	1.82948	1.18252	0.344204	-0.195677	-0.171498
NR_040342	1.66009	1.40504	0.608969	-0.10595	-0.739715	-1.42179	-0.27212	0.686257	-0.536833	0.659206	-1.25755	-0.685613
NR_040344	-1.51018	-1.17563	-0.973834	-0.0715151	-0.429935	0.240707	-0.273824	1.97236	1.14285	0.910147	0.200864	-0.0320151
NR_040409	1.24213	1.40724	1.2612	-0.980254	-1.01596	-0.939335	-0.592688	0.406446	1.023	-0.143133	-0.701916	-0.966726
NR_040429	-1.32501	-0.990895	-1.74788	1.10952	0.389078	0.650107	1.54631	0.239422	0.0845444	-0.0129064	0.716234	-0.658518
NR_040441	0.081195	0.66654	1.12963	-0.893145	-1.05059	-1.62297	1.24077	1.43156	0.355344	-0.00216108	-0.413384	-0.922782
NR_040649	0.612324	1.65827	2.28034	-0.530336	-0.48974	-0.617498	-0.398996	-0.59123	-0.729734	-0.804956	-0.130345	-0.258103
NR_040680	-1.213	-1.22608	-1.08168	1.00531	1.10252	0.900702	-1.10044	-0.365928	-0.210726	-0.0117491	1.0451	1.15596
NR_040705	0.238986	0.0773861	1.61373	-0.721511	-0.817106	-0.72834	2.358	-0.368722	-0.134288	-0.259471	-0.487077	-0.771585
NR_045007	-1.18661	-0.978576	-0.887561	0.0855973	0.806715	0.339639	-0.642521	-0.466493	-0.472494	-0.120436	1.75587	1.76687
NR_045163	1.04401	1.0584	2.49168	-0.426671	-0.622379	-0.363354	-0.518769	-0.308671	-0.702965	-0.357598	-0.478476	-0.815209
NR_045270	0.566311	1.07645	0.403844	-1.67962	-0.558854	-0.884521	1.59392	0.90078	-0.54015	0.57658	-1.17865	-0.276096
NR_045284	-0.863434	-0.810971	-0.278659	1.31393	2.34581	0.227589	-0.517581	-1.24103	0.093926	-0.173734	0.39166	-0.487507
NR_045788	0.737698	0.349019	1.27709	-1.30882	-1.64991	-1.52299	0.769427	0.92014	0.349019	-0.031729	-0.380747	0.491799
NR_105744	1.762	0.433427	1.84879	0.353366	0.344	-0.168575	-0.778183	-1.35847	-0.79521	-0.411715	-0.682696	-0.546725
NR_105886	-1.51213	-0.735564	-1.51213	1.52945	1.21833	0.931752	-0.195332	0.175161	-0.519585	-0.434336	0.291809	0.762585

## Sheet: Fig7I
cluster 1						cluster 4						cluster 5						cluster 6
ID	CTRL_ZT14unfed_avg	CTRL_ZT14fed_avg	DIO_ZT14unfed_avg	DIO_ZT14fed_avg		ID	CTRL_ZT14unfed_avg	CTRL_ZT14fed_avg	DIO_ZT14unfed_avg	DIO_ZT14fed_avg		ID	CTRL_ZT14unfed_avg	CTRL_ZT14fed_avg	DIO_ZT14unfed_avg	DIO_ZT14fed_avg		ID	CTRL_ZT14unfed_avg	CTRL_ZT14fed_avg	DIO_ZT14unfed_avg	DIO_ZT14fed_avg
NM_001001144	22.361	17.8453	24.6657	19.2773		NM_001001738	0.692333	0.229	0.205667	0.252		NM_001001806	15.566	4.55133	11.3163	7.867		NM_001003912	5.67667	4.26067	6.00767	5.68033
NM_001002764	6.5	4.82067	6.58867	5.064		NM_001001883	0.399333	0.192333	0.186333	0.2		NM_001013780	4.23267	1.63933	3.40733	2.884		NM_001004468	2.13333	1.14433	2.36167	1.67467
NM_001005510	3.061	1.77333	3.168	2.18233		NM_001004180	1.819	0.634667	0.610333	0.974		NM_001017985	2.11733	1.245	1.84133	1.82967		NM_001005341	3.62967	1.501	3.87767	2.40667
NM_001005868	17.3483	11.859	18.305	14.861		NM_001005421	1.93167	0.256333	0.284333	0.330667		NM_001025381	1.912	1.22433	1.95533	1.80867		NM_001009951	4.43167	2.71633	4.263	3.65133
NM_001012310	510.554	185.011	365.519	324.656		NM_001008548	3.652	2.418	2.70633	2.45367		NM_001025392	9.85633	6.75433	9.99867	9.07		NM_001024606	13.2933	7.24467	11.3437	10.7437
NM_001013806	9.696	7.14133	9.504	8.65		NM_001009935	75.082	16.3937	48.9477	23.4693		NM_001025432	2.63867	1.224	2.25933	2.22567		NM_001024917	5.54367	3.23933	5.69667	5.291
NM_001024952	3.84167	1.95167	3.676	2.719		NM_001009949	42.768	18.5463	21.0267	20.3903		NM_001025594	6.02867	4.32333	5.88667	5.70233		NM_001033225	29.9673	17.0867	26.117	23.2293
NM_001025428	15.1827	11.8657	15.561	12.449		NM_001013370	6.23567	3.354	4.50867	3.26067		NM_001033238	1.633	0.47	1.58667	1.24367		NM_001033431	9.96067	5.007	7.425	12.0457
NM_001025559	2.043	1.216	2.095	1.44467		NM_001015507	6.79333	5.47367	5.95167	6.30967		NM_001033324	14.645	2.54533	8.30767	4.58		NM_001034962	7.90633	5.68467	14.9487	9.054
NM_001025615	8.45	6.55733	8.81467	7.39333		NM_001024837	4.44133	2.791	3.39767	2.43967		NM_001033445	10.3617	4.11533	8.89833	6.07967		NM_001039394	56.1603	37.569	59.3633	48.0907
NM_001029934	5.334	3.954	5.547	4.63833		NM_001025312	1.761	1.07367	1.16467	1.16133		NM_001039081	9.196	5.85433	8.714	7.663		NM_001039515	11.0133	5.759	8.75467	9.48733
NM_001031814	6.153	4.22	5.51267	4.76		NM_001032378	4.61633	3.46333	3.159	3.23667		NM_001039185	22.7917	18.4253	22.219	22.8777		NM_001039701	0.504667	0.137	1.16833	0.392667
NM_001033275	3.949	2.88667	3.57967	3.11567		NM_001032413	1.97567	1.243	1.39367	1.31567		NM_001039511	32.0907	19.478	25.511	24.0327		NM_001044720	3.273	2.138	3.01233	3.23467
NM_001033348	7.00567	4.49233	6.663	4.563		NM_001033270	2.43867	1.82567	1.93967	1.61167		NM_001042634	33.3497	21.3657	34	30.6933		NM_001048054	8.85033	6.54367	8.53467	9.37233
NM_001033352	18.254	7.691	14.649	10.9223		NM_001033274	7.45367	4.498	6.09167	5.33567		NM_001044386	2.458	1.81467	2.257	2.194		NM_001081039	2.50333	1.77	3.414	2.24167
NM_001033430	3.591	2.051	3.60833	2.625		NM_001033302	15.8823	8.61267	7.80667	5.512		NM_001076554	14.7487	11.7143	13.5413	12.1493		NM_001081074	55.7393	42.3383	66.266	57.746
NM_001033432	11.8397	6.42567	10.013	7.07933		NM_001033306	21.8483	15.6313	10.0767	15.703		NM_001079830	2.731	1.92233	2.47433	2.48167		NM_001081131	16.0727	11.9307	20.7453	16.3427
NM_001033466	2.24633	1.11433	1.64133	1.38133		NM_001033759	3.007	1.77867	1.72633	1.87667		NM_001080924	1.94933	1.17333	1.85033	1.66733		NM_001081242	0.782333	0.489667	1.01667	0.832
NM_001033713	5.59233	3.447	5.43667	4.55233		NM_001034851	48.3127	16.909	22.699	12.3603		NM_001080931	3.84733	2.66933	3.54633	3.73667		NM_001081351	11.991	8.93767	13.061	11.365
NM_001033960	2.753	1.69733	2.491	2.43033		NM_001037709	6.868	4.464	4.75867	6.75467		NM_001081017	0.0773333	0.0106667	0.066	0.0493333		NM_001081387	2.112	0.642	1.826	1.219
NM_001033962	10.5757	7.664	8.95333	9.166		NM_001037725	2.045	1.212	1.51767	1.30767		NM_001081045	6.60067	4.256	5.65467	5.649		NM_001081548	18.57	15.4187	20.3913	18.529
NM_001037957	2.455	1.01067	3.809	2.105		NM_001037745	2.21333	1.20633	1.06833	1.24933		NM_001081080	9.34467	6.88267	8.63033	8.479		NM_001085373	3.81433	1.578	4.35233	3.32433
NM_001038621	4.33633	2.65533	5.29767	3.107		NM_001038846	2.06467	1.22933	1.46767	1.31533		NM_001081149	4.05667	3.05067	4.08333	4.42133		NM_001085385	52.497	41.6933	65.6053	49.275
NM_001038625	4.30467	2.839	4.04133	3.686		NM_001039184	4.88267	3.22767	3.78233	4.12867		NM_001081195	4.59633	3.369	4.17467	4.69633		NM_001100181	15.1953	7.14867	17.2007	12.4697
NM_001038635	5.362	2.85367	5.467	3.44167		NM_001039657	0.626	0.171667	0.407	0.223		NM_001081267	1.85	1.12767	1.655	1.43267		NM_001109991	141.734	116.318	153.05	138.702
NM_001038695	3.64567	2.35467	3.596	2.92333		NM_001039710	42.7033	22.482	30.6083	18.515		NM_001081293	2.65433	1.99567	2.75933	2.689		NM_001113418	66.1907	37.674	79.4793	60.624
NM_001038993	2.43467	1.61367	3.09833	2.211		NM_001042671	143.869	44.9703	99.9513	35.3727		NM_001081315	9.20533	6.27333	7.49367	7.97167		NM_001113563	8.412	6.349	9.92533	7.94367
NM_001040682	19.068	10.6863	24.0063	14.4897		NM_001045807	4.21233	3.13733	3.67133	3.668		NM_001081340	7.40133	5.44933	6.52933	6.374		NM_001122667	4.745	2.59167	4.46233	4.17433
NM_001042418	4.00867	1.069	3.435	1.67133		NM_001077189	21.839	15.3467	13.662	15.1907		NM_001081347	32.531	15.9623	22.9037	18.492		NM_001128151	1.746	1.046	2.10567	1.864
NM_001042565	7.62667	3.47633	6.94967	3.29833		NM_001077364	82.9267	41.1237	27.3653	41.228		NM_001081360	3.98233	2.98933	3.33333	3.73667		NM_001136260	8.14467	4.823	12.0007	8.03633
NM_001043322	0.696333	0.244333	0.880667	0.156667		NM_001080706	4.80867	3.911	3.841	4.79333		NM_001081379	7.38267	5.207	6.96867	6.392		NM_001142804	7.478	4.71067	9.80467	8.17733
NM_001044740	192.216	35.534	143.488	56.1677		NM_001081005	15.2883	8.79167	12.4337	7.849		NM_001081383	3.24633	2.22333	2.96067	3.09767		NM_001145937	1.55033	1.006	2.78267	1.911
NM_001048267	8.20233	5.49833	8.793	6.766		NM_001081024	7.29633	4.49567	4.98033	5.20867		NM_001081433	1.08133	0.599	1.01333	0.817333		NM_001145952	3.82067	2.993	4.31033	3.69733
NM_001077514	21.8913	15.76	24.0353	20.3813		NM_001081061	2.76333	2.03267	2.26	2.329		NM_001098404	47.8313	32.2603	36.6177	35.2733		NM_001161797	9.337	6.69067	10.14	9.45267
NM_001077695	7.19733	4.423	8.02733	6.14333		NM_001081178	5.17233	3.36233	3.04233	3.26567		NM_001100591	2.09167	1.61467	2.01133	1.988		NM_001162410	46.2673	36.667	50.6933	41.219
NM_001077712	12.935	9.102	14.0167	11.4203		NM_001081205	4.368	0.715	1.48	0.217333		NM_001103179	3.448	2.40867	2.92867	3.41467		NM_001162917	4.31867	2.67033	5.84133	4.10267
NM_001080773	5.76733	3.326	5.15733	4.49467		NM_001081212	5.09533	1.22467	3.30933	1.496		NM_001112705	4.648	3.634	3.85533	4.23333		NM_001163818	10.223	6.11667	9.65367	8.629
NM_001081001	0.615667	0.345333	0.638	0.374333		NM_001081223	3.158	1.80267	1.523	1.67433		NM_001113333	9.579	6.35133	9.37833	8.74367		NM_001168281	3.79467	2.56833	6.40967	3.79467
NM_001081101	2.76267	1.97667	3.17733	2.40033		NM_001081317	8.62467	3.52867	5.94	3.03533		NM_001113550	13.2063	6.93867	12.7667	9.994		NM_001252578	6.25167	3.47367	7.20433	4.49067
NM_001081154	9.934	7.27233	12.15	8.74067		NM_001081343	8.06433	3.052	4.665	3.58733		NM_001145830	3.45867	2.265	3.45733	2.987		NM_001271531	50.0057	30.6317	53.3973	91.2317
NM_001081229	3.37467	1.99733	2.965	2.72		NM_001081371	3.62633	2.70067	2.706	3.244		NM_001159589	4.525	2.44467	4.082	3.39533		NM_001276408	193.698	143.806	221.051	196.846
NM_001081251	5.575	4.42267	6.80167	5.42167		NM_001103165	74.1953	58.433	66.336	59.0297		NM_001162921	1.48533	0.936333	1.378	1.22733		NM_001276465	7.79367	5.90033	8.58833	7.35533
NM_001081295	16.529	8.728	14.512	8.17967		NM_001111099	8.76733	2.07633	2.99233	4.90467		NM_001163024	10.0197	7.71833	9.237	9.562		NM_001285917	13.1533	10.204	15.6557	12.591
NM_001081341	1.06533	0.598667	1.444	0.884667		NM_001112701	8.40567	5.838	6.88767	5.88167		NM_001163635	10.5097	6.989	9.52667	9.022		NM_001286005	29.669	16.0223	40.9383	24.3153
NM_001081355	6.85333	3.88833	6.20033	4.95233		NM_001123037	70.1283	56.6337	64.2277	50.9137		NM_001163774	8.06533	5.83267	8.024	7.31467		NM_007569	5.734	2.85167	5.259	4.119
NM_001081357	7.592	6.00033	7.564	5.57		NM_001123382	23.3777	11.3133	13.9427	12.9093		NM_001167884	2.43033	1.55633	2.444	2.42233		NM_007976	109.534	83.0267	127.92	116.753
NM_001081362	3.435	2.27767	3.44267	2.6		NM_001130412	230.953	36.9497	66.1	30.63		NM_001177379	11.888	3.478	7.93167	5.71267		NM_008037	1.98	1.383	2.33633	1.54633
NM_001081370	0.485	0.240333	0.546667	0.362667		NM_001135577	7.95733	5.461	6.343	5.167		NM_001177812	104.445	71.0547	76.1203	75.7523		NM_008441	6.717	3.792	7.79933	5.95167
NM_001081400	8.26067	4.597	8.74233	5.88667		NM_001136066	40.0887	31.3017	33.4847	34.7237		NM_001199059	9.58	5.69067	6.00433	6.68667		NM_008489	29.4807	18.1823	28.3617	32.326
NM_001081436	1.52567	0.985333	1.73067	1.30167		NM_001142952	5.02067	1.98967	1.98833	2.22867		NM_001199105	37.2417	5.16	15.91	6.90133		NM_008591	16.704	12.532	20.8297	15.786
NM_001081979	2.32133	1.67367	2.40967	1.97133		NM_001146085	5.781	3.92467	4.64967	4.72233		NM_001199136	4.954	3.43	4.62133	4.25867		NM_008714	2.19833	1.519	1.85133	1.89833
NM_001083321	2.239	1.45367	2.59	1.98667		NM_001146298	6.89367	5.04	6.04167	5.87667		NM_001204973	24.95	17.47	20.3923	25.967		NM_008830	73.584	53.754	74.9283	74.714
NM_001099624	3.781	1.98333	3.11367	2.72		NM_001146348	15.3817	12.1023	12.04	13.1713		NM_001205241	1.92233	1.418	1.89967	1.96967		NM_008852	1.138	0.170333	0.448	2.719
NM_001101475	12.051	6.862	13.2343	10.089		NM_001146349	7.83067	5.311	6.48833	5.97667		NM_001252539	2.52567	0.817667	1.836	1.91367		NM_008983	7.241	5.65433	8.37167	8.809
NM_001102430	18.2533	14.9967	17.4813	15.788		NM_001159367	13.2923	5.499	7.79267	7.81633		NM_001252560	5.50467	4.132	5.45467	5.242		NM_009089	10.5163	7.49667	10.499	11.1227
NM_001109040	11.0787	8.86267	10.7213	7.731		NM_001160251	8.134	4.793	5.889	6.095		NM_001271407	18.6273	6.153	13.07	8.16267		NM_009251	2.26933	1.16833	2.059	2.163
NM_001111065	5.773	3.64267	6.092	4.93567		NM_001161373	2.27667	1.54967	1.673	1.575		NM_007462	4.70833	3.402	4.10067	4.113		NM_009443	45.3113	33.362	50.0813	47.0973
NM_001111314	13.051	10.3927	16.888	10.23		NM_001161763	504.184	382.632	268.177	362.527		NM_007566	7.69733	6.14633	7.48567	7.41033		NM_009444	57.3263	39.3033	60.2323	57.6937
NM_001112699	13.835	9.60367	13.3277	11.1887		NM_001161845	7.931	3.76833	3.397	4.10267		NM_007570	7.11467	3.03767	4.15333	2.259		NM_009899	1.98433	1.12433	1.69667	1.616
NM_001113213	2.713	1.90367	3.086	2.47867		NM_001162415	5.17967	3.435	3.969	4.06233		NM_007635	9.42633	2.397	6.65367	3.69667		NM_009948	1.25567	0.478	1.52367	1.21467
NM_001113399	7.47233	4.141	6.82333	3.962		NM_001162950	0.091	0.0126667	0.0416667	0.0193333		NM_007822	105.629	9.50533	118.53	197.594		NM_009982	19.6843	15.8053	19.668	16.9333
NM_001113470	9.17867	4.82967	10.7583	6.305		NM_001163689	53.8513	33.254	35.2367	24.077		NM_007935	4.38733	2.84867	3.951	4.38733		NM_010011	170.923	54.3057	150.423	146.378
NM_001114879	4.62333	3.45867	6.29267	4.375		NM_001164289	5.87533	2.04967	2.81233	2.79067		NM_008580	12.9807	6.65933	10.3087	8.769		NM_010432	9.678	6.34467	9.913	8.63033
NM_001115130	8.019	4.36767	9.21467	6.51633		NM_001164336	38.0317	31.0753	33.5133	29.2763		NM_008839	5.36967	3.69	5.16833	4.644		NM_010560	27.102	20.5127	28.2697	24.9843
NM_001122738	3.442	2.004	3.54333	2.62033		NM_001164357	99.5297	38.4323	37.0223	65.0537		NM_008913	12.1227	9.424	11.907	10.772		NM_010706	11.8797	5.839	14.1347	11.306
NM_001122822	2.448	1.75533	2.75667	2.09433		NM_001164441	10.1813	5.03033	4.671	4.547		NM_009427	84.959	55.11	70.2527	56.8767		NM_010707	13.829	7.10433	16.5777	12.951
NM_001122989	4.809	2.507	6.58967	3.489		NM_001164598	15.9363	5.064	5.73633	4.45933		NM_009706	15.477	11.4723	14.319	14.6003		NM_011261	4.12667	2.719	4.104	4.41767
NM_001127382	17.8547	13.084	21.042	13.999		NM_001164885	143.884	24.4167	84.2583	41.0503		NM_009743	17.0127	10.9817	12.7877	11.4797		NM_011486	22.386	15.342	28.2437	21.7013
NM_001128170	3.75233	2.68567	3.712	2.99367		NM_001166064	3.45967	1.74667	1.87633	1.917		NM_010137	35.9237	27.9557	33.6187	31.768		NM_011671	5.64	3.906	6.05633	4.32367
NM_001130529	5.60167	3.53733	6.32633	4.141		NM_001168297	3.88733	2.76567	2.88167	3.03033		NM_010258	4.18033	2.63233	2.47567	2.53733		NM_012006	17.7297	9.257	14.3023	23.4467
NM_001135611	5.30367	3.17067	6.104	4.08833		NM_001170395	4.60033	2.105	2.02233	2.24767		NM_010418	4.873	3.458	4.098	4.11767		NM_012018	6.123	4	5.25467	6.459
NM_001135657	5.35867	3.71733	5.087	4.048		NM_001177576	97.54	65.3623	57.4013	60.056		NM_010559	34.3127	11.793	22.924	20.2367		NM_013495	160.821	104.44	172.613	140.568
NM_001141931	7.97533	5.06433	9.079	5.19733		NM_001177600	2.39933	1.30667	1.00567	1.096		NM_010585	12.723	9.081	11.5597	10.5237		NM_015794	2.008	1.55667	2.15033	1.92167
NM_001145824	13.3567	8.858	14.8143	10.8257		NM_001177752	9.01533	3.22367	3.66933	2.84233		NM_010897	2.22267	1.482	2.14033	2.03633		NM_019764	9.97067	6.94867	10.423	10.1143
NM_001145978	3.64933	2.71467	4.08067	3.20567		NM_001190451	63.339	43.8173	52.3013	53.426		NM_011396	15.1247	7.83733	11.432	10.912		NM_020495	383.888	324.118	483.142	434.115
NM_001146010	9.59867	3.84133	7.576	5.40533		NM_001199283	1.43367	0.915	0.984	0.896333		NM_011400	5.768	4.131	4.70833	4.33967		NM_020568	4.94067	1.50367	6.39867	5.14167
NM_001159517	12.0223	8.397	11.7433	10.1353		NM_001204129	4.957	3.60933	3.11967	3.543		NM_011521	205.28	92.3153	142.031	128.653		NM_021296	7.95867	4.90267	9.645	7.99933
NM_001159598	5.88233	4.45733	5.411	5.06933		NM_001204165	78.2237	45.1643	59.2523	43.864		NM_011729	4.454	3.177	4.201	3.70633		NM_021534	47.2963	36.0427	42.7273	58.5437
NM_001159603	9.69133	7.57367	10.201	8.456		NM_001204239	5.93867	3.27567	3.67767	4.00667		NM_011947	4.36667	3.05667	3.84833	4.45933		NM_023737	121.804	89.5197	127.909	122.427
NM_001160018	15.9917	11.93	15.118	14.3127		NM_001204910	1.882	0.555	1.06933	0.884333		NM_013743	4.17467	1.199	2.27367	1.32633		NM_023799	14.512	10.5623	16.969	15.3273
NM_001160219	11.56	8.061	11.4933	9.39		NM_001242419	19.7287	7.747	11.8007	8.13667		NM_013889	2.87467	1.868	2.772	2.251		NM_025670	41.5423	26.416	33.9477	37.0353
NM_001162896	3.06767	1.45	3.34367	2.38133		NM_001253353	5.235	3.54733	4.249	3.838		NM_016686	4.038	2.83933	3.82267	3.84533		NM_026252	8.833	5.639	8.743	9.21967
NM_001162999	4.36467	3.13833	7.621	4.35167		NM_001276461	2.606	1.92267	2.359	1.87833		NM_017373	21.6173	15.2643	16.0607	15.5397		NM_026301	15.309	6.44567	33.4693	13.2907
NM_001163470	15.6127	10.8393	16.4133	11.852		NM_001276764	6.58667	5.15467	4.91933	4.784		NM_018743	99.1707	75.869	78.3993	73.014		NM_026497	21.875	15.331	23.5603	20.5387
NM_001163505	18.6563	14.993	21.8903	18.1533		NM_001283028	14.6687	11.681	12.148	12.0233		NM_018872	9.37133	4.97467	7.90633	6.49133		NM_027143	6.614	4.28733	9.62233	6.15333
NM_001163572	4.09267	2.69367	4.24767	3.12733		NM_001285457	71.689	56.9797	55.9173	63.4277		NM_019739	14.6527	5.992	11.0177	7.80267		NM_027871	8.82367	5.26167	7.21333	7.52933
NM_001163574	6.581	4.62567	7.306	5.71533		NM_001286647	57.7407	40.615	34.8227	42.9523		NM_020581	117.265	18.597	63.7857	56.6187		NM_028077	26.6543	12.9573	22.7943	32.2323
NM_001163643	10.3533	8.62333	9.99567	8.59367		NM_001287738	56.6123	15.188	23.597	15.1737		NM_021310	4.73133	2.24833	3.92167	3.806		NM_028790	69.6903	49.0103	65.1643	61.9367
NM_001163792	4.75567	3.36467	5.193	3.646		NM_007472	30.342	22.3073	17.1347	17.7477		NM_021370	6.11067	4.05767	5.063	4.37767		NM_029494	5.92233	2.63767	7.38333	6.259
NM_001164503	5.662	4.31667	5.35167	4.48967		NM_007553	5.406	2.77733	2.694	2.68133		NM_021449	12.8567	9.32167	12.8393	10.712		NM_029525	1.31767	0.891	1.27467	1.29767
NM_001164562	3.95767	2.953	4.164	3.12433		NM_007644	60.2683	45.9917	50.2037	48.2813		NM_022015	3.37633	2.29933	3.07033	3.045		NM_029600	47.0573	33.869	61.8423	41.3027
NM_001164607	9.44033	5.986	8.76633	7.046		NM_007679	5.04167	1.62567	1.451	1.663		NM_022985	67.454	50.8687	61.707	57.3367		NM_029869	6.433	3.88	5.96333	4.84333
NM_001165253	117.906	95.379	120.715	100.792		NM_007823	7.72667	5.20433	4.45967	4.433		NM_026160	40.6477	32.045	36.7023	33.9037		NM_031408	4.63433	3.30467	5.626	4.613
NM_001166552	6.88933	4.57933	8.68267	6.81567		NM_007870	11.6863	8.40667	7.688	7.87167		NM_026391	17.755	12.575	15.212	13.359		NM_031884	45.111	31.717	59.452	42.8133
NM_001166556	47.18	27.203	43.9677	33.2427		NM_007907	437.864	373.264	390.965	373.662		NM_026639	1.45033	0.750667	1.06367	0.792		NM_033373	0.954667	0.239	4.185	1.362
NM_001166580	27.477	6.46233	28.972	7.44133		NM_007962	25.9297	13.246	16.2093	13.505		NM_026666	5.99367	4.26433	5.802	5.64933		NM_033523	2.12533	1.38533	2.341	1.92
NM_001167991	10.0863	7.408	10.689	5.195		NM_007995	24.1047	15.638	13.297	15.6023		NM_026856	3.301	2.34667	3.168	2.96		NM_054077	10.232	7.34433	9.461	10.236
NM_001168292	20.3657	14.8623	21.444	17.8977		NM_008029	3.67533	2.68333	2.713	2.28233		NM_027184	23.676	11.676	19.9123	14.1697		NM_133947	8.37233	5.737	9.79867	8.771
NM_001168304	1.67033	0.999333	1.911	1.039		NM_008061	482.619	115.519	144.764	178.952		NM_027707	6.406	4.826	6.271	6.29133		NM_134127	71.0123	55.9083	78.83	73.6907
NM_001168525	3.50633	2.356	3.20567	2.39167		NM_008102	67.4417	45.9177	57.857	36.2763		NM_027711	76.3983	64.8153	74.4093	77.2747		NM_138646	3.63033	2.136	4.041	2.98367
NM_001169576	9.042	5.67067	11.272	7.41133		NM_008120	4.78133	2.35367	1.41333	1.27933		NM_027823	16.0887	12.767	14.3973	17.3167		NM_138667	12.1913	9.50233	13.587	12.051
NM_001171003	14.3167	10.3827	16.2613	11.4903		NM_008341	242.104	2.986	19.3403	3.91767		NM_027884	23.1383	17.3383	17.8637	20.1727		NM_144862	36.0677	24.733	38.178	34.3127
NM_001177374	17.9967	13.5883	15.8227	14.8877		NM_008452	3.531	2.18433	1.50733	1.897		NM_028029	9.50333	3.43533	6.88733	5.61833		NM_145930	8.13367	6.423	9.70133	8.177
NM_001177572	117.311	101.237	108.904	99.8737		NM_008453	23.619	10.203	13.2377	14.0177		NM_028291	4.34933	3.00533	4.363	3.65433		NM_145965	22.6283	17.5603	24.405	24.297
NM_001177594	22.7377	5.61167	23.7263	10.3067		NM_008506	3.70433	1.53833	2.65933	1.49533		NM_028399	8.45033	6.15367	7.55367	7.13367		NM_146084	7.098	5.26933	6.96233	8.14167
NM_001184706	3.18433	1.954	3.439	2.08267		NM_008625	7.402	4.723	5.02067	4.828		NM_028860	6.35567	4.64067	5.93833	6.06733		NM_153198	26.7013	19.2883	29.442	25.2373
NM_001190400	3.60467	2.331	3.33633	2.67933		NM_008630	346.593	32.564	88.2667	30.3147		NM_029078	5.377	3.071	5.50367	4.10867		NM_153574	5.455	2.70533	7.35067	3.98833
NM_001190414	79.2037	45.064	69.059	51.064		NM_008654	5.10467	3.42567	3.23033	3.27267		NM_029332	7.173	5.10467	6.701	6.285		NM_172513	7.327	4.80767	7.59333	7.31133
NM_001190846	20.8757	14.998	20.079	17.5067		NM_008655	3.28867	1.151	0.736667	0.613667		NM_029337	4.61633	3.33133	4.013	4.508		NM_172571	3.97933	0.852	6.12733	1.84933
NM_001199274	14.7467	10.6033	15.7447	11.0433		NM_008667	14.315	10.3653	12.1193	10.499		NM_029431	15.174	9.32033	10.3593	16.2063		NM_172612	6.494	3.48033	5.92767	3.84933
NM_001201470	97.8497	78.3813	103.339	63.9557		NM_008681	2.60867	1.51233	1.73933	1.21		NM_030238	13.0197	8.956	11.88	11.0777		NM_172679	4.459	3.14567	4.50267	4.46
NM_001204983	6.11433	2.424	4.79867	4.53433		NM_008774	72.7517	62.8543	69.4143	68.3667		NM_030260	2.00933	1.358	1.749	1.75033		NM_172821	4.453	1.51867	3.544	3.812
NM_001205132	7.49333	5.36933	7.885	6.118		NM_008847	4.107	2.87033	3.42467	3.39467		NM_030730	8.29733	4.185	6.11033	5.92967		NM_173371	82.1943	60.9613	93.623	76.1997
NM_001205345	28.8433	16.0397	29.12	22.4883		NM_008898	488.144	294.912	369.311	294.93		NM_053072	8.36433	4.745	6.53467	8.62533		NM_173764	19.415	14.9017	21.1627	17.9933
NM_001243712	20.87	13.8853	18.4823	17.4347		NM_008904	5.44	1.095	2.78967	1.21667		NM_053268	0.856333	0.417333	0.911	0.657667		NM_175091	4.18967	3.04167	4.05	4.27967
NM_001252341	3.18267	1.82633	4.07733	2.09067		NM_008969	3.40733	2.30467	2.773	2.717		NM_080465	16.1153	10.3837	13.073	11.5417		NM_175518	2.648	1.80667	2.85533	2.62467
NM_001252374	12.969	9.547	12.5027	8.23167		NM_009026	0.781	0.158667	0.162667	0.239667		NM_133659	2.36533	1.37633	1.79267	1.47433		NM_175523	16.028	5.89167	25.6127	11.8753
NM_001252433	11.0453	8.898	12.6367	10.061		NM_009062	0.69	0.220667	0.448667	0.332		NM_133765	26.107	12.6673	19.1217	17.265		NM_177184	4.50233	2.97533	5.06533	4.02067
NM_001252494	2.88267	2.008	2.90533	2.47467		NM_009072	6.14667	4.548	5.55467	4.31067		NM_133898	39.981	11.8803	29.6453	19.3203		NM_177351	16.1737	6.93967	24.0863	18.9407
NM_001252684	3.87467	2.67967	4.033	3.22667		NM_009458	47.9637	36.8497	44.5273	35.4563		NM_138673	5.97033	3.716	5.177	5.346		NM_177660	0.779667	0.403667	1.16233	0.470333
NM_001253752	7.11867	4.98867	7.829	6.11567		NM_009761	21.1583	16.696	17.4517	14.719		NM_138679	5.635	4.402	5.639	5.25567		NM_177710	3.92167	2.38333	4.50933	3.98433
NM_001271356	6.97867	3.40433	9.00167	5.10367		NM_009834	27.9017	16.7587	10.179	16.9867		NM_138953	40.026	19.7657	27.5007	26.3623		NM_178065	8.364	6.56367	10.948	9.04067
NM_001276455	33.841	22.1913	31.4423	25.6283		NM_010028	54.9387	46.1437	45.4857	51.1917		NM_139227	5.77133	4.33433	5.685	5.551		NM_178364	2.04133	1.14633	2.208	1.73333
NM_001276719	1.21267	0.487667	1.12	0.718667		NM_010194	2.38133	1.52367	1.84733	1.57967		NM_144788	28.0043	20.092	25.7703	30.6563		NM_178936	53.866	32.673	56.951	51.8737
NM_001277149	2.842	2.21433	2.834	2.33933		NM_010217	3.909	1.055	1.67467	1.31367		NM_144825	5.17533	4.114	4.94833	4.692		NM_181421	2.78667	2.12467	2.99167	2.71133
NM_001282000	11.0503	7.37967	11.6633	8.236		NM_010586	4.76233	3.73	3.947	3.78033		NM_144907	5.342	0.957667	2.82667	1.558		NM_183154	19.8773	15.3527	22.3007	22.3747
NM_001282992	1.296	0.777667	1.429	1.107		NM_010591	8.83067	5.40867	3.80933	5.54		NM_144913	8.54867	5.97867	8.12867	7.488		NM_194462	4.5	3.26633	5.382	4.661
NM_001285511	5.942	4.29267	6.917	4.88533		NM_010612	6.562	4.596	4.384	4.08033		NM_144937	10.1573	7.67433	9.51867	9.10567		NM_199068	2.76433	2.057	3.93733	3.07433
NM_001285529	3.44067	1.77833	2.75333	2.60667		NM_010658	61.128	11.8863	16.6573	13.0307		NM_145465	7.412	5.33533	7.34833	6.55267		NM_201354	7.00067	5.508	6.32633	7.45533
NM_001286728	1.34933	0.848	1.44533	1.11867		NM_010720	16.7143	5.58067	5.92367	8.48567		NM_145997	3.23067	2.45267	3.477	3.00667		NR_040321	7.24133	2.47367	7.98167	5.86933
NM_007499	1.61667	1.09233	1.86033	1.36933		NM_010753	20.3527	15.2393	17.5963	16.2873		NM_146105	4.83933	2.78633	3.57567	3.59833
NM_007520	10.4013	5.59	10.7287	5.66067		NM_010755	4.981	0.859667	2.71533	1.07367		NM_153389	0.974333	0.632333	0.755667	0.633
NM_007690	6.393	4.63333	5.593	4.936		NM_010763	6.93667	5.68867	5.57633	5.60267		NM_153804	7.73433	5.066	7.82233	6.34333
NM_007913	3.21133	0.704	4.07667	1.162		NM_010831	13.9953	6.66067	4.571	4.87667		NM_172393	5.50933	3.165	4.80033	3.47267
NM_007923	7.42967	3.65267	6.967	4.92		NM_010907	32.2987	14.638	21.1383	17.2763		NM_172424	2.033	1.24233	1.79733	1.73667
NM_007964	16.6637	13.0473	17.918	16.6733		NM_010909	3.90867	2.50833	3.207	2.53367		NM_172593	3.64067	2.46467	3.39567	3.16967
NM_008065	11.9877	8.80167	13.5273	11.127		NM_010959	9.579	5.97967	5.77567	5.29133		NM_172663	3.779	1.67067	3.49533	3.00133
NM_008230	7.41833	2.13733	5.92333	3.13733		NM_011044	2432.26	435.246	1112.53	658.858		NM_172694	6.05	3.29633	4.523	4.52667
NM_008416	7.12633	3.84933	9.00167	3.766		NM_011083	11.309	8.127	7.33133	7.82633		NM_172836	3.11833	2.27833	3.188	2.95633
NM_008477	4.86333	3.56167	5.199	3.70633		NM_011200	9.68933	5.49033	7.30167	5.13667		NM_173018	0.563	0.328667	0.487333	0.467
NM_008514	12.5173	6.826	12.4427	8.242		NM_011231	25.9827	21.245	21.8833	20.35		NM_173443	8.843	6.53267	8.42967	8.31867
NM_008540	10.0163	7.18567	9.27333	8.191		NM_011267	81.7603	4.04	27.93	3.187		NM_175114	15.7037	12.25	14.7943	13.6437
NM_008549	73.5	52.742	62.2003	52.4837		NM_011508	61.8243	44.2627	48.3667	42.857		NM_175251	3.38867	2.719	3.36333	3.135
NM_008555	27.362	22.8027	27.8083	26.4		NM_011578	1.831	1.18933	1.554	1.14333		NM_175388	9.81333	4.47567	9.13833	7.10067
NM_008587	5.83067	3.62767	5.59733	4.83767		NM_011595	8.855	6.39033	5.61833	5.537		NM_176850	3.07767	2.09367	2.934	3.027
NM_008682	5.79967	3.03033	5.23967	3.76933		NM_011610	12.9107	4.61333	7.37567	5.493		NM_177005	32.5057	17.5533	27.7057	17.1013
NM_008720	32.4643	16.401	36.5997	23.9497		NM_011664	37.1693	26.7967	32.88	30.5623		NM_177185	2.82933	1.954	3.06667	3.185
NM_008756	4.47567	2.66433	4.93667	3.13667		NM_011693	6.19733	2.58833	3.78167	3.24533		NM_177338	2.83	1.93433	2.64967	2.66967
NM_008910	46.283	36.078	44.2253	35.3767		NM_011756	58.7243	28.3487	33.1257	22.2707		NM_177409	4.15433	1.98633	3.554	2.75667
NM_008914	8.90867	7.23033	8.93333	7.51167		NM_011817	59.0463	8.819	4.46567	8.88633		NM_177644	2.254	1.44633	2.18533	1.886
NM_008957	4.28333	3.04833	4.27933	3.29567		NM_011850	29.596	16.1543	17.7333	13.751		NM_177798	4.55933	3.576	4.27867	4.07067
NM_008981	4.243	2.941	4.511	3.466		NM_011943	8.7	3.64533	5.754	2.62		NM_177821	5.44233	3.584	5.20567	4.97967
NM_009009	15.7807	11.4597	15.8837	13.859		NM_012000	8.93833	3.60367	4.927	5.44467		NM_177828	4.48967	2.19967	3.318	2.788
NM_009040	34.065	23.185	35.9407	21.327		NM_012032	121.82	90.5013	75.1437	99.6153		NM_177832	2.99	2.24267	2.73533	2.89367
NM_009149	6.505	4.522	6.74933	5.40533		NM_013464	13.971	8.67433	9.91033	9.74233		NM_178686	3.40633	2.236	3.422	2.97833
NM_009260	6.859	5.501	6.50167	5.529		NM_013594	15.825	10.4813	10.8657	11.0613		NM_178709	8.88033	5.85567	8.00167	6.966
NM_009469	16.6583	6.82233	15.786	9.53533		NM_013602	454.61	104.352	182.518	111.31		NM_194262	4.951	3.911	4.69533	4.77933
NM_009481	9.83233	7.443	9.13367	8.81933		NM_013642	28.053	14.4713	7.336	13.7367		NM_207653	12.3203	9.511	11.793	14.2583
NM_009551	4.849	3.66967	4.846	4.36333		NM_013646	9.83567	5.316	7.77567	7.00733		NM_212450	2.36633	1.51733	2.02967	1.94833
NM_009624	6.43867	3.11333	5.879	3.48767		NM_013807	50.08	11.5723	27.3463	12.209		NR_015501	3.31233	2.111	2.772	2.40533
NM_009637	10.319	6.297	8.303	7.77267		NM_013885	18.0043	14.1193	12.711	17.0243		NR_028425	1.98533	0.336333	1.144	0.973333
NM_009680	11.9877	8.576	11.2593	9.55867		NM_013930	203.327	136.216	133.107	151.574		NR_040342	2.74667	1.72167	2.09167	1.89133
NM_009738	28.829	21.8567	30.444	22.9643		NM_015767	232.317	161.392	194.392	188.532
NM_009754	1.40167	0.779	1.45333	0.857667		NM_015800	4.05733	2.699	3.739	2.42
NM_009826	8.98633	5.64367	7.696	6.60467		NM_016693	1.59467	0.510333	0.523	0.394667
NM_009974	4.48867	3.19733	4.17467	3.37833		NM_016780	0.820333	0.462333	0.437333	0.397333
NM_010002	18.0783	9.60667	19.4493	9.53033		NM_016808	25.374	14.64	18.334	12.9597
NM_010153	22.2153	7.26867	24.2307	13.0427		NM_016854	29.6093	16.2273	12.1993	33.194
NM_010155	7.61567	4.34467	8.86333	5.56533		NM_018775	12.7557	3.999	6.21167	4.28133
NM_010568	16.6517	11.481	19.385	13.93		NM_018797	2.82033	1.84967	1.65533	1.919
NM_010636	5.23767	2.37033	5.95533	3.41667		NM_018829	18.365	14.7883	15.5417	15.3623
NM_010638	36.2657	11.8203	30.2833	19.0987		NM_019483	5.10833	2.70233	4.46333	1.91533
NM_010751	1.59467	0.87	1.394	1.35733		NM_019715	20.516	15.9143	16.8597	15.3797
NM_010757	4.32367	3.118	5.32533	3.456		NM_019740	13.4067	5.041	7.86567	5.64667
NM_010889	1.81767	0.954667	2.26067	1.42933		NM_019765	13.6213	9.08167	9.63267	8.35033
NM_011104	2.40433	1.75133	2.69967	1.88667		NM_019911	1664.11	1063.53	1105.66	1077.02
NM_011211	19.5933	14.501	22.5877	16.833		NM_020507	19.688	9.96333	12.451	11.5903
NM_011247	9.39333	6.13367	10.4793	8.68767		NM_020578	20.8827	10.683	9.98633	11.3507
NM_011256	8.14167	5.86333	8.37667	7.08767		NM_020604	0.579667	0.243333	0.440333	0.167333
NM_011274	11.638	8.77667	11.8357	9.929		NM_021320	2.085	1.213	1.19367	0.912333
NM_011584	18.664	8.14433	21.5447	10.556		NM_021398	14.2997	9.78	8.444	9.184
NM_011630	4.153	1.64767	4.08667	2.45433		NM_021462	71.064	31.7327	52.7503	28.883
NM_011682	4.642	3.03167	4.07867	3.15967		NM_021542	30.4103	13.522	13.827	14.822
NM_011752	35.4447	10.9383	28.4233	12.112		NM_022331	377.049	229.269	212.94	398.628
NM_011916	1.857	1.29733	1.95	1.80633		NM_022989	6.09833	3.47867	4.74033	3.746
NM_011946	3.94967	2.94733	4.19867	3.752		NM_023134	3.71767	0.663667	1.745	0.696333
NM_013489	0.927333	0.404	0.714	0.672333		NM_023184	100.754	54.207	62.6433	52.281
NM_013505	13.1187	5.827	16.0197	6.74633		NM_023322	2.98667	1.79467	2.33333	1.53767
NM_013785	14.32	11.4497	14.8277	11.9657		NM_023324	6.69667	4.569	5.86233	5.408
NM_013806	128.218	74.806	135.263	94.8733		NM_023663	3.093	2.10367	1.66933	1.79233
NM_013851	7.85767	5.46967	10.5927	6.496		NM_023668	19.718	13.1443	14.86	14.2443
NM_015822	8.135	5.82867	9.57933	7.156		NM_025404	50.4487	14.9937	15.7633	8.81267
NM_016974	28.714	18.0067	51.0593	10.1687		NM_025809	2.45367	1.60333	1.828	1.80533
NM_019579	4.679	3.43067	4.37967	3.629		NM_025811	9.39533	6.671	7.22	5.838
NM_019933	1.34967	0.792667	1.40467	1.125		NM_025833	21.409	14.289	13.5183	16.0197
NM_020009	6.69233	4.81733	7.51567	5.413		NM_026000	20.2667	14.2897	13.6893	13.3697
NM_020586	12.653	8.98033	11.729	9.85933		NM_026250	9.33467	3.91733	4.69933	5.79
NM_020590	171.244	117.178	194.48	134.972		NM_026417	15.643	12.657	14.7133	12.5237
NM_021356	4.27433	2.82733	4.442	2.51733		NM_026433	0.956333	0.100333	0.0983333	0.120667
NM_021366	9.423	5.618	10.6407	7.037		NM_026577	4.87967	1.437	3.14433	1.661
NM_021392	4.56533	2.96	4.381	3.21533		NM_026821	46.419	17.9437	30.866	20.684
NM_021525	64.393	46.751	69.7423	58.753		NM_026840	0.77	0.0926667	0.179	0.150333
NM_021605	21.0617	15.1103	18.047	17.9467		NM_026886	0.791333	0.338667	0.522667	0.329333
NM_022022	11.6667	7.60967	14.0017	9.73233		NM_027460	14.729	5.652	9.19	7.90567
NM_022655	18.867	13.7963	24.0237	16.3717		NM_027560	18.828	3.845	5.06433	3.302
NM_022887	3.88367	2.45667	4.61733	3.39133		NM_028598	3.93767	0.851	1.579	0.890667
NM_023665	123.272	84.1917	135.911	97.25		NM_028637	7.63133	3.35767	4.324	2.77267
NM_024196	12.0713	8.72733	12.4513	10.3577		NM_028783	2.56233	1.63333	1.861	1.75033
NM_024288	34.0887	24	34.381	23.8307		NM_028820	4.69133	2.792	1.863	2.91233
NM_025347	23.996	17.533	30.635	17.554		NM_028850	12.9363	4.77767	8.49167	5.653
NM_025370	24.073	15.3313	22.2247	20.3343		NM_029083	60.7413	6.97533	2.45867	3.412
NM_025504	14.3447	11.6507	15.4167	11.3193		NM_029389	20.013	14.578	10.256	22.339
NM_025578	3.94133	2.72233	3.93867	3.39067		NM_029465	35.645	26.674	20.61	23.2197
NM_025706	17.9003	11.249	17.579	14.406		NM_029492	3.382	2.14433	3.08033	1.874
NM_025985	16.755	13.6427	17.0647	15.7507		NM_029570	14.363	10.3143	11.9607	10.746
NM_026045	10.553	7.69833	11.3203	8.872		NM_029578	14.9303	11.1293	12.1787	9.25933
NM_026121	10.2613	7.32067	10.448	7.63633		NM_029628	9.562	0.259667	1.783	0.035
NM_026164	33.5697	25.371	33.2233	26.9207		NM_029634	31.9363	4.74467	15.7947	6.965
NM_026191	11.6627	8.73933	10.736	9.87467		NM_029662	93.3237	20.842	31.5493	63.6467
NM_026192	10.975	5.24767	13.8937	7.216		NM_029692	562.143	260.568	458.255	202.995
NM_026346	0.653333	0.131667	0.624333	0.265		NM_029928	7.49433	5.042	4.54933	4.80067
NM_026735	8.837	5.44133	8.60467	7.40367		NM_029935	2.75533	1.355	1.51933	1.81567
NM_026929	1.81333	0.296333	2.751	0.523		NM_031376	16.674	10.7357	13.882	9.54367
NM_026977	18.9303	10.6293	23.866	12.0713		NM_032002	17.226	11.7967	12.8013	10.1033
NM_027052	378.979	218.302	386.849	227.33		NM_053080	0.375333	0.077	0.200333	0.104667
NM_027144	15.2687	11.214	17.4147	13.919		NM_133753	562.338	308.779	337.347	309.1
NM_027225	19.0643	8.148	15.548	9.833		NM_133857	2.58133	1.40667	1.908	1.84233
NM_027498	11.502	6.21867	9.68067	8.55167		NM_133917	2.43467	1.18333	1.62167	1.41633
NM_027534	4.595	3.54867	4.67967	3.82267		NM_138672	5.857	3.70467	4.041	3.88633
NM_027626	6.48767	4.00267	7.428	4.916		NM_138741	5.316	3.33733	2.80233	3.048
NM_027629	1.32967	0.811333	1.23333	0.936333		NM_139306	4.359	1.97833	2.55867	2.092
NM_027722	54.1427	42.4907	56.2267	46.5717		NM_145070	13.7527	8.288	6.22567	6.97733
NM_027879	10.243	6.22967	8.90333	7.487		NM_145148	12.232	8.634	6.16267	6.794
NM_027992	49.789	35.6353	49.0123	35.9677		NM_145478	59.1857	19.4623	22.0503	17.8493
NM_028149	4.89667	1.64033	5.99433	2.41267		NM_145839	8.92433	2.13233	2.42367	1.96233
NM_028227	50.5457	22.595	43.0967	30.1377		NM_145962	20.0877	11.9057	16.3207	12.422
NM_028234	10.506	4.39667	10.2253	6.951		NM_146000	7.089	1.96	3.89667	2.64933
NM_028248	8.478	5.832	7.877	6.27533		NM_146002	9.082	6.54833	6.5	6.746
NM_028759	14.9833	9.354	14.2517	10.0713		NM_146013	102.268	86.5413	74.5553	88.64
NM_028792	9.88433	7.925	10.3673	8.29033		NM_146151	9.02267	6.29867	6.475	5.45133
NM_028943	6.17	3.587	8.72233	4.504		NM_146214	2345.41	590.974	557.412	543.679
NM_029036	4.44467	2.60567	3.71767	2.53833		NM_153178	2.43333	1.71567	1.939	1.94733
NM_029094	4.75433	3.55633	4.69633	4.21933		NM_153789	3.984	1.80067	2.425	2.30333
NM_029098	7.79567	3.639	6.92933	3.82367		NM_172402	14.205	5.39667	9.48667	6.553
NM_029219	11.503	8.455	12.1953	7.97833		NM_172476	4.15867	1.11767	1.47533	1.25567
NM_029436	14.3447	3.158	15.0503	5.283		NM_172741	3.5	2.062	2.70933	2.38667
NM_029466	8.24633	3.26233	6.045	5.534		NM_172818	1.85767	0.637667	0.577333	1.018
NM_029868	11.1973	7.41133	11.8283	9.49233		NM_173028	4.41267	3.42133	3.63633	3.13767
NM_029870	6.57967	1.355	6.72067	2.61733		NM_173378	6.44633	4.44933	4.718	5.269
NM_029924	0.995	0.586667	1.14567	0.786		NM_173760	15.4003	11.2553	10.3713	12.927
NM_030168	3.69733	1.90767	3.61267	2.585		NM_173866	228.689	165.856	185.095	165.786
NM_030176	11.149	5.63167	8.59767	7.57		NM_175030	1.75767	0.618667	1.29933	0.512333
NM_030235	3.768	1.97967	4.02733	2.65667		NM_175121	72.8113	16.208	31.492	19.1713
NM_030251	11.656	8.104	11.1307	8.39167		NM_175341	20.0927	16.143	14.404	12.4803
NM_030261	3.13333	1.66867	3.13533	2.17333		NM_175507	13.9187	9.138	7.29433	8.29767
NM_030266	4.09367	2.706	4.09933	3.39833		NM_177093	11.4017	8.46933	6.91767	7.861
NM_033565	14.4993	9.32867	12.4943	11.1083		NM_177242	16.6907	7.31067	7.926	6.46767
NM_033602	5.20367	3.782	5.633	4.30367		NM_177604	2.404	0.631667	0.886	0.662667
NM_054043	2.368	1.54667	2.84433	2.15467		NM_177725	7.19233	5.30567	5.662	5.58833
NM_054071	9.70333	6.78533	10.7137	5.73433		NM_177909	0.980333	0.482667	0.649333	0.539333
NM_054081	9.17433	7.18767	9.43267	7.86867		NM_178691	5.19967	2.403	3.30433	3.177
NM_133249	1.97633	0.730333	1.952	1.20467		NM_181072	16.0273	9.782	11.285	11.7753
NM_133648	2.09667	1.39767	2.566	1.65267		NM_183104	0.744333	0	0.149	0.024
NM_133821	3.419	2.13267	3.86	3.14233		NR_002688	2.339	1.50533	1.93033	1.396
NM_133889	21.2323	15.0667	19.0017	18.1657		NR_028113	15.8527	10.1247	8.336	12.6253
NM_133895	12.6347	7.04833	11.5467	7.44733		NR_030738	22.8023	10.8323	13.6517	9.05433
NM_134005	14.3503	6.73833	17.741	11.3667		NR_033229	1.51	1.03233	1.12433	1.25
NM_134012	3.355	1.88467	4.41167	2.742		NR_033547	0.965333	0.076	0.141667	0.125
NM_134034	12.594	9.58	11.76	11.4693		NR_040409	24.8507	4.27167	15.611	7.64967
NM_134097	9.607	7.07667	9.09467	8.55333		NR_040649	2.16167	0.434	0.411	0.558
NM_144811	3.14533	1.91333	3.765	1.68133		NR_045163	0.972333	0.276667	0.263	0.249
NM_144812	2.712	1.588	3.10567	2.42467		NR_105744	942.583	619.674	301.794	420.355
NM_144860	8.46333	5.534	8.02667	7.02933
NM_144904	14.2603	9.46467	15.1673	9.85
NM_145514	19.1197	14.055	18.3477	16.1777
NM_145539	48.7573	32.921	45.3853	36.5677
NM_145564	15.4613	7.85133	23.3713	12.9247
NM_145604	27.311	15.547	23.9303	18.5283
NM_145625	70.8393	43.3323	68.6547	47.4737
NM_145959	18.9213	15.441	19.6657	16.7057
NM_146008	12.8217	2.03367	10.7173	4.22333
NM_146122	3.48333	2.54433	4.10433	3.24
NM_146245	3.44367	2.18633	4.73767	2.453
NM_153423	4.532	3.48	4.694	4.042
NM_153533	12.1833	8.77467	12.3593	9.76333
NM_153550	8.95867	5.94733	7.75067	7.33833
NM_153594	12.2843	7.30933	16.029	9.362
NM_172154	1.53567	0.771333	1.233	1.132
NM_172458	10.3843	4.515	12.545	7.19067
NM_172493	2.81933	1.78367	2.94567	2.11167
NM_172510	2.74267	1.24733	2.87767	1.87567
NM_172591	8.257	6.40467	9.002	7.57867
NM_172599	6.19533	4.13967	7.491	5.07567
NM_172631	2.055	1.05633	3.08133	1.125
NM_172652	15.4747	11.3543	15.4607	11.4743
NM_172671	13.2	8.57533	15.2953	9.68333
NM_172684	1.79433	1.28167	2.07867	1.594
NM_172772	2.895	1.86333	2.994	1.722
NM_172803	4.34033	2.92733	5.532	4.002
NM_172806	3.022	1.81167	3.03167	2.43033
NM_172827	3.20133	1.36833	3	2.177
NM_172882	5.61667	3.688	5.35967	4.35133
NM_173007	69.01	56.5383	77.127	58.616
NM_173432	9.16233	7.02	9.30533	7.90567
NM_173444	2.48033	1.777	2.407	2.00333
NM_173753	10.277	5.04067	11.6637	7.98733
NM_175093	2.82733	0.632333	2.78233	1.04533
NM_175155	5.50067	3.10533	5.88667	3.44833
NM_175472	4.224	2.65567	5.48	2.99633
NM_176837	2.87733	1.89467	3.568	1.748
NM_177151	5.19233	3.841	5.36633	4.652
NM_177178	9.65133	5.89267	9.435	8.831
NM_177186	9.58267	5.25433	9.61233	6.382
NM_177192	14.9057	9.78933	15.4883	13.0373
NM_177263	12.805	5.42967	10.1	8.753
NM_177321	58.979	39.2843	55.9383	45.792
NM_177322	19.5957	13.6137	18.8783	12.63
NM_177324	4.56367	3.14667	5.494	3.98267
NM_177343	6.52833	3.50667	6.75867	1.58567
NM_177368	4.11733	2.636	3.639	2.94133
NM_177633	3.82333	2.233	3.686	2.80367
NM_177780	3.11867	2.25933	3.28367	2.676
NM_178113	2.202	1.54333	2.651	1.801
NM_178256	7.24833	4.952	6.841	5.56433
NM_178357	3.245	1.00633	2.26533	1.68367
NM_178644	90.2093	68.0067	88.4007	76.4283
NM_178654	8.89167	6.347	8.175	7.429
NM_181414	6.40733	4.20933	6.97833	4.99167
NM_183028	25.452	20.224	24.984	20.2597
NM_183088	1.667	0.732	2.30267	0.912667
NM_183186	5.62867	3.20533	5.67733	4.49367
NM_184088	3.14933	2.18567	3.268	2.95633
NM_194348	9.36	6.628	9.44467	7.37867
NM_197986	7.196	4.069	8.1	5.36933
NM_198007	5.01667	3.96133	4.77967	4.51567
NM_198033	3.17467	2.348	3.24933	2.70233
NM_198300	3.26467	1.86933	3.255	2.387
NM_198308	6.531	4.47033	7.14833	5.74067
NM_199306	25.1053	20.0607	27.9027	24.7547
NM_207302	17.784	11.621	16.6907	13.8333
NM_207677	9.44667	6.325	10.273	6.995
NM_212473	3.37233	2.44533	3.24567	1.92467
NR_030711	25.5883	18.3617	28.4053	23.5563
NR_033472	93.1083	59.7217	103.49	69.401
NR_040298	3.42967	2.06	6.13867	2.85133
NR_040441	1.834	0.854333	2.041	1.25533
NR_040705	0.702667	0.088	0.691667	0.197667
NR_045270	11.021	6.32233	10.9373	8.36267
NR_045788	0.325333	0.0376667	0.311667	0.229333

## Sheet: Fig7J
Enrichment of dex, s961 and dex+s961 regulated genes in clusters 1, 4 and 5+6
Enrichment is calculated relative to sets randomly selected genes
	dex
	random_1	random_2	random_3	random_4	random_5	random_6	Avg	SEM
cluster 1	0.528984	0.528984	0.764088	0.764088	0.404517	0.573066	0.593954	0.0584967
cluster 4	3.73303	3.73303	5.39216	5.39216	2.85467	4.04412	4.19153	0.41281
cluster 5_6	1.34352	1.34352	1.94064	1.94064	1.0274	1.45548	1.50853	0.148571
	S961
	random_1	random_2	random_3	random_4	random_5	random_6	Avg	SEM
cluster 1	1.2894	1.842	1.43266	1.17218	1.842	0.920999	1.41654	0.150966
cluster 4	1.43382	2.04832	1.59314	1.30348	2.04832	1.02416	1.57521	0.167876
cluster 5_6	3.18493	4.5499	3.53881	2.89539	4.5499	2.27495	3.49898	0.372901
	dex+S961
	random_1	random_2	random_3	random_4	random_5	random_6	Avg	SEM
cluster 1	1.13311	1.21602	1.31202	1.34748	1.27838	1.18707	1.24568	0.0330763
cluster 4	2.40642	2.5825	2.78638	2.86169	2.71493	2.52101	2.64549	0.0702452
cluster 5_6	1.91469	2.05479	2.21702	2.27693	2.16017	2.00587	2.10491	0.0558914
