# Supplementary material for: Insulin signaling and reduced glucocorticoid receptor activity attenuate postprandial gene expression in liver
Source: PLoS Biol. 2018 Dec 10;16(12):e2006249. doi: 10.1371/journal.pbio.2006249 (PMC6301715; doi:10.1371/journal.pbio.2006249)
Supplement: S8 Data — (XLSX) [file pbio.2006249.s019.xlsx]

## Sheet: FigS1
chr	start	end	DHS_ZT14fed_60U_r1	DHS_ZT14fed_60U_r2	DHS_ZT14fed_80U_r1	DHS_ZT14fed_80U_r2	DHS_ZT14fed_60U+80U_r1	DHS_ZT14fed_60U+80U_r2	DHS_ZT14unfed_60U_r1	DHS_ZT14unfed_60U_r2	DHS_ZT14unfed_80U_r1	DHS_ZT14unfed_80U_r2	DHS_ZT14unfed_60U+80U_r1	DHS_ZT14unfed_60U+80U_r2
chr1	197067834	197068002	3737.35	4948.63	3897.76	5206.79	187.16	236.64	3020.37	4788.98	3371.51	5537.36	176.94	268.63
chr1	120285632	120285800	178.66	197.75	160.98	171.23	106.16	122.06	123.62	157.59	111.31	155.29	78.82	105.37
chr1	74331362	74331530	138.22	121.88	101.31	99.01	74.45	81.37	177.64	117.71	123.82	82.05	79.16	70.42
chr1	72838846	72839014	40.44	44.39	38.54	50.32	33.43	31.33	74.8	41.83	49.4	66.17	38.58	38.08
chr1	34216525	34216693	3.62	2.42	1.86	2.43	3.1	2.81	2.6	0	2.63	0.88	3.33	0.52
chr1	36672830	36672998	0	2.42	1.86	3.25	1.03	3.27	2.6	2.92	1.98	3.53	2.66	3.13
chr1	89776362	89776530	38.03	58.92	42.89	58.43	37.57	50.98	20.78	53.5	25.03	59.11	20.62	42.77
chr1	38913006	38913174	1.81	1.61	3.11	0.81	2.76	1.4	1.04	3.89	3.29	3.53	2.33	4.17
chr1	41733527	41733695	1.81	2.42	1.24	0	1.72	0.94	2.6	4.86	3.29	2.65	3.33	4.17
chr1	42650205	42650373	3.62	5.65	1.24	2.43	2.41	4.21	3.12	0.97	1.32	0	2.66	0.52
chr1	195153862	195154030	31.39	47.62	27.97	49.5	29.64	43.03	38.96	54.48	34.25	41.47	34.59	41.73
chr1	42770609	42770777	2.41	0	1.86	4.06	2.41	2.34	3.64	0	1.32	3.53	2.99	2.09
chr1	13364270	13364438	28.37	50.85	31.08	41.39	27.92	42.09	21.3	55.45	25.03	45.88	23.28	46.42
chr1	51991942	51992110	3.02	2.42	3.73	3.25	3.79	3.27	1.56	1.95	0.66	2.65	1.33	2.61
chr1	52143033	52143201	0.6	3.23	1.86	3.25	1.38	2.81	1.04	1.95	3.29	4.41	2	3.65
chr1	53020572	53020740	3.62	3.23	2.49	0	3.1	1.87	0	3.89	2.63	3.53	1.33	4.17
chr1	53896686	53896854	1.81	4.04	1.24	2.43	1.72	3.74	4.67	0.97	1.32	1.76	3.33	1.56
chr1	21236357	21236525	48.29	32.29	33.56	38.14	35.16	35.54	50.38	32.1	31.61	35.29	35.25	30.78
chr1	40244833	40245001	29.58	36.32	24.86	45.45	22.4	36.48	63.37	33.07	53.35	22.94	43.9	28.17
chr1	59158930	59159098	1.21	3.23	6.22	2.43	3.1	3.27	0	0	1.32	3.53	0.67	2.09
chr1	61034640	61034808	3.62	1.61	3.11	3.25	3.45	2.81	0.52	1.95	1.98	1.76	1.33	2.09
chr1	61992651	61992819	1.21	2.42	2.49	4.87	2.07	3.74	2.6	0.97	1.98	3.53	2.66	2.61
chr1	63023556	63023724	3.62	2.42	1.86	3.25	3.1	3.27	2.08	2.92	0	1.76	1.33	2.61
chr1	153025842	153026010	31.99	33.09	46.62	45.45	32.75	35.08	34.8	38.91	32.27	35.29	31.26	35.47
chr1	63706128	63706296	3.02	0.81	0.62	1.62	1.72	1.4	1.56	1.95	2.63	6.18	2.33	4.69
chr1	64931668	64931836	2.41	2.42	1.24	2.43	2.07	2.81	2.08	1.95	5.93	0	3.99	1.04
chr1	67681583	67681751	2.41	4.84	2.49	0.81	2.76	3.27	1.56	0.97	3.29	2.65	2.66	2.09
chr1	156922165	156922333	42.85	27.44	37.91	37.33	35.85	32.27	51.94	33.07	32.93	37.06	36.59	33.9
chr1	70126153	70126321	1.81	1.61	2.49	2.43	2.07	2.34	2.6	1.95	2.63	1.76	2.99	2.09
chr1	71048620	71048788	3.02	1.61	1.86	1.62	2.76	1.87	3.64	1.95	3.29	0	3.99	1.04
chr1	72340702	72340870	34.4	62.15	41.02	55.18	34.47	46.77	33.76	45.72	30.3	52.06	28.6	41.73
chr1	72901440	72901608	33.8	40.36	38.54	30.84	33.09	31.33	27.01	40.86	29.64	60	27.27	43.82
chr1	74481247	74481415	1.21	2.42	3.11	1.62	2.07	2.34	2.6	3.89	1.98	2.65	2.66	3.65
chr1	74611579	74611747	2.41	3.23	3.73	4.06	3.1	4.21	2.6	0.97	1.98	0	2.66	0.52
chr1	74973485	74973653	4.23	0.81	1.24	0.81	3.1	0.94	2.6	2.92	1.98	3.53	2.66	3.65
chr1	88367044	88367212	121.92	139.64	126.18	150.95	74.11	89.32	164.65	128.41	153.46	135.88	78.16	80.33
chr1	163178567	163178735	45.87	49.24	38.54	55.18	36.54	48.64	31.68	44.75	19.1	51.17	24.94	41.21
chr1	75358483	75358651	1.21	1.61	3.11	0.81	2.41	1.4	2.08	1.95	1.32	6.18	1.66	4.69
chr1	76486387	76486555	4.23	0.81	2.49	1.62	3.45	1.4	1.04	2.92	2.63	1.76	2	2.61
chr1	77040645	77040813	1.21	4.84	1.86	0	1.72	2.81	3.12	3.89	1.98	3.53	2.99	4.17
chr1	79602120	79602288	2.41	3.23	4.35	2.43	3.45	3.27	2.6	1.95	1.32	0	2.33	1.04
chr1	163680879	163681047	28.97	27.44	18.03	18.67	22.75	21.51	60.25	27.24	65.86	33.53	49.22	27.65
chr1	83061623	83061791	1.81	1.61	3.11	3.25	2.76	2.34	1.04	0	1.98	5.29	1.66	3.13
chr1	83099562	83099730	3.02	3.23	4.97	1.62	4.14	2.81	1.04	0.97	1.98	0.88	1.66	1.04
chr1	178749112	178749280	38.03	46.81	39.16	49.5	35.85	37.88	49.86	65.18	40.83	54.7	35.59	42.77
chr1	51566025	51566193	46.48	63.76	40.4	50.32	37.23	48.17	32.72	32.1	30.96	37.94	31.26	35.47
chr1	84861510	84861678	1.21	1.61	3.73	2.43	2.41	1.87	1.56	3.89	2.63	2.65	2.33	3.65
chr1	84991403	84991571	1.21	2.42	3.73	3.25	3.1	3.27	3.12	0.97	1.32	0.88	2.66	1.04
chr1	173073256	173073424	57.34	74.26	56.56	83.59	38.26	45.36	45.71	48.64	25.69	50.29	27.61	32.86
chr1	85306038	85306206	3.62	3.23	1.24	2.43	2.41	3.27	2.6	4.86	0.66	0	2	2.61
chr1	85342021	85342189	2.41	1.61	1.86	3.25	2.07	2.81	4.16	2.92	1.98	0	3.66	1.56
chr1	87395583	87395751	1.21	0.81	2.49	4.06	1.38	2.81	1.56	1.95	2.63	3.53	2.33	3.13
chr1	36301061	36301229	45.27	36.32	35.43	57.62	34.81	41.62	55.58	29.18	33.59	26.47	39.25	27.65
chr1	87546573	87546741	1.21	0.81	3.11	2.43	2.41	1.87	2.6	2.92	1.32	3.53	2.33	2.09
chr1	39189927	39190095	33.2	21.79	44.13	27.59	31.71	24.32	54.02	26.26	59.94	37.06	45.23	33.38
chr1	91227370	91227538	3.62	1.61	3.11	0	3.79	0.94	2.6	0.97	3.29	1.76	3.33	1.56
chr1	137898100	137898268	43.46	52.46	37.29	39.77	33.09	37.88	60.25	33.07	34.25	38.82	38.58	31.3
chr1	138521249	138521417	37.42	36.32	40.4	43.82	34.81	38.35	33.24	53.5	37.54	55.59	32.93	43.29
chr1	98768742	98768910	1.21	0	1.86	4.06	1.72	2.34	2.6	4.86	1.32	3.53	2.33	4.69
chr1	99729754	99729922	3.02	0.81	3.11	3.25	3.45	2.34	2.08	1.95	2.63	0.88	2.99	1.56
chr1	99730302	99730470	2.41	0.81	2.49	3.25	2.76	2.34	2.6	4.86	0.66	1.76	2	3.65
chr1	105696101	105696269	4.23	3.23	2.49	3.25	3.79	3.74	1.04	0.97	1.32	0.88	1.33	1.04
chr1	107272758	107272926	0.6	0.81	4.35	0.81	2.76	0.94	4.67	0	1.32	3.53	3.33	2.09
chr1	107379285	107379453	4.23	0.81	3.73	0.81	3.79	0.94	1.56	0.97	1.98	2.65	2	2.09
chr1	108772331	108772499	3.62	2.42	1.86	3.25	3.1	3.27	1.04	1.95	2.63	2.65	1.66	2.61
chr1	109689766	109689934	1.21	2.42	2.49	3.25	1.72	3.27	1.56	2.92	1.98	2.65	2	3.13
chr1	135272537	135272705	88.73	134.79	74.59	106.31	64.11	97.28	139.2	103.11	104.06	75.88	84.15	74.07
chr1	186661605	186661773	30.18	40.36	28.59	35.71	28.95	36.48	49.34	38.91	36.88	37.94	38.91	33.9
chr1	113557135	113557303	1.81	3.23	2.49	1.62	2.41	2.81	2.08	0	2.63	3.53	2.66	2.09
chr1	115090883	115091051	4.23	1.61	1.24	2.43	3.1	2.34	2.6	1.95	1.98	1.76	2.66	2.09
chr1	128367490	128367658	1.81	3.23	3.11	1.62	2.76	2.81	2.08	1.95	1.98	1.76	2.33	2.09
chr1	34491587	34491755	48.89	53.27	46.62	67.36	32.4	40.69	49.34	51.56	38.2	47.64	34.26	38.08
chr1	132195910	132196078	1.81	3.23	3.11	2.43	2.76	3.27	3.12	0.97	0.66	1.76	2.33	1.56
chr1	132916232	132916400	3.02	1.61	2.49	4.06	3.1	3.27	2.6	0	0	3.53	1.66	2.09
chr1	167701753	167701921	41.04	38.74	31.08	43.01	32.4	36.01	38.44	50.58	50.06	52.94	36.59	43.82
chr1	173274898	173275066	35.01	40.36	30.46	39.77	30.33	39.28	43.11	49.61	48.74	46.76	37.58	45.38
chr1	137307691	137307859	2.41	1.61	3.11	3.25	3.1	2.81	1.56	1.95	2.63	1.76	2.33	2.09
chr1	137636079	137636247	3.62	3.23	0.62	3.25	2.41	3.74	2.6	1.95	1.98	0.88	2.66	1.56
chr1	138622919	138623087	0.6	1.61	1.24	4.06	1.03	3.27	2.08	4.86	1.98	2.65	2.33	4.17
chr1	182951227	182951395	39.23	44.39	36.67	43.01	32.75	40.22	31.16	55.45	33.59	52.06	30.27	42.77
chr1	140088460	140088628	3.62	2.42	3.11	0.81	3.45	1.87	1.04	2.92	0	4.41	0.67	4.17
chr1	140164263	140164431	2.41	3.23	3.73	4.06	3.45	4.21	0.52	1.95	1.32	1.76	1	2.09
chr1	40236515	40236683	17.5	16.95	17.4	22.72	18.27	21.05	86.74	30.16	57.96	24.7	55.21	28.17
chr1	142261608	142261776	1.81	0.81	2.49	1.62	2.41	1.4	5.71	0	1.32	1.76	3.99	1.04
chr1	142460538	142460706	3.02	4.04	1.86	2.43	2.76	3.74	2.08	2.92	1.32	0.88	2	2.09
chr1	129796154	129796322	2.41	34.71	3.11	25.97	2.76	27.12	108.04	50.58	67.18	36.17	58.2	35.47
chr1	143496733	143496901	1.81	2.42	0.62	4.06	1.38	2.81	3.64	1.95	1.98	1.76	3.33	2.09
chr1	146177608	146177776	2.41	3.23	0	2.43	1.38	3.27	2.6	2.92	5.93	0	4.99	1.56
chr1	149494937	149495105	0.6	3.23	3.11	2.43	2.07	3.27	2.08	0.97	1.32	4.41	2	3.13
chr1	151605611	151605779	3.62	1.61	3.11	1.62	3.79	1.87	2.08	1.95	0.66	2.65	1.66	2.61
chr1	152224687	152224855	2.41	2.42	1.86	1.62	2.41	2.34	2.6	0	2.63	3.53	2.99	2.09
chr1	152438315	152438483	3.02	0	1.86	1.62	2.41	0.94	0.52	2.92	3.95	4.41	2	3.65
chr1	135557803	135557971	39.84	50.04	39.78	44.63	32.4	43.49	28.57	49.61	30.96	50.29	26.27	39.12
chr1	152734788	152734956	4.23	2.42	3.73	3.25	4.48	3.27	2.08	0.97	1.98	0.88	2.33	1.04
chr1	153472706	153472874	4.83	1.61	2.49	5.68	4.14	4.21	1.04	0	1.32	0.88	1.33	0.52
chr1	174920210	174920378	48.89	54.89	59.05	71.41	44.46	46.77	25.45	54.48	26.35	40.59	21.29	34.43
chr1	154839473	154839641	1.21	3.23	2.49	0.81	2.07	2.34	3.12	1.95	2.63	1.76	3.33	2.09
chr1	155148427	155148595	2.41	2.42	2.49	5.68	2.76	4.68	1.56	2.92	0	1.76	1	2.61
chr1	155165124	155165292	1.81	4.04	3.73	4.87	3.1	4.68	1.04	2.92	0	0.88	0.67	2.09
chr1	184179738	184179906	35.61	32.29	39.78	31.65	35.5	32.74	49.86	42.8	32.27	37.94	33.26	40.16
chr1	172105092	172105260	141.84	121.88	128.04	116.86	82.04	91.66	121.02	101.17	123.16	94.41	76.83	73.55
chr1	185885711	185885879	41.04	44.39	34.81	38.95	33.09	33.67	42.07	45.72	43.47	36.17	32.59	33.38
chr1	193136551	193136719	38.63	45.2	43.51	41.39	32.4	35.54	30.65	49.61	35.57	60	30.93	42.77
chr1	90068813	90068981	45.87	52.46	28.59	27.59	31.71	33.2	56.1	35.02	38.2	22.94	32.59	27.12
chr1	167830208	167830376	4.83	2.42	3.11	0.81	4.48	1.87	2.6	1.95	0	2.65	1.33	2.61
chr1	168668352	168668520	0.6	0	3.73	3.25	2.41	1.87	2.08	2.92	2.63	3.53	2.66	3.13
chr1	171862187	171862355	4.23	1.61	1.86	0	3.1	0.94	2.6	1.95	3.29	2.65	3.33	2.61
chr1	171987769	171987937	3.02	2.42	0.62	6.49	2.07	5.14	1.56	0	1.98	1.76	2	1.04
chr1	93310846	93311014	51.91	58.11	41.02	65.73	39.64	50.51	19.22	36.97	21.08	45	19.29	37.56
chr1	174661222	174661390	4.23	4.04	1.86	2.43	3.45	3.74	2.6	0.97	0.66	0.88	2	1.04
chr1	124105307	124105475	52.51	42.78	47.24	30.03	38.95	34.14	52.46	26.26	46.1	21.18	33.59	20.34
chr1	174661645	174661813	1.81	2.42	2.49	0.81	2.41	1.87	2.6	3.89	1.98	1.76	2.66	3.13
chr1	177283094	177283262	0	1.61	2.49	0	1.03	0.94	2.6	1.95	5.27	3.53	4.32	3.13
chr1	172797191	172797359	33.2	51.66	41.64	37.33	31.37	37.41	65.45	39.88	52.69	56.47	40.91	43.29
chr1	182243169	182243337	1.21	4.04	3.73	1.62	2.76	3.27	3.12	1.95	0.66	1.76	2.33	2.09
chr1	182556450	182556618	3.62	4.04	1.86	1.62	2.76	3.27	1.04	0.97	3.95	0	2.33	0.52
chr1	185778237	185778405	27.16	37.94	26.11	31.65	25.51	31.33	70.12	30.16	50.71	17.65	48.56	23.99
chr1	184235061	184235229	1.21	4.84	0.62	3.25	1.03	4.68	1.56	0.97	2.63	4.41	2.33	3.13
chr1	31150844	31151012	32.59	48.43	39.78	51.13	33.43	43.96	51.42	33.07	38.2	39.7	37.58	36.51
chr1	184524296	184524464	3.02	0.81	5.59	1.62	4.83	1.4	2.08	2.92	1.32	0.88	2.33	2.09
chr1	185480967	185481135	1.81	3.23	2.49	1.62	1.72	2.81	2.08	1.95	0.66	5.29	1.33	3.65
chr1	31210855	31211023	37.42	39.55	32.32	34.08	31.37	35.54	56.1	35.99	35.57	29.12	36.92	32.86
chr1	189633453	189633621	2.41	3.23	2.49	1.62	2.76	1.87	1.04	1.95	1.98	4.41	1.66	3.65
chr1	191451889	191452057	0	2.42	1.86	4.06	1.03	3.74	4.16	0.97	3.95	1.76	4.66	1.56
chr1	192726625	192726793	2.41	1.61	0.62	4.87	1.38	3.74	2.08	3.89	1.98	1.76	2	3.13
chr1	181516999	181517167	28.97	31.48	36.67	30.03	30.68	30.87	48.82	33.07	32.27	29.12	32.59	31.82
chr1	192916237	192916405	3.62	0.81	3.11	4.06	3.79	2.81	2.08	0.97	0.66	2.65	1.66	2.09
chr1	194738487	194738655	3.02	3.23	3.11	1.62	3.45	2.81	0.52	2.92	2.63	0.88	1.66	2.09
chr1	182935618	182935786	85.71	118.65	89.5	91.7	66.87	77.17	156.86	105.06	113.28	70.58	86.47	77.72
chr1	10983324	10983492	28.37	51.66	19.89	47.88	23.09	40.69	35.32	63.23	34.25	54.7	31.6	50.07
chr1	196696579	196696747	1.81	0.81	3.11	2.43	2.76	1.87	4.16	1.95	1.98	1.76	2.66	2.09
chr1	72856734	72856902	29.58	25.83	31.7	38.14	28.26	29	59.73	47.67	47.42	60.88	43.9	43.29
chr1	88387422	88387590	36.21	60.54	34.81	40.58	34.47	43.96	27.01	33.07	35.57	30.88	28.94	30.25
chr1	133386026	133386194	50.7	47.62	37.91	44.63	34.47	42.56	34.28	29.18	23.05	26.47	26.27	26.6
chr1	99667679	99667847	20.52	17.76	22.38	18.67	20.68	18.71	77.39	47.67	77.06	32.65	49.56	37.56
chr1	130313475	130313643	31.39	34.71	32.94	38.14	32.75	32.74	30.13	35.99	32.93	56.47	31.26	46.42
chr1	163308900	163309068	18.11	21.79	16.78	27.59	17.58	25.72	69.08	43.77	48.74	30.88	47.23	35.47
chr1	67125320	67125488	38.63	58.92	53.45	68.17	36.19	51.91	22.85	33.07	18.44	29.12	18.63	28.17
chr1	84296329	84296497	30.18	26.64	27.35	29.22	26.54	26.19	59.73	41.83	52.69	34.41	45.23	36.51
chr1	186633499	186633667	115.28	157.39	88.26	129.03	70.66	95.4	144.4	112.84	102.75	97.05	74.17	71.98
chr1	33812008	33812176	33.8	41.97	46.62	33.27	31.37	30.87	77.91	38.91	58.62	37.94	41.57	31.82
chr1	75176793	75176961	25.95	34.71	39.16	39.77	29.64	34.61	26.49	51.56	44.13	44.12	32.26	40.16
chr1	120246807	120246975	34.4	28.25	36.05	25.16	30.68	28.06	54.02	22.37	42.15	27.35	39.58	23.99
chr1	135989579	135989747	48.29	35.51	35.43	37.33	37.57	33.67	39.99	36.97	45.45	37.06	33.26	31.82
chr1	180267839	180268007	19.92	73.45	24.24	53.56	19.99	46.77	22.85	52.53	20.42	69.7	21.29	51.64
chr1	164670633	164670801	30.78	26.64	42.27	28.4	34.12	26.66	47.27	35.02	48.08	24.7	39.25	24.52
chr1	168211588	168211756	40.44	46.81	35.43	47.07	35.85	42.09	50.9	33.07	42.15	33.53	37.58	28.69
chr1	21069432	21069600	42.85	33.09	45.37	38.95	34.12	36.48	35.32	32.1	43.47	46.76	34.92	38.08
chr1	40221173	40221341	22.33	49.24	27.97	47.07	23.78	40.22	49.34	49.61	35.57	43.23	36.92	38.08
chr1	88384079	88384247	150.29	121.07	118.72	124.98	92.72	90.73	135.05	103.11	108.67	101.47	77.16	76.16
chr1	141557560	141557728	43.46	42.78	39.16	34.9	32.75	34.14	36.88	37.94	37.54	33.53	29.27	31.82
chr1	169304744	169304912	42.25	40.36	31.7	43.82	34.12	39.28	51.42	26.26	38.2	29.12	35.92	28.17
chr1	193456569	193456737	31.39	37.13	37.91	37.33	33.09	34.14	35.32	34.05	44.79	33.53	36.92	34.43
chr1	16189503	16189671	47.08	52.46	24.24	47.07	33.43	43.96	37.92	25.29	22.39	23.82	28.6	25.04
chr1	34444731	34444899	36.82	41.97	27.97	56	30.68	39.75	25.45	56.42	31.61	66.17	25.28	45.9
chr1	37356531	37356699	31.99	21.79	32.32	38.95	30.33	30.4	36.36	47.67	37.54	56.47	32.59	45.9
chr1	52176146	52176314	30.78	33.09	41.02	34.9	32.75	32.74	45.19	28.21	40.83	22.06	38.25	25.04
chr1	72381434	72381602	53.72	47.62	39.16	38.95	39.64	36.95	36.88	21.4	30.96	26.47	29.93	21.91
chr1	95698461	95698629	36.21	27.44	40.4	34.08	34.12	29.93	44.15	33.07	40.83	29.12	36.92	30.25
chr1	121437724	121437892	44.06	29.06	37.29	23.53	35.16	26.19	38.44	37.94	34.25	45.88	35.59	40.16
chr1	176861423	176861591	114.08	155.78	100.69	107.93	73.42	88.39	137.64	127.43	104.06	70.58	77.83	71.98
chr1	157652765	157652933	35.01	55.69	30.46	44.63	29.64	40.22	48.82	54.48	30.96	40.59	34.59	33.38
chr1	133818788	133818956	21.73	44.39	19.89	39.77	18.61	36.48	56.62	35.99	32.27	45.88	36.92	34.95
chr1	163126093	163126261	34.4	50.85	36.05	35.71	31.02	37.41	31.16	42.8	33.59	46.76	27.61	37.56
chr1	165925036	165925204	41.04	34.71	32.94	55.18	32.06	40.69	30.13	25.29	29.64	35.29	27.61	28.69
chr1	191883588	191883756	33.2	41.97	27.35	58.43	27.23	43.49	41.03	40.86	41.49	42.35	33.92	40.16
chr1	193303930	193304098	33.2	31.48	28.59	28.4	29.3	30.4	32.2	49.61	38.86	45.88	32.26	46.95
chr1	75018187	75018355	30.18	37.94	29.83	43.82	29.3	36.48	23.89	48.64	32.27	47.64	25.94	43.29
chr1	95031740	95031908	42.85	16.95	27.35	12.17	31.02	16.37	62.33	30.16	49.4	27.35	47.23	27.65
chr1	164743912	164744080	30.78	41.16	33.56	47.07	29.99	37.41	30.13	37.94	27.66	41.47	24.94	35.99
chr1	166388681	166388849	114.68	91.21	113.12	129.85	78.24	79.97	75.31	89.5	89.57	111.17	63.53	78.76
chr1	174833588	174833756	45.27	37.94	36.05	13.8	32.75	23.85	72.72	20.43	48.74	18.53	44.57	18.26
chr1	184209675	184209843	45.87	57.31	53.45	44.63	35.5	37.88	51.94	36.97	36.88	40.59	32.26	26.6
chr1	15823664	15823832	53.72	50.04	35.43	42.2	42.4	39.75	34.28	23.35	18.44	17.65	24.94	20.86
chr1	36596126	36596294	35.01	25.83	21.13	33.27	25.16	29.46	65.45	41.83	40.18	34.41	44.9	37.03
chr1	69152525	69152693	44.66	36.32	42.89	49.5	37.23	40.22	22.33	31.13	21.08	31.76	21.29	31.3
chr1	22125986	22126154	40.44	48.43	30.46	36.52	32.06	40.22	28.57	32.1	38.2	31.76	30.27	26.08
chr1	88609835	88610003	41.04	71.84	42.89	38.95	35.85	47.7	37.4	43.77	36.22	28.23	31.26	33.38
chr1	132694702	132694870	52.51	49.24	42.27	45.45	41.36	44.43	22.33	32.1	21.73	20.29	23.95	27.65
chr1	180148890	180149058	32.59	47.62	32.94	46.26	30.68	42.56	28.05	50.58	28.98	34.41	25.61	35.47
chr1	195056842	195057010	49.49	38.74	40.4	37.33	36.19	37.41	36.88	40.86	25.03	30.88	22.95	29.73
chr1	173099125	173099293	93.55	111.39	88.88	116.86	62.73	81.84	159.46	105.06	114.6	75.88	84.48	71.98
chr1	60716549	60716717	47.68	71.03	39.78	45.45	39.98	45.36	43.11	38.91	33.59	40.59	33.59	35.47
chr1	74156339	74156507	30.18	35.51	27.97	24.35	26.2	29.93	50.38	30.16	48.08	34.41	45.57	29.21
chr1	89652422	89652590	35.61	29.86	36.05	25.97	31.71	28.53	47.27	25.29	35.57	21.18	36.25	23.47
chr1	131147276	131147444	48.89	31.48	39.16	25.97	38.6	29.46	50.38	15.56	44.13	22.06	39.58	19.82
chr1	137210383	137210551	35.01	36.32	36.67	46.26	34.47	37.88	38.96	27.24	31.61	38.82	33.92	32.86
chr1	159184501	159184669	30.18	59.73	33.56	60.05	28.26	49.57	20.26	42.8	23.71	53.82	19.96	38.08
chr1	190476838	190477006	36.82	46.01	41.02	41.39	34.81	41.62	20.26	29.18	19.76	27.35	18.63	28.69
chr1	193308859	193309027	41.04	40.36	44.13	46.26	39.98	37.88	17.66	31.13	15.81	45.88	17.29	39.64
chr1	51913017	51913185	26.56	33.9	34.81	41.39	29.3	34.61	24.41	35.99	30.3	55.59	27.94	44.86
chr1	95039573	95039741	30.18	35.51	21.13	25.16	23.78	31.33	59.73	27.24	50.06	25.59	45.9	27.65
chr1	133424105	133424273	260.75	227.62	154.77	186.65	106.85	114.58	321	199.42	200.88	118.23	116.41	97.02
chr1	74797359	74797527	120.11	106.54	95.72	79.53	76.52	73.42	156.34	101.17	127.11	78.53	82.15	71.46
chr1	120207800	120207968	33.2	46.81	34.19	38.95	28.26	35.08	24.93	52.53	25.69	42.35	25.28	41.73
chr1	173144977	173145145	33.2	36.32	29.21	42.2	29.3	36.95	33.24	39.88	30.3	37.06	29.6	34.95
chr1	186694814	186694982	39.23	50.04	40.4	50.32	35.5	48.17	10.91	35.99	19.76	46.76	14.97	35.47
chr1	196843333	196843501	28.37	39.55	31.7	41.39	27.92	34.14	37.92	60.31	35.57	50.29	32.26	51.64
chr1	72772695	72772863	29.58	35.51	25.48	26.78	26.2	29.93	46.75	37.94	34.25	41.47	33.92	38.6
chr1	74282769	74282937	34.4	39.55	47.86	52.75	34.81	41.15	27.53	30.16	38.86	28.23	29.6	27.12
chr1	91451957	91452125	29.58	28.25	26.11	25.97	24.82	24.79	56.62	34.05	38.86	30.88	40.91	28.69
chr1	93196671	93196839	35.01	57.31	37.29	56.81	35.85	49.57	42.59	32.1	30.96	29.12	31.26	29.73
chr1	138917203	138917371	27.76	33.9	42.89	28.4	34.47	30.4	46.23	36.97	25.03	28.23	34.26	30.25
chr1	193412740	193412908	43.46	60.54	38.54	32.46	35.85	39.28	44.15	24.32	25.69	16.76	27.94	19.82
chr1	88255975	88256143	98.38	110.58	90.13	81.96	70.66	79.04	111.67	87.55	97.48	75	72.84	73.55
chr1	45955008	45955176	28.37	32.29	31.7	33.27	26.54	30.87	49.34	35.02	49.4	26.47	39.25	26.08
chr1	89110226	89110394	31.39	43.59	37.91	40.58	31.02	37.41	24.93	43.77	27.66	31.76	22.95	37.03
chr1	141977854	141978022	44.66	41.16	47.86	40.58	38.26	32.74	32.72	37.94	30.3	37.94	26.27	32.86
chr1	162009593	162009761	24.75	25.83	17.4	25.16	22.06	26.19	55.58	38.91	40.18	23.82	42.57	30.25
chr1	164573974	164574142	48.29	46.81	36.67	45.45	33.43	36.48	40.51	45.72	36.88	35.29	29.93	30.25
chr1	40232086	40232254	6.64	22.6	13.67	17.85	10.34	20.11	75.31	50.58	57.96	30.88	54.88	38.08
chr1	99495783	99495951	26.56	31.48	18.03	30.03	21.03	31.33	52.46	34.05	34.91	28.23	38.91	30.78
chr1	127591033	127591201	34.4	38.74	31.7	36.52	29.3	36.95	45.19	23.35	40.83	22.06	37.58	21.91
chr1	132612527	132612695	107.44	86.36	92.61	99.82	75.83	72.96	140.76	95.33	106.04	78.53	77.49	69.9
chr1	180336316	180336484	41.04	43.59	42.27	45.45	35.16	39.28	25.97	40.86	34.25	37.06	25.94	34.43
chr1	182947697	182947865	38.03	42.78	39.16	47.88	31.37	40.69	37.92	19.46	32.93	31.76	30.93	25.56
chr1	184688567	184688735	37.42	31.48	45.37	17.04	36.19	24.32	49.86	21.4	35.57	22.94	35.92	21.39
chr1	75518127	75518295	35.01	43.59	57.8	44.63	34.47	37.41	25.97	33.07	34.91	37.94	24.94	30.78
chr1	133867020	133867188	27.16	39.55	36.67	25.97	29.99	32.27	48.82	25.29	34.91	38.82	33.59	29.73
chr1	157264523	157264691	38.03	32.29	24.86	45.45	24.13	34.14	41.03	40.86	40.83	44.12	33.26	38.6
chr1	159342718	159342886	31.99	32.29	29.21	33.27	27.57	34.61	45.19	22.37	35.57	29.12	34.26	26.6
chr1	167572428	167572596	29.58	29.06	48.48	38.14	32.06	32.74	31.68	35.02	29.64	46.76	28.6	41.21
chr1	172627350	172627518	40.44	64.57	44.13	61.68	34.12	49.11	29.09	31.13	18.44	42.35	19.62	30.25
chr1	174057761	174057929	34.4	44.39	31.08	40.58	30.33	39.28	50.9	37.94	32.27	31.76	32.93	32.34
chr1	55230609	55230777	98.38	127.53	100.07	111.99	73.07	86.99	99.21	126.46	95.5	117.35	66.19	85.54
chr1	184217927	184218095	28.37	33.9	32.94	29.22	32.4	30.4	52.46	36.97	42.15	30.88	37.58	32.86
chr1	13658864	13659032	44.66	35.51	62.16	32.46	41.71	30.4	18.7	43.77	25.03	31.76	20.62	32.86
chr1	37288277	37288445	24.75	33.9	26.11	24.35	23.44	27.59	50.9	56.42	53.35	47.64	37.92	38.08
chr1	51913597	51913765	27.16	46.01	26.73	33.27	23.44	37.41	28.05	42.8	33.59	51.17	27.61	39.12
chr1	52556559	52556727	25.95	50.04	40.4	51.94	31.02	41.62	25.97	39.88	28.32	40.59	27.27	35.99
chr1	71933638	71933806	27.76	49.24	32.32	43.01	27.23	41.62	41.55	37.94	35.57	31.76	38.91	33.38
chr1	137904693	137904861	25.95	45.2	39.78	49.5	28.26	38.35	38.96	43.77	44.79	41.47	35.59	33.38
chr1	167159842	167160010	48.29	37.94	42.27	30.84	37.57	27.59	50.38	28.21	34.25	28.23	35.25	24.52
chr1	193663056	193663224	30.18	49.24	34.19	47.88	30.33	41.15	24.93	41.83	27.66	29.12	26.27	32.86
chr1	196802587	196802755	27.16	43.59	20.51	50.32	23.78	40.22	20.78	39.88	30.96	37.06	24.94	34.95
chr1	157380241	157380409	94.76	148.52	105.04	142.02	77.21	86.05	91.94	138.13	100.77	133.23	65.85	86.07
chr1	36427928	36428096	33.8	25.02	37.29	25.97	29.99	24.79	59.73	31.13	48.74	42.35	40.58	32.34
chr1	58768087	58768255	37.42	45.2	47.86	47.07	37.23	40.69	16.62	23.35	23.71	32.65	19.29	25.56
chr1	64839460	64839628	32.59	21.79	34.81	34.08	30.33	28.53	51.42	31.13	34.25	35.29	36.92	31.82
chr1	166634915	166635083	36.21	35.51	19.89	35.71	26.89	32.27	39.48	53.5	30.96	38.82	31.93	40.16
chr1	13646352	13646520	31.39	28.25	27.35	30.03	25.85	28.53	47.27	34.05	28.98	34.41	35.25	32.86
chr1	51906598	51906766	23.54	33.09	31.08	43.82	26.54	33.2	44.67	38.91	38.2	34.41	35.25	30.25
chr1	67139285	67139453	40.44	41.16	44.13	44.63	38.26	36.95	35.84	25.29	28.98	36.17	29.6	26.6
chr1	74708306	74708474	37.42	40.36	38.54	39.77	32.75	36.95	38.44	39.88	34.25	29.12	32.59	34.43
chr1	133904681	133904849	36.21	29.06	49.1	41.39	35.5	28.06	29.09	46.69	33.59	38.82	28.94	32.86
chr1	36123125	36123293	122.53	142.06	80.8	103.88	73.07	92.13	131.93	95.33	85.62	89.11	74.83	75.63
chr1	154912303	154912471	34.4	28.25	27.97	28.4	27.92	28.53	54.54	29.18	48.74	16.76	42.57	22.43
chr1	159433446	159433614	31.39	49.24	34.81	56.81	30.33	44.9	29.61	36.97	25.03	40.59	24.61	34.95
chr1	163310298	163310466	14.49	25.02	16.78	37.33	15.51	30.4	67.52	39.88	43.47	37.06	43.9	36.51
chr1	129970708	129970876	38.63	59.73	43.51	56.81	33.78	45.36	32.72	27.24	27	24.7	27.27	24.52
chr1	167571532	167571700	38.63	30.67	40.4	42.2	34.47	30.87	35.84	34.05	40.83	44.12	29.93	35.47
chr1	182650369	182650537	31.99	38.74	42.89	47.07	31.37	37.88	23.89	47.67	21.08	52.06	21.29	43.82
chr1	49629522	49629690	45.27	33.9	33.56	30.03	29.99	29.46	59.21	23.35	31.61	25.59	34.59	21.91
chr1	62099690	62099858	36.21	22.6	20.51	20.29	27.92	22.45	64.41	24.32	55.32	17.65	48.56	19.82
chr1	60628459	60628627	36.21	36.32	33.56	37.33	31.37	35.54	31.16	41.83	40.18	41.47	31.26	35.99
chr1	99666783	99666951	122.53	140.44	122.45	146.08	78.59	87.45	76.87	117.71	94.18	110.29	55.88	79.28
chr1	71768922	71769090	25.35	18.56	25.48	43.01	23.44	28.53	62.33	32.1	52.03	42.35	44.9	37.56
chr1	135814137	135814305	28.97	36.32	22.38	29.22	23.78	28.53	51.42	39.88	44.79	24.7	34.59	33.38
chr1	157122225	157122393	31.39	33.9	23.62	37.33	22.4	31.33	63.89	34.05	44.79	30.88	41.91	25.04
chr1	174078105	174078273	35.01	33.09	38.54	28.4	34.47	28.53	41.03	41.83	36.22	20.29	33.92	29.21
chr1	39424563	39424731	27.16	31.48	36.05	25.16	27.92	27.12	54.02	35.02	42.15	32.65	37.58	31.3
chr1	96935103	96935271	38.03	28.25	26.11	13.8	29.64	21.51	55.06	19.46	44.79	15.88	43.9	18.26
chr1	57448394	57448562	33.2	46.81	32.94	36.52	33.09	34.14	38.44	22.37	23.71	30.88	28.94	27.65
chr1	89967319	89967487	31.39	35.51	36.67	43.82	30.33	34.14	23.89	42.8	35.57	52.06	27.27	40.16
chr1	107075699	107075867	150.29	202.59	134.26	174.48	90.65	102.42	57.65	141.05	82.33	106.76	47.56	80.33
chr1	192850068	192850236	33.8	42.78	29.83	43.01	27.57	36.95	49.34	24.32	42.81	23.82	32.93	21.39
chr1	44204752	44204920	30.18	32.29	31.7	38.95	28.95	36.01	27.01	36.97	28.32	45	25.61	38.08
chr1	84868907	84869075	33.8	24.21	39.16	31.65	34.12	28.06	34.28	41.83	39.52	35.29	34.59	36.51
chr1	95132221	95132389	24.75	34.71	31.7	34.9	28.26	32.27	44.15	35.02	54.01	32.65	41.57	30.78
chr1	133834330	133834498	25.35	27.44	23	22.72	25.16	24.32	57.65	49.61	48.08	47.64	38.58	43.29
chr1	186675124	186675292	35.01	49.24	26.73	33.27	29.3	38.82	26.49	47.67	34.91	34.41	29.27	37.03
chr1	102603682	102603850	38.63	45.2	41.64	35.71	38.95	36.95	18.7	28.21	24.37	32.65	21.29	29.73
chr1	132718710	132718878	94.76	109.77	90.13	91.7	72.38	84.18	81.03	100.2	90.89	90	65.19	78.76
chr1	133763820	133763988	38.63	34.71	41.64	24.35	34.12	28.06	35.84	43.77	25.69	39.7	25.61	39.12
chr1	164770514	164770682	36.21	41.97	32.94	34.9	28.26	31.8	60.77	45.72	52.03	22.94	35.59	29.73
chr1	174636571	174636739	41.04	46.81	37.91	41.39	37.57	42.09	28.05	29.18	30.3	34.41	26.94	29.73
chr1	75207410	75207578	25.95	43.59	34.81	41.39	25.85	36.01	32.2	38.91	40.83	53.82	29.93	40.16
chr1	129632130	129632298	33.8	47.62	31.08	50.32	27.92	40.22	46.23	44.75	44.79	50.29	33.92	38.08
chr1	166092882	166093050	31.99	37.94	34.81	47.88	30.33	37.88	28.57	35.02	18.44	49.41	21.95	39.12
chr1	173347523	173347691	27.76	48.43	27.97	40.58	26.89	35.54	30.13	45.72	25.03	44.12	24.28	35.99
chr1	92135052	92135220	19.31	13.72	12.43	12.98	17.23	14.5	47.79	57.39	48.74	45.88	38.91	41.73
chr1	107802938	107803106	55.53	141.25	72.72	128.22	52.39	89.32	107.52	151.75	90.89	166.76	63.19	94.93
chr1	52874388	52874556	30.18	36.32	29.21	35.71	26.54	30.4	33.76	34.05	34.91	47.64	32.59	35.99
chr1	75118211	75118379	41.04	37.94	38.54	45.45	35.85	37.41	36.36	25.29	23.71	26.47	27.61	25.56
chr1	90922771	90922939	25.35	27.44	26.73	25.16	24.47	28.06	50.38	27.24	40.83	32.65	38.58	29.73
chr1	133903955	133904123	21.73	36.32	41.64	34.9	27.57	32.27	34.8	31.13	23.71	41.47	27.27	33.9
chr1	136069753	136069921	27.76	19.37	21.75	17.85	25.85	19.64	65.45	30.16	35.57	15	40.24	22.95
chr1	162722190	162722358	32.59	31.48	33.56	34.08	30.33	31.33	24.41	35.99	29.64	47.64	27.61	34.95
chr1	173080795	173080963	30.18	39.55	32.32	44.63	29.64	37.41	25.97	46.69	34.25	41.47	26.94	38.08
chr1	195136891	195137059	36.82	38.74	34.81	40.58	34.81	34.14	40.51	34.05	34.91	37.94	31.6	32.34
chr1	178976045	178976213	43.46	37.13	34.19	38.14	38.26	37.88	20.78	27.24	29.64	22.94	22.62	25.04
chr1	185882147	185882315	29.58	49.24	46.62	38.14	31.71	38.35	20.26	36.97	32.93	39.7	22.95	31.82
chr1	182140297	182140465	169.61	257.48	182.74	230.48	94.1	115.98	142.32	231.52	141.6	211.75	83.48	110.58
chr1	162917259	162917427	143.05	149.32	106.91	148.51	75.49	88.39	82.07	136.19	95.5	151.76	58.54	88.15
chr1	195055854	195056022	39.23	28.25	23	27.59	28.95	29.46	44.67	31.13	45.45	23.82	38.58	25.56
chr1	70965026	70965194	26.56	25.83	23	21.1	23.78	22.45	70.64	16.54	44.13	16.76	49.89	17.21
chr1	109833938	109834106	46.48	41.16	53.45	45.45	37.92	35.54	19.74	20.43	20.42	24.7	19.29	22.43
chr1	122161840	122162008	33.8	25.83	34.81	32.46	32.06	29.93	40.51	34.05	41.49	21.18	35.59	27.12
chr1	23487843	23488011	19.31	57.31	23	43.01	21.03	43.96	45.71	36.97	30.96	25.59	34.26	29.21
chr1	135020885	135021053	30.18	55.69	32.32	46.26	29.99	47.23	23.89	28.21	23.05	28.23	21.62	27.12
chr1	138566464	138566632	30.78	42.78	31.7	40.58	30.33	38.35	19.22	43.77	20.42	36.17	20.29	35.47
chr1	176971619	176971787	42.25	25.02	44.13	25.97	38.95	22.92	43.63	25.29	32.27	20.29	34.26	22.95
chr1	80322411	80322579	33.2	39.55	31.08	47.07	25.85	32.74	42.59	33.07	38.2	35.29	30.27	28.69
chr1	152998439	152998607	45.27	37.94	40.4	41.39	37.92	37.41	29.61	24.32	21.73	29.12	23.28	27.65
chr1	193007157	193007325	137.01	133.18	146.69	136.34	85.48	96.34	166.73	122.57	147.53	119.11	84.48	88.67
chr1	172968530	172968698	39.84	29.06	37.29	30.84	32.06	29	40.51	38.91	25.69	32.65	26.94	30.78
chr1	87690939	87691107	27.16	33.09	18.65	20.29	23.09	25.25	44.15	43.77	37.54	42.35	37.25	38.08
chr1	128518830	128518998	36.21	29.06	45.37	37.33	33.43	29.93	39.99	25.29	32.93	30	30.6	23.99
chr1	135017922	135018090	40.44	41.16	39.78	27.59	34.47	33.2	38.96	24.32	40.18	38.82	31.93	30.25
chr1	183406382	183406550	27.76	37.13	31.08	44.63	27.57	36.95	34.8	25.29	33.59	24.7	30.6	25.04
chr1	193730498	193730666	25.35	23.41	23	30.84	23.78	26.66	34.28	38.91	38.86	37.06	32.93	37.56
chr1	33153813	33153981	39.84	45.2	23.62	43.82	26.89	36.95	40.51	23.35	32.27	16.76	30.93	21.91
chr1	22106662	22106830	24.75	66.19	23.62	44.63	23.09	47.7	17.66	40.86	17.78	33.53	16.96	33.38
chr1	166644212	166644380	129.77	142.87	85.77	101.44	74.45	83.25	182.31	91.44	115.92	72.35	86.47	64.68
chr1	54602304	54602472	25.35	41.97	26.73	30.03	24.47	34.61	27.53	33.07	35.57	41.47	29.6	37.03
chr1	72353856	72354024	25.95	34.71	32.32	38.95	28.26	33.67	31.68	57.39	35.57	40.59	29.93	40.16
chr1	75232712	75232880	28.37	33.9	36.05	30.03	31.02	27.59	30.13	39.88	25.03	42.35	24.61	37.56
chr1	121462314	121462482	38.03	33.09	29.21	34.08	31.02	32.74	18.18	50.58	36.22	53.82	25.28	46.95
chr1	121545362	121545530	37.42	33.9	29.21	47.88	27.92	30.87	25.97	39.88	39.52	66.17	23.28	40.69
chr1	137208028	137208196	33.2	31.48	32.32	39.77	29.64	36.95	31.68	30.16	20.42	18.53	26.61	25.04
chr1	166081718	166081886	24.75	35.51	32.94	40.58	24.82	32.74	27.53	33.07	27.66	50.29	23.61	38.08
chr1	54599890	54600058	33.2	37.13	27.35	34.9	27.23	29	56.1	29.18	40.18	35.29	37.58	27.65
chr1	89669954	89670122	28.97	33.9	14.92	29.22	22.06	29.46	63.89	22.37	45.45	21.18	43.9	20.34
chr1	95035228	95035396	40.44	30.67	29.83	17.85	32.75	25.72	38.44	28.21	31.61	22.94	30.93	23.99
chr1	193269350	193269518	136.41	146.9	83.91	141.21	71.69	88.86	185.43	147.86	116.58	109.41	75.83	82.41
chr1	164896538	164896706	18.11	25.83	23	25.97	20.68	23.85	52.98	48.64	37.54	41.47	38.58	40.16
chr1	174581776	174581944	38.03	37.94	32.94	38.95	32.06	36.95	38.96	28.21	41.49	32.65	32.93	27.12
chr1	71626189	71626357	36.21	36.32	31.08	24.35	31.71	31.8	32.2	22.37	29.64	25.59	30.93	25.04
chr1	75071174	75071342	40.44	33.9	31.7	36.52	34.12	34.14	33.76	37.94	23.05	22.94	27.94	28.69
chr1	84416166	84416334	53.11	31.48	31.08	24.35	36.19	27.59	24.93	40.86	22.39	38.82	21.95	35.99
chr1	179641163	179641331	39.84	78.29	34.81	57.62	33.43	46.3	37.4	20.43	23.71	16.76	26.27	18.78
chr1	181766449	181766617	32.59	41.97	26.73	38.14	26.89	31.8	22.85	72.96	23.71	68.82	20.29	47.47
chr1	193511490	193511658	35.61	25.02	30.46	22.72	29.99	21.51	53.5	33.07	46.1	24.7	40.58	26.6
chr1	72301373	72301541	52.51	33.09	45.99	54.37	37.92	33.2	25.97	33.07	28.98	37.06	22.62	30.78
chr1	172255364	172255532	138.82	183.22	126.18	176.1	77.9	90.26	108.56	114.79	95.5	121.76	69.18	83.98
chr1	121533933	121534101	40.44	46.01	32.94	30.84	31.02	33.2	29.61	39.88	27	23.82	26.61	28.69
chr1	166633788	166633956	33.8	37.94	32.94	29.22	31.02	33.2	33.24	34.05	27	24.7	28.27	27.12
chr1	167933441	167933609	30.18	28.25	37.29	31.65	28.95	32.27	39.99	16.54	38.2	24.7	32.26	22.43
chr1	172903050	172903218	38.63	47.62	41.64	48.69	36.54	38.82	25.45	25.29	23.05	18.53	22.62	20.86
chr1	193318143	193318311	28.97	41.97	36.67	29.22	29.99	32.27	14.02	39.88	23.05	41.47	17.63	37.03
chr1	36661473	36661641	33.8	36.32	24.24	42.2	28.61	34.61	46.75	34.05	28.98	22.94	30.93	28.17
chr1	39162608	39162776	22.33	41.16	39.16	33.27	28.26	32.27	23.89	37.94	38.86	40.59	27.61	33.9
chr1	90315671	90315839	32.59	27.44	26.73	27.59	28.26	28.06	42.07	24.32	31.61	18.53	32.93	20.86
chr1	193237795	193237963	118.9	122.69	114.37	137.96	70.32	86.05	91.42	108.95	105.38	131.46	65.19	83.98
chr1	156946647	156946815	39.84	31.48	45.99	40.58	36.88	30.87	34.8	23.35	35.57	38.82	34.59	30.25
chr1	23261336	23261504	19.31	26.64	18.03	34.9	18.96	29	32.72	45.72	32.93	69.7	32.26	46.95
chr1	58561821	58561989	41.65	21.79	36.05	27.59	37.23	24.32	29.61	23.35	36.22	32.65	30.6	28.69
chr1	64789327	64789495	37.42	33.9	42.27	46.26	35.85	33.2	27.53	49.61	30.96	45.88	27.94	33.38
chr1	73975925	73976093	21.13	22.6	16.78	24.35	17.58	25.25	57.65	40.86	38.2	32.65	41.91	35.47
chr1	193820587	193820755	41.04	46.81	31.08	28.4	32.06	34.61	25.97	32.1	17.78	18.53	23.61	23.99
chr1	196957575	196957743	32.59	43.59	36.05	30.84	30.68	35.08	22.85	33.07	22.39	32.65	20.95	30.25
chr1	53370268	53370436	28.97	40.36	35.43	41.39	29.99	31.8	29.09	42.8	32.93	35.29	24.94	29.21
chr1	132554728	132554896	36.21	32.29	31.08	34.9	30.68	35.54	36.88	23.35	22.39	16.76	26.61	20.86
chr1	142303450	142303618	114.68	167.08	105.66	137.96	71.35	94	83.63	113.81	82.99	112.94	65.19	80.33
chr1	132558067	132558235	31.39	49.24	36.05	38.95	33.43	35.08	25.97	31.13	19.76	37.06	22.28	33.9
chr1	133511413	133511581	38.03	20.18	25.48	18.67	28.26	21.05	52.98	22.37	38.2	21.18	35.59	22.95
chr1	136118786	136118954	30.78	32.29	21.13	37.33	25.51	30.87	38.96	45.72	34.25	26.47	30.27	32.34
chr1	155618134	155618302	38.63	28.25	41.64	30.03	33.43	26.19	44.67	20.43	34.91	26.47	31.6	23.47
chr1	158749450	158749618	38.63	29.86	35.43	30.84	34.47	26.66	35.84	21.4	28.98	27.35	28.27	23.99
chr1	170296470	170296638	30.78	29.86	34.19	30.84	28.61	26.19	61.29	25.29	37.54	22.06	39.25	21.39
chr1	5124387	5124555	31.99	53.27	27.35	34.08	26.89	41.15	31.68	19.46	34.91	21.18	29.93	20.34
chr1	113761374	113761542	25.95	42.78	26.11	30.84	23.78	36.95	27.53	34.05	34.91	44.12	27.94	37.03
chr1	138579749	138579917	28.37	38.74	39.78	30.03	30.68	32.74	34.28	33.07	23.71	34.41	25.94	33.38
chr1	155334743	155334911	42.25	26.64	51.59	42.2	34.12	29.93	49.34	27.24	28.32	27.35	27.27	25.04
chr1	133693784	133693952	116.49	129.95	85.15	94.14	70.66	85.58	141.8	105.06	85.62	58.23	74.5	69.37
chr1	170402777	170402945	18.11	11.3	24.86	14.61	19.3	14.5	55.06	29.18	52.03	31.76	44.23	29.73
chr1	172570375	172570543	26.56	40.36	26.73	35.71	23.78	33.2	23.89	47.67	25.69	42.35	23.95	40.16
chr1	195063665	195063833	37.42	31.48	29.21	33.27	33.09	29.46	39.99	29.18	26.35	33.53	30.93	29.21
chr1	84282391	84282559	33.8	33.9	29.83	33.27	30.33	33.67	29.61	36.97	23.05	32.65	26.94	30.25
chr1	121060374	121060542	22.33	18.56	26.11	34.9	22.4	24.32	20.26	43.77	25.69	60	20.95	46.42
chr1	130483595	130483763	29.58	27.44	19.89	30.84	23.09	29.93	50.38	38.91	38.86	29.12	34.26	27.65
chr1	130729123	130729291	21.13	26.64	20.51	39.77	20.68	31.33	30.65	36.97	30.3	65.29	25.61	41.21
chr1	140503287	140503455	19.31	44.39	18.03	32.46	17.58	37.41	30.65	39.88	30.96	38.82	28.6	38.08
chr1	74116683	74116851	84.5	158.2	85.15	117.67	67.21	95.4	109.6	103.11	98.79	91.76	76.16	76.16
chr1	187156088	187156256	38.03	37.13	47.86	46.26	32.06	32.27	20.78	33.07	30.3	37.94	21.62	26.6
chr1	195133116	195133284	24.14	22.6	16.16	17.04	21.37	20.11	69.08	25.29	38.2	21.18	43.9	25.04
chr1	64841971	64842139	35.61	24.21	21.13	24.35	24.82	25.25	38.96	25.29	30.96	19.41	32.26	23.47
chr1	138832186	138832354	30.18	47.62	22.38	42.2	21.72	39.75	23.89	52.53	33.59	46.76	24.61	33.38
chr1	36837622	36837790	36.82	39.55	37.91	42.2	31.71	36.01	27.53	24.32	26.35	39.7	25.28	30.25
chr1	44175646	44175814	27.76	23.41	24.24	29.22	25.16	26.19	42.59	28.21	40.18	27.35	37.25	28.69
chr1	54580750	54580918	39.23	45.2	42.27	33.27	33.43	35.54	32.72	12.65	26.35	35.29	25.61	21.91
chr1	136453513	136453681	28.37	29.06	39.16	27.59	31.37	26.66	43.11	32.1	25.69	22.94	31.6	29.21
chr1	158649177	158649345	36.21	27.44	32.94	27.59	32.4	29	28.57	35.99	28.32	30	25.94	32.86
chr1	189579615	189579783	28.37	25.83	29.21	24.35	28.95	22.45	50.38	35.02	40.83	33.53	34.59	32.34
chr1	158587758	158587926	97.78	89.59	73.96	99.01	64.46	77.17	184.91	79.77	132.38	77.64	92.46	67.81
chr1	190702488	190702656	33.2	33.09	46.62	43.82	33.78	34.61	25.45	30.16	24.37	26.47	21.95	27.65
chr1	121929841	121930009	21.13	34.71	30.46	39.77	23.44	35.54	35.32	37.94	32.27	45	27.27	38.6
chr1	141677875	141678043	35.61	36.32	38.54	43.01	31.02	32.27	30.13	40.86	23.05	41.47	25.61	34.43
chr1	164899899	164900067	22.94	14.53	17.4	18.67	21.03	15.9	57.65	42.8	34.91	22.94	39.58	30.78
chr1	16509496	16509664	24.75	46.81	16.16	43.01	19.99	40.22	27.53	37.94	15.81	49.41	21.62	36.51
chr1	74350562	74350730	26.56	36.32	31.7	31.65	25.85	30.4	24.93	41.83	36.22	39.7	26.27	33.9
chr1	87856752	87856920	21.73	36.32	27.35	27.59	25.51	28.53	37.4	37.94	37.54	39.7	33.59	32.34
chr1	142077375	142077543	19.92	37.13	16.16	36.52	17.23	33.2	27.01	37.94	27	43.23	24.28	38.08
chr1	4800721	4800889	19.92	46.01	26.73	39.77	22.75	34.61	21.82	52.53	22.39	48.53	22.62	41.73
chr1	9937799	9937967	47.68	28.25	37.91	29.22	37.57	28.53	29.61	13.62	27.66	15.88	25.28	16.17
chr1	75314252	75314420	257.73	247.79	161.6	195.58	103.75	101.48	329.83	220.82	228.54	142.05	108.09	101.71
chr1	71934434	71934602	88.12	140.44	64.64	108.75	61.35	99.15	146.47	106.03	90.23	76.76	83.81	78.76
chr1	24114396	24114564	27.76	33.9	26.73	48.69	25.51	38.82	19.74	30.16	28.32	30.88	23.28	29.73
chr1	88072792	88072960	29.58	41.16	27.35	31.65	26.89	34.61	34.28	30.16	36.22	28.23	32.93	28.69
chr1	132663640	132663808	19.92	25.02	25.48	22.72	22.4	25.72	34.28	29.18	35.57	36.17	32.93	33.38
chr1	155122668	155122836	27.76	33.9	29.83	21.91	26.54	25.72	57.14	23.35	34.91	19.41	37.92	21.39
chr1	60724994	60725162	35.61	22.6	40.4	33.27	34.81	29	25.97	26.26	19.1	28.23	22.28	28.17
chr1	70739200	70739368	34.4	40.36	32.94	34.9	29.3	31.33	25.45	23.35	26.35	40.59	22.95	27.12
chr1	74947596	74947764	20.52	46.01	19.27	42.2	20.68	40.69	28.57	34.05	27	41.47	26.61	35.47
chr1	51816583	51816751	106.83	147.71	70.86	99.82	64.8	75.29	238.93	139.11	159.39	90.88	96.12	70.94
chr1	82280659	82280827	30.18	33.9	24.86	32.46	27.92	34.61	23.37	40.86	24.37	32.65	22.95	34.95
chr1	94027128	94027296	14.49	24.21	14.92	25.97	14.82	23.85	51.42	52.53	28.32	38.82	32.93	41.73
chr1	107823620	107823788	25.35	45.2	16.78	30.84	21.72	36.01	41.03	43.77	25.69	38.82	28.94	34.95
chr1	39072484	39072652	33.2	17.76	19.89	16.23	25.85	17.77	50.9	20.43	40.83	19.41	41.24	21.91
chr1	84874341	84874509	33.2	29.86	28.59	31.65	31.37	29.46	34.8	28.21	31.61	21.18	30.6	24.52
chr1	132723287	132723455	25.95	44.39	28.59	31.65	26.54	34.14	11.95	41.83	25.03	37.94	16.96	38.6
chr1	155539731	155539899	18.71	29.06	14.3	21.1	16.89	24.79	50.9	50.58	43.47	36.17	39.25	38.6
chr1	157123029	157123197	17.5	25.02	27.35	19.48	22.4	23.85	50.9	32.1	25.69	31.76	34.26	29.21
chr1	173152625	173152793	124.94	121.07	86.4	107.12	78.59	79.5	179.72	114.79	132.38	91.76	84.81	72.5
chr1	193962074	193962242	24.75	29.86	26.11	42.2	24.82	34.14	26.49	39.88	24.37	36.17	24.94	35.99
chr1	66747453	66747621	28.97	33.09	30.46	34.08	27.92	32.74	21.3	27.24	19.1	42.35	19.96	30.78
chr1	155748444	155748612	16.3	44.39	23	46.26	18.61	43.49	18.7	35.99	21.73	34.41	21.29	33.38
chr1	4797667	4797835	24.75	29.06	26.11	38.95	25.16	33.67	18.7	35.02	19.1	39.7	19.62	37.56
chr1	4819423	4819591	25.35	33.09	22.38	20.29	24.13	26.19	53.5	16.54	40.83	17.65	37.58	18.78
chr1	58026928	58027096	35.61	25.83	40.4	37.33	30.33	30.4	24.93	20.43	30.96	27.35	25.28	23.99
chr1	184436403	184436571	30.18	25.83	27.97	39.77	27.92	29	36.88	32.1	25.69	43.23	29.93	35.99
chr1	44187036	44187204	26.56	37.13	25.48	37.33	24.47	32.27	28.57	24.32	28.32	22.94	24.94	21.39
chr1	84250557	84250725	31.39	45.2	29.21	29.22	29.64	33.67	36.88	27.24	18.44	26.47	24.61	27.65
chr1	62771614	62771782	105.63	134.79	108.77	139.58	69.97	88.39	94.53	119.65	96.16	120.88	67.52	83.46
chr1	88504734	88504902	25.35	25.02	24.24	25.97	24.13	23.38	55.58	24.32	32.93	19.41	38.91	22.43
chr1	138851758	138851926	30.78	54.89	27.97	38.95	28.61	41.15	15.06	34.05	9.22	32.65	13.3	30.78
chr1	193748566	193748734	38.03	35.51	30.46	24.35	32.75	26.66	32.72	23.35	19.1	29.12	23.28	25.04
chr1	95019934	95020102	33.8	26.64	25.48	23.53	27.57	24.79	46.23	27.24	35.57	42.35	33.26	30.25
chr1	33776759	33776927	37.42	33.9	29.21	28.4	32.06	31.8	16.1	35.02	31.61	24.7	22.62	29.21
chr1	60881635	60881803	25.35	31.48	23	33.27	23.44	28.53	42.59	26.26	34.91	19.41	32.26	21.91
chr1	88925326	88925494	35.61	29.06	27.35	50.32	28.61	37.88	24.93	32.1	23.71	31.76	22.95	30.25
chr1	104632051	104632219	28.97	34.71	28.59	17.04	27.23	25.72	45.19	25.29	25.69	12.35	31.6	19.3
chr1	127332228	127332396	108.64	115.42	90.75	111.99	70.66	83.71	129.85	133.27	99.45	83.82	74.5	79.81
chr1	107797441	107797609	23.54	36.32	30.46	42.2	25.16	33.2	29.09	34.05	18.44	35.29	22.62	31.82
chr1	134036123	134036291	25.35	36.32	31.7	38.14	26.2	34.61	22.33	46.69	21.73	35.29	22.28	37.03
chr1	23263607	23263775	25.95	33.9	26.11	38.95	24.47	36.48	28.57	28.21	30.96	28.23	27.27	29.73
chr1	43330205	43330373	32.59	23.41	21.75	22.72	24.47	21.98	46.23	19.46	35.57	19.41	35.92	20.86
chr1	54671937	54672105	22.33	43.59	21.75	46.26	18.61	40.69	32.2	21.4	28.32	37.94	27.61	30.25
chr1	64167806	64167974	28.37	30.67	28.59	28.4	27.23	30.87	19.22	31.13	24.37	30	22.28	29.73
chr1	181956525	181956693	16.9	14.53	9.94	12.17	13.44	13.56	74.28	27.24	51.37	19.41	46.56	22.95
chr1	188573267	188573435	27.16	45.2	33.56	36.52	27.57	32.27	23.89	50.58	28.98	35.29	24.61	38.6
chr1	33271328	33271496	48.89	15.34	24.86	13.8	32.4	15.9	40.51	8.75	44.79	12.35	39.25	11.48
chr1	167414923	167415091	108.04	87.98	82.67	93.33	65.49	66.88	167.77	114.79	131.07	90.88	85.14	72.5
chr1	108176991	108177159	29.58	36.32	24.24	25.16	25.16	29.46	36.88	26.26	33.59	21.18	31.93	25.56
chr1	134483372	134483540	31.39	29.86	31.08	29.22	30.68	32.27	31.68	29.18	32.93	21.18	27.94	23.99
chr1	169238655	169238823	24.14	32.29	24.24	32.46	23.44	32.27	22.85	28.21	28.32	31.76	24.61	28.69
chr1	184897560	184897728	25.35	25.83	21.13	28.4	21.37	23.85	61.29	24.32	57.3	28.23	39.91	20.86
chr1	193048099	193048267	30.78	31.48	37.29	34.08	31.02	29.46	27.01	20.43	26.35	46.76	22.62	26.6
chr1	36414053	36414221	40.44	50.85	30.46	47.88	25.51	38.82	22.85	35.99	21.73	46.76	18.63	34.95
chr1	43307263	43307431	25.35	25.02	23	30.03	21.37	25.72	43.11	34.05	28.98	28.23	31.26	24.52
chr1	82141898	82142066	31.99	34.71	30.46	30.03	29.99	28.06	43.11	16.54	25.03	11.47	29.93	13.56
chr1	178912774	178912942	22.94	44.39	39.16	48.69	28.61	41.62	20.78	29.18	24.37	17.65	20.29	22.95
chr1	172537566	172537734	140.03	157.39	116.23	156.63	76.18	94.94	107.52	120.62	103.4	125.29	65.52	79.28
chr1	9620381	9620549	36.21	34.71	39.16	43.82	33.09	35.08	24.93	30.16	21.08	22.94	20.95	25.56
chr1	23272911	23273079	30.78	25.02	31.7	24.35	28.95	23.85	46.75	27.24	34.91	33.53	32.26	26.6
chr1	33270864	33271032	45.87	20.99	34.81	15.42	33.43	19.64	50.38	9.73	48.08	9.71	36.59	10.43
chr1	121189223	121189391	28.37	26.64	28.59	35.71	25.16	32.27	26.49	35.02	17.78	30	19.96	31.82
chr1	135779385	135779553	22.94	40.36	26.73	29.22	23.09	32.27	20.78	35.99	27	38.82	20.95	33.38
chr1	162210757	162210925	27.76	31.48	27.97	29.22	24.13	29.93	32.72	20.43	24.37	31.76	27.94	24.52
chr1	195088495	195088663	28.37	24.21	25.48	21.1	26.89	23.85	34.8	29.18	29.64	30	30.27	29.73
chr1	66947643	66947811	33.2	29.86	34.81	35.71	27.23	26.19	45.19	36.97	44.79	40.59	31.26	31.3
chr1	121116538	121116706	19.92	30.67	27.35	26.78	22.06	28.06	31.16	36.97	35.57	34.41	30.6	34.43
chr1	4775611	4775779	25.95	37.13	31.7	35.71	27.57	33.67	18.7	32.1	25.03	37.94	20.62	32.86
chr1	129670555	129670723	109.25	104.93	78.32	124.98	70.66	82.31	124.14	104.09	111.97	86.47	71.84	76.16
chr1	52807020	52807188	40.44	40.36	29.83	40.58	32.06	35.54	26.49	27.24	21.08	27.35	22.62	23.99
chr1	59258506	59258674	23.54	46.81	21.75	43.01	23.78	42.56	20.26	32.1	19.76	22.06	20.62	25.04
chr1	108670770	108670938	28.97	23.41	32.94	27.59	28.26	23.38	29.61	24.32	32.27	24.7	27.61	23.99
chr1	138362762	138362930	30.78	20.99	29.21	20.29	27.23	22.45	35.32	24.32	34.25	24.7	30.93	26.6
chr1	138745488	138745656	31.99	35.51	25.48	44.63	25.51	37.41	32.2	20.43	20.42	21.18	24.28	19.82
chr1	167062557	167062725	24.75	35.51	29.21	40.58	27.23	35.08	12.99	30.16	15.81	33.53	14.97	30.78
chr1	173133729	173133897	28.37	36.32	27.97	38.14	26.54	33.2	38.44	23.35	29.64	22.94	27.27	22.95
chr1	58171032	58171200	30.18	32.29	34.19	34.08	30.68	33.67	22.33	29.18	19.76	29.12	20.62	27.65
chr1	138907072	138907240	130.98	169.5	135.5	163.12	78.24	94	64.93	108.95	71.79	139.4	52.22	77.2
chr1	194644830	194644998	25.35	48.43	29.21	38.95	26.54	39.28	19.22	15.56	24.37	30	20.62	21.39
chr1	60237741	60237909	13.88	27.44	24.86	22.72	19.3	25.72	20.26	29.18	36.88	50.29	25.94	37.03
chr1	83903590	83903758	22.94	42.78	22.38	32.46	21.37	34.61	31.68	20.43	40.83	22.06	31.26	20.34
chr1	133111064	133111232	32.59	30.67	30.46	31.65	30.33	29	25.97	31.13	30.3	28.23	24.94	28.17
chr1	141911370	141911538	42.25	35.51	34.19	34.9	36.88	31.8	25.97	33.07	23.71	29.12	22.62	26.6
chr1	179389158	179389326	29.58	60.54	24.86	56.81	25.16	45.83	14.02	18.48	18.44	23.82	15.96	19.3
chr1	182930775	182930943	25.95	35.51	23.62	36.52	23.44	30.4	23.37	41.83	26.35	38.82	23.61	35.47
chr1	13565122	13565290	34.4	37.94	32.94	35.71	30.68	34.61	22.85	24.32	12.51	27.35	17.96	25.56
chr1	52552593	52552761	32.59	36.32	27.97	20.29	31.71	27.59	35.84	24.32	24.37	31.76	28.27	26.08
chr1	16647074	16647242	108.04	108.16	98.21	103.88	75.83	77.17	139.2	99.22	114.6	90	80.82	71.46
chr1	60878419	60878587	22.94	37.13	19.89	37.33	22.06	35.54	29.61	25.29	25.03	17.65	27.61	23.47
chr1	62469708	62469876	33.8	23.41	31.08	35.71	27.23	26.66	30.13	30.16	27.66	28.23	26.27	26.6
chr1	120510164	120510332	19.92	31.48	24.24	39.77	20.68	36.48	21.3	33.07	24.37	40.59	23.61	35.47
chr1	142161577	142161745	32.59	41.16	29.21	42.2	26.54	35.54	22.33	26.26	23.71	30	21.29	27.65
chr1	176702326	176702494	28.37	33.09	26.11	21.91	23.44	25.72	24.41	37.94	29.64	30	24.94	32.86
chr1	72757640	72757808	31.39	24.21	37.29	34.9	29.64	29.46	25.45	26.26	23.71	35.29	21.29	28.69
chr1	108693295	108693463	32.59	21.79	35.43	37.33	31.02	26.66	30.65	22.37	30.3	32.65	26.27	26.6
chr1	157673196	157673364	32.59	38.74	17.4	45.45	24.47	38.82	30.13	29.18	20.42	20.29	23.95	25.56
chr1	186705991	186706159	25.35	25.02	32.32	32.46	25.16	27.59	28.57	19.46	34.25	28.23	28.27	22.43
chr1	120491926	120492094	24.75	38.74	29.21	47.88	24.82	36.48	21.3	36.97	19.1	28.23	19.62	30.25
chr1	67163209	67163377	187.11	221.97	113.12	147.7	91.34	110.37	301.26	202.34	207.47	122.64	112.75	96.5
chr1	169280074	169280242	92.95	119.46	90.75	113.61	61.35	85.58	139.72	114.79	127.11	115.58	81.49	83.46
chr1	121957287	121957455	29.58	40.36	21.75	43.01	25.16	36.48	30.13	21.4	37.54	20.29	25.94	21.91
chr1	132968945	132969113	16.9	22.6	23	33.27	18.61	24.79	33.24	41.83	38.2	46.76	28.27	40.69
chr1	138842703	138842871	33.2	37.13	23	24.35	25.85	27.59	39.99	20.43	32.27	20.29	32.59	21.39
chr1	193049463	193049631	46.48	24.21	42.89	27.59	38.26	25.25	12.99	20.43	26.35	16.76	18.63	17.21
chr1	60903792	60903960	7.24	36.32	13.05	25.16	9.65	29	59.73	33.07	38.2	28.23	41.91	27.65
chr1	172126523	172126691	29.58	37.13	18.65	35.71	22.4	36.01	28.05	21.4	26.35	28.23	27.27	27.12
chr1	188754718	188754886	33.8	25.83	23	27.59	26.2	25.72	33.24	28.21	20.42	26.47	27.94	26.08
chr1	39649033	39649201	26.56	22.6	34.81	21.1	28.61	24.32	34.28	24.32	21.73	22.94	28.6	22.95
chr1	3504928	3505096	134.6	187.26	90.13	133.09	72.73	102.89	107	101.17	84.3	95.29	68.18	74.07
chr1	74152392	74152560	14.49	21.79	11.81	19.48	13.79	19.64	48.82	43.77	36.88	32.65	35.92	33.38
chr1	90388261	90388429	18.11	33.09	31.08	28.4	22.4	28.53	33.24	26.26	31.61	39.7	29.6	25.04
chr1	121191832	121192000	22.94	18.56	19.27	27.59	21.03	22.92	43.11	21.4	31.61	29.12	30.6	26.6
chr1	135123573	135123741	22.94	25.02	13.67	28.4	18.27	26.66	43.11	23.35	32.27	38.82	29.93	26.6
chr1	156029769	156029937	29.58	27.44	27.35	17.04	26.89	22.92	23.89	28.21	25.03	37.94	22.95	30.25
chr1	174862461	174862629	21.13	66.99	18.03	55.18	19.99	54.25	16.1	26.26	11.2	11.47	13.64	19.3
chr1	22917942	22918110	25.35	49.24	25.48	47.88	24.47	35.54	18.18	21.4	23.71	36.17	18.96	22.95
chr1	90005835	90006003	34.4	33.9	24.24	34.9	24.13	30.87	46.23	26.26	35.57	32.65	25.61	25.56
chr1	95239962	95240130	32.59	33.9	32.32	44.63	28.61	37.88	17.66	40.86	19.76	28.23	17.96	31.82
chr1	171899370	171899538	82.69	109.77	88.88	106.31	65.84	83.71	140.76	93.39	96.16	86.47	77.83	68.85
chr1	136258062	136258230	17.5	18.56	17.4	28.4	17.58	24.79	32.2	34.05	26.35	45	29.93	37.03
chr1	10594369	10594537	21.13	21.79	14.92	13.8	18.27	18.71	50.9	28.21	46.1	19.41	39.58	22.95
chr1	92992252	92992420	21.73	20.18	26.11	21.1	24.47	19.64	39.48	33.07	32.93	36.17	33.26	33.9
chr1	193901154	193901322	36.82	66.99	36.05	59.24	29.3	44.9	13.5	22.37	14.49	30	13.97	21.39
chr1	30994360	30994528	27.76	28.25	20.51	17.85	23.44	23.85	49.34	25.29	30.96	25.59	33.26	24.52
chr1	58480814	58480982	31.99	28.25	33.56	27.59	29.3	23.85	38.96	21.4	35.57	30.88	28.27	23.99
chr1	74105085	74105253	24.14	29.06	19.89	36.52	22.06	31.33	32.72	35.02	20.42	39.7	25.94	32.34
chr1	129672886	129673054	24.75	37.13	26.73	33.27	23.78	30.4	31.16	30.16	27.66	30	25.61	28.17
chr1	184420016	184420184	37.42	19.37	21.75	30.84	27.57	27.12	33.24	11.67	38.2	20.29	31.93	16.17
chr1	174563117	174563285	104.42	101.7	79.56	98.2	68.25	79.97	123.1	95.33	104.72	82.05	78.82	65.2
chr1	184532499	184532667	40.44	22.6	26.11	24.35	29.99	21.98	45.71	15.56	33.59	12.35	34.26	12.52
chr1	35820993	35821161	37.42	24.21	26.11	16.23	26.89	21.51	43.11	20.43	23.71	19.41	30.6	20.34
chr1	55136713	55136881	10.26	45.2	8.7	42.2	10.34	41.15	30.65	43.77	25.03	37.94	25.61	33.9
chr1	63185284	63185452	23.54	33.09	27.35	32.46	24.47	34.61	25.45	31.13	22.39	20.29	24.28	26.08
chr1	169177299	169177467	24.75	52.46	25.48	50.32	23.09	48.17	28.57	27.24	23.71	21.18	25.61	23.47
chr1	191511984	191512152	19.31	29.86	32.32	28.4	24.13	26.66	30.65	23.35	31.61	22.94	26.61	23.47
chr1	196308244	196308412	34.4	31.48	29.83	24.35	29.99	28.53	31.16	36.97	27.66	25.59	23.95	27.65
chr1	89921459	89921627	17.5	28.25	18.65	37.33	18.96	30.4	26.49	48.64	23.05	31.76	21.62	34.95
chr1	109537016	109537184	28.97	41.97	36.05	43.01	27.23	32.27	21.82	28.21	28.98	26.47	22.62	24.52
chr1	159456889	159457057	106.83	121.88	80.18	102.25	67.56	78.57	158.42	137.16	97.48	97.05	75.83	78.24
chr1	153180326	153180494	25.35	20.18	16.78	21.91	19.99	20.58	35.84	48.64	18.44	36.17	26.94	37.56
chr1	159011385	159011553	27.16	41.16	21.75	28.4	23.44	29.93	21.82	20.43	15.81	30	19.96	26.6
chr1	172813347	172813515	25.95	39.55	28.59	30.84	26.2	34.61	20.26	36.97	13.17	20.29	15.96	28.69
chr1	195034365	195034533	27.76	27.44	35.43	27.59	30.33	24.79	17.66	31.13	23.05	37.94	17.63	31.82
chr1	39502486	39502654	12.07	25.02	11.19	19.48	11.72	20.58	33.24	44.75	39.52	55.59	30.93	41.21
chr1	39535634	39535802	22.33	17.76	24.86	30.84	22.06	22.92	30.13	28.21	25.69	40.59	26.27	33.9
chr1	58169810	58169978	41.65	36.32	31.7	35.71	34.12	28.53	20.78	27.24	20.42	26.47	19.96	20.86
chr1	75650396	75650564	30.18	29.06	28.59	30.03	25.85	25.25	19.22	27.24	23.71	32.65	20.95	30.78
chr1	138124895	138125063	40.44	19.37	32.32	28.4	33.78	21.05	20.26	16.54	21.08	25.59	20.95	21.39
chr1	180248505	180248673	108.04	101.7	100.69	103.88	76.18	85.58	87.78	91.44	94.84	103.23	68.85	71.98
chr1	173486577	173486745	29.58	29.06	30.46	12.98	27.23	20.11	38.96	16.54	24.37	20.29	29.6	19.3
chr1	193664753	193664921	26.56	42.78	16.78	35.71	22.06	36.95	32.2	29.18	15.15	19.41	23.28	25.56
chr1	41608534	41608702	16.3	52.46	14.3	65.73	16.2	49.11	14.54	19.46	21.08	22.06	17.96	20.34
chr1	89947535	89947703	31.99	48.43	18.03	34.9	23.78	36.95	21.3	22.37	22.39	19.41	21.62	18.78
chr1	162723153	162723321	27.16	40.36	20.51	37.33	21.72	34.14	25.97	40.86	25.69	34.41	21.95	34.43
chr1	184844403	184844571	30.18	33.9	21.75	16.23	23.78	26.66	35.32	19.46	26.35	16.76	27.61	18.78
chr1	24107157	24107325	25.35	29.06	22.38	30.84	22.75	29.93	30.13	28.21	23.05	27.35	25.28	29.21
chr1	45961026	45961194	22.33	42.78	31.7	37.33	24.82	36.95	18.7	28.21	16.47	25.59	18.63	26.6
chr1	163000808	163000976	118.3	90.4	87.64	95.76	77.21	75.76	114.27	79.77	100.11	71.47	76.5	60.51
chr1	88051069	88051237	23.54	33.09	36.67	32.46	28.61	31.33	18.18	24.32	27.66	22.06	22.62	24.52
chr1	141909767	141909935	23.54	44.39	30.46	30.84	25.51	36.01	25.45	31.13	24.37	39.7	23.28	31.82
chr1	166191680	166191848	21.13	20.18	19.27	18.67	19.65	17.3	32.72	45.72	46.76	34.41	33.26	33.9
chr1	64663863	64664031	22.33	40.36	19.89	29.22	20.34	33.67	21.82	20.43	31.61	26.47	23.95	22.43
chr1	72353405	72353573	35.61	25.02	34.19	37.33	31.71	27.59	12.99	24.32	19.1	36.17	15.96	26.08
chr1	88394536	88394704	30.18	41.16	31.08	45.45	31.37	39.28	17.14	10.7	15.15	27.35	16.63	20.34
chr1	91611165	91611333	47.08	37.94	37.29	34.9	36.88	35.54	9.87	25.29	15.81	14.12	13.97	18.78
chr1	193617974	193618142	90.54	141.25	95.72	123.35	67.21	88.86	94.53	142.03	86.94	151.76	64.19	97.54
chr1	155832919	155833087	36.21	54.08	28.59	27.59	29.3	34.14	21.3	28.21	20.42	26.47	19.96	25.04
chr1	176730633	176730801	18.71	15.34	19.89	10.55	18.96	13.56	36.88	25.29	44.13	29.12	32.93	26.08
chr1	184754155	184754323	19.31	13.72	27.97	10.55	23.09	12.63	41.55	14.59	40.83	20.29	35.92	17.73
chr1	43591281	43591449	35.01	31.48	24.86	28.4	26.2	28.06	27.53	20.43	19.76	19.41	18.96	20.34
chr1	75584856	75585024	41.04	14.53	51.59	31.65	29.64	20.58	36.36	20.43	20.42	20.29	23.28	19.3
chr1	89797617	89797785	33.8	27.44	36.05	36.52	33.09	31.33	19.74	29.18	16.47	24.7	19.96	26.08
chr1	122166713	122166881	25.95	32.29	19.89	45.45	20.34	34.61	15.58	31.13	17.78	43.23	16.96	29.73
chr1	74382300	74382468	106.83	146.09	110.02	131.47	71.01	96.34	68.56	120.62	89.57	118.23	55.54	81.89
chr1	133807589	133807757	23.54	34.71	31.7	28.4	26.2	30.87	20.26	25.29	27	35.29	23.61	29.21
chr1	136138925	136139093	15.09	13.72	11.81	15.42	13.1	14.97	50.9	20.43	40.18	14.12	40.24	15.65
chr1	155548753	155548921	10.26	16.95	10.57	11.36	10.34	15.43	68.56	33.07	39.52	35.29	46.56	32.34
chr1	182499044	182499212	23.54	45.2	30.46	39.77	26.2	36.01	16.1	25.29	23.05	27.35	19.96	26.08
chr1	188182133	188182301	28.37	54.89	30.46	43.01	26.54	42.56	16.62	19.46	10.54	22.94	13.3	20.86
chr1	24800332	24800500	20.52	32.29	18.03	21.1	18.96	27.12	25.97	41.83	24.37	52.94	22.28	38.08
chr1	82280012	82280180	24.14	29.06	29.83	21.1	26.89	24.32	22.33	23.35	21.08	37.06	20.29	29.21
chr1	132725347	132725515	26.56	29.86	27.97	36.52	25.16	31.8	25.97	30.16	12.51	28.23	20.62	27.12
chr1	136852556	136852724	19.92	34.71	19.27	34.08	19.3	29.93	29.09	25.29	36.88	22.94	29.93	21.91
chr1	31076238	31076406	67	101.7	70.86	69.79	55.49	69.22	206.21	105.06	133.7	60.88	95.45	67.81
chr1	173275627	173275795	21.73	26.64	23.62	18.67	22.06	21.98	33.24	31.13	25.69	22.94	27.61	28.17
chr1	16655273	16655441	23.54	29.06	24.24	33.27	22.75	29.46	19.22	37.94	17.78	31.76	19.96	33.9
chr1	75056684	75056852	23.54	43.59	27.35	64.11	21.37	46.77	7.27	31.13	11.2	39.7	9.31	28.69
chr1	88393893	88394061	26.56	37.13	33.56	30.84	27.57	31.8	19.22	18.48	17.78	28.23	18.63	22.43
chr1	95590180	95590348	19.31	10.49	20.51	11.36	20.68	12.63	43.63	37.94	36.88	30	35.92	33.9
chr1	132754280	132754448	20.52	22.6	18.03	17.85	16.54	21.51	34.28	35.02	34.25	55.59	29.27	40.69
chr1	170432379	170432547	19.31	29.86	16.78	25.97	17.92	27.59	41.03	36.97	34.25	29.12	31.26	28.17
chr1	20059961	20060129	25.95	38.74	29.21	35.71	22.4	35.08	28.05	22.37	19.1	14.12	22.62	17.73
chr1	133815751	133815919	19.92	31.48	14.3	26.78	17.23	28.53	38.44	39.88	25.03	25.59	31.26	30.25
chr1	192028501	192028669	182.88	222.77	132.39	151.76	96.51	116.45	210.36	168.29	136.34	102.35	95.12	93.89
chr1	95375166	95375334	110.45	151.74	130.53	154.19	72.04	85.58	100.25	115.76	107.36	179.11	62.86	82.94
chr1	166341539	166341707	28.97	36.32	25.48	25.16	26.2	28.53	20.26	23.35	22.39	22.06	20.62	22.43
chr1	72745455	72745623	27.16	41.16	36.05	33.27	30.33	30.87	24.41	23.35	15.81	24.7	19.96	20.86
chr1	108671454	108671622	19.31	39.55	26.11	25.16	21.72	30.87	21.82	23.35	23.05	22.06	20.95	23.99
chr1	157405249	157405417	16.9	37.94	16.16	43.01	16.54	36.95	14.02	35.02	21.08	35.29	16.96	31.3
chr1	192753151	192753319	23.54	34.71	31.08	38.14	24.13	33.67	15.06	22.37	19.76	23.82	17.63	22.43
chr1	15795585	15795753	21.13	17.76	19.89	22.72	20.68	21.05	31.68	32.1	23.71	27.35	26.61	29.73
chr1	56681123	56681291	41.04	34.71	39.78	30.84	35.85	33.2	9.35	19.46	11.86	15.88	10.98	17.21
chr1	59470252	59470420	35.01	20.18	30.46	27.59	28.61	22.92	33.24	17.51	19.76	22.06	23.95	18.26
chr1	61655151	61655319	35.61	28.25	36.67	20.29	32.4	23.38	41.03	16.54	25.69	14.12	29.27	16.17
chr1	99558341	99558509	12.07	36.32	18.03	31.65	15.86	33.67	18.18	33.07	22.39	34.41	18.96	32.86
chr1	182141070	182141238	118.3	128.34	82.67	108.75	75.83	82.31	147.51	91.44	88.91	47.64	78.16	52.16
chr1	138817438	138817606	12.68	19.37	15.54	12.98	14.48	14.97	51.94	36.97	34.91	18.53	37.92	25.56
chr1	155180001	155180169	16.3	20.99	16.16	37.33	16.89	29	17.14	37.94	29.64	36.17	22.95	32.86
chr1	182967947	182968115	39.23	36.32	22.38	25.97	27.57	32.27	23.37	27.24	14.49	25.59	17.96	27.12
chr1	55294046	55294214	21.13	25.83	18.65	27.59	21.03	28.06	30.65	32.1	23.71	27.35	26.94	30.25
chr1	59214773	59214941	19.31	29.06	24.24	35.71	21.72	33.2	25.45	25.29	23.71	15.88	24.94	21.39
chr1	108164854	108165022	31.39	37.94	24.86	30.03	23.78	29.93	24.41	32.1	23.05	31.76	23.61	26.6
chr1	134034670	134034838	32.59	21.79	17.4	17.85	22.4	20.58	49.34	27.24	36.22	23.82	33.59	23.47
chr1	153348180	153348348	30.78	24.21	28.59	31.65	26.54	29	18.18	29.18	25.03	33.53	19.62	30.25
chr1	94926106	94926274	64.58	62.96	64.02	53.56	52.05	48.17	223.35	112.84	164	83.82	93.79	76.68
chr1	173162627	173162795	22.94	44.39	15.54	31.65	20.34	33.67	22.33	28.21	21.08	29.12	19.96	26.6
chr1	193705020	193705188	33.8	26.64	33.56	30.03	30.33	30.4	13.5	26.26	23.05	23.82	18.96	23.99
chr1	72226622	72226790	33.8	19.37	29.83	22.72	27.23	22.45	29.61	19.46	18.44	22.06	22.95	21.39
chr1	88331056	88331224	14.49	9.69	26.73	19.48	19.99	15.9	39.48	17.51	33.59	28.23	33.26	21.39
chr1	129652438	129652606	32.59	24.21	25.48	29.22	27.57	23.85	27.01	20.43	22.39	14.12	23.61	18.26
chr1	155544783	155544951	16.3	20.99	20.51	21.1	18.61	22.92	34.8	31.13	23.05	30	25.94	29.73
chr1	182698563	182698731	17.5	23.41	32.94	43.82	20.68	31.33	10.39	26.26	27	31.76	18.29	26.6
chr1	189032462	189032630	30.78	36.32	18.65	30.84	22.06	28.53	31.16	30.16	27.66	21.18	27.27	26.08
chr1	193819822	193819990	26.56	37.94	31.08	38.14	27.57	35.54	20.78	21.4	24.37	24.7	21.95	22.95
chr1	180166204	180166372	92.95	92.82	85.15	80.34	65.49	69.22	166.73	86.58	95.5	65.29	77.49	66.24
chr1	13659823	13659991	24.14	22.6	29.83	23.53	25.51	21.98	31.16	18.48	25.69	39.7	28.27	26.6
chr1	51569895	51570063	19.92	26.64	22.38	34.9	19.65	29.93	29.09	29.18	21.08	22.06	22.95	26.6
chr1	89660562	89660730	19.92	41.97	22.38	32.46	21.03	35.08	21.3	26.26	21.73	15.88	20.95	21.91
chr1	135561252	135561420	26.56	26.64	29.21	32.46	26.2	30.87	17.66	16.54	15.81	29.12	16.3	22.95
chr1	38233046	38233214	35.61	29.06	29.83	32.46	31.02	29.93	24.41	15.56	13.83	15.88	17.96	16.69
chr1	64799825	64799993	22.33	29.06	26.73	34.08	22.4	29	22.33	22.37	19.1	45	19.96	31.82
chr1	89904956	89905124	13.88	20.18	29.83	26.78	20.34	22.92	20.26	34.05	32.27	36.17	23.95	30.78
chr1	95239386	95239554	21.73	19.37	24.86	14.61	23.78	16.84	39.48	24.32	33.59	24.7	34.26	21.91
chr1	95583477	95583645	21.73	25.83	21.13	24.35	21.37	25.25	27.53	33.07	22.39	32.65	24.61	31.82
chr1	194909356	194909524	117.09	131.57	91.37	103.06	75.83	77.17	141.8	88.52	90.23	51.17	72.51	62.07
chr1	138806730	138806898	22.94	22.6	27.97	35.71	21.72	27.59	19.22	29.18	24.37	28.23	20.95	27.65
chr1	4504203	4504371	22.94	50.85	18.03	46.26	20.68	39.75	22.85	21.4	25.69	22.06	22.62	22.43
chr1	5301904	5302072	22.94	45.2	24.24	44.63	24.13	42.56	17.14	13.62	11.2	16.76	13.3	16.17
chr1	36582589	36582757	26.56	20.18	20.51	30.84	23.44	23.38	23.89	28.21	25.69	34.41	25.94	30.78
chr1	59727701	59727869	24.75	27.44	19.27	34.08	20.68	29.46	21.3	31.13	22.39	22.94	18.96	26.6
chr1	69941069	69941237	20.52	56.5	23	52.75	21.37	50.04	15.06	22.37	10.54	12.35	13.64	18.78
chr1	78535088	78535256	23.54	37.94	25.48	22.72	22.06	28.53	25.97	28.21	28.32	32.65	25.28	26.6
chr1	129251920	129252088	32.59	38.74	33.56	22.72	32.4	32.27	24.41	12.65	13.83	11.47	18.63	13.56
chr1	74552435	74552603	117.09	110.58	103.8	94.14	71.69	77.63	105.96	93.39	106.7	84.7	71.84	66.77
chr1	130511585	130511753	10.86	7.26	16.16	11.36	14.48	9.82	41.55	27.24	46.76	27.35	38.58	26.08
chr1	134252421	134252589	28.37	39.55	32.32	43.82	25.85	37.41	15.58	24.32	21.73	42.35	17.29	29.21
chr1	136351906	136352074	17.5	21.79	29.83	25.97	22.75	23.85	36.36	37.94	29.64	29.12	26.61	29.73
chr1	158488683	158488851	25.95	27.44	37.91	28.4	31.71	27.59	14.54	29.18	23.05	17.65	17.63	21.39
chr1	174056621	174056789	13.88	20.18	21.75	15.42	17.58	17.77	30.65	46.69	38.2	53.82	28.27	34.43
chr1	180266608	180266776	19.31	17.76	30.46	21.1	24.47	19.17	28.05	21.4	27	36.17	24.28	28.69
chr1	193564556	193564724	19.92	20.18	22.38	26.78	21.37	22.45	37.4	18.48	32.27	29.12	31.6	23.99
chr1	4781790	4781958	19.31	28.25	26.73	28.4	21.37	25.72	23.89	30.16	26.35	30	23.95	26.08
chr1	33099197	33099365	33.2	16.95	29.83	23.53	26.54	20.58	23.89	19.46	29.64	20.29	26.27	18.78
chr1	157883621	157883789	112.87	134.79	95.72	128.22	73.76	95.87	150.63	116.73	117.89	96.17	82.15	78.24
chr1	59969699	59969867	23.54	16.95	20.51	20.29	19.3	19.17	32.2	21.4	31.61	20.29	30.27	20.86
chr1	84269690	84269858	26.56	25.83	25.48	22.72	24.13	23.85	29.09	26.26	25.69	27.35	27.94	27.12
chr1	91351237	91351405	6.64	54.89	10.57	48.69	9.31	42.09	8.83	51.56	9.88	54.7	9.31	47.47
chr1	121803878	121804046	36.82	26.64	37.91	35.71	34.47	29	12.47	12.65	14.49	15	12.97	14.08
chr1	162519294	162519462	32.59	31.48	31.7	24.35	28.61	27.12	20.78	22.37	23.05	15	19.29	18.26
chr1	166350902	166351070	30.18	39.55	30.46	23.53	29.64	30.4	23.37	20.43	19.1	15	19.96	17.73
chr1	188843983	188844151	16.9	17.76	26.11	31.65	19.65	22.92	32.72	29.18	23.05	29.12	25.28	26.08
chr1	181733827	181733995	129.17	144.48	102.56	111.99	75.49	83.71	153.23	121.6	108.67	110.29	77.83	85.02
chr1	78139766	78139934	29.58	48.43	31.08	32.46	27.92	36.95	25.45	22.37	20.42	26.47	20.29	22.95
chr1	81964406	81964574	29.58	37.94	19.27	24.35	22.75	30.4	25.45	22.37	21.08	11.47	21.29	15.13
chr1	88775503	88775671	30.18	20.99	30.46	23.53	26.89	21.05	30.65	12.65	29.64	13.23	25.61	12
chr1	158388830	158388998	30.18	29.86	25.48	25.97	25.85	26.66	30.65	30.16	24.37	25.59	23.61	25.56
chr1	159186049	159186217	26.56	20.18	26.11	25.97	23.78	25.25	26.49	29.18	25.03	23.82	24.94	27.65
chr1	188609360	188609528	22.33	33.09	21.75	21.1	21.37	26.66	43.63	10.7	27	11.47	28.94	12
chr1	74351151	74351319	21.73	12.91	23.62	27.59	19.99	18.24	32.72	19.46	30.96	34.41	25.94	26.08
chr1	136190769	136190937	24.14	22.6	21.75	12.98	21.03	16.84	43.63	22.37	40.18	26.47	36.25	22.95
chr1	140506028	140506196	21.73	38.74	23	18.67	22.06	29.46	22.85	24.32	27	18.53	23.61	23.47
chr1	172905966	172906134	25.95	43.59	32.32	54.37	25.85	42.56	7.27	20.43	8.56	17.65	7.98	20.34
chr1	182146918	182147086	125.54	186.45	135.5	155.81	76.52	92.6	83.11	142.03	75.08	138.52	53.88	80.33
chr1	174078830	174078998	24.75	19.37	27.35	30.84	21.72	23.85	24.41	35.02	21.73	29.12	22.28	25.04
chr1	184357048	184357216	22.94	29.06	13.67	23.53	18.61	23.85	40.51	28.21	27	22.06	28.94	26.08
chr1	55775303	55775471	41.65	36.32	32.94	27.59	32.06	33.67	13.5	20.43	13.17	11.47	14.63	14.08
chr1	57428370	57428538	31.39	37.13	25.48	21.1	22.06	24.79	25.45	21.4	25.03	27.35	22.62	23.47
chr1	65159537	65159705	29.58	32.29	27.35	24.35	28.61	27.59	18.18	22.37	23.05	22.06	21.95	19.82
chr1	182337503	182337671	27.16	29.86	32.94	26.78	27.57	26.66	16.62	15.56	19.1	33.53	17.63	23.99
chr1	39249618	39249786	19.31	29.06	23.62	21.91	21.37	23.85	27.53	24.32	28.98	20.29	25.94	20.86
chr1	59480754	59480922	27.76	38.74	24.24	42.2	24.47	36.01	14.54	25.29	17.12	31.76	14.97	28.17
chr1	138222694	138222862	11.47	18.56	9.32	17.85	9.65	18.24	38.44	34.05	50.71	39.7	38.58	31.3
chr1	193465349	193465517	93.55	113.81	60.91	101.44	63.42	83.25	145.44	74.9	84.96	66.17	78.82	60.51
chr1	153065703	153065871	31.99	18.56	26.11	35.71	26.89	27.12	27.53	26.26	24.37	19.41	24.28	20.34
chr1	163061436	163061604	24.75	24.21	25.48	33.27	22.75	26.66	24.41	25.29	13.17	40.59	19.62	32.86
chr1	167260900	167261068	12.07	12.91	19.89	15.42	16.54	15.43	36.88	27.24	54.01	34.41	36.25	27.12
chr1	194639022	194639190	19.92	32.29	11.19	24.35	16.54	29.46	29.09	16.54	34.91	10.59	29.93	13.56
chr1	5073235	5073403	17.5	20.99	19.89	26.78	18.96	21.98	22.85	22.37	25.03	32.65	21.29	23.99
chr1	16678546	16678714	19.31	24.21	25.48	21.91	22.4	23.38	25.45	30.16	24.37	41.47	24.94	29.73
chr1	40228920	40229088	18.71	26.64	16.16	27.59	17.58	29	31.68	21.4	26.35	19.41	25.61	21.91
chr1	42589853	42590021	16.9	16.95	13.05	16.23	15.17	18.24	38.44	23.35	30.96	26.47	29.93	22.95
chr1	52558602	52558770	21.73	23.41	17.4	19.48	20.68	20.11	38.96	15.56	27.66	21.18	29.93	19.82
chr1	84274978	84275146	206.42	205.02	106.29	137.96	95.82	109.43	271.13	152.73	184.42	78.53	110.09	82.41
chr1	93310044	93310212	108.04	171.12	131.15	180.16	74.8	91.2	65.45	100.2	86.28	139.4	49.22	70.42
chr1	58709425	58709593	22.94	36.32	37.29	31.65	27.23	29	15.06	24.32	21.73	18.53	17.63	19.3
chr1	84299464	84299632	15.69	10.49	17.4	7.3	16.54	8.89	51.94	27.24	39.52	18.53	37.92	22.43
chr1	89999612	89999780	17.5	31.48	28.59	28.4	23.78	27.12	28.05	40.86	24.37	34.41	23.28	33.9
chr1	135000052	135000220	16.9	34.71	24.24	21.91	20.68	26.66	30.65	30.16	28.98	16.76	26.27	23.47
chr1	157474903	157475071	25.35	30.67	23	23.53	24.13	26.19	32.2	8.75	22.39	14.12	24.28	12
chr1	163899377	163899545	18.11	25.02	24.86	21.91	21.72	22.45	25.97	29.18	19.76	31.76	20.95	30.25
chr1	174241666	174241834	20.52	29.06	20.51	31.65	21.37	30.4	19.22	43.77	15.81	23.82	19.29	29.73
chr1	23189498	23189666	30.78	18.56	22.38	28.4	25.51	23.85	25.45	18.48	27.66	11.47	24.28	15.65
chr1	24104486	24104654	20.52	44.39	18.03	27.59	19.3	31.33	15.58	35.99	14.49	30	15.3	29.21
chr1	155526304	155526472	103.82	103.32	57.8	103.06	61.7	80.91	144.92	118.68	85.62	74.11	83.15	73.55
chr1	62753608	62753776	22.33	29.06	38.54	30.03	26.54	30.87	19.74	14.59	32.27	20.29	22.95	17.21
chr1	97209975	97210143	25.35	21.79	25.48	38.14	23.44	28.06	24.93	22.37	28.32	21.18	24.61	21.91
chr1	129886971	129887139	16.9	12.91	16.16	12.98	15.86	14.03	49.86	27.24	33.59	20.29	35.59	23.47
chr1	133903467	133903635	20.52	17.76	24.24	14.61	19.3	16.37	38.44	31.13	28.32	36.17	28.6	30.25
chr1	141705391	141705559	27.16	27.44	31.08	21.1	27.23	24.32	21.82	23.35	21.73	27.35	21.95	23.47
chr1	157850604	157850772	30.78	33.09	35.43	37.33	31.71	34.14	9.87	19.46	12.51	21.18	11.97	19.82
chr1	92499897	92500065	29.58	23.41	31.7	23.53	28.26	20.58	28.05	23.35	22.39	20.29	23.28	20.86
chr1	123327621	123327789	27.76	20.99	37.29	22.72	29.3	21.98	24.93	24.32	19.76	39.7	21.95	32.34
chr1	169202057	169202225	18.71	22.6	16.16	19.48	17.23	20.11	35.84	22.37	32.27	29.12	29.27	27.65
chr1	121190519	121190687	73.64	97.67	66.51	78.72	61.01	71.55	150.11	99.22	102.75	90.88	80.82	78.24
chr1	173496167	173496335	33.2	27.44	36.67	32.46	34.81	27.59	18.18	16.54	13.83	14.12	17.29	15.65
chr1	174917923	174918091	21.13	33.09	36.05	32.46	26.54	31.8	12.99	24.32	18.44	15	15.96	19.82
chr1	59294803	59294971	24.14	29.06	28.59	28.4	23.44	26.19	24.93	28.21	25.69	25.59	20.95	23.47
chr1	130131900	130132068	33.2	30.67	24.24	27.59	28.26	24.79	24.41	20.43	27.66	19.41	22.28	19.3
chr1	136258621	136258789	17.5	16.95	19.27	42.2	18.61	29.46	24.93	28.21	15.81	37.06	19.62	28.69
chr1	165861382	165861550	22.33	27.44	23.62	32.46	20.68	26.66	17.14	38.91	15.81	27.35	15.96	28.69
chr1	71681161	71681329	122.53	129.14	85.15	80.34	74.45	79.97	132.97	96.3	76.4	75	71.84	65.2
chr1	16299231	16299399	10.26	20.99	17.4	23.53	14.82	21.05	47.27	17.51	32.27	20.29	32.93	19.82
chr1	37355755	37355923	22.94	29.86	25.48	30.03	22.06	26.66	14.02	35.02	17.12	27.35	16.63	25.56
chr1	37398854	37399022	19.31	23.41	19.89	24.35	19.99	24.32	34.8	24.32	28.32	21.18	31.93	23.47
chr1	40237719	40237887	23.54	27.44	19.27	30.84	20.34	26.19	27.53	36.97	26.35	33.53	25.28	32.34
chr1	129886518	129886686	18.11	16.95	25.48	21.1	21.03	19.64	34.8	34.05	36.88	31.76	34.59	32.34
chr1	163191090	163191258	12.07	22.6	19.89	34.08	16.89	29.46	31.16	35.02	25.69	21.18	27.61	27.12
chr1	189061920	189062088	20.52	37.94	19.27	23.53	19.99	29.46	22.85	24.32	25.69	16.76	24.94	19.82
chr1	194916444	194916612	24.14	32.29	24.86	28.4	22.75	29	21.82	20.43	17.12	17.65	19.29	19.3
chr1	5265031	5265199	26.56	58.92	20.51	50.32	21.72	38.35	11.43	16.54	12.51	24.7	12.64	18.26
chr1	43542241	43542409	23.54	25.83	26.11	25.97	24.47	26.19	22.33	25.29	17.78	25.59	18.96	26.08
chr1	132660759	132660927	59.75	59.73	40.4	42.2	42.74	46.3	206.21	139.11	144.9	90	99.45	84.5
chr1	67108239	67108407	24.75	23.41	26.11	28.4	24.13	27.12	22.85	30.16	21.73	30.88	21.62	29.21
chr1	109456212	109456380	31.99	24.21	32.94	22.72	28.61	24.32	20.78	13.62	21.73	8.82	19.62	10.95
chr1	174716211	174716379	18.11	12.91	14.3	21.1	17.58	16.37	39.48	30.16	34.25	26.47	32.93	27.12
chr1	182743457	182743625	28.37	15.34	22.38	26.78	22.75	19.64	15.06	20.43	26.35	37.94	20.29	28.17
chr1	16101936	16102104	27.76	26.64	19.89	32.46	22.06	28.06	30.65	21.4	17.78	29.12	20.29	25.04
chr1	36593243	36593411	27.76	18.56	20.51	19.48	24.47	19.64	25.45	24.32	22.39	23.82	21.62	22.95
chr1	90103483	90103651	19.92	36.32	14.3	25.16	17.92	29.93	28.57	29.18	27	16.76	26.61	20.86
chr1	147842026	147842194	28.97	37.94	36.05	26.78	29.99	29	23.89	9.73	23.71	10.59	21.95	10.95
chr1	154233725	154233893	18.11	22.6	21.13	17.85	21.03	22.45	24.93	13.62	28.98	23.82	24.94	19.82
chr1	92998401	92998569	97.78	107.35	69.61	68.17	57.56	69.22	159.46	74.9	100.77	65.29	81.82	62.59
chr1	188838125	188838293	9.66	21.79	16.78	6.49	13.44	14.5	41.03	32.1	35.57	18.53	36.92	23.99
chr1	191949033	191949201	22.33	31.48	19.27	36.52	19.3	37.88	16.62	23.35	20.42	25.59	18.96	25.04
chr1	193625942	193626110	15.09	26.64	23.62	43.82	19.3	26.66	21.82	31.13	22.39	51.17	21.62	30.78
chr1	102551867	102552035	21.13	26.64	23.62	25.97	21.03	24.79	33.76	23.35	28.32	21.18	25.28	21.91
chr1	129977826	129977994	19.92	24.21	27.97	16.23	23.78	20.11	15.58	29.18	23.71	32.65	20.62	29.73
chr1	135182504	135182672	21.73	35.51	19.89	28.4	21.03	29	21.82	18.48	25.03	32.65	22.62	24.52
chr1	157673951	157674119	15.69	48.43	15.54	51.94	15.86	42.56	15.06	32.1	13.17	22.94	13.64	27.65
chr1	176851654	176851822	15.69	33.09	26.73	32.46	19.65	29.93	12.99	19.46	16.47	36.17	15.63	26.08
chr1	120231921	120232089	97.18	85.56	100.07	116.86	69.97	70.15	95.05	114.79	117.24	124.41	67.52	82.94
chr1	185892321	185892489	12.68	21.79	25.48	21.91	19.99	22.92	20.26	28.21	32.93	30.88	23.61	26.08
chr1	196134968	196135136	27.16	29.06	19.89	21.1	22.75	24.79	22.33	24.32	19.76	25.59	20.95	25.56
chr1	71854227	71854395	13.88	17.76	17.4	17.85	16.54	17.3	34.8	28.21	25.69	25.59	25.94	25.04
chr1	74129329	74129497	18.11	9.69	15.54	16.23	17.92	14.03	28.57	35.99	28.98	34.41	26.27	32.34
chr1	95651321	95651489	6.64	48.43	5.59	52.75	6.89	44.9	5.71	55.45	12.51	48.53	9.31	47.47
chr1	136060195	136060363	20.52	12.11	11.19	10.55	16.54	13.09	50.9	18.48	46.1	13.23	41.24	15.65
chr1	163906559	163906727	21.73	36.32	23.62	26.78	22.4	28.06	27.01	29.18	29.64	34.41	22.62	27.65
chr1	172964062	172964230	20.52	25.02	30.46	38.14	22.06	25.25	22.33	31.13	19.76	42.35	18.96	28.17
chr1	122017667	122017835	114.08	123.49	104.42	116.05	75.14	85.12	111.67	118.68	87.6	85.58	63.86	72.5
chr1	174580887	174581055	19.92	30.67	27.35	44.63	22.4	33.2	16.1	33.07	19.76	21.18	16.96	23.47
chr1	185884625	185884793	19.92	36.32	24.86	42.2	20.68	34.61	14.54	21.4	15.81	33.53	16.3	22.95
chr1	133907385	133907553	18.71	17.76	16.78	12.98	17.92	16.84	44.15	27.24	30.96	15.88	33.59	22.43
chr1	134234998	134235166	23.54	33.09	23	32.46	21.72	31.33	18.18	36.97	15.15	30.88	14.3	29.21
chr1	135110606	135110774	25.35	22.6	22.38	18.67	22.4	19.17	36.36	20.43	31.61	24.7	26.61	21.39
chr1	138125448	138125616	33.2	34.71	25.48	26.78	27.23	29.46	15.58	15.56	12.51	21.18	14.3	18.78
chr1	152251850	152252018	18.71	20.99	13.05	14.61	14.48	15.43	43.63	31.13	33.59	13.23	31.6	23.47
chr1	157384319	157384487	15.69	26.64	29.83	30.84	21.03	25.72	20.26	22.37	19.1	30.88	19.29	24.52
chr1	196803697	196803865	22.94	35.51	23	33.27	22.4	35.54	20.78	14.59	19.76	14.12	18.96	16.17
chr1	182160263	182160431	91.74	83.14	66.51	101.44	62.04	68.28	181.79	100.2	136.34	81.17	88.14	68.85
chr1	36931896	36932064	24.14	29.06	28.59	25.97	23.78	26.19	33.76	21.4	19.1	18.53	22.28	18.78
chr1	135134357	135134525	19.92	23.41	18.03	30.03	18.96	28.06	20.78	18.48	16.47	37.06	17.96	26.6
chr1	171851976	171852144	26.56	21.79	23.62	26.78	23.78	24.79	8.83	35.02	13.17	31.76	11.31	31.3
chr1	182645434	182645602	31.39	35.51	22.38	21.1	26.2	26.19	19.74	19.46	13.83	22.06	16.63	20.86
chr1	182872364	182872532	21.73	20.18	25.48	19.48	24.47	18.71	17.66	28.21	20.42	35.29	19.62	30.78
chr1	4798853	4799021	21.13	20.18	27.35	28.4	24.47	21.98	19.22	19.46	19.76	24.7	19.29	21.91
chr1	23245107	23245275	33.2	20.18	24.24	17.85	26.2	20.11	30.13	15.56	20.42	15	21.95	15.65
chr1	40299675	40299843	13.88	54.08	17.4	40.58	15.86	43.03	21.82	18.48	13.83	15	17.96	17.73
chr1	51562633	51562801	25.35	24.21	23.62	21.1	21.72	23.38	29.61	14.59	30.3	14.12	28.27	16.17
chr1	65137029	65137197	29.58	20.18	32.94	20.29	30.33	20.58	28.05	16.54	17.78	23.82	23.95	21.39
chr1	183187021	183187189	115.89	86.36	75.83	79.53	67.56	70.62	129.33	83.66	102.09	75.88	71.51	69.9
chr1	76939453	76939621	28.37	29.06	26.11	30.03	24.13	29.93	19.22	24.32	17.78	19.41	19.62	22.43
chr1	127573544	127573712	23.54	31.48	29.83	29.22	26.54	30.87	18.18	17.51	17.12	25.59	18.63	19.82
chr1	136346857	136347025	9.05	20.18	10.57	16.23	10.34	19.64	42.59	16.54	32.93	17.65	35.25	18.26
chr1	135858315	135858483	21.13	30.67	19.89	21.91	19.99	26.66	28.05	19.46	31.61	22.06	25.28	21.39
chr1	166254394	166254562	34.4	35.51	25.48	22.72	27.92	28.53	17.14	24.32	17.78	17.65	17.29	19.3
chr1	173371642	173371810	16.9	32.29	21.13	22.72	16.89	24.32	38.96	24.32	27	18.53	25.61	21.91
chr1	180260227	180260395	152.7	205.02	116.85	136.34	88.24	113.64	311.65	180.94	167.29	120.88	103.1	107.45
chr1	195104704	195104872	106.23	117.04	106.29	115.24	65.49	76.23	168.29	110.9	121.85	114.7	76.5	68.33
chr1	189580367	189580535	15.09	20.18	18.65	20.29	16.89	21.05	26.49	18.48	25.03	28.23	25.28	24.52
chr1	193813862	193814030	17.5	12.11	26.73	29.22	21.72	20.11	23.89	23.35	23.05	22.94	23.28	21.91
chr1	78533586	78533754	16.9	36.32	30.46	33.27	19.3	26.66	22.85	31.13	23.71	43.23	18.96	31.82
chr1	135107318	135107486	19.31	28.25	27.97	32.46	21.37	29	11.43	21.4	15.15	28.23	13.97	26.08
chr1	136415345	136415513	22.94	34.71	31.7	26.78	25.85	26.66	28.57	11.67	22.39	14.12	24.61	12.52
chr1	162771019	162771187	25.35	42.78	23	25.16	21.72	32.74	24.93	16.54	21.73	16.76	22.28	18.26
chr1	164590539	164590707	26.56	25.83	18.03	30.84	18.27	25.72	16.62	18.48	26.35	30.88	18.96	21.91
chr1	162910941	162911109	92.95	142.87	88.88	116.86	63.42	86.05	56.1	141.05	79.69	114.7	52.22	82.94
chr1	193081434	193081602	22.94	26.64	24.86	26.78	24.13	27.12	20.78	13.62	23.05	21.18	21.62	18.26
chr1	38054730	38054898	23.54	29.86	31.08	21.91	26.54	24.79	24.93	14.59	19.76	22.94	22.28	19.3
chr1	65454162	65454330	30.18	27.44	28.59	21.91	26.89	26.19	23.37	13.62	13.83	11.47	17.96	13.56
chr1	90059029	90059197	20.52	36.32	12.43	27.59	15.51	29	23.37	23.35	23.05	30.88	20.95	26.08
chr1	155839732	155839900	31.39	37.13	16.16	32.46	22.75	32.74	20.26	16.54	21.08	13.23	18.63	14.61
chr1	10223266	10223434	17.5	35.51	22.38	28.4	19.99	29.93	15.06	19.46	6.59	31.76	11.97	24.52
chr1	183187864	183188032	93.55	101.7	79.56	92.51	64.8	72.96	160.5	116.73	104.06	69.7	84.15	66.24
chr1	60886790	60886958	9.66	21.79	11.19	17.04	11.37	21.05	36.36	21.4	35.57	22.94	29.93	20.34
chr1	88428953	88429121	34.4	15.34	30.46	28.4	26.89	21.98	15.58	17.51	20.42	25.59	17.96	21.39
chr1	89787681	89787849	23.54	22.6	22.38	16.23	22.75	21.05	34.28	12.65	25.69	19.41	28.94	17.21
chr1	133510085	133510253	20.52	18.56	24.24	25.97	21.03	20.11	36.88	16.54	19.1	23.82	26.27	20.86
chr1	136131562	136131730	17.5	18.56	21.13	30.84	19.3	22.92	17.66	39.88	18.44	30.88	17.29	33.9
chr1	182708315	182708483	15.09	26.64	20.51	20.29	17.92	24.32	18.7	30.16	19.1	27.35	19.62	27.12
chr1	6986212	6986380	31.39	38.74	27.97	33.27	28.61	36.01	13.5	22.37	10.54	7.94	12.97	14.61
chr1	23712353	23712521	24.75	20.99	35.43	21.91	26.54	20.58	18.18	16.54	25.69	16.76	19.96	15.65
chr1	57445776	57445944	15.09	26.64	16.78	21.91	15.51	22.45	27.53	21.4	19.76	24.7	22.62	23.99
chr1	79463265	79463433	109.25	92.02	83.91	73.04	69.63	66.41	181.79	72.96	99.45	49.41	85.81	54.25
chr1	63176673	63176841	30.18	29.86	27.97	37.33	25.51	29	13.5	17.51	17.12	28.23	13.97	21.91
chr1	72059473	72059641	19.92	17.76	18.03	23.53	19.99	20.11	31.16	29.18	36.22	25.59	31.93	27.12
chr1	121962699	121962867	15.09	29.86	23	21.91	17.58	23.38	17.14	17.51	21.08	34.41	19.29	23.99
chr1	154916510	154916678	16.3	19.37	17.4	21.91	17.92	20.11	42.07	20.43	30.3	10.59	30.27	15.13
chr1	155835589	155835757	31.99	37.13	32.32	27.59	31.37	29.46	19.74	22.37	5.27	13.23	12.64	16.17
chr1	157051911	157052079	28.97	54.08	25.48	30.03	23.44	36.95	8.83	16.54	11.86	21.18	10.98	19.82
chr1	166423300	166423468	22.94	25.02	20.51	21.1	20.34	21.98	33.76	19.46	27.66	17.65	28.27	16.69
chr1	172798756	172798924	17.5	21.79	20.51	23.53	16.89	22.92	31.68	33.07	23.05	19.41	26.94	23.47
chr1	192896972	192897140	32.59	30.67	26.73	18.67	27.23	23.85	23.37	5.84	19.1	17.65	18.63	13.56
chr1	24012311	24012479	28.37	20.18	29.83	26.78	26.2	23.85	16.62	17.51	27.66	19.41	19.96	18.26
chr1	142312399	142312567	82.69	121.07	76.45	81.15	62.73	76.7	138.16	92.41	93.52	74.11	79.82	71.46
chr1	82812582	82812750	19.92	23.41	26.73	29.22	23.78	28.06	18.18	19.46	15.15	20.29	16.63	19.82
chr1	138447678	138447846	29.58	20.18	35.43	30.03	29.99	22.92	16.62	14.59	15.81	26.47	16.63	21.39
chr1	178943601	178943769	44.66	25.02	30.46	24.35	34.12	25.72	11.95	11.67	11.2	9.71	11.97	11.48
chr1	3413273	3413441	34.4	40.36	38.54	34.08	31.71	32.74	12.99	13.62	23.05	17.65	17.63	15.65
chr1	4774454	4774622	24.75	39.55	26.11	33.27	26.54	34.61	12.99	21.4	12.51	22.94	14.63	22.43
chr1	39592340	39592508	26.56	15.34	29.21	14.61	25.85	15.43	24.93	21.4	36.22	30.88	25.61	27.12
chr1	39655655	39655823	19.31	19.37	18.65	25.97	18.96	22.92	22.85	22.37	21.73	12.35	21.95	18.78
chr1	92133444	92133612	15.09	14.53	15.54	13.8	14.82	14.97	35.84	27.24	36.22	22.06	35.59	22.43
chr1	104457935	104458103	34.4	16.14	28.59	16.23	25.85	16.84	36.36	14.59	30.96	7.94	25.61	10.95
chr1	138434961	138435129	150.89	119.46	119.96	132.28	79.28	81.84	118.95	102.14	111.31	104.99	71.84	75.63
chr1	152344987	152345155	16.9	21.79	21.75	30.03	16.89	23.85	29.61	22.37	31.61	24.7	26.61	22.43
chr1	181538820	181538988	24.75	17.76	30.46	30.84	26.2	21.98	22.85	9.73	28.98	30.88	22.62	18.78
chr1	183397494	183397662	35.01	18.56	18.65	13.8	24.82	15.9	24.93	15.56	28.32	15	23.61	14.61
chr1	188999561	188999729	18.71	31.48	23	29.22	19.99	30.4	23.37	27.24	25.69	26.47	21.62	23.99
chr1	90037279	90037447	28.97	31.48	27.35	37.33	22.06	25.25	39.48	21.4	28.32	32.65	21.95	22.43
chr1	166205700	166205868	18.71	31.48	19.27	25.97	19.3	28.06	20.78	33.07	20.42	25.59	20.95	28.17
chr1	166829109	166829277	15.69	33.9	25.48	22.72	19.3	24.79	14.02	25.29	20.42	29.12	16.96	25.56
chr1	193471558	193471726	10.86	15.34	16.16	11.36	14.82	13.56	41.55	17.51	30.3	11.47	31.6	15.13
chr1	58458469	58458637	32.59	32.29	29.21	32.46	26.2	26.19	38.96	28.21	27	30.88	26.94	26.08
chr1	164893809	164893977	88.12	110.58	80.18	79.53	64.8	70.62	143.88	112.84	106.7	80.29	79.82	69.9
chr1	67102583	67102751	19.31	34.71	27.35	35.71	24.82	31.33	11.43	23.35	12.51	24.7	11.97	24.52
chr1	73979223	73979391	20.52	28.25	29.21	27.59	25.51	29.46	24.41	24.32	24.37	18.53	20.95	21.39
chr1	170368018	170368186	20.52	23.41	19.89	22.72	19.65	22.45	29.61	19.46	17.12	15	21.95	18.78
chr1	184054778	184054946	28.37	23.41	23.62	26.78	24.47	24.32	29.09	20.43	22.39	9.71	24.61	14.61
chr1	184055165	184055333	20.52	32.29	25.48	18.67	21.72	21.98	18.18	22.37	19.76	18.53	18.63	20.34
chr1	10029910	10030078	15.09	33.9	15.54	30.84	16.2	29	15.06	24.32	19.1	34.41	16.63	28.69
chr1	22627837	22628005	17.5	18.56	13.67	14.61	16.89	18.24	40.51	27.24	24.37	24.7	29.27	23.99
chr1	193463890	193464058	115.28	185.64	105.66	150.13	69.63	86.99	107.52	131.32	102.75	138.52	62.19	73.03
chr1	107877893	107878061	16.9	18.56	20.51	30.03	18.96	22.45	18.18	26.26	28.98	20.29	22.95	23.99
chr1	142068386	142068554	24.75	24.21	19.89	27.59	22.06	20.58	17.66	26.26	17.12	30.88	16.3	25.04
chr1	173200217	173200385	27.16	20.99	18.65	27.59	22.06	23.38	17.14	17.51	25.69	23.82	19.29	19.82
chr1	193149710	193149878	12.07	16.14	18.03	17.04	15.51	17.77	31.16	21.4	27.66	22.06	24.61	21.39
chr1	9690660	9690828	24.14	16.14	22.38	21.1	23.09	18.24	21.82	12.65	23.71	26.47	23.95	20.86
chr1	59496100	59496268	24.14	33.9	16.78	22.72	19.3	29.93	23.89	23.35	22.39	16.76	19.96	20.86
chr1	64801262	64801430	15.69	33.9	31.08	40.58	24.82	35.54	11.43	24.32	6.59	18.53	9.65	22.43
chr1	99557168	99557336	12.68	26.64	19.89	36.52	15.51	28.53	15.06	20.43	19.1	29.12	17.29	23.99
chr1	121199001	121199169	22.33	14.53	23.62	20.29	23.09	19.17	31.68	27.24	28.98	17.65	27.27	22.43
chr1	31074456	31074624	104.42	104.12	85.15	79.53	71.01	65.94	170.37	96.3	129.09	78.53	87.47	72.5
chr1	140514516	140514684	25.35	20.99	21.75	21.91	24.13	21.05	22.33	27.24	23.05	24.7	23.61	25.04
chr1	153330933	153331101	15.69	18.56	20.51	30.03	17.92	24.79	18.7	28.21	22.39	22.06	20.29	25.04
chr1	158452367	158452535	19.31	20.99	15.54	17.85	15.17	20.11	24.93	17.51	24.37	28.23	21.62	17.73
chr1	158648084	158648252	20.52	20.99	26.73	29.22	23.09	23.85	15.58	13.62	28.32	23.82	20.95	18.26
chr1	9934140	9934308	23.54	21.79	26.73	13.8	25.51	18.71	23.89	26.26	25.03	23.82	22.95	25.56
chr1	16300162	16300330	18.71	12.11	17.4	12.17	19.3	12.16	36.88	21.4	27	16.76	30.27	19.3
chr1	74105585	74105753	16.9	22.6	21.13	21.1	19.65	21.98	23.89	22.37	25.03	24.7	23.61	23.47
chr1	120377990	120378158	21.13	40.36	18.03	25.16	19.3	30.4	18.18	13.62	26.35	11.47	21.29	12
chr1	184186214	184186382	24.75	27.44	16.78	24.35	18.61	26.19	21.82	18.48	16.47	22.06	19.62	22.43
chr1	39243995	39244163	21.13	27.44	24.24	24.35	21.37	23.38	25.45	14.59	20.42	29.12	20.62	19.3
chr1	67124211	67124379	129.77	133.99	116.85	116.86	81.35	86.05	52.46	101.17	51.37	118.23	41.91	78.76
chr1	72459555	72459723	18.71	21.79	23	17.04	17.92	19.64	28.57	27.24	21.73	29.12	23.95	27.65
chr1	89789284	89789452	27.16	26.64	34.19	21.91	30.33	24.79	12.47	14.59	10.54	13.23	13.3	14.61
chr1	94538384	94538552	18.11	24.21	21.75	36.52	19.3	29	17.66	26.26	20.42	23.82	19.62	22.95
chr1	122002246	122002414	24.75	16.95	22.38	22.72	22.75	21.05	15.58	22.37	22.39	23.82	18.63	25.56
chr1	170173272	170173440	24.75	12.11	21.13	22.72	18.61	17.3	34.28	11.67	27	21.18	24.28	15.65
chr1	171965295	171965463	21.13	24.21	21.13	19.48	20.68	22.45	27.01	26.26	18.44	12.35	23.28	20.34
chr1	192646717	192646885	36.82	25.02	26.73	19.48	28.26	20.58	25.97	17.51	25.03	16.76	21.29	17.21
chr1	193063710	193063878	6.64	5.65	8.7	17.85	8.62	11.69	40.51	23.35	41.49	23.82	34.92	23.99
chr1	153602219	153602387	183.49	163.85	100.07	134.71	85.14	100.08	251.39	132.3	173.88	85.58	107.43	81.37
chr1	51777230	51777398	137.01	138.02	97.58	129.85	77.21	86.05	138.68	99.22	84.3	76.76	69.51	62.59
chr1	15867266	15867434	35.61	34.71	31.08	20.29	32.4	26.66	14.54	6.81	11.2	5.29	12.97	6.78
chr1	44072540	44072708	22.94	26.64	24.86	25.97	23.78	26.66	24.41	18.48	18.44	11.47	22.95	14.08
chr1	107787852	107788020	16.9	23.41	24.24	21.1	21.72	20.11	16.1	30.16	20.42	30	18.29	28.17
chr1	129599017	129599185	16.3	19.37	19.27	21.1	16.89	18.71	24.93	21.4	23.71	17.65	23.95	20.34
chr1	167573179	167573347	24.14	18.56	25.48	27.59	19.65	20.58	18.18	30.16	21.73	25.59	19.62	25.04
chr1	190639028	190639196	21.13	25.83	9.94	17.04	15.86	22.92	39.48	16.54	27.66	15.88	30.93	16.69
chr1	8839774	8839942	10.86	13.72	6.84	12.17	9.31	13.56	51.42	20.43	38.2	17.65	36.25	19.3
chr1	20941534	20941702	21.13	13.72	23	25.16	22.4	19.64	25.45	14.59	21.08	15.88	21.29	16.17
chr1	59269200	59269368	103.21	138.02	121.2	113.61	71.69	87.92	96.61	128.41	89.57	134.11	62.86	74.07
chr1	174095405	174095573	22.33	21.79	19.89	15.42	18.96	18.71	34.8	17.51	27	16.76	27.94	16.17
chr1	188979675	188979843	26.56	16.95	20.51	20.29	23.44	19.17	29.61	14.59	30.3	11.47	21.95	12.52
chr1	189360230	189360398	16.9	15.34	14.92	14.61	16.54	14.5	32.72	26.26	26.35	21.18	27.27	22.95
chr1	195760631	195760799	28.37	25.83	29.21	17.04	29.99	20.11	15.06	23.35	13.83	22.06	15.3	21.91
chr1	196298048	196298216	40.44	16.14	27.35	24.35	28.26	20.58	15.06	14.59	11.86	11.47	13.97	12.52
chr1	13577464	13577632	18.71	27.44	29.83	33.27	24.47	27.59	12.47	22.37	10.54	18.53	12.64	20.34
chr1	72272376	72272544	19.31	18.56	24.86	29.22	19.65	24.79	17.14	12.65	15.81	25.59	16.3	19.82
chr1	74461857	74462025	18.71	17.76	11.81	29.22	15.86	24.79	22.85	20.43	21.73	22.06	21.29	21.39
chr1	93996251	93996419	18.71	24.21	18.03	22.72	19.65	21.98	19.22	26.26	23.05	27.35	19.29	24.52
chr1	120918976	120919144	14.49	19.37	20.51	13.8	17.92	18.24	30.65	8.75	24.37	24.7	25.28	17.73
chr1	123226108	123226276	121.92	166.27	106.91	110.37	70.32	83.25	139.2	125.49	98.79	74.11	66.52	70.42
chr1	138339609	138339777	30.18	30.67	15.54	25.16	22.75	29.93	18.18	23.35	15.81	14.12	16.3	18.26
chr1	172273991	172274159	24.14	22.6	27.97	26.78	25.16	24.79	21.82	22.37	19.76	18.53	18.96	20.34
chr1	196298798	196298966	36.21	34.71	27.97	17.85	31.71	26.66	13.5	19.46	11.86	9.71	13.3	15.13
chr1	135320779	135320947	9.05	29.86	14.3	35.71	12.06	30.4	15.58	31.13	12.51	37.06	14.63	32.86
chr1	155965121	155965289	9.66	14.53	16.16	23.53	12.06	18.71	29.61	33.07	23.71	28.23	24.94	26.6
chr1	164478507	164478675	16.9	24.21	19.89	26.78	18.27	25.25	17.66	22.37	17.78	22.94	19.29	21.91
chr1	173348962	173349130	25.95	18.56	22.38	24.35	24.82	21.51	22.85	16.54	19.76	14.12	20.95	14.61
chr1	16609330	16609498	18.71	14.53	13.05	34.08	15.86	23.38	20.26	26.26	21.08	21.18	20.95	21.91
chr1	189587017	189587185	97.18	104.93	88.88	103.06	64.46	76.23	136.09	134.24	119.21	132.35	73.5	90.76
chr1	38415082	38415250	22.33	26.64	21.75	35.71	21.37	26.19	19.74	18.48	17.12	22.06	15.96	17.73
chr1	38506378	38506546	30.18	34.71	20.51	17.04	24.13	22.45	29.61	19.46	27.66	10.59	23.61	14.08
chr1	102579423	102579591	30.18	33.09	26.73	30.84	26.2	32.27	16.1	8.75	11.86	15.88	15.63	11.48
chr1	155004275	155004443	15.69	14.53	19.27	20.29	16.54	17.3	29.09	22.37	21.73	19.41	22.28	19.3
chr1	167155519	167155687	18.11	28.25	26.11	18.67	20.68	22.45	20.78	21.4	16.47	19.41	18.63	19.82
chr1	173032017	173032185	19.31	20.99	31.08	27.59	23.78	23.38	19.74	20.43	14.49	25.59	17.96	19.3
chr1	189380612	189380780	23.54	29.86	20.51	23.53	21.37	23.85	19.22	20.43	15.81	23.82	17.96	21.91
chr1	4416883	4417051	12.68	25.83	18.03	26.78	15.86	25.72	27.01	27.24	26.35	22.94	25.94	25.56
chr1	21115139	21115307	11.47	17.76	9.32	20.29	11.03	19.64	22.33	44.75	23.05	38.82	22.62	40.69
chr1	36502109	36502277	22.94	11.3	21.75	9.74	22.06	11.69	28.57	19.46	21.73	17.65	23.28	17.21
chr1	88479211	88479379	127.96	110.58	146.07	137.15	83.76	76.7	82.07	96.3	109.33	104.11	65.19	71.98
chr1	59209268	59209436	21.13	42.78	22.38	42.2	21.72	34.61	23.89	25.29	21.73	19.41	20.95	20.34
chr1	62794428	62794596	13.28	20.18	13.05	16.23	14.13	18.71	36.88	21.4	27.66	15.88	29.93	17.21
chr1	138582217	138582385	21.73	29.86	19.27	24.35	21.37	26.66	14.02	25.29	7.9	22.94	10.98	25.04
chr1	153175954	153176122	20.52	12.91	13.05	11.36	16.54	12.63	37.92	26.26	28.32	17.65	29.27	23.47
chr1	193080947	193081115	27.16	39.55	23	26.78	23.44	33.2	17.66	16.54	18.44	17.65	19.62	18.26
chr1	54609612	54609780	18.11	25.83	18.03	34.08	18.61	28.06	23.89	28.21	9.88	24.7	17.29	23.47
chr1	137914412	137914580	22.33	16.95	20.51	25.16	19.99	21.05	32.72	23.35	24.37	15.88	25.94	20.34
chr1	145549338	145549506	16.3	24.21	20.51	19.48	16.89	23.38	14.54	16.54	23.71	30	17.96	21.39
chr1	172390167	172390335	25.35	19.37	28.59	30.84	23.44	22.92	18.18	20.43	19.1	27.35	17.29	21.39
chr1	95408318	95408486	109.85	121.88	108.15	121.73	72.38	85.58	70.12	99.22	73.77	116.46	54.21	74.59
chr1	193081905	193082073	25.35	38.74	27.35	38.14	25.85	33.2	6.75	14.59	7.9	15	7.65	14.61
chr1	196486656	196486824	22.33	20.18	21.13	21.91	21.37	22.45	17.66	18.48	22.39	17.65	21.62	18.26
chr1	62403242	62403410	22.94	16.14	21.75	19.48	20.68	18.24	22.85	20.43	21.73	12.35	22.28	18.26
chr1	74854593	74854761	21.13	26.64	24.24	21.1	22.4	24.79	14.54	22.37	13.17	32.65	13.97	27.12
chr1	107868479	107868647	12.68	26.64	29.83	25.97	21.03	25.25	12.99	15.56	15.81	22.94	14.97	18.78
chr1	133178527	133178695	10.86	14.53	30.46	22.72	20.68	18.24	23.89	16.54	19.1	15.88	21.95	16.69
chr1	13618611	13618779	18.11	23.41	20.51	27.59	19.3	26.66	19.74	18.48	19.1	22.06	18.96	20.34
chr1	84396372	84396540	108.64	106.54	88.88	109.56	65.15	72.49	115.31	114.79	91.55	80.29	72.51	65.72
chr1	36309629	36309797	16.9	27.44	15.54	25.16	15.51	22.45	19.22	29.18	21.73	33.53	17.29	23.47
chr1	94807098	94807266	20.52	23.41	27.35	21.91	23.09	25.25	14.02	18.48	11.2	17.65	14.3	17.73
chr1	30930883	30931051	16.9	27.44	15.54	21.91	15.86	25.25	15.58	35.02	15.81	31.76	15.96	28.69
chr1	36158433	36158601	21.73	20.99	16.78	22.72	19.3	22.45	24.93	27.24	20.42	18.53	19.96	19.82
chr1	42798523	42798691	15.09	16.95	18.03	25.97	16.54	19.64	22.85	11.67	26.35	15.88	24.94	14.08
chr1	57425372	57425540	21.73	24.21	19.27	13.8	19.3	19.17	22.33	15.56	22.39	15	23.28	15.65
chr1	154750027	154750195	77.26	140.44	87.64	123.35	60.66	85.12	73.76	133.27	77.72	139.4	54.88	89.2
chr1	60620889	60621057	24.14	35.51	24.24	29.22	21.03	25.25	16.62	18.48	17.78	34.41	16.3	22.43
chr1	134544645	134544813	12.07	37.13	20.51	40.58	16.54	34.14	15.58	23.35	20.42	14.12	17.63	19.3
chr1	193646319	193646487	10.86	16.95	9.94	20.29	9.31	18.24	24.41	44.75	19.76	40.59	21.95	34.95
chr1	21156478	21156646	25.95	18.56	20.51	25.97	22.4	24.32	17.66	19.46	23.05	26.47	19.96	20.34
chr1	23327681	23327849	4.23	7.26	2.49	6.49	3.79	7.95	60.77	16.54	44.79	7.06	42.9	13.04
chr1	49627895	49628063	25.35	25.83	28.59	19.48	25.16	22.45	19.22	14.59	14.49	21.18	15.96	18.78
chr1	62545776	62545944	32.59	35.51	31.08	33.27	27.23	26.19	16.62	22.37	17.12	22.94	17.63	15.65
chr1	162125164	162125332	135.2	110.58	106.91	91.7	71.35	72.49	148.55	81.71	109.99	85.58	68.18	65.2
chr1	74451050	74451218	16.9	19.37	22.38	23.53	17.92	20.58	22.33	31.13	13.17	30.88	16.3	32.86
chr1	153005420	153005588	12.68	33.09	18.03	32.46	16.2	27.12	13.5	20.43	11.86	29.12	12.64	25.04
chr1	172967193	172967361	22.94	19.37	29.21	21.91	23.09	18.71	20.78	21.4	27	32.65	20.95	25.04
chr1	174861554	174861722	21.13	40.36	22.38	24.35	21.03	30.4	12.47	13.62	19.1	9.71	14.97	11.48
chr1	182655938	182656106	20.52	20.99	24.86	21.1	22.75	21.98	11.43	21.4	21.73	26.47	14.3	25.56
chr1	184517926	184518094	26.56	13.72	15.54	13.8	19.3	13.56	35.32	8.75	28.32	6.18	28.94	7.82
chr1	8866738	8866906	9.66	8.07	14.92	9.74	12.06	10.29	46.75	21.4	28.98	16.76	27.94	19.3
chr1	13579049	13579217	20.52	30.67	30.46	26.78	22.4	25.25	11.43	14.59	21.73	21.18	16.63	14.61
chr1	74074245	74074413	10.26	23.41	13.05	25.16	11.37	22.45	16.62	43.77	20.42	41.47	17.96	38.6
chr1	62870448	62870616	127.35	171.92	114.37	120.11	71.35	96.81	101.8	122.57	86.28	100.58	62.53	75.11
chr1	88330620	88330788	12.68	9.69	7.46	11.36	11.03	11.22	29.61	26.26	29.64	29.12	26.61	24.52
chr1	91567030	91567198	28.37	21.79	20.51	32.46	23.44	26.66	23.37	9.73	13.83	8.82	18.63	10.43
chr1	130489034	130489202	19.92	20.18	26.11	17.85	20.68	17.77	17.66	28.21	17.78	34.41	15.63	24.52
chr1	133104660	133104828	24.14	13.72	26.73	23.53	23.78	17.77	18.7	27.24	21.08	15.88	19.96	20.86
chr1	155587439	155587607	16.3	25.02	18.03	25.16	17.58	26.19	28.05	27.24	22.39	40.59	18.96	29.73
chr1	172553178	172553346	15.69	23.41	13.05	10.55	13.1	15.9	40.51	14.59	29.64	18.53	27.61	16.17
chr1	174238144	174238312	16.3	22.6	18.03	17.04	17.58	20.58	23.89	19.46	17.12	25.59	21.29	20.34
chr1	187187604	187187772	14.49	17.76	14.92	16.23	16.2	17.3	31.16	20.43	25.69	17.65	24.28	20.86
chr1	13416721	13416889	13.28	24.21	24.86	30.84	17.23	21.05	18.7	31.13	16.47	22.06	17.96	23.99
chr1	21222133	21222301	202.2	259.09	165.95	180.16	98.93	102.89	210.36	171.21	140.95	119.99	89.13	86.59
chr1	182317689	182317857	108.64	100.09	82.67	112.8	66.18	81.84	106.48	88.52	92.87	89.11	65.19	66.77
chr1	20930250	20930418	12.68	19.37	14.3	18.67	13.44	17.3	29.09	21.4	28.98	16.76	24.28	20.34
chr1	39509182	39509350	18.71	20.99	13.67	6.49	16.54	14.03	36.36	18.48	21.73	14.12	27.61	16.69
chr1	52540889	52541057	15.09	24.21	17.4	16.23	15.51	21.05	28.05	22.37	25.69	20.29	25.94	19.82
chr1	75218932	75219100	22.94	23.41	20.51	23.53	21.72	23.85	17.66	34.05	19.1	25.59	18.63	25.56
chr1	89805433	89805601	21.73	28.25	18.65	30.03	20.68	31.33	16.1	13.62	14.49	16.76	16.3	16.17
chr1	123287506	123287674	17.5	16.95	24.24	20.29	19.65	18.71	15.06	11.67	19.1	24.7	16.3	18.26
chr1	134930444	134930612	19.31	16.14	24.86	23.53	19.99	18.24	21.82	15.56	21.73	16.76	19.96	16.17
chr1	157922074	157922242	19.31	14.53	17.4	18.67	18.61	17.3	19.74	22.37	12.51	30.88	17.96	25.56
chr1	64784621	64784789	106.23	125.11	111.26	132.28	70.32	85.58	81.03	108.95	97.48	136.76	56.21	76.68
chr1	184168403	184168571	24.75	28.25	25.48	22.72	25.16	23.85	11.43	20.43	10.54	16.76	12.31	18.26
chr1	188232957	188233125	20.52	16.95	16.16	9.74	18.27	14.5	35.84	8.75	29.64	11.47	28.27	10.43
chr1	23328643	23328811	15.09	18.56	26.11	27.59	18.96	21.51	32.2	17.51	26.35	26.47	21.95	18.78
chr1	39200577	39200745	21.73	21.79	16.78	12.98	19.65	19.17	26.49	16.54	18.44	11.47	22.95	14.61
chr1	81947621	81947789	22.94	18.56	23.62	17.85	23.78	17.3	20.78	24.32	17.12	10.59	20.95	17.21
chr1	84222314	84222482	15.09	13.72	14.92	21.1	15.51	17.3	37.92	17.51	22.39	11.47	29.27	16.17
chr1	45852068	45852236	110.45	127.53	117.47	106.31	77.55	71.55	84.66	82.69	71.79	97.94	60.53	65.2
chr1	97348457	97348625	30.18	41.16	31.08	41.39	22.06	21.98	34.28	63.23	36.88	77.64	17.29	27.12
chr1	107310149	107310317	22.94	24.21	14.3	19.48	18.96	22.92	34.28	12.65	20.42	8.82	24.28	10.95
chr1	121145597	121145765	12.68	20.18	16.16	22.72	13.79	21.51	23.89	25.29	23.05	30.88	23.28	26.08
chr1	181499011	181499179	12.07	16.14	11.81	13.8	11.72	14.97	31.68	28.21	28.32	22.94	26.94	25.04
chr1	182834254	182834422	22.94	12.11	21.13	21.91	20.68	18.24	18.18	13.62	28.32	15.88	20.95	16.69
chr1	185875679	185875847	30.78	33.09	24.86	26.78	27.57	26.19	15.58	11.67	17.78	17.65	16.3	15.65
chr1	58681711	58681879	20.52	32.29	20.51	24.35	21.03	23.38	22.33	15.56	19.1	7.94	21.29	12.52
chr1	72011315	72011483	24.14	18.56	25.48	20.29	23.44	16.84	20.78	21.4	11.86	16.76	15.96	17.73
chr1	120863915	120864083	18.11	14.53	21.13	23.53	19.65	19.64	21.82	15.56	15.81	14.12	17.63	15.13
chr1	51953050	51953218	103.21	132.37	96.34	133.09	66.52	79.97	96.61	144.94	98.14	162.34	57.54	85.02
chr1	129174780	129174948	21.73	21.79	22.38	21.91	22.75	20.11	16.62	13.62	18.44	22.06	16.96	18.78
chr1	159388479	159388647	24.75	23.41	19.27	25.97	21.37	23.85	18.7	19.46	18.44	15	17.29	18.26
chr1	180118531	180118699	18.11	20.99	22.38	15.42	17.92	16.37	22.33	26.26	25.69	27.35	22.62	23.47
chr1	59425097	59425265	24.14	29.86	24.24	29.22	23.78	29.46	11.95	19.46	15.15	14.12	14.3	16.17
chr1	87878565	87878733	19.92	12.91	15.54	24.35	17.58	20.11	22.33	24.32	24.37	18.53	22.95	20.34
chr1	133509303	133509471	15.09	21.79	25.48	21.91	19.99	20.11	22.85	29.18	12.51	30	16.63	26.08
chr1	136859118	136859286	12.68	15.34	25.48	21.91	18.27	18.24	22.85	25.29	28.98	23.82	24.61	22.95
chr1	135151983	135152151	106.23	94.44	82.67	88.46	68.59	71.09	140.24	88.52	115.26	75.88	80.82	63.64
chr1	137717559	137717727	19.31	16.95	16.78	22.72	17.23	19.64	24.41	21.4	18.44	15	22.62	19.3
chr1	184392080	184392248	17.5	20.99	25.48	24.35	20.34	21.51	14.54	23.35	14.49	23.82	14.3	21.91
chr1	34293334	34293502	12.68	19.37	14.3	16.23	14.48	19.17	17.66	25.29	19.76	31.76	16.96	31.3
chr1	66718145	66718313	16.9	17.76	23	12.17	18.61	16.37	35.84	22.37	23.05	10.59	26.27	17.73
chr1	142306182	142306350	25.35	41.16	20.51	25.97	22.4	25.72	17.66	11.67	19.76	15.88	17.63	13.04
chr1	186682239	186682407	14.49	6.46	13.67	9.74	13.79	8.89	39.99	22.37	27.66	30.88	31.93	25.56
chr1	165333898	165334066	149.08	162.24	151.04	185.03	76.18	82.78	109.08	132.3	104.72	127.93	58.2	77.72
chr1	15807202	15807370	25.35	24.21	21.13	34.08	22.06	28.06	23.89	10.7	18.44	30.88	18.29	16.69
chr1	73575335	73575503	23.54	15.34	24.24	18.67	21.37	16.37	20.78	14.59	18.44	20.29	19.96	17.21
chr1	75689764	75689932	19.92	17.76	23.62	19.48	21.72	20.11	18.7	17.51	13.83	22.94	17.63	21.91
chr1	133877102	133877270	17.5	28.25	16.78	28.4	14.82	25.25	14.54	32.1	20.42	22.94	16.63	25.04
chr1	166166245	166166413	10.86	9.69	10.57	12.98	10.34	12.63	35.84	33.07	27.66	22.06	28.6	26.6
chr1	166830235	166830403	14.49	33.09	18.65	33.27	17.23	30.4	10.39	15.56	14.49	26.47	12.31	21.39
chr1	193645198	193645366	20.52	11.3	19.27	22.72	19.99	15.9	20.26	14.59	27	18.53	22.95	17.21
chr1	121150123	121150291	88.73	86.36	91.37	87.65	63.77	69.68	143.36	91.44	116.58	92.64	81.82	73.55
chr1	71603598	71603766	19.92	10.49	18.65	17.85	18.61	14.97	25.45	14.59	26.35	20.29	23.28	18.26
chr1	71702978	71703146	18.71	31.48	13.05	34.08	16.54	27.12	17.14	20.43	13.83	19.41	15.63	18.78
chr1	82836024	82836192	9.66	33.09	15.54	30.84	11.72	28.06	14.02	28.21	11.2	30	12.97	28.17
chr1	174240390	174240558	22.94	25.02	26.11	29.22	23.09	24.79	13.5	21.4	17.12	22.06	15.96	21.39
chr1	182911570	182911738	27.16	25.83	18.03	19.48	19.99	21.05	19.22	15.56	13.83	17.65	14.3	16.69
chr1	191746852	191747020	25.35	25.83	20.51	19.48	21.03	22.45	21.3	15.56	19.76	11.47	17.96	13.04
chr1	145338863	145339031	16.9	24.21	19.27	21.91	17.23	23.85	20.78	15.56	23.05	13.23	21.95	15.65
chr1	123229187	123229355	71.22	37.13	52.21	32.46	49.29	35.54	210.88	88.52	136.34	59.11	97.12	63.11
chr1	159435235	159435403	19.31	25.83	13.67	17.04	16.89	19.64	27.53	15.56	22.39	20.29	22.95	18.26
chr1	162374874	162375042	19.31	19.37	23	19.48	18.27	21.05	29.61	19.46	21.73	21.18	21.62	19.82
chr1	164802409	164802577	15.09	26.64	16.78	21.1	15.51	24.32	16.1	28.21	10.54	31.76	14.97	27.65
chr1	120218260	120218428	17.5	12.91	23	19.48	19.65	18.71	20.26	18.48	20.42	15.88	19.62	18.78
chr1	193562754	193562922	22.33	21.79	21.13	19.48	21.37	20.58	17.14	19.46	11.86	14.12	14.63	16.17
chr1	15598355	15598523	22.94	26.64	24.86	30.03	23.09	24.79	10.91	12.65	9.22	15.88	10.98	13.56
chr1	170427980	170428148	111.66	128.34	87.02	100.63	66.87	80.44	169.33	90.47	106.04	58.23	76.5	59.99
chr1	37398218	37398386	21.73	22.6	23.62	22.72	21.72	21.05	12.99	30.16	15.15	23.82	15.63	27.65
chr1	43456027	43456195	18.11	28.25	17.4	35.71	18.61	29	11.95	22.37	6.59	19.41	9.65	18.78
chr1	51972603	51972771	16.9	13.72	18.65	25.97	17.92	21.51	18.7	27.24	12.51	19.41	16.3	21.39
chr1	53357559	53357727	19.31	22.6	23.62	30.84	21.37	23.38	8.83	17.51	11.86	21.18	11.64	17.21
chr1	54741260	54741428	14.49	24.21	13.67	15.42	13.79	17.3	29.09	23.35	24.37	17.65	26.27	19.82
chr1	84719106	84719274	26.56	20.18	13.67	12.17	19.3	15.43	30.13	11.67	21.73	6.18	23.95	9.39
chr1	91810198	91810366	18.11	15.34	17.4	11.36	17.58	14.03	31.68	10.7	25.69	18.53	27.94	16.17
chr1	132672365	132672533	15.69	14.53	18.03	17.04	16.89	15.9	21.3	23.35	20.42	32.65	19.96	26.08
chr1	93333109	93333277	150.89	130.76	146.69	133.9	79.28	79.04	82.07	111.87	104.72	136.76	60.86	78.76
chr1	185729508	185729676	5.43	4.04	4.97	8.12	5.51	7.02	34.8	15.56	41.49	27.35	32.59	21.39
chr1	9787847	9788015	22.94	14.53	25.48	15.42	23.78	14.97	15.06	11.67	15.15	16.76	14.97	15.13
chr1	62781311	62781479	17.5	27.44	30.46	22.72	21.03	24.32	20.26	21.4	19.1	11.47	18.63	17.21
chr1	107338980	107339148	15.69	12.11	8.08	12.17	12.06	11.22	38.96	16.54	22.39	12.35	29.6	14.61
chr1	132560267	132560435	23.54	24.21	23.62	30.03	20.68	24.32	25.45	17.51	19.76	13.23	19.96	14.61
chr1	137813986	137814154	24.14	20.18	27.97	29.22	23.78	23.85	16.1	15.56	15.15	18.53	16.63	16.69
chr1	158436087	158436255	18.11	21.79	26.11	32.46	21.03	21.98	23.89	18.48	19.1	20.29	21.29	18.26
chr1	169187031	169187199	24.75	19.37	23.62	21.91	24.13	20.58	14.54	19.46	15.15	9.71	14.3	15.13
chr1	188508038	188508206	24.14	29.86	23.62	29.22	21.37	25.72	17.14	17.51	18.44	13.23	17.29	16.17
chr1	90184779	90184947	594.52	603.75	458.09	470.69	176.48	205.77	691.34	429.97	436.01	313.22	166.3	171.09
chr1	191930875	191931043	190.73	243.76	174.04	211.81	95.82	120.66	141.28	176.07	133.04	171.17	78.82	108.5
chr1	51535250	51535418	95.37	111.39	94.48	116.86	69.97	82.31	122.58	92.41	98.14	99.7	71.17	74.59
chr1	13636609	13636777	16.3	16.14	18.65	18.67	17.92	16.84	23.89	18.48	23.05	19.41	21.62	19.82
chr1	38175676	38175844	10.26	25.02	16.78	14.61	14.48	19.64	17.14	27.24	23.05	27.35	17.63	26.08
chr1	44159277	44159445	13.28	29.06	14.3	24.35	13.44	27.59	13.5	28.21	17.12	29.12	15.63	29.21
chr1	55083600	55083768	13.88	24.21	21.75	18.67	17.58	22.45	16.62	22.37	12.51	25.59	14.63	22.95
chr1	75649215	75649383	17.5	12.91	18.65	11.36	16.54	12.63	28.05	21.4	33.59	15	22.28	17.73
chr1	135337192	135337360	21.73	20.18	28.59	24.35	22.4	19.64	17.14	10.7	15.81	20.29	14.3	12.52
chr1	21070540	21070708	12.07	20.99	14.92	14.61	14.13	16.84	32.2	15.56	28.32	13.23	28.6	15.13
chr1	33131515	33131683	27.16	22.6	14.92	12.17	20.34	17.77	27.01	9.73	20.42	7.06	21.29	8.87
chr1	93436371	93436539	14.49	30.67	14.3	17.85	12.75	21.98	14.54	29.18	11.2	34.41	12.97	28.69
chr1	127415948	127416116	91.74	79.91	72.72	80.34	61.35	66.88	188.03	89.5	133.04	60	84.81	59.46
chr1	172889933	172890101	22.94	25.83	23	33.27	23.09	28.06	19.22	8.75	11.86	7.06	14.63	8.87
chr1	181448218	181448386	17.5	25.83	23.62	30.84	18.61	26.66	5.19	21.4	12.51	15.88	9.31	19.82
chr1	188087170	188087338	18.71	16.95	23.62	15.42	20.68	15.9	23.89	17.51	19.76	4.41	21.95	11.48
chr1	193289543	193289711	20.52	29.06	28.59	17.04	23.09	23.85	4.67	20.43	7.9	22.06	7.32	20.34
chr1	193734820	193734988	16.9	22.6	18.65	13.8	18.27	18.71	13.5	22.37	19.76	12.35	16.63	17.21
chr1	13457298	13457466	14.49	21.79	16.78	20.29	16.54	20.58	22.33	25.29	23.71	31.76	20.95	26.6
chr1	18960388	18960556	13.88	15.34	11.19	12.17	13.79	13.56	34.28	19.46	28.98	19.41	29.27	16.69
chr1	34160550	34160718	18.11	20.18	20.51	22.72	17.23	21.51	24.41	20.43	23.71	17.65	22.28	19.82
chr1	186676290	186676458	95.37	103.32	72.1	81.15	58.6	61.73	137.64	117.71	117.24	87.35	72.17	68.85
chr1	65452281	65452449	25.95	18.56	34.19	19.48	28.61	19.64	20.26	6.81	14.49	12.35	16.3	10.95
chr1	74128907	74129075	13.28	9.69	8.08	13.8	10.34	12.63	25.97	25.29	30.3	22.06	25.28	22.95
chr1	90660519	90660687	21.13	11.3	19.89	17.85	18.61	14.5	15.58	17.51	15.81	26.47	15.96	20.86
chr1	93791056	93791224	19.31	14.53	22.38	16.23	21.37	17.3	21.82	26.26	13.83	22.06	17.29	26.08
chr1	138156605	138156773	15.69	23.41	20.51	15.42	18.96	19.64	13.5	23.35	13.83	21.18	14.97	22.43
chr1	54969804	54969972	7.85	11.3	5.59	7.3	7.24	9.82	46.23	15.56	32.93	10.59	35.92	13.04
chr1	109888703	109888871	25.35	19.37	19.27	15.42	19.65	18.71	27.53	16.54	20.42	11.47	20.95	14.61
chr1	167124728	167124896	81.48	120.27	74.59	102.25	56.53	81.37	97.65	111.87	96.82	105.88	67.52	80.85
chr1	133049750	133049918	15.69	20.18	23	23.53	19.65	20.58	19.74	13.62	20.42	15.88	19.96	14.08
chr1	136117935	136118103	18.71	25.83	19.27	25.16	18.27	24.79	17.66	13.62	13.17	22.06	16.3	18.26
chr1	160663659	160663827	18.71	29.86	21.13	23.53	19.65	27.12	13.5	7.78	18.44	9.71	15.96	9.39
chr1	162744065	162744233	17.5	21.79	16.78	22.72	17.58	19.64	24.93	18.48	19.76	10.59	21.62	13.04
chr1	172520096	172520264	20.52	15.34	18.03	27.59	19.3	20.58	18.7	14.59	11.2	19.41	16.63	17.21
chr1	59446115	59446283	38.03	32.29	16.78	29.22	27.57	29.46	8.83	8.75	9.22	11.47	9.98	9.39
chr1	91606437	91606605	33.2	21.79	18.03	28.4	25.16	22.92	12.99	7.78	9.88	10.59	12.31	9.39
chr1	166345523	166345691	123.73	145.29	77.69	99.01	68.59	83.71	121.54	96.3	91.55	52.06	70.51	55.29
chr1	91806587	91806755	16.3	10.49	13.05	10.55	14.82	12.16	34.28	15.56	29.64	11.47	30.6	13.56
chr1	109838490	109838658	22.33	21.79	31.08	28.4	26.54	23.38	13.5	10.7	13.17	15.88	13.64	14.08
chr1	133520957	133521125	15.69	11.3	14.3	13.8	14.48	13.09	24.93	23.35	21.08	25.59	24.61	24.52
chr1	145528457	145528625	24.75	27.44	18.03	29.22	20.34	28.06	18.18	16.54	21.73	14.12	18.29	14.61
chr1	184733145	184733313	16.9	19.37	16.78	21.91	17.58	21.05	24.93	13.62	19.76	10.59	22.95	12.52
chr1	187152609	187152777	15.69	18.56	19.89	33.27	17.23	23.85	9.87	11.67	13.17	18.53	12.64	16.69
chr1	189901589	189901757	15.69	24.21	16.78	21.91	16.2	22.45	20.78	23.35	18.44	22.94	18.63	21.91
chr1	192886616	192886784	15.09	21.79	17.4	17.85	17.58	20.11	10.91	16.54	13.83	33.53	12.97	23.47
chr1	193268348	193268516	98.38	143.67	95.72	150.95	70.32	80.44	92.46	135.22	99.45	129.7	60.2	82.94
chr1	13291712	13291880	19.92	24.21	16.78	20.29	18.61	21.05	14.54	16.54	18.44	19.41	14.3	18.26
chr1	39533400	39533568	12.68	18.56	14.92	18.67	13.44	18.71	15.06	26.26	27	32.65	19.29	23.47
chr1	93391086	93391254	12.07	16.95	18.03	21.1	14.13	18.24	20.78	21.4	20.42	22.94	18.29	19.3
chr1	130663003	130663171	16.9	21.79	19.27	13.8	16.2	16.84	16.62	21.4	17.12	30.88	15.63	27.12
chr1	141595328	141595496	17.5	27.44	18.65	36.52	17.23	26.19	11.95	26.26	14.49	17.65	12.31	21.91
chr1	181912357	181912525	8.45	13.72	17.4	12.17	12.75	11.22	30.13	19.46	32.27	11.47	28.27	16.17
chr1	186706731	186706899	14.49	8.88	21.75	14.61	18.96	13.09	18.18	23.35	19.1	25.59	17.96	27.12
chr1	62795001	62795169	94.16	79.1	83.91	90.08	61.35	55.65	181.27	102.14	133.7	65.29	81.82	61.55
chr1	22652229	22652397	9.05	6.46	8.08	8.93	9.31	7.48	37.92	11.67	41.49	9.71	33.26	11.48
chr1	54495641	54495809	22.33	13.72	18.65	18.67	19.99	17.3	15.58	16.54	13.17	23.82	14.3	19.3
chr1	72056051	72056219	11.47	14.53	20.51	11.36	17.23	13.56	19.74	20.43	23.71	28.23	21.62	21.91
chr1	74819757	74819925	12.07	12.91	13.67	10.55	13.79	13.09	24.41	9.73	22.39	28.23	20.29	19.3
chr1	121087866	121088034	24.14	22.6	17.4	16.23	18.96	20.58	13.5	27.24	13.17	15.88	13.97	20.86
chr1	182193578	182193746	14.49	9.69	20.51	8.93	16.89	9.35	29.61	24.32	17.78	24.7	21.95	23.47
chr1	187941160	187941328	21.13	16.95	25.48	13.8	23.78	16.84	19.22	11.67	18.44	9.71	19.29	12
chr1	79668577	79668745	18.71	16.95	24.24	21.91	19.3	17.77	10.91	9.73	13.83	30	11.97	20.34
chr1	52522736	52522904	116.49	114.62	80.8	97.38	66.52	77.17	166.73	110.9	118.55	76.76	81.49	74.07
chr1	81946836	81947004	30.18	13.72	29.83	21.91	27.57	16.37	16.1	13.62	14.49	7.06	16.3	10.43
chr1	10133060	10133228	21.13	22.6	24.24	16.23	22.4	21.05	16.1	15.56	12.51	15	13.97	15.13
chr1	23153439	23153607	26.56	23.41	25.48	21.1	22.4	20.58	23.37	13.62	14.49	11.47	15.96	11.48
chr1	39374811	39374979	19.31	19.37	26.11	18.67	19.99	17.3	22.33	26.26	13.17	24.7	16.96	22.43
chr1	62946042	62946210	11.47	32.29	7.46	26.78	10.34	30.87	26.49	12.65	15.81	15.88	20.95	13.04
chr1	7387818	7387986	129.17	147.71	143.58	154.19	68.25	78.57	105.96	126.46	98.79	143.82	54.55	75.11
chr1	74295996	74296164	19.92	18.56	19.27	17.85	18.61	17.77	22.85	15.56	15.81	12.35	20.29	14.61
chr1	74996225	74996393	21.13	20.18	26.73	30.84	23.44	25.72	11.43	12.65	9.88	17.65	10.31	15.65
chr1	90456238	90456406	13.28	14.53	15.54	17.04	15.17	16.37	28.05	22.37	21.73	15.88	23.95	20.86
chr1	138242762	138242930	19.92	25.02	13.67	23.53	16.2	22.45	11.43	17.51	16.47	31.76	13.64	21.39
chr1	138402887	138403055	22.33	20.99	19.27	24.35	22.06	22.92	19.22	15.56	23.05	17.65	20.29	17.73
chr1	166365233	166365401	15.09	28.25	20.51	21.1	16.89	23.38	19.22	17.51	17.78	15	18.29	16.69
chr1	173048484	173048652	15.69	20.99	16.16	22.72	16.2	22.45	20.78	20.43	21.08	20.29	18.29	18.78
chr1	180714897	180715065	24.14	32.29	23.62	21.91	23.78	26.66	14.54	6.81	13.83	15	14.97	10.95
chr1	133022676	133022844	91.14	87.17	75.83	74.66	66.52	67.34	86.74	104.09	92.21	99.7	62.86	80.33
chr1	193487020	193487188	19.92	25.02	16.16	16.23	17.23	20.11	21.82	23.35	25.69	15.88	20.95	17.73
chr1	193960845	193961013	16.3	23.41	16.16	18.67	17.23	22.92	14.54	25.29	10.54	26.47	13.97	25.04
chr1	88530013	88530181	15.69	15.34	16.78	16.23	15.51	17.3	23.89	12.65	20.42	22.06	21.29	16.17
chr1	89941610	89941778	22.33	20.99	11.81	12.98	16.2	13.09	20.78	29.18	19.1	23.82	16.96	22.43
chr1	121990194	121990362	27.16	17.76	26.11	20.29	23.78	17.77	20.78	27.24	23.71	20.29	18.63	22.43
chr1	138614396	138614564	18.71	15.34	15.54	25.16	16.54	18.71	15.58	24.32	9.88	27.35	13.64	24.52
chr1	58158531	58158699	225.13	240.53	145.44	165.55	98.93	116.45	193.74	175.1	143.58	137.64	91.8	94.41
chr1	63223437	63223605	115.28	127.53	107.53	123.35	73.42	74.36	77.39	107.98	79.04	138.52	49.22	68.85
chr1	184514367	184514535	18.11	12.91	11.19	8.12	15.51	12.16	37.4	6.81	27.66	9.71	26.94	9.39
chr1	13551737	13551905	33.2	29.06	21.75	24.35	25.51	26.19	13.5	14.59	8.56	8.82	10.98	11.48
chr1	31048849	31049017	18.71	15.34	29.21	23.53	22.75	18.71	16.62	13.62	15.15	9.71	15.3	12.52
chr1	74744016	74744184	16.9	15.34	19.27	17.04	17.58	15.9	22.85	13.62	23.71	18.53	21.29	17.21
chr1	79847071	79847239	23.54	23.41	14.92	11.36	18.27	18.24	20.26	17.51	16.47	16.76	17.96	18.26
chr1	134066768	134066936	14.49	16.95	15.54	16.23	15.51	15.9	22.85	22.37	10.54	23.82	16.96	23.99
chr1	141707908	141708076	15.69	12.91	23	12.98	19.3	13.56	25.45	14.59	15.81	11.47	18.63	14.61
chr1	176837911	176838079	82.69	88.79	76.45	76.28	63.42	65.01	154.78	96.3	99.45	65.29	75.17	62.59
chr1	153013390	153013558	21.13	22.6	13.67	33.27	18.61	26.19	12.99	15.56	7.24	18.53	11.31	16.69
chr1	169307685	169307853	18.11	22.6	20.51	14.61	18.96	18.24	22.33	16.54	19.76	17.65	20.62	17.73
chr1	184360835	184361003	23.54	20.18	15.54	17.04	18.96	19.17	18.18	14.59	13.17	14.12	16.3	14.61
chr1	10310407	10310575	29.58	17.76	14.3	15.42	21.03	16.84	23.37	12.65	19.76	5.29	21.62	9.39
chr1	31107149	31107317	17.5	18.56	13.67	20.29	16.89	19.17	19.22	18.48	18.44	14.12	18.63	16.17
chr1	34899982	34900150	18.71	19.37	18.65	16.23	19.3	16.84	8.83	17.51	12.51	24.7	10.98	21.91
chr1	59014805	59014973	13.88	22.6	15.54	15.42	14.13	21.98	22.33	13.62	15.15	14.12	19.29	15.13
chr1	59373780	59373948	17.5	24.21	24.86	30.84	19.3	25.25	10.91	18.48	12.51	25.59	13.64	22.43
chr1	180248984	180249152	125.54	107.35	111.88	124.16	74.11	73.89	77.91	100.2	84.96	120.88	57.21	74.59
chr1	94798180	94798348	19.31	20.99	22.38	17.85	21.72	21.05	17.66	12.65	16.47	12.35	16.96	13.04
chr1	153000476	153000644	10.86	18.56	12.43	17.04	12.75	18.71	27.01	23.35	14.49	20.29	19.62	22.43
chr1	53841870	53842038	13.28	17.76	14.92	21.91	13.44	19.64	18.7	14.59	21.08	22.94	19.62	19.3
chr1	57429725	57429893	19.92	33.9	34.19	23.53	25.85	27.12	9.87	20.43	2.63	19.41	7.32	18.26
chr1	128727296	128727464	19.31	4.84	16.78	17.04	16.2	11.69	22.33	15.56	17.12	20.29	20.95	19.82
chr1	166379860	166380028	21.13	22.6	17.4	34.08	18.27	27.12	14.54	13.62	11.86	13.23	12.64	13.56
chr1	60237221	60237389	106.83	88.79	77.07	101.44	66.18	71.09	126.74	71.01	98.14	78.53	75.17	61.55
chr1	193282496	193282664	12.68	19.37	22.38	15.42	17.58	17.3	21.82	24.32	19.1	14.12	19.62	18.26
chr1	5316435	5316603	16.9	8.88	32.32	8.12	19.99	8.89	25.45	8.75	19.1	11.47	20.62	9.39
chr1	35937821	35937989	16.9	16.14	14.92	12.17	16.89	13.09	28.05	10.7	20.42	19.41	20.29	14.61
chr1	51837886	51838054	7.24	7.26	2.49	3.25	5.51	5.61	39.99	27.24	38.86	22.06	33.92	25.56
chr1	62749885	62750053	15.09	13.72	22.38	17.85	18.61	16.84	16.1	16.54	19.76	18.53	16.63	18.78
chr1	64736440	64736608	18.71	25.83	19.89	24.35	17.58	22.92	17.14	15.56	14.49	14.12	15.63	14.08
chr1	89223369	89223537	89.33	100.09	80.8	98.2	59.98	77.63	127.78	86.58	105.38	94.41	69.84	74.59
chr1	89889416	89889584	15.69	13.72	21.13	13.8	17.58	13.56	22.85	20.43	19.1	12.35	19.96	15.65
chr1	138931257	138931425	17.5	12.11	19.27	23.53	16.89	17.3	25.45	10.7	19.76	16.76	18.29	13.04
chr1	170275103	170275271	19.92	18.56	16.16	20.29	15.86	18.24	24.41	13.62	18.44	14.12	18.63	15.65
chr1	180886261	180886429	14.49	12.11	13.67	12.17	14.48	12.63	32.2	10.7	23.71	10.59	26.61	10.95
chr1	192704643	192704811	21.13	23.41	19.89	21.1	20.34	22.92	12.99	16.54	7.24	15	10.98	17.21
chr1	34456541	34456709	16.3	12.91	17.4	13.8	15.17	14.5	24.41	15.56	25.03	29.12	19.62	21.91
chr1	173341194	173341362	103.21	94.44	103.18	104.69	70.32	68.75	76.35	106.03	70.47	109.41	53.55	79.81
chr1	58052649	58052817	23.54	13.72	23.62	29.22	21.03	21.51	14.02	7.78	23.05	16.76	17.63	12.52
chr1	91412498	91412666	15.69	16.14	18.65	11.36	18.27	13.56	19.22	15.56	17.78	18.53	18.63	16.69
chr1	93362066	93362234	24.14	21.79	16.16	22.72	19.99	20.58	12.47	8.75	17.12	14.12	14.63	12.52
chr1	120708892	120709060	32.59	23.41	31.08	28.4	27.92	24.32	8.31	3.89	4.61	9.71	6.98	6.26
chr1	121043396	121043564	22.94	16.95	20.51	18.67	21.72	18.71	15.58	10.7	16.47	14.12	15.63	13.56
chr1	153347800	153347968	10.26	28.25	16.16	24.35	12.75	25.25	10.39	27.24	9.22	22.94	9.31	26.08
chr1	153546514	153546682	22.94	12.91	21.13	24.35	22.4	20.58	14.02	11.67	9.22	15	13.64	14.61
chr1	164500496	164500664	17.5	16.95	12.43	25.97	15.86	21.05	12.99	18.48	21.73	16.76	16.96	15.65
chr1	55566559	55566727	9.66	5.65	7.46	3.25	8.62	5.14	43.63	15.56	31.61	10.59	34.92	14.08
chr1	135027668	135027836	114.08	104.12	84.53	97.38	74.45	74.36	132.97	100.2	95.5	75	73.17	68.85
chr1	121415437	121415605	30.18	27.44	22.38	17.04	24.82	22.92	5.19	10.7	7.24	11.47	5.99	12.52
chr1	140753225	140753393	16.9	20.18	27.35	31.65	19.3	23.38	9.87	21.4	17.12	18.53	11.97	16.17
chr1	140860846	140861014	12.68	24.21	21.75	30.84	16.54	24.79	10.91	18.48	15.81	17.65	11.31	16.69
chr1	163935498	163935666	12.07	22.6	13.05	21.91	13.44	22.45	8.83	26.26	16.47	22.06	11.64	23.99
chr1	169308248	169308416	15.69	20.99	21.13	24.35	18.61	23.38	17.14	17.51	15.15	20.29	16.3	19.82
chr1	172792532	172792700	10.26	8.88	24.86	11.36	16.54	10.76	19.74	25.29	18.44	16.76	19.96	21.91
chr1	60922827	60922995	16.3	21.79	19.27	32.46	19.3	26.66	10.39	13.62	7.24	11.47	9.98	12
chr1	93317240	93317408	83.29	121.88	95.72	127.41	66.18	83.71	79.99	107.98	73.77	112.94	53.88	75.63
chr1	64800255	64800423	16.9	19.37	21.13	20.29	19.3	20.58	10.91	21.4	13.17	19.41	12.31	18.78
chr1	65158853	65159021	24.14	18.56	20.51	25.97	21.03	21.98	9.35	10.7	12.51	20.29	10.98	17.21
chr1	72229859	72230027	13.28	8.88	16.78	11.36	15.86	11.69	28.05	21.4	13.83	22.94	18.63	22.43
chr1	73701640	73701808	21.13	29.06	23	27.59	20.68	29	8.83	9.73	9.22	5.29	8.98	8.35
chr1	140859995	140860163	17.5	17.76	14.3	21.91	16.89	20.58	8.31	18.48	16.47	24.7	12.97	21.91
chr1	158113751	158113919	22.94	24.21	18.65	17.04	19.65	20.58	14.02	17.51	9.22	15.88	12.97	17.73
chr1	158351121	158351289	21.73	12.11	21.75	16.23	17.23	13.09	17.66	13.62	24.37	15.88	18.96	14.61
chr1	188411137	188411305	21.73	14.53	11.19	14.61	15.51	16.37	24.93	9.73	21.73	10.59	23.61	11.48
chr1	135260033	135260201	108.64	91.21	84.53	94.14	63.42	69.22	137.12	102.14	100.77	85.58	72.51	71.98
chr1	58439646	58439814	12.07	12.11	13.67	21.91	12.41	14.97	19.74	10.7	27.66	15.88	22.95	14.08
chr1	71945770	71945938	17.5	10.49	25.48	16.23	21.72	14.97	18.7	13.62	18.44	10.59	19.96	12.52
chr1	80310374	80310542	15.69	14.53	11.81	17.04	13.44	15.9	22.85	21.4	15.15	29.12	18.29	22.43
chr1	136461989	136462157	12.07	20.18	14.3	22.72	13.44	21.51	15.06	15.56	15.15	29.12	13.64	22.43
chr1	158931267	158931435	11.47	12.91	11.19	8.93	11.03	12.16	19.22	19.46	30.3	24.7	20.95	20.86
chr1	182119133	182119301	11.47	36.32	10.57	31.65	10.69	26.66	16.62	26.26	10.54	21.18	12.97	24.52
chr1	189486439	189486607	12.68	25.02	20.51	23.53	16.2	24.32	11.95	15.56	13.17	13.23	12.64	13.56
chr1	74768358	74768526	91.14	121.88	56.56	70.6	55.84	67.81	178.16	97.28	113.94	87.35	79.82	67.29
chr1	192621248	192621416	22.33	20.99	21.13	24.35	19.3	21.05	15.58	20.43	15.15	13.23	13.64	17.21
chr1	51345834	51346002	13.28	14.53	16.78	16.23	16.54	15.9	18.18	22.37	15.81	17.65	16.96	20.86
chr1	54614288	54614456	15.69	14.53	23	20.29	18.61	19.17	8.83	10.7	13.83	25.59	12.64	19.82
chr1	57398273	57398441	31.39	20.99	31.7	24.35	31.37	21.51	10.39	14.59	11.86	12.35	10.64	13.04
chr1	88337349	88337517	18.71	13.72	15.54	21.1	17.58	18.71	12.99	12.65	19.1	18.53	16.3	16.17
chr1	102195120	102195288	19.31	43.59	18.03	23.53	19.3	31.33	12.99	7.78	6.59	7.06	10.64	8.87
chr1	193221268	193221436	169.61	188.07	207.6	196.39	100.3	105.23	136.61	187.75	153.46	216.17	80.49	106.93
chr1	128942570	128942738	92.35	127.53	102.56	108.75	65.49	81.37	70.12	97.28	88.26	88.23	54.88	68.85
chr1	164783496	164783664	21.73	31.48	21.13	14.61	22.4	23.85	15.06	15.56	11.86	7.06	15.63	10.95
chr1	167374590	167374758	13.88	5.65	13.05	11.36	13.1	8.42	25.45	16.54	25.69	23.82	22.28	19.82
chr1	177595989	177596157	15.09	18.56	15.54	14.61	15.86	16.84	17.66	16.54	17.12	24.7	16.96	20.34
chr1	45917369	45917537	21.73	9.69	22.38	18.67	21.72	15.43	17.14	18.48	17.12	11.47	15.3	15.13
chr1	59726948	59727116	13.88	19.37	21.13	29.22	16.2	22.45	9.35	22.37	14.49	18.53	11.64	19.3
chr1	90081378	90081546	21.73	18.56	21.75	27.59	21.37	23.85	13.5	20.43	8.56	15	11.64	17.73
chr1	182939916	182940084	92.95	115.42	62.16	99.82	59.63	84.18	128.29	114.79	69.81	75.88	69.84	76.16
chr1	93295422	93295590	12.68	18.56	17.4	17.04	15.86	18.71	14.02	24.32	20.42	22.94	16.96	24.52
chr1	95584962	95585130	9.66	13.72	11.81	16.23	11.37	16.84	16.1	35.02	19.1	27.35	17.63	27.65
chr1	147819623	147819791	13.88	25.83	21.13	18.67	16.54	21.51	19.74	12.65	21.08	7.06	17.96	10.43
chr1	153143780	153143948	14.49	9.69	19.89	13.8	15.86	13.09	24.41	12.65	15.81	15.88	21.29	16.17
chr1	155406864	155407032	10.86	17.76	4.97	17.04	7.93	18.71	22.85	23.35	16.47	22.94	19.29	25.56
chr1	155596579	155596747	13.28	18.56	19.89	18.67	16.54	19.17	11.43	10.7	13.83	30	12.64	20.34
chr1	174640167	174640335	18.71	22.6	23.62	19.48	20.34	21.05	14.02	16.54	15.15	13.23	14.63	15.13
chr1	195100821	195100989	79.07	120.27	93.23	118.48	61.35	88.39	100.77	74.9	85.62	97.05	65.19	67.29
chr1	3595846	3596014	23.54	22.6	23.62	17.04	23.44	21.51	12.47	8.75	12.51	9.71	12.31	9.91
chr1	44176820	44176988	17.5	22.6	20.51	18.67	18.96	20.11	14.02	13.62	12.51	20.29	13.64	14.61
chr1	74159787	74159955	14.49	20.99	10.57	25.16	12.41	22.92	13.5	21.4	10.54	27.35	12.64	23.99
chr1	88600209	88600377	17.5	12.91	21.13	15.42	18.27	15.43	12.99	11.67	15.81	25.59	14.63	20.86
chr1	121388760	121388928	15.69	14.53	19.27	15.42	17.92	16.84	14.54	25.29	17.78	19.41	15.63	22.43
chr1	133142980	133143148	16.3	30.67	18.03	12.98	15.86	18.24	14.02	20.43	17.78	16.76	15.96	16.69
chr1	155879876	155880044	7.85	21.79	17.4	25.97	13.1	24.32	18.7	19.46	19.76	25.59	18.63	22.43
chr1	9535322	9535490	120.11	85.56	98.21	97.38	65.15	65.01	122.06	83.66	99.45	70.58	70.18	62.07
chr1	170612095	170612263	13.88	13.72	13.67	12.17	14.82	13.56	26.49	14.59	17.12	9.71	21.29	12
chr1	194996088	194996256	24.75	21.79	23	18.67	22.06	18.24	14.02	16.54	14.49	22.94	13.97	17.73
chr1	75432518	75432686	15.09	20.99	19.27	21.91	17.92	19.64	8.83	13.62	22.39	15.88	14.3	16.17
chr1	83896942	83897110	10.86	27.44	6.22	22.72	9.31	22.92	16.1	27.24	22.39	22.94	17.29	23.47
chr1	88524777	88524945	7.85	4.84	4.97	9.74	6.2	7.48	33.76	13.62	42.81	7.06	33.59	10.43
chr1	109813647	109813815	15.09	7.26	11.81	6.49	13.79	7.02	30.13	9.73	27.66	13.23	25.28	11.48
chr1	173154260	173154428	92.35	133.18	80.18	132.28	58.94	79.04	107	169.26	108.67	164.99	60.2	91.28
chr1	9555351	9555519	7.85	25.83	12.43	23.53	10.34	26.66	15.06	18.48	17.78	13.23	15.96	16.69
chr1	52687489	52687657	18.71	20.99	21.75	12.17	18.61	16.37	18.7	7.78	23.71	15.88	18.63	12.52
chr1	95202263	95202431	17.5	16.14	14.92	17.04	15.51	16.84	14.02	19.46	14.49	19.41	14.3	20.86
chr1	95426416	95426584	13.88	4.04	16.16	7.3	15.86	6.08	35.32	13.62	23.71	14.12	26.61	15.13
chr1	187077147	187077315	14.49	8.88	13.05	5.68	14.82	8.42	25.97	16.54	23.05	10.59	24.28	14.08
chr1	155538336	155538504	58.55	64.57	41.64	53.56	42.05	50.98	170.37	111.87	109.33	76.76	89.13	70.42
chr1	193208486	193208654	13.28	17.76	4.97	14.61	8.62	16.37	28.57	16.54	22.39	13.23	24.28	15.13
chr1	196504125	196504293	16.3	16.14	18.03	15.42	17.92	15.43	17.66	11.67	17.12	15	18.29	14.61
chr1	77203289	77203457	24.75	17.76	15.54	21.1	18.61	19.64	17.66	10.7	11.2	14.12	13.97	13.56
chr1	134251849	134252017	15.09	18.56	23	23.53	21.03	20.11	8.83	11.67	9.88	15	9.65	14.08
chr1	138590007	138590175	18.71	27.44	18.03	20.29	17.92	22.45	6.23	9.73	11.86	15.88	9.65	14.08
chr1	140522247	140522415	10.86	17.76	18.65	9.74	15.17	14.5	23.37	11.67	24.37	14.12	22.28	13.04
chr1	40281823	40281991	106.83	102.51	100.69	105.5	66.52	69.68	99.73	112.84	96.16	115.58	64.52	77.2
chr1	168340047	168340215	10.86	20.18	10.57	20.29	11.37	19.64	18.18	17.51	14.49	19.41	16.3	18.26
chr1	174615500	174615668	15.69	15.34	14.92	14.61	15.51	16.84	18.18	19.46	17.12	10.59	18.63	14.08
chr1	182965646	182965814	22.33	22.6	24.86	20.29	21.03	20.11	15.06	11.67	9.88	15	13.64	15.13
chr1	193526152	193526320	13.28	20.18	8.7	21.1	11.72	22.45	12.47	23.35	18.44	24.7	15.96	22.43
chr1	196445118	196445286	13.88	20.99	11.81	25.97	13.1	23.38	11.95	20.43	13.17	19.41	12.97	17.21
chr1	34224254	34224422	11.47	9.69	5.59	4.87	8.62	8.42	37.4	15.56	24.37	12.35	26.94	13.56
chr1	35720043	35720211	15.09	13.72	14.92	14.61	15.86	14.5	22.85	20.43	21.08	10.59	22.62	15.65
chr1	74759511	74759679	88.73	118.65	86.4	133.09	59.98	88.39	77.39	113.81	82.99	125.29	57.21	78.24
chr1	132994356	132994524	12.07	8.88	11.19	22.72	12.41	15.9	18.18	27.24	14.49	22.06	16.63	23.99
chr1	133554688	133554856	17.5	27.44	18.65	21.91	17.92	19.64	21.3	25.29	22.39	25.59	20.95	22.95
chr1	195212472	195212640	13.88	9.69	24.86	18.67	16.54	13.09	27.01	15.56	24.37	16.76	21.29	15.13
chr1	36150627	36150795	9.05	16.95	10.57	16.23	9.65	17.3	25.45	30.16	17.12	14.12	21.95	18.78
chr1	39345343	39345511	22.94	14.53	16.16	18.67	18.96	16.84	18.7	5.84	11.2	15.88	15.63	10.95
chr1	129629159	129629327	86.92	104.93	65.26	96.57	63.08	69.22	127.78	83.66	97.48	60.88	68.85	59.99
chr1	65160076	65160244	12.68	18.56	24.86	18.67	19.99	20.11	17.66	13.62	13.17	18.53	16.3	14.61
chr1	92292167	92292335	11.47	12.91	14.3	21.1	13.44	16.37	19.74	15.56	12.51	22.06	15.96	18.26
chr1	102281767	102281935	21.73	30.67	15.54	17.85	18.27	23.38	16.62	4.86	9.88	6.18	14.63	6.26
chr1	155742276	155742444	12.07	18.56	13.05	20.29	12.41	18.71	14.54	17.51	14.49	20.29	14.3	19.3
chr1	183140657	183140825	10.26	12.91	16.16	12.17	12.75	13.09	14.54	16.54	15.81	27.35	15.3	19.3
chr1	193542056	193542224	3.62	34.71	3.11	36.52	3.45	34.14	5.71	24.32	11.2	26.47	9.65	27.12
chr1	21122505	21122673	79.07	87.98	64.02	66.55	52.74	57.52	141.8	86.58	100.77	67.94	74.5	62.07
chr1	79819689	79819857	16.9	6.46	13.05	7.3	14.82	7.48	29.09	10.7	26.35	8.82	28.27	9.91
chr1	134422603	134422771	16.9	14.53	14.92	16.23	15.17	16.84	19.22	11.67	13.83	15.88	16.96	13.04
chr1	138558650	138558818	24.75	11.3	18.65	13.8	20.68	13.56	19.74	13.62	17.12	11.47	16.96	12
chr1	145851201	145851369	13.28	10.49	21.75	17.85	17.58	15.9	20.78	22.37	21.08	15	19.29	19.82
chr1	155448083	155448251	16.3	19.37	13.67	27.59	15.17	22.92	17.14	11.67	10.54	15	14.97	11.48
chr1	167566526	167566694	15.69	21.79	14.92	17.85	13.1	18.24	21.82	20.43	23.71	18.53	18.63	17.73
chr1	169236629	169236797	17.5	23.41	14.92	19.48	14.48	21.51	10.91	24.32	9.22	15	10.98	19.82
chr1	138857139	138857307	176.24	220.35	110.02	139.58	88.24	109.43	234.25	151.75	142.92	98.82	92.79	90.24
chr1	107011495	107011663	80.88	113.81	65.26	81.15	60.32	79.04	114.79	90.47	74.42	63.53	64.52	66.77
chr1	186894029	186894197	19.31	16.14	18.65	17.85	18.61	14.97	17.66	15.56	15.15	15.88	14.3	15.65
chr1	193445020	193445188	14.49	10.49	10.57	10.55	13.44	12.16	29.09	7.78	25.69	11.47	24.61	8.87
chr1	71884048	71884216	12.07	16.95	19.27	11.36	15.51	14.5	11.43	17.51	12.51	25.59	11.97	20.86
chr1	71884673	71884841	10.86	26.64	14.3	16.23	14.13	21.51	15.06	19.46	9.22	15	11.97	17.73
chr1	99504189	99504357	16.9	8.07	22.38	8.93	21.37	8.89	17.66	13.62	18.44	25.59	17.29	18.26
chr1	133056352	133056520	21.13	25.83	17.4	22.72	19.3	21.98	10.39	15.56	10.54	14.12	10.31	15.13
chr1	135590943	135591111	25.95	29.86	17.4	29.22	21.03	28.06	7.27	10.7	9.22	15	8.31	14.08
chr1	164917786	164917954	79.07	115.42	64.64	82.78	50.32	64.54	145.95	97.28	97.48	89.11	72.51	65.2
chr1	182339021	182339189	16.3	25.83	13.05	22.72	15.17	22.92	17.14	14.59	11.86	12.35	14.63	14.08
chr1	34516493	34516661	12.07	11.3	17.4	22.72	15.17	16.37	17.66	18.48	28.98	21.18	21.29	20.34
chr1	53348110	53348278	10.26	20.99	13.05	24.35	11.37	24.32	18.18	24.32	9.22	23.82	13.97	23.47
chr1	60867858	60868026	4.83	14.53	19.89	17.04	11.72	17.3	25.45	16.54	21.73	19.41	23.28	18.26
chr1	71806525	71806693	19.31	9.69	16.16	5.68	18.27	7.95	21.3	13.62	16.47	15	17.96	14.08
chr1	74171225	74171393	4.23	8.07	6.22	17.04	5.86	13.09	17.14	27.24	20.42	31.76	18.29	29.21
chr1	89668567	89668735	12.07	18.56	17.4	21.1	15.51	21.51	7.79	19.46	15.15	16.76	11.97	19.3
chr1	172691915	172692083	97.18	107.35	97.58	102.25	63.42	73.89	109.08	107.98	84.96	96.17	65.19	74.59
chr1	91001006	91001174	15.09	33.09	11.81	26.78	13.1	25.25	11.95	17.51	8.56	18.53	10.98	18.78
chr1	108657791	108657959	10.26	10.49	8.7	11.36	9.65	12.16	21.3	9.73	27	20.29	23.95	15.65
chr1	125965645	125965813	11.47	23.41	20.51	30.03	15.86	24.79	12.99	7.78	13.17	10.59	12.64	9.91
chr1	132206345	132206513	10.86	15.34	11.81	15.42	12.06	14.97	23.89	13.62	25.69	12.35	21.62	14.61
chr1	133741608	133741776	16.9	21.79	19.89	24.35	18.96	22.92	15.06	5.84	16.47	10.59	15.3	8.87
chr1	189720950	189721118	15.09	14.53	20.51	13.8	17.92	14.03	16.62	15.56	15.81	15.88	15.3	15.65
chr1	13106314	13106482	16.9	29.06	13.67	21.1	14.82	23.85	12.99	18.48	12.51	14.12	11.64	16.17
chr1	134373453	134373621	94.16	125.11	104.42	137.15	56.53	86.99	79.99	121.6	114.6	124.41	59.2	76.68
chr1	173186241	173186409	15.09	18.56	17.4	15.42	16.2	18.24	15.58	16.54	21.08	20.29	17.29	18.78
chr1	189328597	189328765	18.11	12.11	17.4	12.98	18.27	12.63	24.93	7.78	15.15	10.59	19.96	9.91
chr1	13668745	13668913	15.69	22.6	17.4	17.85	16.89	21.51	9.35	14.59	13.17	24.7	11.64	18.26
chr1	36533295	36533463	15.09	19.37	20.51	19.48	16.54	20.11	17.66	18.48	19.1	15.88	17.96	15.65
chr1	99500080	99500248	7.85	6.46	4.35	4.06	6.55	6.08	33.76	22.37	24.37	11.47	24.61	16.17
chr1	121196919	121197087	20.52	19.37	17.4	17.85	18.96	19.64	15.58	9.73	19.1	9.71	16.96	9.91
chr1	155180808	155180976	14.49	11.3	10.57	16.23	12.41	13.09	15.06	19.46	23.71	30	18.96	23.47
chr1	170638333	170638501	13.88	17.76	18.03	7.3	15.51	11.22	20.78	16.54	17.12	6.18	17.29	12
chr1	138036754	138036922	79.07	87.17	76.45	101.44	61.7	70.62	69.6	95.33	79.04	119.11	54.55	74.59
chr1	174920925	174921093	28.37	29.06	19.89	22.72	23.44	25.72	5.71	11.67	6.59	11.47	6.65	10.95
chr1	191900470	191900638	12.68	12.11	14.3	10.55	13.44	12.16	15.58	27.24	22.39	15	16.96	19.3
chr1	196860198	196860366	16.3	18.56	14.92	17.04	15.51	19.64	13.5	20.43	21.08	16.76	18.29	19.3
chr1	23321698	23321866	10.86	25.02	10.57	18.67	11.37	21.05	22.85	5.84	13.83	7.94	18.29	7.3
chr1	34179849	34180017	19.92	22.6	21.75	11.36	21.72	17.77	17.66	10.7	8.56	7.06	13.97	9.39
chr1	39771180	39771348	19.31	19.37	13.05	17.85	16.89	18.71	20.26	18.48	9.22	11.47	15.63	14.08
chr1	58149584	58149752	25.35	20.18	27.97	14.61	24.82	18.24	7.79	9.73	12.51	14.12	9.65	13.56
chr1	62777256	62777424	12.68	21.79	14.92	18.67	14.48	19.64	18.18	16.54	11.2	16.76	14.63	16.69
chr1	74353926	74354094	9.66	13.72	16.16	17.04	13.44	15.43	15.58	19.46	7.24	27.35	11.97	20.34
chr1	158590140	158590308	63.98	82.33	52.21	68.98	44.12	61.73	169.33	83.66	127.11	74.11	91.46	57.9
chr1	133467016	133467184	19.31	16.95	19.89	18.67	19.65	18.24	24.41	18.48	16.47	19.41	15.96	16.69
chr1	134195186	134195354	12.68	16.95	16.16	24.35	14.13	20.11	10.39	18.48	11.86	30.88	12.64	21.91
chr1	137051187	137051355	13.28	20.99	14.3	21.1	13.1	15.43	16.1	20.43	13.17	32.65	13.3	21.39
chr1	173353011	173353179	18.71	20.18	16.78	13.8	17.23	17.3	15.58	3.89	14.49	15.88	14.63	10.95
chr1	181038412	181038580	12.07	25.83	18.03	21.91	14.82	22.45	8.83	23.35	11.2	14.12	9.98	18.26
chr1	182571497	182571665	11.47	15.34	11.19	20.29	12.41	15.43	14.02	17.51	17.12	31.76	14.3	20.86
chr1	13193817	13193985	15.69	16.14	19.27	11.36	17.92	14.03	21.3	6.81	18.44	7.94	20.29	7.82
chr1	36977147	36977315	9.05	14.53	10.57	18.67	10.34	17.77	22.33	18.48	17.12	19.41	17.96	18.78
chr1	37667924	37668092	21.13	16.95	19.27	16.23	18.27	15.9	14.02	8.75	11.86	21.18	13.97	15.13
chr1	74634684	74634852	83.29	83.14	72.72	78.72	61.01	66.41	117.39	75.88	106.04	63.53	77.49	61.03
chr1	38186873	38187041	12.68	9.69	14.92	13.8	13.44	11.69	19.22	10.7	19.1	20.29	16.3	16.69
chr1	39926752	39926920	9.66	9.69	11.81	12.98	11.72	12.16	27.53	18.48	13.83	14.12	21.62	16.69
chr1	62066468	62066636	22.33	11.3	19.89	19.48	21.37	16.84	12.47	9.73	14.49	5.29	12.64	8.35
chr1	65384499	65384667	22.94	8.88	14.3	12.98	17.58	12.63	27.53	10.7	19.1	15.88	20.62	14.61
chr1	74276697	74276865	18.11	14.53	20.51	11.36	19.99	13.56	11.43	14.59	13.83	15.88	11.31	15.65
chr1	75009399	75009567	16.3	24.21	18.65	30.03	17.92	24.79	10.91	16.54	10.54	14.12	9.65	15.65
chr1	76046946	76047114	16.3	14.53	15.54	15.42	15.86	15.43	18.7	12.65	15.15	7.94	17.29	10.95
chr1	93336682	93336850	94.76	134.79	106.29	122.54	66.52	92.13	48.82	86.58	52.03	75.88	46.23	61.55
chr1	102307211	102307379	13.88	41.16	18.65	26.78	16.54	32.27	6.75	7.78	9.88	9.71	8.31	9.39
chr1	133035031	133035199	9.05	18.56	13.67	27.59	11.03	22.92	6.75	13.62	13.83	22.94	10.31	17.73
chr1	135592546	135592714	15.69	22.6	19.27	23.53	18.96	23.38	12.99	13.62	3.95	11.47	8.31	12.52
chr1	138447048	138447216	15.09	16.14	24.24	24.35	18.96	20.58	8.31	17.51	9.22	16.76	8.65	16.17
chr1	155001598	155001766	13.28	22.6	14.92	13.8	14.48	15.43	9.35	12.65	18.44	15	13.3	14.08
chr1	170405865	170406033	13.28	10.49	13.67	9.74	13.44	10.29	21.3	9.73	23.05	15.88	19.29	13.04
chr1	171117921	171118089	15.09	35.51	14.3	24.35	13.79	29	10.91	11.67	7.9	9.71	9.98	11.48
chr1	173053299	173053467	12.07	16.14	15.54	21.1	14.48	17.3	10.39	29.18	11.86	15.88	10.64	21.91
chr1	185719916	185720084	5.43	6.46	8.08	12.17	7.58	10.76	41.03	17.51	16.47	9.71	29.93	14.08
chr1	184887444	184887612	87.52	94.44	80.18	101.44	55.15	71.55	105.96	104.09	109.99	104.11	64.52	70.42
chr1	193769244	193769412	18.11	19.37	11.81	12.98	13.44	17.3	15.58	16.54	15.81	14.12	15.96	15.13
chr1	36918716	36918884	22.94	16.95	22.38	9.74	22.75	14.97	16.1	10.7	11.2	5.29	13.64	8.87
chr1	39665334	39665502	17.5	12.11	16.78	12.98	17.58	12.63	20.26	16.54	9.22	12.35	13.3	14.61
chr1	43362896	43363064	10.86	14.53	8.08	10.55	9.65	13.56	25.97	9.73	11.86	22.94	19.29	17.21
chr1	74072478	74072646	13.88	16.95	12.43	11.36	13.79	15.43	24.41	26.26	12.51	12.35	18.63	17.73
chr1	75534211	75534379	10.86	18.56	12.43	18.67	12.06	19.17	17.14	23.35	22.39	14.12	17.63	16.69
chr1	75537194	75537362	16.9	15.34	16.78	11.36	15.86	14.97	29.09	11.67	17.78	15.88	18.96	15.13
chr1	95463740	95463908	4.83	3.23	4.97	5.68	5.17	4.68	28.05	26.26	28.32	20.29	28.27	22.95
chr1	127617939	127618107	82.69	112.19	68.99	107.12	56.18	80.44	94.01	124.52	86.28	87.35	59.2	74.07
chr1	135515014	135515182	21.73	12.91	17.4	21.91	19.65	15.9	11.95	16.54	11.2	12.35	10.31	14.61
chr1	138688222	138688390	11.47	17.76	13.05	26.78	12.41	21.51	11.95	17.51	12.51	15.88	12.64	17.21
chr1	152251260	152251428	10.26	10.49	14.3	10.55	13.44	11.22	15.06	17.51	17.78	21.18	16.63	19.3
chr1	170266613	170266781	13.88	21.79	16.16	15.42	14.82	19.17	20.78	13.62	12.51	22.06	16.3	19.3
chr1	183142443	183142611	12.68	25.83	14.92	17.85	13.44	21.05	15.06	27.24	11.86	28.23	14.3	25.56
chr1	197111370	197111538	15.69	8.07	11.81	8.12	13.1	8.89	27.01	11.67	24.37	15.88	21.29	13.56
chr1	74067560	74067728	19.31	15.34	14.3	18.67	16.54	16.37	13.5	15.56	15.81	17.65	15.63	17.21
chr1	92801575	92801743	12.07	20.99	16.78	22.72	15.17	23.38	10.39	14.59	7.9	17.65	9.65	16.69
chr1	20122326	20122494	170.21	239.72	165.95	198.83	94.79	108.03	130.89	184.83	132.38	190.58	77.16	105.37
chr1	157655509	157655677	99.59	96.05	58.43	75.47	63.77	72.96	131.41	67.12	84.3	60	71.17	54.25
chr1	121396132	121396300	22.33	8.07	8.7	5.68	14.13	7.02	25.45	11.67	23.71	7.06	21.29	9.39
chr1	135278642	135278810	20.52	10.49	27.35	17.85	22.4	14.97	15.58	14.59	15.81	18.53	14.97	17.21
chr1	136302285	136302453	14.49	14.53	17.4	16.23	14.13	15.9	13.5	18.48	16.47	14.12	15.3	17.21
chr1	170309792	170309960	28.97	14.53	10.57	11.36	19.65	13.09	24.93	8.75	9.22	6.18	17.63	8.35
chr1	88614744	88614912	16.3	20.99	19.89	22.72	18.96	23.85	8.83	8.75	9.88	9.71	10.31	10.43
chr1	90198370	90198538	15.69	8.88	25.48	18.67	20.68	14.03	14.54	10.7	10.54	10.59	12.64	9.39
chr1	59555309	59555477	23.54	28.25	21.75	16.23	20.34	20.58	4.67	8.75	5.93	11.47	5.99	10.43
chr1	72871067	72871235	6.04	12.11	11.19	13.8	9.31	14.97	19.22	19.46	15.81	30.88	15.96	22.95
chr1	9611708	9611876	97.18	99.28	87.02	118.48	63.77	75.76	102.32	80.74	85.62	96.17	65.19	69.9
chr1	153567609	153567777	19.31	29.06	10.57	25.97	15.51	25.72	8.31	10.7	7.24	11.47	8.98	11.48
chr1	156911299	156911467	17.5	20.18	16.16	21.91	17.58	22.45	11.43	13.62	11.86	9.71	12.31	12
chr1	157734082	157734250	12.07	16.95	13.05	17.85	13.1	17.77	17.14	18.48	13.83	17.65	14.97	18.26
chr1	170406508	170406676	7.24	15.34	9.94	13.8	8.96	15.43	25.45	17.51	15.81	18.53	19.29	16.69
chr1	179594124	179594292	12.07	30.67	18.03	23.53	15.51	28.53	9.87	5.84	7.9	14.12	9.98	10.95
chr1	142163438	142163606	111.66	161.43	133.63	153.38	71.35	83.25	79.99	108.95	67.18	113.82	48.89	64.16
chr1	38918519	38918687	17.5	17.76	12.43	13.8	14.13	16.37	16.1	10.7	13.83	15	15.3	12
chr1	54846353	54846521	12.07	22.6	16.16	6.49	15.17	13.56	15.58	15.56	15.15	15	16.3	14.61
chr1	60694122	60694290	16.3	16.95	16.78	9.74	17.23	14.97	12.47	15.56	17.78	19.41	14.63	17.73
chr1	68054899	68055067	11.47	12.91	17.4	10.55	14.13	11.22	24.41	11.67	22.39	7.06	17.29	8.87
chr1	70974530	70974698	7.24	10.49	12.43	7.3	8.96	9.82	29.09	10.7	21.08	18.53	22.95	15.13
chr1	88375746	88375914	13.88	10.49	20.51	14.61	17.58	13.56	19.74	14.59	11.2	19.41	16.3	18.26
chr1	121995075	121995243	13.88	9.69	27.35	21.1	19.65	16.84	13.5	19.46	12.51	15.88	13.64	17.21
chr1	38365323	38365491	105.63	120.27	123.07	100.63	82.04	82.31	36.88	59.34	46.1	69.7	36.92	51.64
chr1	157702654	157702822	10.86	13.72	10.57	14.61	11.72	15.43	14.02	28.21	12.51	26.47	12.31	27.12
chr1	189308746	189308914	19.92	15.34	16.78	12.17	17.92	15.43	18.7	4.86	23.71	14.12	18.29	10.43
chr1	196164741	196164909	16.3	11.3	13.05	15.42	14.82	14.5	16.62	14.59	21.08	15	18.63	15.65
chr1	36390266	36390434	17.5	21.79	10.57	18.67	14.13	21.05	16.62	24.32	11.86	15.88	15.63	17.73
chr1	41709574	41709742	17.5	19.37	22.38	25.16	17.92	19.64	12.99	11.67	11.86	9.71	12.97	10.95
chr1	51970994	51971162	9.66	22.6	17.4	15.42	14.13	18.24	9.87	15.56	15.81	13.23	12.64	15.65
chr1	72819905	72820073	79.07	102.51	57.8	71.41	57.56	68.75	137.64	112.84	88.26	74.11	73.5	65.72
chr1	89920792	89920960	9.05	33.09	13.67	26.78	11.72	29	15.58	8.75	6.59	8.82	9.98	9.91
chr1	152306247	152306415	16.3	25.83	6.84	28.4	12.41	26.19	14.54	11.67	9.88	10.59	12.64	12.52
chr1	152872235	152872403	15.69	22.6	19.27	16.23	15.86	19.64	14.54	12.65	16.47	15	15.3	13.04
chr1	174158459	174158627	22.94	13.72	18.03	17.04	20.68	15.9	12.47	5.84	9.88	8.82	11.97	7.82
chr1	176850738	176850906	5.43	20.99	10.57	19.48	8.27	18.71	16.1	11.67	18.44	14.12	17.96	14.08
chr1	178654462	178654630	8.45	14.53	14.92	15.42	12.06	16.84	16.1	18.48	13.83	14.12	16.3	17.21
chr1	30929705	30929873	12.07	12.91	12.43	15.42	11.72	14.5	14.54	20.43	15.15	21.18	16.63	20.34
chr1	74379003	74379171	96.57	90.4	95.72	97.38	67.56	64.54	77.91	81.71	89.57	74.11	61.86	63.11
chr1	72170203	72170371	13.28	12.91	15.54	25.97	14.13	16.84	11.43	17.51	7.24	27.35	10.64	18.26
chr1	74647786	74647954	11.47	12.11	16.78	12.98	14.82	12.16	13.5	15.56	13.17	26.47	12.64	21.39
chr1	141555961	141556129	13.88	14.53	17.4	20.29	15.86	17.3	6.75	17.51	11.86	17.65	10.98	16.17
chr1	172386528	172386696	24.14	11.3	20.51	12.98	21.03	13.09	14.02	12.65	9.88	11.47	11.31	12.52
chr1	182864048	182864216	12.07	17.76	18.03	12.17	14.82	15.43	14.54	11.67	21.08	16.76	18.29	13.56
chr1	190831557	190831725	10.86	20.99	11.19	19.48	12.06	22.45	2.6	19.46	13.17	29.12	7.65	23.99
chr1	196197908	196198076	18.71	19.37	19.89	16.23	19.3	15.9	7.27	11.67	12.51	14.12	10.64	12
chr1	74386989	74387157	94.76	91.21	75.83	79.53	59.63	73.89	112.71	65.18	81.67	65.29	67.18	52.16
chr1	196446017	196446185	17.5	15.34	16.78	18.67	17.92	18.24	14.54	12.65	13.17	10.59	13.64	12.52
chr1	15605713	15605881	23.54	18.56	19.27	12.98	21.37	17.77	15.58	8.75	7.9	10.59	12.64	9.39
chr1	58479992	58480160	9.66	11.3	10.57	9.74	10.34	11.69	16.62	26.26	17.78	22.94	15.63	23.47
chr1	67314592	67314760	7.85	15.34	5.59	12.17	6.55	13.09	27.01	14.59	22.39	15.88	23.28	17.21
chr1	133841890	133842058	19.31	14.53	15.54	8.93	16.54	11.69	10.91	15.56	21.73	8.82	16.3	13.04
chr1	136416569	136416737	16.9	34.71	14.3	34.9	16.2	32.27	7.79	8.75	5.27	7.06	7.32	8.35
chr1	153343025	153343193	16.3	11.3	9.94	18.67	12.75	15.9	17.66	9.73	15.15	10.59	15.63	10.95
chr1	75121336	75121504	107.44	86.36	101.93	77.1	71.69	68.28	65.97	60.31	65.86	103.23	48.56	63.64
chr1	158282590	158282758	22.33	33.9	19.89	24.35	22.06	25.25	4.67	10.7	3.95	8.82	4.66	8.87
chr1	159219427	159219595	11.47	8.07	13.67	9.74	11.72	8.89	20.78	14.59	20.42	16.76	20.95	16.17
chr1	180136044	180136212	12.68	18.56	17.4	28.4	14.48	22.45	6.23	15.56	7.24	10.59	7.65	13.04
chr1	16655699	16655867	13.28	16.14	16.16	19.48	14.13	16.37	11.43	12.65	15.15	15.88	12.97	15.65
chr1	162143011	162143179	106.23	94.44	91.99	95.76	69.63	71.09	127.78	75.88	115.26	77.64	76.5	62.07
chr1	88848405	88848573	15.69	16.14	16.78	13.8	16.54	15.9	17.14	17.51	18.44	18.53	16.96	15.65
chr1	108074259	108074427	15.69	11.3	9.94	10.55	12.41	12.16	15.58	18.48	14.49	21.18	15.96	19.3
chr1	154257901	154258069	18.11	16.95	15.54	25.97	16.89	21.98	10.39	8.75	9.88	7.94	10.64	8.87
chr1	160862048	160862216	22.94	27.44	18.03	25.16	19.99	24.79	7.79	6.81	11.2	4.41	9.65	6.26
chr1	174294994	174295162	8.45	8.88	5.59	9.74	7.93	10.76	32.2	22.37	19.1	16.76	23.95	18.26
chr1	193788949	193789117	11.47	14.53	21.13	24.35	15.86	21.51	9.87	15.56	10.54	15.88	9.98	15.13
chr1	40847377	40847545	16.3	22.6	17.4	10.55	15.51	14.5	10.91	15.56	13.17	16.76	12.31	16.17
chr1	58087491	58087659	95.37	108.16	64.64	87.65	59.63	72.96	127.78	77.82	96.16	56.47	69.51	58.94
chr1	57435112	57435280	21.13	16.95	21.13	11.36	21.72	14.97	13.5	19.46	7.24	7.94	11.97	14.61
chr1	65165280	65165448	9.05	16.14	10.57	29.22	11.03	24.32	10.91	17.51	7.9	14.12	9.65	14.61
chr1	75176084	75176252	10.86	20.99	15.54	25.16	13.1	24.32	8.31	15.56	8.56	15.88	9.31	15.13
chr1	89945841	89946009	9.66	22.6	18.65	17.85	13.1	19.17	16.62	22.37	9.22	13.23	12.31	15.13
chr1	90645729	90645897	13.28	13.72	6.84	10.55	10.34	13.56	26.49	9.73	19.76	7.94	20.95	8.87
chr1	137327019	137327187	15.09	17.76	11.81	16.23	13.1	16.84	16.1	10.7	16.47	14.12	15.63	12
chr1	107886862	107887030	138.22	166.27	127.42	134.71	91	107.1	164.13	146.89	139.63	122.64	97.12	99.11
chr1	84836195	84836363	68.81	144.48	87.64	120.11	55.84	78.57	72.72	143.97	73.11	152.64	49.22	88.15
chr1	171198663	171198831	21.73	8.07	21.75	12.98	21.72	11.69	18.18	2.92	11.86	4.41	15.63	4.17
chr1	185931341	185931509	19.31	16.95	20.51	21.91	19.65	19.17	7.27	10.7	11.2	13.23	8.65	12
chr1	189068757	189068925	9.05	15.34	9.94	17.04	10	16.37	29.09	11.67	13.83	4.41	21.62	7.82
chr1	34178074	34178242	17.5	12.91	11.81	20.29	15.86	16.37	9.87	13.62	11.86	18.53	11.31	16.17
chr1	43149620	43149788	15.09	16.14	11.19	17.04	13.79	17.3	10.91	16.54	15.15	10.59	12.64	13.04
chr1	43334350	43334518	15.69	16.95	18.03	8.93	15.51	12.63	15.58	14.59	15.81	13.23	14.63	15.13
chr1	145405610	145405778	89.33	79.1	77.69	60.86	63.08	60.8	132.97	52.53	84.96	35.29	72.51	38.08
chr1	67319327	67319495	15.09	8.88	11.19	15.42	13.44	12.63	19.22	16.54	20.42	13.23	19.29	15.65
chr1	71972234	71972402	12.07	15.34	13.67	20.29	12.41	18.24	15.06	12.65	18.44	14.12	14.63	14.08
chr1	75556157	75556325	8.45	12.91	13.67	8.12	11.72	11.69	25.97	14.59	17.78	15	19.29	12.52
chr1	95460263	95460431	7.24	12.11	13.67	14.61	11.03	13.56	16.62	15.56	15.15	17.65	16.96	17.21
chr1	181953856	181954024	5.43	6.46	3.73	12.17	5.17	10.29	28.05	15.56	31.61	13.23	27.61	14.61
chr1	191734908	191735076	13.28	13.72	17.4	15.42	12.75	14.97	16.1	16.54	14.49	20.29	14.3	19.82
chr1	39628394	39628562	6.64	14.53	6.22	21.1	6.89	17.77	14.02	19.46	18.44	15	15.96	18.26
chr1	51979638	51979806	15.69	12.91	22.38	18.67	18.27	16.84	10.91	11.67	14.49	12.35	13.97	11.48
chr1	74948252	74948420	9.05	16.14	14.3	14.61	11.37	14.5	11.95	21.4	13.17	24.7	11.64	22.43
chr1	193745660	193745828	121.32	118.65	69.61	79.53	66.87	76.7	135.05	82.69	89.57	52.06	75.17	56.33
chr1	89749584	89749752	12.68	8.88	16.16	14.61	14.82	12.16	9.87	12.65	13.17	20.29	12.64	16.69
chr1	93325450	93325618	12.68	12.11	18.03	16.23	15.86	13.56	7.79	17.51	15.81	14.12	10.98	14.61
chr1	130256103	130256271	10.26	13.72	13.05	12.17	12.41	14.97	17.66	14.59	16.47	15	16.63	16.69
chr1	140942088	140942256	13.28	16.14	16.78	10.55	15.51	13.56	15.58	10.7	17.78	13.23	18.29	12
chr1	158682188	158682356	16.9	12.91	12.43	12.17	15.17	13.09	21.3	13.62	17.12	9.71	20.29	10.95
chr1	166068974	166069142	19.92	16.95	19.89	14.61	16.89	14.03	11.43	10.7	12.51	23.82	11.64	16.17
chr1	75165526	75165694	124.94	108.97	91.37	111.18	61.01	68.28	136.09	119.65	131.73	98.82	64.19	67.81
chr1	188198100	188198268	13.88	20.18	15.54	15.42	15.17	16.37	9.87	13.62	7.9	19.41	9.98	15.65
chr1	189329419	189329587	10.86	19.37	7.46	15.42	9.65	17.77	29.09	12.65	17.78	11.47	19.96	12
chr1	193192281	193192449	9.66	15.34	12.43	10.55	10.69	10.76	17.14	21.4	21.73	22.06	18.96	20.34
chr1	194383246	194383414	19.92	24.21	23	24.35	19.99	22.45	5.71	16.54	9.22	9.71	8.65	12.52
chr1	72806383	72806551	15.09	7.26	9.32	9.74	13.44	9.35	20.78	19.46	17.12	16.76	19.96	17.73
chr1	74050385	74050553	7.24	8.07	6.84	3.25	7.24	6.55	29.09	12.65	16.47	22.06	22.95	17.21
chr1	82199365	82199533	9.66	8.88	7.46	8.12	9.31	9.35	24.41	11.67	21.08	10.59	22.95	11.48
chr1	99553957	99554125	10.86	13.72	16.16	8.93	12.75	13.09	17.66	15.56	13.83	16.76	16.3	17.21
chr1	132530819	132530987	18.71	15.34	20.51	30.03	18.61	23.85	5.71	14.59	7.9	9.71	7.65	13.56
chr1	123232484	123232652	82.09	87.98	57.18	58.43	55.15	56.12	146.47	78.79	109.99	49.41	79.16	50.6
chr1	138337466	138337634	13.88	18.56	19.89	17.85	16.54	20.11	6.75	17.51	10.54	16.76	8.65	18.26
chr1	157791546	157791714	16.3	12.91	11.81	18.67	13.44	16.84	16.1	15.56	13.83	7.94	14.63	10.43
chr1	24760868	24761036	14.49	22.6	8.08	19.48	10.69	20.58	14.54	14.59	13.17	8.82	13.3	12
chr1	37625334	37625502	18.11	14.53	13.05	13.8	13.44	14.03	27.01	20.43	15.15	11.47	17.96	14.61
chr1	72883835	72884003	19.31	7.26	14.3	13.8	15.86	10.76	19.74	18.48	20.42	20.29	18.29	19.3
chr1	74128236	74128404	8.45	11.3	3.11	10.55	6.55	12.63	19.22	19.46	22.39	16.76	21.29	20.34
chr1	138595175	138595343	76.65	76.68	82.67	67.36	60.66	59.86	112.19	88.52	86.94	68.82	68.18	62.59
chr1	88600592	88600760	7.85	20.99	9.32	17.85	9.65	19.64	10.91	11.67	14.49	20.29	13.97	15.65
chr1	91352070	91352238	13.28	13.72	16.78	13.8	15.86	13.56	6.75	12.65	14.49	18.53	11.31	15.13
chr1	93426978	93427146	17.5	16.14	19.27	16.23	19.3	17.77	6.75	13.62	13.17	11.47	9.31	13.04
chr1	107311453	107311621	15.09	16.14	14.3	15.42	14.82	17.77	21.3	13.62	11.86	20.29	18.29	14.61
chr1	107571475	107571643	11.47	15.34	13.05	18.67	12.75	16.84	17.66	7.78	12.51	17.65	15.3	14.61
chr1	130621284	130621452	12.68	12.91	11.81	10.55	12.41	12.16	18.7	15.56	11.2	16.76	13.64	15.13
chr1	142079950	142080118	101.4	138.02	77.69	99.01	67.56	84.65	109.6	75.88	79.04	53.82	63.53	51.64
chr1	187017438	187017606	18.71	10.49	12.43	20.29	15.51	15.9	9.35	18.48	11.86	22.06	10.98	17.21
chr1	192895587	192895755	16.3	16.14	23	14.61	19.3	15.9	8.31	11.67	11.2	12.35	9.98	12.52
chr1	20929395	20929563	13.88	15.34	16.16	17.04	14.82	17.77	10.39	10.7	11.2	12.35	11.64	12.52
chr1	36312039	36312207	13.28	13.72	10.57	21.91	12.06	18.24	9.87	11.67	18.44	10.59	13.97	12
chr1	64664444	64664612	14.49	20.18	13.67	13.8	12.41	15.43	12.47	10.7	9.22	12.35	10.98	11.48
chr1	121734083	121734251	77.86	66.19	59.05	54.37	54.46	54.72	111.15	67.12	102.75	73.23	74.17	65.72
chr1	91566445	91566613	13.88	20.18	17.4	18.67	16.54	19.64	15.58	14.59	16.47	7.06	13.97	10.43
chr1	96943928	96944096	16.9	5.65	13.67	8.93	15.86	7.95	20.78	11.67	25.69	19.41	19.96	15.65
chr1	100690025	100690193	16.9	10.49	21.13	11.36	17.92	10.76	17.66	4.86	13.83	6.18	14.63	5.74
chr1	134990521	134990689	12.68	20.18	15.54	14.61	13.79	17.3	14.02	17.51	15.81	15.88	12.97	15.13
chr1	153117947	153118115	10.26	13.72	18.03	13.8	13.79	14.03	12.47	9.73	13.83	19.41	12.97	13.04
chr1	153366701	153366869	16.3	18.56	18.03	22.72	17.23	20.58	16.62	13.62	10.54	7.94	11.64	11.48
chr1	193087392	193087560	13.88	17.76	18.03	20.29	15.86	19.17	18.7	18.48	12.51	10.59	15.63	12
chr1	37033747	37033915	101.4	107.35	64.64	68.17	59.98	66.88	147.51	85.6	102.75	62.64	73.84	58.42
chr1	196813794	196813962	10.86	16.14	11.81	14.61	11.72	14.5	11.95	23.35	13.83	15.88	11.97	19.3
chr1	52535391	52535559	14.49	16.14	18.65	18.67	16.89	19.17	17.14	5.84	12.51	10.59	15.3	8.35
chr1	74557994	74558162	10.86	19.37	14.92	12.98	13.79	14.97	14.02	15.56	17.78	10.59	15.96	13.56
chr1	91719141	91719309	13.88	18.56	16.78	16.23	13.79	16.84	11.95	9.73	14.49	9.71	13.97	8.35
chr1	94009769	94009937	13.28	20.99	11.19	18.67	12.75	19.17	12.99	15.56	6.59	14.12	10.64	14.61
chr1	129294343	129294511	15.69	16.14	16.16	14.61	15.86	14.97	5.19	13.62	10.54	15	7.98	14.61
chr1	130716396	130716564	15.69	12.11	19.89	12.98	16.54	12.63	10.39	21.4	11.86	16.76	12.64	16.69
chr1	153275545	153275713	95.97	71.03	68.99	75.47	64.11	65.01	95.57	69.07	96.82	63.53	66.85	59.46
chr1	132673216	132673384	9.05	8.88	11.81	12.17	11.37	10.76	11.43	20.43	19.76	22.94	13.64	21.39
chr1	172518422	172518590	11.47	16.95	14.3	18.67	13.44	19.17	11.95	7.78	9.88	16.76	12.31	11.48
chr1	21060143	21060311	13.28	16.95	12.43	10.55	12.75	14.5	9.35	11.67	13.17	16.76	11.64	14.08
chr1	55462586	55462754	10.86	13.72	15.54	8.12	13.79	11.69	20.26	13.62	18.44	13.23	17.96	13.04
chr1	84314113	84314281	8.45	6.46	6.22	13.8	7.58	9.82	21.3	14.59	18.44	22.06	19.62	19.82
chr1	123245683	123245851	155.12	202.59	170.31	187.46	92.38	113.64	143.88	187.75	115.92	193.23	72.84	107.45
chr1	192994648	192994816	60.96	87.98	69.61	99.82	53.08	73.89	116.35	88.52	89.57	88.23	74.83	68.85
chr1	109734428	109734596	20.52	11.3	15.54	8.93	18.96	11.22	14.54	8.75	16.47	6.18	13.97	7.3
chr1	154366189	154366357	9.66	15.34	8.7	10.55	10.34	14.03	15.58	23.35	13.17	10.59	15.3	17.21
chr1	161199443	161199611	13.28	20.18	12.43	14.61	13.79	16.37	8.31	19.46	19.76	12.35	13.3	15.65
chr1	182910799	182910967	14.49	25.02	18.65	25.16	14.82	17.77	7.27	23.35	7.9	22.06	6.32	20.86
chr1	194596516	194596684	10.86	19.37	18.65	22.72	15.17	21.51	7.79	11.67	9.88	15.88	9.31	13.56
chr1	31051116	31051284	12.07	20.99	6.22	16.23	9.31	17.77	18.7	13.62	15.15	7.06	16.63	12
chr1	39572346	39572514	11.47	12.91	10.57	10.55	11.03	13.09	14.54	23.35	9.88	22.06	11.64	21.39
chr1	40293795	40293963	6.64	44.39	8.7	29.22	8.27	35.54	5.19	5.84	10.54	10.59	7.98	9.39
chr1	180117504	180117672	109.85	85.56	77.69	81.15	67.56	65.94	129.85	79.77	121.19	57.35	76.83	54.77
chr1	44255262	44255430	12.68	12.11	9.32	11.36	11.37	13.56	21.82	3.89	19.76	10.59	20.62	8.35
chr1	77512813	77512981	9.05	16.14	11.81	23.53	11.03	19.17	8.31	14.59	14.49	15	12.64	15.13
chr1	155198249	155198417	8.45	16.95	11.19	8.93	10.34	14.03	23.89	11.67	20.42	9.71	20.29	9.91
chr1	157416565	157416733	9.66	17.76	17.4	21.91	13.44	20.58	6.75	13.62	9.22	13.23	7.98	14.08
chr1	162011255	162011423	12.68	14.53	18.65	14.61	15.17	13.56	27.53	12.65	19.76	18.53	19.29	14.08
chr1	184271815	184271983	16.3	13.72	14.3	12.98	16.2	13.09	8.83	10.7	11.86	19.41	11.31	14.61
chr1	184357758	184357926	9.66	16.14	8.7	17.85	10	17.77	16.1	14.59	13.17	16.76	14.97	16.17
chr1	58769415	58769583	91.14	84.75	66.51	60.86	61.7	63.6	126.74	47.67	92.21	42.35	71.51	43.29
chr1	188506419	188506587	22.94	15.34	23.62	11.36	23.09	14.5	6.23	12.65	5.27	14.12	6.65	13.56
chr1	189720300	189720468	12.07	12.11	8.7	8.12	11.03	10.76	22.33	10.7	19.1	5.29	21.29	8.87
chr1	21028106	21028274	7.24	4.84	8.08	3.25	7.24	4.21	32.2	14.59	16.47	10.59	25.28	12
chr1	59819970	59820138	8.45	14.53	18.03	19.48	13.44	18.71	6.23	9.73	10.54	15.88	8.98	13.56
chr1	63228924	63229092	12.07	17.76	14.3	19.48	14.13	16.37	15.58	9.73	7.9	7.94	11.64	8.87
chr1	135121819	135121987	12.07	9.69	8.7	17.04	11.37	13.56	20.26	6.81	13.83	14.12	16.3	10.95
chr1	74438055	74438223	75.45	76.68	66.51	81.15	54.46	68.28	119.46	84.63	90.89	76.76	71.84	65.72
chr1	135846700	135846868	10.26	10.49	13.05	11.36	12.75	10.76	23.89	5.84	19.1	5.29	19.96	5.22
chr1	136241309	136241477	10.86	10.49	12.43	8.93	11.37	9.82	16.1	10.7	21.08	24.7	17.63	17.21
chr1	136456567	136456735	15.69	16.95	9.94	12.17	13.1	15.43	12.47	14.59	12.51	15	12.64	15.13
chr1	157690658	157690826	15.69	16.95	19.27	18.67	17.23	19.17	8.83	18.48	7.9	15.88	8.98	15.65
chr1	161055053	161055221	17.5	12.91	16.78	12.17	16.89	12.63	16.1	4.86	14.49	7.94	14.63	6.26
chr1	167399137	167399305	9.05	12.11	6.84	11.36	7.93	12.63	18.18	22.37	15.15	25.59	16.96	21.91
chr1	179384190	179384358	15.69	20.99	14.92	13.8	14.48	17.3	6.23	12.65	7.24	19.41	6.98	16.17
chr1	186556342	186556510	13.88	13.72	19.89	12.98	16.54	14.97	10.91	6.81	9.22	15.88	10.31	13.04
chr1	90164855	90165023	120.72	141.25	103.8	137.15	69.97	84.18	67.52	91.44	59.94	90	45.23	73.03
chr1	193578331	193578499	10.86	10.49	8.7	11.36	9.65	11.22	13.5	18.48	13.17	20.29	14.3	20.34
chr1	36425126	36425294	5.43	17.76	12.43	11.36	8.62	16.37	20.26	17.51	9.22	23.82	15.96	20.34
chr1	36583869	36584037	10.86	4.84	8.08	8.12	10.69	7.48	23.37	8.75	23.05	11.47	22.95	10.95
chr1	72309904	72310072	16.3	11.3	11.81	15.42	14.13	13.09	17.14	10.7	15.81	11.47	16.3	12
chr1	82026874	82027042	9.05	18.56	15.54	18.67	12.06	20.11	8.83	13.62	10.54	15.88	10.64	15.13
chr1	87690034	87690202	12.07	23.41	7.46	16.23	10.69	20.11	6.23	10.7	7.24	23.82	7.32	18.78
chr1	89803132	89803300	16.3	11.3	13.67	17.04	14.13	14.97	10.91	10.7	16.47	10.59	11.31	12
chr1	102278741	102278909	17.5	18.56	20.51	21.91	18.27	18.71	10.39	13.62	11.2	6.18	10.98	9.91
chr1	193247118	193247286	62.17	94.44	60.29	88.46	53.08	76.23	88.3	71.99	61.25	77.64	58.54	62.59
chr1	121486686	121486854	13.88	11.3	18.03	11.36	15.51	12.63	14.54	15.56	13.17	12.35	15.3	14.08
chr1	160643768	160643936	10.86	21.79	11.81	13.8	11.03	18.24	19.74	4.86	13.83	10.59	18.63	8.35
chr1	181913180	181913348	12.07	16.14	13.05	12.98	12.06	14.5	14.54	17.51	12.51	11.47	13.64	15.65
chr1	184744795	184744963	11.47	6.46	14.3	9.74	12.41	8.42	24.41	6.81	10.54	14.12	17.29	12
chr1	3406402	3406570	18.71	15.34	17.4	21.1	17.92	19.17	12.47	9.73	7.9	7.06	9.65	8.87
chr1	30840499	30840667	9.66	13.72	10.57	12.98	10.34	14.97	12.99	18.48	15.15	18.53	13.97	18.78
chr1	34906605	34906773	12.68	15.34	12.43	15.42	13.1	15.9	8.31	16.54	8.56	21.18	8.98	19.82
chr1	36841609	36841777	11.47	9.69	21.75	13.8	15.51	12.16	16.62	6.81	20.42	10.59	16.96	9.39
chr1	52491037	52491205	9.66	7.26	11.19	8.12	11.03	8.89	20.78	15.56	15.15	15	17.29	16.17
chr1	133889317	133889485	74.84	78.29	68.37	61.68	58.25	59.39	122.06	84.63	89.57	79.41	76.83	58.42
chr1	54806415	54806583	7.85	7.26	11.81	5.68	9.65	7.02	23.89	6.81	25.03	8.82	22.95	8.87
chr1	128263379	128263547	16.9	8.88	16.16	17.85	17.23	14.03	14.54	10.7	13.17	7.94	13.64	9.39
chr1	135077724	135077892	13.88	14.53	12.43	12.98	13.1	14.03	9.35	10.7	12.51	22.06	11.31	16.69
chr1	153090692	153090860	22.33	10.49	23	11.36	22.06	11.69	7.27	7.78	7.9	14.12	8.31	11.48
chr1	158768851	158769019	10.26	16.14	11.81	20.29	11.72	19.64	8.31	7.78	15.15	14.12	11.64	11.48
chr1	75139046	75139214	102.61	89.59	103.18	107.93	63.77	66.88	77.91	118.68	82.33	119.11	50.55	80.85
chr1	182969906	182970074	10.26	19.37	8.7	21.91	9.65	18.71	8.31	20.43	6.59	21.18	7.98	19.82
chr1	15203760	15203928	10.26	8.07	24.24	11.36	16.54	10.29	15.06	10.7	17.78	8.82	13.64	9.39
chr1	36364430	36364598	11.47	8.07	16.16	9.74	13.44	10.29	15.58	13.62	16.47	13.23	15.63	13.56
chr1	59482543	59482711	13.88	18.56	16.16	15.42	14.48	15.43	5.71	18.48	9.22	12.35	7.98	13.56
chr1	80327792	80327960	13.28	12.91	9.32	8.93	12.75	11.69	15.58	19.46	11.86	20.29	13.3	18.78
chr1	107634988	107635156	12.07	18.56	16.16	22.72	14.48	20.58	10.91	10.7	11.86	11.47	12.31	11.48
chr1	74239360	74239528	82.69	104.93	64.64	81.15	57.91	68.75	150.11	99.22	123.16	70.58	76.16	62.59
chr1	107910479	107910647	9.05	4.84	14.3	3.25	12.75	4.68	20.78	21.4	15.81	13.23	19.62	16.69
chr1	140889038	140889206	12.07	12.11	14.3	15.42	13.79	14.03	15.58	19.46	9.88	12.35	14.63	16.69
chr1	189713092	189713260	12.68	19.37	12.43	16.23	13.79	17.77	12.99	6.81	9.88	12.35	11.64	9.39
chr1	193770610	193770778	9.05	11.3	12.43	15.42	10	14.5	12.99	15.56	13.83	28.23	12.31	18.26
chr1	194642199	194642367	7.85	8.88	12.43	17.04	9.65	11.69	14.54	11.67	17.12	13.23	15.63	12.52
chr1	23244428	23244596	12.68	12.11	15.54	8.93	14.13	11.69	16.1	8.75	15.81	11.47	16.3	10.95
chr1	170362494	170362662	88.12	75.06	59.05	67.36	61.01	65.94	138.16	59.34	105.38	67.94	74.83	50.07
chr1	74849787	74849955	12.07	8.88	6.84	15.42	9.31	13.56	15.58	12.65	19.76	20.29	17.96	17.21
chr1	133094990	133095158	12.68	16.95	18.65	6.49	15.86	12.63	19.22	9.73	8.56	15	14.63	13.56
chr1	136316786	136316954	11.47	13.72	9.94	10.55	10	11.69	16.62	10.7	19.1	9.71	17.96	10.95
chr1	137584503	137584671	6.04	12.91	14.92	16.23	10	15.43	11.95	15.56	12.51	13.23	12.31	14.61
chr1	13231635	13231803	10.86	19.37	14.92	16.23	13.1	19.64	9.87	8.75	9.88	15.88	10.31	12
chr1	55144831	55144999	137.01	125.11	114.99	131.47	85.48	102.42	135.57	125.49	119.87	119.11	81.82	93.37
chr1	58128392	58128560	106.23	101.7	68.99	86.83	66.18	71.55	94.01	70.04	55.98	45.88	60.53	47.99
chr1	62471920	62472088	18.11	9.69	20.51	19.48	18.96	14.03	9.35	14.59	5.93	4.41	8.98	8.87
chr1	106835847	106836015	12.07	15.34	13.05	17.04	12.75	15.9	14.54	12.65	11.2	9.71	11.97	12
chr1	145586405	145586573	11.47	10.49	12.43	16.23	12.06	14.5	7.27	16.54	13.17	18.53	10.64	19.82
chr1	169215148	169215316	10.26	11.3	11.81	12.98	10.69	13.56	14.54	15.56	20.42	14.12	16.96	15.65
chr1	16162129	16162297	8.45	11.3	16.78	17.85	11.72	15.43	17.66	3.89	12.51	10.59	14.63	7.82
chr1	36360373	36360541	3.02	6.46	9.32	11.36	6.89	10.29	30.65	10.7	19.1	5.29	22.62	8.35
chr1	59820325	59820493	10.26	12.11	8.08	12.98	9.31	11.69	15.06	17.51	13.83	13.23	15.63	14.61
chr1	62221864	62222032	120.72	109.77	135.5	107.93	75.14	75.76	72.72	72.96	108.67	73.23	62.53	56.86
chr1	94591502	94591670	17.5	25.83	13.05	21.1	16.2	22.92	3.64	12.65	5.93	9.71	5.32	11.48
chr1	108129054	108129222	12.68	15.34	19.27	12.98	15.86	14.97	12.47	9.73	11.2	11.47	11.31	10.43
chr1	132944785	132944953	13.88	14.53	9.94	15.42	12.41	16.37	13.5	9.73	15.81	8.82	14.97	9.91
chr1	133382708	133382876	14.49	24.21	16.16	19.48	15.51	21.98	10.39	8.75	4.61	16.76	8.98	9.39
chr1	162158134	162158302	13.28	12.11	12.43	9.74	13.1	12.16	21.3	9.73	11.86	4.41	15.96	7.82
chr1	168245941	168246109	10.86	10.49	10.57	9.74	10.69	10.29	19.74	18.48	8.56	22.06	15.96	18.78
chr1	123140445	123140613	124.34	134.79	123.69	136.34	69.97	80.44	77.91	79.77	74.42	80.29	51.22	55.29
chr1	176696692	176696860	5.43	16.95	9.32	21.1	8.27	21.51	11.43	14.59	10.54	19.41	11.64	16.69
chr1	180531231	180531399	9.66	17.76	11.19	24.35	11.03	22.92	9.35	8.75	11.86	10.59	10.98	10.95
chr1	30931560	30931728	15.69	11.3	10.57	13.8	13.1	11.69	7.79	13.62	14.49	16.76	10.98	15.13
chr1	59820850	59821018	7.24	8.07	16.16	11.36	11.03	10.76	15.58	21.4	11.86	9.71	12.64	15.13
chr1	66918302	66918470	8.45	9.69	11.19	19.48	10.34	15.43	13.5	19.46	21.08	18.53	15.63	17.73
chr1	192752444	192752612	74.84	95.24	93.23	86.02	63.08	73.42	63.89	71.99	70.47	84.7	49.22	65.72
chr1	133878224	133878392	10.86	6.46	13.05	12.98	12.75	10.76	10.39	15.56	12.51	16.76	11.64	16.69
chr1	10089657	10089825	15.09	10.49	18.03	14.61	15.51	14.03	11.43	11.67	15.81	14.12	14.63	14.08
chr1	67404352	67404520	11.47	11.3	8.7	13.8	11.37	11.69	21.82	11.67	17.12	4.41	18.63	8.87
chr1	72870668	72870836	6.04	8.07	16.16	12.17	11.03	10.76	14.54	21.4	17.12	21.18	13.97	17.21
chr1	139458211	139458379	14.49	11.3	10.57	9.74	12.41	10.29	16.1	9.73	10.54	14.12	13.3	12.52
chr1	16094581	16094749	82.09	99.28	77.07	103.88	58.6	80.44	55.58	75.88	57.3	94.41	46.23	68.33
chr1	172520787	172520955	12.07	22.6	13.05	17.85	12.41	19.17	9.35	12.65	9.22	11.47	10.31	12.52
chr1	183238212	183238380	11.47	17.76	8.7	12.17	11.37	15.43	15.06	5.84	14.49	13.23	15.3	8.87
chr1	187432302	187432470	13.28	15.34	14.92	17.85	14.48	15.9	10.91	14.59	14.49	12.35	11.97	13.56
chr1	13302781	13302949	15.09	13.72	16.78	9.74	16.89	13.09	11.95	10.7	13.83	11.47	13.97	10.43
chr1	23929264	23929432	10.86	16.95	16.78	14.61	14.48	16.84	6.23	12.65	11.86	20.29	9.31	15.65
chr1	59008101	59008269	10.26	27.44	9.94	21.91	10.69	22.92	6.75	8.75	11.2	14.12	9.31	12
chr1	60609225	60609393	9.66	20.99	14.3	16.23	13.1	17.3	11.43	18.48	11.86	7.94	12.97	12
chr1	45962160	45962328	89.33	120.27	67.13	95.76	61.35	87.45	81.03	64.2	58.62	61.76	57.54	61.03
chr1	72765625	72765793	9.05	13.72	13.05	8.93	11.03	11.69	12.47	18.48	17.12	20.29	14.97	20.34
chr1	82959330	82959498	21.13	12.11	9.32	5.68	15.86	9.82	20.78	4.86	16.47	3.53	19.29	4.69
chr1	84693817	84693985	7.24	8.07	21.13	11.36	13.79	10.29	8.31	13.62	5.93	24.7	7.98	17.73
chr1	116772543	116772711	17.5	12.11	16.16	10.55	16.54	11.69	16.62	5.84	12.51	7.06	14.63	5.74
chr1	121070051	121070219	12.07	16.14	8.7	10.55	10.34	14.03	14.02	12.65	9.88	16.76	12.64	15.13
chr1	145321091	145321259	16.9	6.46	13.67	3.25	15.17	5.61	19.74	5.84	15.15	6.18	16.3	6.78
chr1	154015615	154015783	14.49	16.14	9.94	17.04	12.75	16.84	13.5	12.65	15.15	7.06	13.3	9.91
chr1	154386059	154386227	19.31	16.95	15.54	16.23	17.92	15.43	11.43	8.75	10.54	6.18	10.98	7.3
chr1	55764000	55764168	105.02	110.58	75.83	94.95	64.8	71.55	87.26	69.07	52.69	65.29	53.88	54.25
chr1	172586735	172586903	16.3	23.41	17.4	16.23	16.54	18.71	5.71	5.84	7.9	6.18	6.98	6.78
chr1	190154437	190154605	18.71	11.3	13.05	13.8	15.17	13.09	15.58	2.92	15.15	3.53	16.3	3.65
chr1	45488998	45489166	12.07	12.11	13.67	8.93	13.1	12.16	17.14	10.7	9.22	15	13.64	14.61
chr1	74805028	74805196	18.11	11.3	15.54	12.98	16.89	13.09	12.47	8.75	9.88	14.12	10.98	12
chr1	90975515	90975683	13.88	16.14	7.46	15.42	12.06	15.43	10.91	7.78	11.2	20.29	11.31	14.08
chr1	156993799	156993967	12.68	12.91	8.7	22.72	10.69	17.77	12.99	8.75	13.17	10.59	13.3	10.43
chr1	73676983	73677151	86.92	83.94	61.53	56	57.56	57.52	135.05	92.41	100.77	53.82	78.16	58.94
chr1	184469523	184469691	11.47	16.14	17.4	14.61	14.48	14.97	10.39	7.78	15.15	15.88	12.31	12
chr1	13478178	13478346	18.11	15.34	13.67	19.48	16.2	18.24	4.67	6.81	7.24	10.59	6.65	9.39
chr1	59559430	59559598	18.11	17.76	8.7	12.17	13.1	15.9	10.39	11.67	7.24	14.12	9.98	13.56
chr1	71778171	71778339	16.3	10.49	14.3	13.8	14.48	13.09	9.35	8.75	11.86	11.47	10.64	10.95
chr1	72073616	72073784	10.86	16.14	10.57	8.12	11.03	12.16	19.22	6.81	11.86	13.23	14.3	10.43
chr1	81741612	81741780	12.68	16.14	9.94	8.12	11.37	12.63	22.85	16.54	15.15	7.94	17.96	13.04
chr1	95532310	95532478	108.04	85.56	67.13	68.17	64.46	61.26	118.95	96.3	84.96	71.47	71.51	63.11
chr1	88102933	88103101	12.68	10.49	7.46	14.61	11.03	12.16	10.91	16.54	15.15	17.65	10.98	17.73
chr1	105658882	105659050	13.28	13.72	16.16	21.91	15.17	18.71	6.23	13.62	7.9	15.88	6.32	15.13
chr1	120637923	120638091	10.86	29.86	13.67	24.35	12.75	24.79	7.79	7.78	4.61	6.18	6.65	6.78
chr1	127612865	127613033	14.49	29.06	9.94	22.72	12.06	22.92	7.79	5.84	7.24	4.41	8.31	5.74
chr1	139343450	139343618	13.28	15.34	14.92	12.98	13.44	14.97	16.62	2.92	9.88	8.82	14.63	6.78
chr1	191732114	191732282	9.05	14.53	10.57	12.17	10	14.5	19.22	8.75	10.54	14.12	14.97	11.48
chr1	107822362	107822530	77.26	117.04	49.1	101.44	51.7	74.36	123.1	127.43	96.82	68.82	65.85	69.37
chr1	20644119	20644287	12.68	25.83	8.7	18.67	11.72	21.05	5.71	10.7	6.59	12.35	6.32	12.52
chr1	66148128	66148296	10.86	11.3	16.16	12.17	13.1	12.63	14.02	13.62	4.61	10.59	10.64	12.52
chr1	102606496	102606664	18.11	19.37	11.81	16.23	14.48	19.17	5.71	15.56	7.9	11.47	7.32	15.13
chr1	108085550	108085718	9.66	12.91	16.16	18.67	12.41	14.5	11.43	16.54	9.22	10.59	11.64	15.13
chr1	122746099	122746267	10.26	18.56	8.08	10.55	10	16.37	13.5	15.56	14.49	6.18	13.97	10.95
chr1	93356016	93356184	137.62	146.9	119.34	131.47	85.48	95.87	153.75	126.46	108.01	90.88	87.47	90.76
chr1	189586626	189586794	52.51	84.75	56.56	90.08	46.19	66.88	118.43	103.11	109.99	110.29	66.19	74.59
chr1	133127893	133128061	15.69	6.46	10.57	13.8	13.44	10.76	15.58	10.7	17.78	11.47	16.3	11.48
chr1	133723161	133723329	14.49	19.37	23	14.61	18.96	17.77	10.39	4.86	9.22	7.94	9.98	7.3
chr1	163888345	163888513	16.3	12.91	10.57	10.55	13.79	12.63	16.1	4.86	9.88	13.23	14.63	9.91
chr1	163968181	163968349	9.05	11.3	13.67	17.85	11.03	15.43	12.47	16.54	11.86	14.12	11.64	15.65
chr1	172994660	172994828	15.09	14.53	19.89	14.61	14.48	13.56	11.95	18.48	13.17	14.12	11.64	13.04
chr1	181890642	181890810	7.24	14.53	18.03	16.23	13.44	15.9	11.95	12.65	9.88	9.71	11.97	10.95
chr1	182876768	182876936	10.26	14.53	10.57	16.23	11.37	15.9	6.23	14.59	11.86	18.53	10.31	17.73
chr1	184120336	184120504	12.68	36.32	9.94	23.53	11.37	27.59	6.23	13.62	5.93	7.06	6.32	10.95
chr1	192899381	192899549	16.9	17.76	8.08	12.17	11.72	15.9	5.71	16.54	9.22	16.76	7.65	16.69
chr1	23170401	23170569	90.54	79.91	77.07	103.06	62.73	69.22	90.9	78.79	75.74	55.59	59.53	55.29
chr1	36436605	36436773	3.62	4.04	3.11	2.43	3.45	2.81	28.05	12.65	22.39	13.23	22.95	12.52
chr1	38181166	38181334	13.28	15.34	12.43	12.98	14.13	15.9	16.1	9.73	13.17	9.71	13.97	10.43
chr1	75281715	75281883	6.64	3.23	5.59	3.25	6.2	3.27	29.61	6.81	21.73	12.35	21.29	10.43
chr1	90463280	90463448	8.45	6.46	13.05	9.74	12.06	8.42	19.22	16.54	15.15	15.88	14.97	14.61
chr1	93294982	93295150	10.26	12.11	10.57	16.23	10.34	14.03	8.83	13.62	6.59	17.65	8.65	17.73
chr1	121117652	121117820	15.09	10.49	13.67	15.42	13.79	13.56	9.35	11.67	9.22	14.12	9.98	13.56
chr1	161974581	161974749	52.51	70.22	55.94	91.7	45.84	65.94	92.46	95.33	77.06	98.82	63.86	80.85
chr1	142038820	142038988	10.26	22.6	16.16	13.8	13.44	15.9	10.39	14.59	1.98	5.29	7.32	8.87
chr1	155482694	155482862	6.64	16.95	13.67	19.48	10	17.77	11.95	17.51	3.95	14.12	8.31	14.61
chr1	176695826	176695994	4.83	10.49	5.59	8.12	5.51	10.29	22.85	20.43	16.47	18.53	20.62	17.73
chr1	193560204	193560372	6.04	15.34	8.08	15.42	7.93	15.9	8.83	13.62	15.81	20.29	11.31	19.3
chr1	31209853	31210021	10.26	18.56	12.43	12.17	12.06	16.37	5.19	18.48	6.59	19.41	6.32	21.39
chr1	43884725	43884893	86.92	65.38	77.69	76.28	58.94	62.2	100.77	60.31	97.48	69.7	70.84	59.99
chr1	39669471	39669639	18.11	10.49	14.92	9.74	15.51	11.22	12.99	13.62	8.56	9.71	10.64	10.95
chr1	53841187	53841355	9.05	15.34	7.46	15.42	9.31	14.97	8.83	14.59	13.83	20.29	12.31	17.73
chr1	64763524	64763692	10.26	20.18	12.43	16.23	12.06	17.3	6.23	6.81	11.2	13.23	8.31	9.91
chr1	65359686	65359854	14.49	12.91	17.4	12.17	15.17	12.63	11.95	17.51	9.88	14.12	11.97	15.13
chr1	92866077	92866245	11.47	11.3	17.4	11.36	14.48	12.63	7.79	14.59	7.24	15	8.65	15.13
chr1	93945028	93945196	9.66	14.53	9.32	16.23	9.31	15.9	12.99	7.78	13.17	11.47	11.97	10.43
chr1	128908082	128908250	14.49	12.91	10.57	14.61	13.1	14.5	17.14	5.84	11.86	11.47	15.3	7.82
chr1	93437059	93437227	95.97	95.24	64.02	81.15	60.66	66.88	129.33	79.77	102.09	76.76	76.83	63.11
chr1	166297068	166297236	10.86	16.95	19.27	11.36	14.13	12.16	11.43	9.73	6.59	7.94	9.65	9.91
chr1	186431698	186431866	12.07	9.69	6.22	10.55	9.31	11.22	18.7	12.65	16.47	10.59	16.63	12
chr1	193658901	193659069	10.26	18.56	14.3	15.42	11.72	16.84	9.87	10.7	7.9	15.88	8.98	14.61
chr1	40276552	40276720	10.86	11.3	9.94	6.49	10	10.29	22.33	12.65	15.15	4.41	18.63	9.39
chr1	57396237	57396405	17.5	15.34	21.75	20.29	18.96	18.71	5.71	4.86	8.56	9.71	8.65	7.82
chr1	108090768	108090936	7.85	17.76	11.81	12.17	10.69	14.5	9.35	13.62	12.51	12.35	11.31	12.52
chr1	157657016	157657184	62.77	127.53	51.59	92.51	52.39	83.25	99.73	64.2	72.45	64.41	65.52	57.38
chr1	114844431	114844599	9.66	8.88	11.19	10.55	11.72	10.29	15.58	14.59	19.76	8.82	15.96	13.04
chr1	134543869	134544037	11.47	24.21	7.46	17.04	10.69	21.05	8.83	10.7	5.27	11.47	7.65	12
chr1	182866852	182867020	10.26	15.34	12.43	8.93	11.72	13.09	8.83	20.43	7.9	16.76	7.65	18.26
chr1	190677116	190677284	8.45	12.11	14.92	14.61	10.69	13.56	19.74	7.78	12.51	4.41	17.29	6.78
chr1	52901663	52901831	89.93	89.59	62.16	81.15	55.15	67.81	118.95	86.58	88.91	52.94	73.84	54.77
chr1	20608171	20608339	15.69	12.11	11.81	12.17	14.48	10.76	10.91	13.62	13.17	16.76	12.31	16.17
chr1	51904983	51905151	6.04	14.53	11.81	22.72	8.27	19.17	8.31	10.7	8.56	20.29	8.31	16.69
chr1	69848289	69848457	10.26	14.53	14.92	17.85	13.44	17.3	8.31	7.78	7.24	11.47	9.31	10.43
chr1	90455481	90455649	15.09	12.91	10.57	8.93	12.75	10.29	13.5	10.7	9.88	9.71	12.31	10.43
chr1	132693733	132693901	10.86	12.91	20.51	12.17	14.48	13.09	9.87	10.7	12.51	15	12.31	11.48
chr1	140993079	140993247	15.09	14.53	11.81	8.93	14.48	12.63	12.47	7.78	17.12	6.18	15.3	7.3
chr1	107009623	107009791	91.14	120.27	93.85	114.43	71.01	81.37	59.21	97.28	46.1	92.64	45.9	73.03
chr1	141319030	141319198	10.26	9.69	13.05	13.8	10.69	13.09	10.91	12.65	8.56	17.65	11.31	15.13
chr1	141351257	141351425	10.26	9.69	10.57	8.12	10.69	9.82	18.7	16.54	14.49	12.35	17.29	15.65
chr1	157140748	157140916	9.66	8.07	13.05	10.55	11.72	10.76	11.43	8.75	14.49	13.23	13.64	10.43
chr1	173218145	173218313	13.88	11.3	15.54	17.85	14.82	14.5	7.27	15.56	5.93	19.41	6.98	16.17
chr1	180274349	180274517	13.28	16.95	15.54	12.98	15.17	14.03	9.87	11.67	9.22	5.29	10.64	9.39
chr1	186271212	186271380	9.66	16.95	8.7	10.55	8.96	13.56	17.66	13.62	7.9	9.71	13.64	12
chr1	196446596	196446764	8.45	9.69	13.67	11.36	11.72	11.22	13.5	14.59	13.83	7.94	15.3	12.52
chr1	6277383	6277551	10.26	7.26	4.97	8.12	8.27	8.42	27.53	7.78	14.49	4.41	22.28	6.26
chr1	13566641	13566809	10.86	10.49	13.67	23.53	12.75	16.37	10.39	13.62	5.93	8.82	8.98	11.48
chr1	140515734	140515902	88.73	91.21	89.5	92.51	59.98	67.81	141.28	78.79	98.79	77.64	77.49	60.51
chr1	36614105	36614273	9.05	16.95	13.67	21.91	12.41	16.84	6.23	11.67	9.88	12.35	7.65	13.04
chr1	72798046	72798214	9.66	12.91	8.7	9.74	9.65	12.63	12.99	10.7	11.86	21.18	12.31	15.13
chr1	78690376	78690544	9.05	8.88	13.05	20.29	12.41	14.5	12.47	17.51	10.54	7.06	12.31	13.04
chr1	88339275	88339443	11.47	13.72	21.13	7.3	16.2	10.76	10.39	7.78	9.22	8.82	9.65	8.35
chr1	167351652	167351820	98.38	104.12	72.72	76.28	57.22	62.67	197.9	84.63	123.16	64.41	77.49	59.46
chr1	93208937	93209105	15.09	20.99	19.27	10.55	17.58	16.37	6.23	4.86	5.93	7.94	5.99	7.3
chr1	93817938	93818106	15.69	10.49	7.46	11.36	12.75	12.16	14.54	8.75	15.15	7.94	14.63	9.39
chr1	166255056	166255224	15.09	16.14	11.81	17.85	15.17	15.9	5.19	10.7	10.54	15	7.98	13.56
chr1	7094346	7094514	9.05	13.72	10.57	12.98	11.03	13.09	8.83	19.46	10.54	12.35	11.31	16.17
chr1	8407284	8407452	9.05	10.49	14.92	12.98	12.75	12.16	17.66	13.62	14.49	6.18	15.96	9.91
chr1	17087802	17087970	11.47	9.69	11.19	12.98	11.72	12.63	12.47	8.75	17.78	14.12	16.3	12.52
chr1	22601989	22602157	12.07	16.14	13.67	13.8	12.41	14.03	15.06	8.75	10.54	12.35	13.97	9.91
chr1	27562737	27562905	10.26	11.3	7.46	9.74	7.93	10.29	20.78	14.59	22.39	11.47	15.63	9.91
chr1	54613727	54613895	10.26	11.3	13.67	17.04	11.03	14.97	8.31	16.54	7.9	13.23	8.65	14.61
chr1	60203863	60204031	10.26	11.3	8.7	12.98	10.34	13.09	13.5	14.59	9.88	12.35	11.97	14.61
chr1	155997688	155997856	157.53	173.54	121.82	144.45	89.27	108.03	225.42	134.24	164	104.99	97.78	89.72
chr1	191954882	191955050	92.95	103.32	69.61	68.17	59.98	61.73	139.72	89.5	85.62	67.94	69.51	58.94
chr1	60707102	60707270	12.07	11.3	11.19	12.17	12.41	13.56	8.31	11.67	11.2	15.88	9.65	15.13
chr1	66871924	66872092	6.64	14.53	8.08	15.42	7.93	16.37	17.66	8.75	13.83	11.47	14.63	10.95
chr1	72071409	72071577	5.43	12.91	14.3	5.68	10.69	9.82	17.66	3.89	15.15	11.47	16.96	8.35
chr1	79748863	79749031	11.47	13.72	13.05	16.23	11.72	16.37	7.79	17.51	7.9	10.59	8.31	14.08
chr1	166251690	166251858	11.47	25.02	5.59	15.42	9.65	20.58	8.31	8.75	8.56	15	9.65	13.04
chr1	174147343	174147511	16.9	13.72	10.57	11.36	12.75	14.03	12.47	8.75	14.49	10.59	12.64	10.43
chr1	180131750	180131918	7.24	5.65	11.81	5.68	9.65	6.08	17.66	16.54	19.1	9.71	17.96	13.56
chr1	180457465	180457633	10.26	15.34	15.54	15.42	12.06	13.56	6.75	10.7	12.51	11.47	8.65	10.95
chr1	196187653	196187821	95.97	101.7	61.53	75.47	59.98	72.02	111.15	71.99	65.86	25.59	64.52	45.9
chr1	181523207	181523375	7.85	12.11	8.7	8.93	8.62	11.22	18.7	8.75	15.81	7.94	15.96	8.35
chr1	182644535	182644703	13.28	16.14	16.16	17.85	15.17	17.77	7.27	8.75	7.9	7.06	7.98	8.35
chr1	193627475	193627643	6.64	2.42	4.97	4.06	6.2	3.74	27.53	6.81	21.73	11.47	23.61	9.39
chr1	16595222	16595390	15.69	15.34	10.57	12.98	14.13	15.9	13.5	13.62	10.54	6.18	12.31	10.43
chr1	51807902	51808070	13.28	12.11	9.32	15.42	12.06	14.03	12.99	16.54	3.29	15	9.65	15.65
chr1	52078959	52079127	11.47	4.04	11.19	2.43	11.72	3.74	29.09	6.81	14.49	4.41	19.29	6.26
chr1	66747878	66748046	11.47	13.72	14.92	12.98	12.75	11.69	5.19	19.46	9.88	15	7.65	17.73
chr1	141398044	141398212	90.54	116.23	96.34	123.35	62.39	74.83	65.45	112.84	77.06	106.76	48.23	66.77
chr1	89248243	89248411	6.64	8.88	2.49	6.49	4.48	7.95	22.85	14.59	13.83	11.47	18.29	13.56
chr1	158868931	158869099	11.47	12.11	7.46	10.55	10.34	12.16	11.95	14.59	7.24	22.06	9.65	19.3
chr1	167666365	167666533	9.05	8.07	13.67	9.74	12.06	9.82	17.14	12.65	14.49	15	16.96	13.56
chr1	168290509	168290677	14.49	12.91	16.16	10.55	14.82	12.16	16.1	9.73	11.86	7.94	15.3	10.43
chr1	172745700	172745868	10.26	17.76	9.94	12.98	11.03	15.43	9.35	11.67	10.54	8.82	9.98	10.43
chr1	172974642	172974810	83.9	116.23	87.02	106.31	59.29	77.63	47.79	81.71	60.59	109.41	44.57	72.5
chr1	181891379	181891547	10.26	10.49	13.05	10.55	12.41	9.82	11.43	15.56	10.54	11.47	10.98	13.56
chr1	9635782	9635950	5.43	13.72	15.54	15.42	11.03	14.5	8.83	14.59	9.88	7.06	9.98	11.48
chr1	13427972	13428140	10.26	9.69	11.81	21.91	11.72	14.97	8.31	14.59	13.17	9.71	10.64	13.04
chr1	36501528	36501696	9.66	9.69	9.32	8.12	9.65	9.35	12.99	12.65	9.22	16.76	11.31	15.13
chr1	182151180	182151348	72.43	89.59	82.05	87.65	56.87	65.94	74.8	103.11	85.62	134.99	56.54	86.59
chr1	74123964	74124132	9.66	5.65	12.43	16.23	12.06	11.69	13.5	16.54	13.17	9.71	12.64	14.08
chr1	74221121	74221289	10.86	12.91	10.57	14.61	11.37	12.16	16.1	12.65	18.44	10.59	17.29	10.95
chr1	89256907	89257075	13.28	14.53	13.05	18.67	13.79	18.24	6.75	6.81	7.9	14.12	6.98	9.39
chr1	92547527	92547695	12.07	12.91	8.7	11.36	11.37	13.56	13.5	11.67	5.93	14.12	10.64	13.04
chr1	133103075	133103243	11.47	20.18	8.08	12.98	10	18.71	7.79	12.65	6.59	13.23	7.98	12.52
chr1	159178244	159178412	9.05	10.49	6.22	9.74	7.24	11.22	17.66	12.65	15.81	9.71	15.63	11.48
chr1	167962181	167962349	6.64	13.72	13.05	11.36	11.03	12.63	12.99	8.75	10.54	17.65	11.97	12.52
chr1	186499672	186499840	77.86	75.87	56.56	73.85	54.46	64.54	133.49	84.63	94.18	81.17	76.83	65.72
chr1	172185732	172185900	4.23	22.6	6.22	27.59	5.51	22.92	9.87	18.48	6.59	15	8.65	15.65
chr1	172352478	172352646	7.85	8.07	6.22	12.98	7.24	10.29	20.78	12.65	16.47	13.23	17.29	13.04
chr1	182229818	182229986	14.49	12.11	14.92	13.8	15.51	14.5	6.75	8.75	5.93	18.53	7.32	13.56
chr1	195983837	195984005	10.86	3.23	5.59	0.81	9.31	2.34	29.09	3.89	23.71	4.41	24.28	4.69
chr1	60917480	60917648	9.05	12.11	14.92	12.17	12.06	12.63	11.43	8.75	9.88	19.41	9.31	14.61
chr1	60154825	60154993	102	153.36	114.37	157.44	64.11	78.1	87.26	130.35	86.94	128.82	54.88	70.94
chr1	87749920	87750088	6.64	8.07	10.57	8.93	9.31	8.89	20.78	7.78	15.81	15.88	15.96	11.48
chr1	90011828	90011996	8.45	19.37	15.54	20.29	8.96	12.63	13.5	22.37	15.81	19.41	10.64	14.61
chr1	90092400	90092568	10.86	10.49	10.57	11.36	11.03	12.16	10.39	13.62	7.24	17.65	8.98	16.17
chr1	129306431	129306599	7.24	13.72	10.57	17.85	10	14.97	9.35	10.7	8.56	16.76	10.31	14.08
chr1	162327802	162327970	12.68	6.46	6.22	16.23	10.34	12.16	12.47	12.65	13.17	10.59	14.63	12
chr1	169613740	169613908	10.86	15.34	9.32	18.67	10.69	18.24	10.91	3.89	6.59	10.59	9.98	8.35
chr1	84867813	84867981	59.75	96.05	59.67	81.15	52.05	74.36	77.91	73.93	66.52	82.05	55.88	65.2
chr1	172987545	172987713	6.64	8.07	8.7	12.98	6.2	10.29	11.43	12.65	13.17	16.76	12.97	14.08
chr1	174098344	174098512	9.05	12.11	11.19	10.55	10	12.16	10.39	9.73	17.78	10.59	14.3	10.95
chr1	174549577	174549745	9.05	15.34	14.92	7.3	13.1	11.69	8.31	14.59	5.93	15.88	7.65	16.17
chr1	182198935	182199103	11.47	15.34	11.81	20.29	12.75	17.77	9.35	8.75	9.88	12.35	9.31	10.95
chr1	16213373	16213541	9.05	8.07	11.19	14.61	10.69	11.22	12.99	8.75	13.17	12.35	12.64	9.91
chr1	36977824	36977992	7.24	7.26	11.19	8.93	7.93	8.89	9.35	18.48	11.86	15	10.64	15.65
chr1	121933832	121934000	72.43	77.49	73.96	78.72	58.94	64.54	77.91	95.33	61.91	96.17	56.87	75.63
chr1	48623111	48623279	19.92	4.84	23.62	6.49	19.99	6.08	6.75	6.81	9.22	4.41	8.31	6.26
chr1	67085516	67085684	13.28	20.18	6.22	15.42	10.34	13.56	8.31	15.56	10.54	20.29	10.31	18.26
chr1	89743631	89743799	6.64	14.53	7.46	17.85	7.58	16.84	10.91	12.65	11.2	17.65	11.31	15.65
chr1	129295005	129295173	14.49	15.34	15.54	12.17	15.86	14.5	6.23	7.78	5.93	12.35	6.32	10.43
chr1	135349285	135349453	21.13	16.14	14.92	6.49	17.58	11.69	9.87	2.92	7.9	7.06	9.98	5.74
chr1	137264816	137264984	14.49	13.72	13.05	12.17	13.44	14.03	7.79	13.62	11.2	12.35	9.98	12.52
chr1	140522930	140523098	10.26	4.84	6.84	8.93	7.93	7.48	28.57	11.67	20.42	7.06	21.29	7.3
chr1	145550079	145550247	5.43	20.18	7.46	15.42	6.55	18.71	5.19	21.4	10.54	13.23	7.98	16.69
chr1	181483673	181483841	7.85	12.11	9.32	8.12	8.62	8.42	8.83	21.4	13.83	25.59	10.64	22.43
chr1	158943365	158943533	83.29	95.24	93.85	80.34	58.6	53.78	111.67	158.56	104.06	183.52	62.19	85.54
chr1	185865805	185865973	10.86	10.49	12.43	12.98	12.41	13.09	15.06	9.73	7.9	6.18	11.64	8.35
chr1	189879838	189880006	15.09	18.56	9.32	16.23	12.75	16.84	4.67	7.78	7.24	8.82	6.65	9.39
chr1	13105895	13106063	11.47	12.11	13.67	16.23	13.44	12.63	6.75	11.67	7.24	13.23	7.32	13.04
chr1	20048481	20048649	12.07	17.76	9.94	17.85	11.37	17.3	11.43	9.73	7.24	5.29	10.64	7.82
chr1	46123476	46123644	13.28	12.91	11.81	11.36	12.41	12.16	9.35	14.59	4.61	12.35	6.98	14.08
chr1	90175634	90175802	512.44	580.34	523.35	594.04	165.1	185.2	543.3	535.03	549.29	547.03	161.64	196.13
chr1	132575288	132575456	160.55	172.73	107.53	133.09	86.17	92.6	225.94	141.05	150.83	87.35	98.45	82.94
chr1	13362682	13362850	103.82	91.21	105.66	107.12	65.84	72.49	82.07	99.22	89.57	124.41	57.21	74.59
chr1	64965462	64965630	9.66	16.95	13.67	17.04	11.03	14.5	8.83	8.75	7.24	16.76	7.65	12
chr1	92864214	92864382	12.07	6.46	8.7	10.55	11.37	9.82	11.43	17.51	9.22	13.23	11.31	14.08
chr1	134697063	134697231	10.26	6.46	7.46	12.98	9.65	10.29	20.78	5.84	14.49	10.59	17.63	9.39
chr1	153006221	153006389	8.45	13.72	11.19	15.42	10.69	16.37	10.39	13.62	7.24	9.71	9.98	12.52
chr1	71959214	71959382	87.52	101.7	75.21	60.86	63.77	59.86	135.57	61.28	92.21	59.11	70.84	52.16
chr1	182134482	182134650	13.28	14.53	9.32	21.91	10.69	18.24	7.27	8.75	3.95	10.59	5.65	10.43
chr1	184461672	184461840	3.62	6.46	6.22	11.36	5.51	9.35	9.87	13.62	23.05	20.29	16.3	17.73
chr1	184504866	184505034	13.88	14.53	14.3	9.74	13.44	13.56	11.95	12.65	11.2	10.59	11.31	12.52
chr1	188498710	188498878	18.71	20.99	11.19	13.8	14.82	17.77	5.19	4.86	5.27	7.94	5.99	7.3
chr1	195037728	195037896	13.28	14.53	10.57	12.98	13.1	14.03	11.43	9.73	10.54	4.41	11.31	7.82
chr1	4607605	4607773	11.47	13.72	9.94	12.98	11.72	14.03	11.43	12.65	12.51	11.47	11.64	12.52
chr1	6500480	6500648	18.11	12.91	11.19	13.8	15.17	13.56	7.27	8.75	5.93	12.35	6.65	11.48
chr1	75144270	75144438	70.62	90.4	78.94	108.75	58.94	72.96	42.59	118.68	51.37	92.64	41.91	77.72
chr1	9788771	9788939	7.24	15.34	13.05	15.42	10.34	14.97	9.35	10.7	5.93	18.53	8.31	15.65
chr1	22594853	22595021	4.83	13.72	6.22	4.87	5.86	9.35	14.54	12.65	13.17	25.59	14.3	18.26
chr1	34367665	34367833	12.68	13.72	18.03	8.12	16.54	11.22	8.31	8.75	7.9	6.18	8.65	7.3
chr1	54680269	54680437	9.05	16.14	12.43	10.55	11.72	14.5	14.02	13.62	5.27	7.94	10.98	12
chr1	59861410	59861578	10.26	16.14	9.32	10.55	10.34	13.56	10.39	10.7	7.9	15	9.65	13.04
chr1	82234970	82235138	63.98	62.96	54.08	47.88	47.22	48.64	167.25	81.71	101.43	79.41	79.49	66.77
chr1	91422449	91422617	11.47	8.07	10.57	12.98	12.06	12.16	11.43	11.67	12.51	14.12	11.64	12.52
chr1	107213692	107213860	9.66	15.34	9.94	19.48	10.69	17.3	6.75	14.59	5.27	11.47	6.98	14.08
chr1	134416353	134416521	13.28	9.69	13.67	9.74	14.48	10.29	16.1	11.67	11.2	14.12	13.3	13.56
chr1	136668054	136668222	15.69	13.72	10.57	15.42	13.1	15.43	13.5	11.67	9.22	9.71	12.64	11.48
chr1	182126131	182126299	79.67	96.86	56.56	95.76	51.01	71.55	123.1	105.06	73.77	67.94	67.52	64.68
chr1	154120730	154120898	16.3	12.91	16.16	12.17	16.89	13.56	12.99	3.89	5.93	7.06	10.31	6.26
chr1	158791818	158791986	3.02	7.26	8.7	12.17	6.55	10.76	15.58	15.56	13.83	13.23	15.3	15.65
chr1	163260890	163261058	6.04	8.07	4.35	8.12	5.86	8.89	20.78	15.56	13.83	13.23	17.96	14.61
chr1	195402191	195402359	12.68	8.07	8.08	19.48	10.69	13.56	4.16	7.78	13.17	15.88	8.65	12
chr1	196821541	196821709	9.05	7.26	7.46	7.3	8.96	7.02	21.3	14.59	11.2	7.06	15.3	10.43
chr1	186651221	186651389	70.62	78.29	52.21	77.1	52.74	61.73	151.67	108.95	112.63	80.29	79.82	68.85
chr1	44632428	44632596	7.85	11.3	9.32	7.3	8.27	10.76	22.33	6.81	13.17	6.18	18.29	7.3
chr1	55040369	55040537	14.49	9.69	10.57	13.8	12.41	13.09	8.31	13.62	9.22	10.59	8.65	12.52
chr1	58398420	58398588	13.28	10.49	10.57	12.98	11.72	13.09	6.75	8.75	8.56	18.53	8.31	12
chr1	84314649	84314817	6.04	4.04	5.59	1.62	6.2	2.81	28.05	12.65	17.78	10.59	21.29	12
chr1	106906004	106906172	11.47	12.91	6.22	12.98	9.31	10.29	14.54	12.65	11.2	14.12	12.97	13.04
chr1	172465453	172465621	9.66	9.69	8.7	19.48	10.34	16.37	11.43	14.59	8.56	13.23	10.64	15.13
chr1	21219051	21219219	98.99	142.87	95.72	144.45	62.73	87.92	58.17	117.71	44.79	112.05	44.9	77.2
chr1	172684981	172685149	10.86	8.07	10.57	8.93	11.03	9.82	19.22	10.7	10.54	9.71	14.63	9.91
chr1	10134257	10134425	11.47	17.76	10.57	8.93	11.37	14.5	10.91	13.62	9.22	3.53	10.64	8.87
chr1	21323915	21324083	6.04	10.49	5.59	9.74	6.55	11.69	17.66	19.46	9.22	11.47	13.97	14.61
chr1	33871220	33871388	1.21	20.18	3.73	21.1	2.76	21.98	4.16	26.26	4.61	22.06	4.66	23.47
chr1	59259379	59259547	11.47	16.14	6.22	15.42	9.65	16.37	5.71	9.73	6.59	20.29	6.65	16.69
chr1	61685167	61685335	15.09	8.07	10.57	14.61	13.44	11.69	7.27	12.65	5.27	12.35	6.65	13.04
chr1	31090844	31091012	51.91	101.7	38.54	48.69	39.98	61.26	180.24	71.99	98.79	56.47	80.15	55.29
chr1	78706685	78706853	12.07	10.49	20.51	9.74	15.51	11.22	8.31	8.75	10.54	7.06	10.31	7.82
chr1	83956408	83956576	4.23	4.84	3.11	2.43	3.79	3.74	37.4	3.89	23.05	2.65	29.93	3.13
chr1	84786523	84786691	6.64	12.91	11.81	17.04	10	15.9	7.27	16.54	7.24	13.23	7.65	12.52
chr1	88566299	88566467	9.05	11.3	9.32	12.17	10	12.16	12.99	15.56	7.9	15	9.98	16.17
chr1	91514117	91514285	7.85	9.69	5.59	8.93	6.89	9.82	22.85	9.73	15.81	6.18	19.62	8.35
chr1	132534634	132534802	14.49	16.95	12.43	14.61	13.79	16.84	5.19	11.67	7.24	10.59	5.99	12
chr1	134054060	134054228	7.85	7.26	11.19	13.8	10.69	11.22	14.02	7.78	11.2	16.76	12.97	13.56
chr1	90966686	90966854	101.4	95.24	82.05	94.14	68.25	69.22	123.62	91.44	98.79	81.17	66.52	68.33
chr1	145848576	145848744	10.86	6.46	8.08	2.43	10	5.14	27.01	9.73	13.83	6.18	18.29	8.35
chr1	162685522	162685690	10.86	14.53	11.81	8.93	11.72	11.22	10.39	15.56	11.2	14.12	11.64	13.04
chr1	163216830	163216998	9.05	10.49	9.94	21.1	8.96	16.84	3.12	15.56	9.22	15	5.99	15.13
chr1	181890143	181890311	6.64	11.3	9.32	7.3	7.93	10.29	9.87	11.67	10.54	19.41	9.98	16.69
chr1	193893913	193894081	10.26	17.76	9.32	24.35	10.34	18.71	2.6	8.75	9.88	7.94	6.32	9.39
chr1	136134132	136134300	68.2	92.02	55.94	79.53	51.01	69.68	90.38	81.71	70.47	63.53	63.86	62.59
chr1	80414826	80414994	1.21	9.69	4.35	8.12	3.1	7.95	10.91	17.51	17.12	18.53	14.97	18.26
chr1	102109613	102109781	10.26	8.07	11.19	17.85	9.31	12.16	11.43	6.81	13.83	6.18	11.97	6.26
chr1	120863154	120863322	12.68	13.72	7.46	13.8	11.37	14.5	12.99	9.73	13.17	7.94	12.64	8.35
chr1	149425546	149425714	6.64	6.46	18.65	15.42	13.79	11.69	12.47	12.65	15.81	7.06	12.97	10.43
chr1	152306919	152307087	7.85	18.56	9.94	17.04	9.31	18.24	6.75	11.67	11.2	7.06	9.31	10.43
chr1	108068055	108068223	165.38	187.26	110.64	149.32	78.59	101.48	193.74	168.29	170.58	132.35	90.13	103.8
chr1	186669895	186670063	72.43	121.88	79.56	102.25	64.46	86.52	57.14	86.58	63.23	85.58	52.88	69.37
chr1	162785168	162785336	11.47	11.3	11.81	13.8	11.72	13.56	8.31	12.65	5.93	15	7.65	13.56
chr1	187862312	187862480	13.88	13.72	10.57	13.8	13.1	14.5	10.39	8.75	7.9	5.29	9.31	7.82
chr1	21091320	21091488	4.23	7.26	8.7	13.8	7.24	11.22	10.39	12.65	17.12	15.88	14.3	12.52
chr1	42599067	42599235	10.86	9.69	13.05	17.04	12.41	14.97	5.71	11.67	5.93	18.53	6.32	15.13
chr1	45313220	45313388	12.07	11.3	16.16	10.55	13.1	12.16	12.47	8.75	8.56	7.94	11.31	9.39
chr1	4847659	4847827	77.26	65.38	62.16	67.36	58.6	54.72	106.48	65.18	79.04	67.94	67.18	54.25
chr1	84191527	84191695	10.86	15.34	9.94	9.74	10.34	13.09	11.95	15.56	7.9	7.94	10.31	12
chr1	84227205	84227373	9.66	15.34	9.94	14.61	10.69	14.5	10.39	13.62	10.54	7.06	10.98	10.95
chr1	89504950	89505118	8.45	11.3	4.35	15.42	6.55	13.56	7.79	6.81	9.88	23.82	9.31	15.13
chr1	91370476	91370644	9.66	18.56	6.84	12.98	8.27	15.43	5.19	19.46	7.9	13.23	6.32	16.17
chr1	93277282	93277450	8.45	12.91	14.3	16.23	11.03	14.5	8.83	5.84	10.54	8.82	10.31	7.3
chr1	141736229	141736397	9.66	14.53	18.03	11.36	13.79	11.69	8.83	6.81	7.24	9.71	8.65	8.35
chr1	154247037	154247205	7.24	16.95	14.3	11.36	11.37	14.03	6.23	15.56	8.56	9.71	8.65	14.08
chr1	157071374	157071542	13.28	9.69	13.05	12.98	12.75	12.63	9.35	11.67	15.15	13.23	10.64	10.95
chr1	133171691	133171859	92.95	108.97	80.18	103.88	64.11	76.7	57.65	60.31	39.52	91.76	44.23	60.51
chr1	157255352	157255520	9.66	15.34	6.22	6.49	7.24	11.22	7.79	14.59	15.81	11.47	11.97	13.04
chr1	162673599	162673767	13.88	15.34	7.46	13.8	10	12.63	11.43	11.67	9.88	9.71	10.98	12
chr1	164846865	164847033	9.66	16.14	8.08	17.04	10	17.3	7.27	16.54	7.9	5.29	8.31	12
chr1	166475975	166476143	13.88	9.69	15.54	12.98	15.17	10.76	8.83	11.67	8.56	10.59	7.98	12
chr1	167647996	167648164	7.85	8.07	7.46	10.55	8.27	10.76	16.62	10.7	16.47	3.53	16.96	7.3
chr1	172574511	172574679	4.23	7.26	12.43	10.55	7.93	10.29	15.06	12.65	14.49	9.71	14.3	12
chr1	184735393	184735561	9.66	9.69	12.43	7.3	11.03	9.35	14.02	7.78	12.51	10.59	14.63	9.91
chr1	57434418	57434586	12.07	10.49	10.57	21.1	11.37	16.84	6.75	11.67	14.49	15	10.64	13.56
chr1	57782240	57782408	8.45	6.46	9.32	7.3	9.65	7.48	17.14	3.89	18.44	10.59	16.3	7.82
chr1	37408098	37408266	78.46	82.33	83.29	90.08	58.94	64.07	70.64	94.36	86.94	111.17	52.88	71.98
chr1	61200320	61200488	13.88	16.14	13.05	9.74	14.13	13.56	8.83	6.81	13.83	7.94	11.97	8.35
chr1	62512916	62513084	10.86	11.3	15.54	9.74	13.44	11.22	12.99	6.81	5.93	7.94	10.98	8.35
chr1	64352162	64352330	11.47	11.3	11.19	14.61	12.06	11.22	10.91	6.81	12.51	9.71	10.98	8.87
chr1	72062141	72062309	6.64	9.69	1.86	8.93	4.48	10.76	15.58	21.4	11.2	14.12	13.97	19.3
chr1	88067814	88067982	16.3	8.88	18.65	8.93	16.89	10.29	8.83	3.89	8.56	6.18	8.65	6.26
chr1	90143043	90143211	12.68	13.72	19.27	10.55	15.86	12.63	8.83	9.73	6.59	6.18	8.31	7.82
chr1	74115938	74116106	84.5	121.88	80.8	108.75	62.39	86.99	46.75	84.63	45.45	75	40.58	64.16
chr1	90875816	90875984	21.73	4.84	14.92	8.12	18.27	7.48	10.39	10.7	5.27	5.29	8.65	8.87
chr1	91364263	91364431	13.88	11.3	6.22	11.36	11.03	13.09	9.87	20.43	11.86	15	10.64	17.73
chr1	133134714	133134882	9.05	16.95	15.54	9.74	12.75	11.69	10.91	8.75	5.27	15.88	9.31	12.52
chr1	134052491	134052659	12.07	9.69	13.67	7.3	13.44	8.89	9.87	7.78	11.86	10.59	10.64	9.39
chr1	154826879	154827047	6.04	15.34	9.32	8.93	8.27	12.16	8.31	11.67	11.86	14.12	10.98	13.04
chr1	157905351	157905519	13.28	4.84	14.92	8.12	14.13	7.02	12.47	10.7	12.51	7.94	13.3	9.39
chr1	161180667	161180835	3.02	19.37	3.11	18.67	3.45	18.24	6.75	16.54	7.9	25.59	7.98	17.73
chr1	162696654	162696822	14.49	4.84	6.84	12.17	11.03	9.82	13.5	7.78	11.86	10.59	13.64	10.95
chr1	163967332	163967500	5.43	8.88	6.84	12.98	6.55	10.76	10.91	14.59	11.2	17.65	10.98	16.17
chr1	167257629	167257797	10.26	5.65	6.22	5.68	9.31	6.55	17.66	14.59	12.51	7.94	13.97	10.95
chr1	90166493	90166661	85.71	86.36	96.96	95.76	71.35	75.29	74.28	72.96	79.04	89.11	55.88	67.81
chr1	173170404	173170572	1.81	4.84	1.24	2.43	1.72	3.74	17.14	16.54	15.15	28.23	16.63	22.43
chr1	181778115	181778283	6.64	11.3	9.94	12.98	8.96	13.56	6.23	14.59	7.9	16.76	7.65	16.69
chr1	190629750	190629918	9.66	11.3	13.05	8.12	12.75	10.76	19.22	10.7	8.56	4.41	13.64	8.35
chr1	196199630	196199798	9.05	12.91	19.89	12.17	13.44	13.09	6.23	9.73	10.54	14.12	8.98	13.04
chr1	9897206	9897374	8.45	15.34	3.73	8.93	6.55	12.63	17.66	9.73	14.49	8.82	16.63	9.91
chr1	52491523	52491691	7.24	10.49	8.7	13.8	8.96	11.69	10.91	6.81	15.81	8.82	13.3	8.87
chr1	54982974	54983142	7.85	7.26	8.7	11.36	8.27	9.82	8.31	10.7	14.49	15.88	10.98	14.08
chr1	159007140	159007308	78.46	110.58	91.99	116.05	57.91	72.96	52.98	98.25	82.99	102.35	48.56	65.2
chr1	59257892	59258060	7.85	9.69	11.19	18.67	9.65	15.43	3.64	12.65	5.27	16.76	4.99	14.61
chr1	75091243	75091411	14.49	14.53	8.7	9.74	11.72	12.63	10.39	5.84	7.24	15	9.65	10.43
chr1	88277599	88277767	5.43	9.69	8.08	11.36	6.55	12.16	13.5	9.73	10.54	17.65	11.31	14.08
chr1	102447971	102448139	6.04	13.72	14.3	9.74	10.69	13.56	11.43	7.78	10.54	9.71	12.64	9.91
chr1	132600402	132600570	10.26	12.91	8.08	3.25	10.34	8.89	14.02	11.67	11.2	13.23	12.31	13.04
chr1	138466156	138466324	15.09	10.49	17.4	17.04	15.17	14.5	5.71	11.67	7.24	7.94	7.32	10.43
chr1	138611923	138612091	18.71	8.07	13.05	10.55	16.89	9.82	8.83	5.84	7.9	7.06	9.65	6.26
chr1	31073034	31073202	44.66	69.41	49.1	60.86	40.67	52.85	146.99	86.58	102.09	65.29	75.83	66.24
chr1	154615289	154615457	9.05	4.84	6.84	14.61	8.62	10.76	9.87	13.62	12.51	15	10.98	15.13
chr1	171197218	171197386	17.5	14.53	10.57	11.36	13.44	13.09	10.91	2.92	9.22	3.53	10.31	3.65
chr1	72283089	72283257	10.26	13.72	11.81	13.8	11.37	13.56	4.67	11.67	9.22	10.59	6.98	12
chr1	89888365	89888533	10.26	13.72	11.19	9.74	12.06	12.63	11.43	11.67	7.24	5.29	11.31	8.35
chr1	36748194	36748362	89.93	81.52	83.29	74.66	58.94	62.67	107	76.85	86.94	67.94	58.54	57.9
chr1	90040805	90040973	7.24	7.26	11.81	12.17	9.65	9.35	10.91	21.4	16.47	7.94	11.31	14.61
chr1	127448321	127448489	9.66	7.26	10.57	4.06	10.34	6.55	17.14	11.67	15.15	7.94	16.63	9.91
chr1	134239465	134239633	6.04	17.76	7.46	13.8	7.24	14.5	9.35	13.62	7.24	11.47	9.31	13.56
chr1	136003306	136003474	9.66	8.07	10.57	12.17	10.69	10.29	6.75	10.7	11.86	13.23	9.65	11.48
chr1	155703162	155703330	8.45	9.69	6.22	12.98	7.93	12.63	13.5	14.59	11.86	6.18	13.3	11.48
chr1	172145540	172145708	7.24	13.72	13.67	9.74	10.34	11.69	7.79	13.62	12.51	15	9.98	15.65
chr1	172769959	172770127	11.47	16.95	10.57	9.74	11.03	11.22	10.91	7.78	12.51	21.18	10.31	12
chr1	180866651	180866819	15.69	12.91	14.3	8.93	16.54	11.69	9.87	4.86	11.86	7.06	11.64	6.78
chr1	172620144	172620312	73.03	154.17	65.26	142.83	50.32	79.5	74.28	127.43	83.65	125.29	50.89	71.46
chr1	186432355	186432523	10.86	9.69	6.22	4.87	8.96	7.48	15.58	9.73	11.86	7.94	12.97	9.39
chr1	4867928	4868096	13.28	11.3	9.94	15.42	12.06	14.03	7.79	5.84	11.86	6.18	10.64	6.26
chr1	34309289	34309457	8.45	4.84	9.94	8.93	9.65	7.95	14.02	9.73	15.81	9.71	14.97	9.91
chr1	78673711	78673879	10.86	11.3	14.3	5.68	12.75	9.35	11.95	5.84	11.2	13.23	11.97	10.43
chr1	186648500	186648668	121.32	159.82	120.58	147.7	81.35	100.08	225.42	153.7	162.68	144.7	97.78	105.89
chr1	58667350	58667518	69.41	62.15	54.7	59.24	49.63	47.7	113.75	87.55	116.58	80.29	73.5	62.59
chr1	84430041	84430209	8.45	8.88	13.67	8.93	10	9.82	13.5	9.73	11.86	13.23	12.97	13.04
chr1	88406156	88406324	8.45	13.72	11.19	14.61	11.03	14.97	7.27	8.75	9.22	12.35	9.31	11.48
chr1	89821676	89821844	3.62	12.91	11.81	11.36	8.27	13.56	7.79	18.48	9.88	14.12	9.65	17.21
chr1	133375163	133375331	12.07	18.56	11.19	19.48	13.1	18.71	7.27	5.84	7.9	7.06	7.32	6.78
chr1	134048574	134048742	18.11	12.91	8.7	12.17	13.44	13.56	6.23	4.86	8.56	8.82	8.31	6.78
chr1	135136254	135136422	6.64	5.65	9.32	8.12	7.93	6.55	13.5	15.56	11.86	13.23	14.63	15.13
chr1	149022488	149022656	10.86	20.18	15.54	18.67	13.79	17.77	4.16	8.75	8.56	9.71	6.32	9.39
chr1	158546006	158546174	13.28	5.65	4.97	12.17	8.62	10.29	11.95	10.7	8.56	15	10.98	14.08
chr1	37098112	37098280	55.53	73.45	56.56	90.08	45.15	64.07	185.43	104.09	123.16	78.53	76.5	72.5
chr1	159479888	159480056	3.62	8.88	8.08	7.3	6.55	8.42	17.66	6.81	18.44	15	16.3	12
chr1	174758018	174758186	12.07	5.65	13.05	6.49	13.1	7.02	10.91	9.73	12.51	8.82	12.64	10.43
chr1	180348510	180348678	9.66	13.72	10.57	15.42	11.37	16.37	5.71	15.56	7.24	11.47	7.65	13.56
chr1	9763031	9763199	11.47	5.65	8.7	12.98	8.96	10.76	6.75	10.7	11.2	14.12	9.31	14.08
chr1	21521164	21521332	9.05	13.72	15.54	14.61	12.41	13.09	3.64	7.78	5.27	12.35	4.66	9.91
chr1	33726648	33726816	7.24	10.49	17.4	10.55	12.06	10.76	6.75	11.67	9.88	15	8.31	13.56
[truncated: 81,593 more rows]
