# Supplementary material for: Insulin signaling and reduced glucocorticoid receptor activity attenuate postprandial gene expression in liver
Source: PLoS Biol. 2018 Dec 10;16(12):e2006249. doi: 10.1371/journal.pbio.2006249 (PMC6301715; doi:10.1371/journal.pbio.2006249)
Supplement: S9 Data — (XLSX) [file pbio.2006249.s020.xlsx]

## Sheet: FigS2
H3K27Ac ChIP-seq tag count at DHSs. Tag count <20 excluded
chr	start	end	ZT10_r1	ZT10_r2	ZT10_r3	ZT14unfed_r1	ZT14unfed_r2	ZT14unfed_r3	ZT14fed_r1	ZT14fed_r2	ZT14fed_r3
chr1	197067834	197068002	245.87	322.57	265.24	263.68	245.41	243.14	247.92	230.95	244.03
chr1	120285632	120285800	138.86	161.28	136.68	117.8	124.08	120.23	120.22	114.82	125.64
chr1	74331362	74331530	71.98	99.53	72.4	61.64	82.26	71.2	53.77	51.54	47.52
chr1	72838846	72839014	141.41	117.97	52.78	121.91	148.07	136.35	67.95	91.99	64.43
chr1	89776362	89776530	38.22	35.94	29.1	41.09	28.79	38.28	39.58	53.5	40.27
chr1	195153862	195154030	84.72	70.04	69.69	124.65	153.56	98.73	145.61	129.83	112.75
chr1	13364270	13364438	31.85	61.75	39.24	47.26	44.56	49.7	50.03	35.88	30.6
chr1	21236357	21236525	51.6	45.16	41.95	63.01	54.84	46.34	62.73	72.42	63.62
chr1	40244833	40245001	41.4	41.47	54.81	30.82	30.16	33.58	15.68	28.05	56.38
chr1	153025842	153026010	63.06	78.34	68.34	54.11	56.9	35.6	38.83	39.14	48.32
chr1	156922165	156922333	49.68	68.2	48.72	63.01	59.64	56.42	54.51	63.28	65.23
chr1	72340702	72340870	128.67	107.83	104.88	130.81	128.88	116.2	85.13	112.21	115.97
chr1	72901440	72901608	33.76	17.51	16.24	26.03	23.31	26.19	22.4	15.66	21.74
chr1	88367044	88367212	64.33	63.59	59.54	60.96	70.61	71.2	56.75	66.54	89.4
chr1	163178567	163178735	185.36	160.36	126.53	156.16	120.65	108.81	136.65	153.31	169.93
chr1	178749112	178749280	104.46	120.73	82.55	139.72	198.11	148.44	97.08	118.74	82.15
chr1	51566025	51566193	91.72	141.01	94.73	91.78	69.92	68.51	88.86	80.9	114.36
chr1	36301061	36301229	33.76	35.02	45.33	39.72	24.68	32.24	38.83	34.58	32.21
chr1	87546573	87546741	27.39	32.26	29.77	22.6	23.99	24.18	29.12	21.53	20.13
chr1	137898100	137898268	39.49	31.33	18.27	30.14	19.88	20.82	22.4	26.1	16.11
chr1	138521249	138521417	76.44	79.26	73.75	62.33	32.22	54.4	65.71	57.41	45.91
chr1	135272537	135272705	96.82	135.48	106.23	83.56	85	81.27	94.09	96.55	104.7
chr1	186661605	186661773	80.9	80.18	78.49	113.69	85	89.33	89.61	78.94	43.49
chr1	34491587	34491755	28.03	20.28	28.42	23.29	15.08	23.51	20.16	26.1	20.94
chr1	167701753	167701921	29.94	40.55	27.74	32.87	43.19	36.94	19.42	26.1	27.38
chr1	173274898	173275066	269.44	263.58	223.29	221.22	222.11	214.26	165.03	182.67	195.7
chr1	182951227	182951395	64.97	70.04	54.13	99.99	98.71	89.33	77.66	94.6	69.26
chr1	40236515	40236683	220.39	249.76	178.63	122.6	195.37	175.97	92.6	99.82	155.44
chr1	129796154	129796322	35.03	58.06	127.88	60.96	127.51	96.05	15.68	20.88	86.98
chr1	135557803	135557971	90.45	134.56	126.53	110.95	112.42	99.4	91.1	98.51	91.81
chr1	174920210	174920378	57.97	105.06	85.93	108.9	65.81	79.26	110.52	126.57	140.94
chr1	184179738	184179906	56.05	40.55	25.71	38.35	27.42	32.24	32.11	36.53	31.41
chr1	172105092	172105260	68.16	96.77	71.72	63.7	72.66	62.46	89.61	71.11	58.79
chr1	185885711	185885879	79.62	94.93	64.96	81.5	80.89	73.21	61.23	76.98	101.48
chr1	193136551	193136719	94.27	91.24	88.64	100.68	95.29	78.58	78.41	88.07	78.93
chr1	93310846	93311014	68.16	61.75	68.34	67.8	54.16	50.37	94.84	84.81	83.76
chr1	172797191	172797359	119.11	73.73	92.7	119.17	96.66	102.09	87.37	81.55	56.38
chr1	31150844	31151012	217.85	200.91	236.82	132.18	107.63	139.7	110.52	122.65	209.4
chr1	31210855	31211023	35.03	38.71	37.21	34.24	26.05	38.96	28.38	32.62	37.05
chr1	181516999	181517167	50.32	32.26	27.07	43.83	23.99	30.22	50.03	40.45	45.91
chr1	182935618	182935786	98.09	105.06	87.29	164.37	173.44	131.64	129.19	123.3	108.72
chr1	10983324	10983492	33.12	30.41	45.33	33.56	26.74	35.6	14.19	18.92	16.11
chr1	72856734	72856902	164.98	139.16	69.02	146.57	144.64	151.79	61.23	85.46	57.18
chr1	88387422	88387590	42.68	37.79	39.24	56.16	54.16	56.42	61.23	60.67	103.89
chr1	133386026	133386194	55.42	22.12	27.07	41.78	35.65	32.24	65.71	76.33	53.15
chr1	99667679	99667847	149.69	154.83	142.77	165.06	193.32	145.75	76.91	99.16	77.32
chr1	130313475	130313643	89.18	166.81	171.87	136.98	150.13	139.03	138.89	114.17	95.84
chr1	67125320	67125488	147.14	152.99	140.74	139.03	82.95	99.4	135.91	129.17	119.19
chr1	84296329	84296497	47.77	41.47	31.8	48.63	60.33	55.75	9.71	20.88	10.47
chr1	186633499	186633667	215.94	246.99	215.85	215.74	235.82	214.26	153.83	163.1	177.18
chr1	75176793	75176961	83.44	110.59	84.58	86.3	61.7	72.54	52.27	48.28	48.32
chr1	135989579	135989747	126.76	147.46	110.29	119.86	123.39	129.63	128.44	98.51	104.7
chr1	180267839	180268007	94.27	195.38	161.72	125.34	128.19	147.76	132.92	105.69	86.98
chr1	164670633	164670801	61.15	90.32	71.05	58.9	76.09	71.87	53.77	52.84	57.99
chr1	168211588	168211756	42.04	94.93	113	37.67	47.99	40.3	44.06	55.45	90.2
chr1	21069432	21069600	71.34	92.16	85.26	89.04	89.12	84.63	53.77	65.24	47.52
chr1	40221173	40221341	224.85	273.72	244.94	166.43	209.77	180.68	70.19	113.52	136.11
chr1	88384079	88384247	78.35	92.16	98.11	115.06	111.74	110.82	109.02	83.51	95.84
chr1	141557560	141557728	94.91	91.24	110.97	107.53	74.72	82.61	84.38	96.55	110.34
chr1	169304744	169304912	77.71	59.9	38.57	99.99	98.71	85.97	103.05	115.47	58.79
chr1	193456569	193456737	73.25	66.36	60.22	41.09	94.6	67.17	72.43	80.24	89.4
chr1	34444731	34444899	52.87	57.14	37.89	59.59	50.04	45	37.34	39.8	33.02
chr1	37356531	37356699	35.03	51.61	37.89	54.11	55.53	49.03	35.84	33.92	21.74
chr1	52176146	52176314	75.8	116.12	112.32	71.23	76.09	80.6	88.12	82.2	91.01
chr1	72381434	72381602	33.76	24.88	20.3	15.75	23.99	14.1	25.39	18.92	23.36
chr1	95698461	95698629	59.24	62.67	64.96	69.86	61.01	65.82	68.7	65.89	67.65
chr1	121437724	121437892	27.39	31.33	23.01	30.82	26.05	27.54	30.62	30.01	20.13
chr1	176861423	176861591	50.96	51.61	46.69	45.2	27.42	26.19	26.14	27.4	38.66
chr1	157652765	157652933	43.95	45.16	48.72	41.78	45.24	55.08	35.84	34.58	64.43
chr1	133818788	133818956	85.99	128.1	110.29	91.78	77.46	73.21	28.38	50.89	82.95
chr1	163126093	163126261	36.31	41.47	29.1	34.93	30.16	19.48	26.88	31.97	25.77
chr1	165925036	165925204	73.25	74.65	67.66	67.12	57.58	66.49	45.55	65.24	61.21
chr1	191883588	191883756	226.13	230.4	165.1	209.58	208.4	179.33	187.43	199.63	199.73
chr1	193303930	193304098	72.62	71.89	50.75	78.08	74.04	66.49	56.75	70.46	71.68
chr1	75018187	75018355	82.81	47	46.69	34.24	25.36	23.51	17.17	34.58	20.13
chr1	95031740	95031908	105.74	70.96	54.13	146.57	110.37	122.91	96.33	99.82	74.9
chr1	164743912	164744080	75.8	98.61	64.28	66.43	67.87	69.18	61.98	70.46	60.4
chr1	166388681	166388849	80.9	116.12	108.94	91.09	102.83	81.27	99.32	88.07	90.2
chr1	174833588	174833756	23.57	30.41	34.51	23.97	44.56	46.34	33.6	39.8	41.88
chr1	184209675	184209843	42.04	35.02	26.39	36.98	28.11	22.16	18.67	23.49	21.74
chr1	15823664	15823832	45.86	53.45	43.3	56.85	43.87	40.3	46.3	54.8	63.62
chr1	36596126	36596294	53.51	53.45	33.16	70.54	91.86	81.27	55.26	58.06	57.18
chr1	69152525	69152693	117.2	136.4	75.78	89.04	77.46	79.93	92.6	106.34	85.37
chr1	88609835	88610003	122.94	100.46	108.26	79.45	76.78	53.06	110.52	99.16	115.17
chr1	132694702	132694870	152.24	168.66	171.87	108.9	90.49	103.43	137.4	118.74	173.15
chr1	180148890	180149058	36.94	49.77	39.24	98.62	74.72	69.18	54.51	62.63	83.76
chr1	195056842	195057010	182.18	196.3	121.79	132.87	91.17	122.24	81.39	112.86	91.01
chr1	173099125	173099293	168.8	137.32	118.41	165.74	184.4	142.39	162.04	151.36	127.25
chr1	60716549	60716717	223.58	199.07	187.43	180.81	122.71	149.11	173.99	170.28	215.03
chr1	74156339	74156507	43.95	35.02	37.21	34.93	58.95	39.63	27.63	39.8	31.41
chr1	89652422	89652590	19.11	44.24	48.72	41.78	47.3	52.39	59.74	46.97	23.36
chr1	137210383	137210551	112.11	141.93	127.88	84.24	111.05	98.73	112.01	91.34	70.07
chr1	159184501	159184669	96.82	160.36	175.25	119.86	124.08	114.18	80.65	103.08	194.9
chr1	193308859	193309027	47.77	54.38	38.57	68.49	42.5	34.25	57.5	67.85	46.71
chr1	51913017	51913185	171.35	143.77	149.54	169.17	147.39	136.35	150.84	147.44	161.88
chr1	133424105	133424273	22.29	46.08	22.33	23.97	26.05	25.52	26.14	27.4	17.72
chr1	74797359	74797527	62.42	53.45	49.39	58.9	55.53	42.99	28.38	45.02	23.36
chr1	120207800	120207968	49.05	58.98	81.2	70.54	66.5	73.21	47.79	49.58	35.44
chr1	173144977	173145145	217.85	210.13	181.34	239.71	252.96	210.23	223.27	231.6	220.67
chr1	186694814	186694982	121.66	104.14	107.58	120.54	93.23	100.75	103.05	122	138.52
chr1	196843333	196843501	188.55	199.99	169.84	207.52	226.22	197.47	149.35	188.54	204.56
chr1	72772695	72772863	65.61	56.22	24.36	71.91	85	94.7	20.16	33.27	30.6
chr1	74282769	74282937	96.82	113.36	94.05	97.94	87.06	92.69	85.87	93.95	91.81
chr1	91451957	91452125	71.34	51.61	43.3	52.05	76.78	93.36	29.87	46.97	30.6
chr1	93196671	93196839	75.16	70.04	71.72	87.67	87.06	57.76	85.87	93.95	88.59
chr1	138917203	138917371	118.48	140.09	115.03	103.42	80.89	87.32	74.67	96.55	82.15
chr1	193412740	193412908	69.43	67.28	96.76	52.74	47.99	65.82	62.73	80.24	148.99
chr1	88255975	88256143	28.66	72.81	60.22	27.4	41.13	43.66	36.59	24.79	21.74
chr1	45955008	45955176	52.87	80.18	42.63	68.49	61.01	51.05	32.11	43.71	44.3
chr1	89110226	89110394	58.6	49.77	58.19	47.26	57.58	59.11	67.95	58.72	53.96
chr1	40232086	40232254	201.29	223.03	207.73	173.96	235.82	204.18	92.6	122	169.93
chr1	127591033	127591201	71.34	62.67	48.72	57.53	78.15	69.85	100.06	69.81	76.51
chr1	132612527	132612695	116.57	115.2	102.85	99.99	83.63	90	94.84	86.77	74.9
chr1	180336316	180336484	111.47	290.31	208.4	174.65	207.03	190.08	190.42	172.23	121.61
chr1	182947697	182947865	68.79	71.89	65.63	99.31	97.34	77.91	97.08	101.12	85.37
chr1	184688567	184688735	39.49	28.57	22.33	24.66	32.22	18.81	21.66	24.79	17.72
chr1	75518127	75518295	87.9	136.4	92.7	101.36	95.97	109.48	78.41	81.55	95.03
chr1	133867020	133867188	166.89	140.09	108.94	238.34	241.99	192.09	184.44	200.29	173.96
chr1	157264523	157264691	23.57	41.47	31.13	30.14	28.79	24.85	15.68	24.14	20.94
chr1	167572428	167572596	49.05	98.61	64.96	95.89	113.11	118.21	96.33	89.38	66.04
chr1	172627350	172627518	100.64	86.63	71.72	53.42	54.16	53.06	89.61	105.04	107.11
chr1	174057761	174057929	117.84	110.59	102.17	128.76	205.65	143.06	103.05	99.82	121.61
chr1	55230609	55230777	175.81	176.03	134.65	135.61	171.38	148.44	126.95	142.87	149.8
chr1	184217927	184218095	31.85	24.88	28.42	27.4	19.19	35.6	14.93	23.49	20.94
chr1	13658864	13659032	188.55	170.5	198.25	167.8	146.01	122.24	150.84	152.01	182.82
chr1	37288277	37288445	31.21	27.65	14.89	23.29	25.36	32.24	8.21	11.74	14.5
chr1	51913597	51913765	149.69	141.01	106.91	152.73	122.02	116.87	123.21	119.39	124.03
chr1	52556559	52556727	82.81	87.55	94.05	81.5	66.5	64.48	72.43	84.16	70.87
chr1	71933638	71933806	128.67	151.14	132.62	98.62	124.08	112.84	91.85	108.95	130.47
chr1	137904693	137904861	28.66	28.57	18.27	19.18	17.82	20.82	15.68	19.57	31.41
chr1	167159842	167160010	84.72	60.83	102.17	85.61	86.37	63.14	81.39	90.03	67.65
chr1	193663056	193663224	28.03	11.06	14.89	37.67	26.74	44.33	61.23	43.06	37.85
chr1	196802587	196802755	42.04	54.38	56.84	60.96	52.78	70.52	65.71	55.45	57.99
chr1	157380241	157380409	95.55	91.24	98.79	82.19	102.14	85.3	68.7	79.59	100.67
chr1	36427928	36428096	52.23	38.71	32.48	47.26	26.74	31.57	11.2	31.97	21.74
chr1	58768087	58768255	173.26	188.93	156.3	167.8	175.49	154.48	200.87	187.24	173.15
chr1	64839460	64839628	68.79	56.22	43.3	54.79	65.81	59.11	47.04	71.76	60.4
chr1	166634915	166635083	99.37	94.93	68.34	56.85	55.53	55.08	47.04	50.89	45.1
chr1	13646352	13646520	139.5	154.83	99.47	161.64	128.19	132.32	82.14	97.21	76.51
chr1	51906598	51906766	29.3	23.04	35.86	45.89	35.65	36.27	56.75	35.23	25.77
chr1	67139285	67139453	107.01	84.79	88.64	82.19	59.64	55.08	88.12	97.86	85.37
chr1	74708306	74708474	27.39	68.2	65.63	55.48	73.35	57.76	43.31	44.36	36.24
chr1	133904681	133904849	122.3	189.85	172.54	136.29	156.98	144.41	154.57	111.56	106.31
chr1	36123125	36123293	100.01	117.05	70.37	77.39	95.97	67.17	70.19	96.55	95.84
chr1	154912303	154912471	88.54	87.55	90.67	57.53	54.84	63.81	66.46	76.98	77.32
chr1	159433446	159433614	68.79	41.47	37.89	60.96	37.02	50.37	60.49	74.37	53.15
chr1	129970708	129970876	51.6	84.79	121.12	37.67	41.82	30.9	28.38	44.36	71.68
chr1	167571532	167571700	35.67	31.33	30.45	54.11	76.09	63.14	41.82	56.11	46.71
chr1	182650369	182650537	92.36	77.42	64.96	62.33	51.41	59.11	74.67	67.2	66.04
chr1	60628459	60628627	60.51	64.51	63.6	58.9	38.39	60.45	24.64	32.62	57.18
chr1	99666783	99666951	179.63	241.46	189.46	193.14	196.06	175.97	136.65	128.52	146.58
chr1	71768922	71769090	64.97	60.83	57.51	62.33	87.06	81.27	26.88	41.75	48.32
chr1	135814137	135814305	101.92	107.83	76.46	73.97	94.6	100.08	55.26	78.94	82.15
chr1	157122225	157122393	99.37	139.16	123.15	97.26	100.09	76.57	82.14	81.55	76.51
chr1	174078105	174078273	135.04	205.52	163.75	144.51	168.64	167.24	135.16	127.22	105.5
chr1	39424563	39424731	29.3	49.77	27.74	34.24	31.53	38.96	21.66	28.05	27.38
chr1	57448394	57448562	119.75	120.73	67.66	100.68	82.26	79.26	53.02	84.16	73.29
chr1	89967319	89967487	126.76	144.69	125.18	128.76	79.52	97.39	86.62	105.04	124.03
chr1	107075699	107075867	130.58	111.52	83.9	89.04	80.89	80.6	117.24	106.34	115.17
chr1	44204752	44204920	84.72	110.59	124.5	67.8	88.43	77.91	52.27	64.59	69.26
chr1	84868907	84869075	163.7	166.81	167.81	154.1	189.89	158.51	123.21	153.31	149.8
chr1	133834330	133834498	48.41	53.45	33.16	45.89	42.5	41.64	21.66	30.01	22.55
chr1	186675124	186675292	166.25	182.48	141.42	186.29	156.3	147.09	123.21	133.74	126.44
chr1	102603682	102603850	54.78	70.04	27.07	53.42	34.28	40.97	41.07	51.54	39.46
chr1	132718710	132718878	193	191.7	198.25	202.73	216.62	190.08	169.51	176.15	201.34
chr1	133763820	133763988	63.7	89.4	66.99	61.64	75.41	57.76	59.74	62.63	62.82
chr1	164770514	164770682	35.67	33.18	35.18	22.6	30.85	28.21	18.67	16.96	28.99
chr1	174636571	174636739	102.55	120.73	85.93	107.53	89.12	85.3	100.81	89.38	90.2
chr1	75207410	75207578	111.47	122.57	138.71	119.86	125.45	124.93	115	102.43	116.78
chr1	129632130	129632298	189.82	151.14	120.44	130.81	102.14	106.12	106.04	125.26	103.09
chr1	166092882	166093050	150.96	133.63	122.47	176.02	124.08	131.64	162.04	157.88	157.05
chr1	173347523	173347691	64.97	36.86	28.42	39.04	26.74	30.9	38.83	28.71	19.33
chr1	107802938	107803106	132.49	157.6	163.75	145.88	185.09	156.5	88.86	97.86	98.25
chr1	52874388	52874556	44.59	78.34	53.45	48.63	59.64	53.06	53.02	49.58	37.85
chr1	75118211	75118379	32.49	28.57	16.92	36.98	19.88	13.43	38.08	35.23	35.44
chr1	90922771	90922939	47.14	46.08	38.57	55.48	94.6	80.6	53.77	54.8	57.99
chr1	133903955	133904123	137.59	176.03	129.24	147.94	174.81	169.93	112.01	99.16	79.73
chr1	136069753	136069921	24.84	11.98	16.92	10.27	29.48	32.24	20.16	21.53	17.72
chr1	162722190	162722358	118.48	107.83	100.14	108.21	89.12	91.35	89.61	90.03	78.12
chr1	173080795	173080963	152.87	207.36	154.95	174.65	173.44	176.65	148.6	125.91	132.89
chr1	195136891	195137059	56.05	47.92	34.51	76.02	122.02	94.7	111.26	103.73	62.82
chr1	178976045	178976213	47.14	39.63	25.04	19.18	24.68	34.93	42.56	32.62	32.21
chr1	185882147	185882315	98.73	82.02	53.45	90.41	76.78	77.91	64.22	91.99	95.03
chr1	182140297	182140465	113.38	105.06	68.34	195.88	170.01	165.23	144.12	167.01	115.97
chr1	162917259	162917427	201.29	273.72	216.52	249.99	212.51	227.69	205.35	223.77	223.09
chr1	195055854	195056022	115.93	90.32	83.9	84.24	90.49	87.99	83.63	86.12	76.51
chr1	109833938	109834106	35.67	39.63	32.48	47.26	31.53	22.84	35.1	26.1	45.91
chr1	122161840	122162008	113.38	116.12	89.99	111.64	92.54	94.03	86.62	110.91	95.03
chr1	135020885	135021053	110.2	80.18	110.29	106.16	100.09	90.67	149.35	112.21	131.27
chr1	138566464	138566632	110.2	76.49	56.16	72.6	47.3	38.28	67.95	65.24	47.52
chr1	152998439	152998607	132.49	161.28	113	104.1	76.09	67.17	58.25	94.6	98.25
chr1	193007157	193007325	21.66	30.41	31.13	29.45	32.22	31.57	46.3	35.23	20.94
chr1	172968530	172968698	57.97	52.53	56.84	67.8	57.58	77.91	43.31	63.28	50.74
chr1	87690939	87691107	83.44	94	89.99	108.21	105.57	92.02	76.17	86.12	79.73
chr1	135017922	135018090	123.57	106.91	123.15	97.94	115.85	92.02	129.19	123.96	135.3
chr1	33153813	33153981	21.02	32.26	21.65	21.92	21.25	17.46	13.44	18.27	24.97
chr1	166644212	166644380	69.43	73.73	81.2	58.22	50.04	65.15	59.74	49.58	54.76
chr1	54602304	54602472	50.96	58.06	59.54	47.94	43.19	49.7	35.1	30.66	47.52
chr1	72353856	72354024	112.75	105.99	87.96	95.89	98.03	93.36	87.37	102.43	112.75
chr1	75232712	75232880	124.21	134.56	112.32	113.01	139.16	139.7	129.93	130.48	116.78
chr1	121462314	121462482	58.6	44.24	35.86	46.57	49.36	46.34	26.88	41.1	29.8
chr1	121545362	121545530	86.63	145.62	101.5	104.79	94.6	92.02	77.66	56.11	72.48
chr1	137208028	137208196	33.76	19.35	27.74	24.66	20.57	19.48	26.88	24.14	28.99
chr1	166081718	166081886	255.43	258.05	252.38	273.27	228.96	224.33	197.14	199.63	240
chr1	54599890	54600058	40.13	34.1	42.63	23.97	34.28	27.54	23.9	20.88	22.55
chr1	89669954	89670122	25.48	31.33	13.53	29.45	30.16	26.19	24.64	30.01	20.13
chr1	95035228	95035396	42.04	30.41	19.62	52.74	51.41	47.02	49.28	43.71	42.68
chr1	193269350	193269518	220.39	217.5	191.49	193.14	195.37	184.03	183.7	168.97	170.74
chr1	164896538	164896706	57.33	53.45	90.67	64.38	100.09	120.9	27.63	46.32	35.44
chr1	174581776	174581944	168.8	135.48	150.21	180.81	169.32	149.78	165.78	168.32	157.85
chr1	71626189	71626357	56.69	57.14	31.8	28.77	23.31	26.19	24.64	30.01	31.41
chr1	75071174	75071342	27.39	31.33	31.13	24.66	28.79	28.88	8.21	21.53	19.33
chr1	84416166	84416334	27.39	27.65	14.89	24.66	28.79	29.55	17.17	21.53	18.52
chr1	179641163	179641331	19.75	28.57	39.24	13.01	10.28	9.4	38.83	24.79	44.3
chr1	181766449	181766617	50.96	53.45	26.39	102.05	58.95	65.15	36.59	64.59	30.6
chr1	72301373	72301541	44.59	48.85	56.84	41.09	32.9	24.85	43.31	35.23	24.16
chr1	172255364	172255532	22.93	5.53	18.27	22.6	21.25	18.81	20.16	32.62	19.33
chr1	121533933	121534101	30.57	36.86	20.3	37.67	19.19	23.51	24.64	31.97	28.19
chr1	166633788	166633956	105.1	66.36	85.26	65.07	52.78	52.39	49.28	45.67	34.63
chr1	167933441	167933609	63.7	97.69	35.18	41.09	40.45	53.06	26.88	28.71	40.27
chr1	172903050	172903218	32.49	41.47	33.83	39.04	19.19	33.58	20.91	30.01	30.6
chr1	193318143	193318311	79.62	48.85	29.77	104.1	100.09	104.11	109.02	109.6	59.6
chr1	39162608	39162776	11.47	6.45	13.53	20.55	32.22	45	32.86	36.53	5.64
chr1	90315671	90315839	103.19	70.04	56.16	59.59	73.35	62.46	57.5	63.93	61.21
chr1	193237795	193237963	78.35	82.95	66.31	94.52	114.48	87.32	92.6	80.24	81.34
chr1	156946647	156946815	27.39	18.43	26.39	26.71	28.79	30.9	37.34	31.32	29.8
chr1	23261336	23261504	64.97	108.75	33.83	54.79	45.93	54.4	27.63	39.14	49.93
chr1	64789327	64789495	69.43	51.61	32.48	44.52	30.16	31.57	54.51	51.54	57.18
chr1	73975925	73976093	124.85	125.34	195.55	133.55	135.73	108.14	89.61	78.29	104.7
chr1	193820587	193820755	128.67	115.2	56.84	63.7	47.3	66.49	85.87	95.9	98.25
chr1	196957575	196957743	162.43	211.97	156.98	143.83	127.51	144.41	135.16	140.27	132.08
chr1	53370268	53370436	108.92	120.73	127.21	105.47	137.1	117.54	98.57	97.21	114.36
chr1	132554728	132554896	84.72	39.63	98.11	70.54	47.3	45	58.25	47.62	49.93
chr1	142303450	142303618	59.88	161.28	156.98	130.81	135.73	122.91	94.84	99.16	165.1
chr1	132558067	132558235	159.88	152.99	192.84	156.84	129.56	118.21	159.06	169.62	172.35
chr1	136118786	136118954	95.55	102.3	62.25	71.91	76.09	69.85	47.79	61.98	44.3
chr1	155618134	155618302	28.66	13.82	18.95	23.29	17.82	18.81	47.04	31.97	34.63
chr1	158749450	158749618	25.48	15.67	22.33	23.29	21.94	26.19	22.4	24.79	33.02
chr1	5124387	5124555	46.5	48.85	85.93	21.92	32.22	26.87	16.43	29.36	68.46
chr1	138579749	138579917	40.77	47.92	37.21	34.93	31.53	28.21	32.86	39.8	42.68
chr1	155334743	155334911	47.77	77.42	71.72	60.27	71.98	65.15	54.51	48.93	57.18
chr1	133693784	133693952	88.54	126.26	87.29	86.98	88.43	71.2	88.12	89.38	102.28
chr1	195063665	195063833	43.95	27.65	20.3	39.72	34.28	26.19	35.1	50.23	33.02
chr1	84282391	84282559	87.9	81.1	46.69	81.5	62.38	65.82	47.04	64.59	40.27
chr1	130729123	130729291	28.66	26.73	19.62	26.71	30.85	24.85	14.93	21.53	12.89
chr1	140503287	140503455	38.22	79.26	141.42	63.01	93.23	82.61	49.28	53.5	85.37
chr1	74116683	74116851	214.02	193.54	223.97	206.84	241.99	208.21	171	177.45	165.1
chr1	187156088	187156256	94.27	91.24	127.88	139.72	113.11	99.4	140.39	131.13	138.52
chr1	138832186	138832354	47.77	67.28	75.78	69.17	50.73	46.34	65.71	64.59	88.59
chr1	36837622	36837790	77.07	58.06	43.98	41.78	47.3	38.96	26.88	40.45	33.83
chr1	44175646	44175814	92.36	94.93	83.23	81.5	76.78	74.55	87.37	88.73	79.73
chr1	136453513	136453681	42.04	47.92	47.36	28.08	26.05	32.91	30.62	41.75	36.24
chr1	158649177	158649345	26.12	22.12	22.33	19.86	21.25	18.13	30.62	22.83	29.8
chr1	189579615	189579783	54.14	43.32	35.18	34.93	44.56	46.34	33.6	54.8	30.6
chr1	158587758	158587926	17.84	15.67	13.53	28.08	66.5	49.03	61.23	44.36	38.66
chr1	121929841	121930009	20.38	27.65	16.24	24.66	25.36	24.85	40.32	35.23	28.19
chr1	141677875	141678043	99.37	105.06	127.21	116.43	74.04	75.23	88.86	105.04	123.22
chr1	164899899	164900067	26.12	35.02	26.39	24.66	41.13	67.17	9.71	15.01	11.28
chr1	74350562	74350730	116.57	212.89	141.42	146.57	163.15	153.81	139.64	114.17	91.81
chr1	142077375	142077543	47.77	105.06	87.96	64.38	43.87	62.46	51.52	52.84	103.89
chr1	4800721	4800889	48.41	47.92	31.8	53.42	23.99	33.58	24.64	43.71	20.94
chr1	71934434	71934602	175.17	176.95	177.95	139.03	157.67	151.79	141.13	146.14	170.74
chr1	24114396	24114564	67.52	93.08	100.82	95.89	112.42	87.32	110.52	114.17	117.58
chr1	88072792	88072960	56.05	46.08	31.13	89.72	113.8	79.26	112.01	97.21	99.06
chr1	132663640	132663808	134.4	87.55	92.02	87.67	105.57	73.88	41.82	63.93	37.05
chr1	60724994	60725162	219.76	248.84	195.55	177.39	116.54	139.03	182.95	178.1	198.12
chr1	51816583	51816751	182.81	168.66	197.58	186.98	204.97	167.91	126.2	150.05	140.94
chr1	82280659	82280827	159.24	174.19	136.68	156.16	153.56	139.7	123.21	133.09	146.58
chr1	94027128	94027296	27.39	28.57	20.98	22.6	21.25	26.19	10.45	13.05	13.69
chr1	107823620	107823788	86.63	94.93	79.17	72.6	85.69	98.06	32.11	61.33	59.6
chr1	84874341	84874509	61.79	48.85	46.01	67.12	63.07	46.34	42.56	56.76	44.3
chr1	132723287	132723455	151.6	142.85	164.42	117.12	147.39	122.91	171.75	149.4	168.32
chr1	155539731	155539899	69.43	43.32	31.13	30.82	63.75	81.94	19.42	26.75	20.13
chr1	157123029	157123197	133.13	164.05	171.87	128.76	170.01	120.9	101.56	95.25	99.06
chr1	173152625	173152793	99.37	75.57	64.28	89.72	115.17	96.05	99.32	106.99	86.98
chr1	193962074	193962242	32.49	76.49	48.04	64.38	55.53	61.79	61.23	52.19	47.52
chr1	66747453	66747621	28.03	36.86	35.86	32.19	32.9	28.21	32.86	29.36	28.99
chr1	155748444	155748612	76.44	94	81.87	91.09	83.63	85.3	46.3	73.72	67.65
chr1	4797667	4797835	57.33	92.16	87.96	73.97	85	75.9	64.22	79.59	67.65
chr1	4819423	4819591	24.84	32.26	29.1	37.67	45.93	49.7	35.1	42.41	35.44
chr1	58026928	58027096	24.21	27.65	23.01	34.93	22.62	49.03	20.91	32.62	23.36
chr1	184436403	184436571	43.31	43.32	40.6	79.45	76.78	60.45	67.21	67.85	66.85
chr1	44187036	44187204	45.86	45.16	34.51	28.77	22.62	15.45	15.68	16.31	27.38
chr1	84250557	84250725	104.46	77.42	61.57	125.34	96.66	73.88	72.43	102.43	75.7
chr1	62771614	62771782	152.24	151.14	122.47	126.71	163.84	151.12	150.09	152.01	156.24
chr1	88504734	88504902	41.4	24.88	40.6	36.98	22.62	26.87	17.17	26.1	14.5
chr1	138851758	138851926	29.94	60.83	56.84	37.67	26.05	37.61	34.35	30.66	42.68
chr1	95019934	95020102	28.03	9.22	9.47	47.26	37.7	42.31	33.6	39.14	16.91
chr1	60881635	60881803	94.27	73.73	74.43	47.94	54.16	51.05	20.91	41.1	53.96
chr1	88925326	88925494	54.78	37.79	38.57	54.79	45.93	36.94	38.08	48.28	50.74
chr1	104632051	104632219	30.57	32.26	18.95	36.3	21.25	20.82	13.44	11.09	20.94
chr1	127332228	127332396	43.95	49.77	51.42	47.26	31.53	44.33	43.31	56.76	40.27
chr1	107797441	107797609	149.05	164.05	126.53	122.6	148.07	131.64	88.12	97.86	127.25
chr1	134036123	134036291	121.66	169.58	113.67	97.26	95.29	95.38	93.34	88.73	78.93
chr1	23263607	23263775	76.44	105.99	82.55	63.7	60.33	66.49	58.99	52.19	57.18
chr1	54671937	54672105	13.38	32.26	37.89	23.29	13.71	23.51	8.96	13.7	24.16
chr1	64167806	64167974	60.51	84.79	66.99	65.07	54.84	56.42	50.03	61.98	53.96
chr1	188573267	188573435	80.9	93.08	94.73	103.42	97.34	91.35	85.13	76.98	91.81
chr1	33271328	33271496	60.51	58.06	54.81	57.53	53.47	34.93	58.99	46.97	63.62
chr1	167414923	167415091	57.33	25.81	33.16	57.53	59.64	52.39	31.36	39.14	24.97
chr1	134483372	134483540	17.2	9.22	20.98	17.12	21.94	30.9	18.67	28.71	22.55
chr1	169238655	169238823	85.99	109.67	117.73	116.43	104.88	97.39	101.56	80.9	76.51
chr1	184897560	184897728	29.3	23.04	39.24	14.38	26.74	18.81	14.19	13.05	29.8
chr1	193048099	193048267	64.97	72.81	73.75	83.56	80.21	82.61	66.46	76.33	91.01
chr1	36414053	36414221	94.91	83.87	64.96	74.65	42.5	46.34	51.52	72.42	66.85
chr1	178912774	178912942	25.48	19.35	23.01	27.4	17.82	16.79	44.06	39.8	33.02
chr1	172537566	172537734	64.97	68.2	43.3	52.74	54.84	47.69	54.51	71.11	78.93
chr1	9620381	9620549	49.05	54.38	52.1	37.67	32.9	37.61	67.21	68.5	60.4
chr1	23272911	23273079	43.95	43.32	37.89	36.3	31.53	35.6	25.39	31.32	42.68
chr1	33270864	33271032	58.6	47.92	56.84	53.42	45.93	37.61	47.79	41.75	50.74
chr1	135779385	135779553	45.86	44.24	50.07	39.04	31.53	30.9	51.52	41.75	33.83
chr1	195088495	195088663	42.04	38.71	38.57	26.03	38.39	32.24	36.59	35.88	21.74
chr1	4775611	4775779	70.7	96.77	108.26	110.27	99.4	98.73	91.1	87.42	91.81
chr1	129670555	129670723	90.45	116.12	95.41	108.9	89.8	100.75	77.66	93.29	70.87
chr1	52807020	52807188	68.16	53.45	41.95	50	63.75	40.97	56.75	60.02	56.38
chr1	59258506	59258674	82.81	100.46	180.66	67.12	56.9	53.73	85.13	69.81	152.21
chr1	108670770	108670938	51.6	38.71	38.57	45.2	61.01	48.36	47.79	58.72	62.01
chr1	138745488	138745656	29.94	42.39	23.68	36.98	19.88	26.87	12.69	15.66	28.19
chr1	173133729	173133897	172.62	158.52	108.26	171.91	178.92	167.91	109.02	139.61	104.7
chr1	58171032	58171200	142.68	146.54	110.97	149.31	109.68	91.35	125.45	119.39	143.36
chr1	138907072	138907240	112.11	89.4	109.61	106.84	90.49	77.24	100.81	105.04	95.03
chr1	194644830	194644998	33.12	29.49	31.8	22.6	16.45	21.49	26.14	28.71	34.63
chr1	60237741	60237909	72.62	87.55	75.78	86.98	68.55	73.88	58.99	60.02	41.88
chr1	83903590	83903758	27.39	33.18	35.86	23.29	21.94	28.88	12.69	16.31	33.02
chr1	133111064	133111232	28.03	34.1	25.71	24.66	30.85	21.49	35.1	30.01	31.41
chr1	141911370	141911538	75.16	81.1	108.94	107.53	91.86	90	104.54	98.51	120.81
chr1	179389158	179389326	43.95	64.51	37.89	36.98	34.96	34.93	54.51	44.36	47.52
chr1	182930775	182930943	23.57	22.12	21.65	47.26	53.47	58.43	44.8	54.15	37.85
chr1	13565122	13565290	75.16	47	50.75	36.98	32.9	35.6	67.21	60.67	68.46
chr1	52552593	52552761	43.31	35.02	34.51	28.08	38.39	35.6	33.6	39.8	33.83
chr1	16647074	16647242	131.85	141.01	136.68	136.29	116.54	119.55	97.82	99.82	123.22
chr1	60878419	60878587	41.4	36.86	50.75	13.7	22.62	18.13	12.69	16.96	37.05
chr1	120510164	120510332	89.81	95.85	69.02	78.76	78.83	71.2	73.93	96.55	100.67
chr1	142161577	142161745	115.29	152.07	130.59	83.56	94.6	87.99	72.43	112.21	149.8
chr1	176702326	176702494	18.47	33.18	36.54	25.34	24.68	37.61	15.68	16.31	38.66
chr1	72757640	72757808	33.76	36.86	31.8	34.24	35.65	36.27	33.6	34.58	29.8
chr1	108693295	108693463	40.13	85.71	69.69	60.27	61.01	71.87	67.21	53.5	38.66
chr1	157673196	157673364	47.14	83.87	130.59	67.8	61.01	71.2	34.35	54.8	97.45
chr1	186705991	186706159	193.64	215.66	175.25	228.07	221.42	191.42	156.82	165.71	154.63
chr1	120491926	120492094	90.45	79.26	58.19	69.86	43.87	37.61	57.5	75.68	62.82
chr1	67163209	67163377	108.92	88.48	83.9	107.53	103.51	79.93	117.98	121.35	107.92
chr1	169280074	169280242	129.31	179.71	140.74	160.95	170.01	175.3	183.7	124.61	148.99
chr1	132968945	132969113	132.49	104.14	73.08	89.04	74.04	102.09	33.6	54.15	39.46
chr1	138842703	138842871	143.32	155.75	113	138.35	136.42	111.49	110.52	122	86.17
chr1	193049463	193049631	18.47	13.82	10.83	39.72	29.48	26.87	41.82	46.97	43.49
chr1	60903792	60903960	27.39	26.73	37.89	19.18	39.76	30.9	19.42	16.31	30.6
chr1	172126523	172126691	19.75	29.49	23.68	25.34	25.36	16.79	23.15	22.83	24.16
chr1	39649033	39649201	187.27	145.62	136.68	223.28	200.86	173.29	164.28	187.89	186.85
chr1	3504928	3505096	50.96	52.53	41.27	37.67	29.48	34.25	59.74	47.62	38.66
chr1	135123573	135123741	40.13	37.79	33.16	30.14	37.02	37.61	27.63	31.32	42.68
chr1	174862461	174862629	16.56	45.16	49.39	43.83	28.11	38.28	50.78	50.89	70.07
chr1	90005835	90006003	87.27	95.85	77.81	87.67	85	76.57	85.87	75.68	79.73
chr1	95239962	95240130	24.21	40.55	29.1	32.19	31.53	32.91	32.11	36.53	30.6
chr1	171899370	171899538	73.25	72.81	39.24	49.31	54.84	41.64	44.06	53.5	78.93
chr1	136258062	136258230	105.74	123.5	110.97	130.13	98.03	120.23	76.17	58.72	59.6
chr1	10594369	10594537	22.29	18.43	23.01	26.03	42.5	30.9	17.17	20.22	20.13
chr1	92992252	92992420	37.58	35.94	33.16	47.26	46.62	50.37	28.38	37.19	16.11
chr1	193901154	193901322	55.42	28.57	41.27	54.11	38.39	37.61	73.93	88.07	95.03
chr1	58480814	58480982	65.61	112.44	103.53	79.45	93.23	105.45	91.85	79.59	65.23
chr1	74105085	74105253	140.14	96.77	95.41	123.28	101.46	79.93	88.12	127.22	92.62
chr1	129672886	129673054	67.52	84.79	65.63	78.76	62.38	67.17	52.27	55.45	53.15
chr1	174563117	174563285	92.36	139.16	123.82	107.53	137.79	102.76	103.8	84.81	107.11
chr1	35820993	35821161	51.6	30.41	29.1	34.93	34.28	28.88	24.64	24.79	23.36
chr1	55136713	55136881	15.92	48.85	50.75	33.56	65.12	69.85	8.21	19.57	27.38
chr1	63185284	63185452	33.12	47	35.86	34.24	34.96	25.52	28.38	28.71	49.13
chr1	196308244	196308412	47.77	33.18	29.77	52.74	45.24	38.96	57.5	52.19	45.91
chr1	89921459	89921627	117.2	139.16	175.25	128.76	113.8	98.73	99.32	108.3	157.05
chr1	159456889	159457057	228.68	211.05	221.26	287.66	271.46	248.51	250.9	245.95	259.33
chr1	153180326	153180494	47.77	74.65	54.13	80.13	51.41	71.87	26.88	30.66	17.72
chr1	159011385	159011553	68.16	58.98	57.51	57.53	76.09	53.06	45.55	71.76	72.48
chr1	172813347	172813515	142.68	146.54	125.85	143.14	99.4	90	111.26	143.53	126.44
chr1	195034365	195034533	50.96	36.86	32.48	53.42	43.87	34.25	41.07	37.84	36.24
chr1	39502486	39502654	62.42	66.36	67.66	99.99	85	113.51	32.11	41.1	25.77
chr1	39535634	39535802	29.94	58.06	60.22	39.04	36.33	44.33	32.11	25.44	23.36
chr1	58169810	58169978	65.61	56.22	48.04	71.23	41.82	35.6	68.7	76.33	62.01
chr1	75650396	75650564	33.12	22.12	18.95	29.45	37.02	41.64	17.17	30.66	28.19
chr1	138124895	138125063	72.62	89.4	73.75	76.02	70.61	64.48	129.19	100.47	93.42
chr1	180248505	180248673	127.4	205.52	186.07	186.29	201.54	218.96	183.7	133.09	163.49
chr1	89947535	89947703	73.25	47.92	74.43	52.05	28.79	51.05	50.03	56.11	57.99
chr1	162723153	162723321	52.87	64.51	59.54	43.83	43.87	46.34	50.78	45.02	36.24
chr1	24107157	24107325	26.12	41.47	48.72	34.93	47.3	30.9	39.58	31.97	16.91
chr1	45961026	45961194	108.92	105.99	89.32	66.43	77.46	77.24	58.99	66.54	70.07
chr1	163000808	163000976	65.61	71.89	52.78	57.53	40.45	55.75	35.1	30.66	30.6
chr1	88051069	88051237	54.14	65.43	54.13	56.85	49.36	63.81	58.25	61.33	74.09
chr1	141909767	141909935	115.93	117.05	156.98	167.8	127.51	130.3	99.32	151.36	151.41
chr1	64663863	64664031	59.88	110.59	85.26	77.39	87.06	93.36	88.86	69.15	45.91
chr1	72353405	72353573	78.99	81.1	67.66	69.86	81.58	77.91	70.19	88.07	86.17
chr1	88394536	88394704	94.27	96.77	140.06	102.05	82.95	81.27	113.5	125.91	160.27
chr1	91611165	91611333	56.05	29.49	22.33	25.34	13.02	26.19	53.02	40.45	25.77
chr1	193617974	193618142	57.33	48.85	37.89	62.33	55.53	52.39	49.28	46.32	45.91
chr1	184754155	184754323	15.29	24.88	22.33	22.6	29.48	20.15	9.71	14.35	25.77
chr1	89797617	89797785	72.62	33.18	33.83	38.35	44.56	49.03	82.89	71.11	77.32
chr1	122166713	122166881	66.25	62.67	35.18	56.16	55.53	59.11	38.08	50.23	54.76
chr1	74382300	74382468	84.08	68.2	66.31	125.34	131.62	104.11	110.52	127.87	128.86
chr1	133807589	133807757	112.11	179.71	159.69	131.5	141.9	128.29	62.73	77.64	87.79
chr1	136138925	136139093	62.42	62.67	45.33	35.61	58.95	51.05	34.35	41.75	38.66
chr1	155548753	155548921	101.28	57.14	60.9	46.57	96.66	79.93	22.4	41.1	12.08
chr1	182499044	182499212	21.66	33.18	27.74	19.86	21.25	26.87	24.64	28.05	28.99
chr1	188182133	188182301	34.4	46.08	46.01	23.29	13.71	18.81	24.64	30.66	45.1
chr1	24800332	24800500	26.75	23.96	29.1	25.34	21.94	26.19	9.71	14.35	8.86
chr1	82280012	82280180	87.9	146.54	102.17	112.32	117.22	114.18	89.61	80.9	82.15
chr1	132725347	132725515	119.75	131.79	114.35	119.17	104.88	101.42	102.3	125.26	130.47
chr1	136852556	136852724	17.84	37.79	29.77	31.51	39.07	37.61	31.36	27.4	19.33
chr1	31076238	31076406	201.92	177.87	177.95	126.71	116.54	118.88	112.76	107.65	143.36
chr1	173275627	173275795	191.09	193.54	192.16	192.46	173.44	174.63	169.51	174.84	157.85
chr1	16655273	16655441	38.22	80.18	79.84	72.6	74.04	67.17	56.01	49.58	41.88
chr1	75056684	75056852	118.48	136.4	106.91	87.67	29.48	40.3	49.28	72.42	70.07
chr1	88393893	88394061	85.99	99.53	125.18	80.82	67.18	65.82	94.09	106.34	144.16
chr1	95590180	95590348	119.11	98.61	54.13	136.29	126.13	135.67	41.07	49.58	24.97
chr1	133815751	133815919	164.98	197.23	186.75	191.09	195.37	163.21	52.27	113.52	100.67
chr1	192028501	192028669	85.99	65.43	56.84	66.43	76.78	73.88	68.7	83.51	63.62
chr1	95375166	95375334	133.13	147.46	137.36	113.69	132.3	126.94	117.24	106.34	132.08
chr1	166341539	166341707	85.36	61.75	94.05	76.02	59.64	63.81	112.01	99.16	98.25
chr1	108671454	108671622	59.88	46.08	55.48	86.98	88.43	77.91	65.71	87.42	90.2
chr1	157405249	157405417	24.84	38.71	40.6	34.93	26.05	34.93	32.11	29.36	30.6
chr1	192753151	192753319	117.2	123.5	125.85	109.58	108.31	77.91	99.32	90.68	136.11
chr1	15795585	15795753	38.86	64.51	50.07	51.37	52.78	53.06	53.77	37.19	35.44
chr1	59470252	59470420	32.49	36.86	26.39	14.38	17.14	13.43	21.66	30.01	37.05
chr1	182141070	182141238	63.7	44.24	30.45	119.17	105.57	90	109.77	124.61	78.12
chr1	138817438	138817606	60.51	34.1	43.98	49.31	98.71	63.14	41.07	29.36	27.38
chr1	155180001	155180169	12.74	26.73	20.98	31.51	31.53	34.93	17.17	14.35	14.5
chr1	182967947	182968115	68.79	70.04	49.39	73.97	59.64	53.06	85.87	93.29	70.87
chr1	55294046	55294214	14.65	20.28	31.8	23.97	26.05	29.55	26.14	25.44	11.28
chr1	59214773	59214941	48.41	37.79	46.01	46.57	44.56	37.61	67.21	61.98	63.62
chr1	108164854	108165022	19.75	24.88	23.68	25.34	22.62	26.87	27.63	35.23	33.02
chr1	134034670	134034838	110.83	78.34	66.99	78.08	54.16	50.37	65.71	63.93	58.79
chr1	153348180	153348348	52.23	70.96	72.4	61.64	56.21	71.2	44.8	48.28	51.54
chr1	173162627	173162795	120.39	117.05	72.4	150.68	186.46	139.7	79.15	112.21	74.9
chr1	193705020	193705188	34.4	17.51	19.62	34.93	26.05	30.9	58.99	48.93	37.85
chr1	72226622	72226790	33.76	42.39	32.48	70.54	64.44	52.39	34.35	66.54	59.6
chr1	88331056	88331224	35.67	55.3	40.6	52.05	50.73	62.46	26.14	25.44	26.58
chr1	129652438	129652606	58.6	59.9	42.63	49.31	35.65	40.97	40.32	41.1	27.38
chr1	155544783	155544951	108.92	94	67.66	58.9	72.66	75.23	35.84	48.93	12.08
chr1	182698563	182698731	54.78	60.83	50.75	61.64	50.73	61.79	53.77	58.72	38.66
chr1	193819822	193819990	110.2	66.36	54.81	62.33	51.41	62.46	64.97	95.25	78.12
chr1	180166204	180166372	17.2	17.51	9.47	31.51	35.65	31.57	23.9	30.66	33.02
chr1	13659823	13659991	116.57	130.87	127.21	115.06	85.69	77.24	116.49	99.82	135.3
chr1	51569895	51570063	51.6	52.53	55.48	35.61	28.11	28.21	30.62	26.1	35.44
chr1	89660562	89660730	76.44	64.51	54.81	74.65	63.07	74.55	60.49	76.33	58.79
chr1	135561252	135561420	216.57	176.03	145.48	168.48	108.31	108.14	195.65	200.29	225.5
chr1	38233046	38233214	35.03	19.35	14.21	16.44	10.97	10.07	24.64	26.75	28.19
chr1	64799825	64799993	73.25	57.14	33.83	60.27	56.9	59.78	43.31	60.02	53.15
chr1	89904956	89905124	142.68	145.62	147.51	171.22	181.66	171.27	141.13	142.22	122.42
chr1	95583477	95583645	82.81	88.48	54.13	84.24	64.44	73.88	38.08	59.37	45.1
chr1	194909356	194909524	68.79	67.28	52.78	54.11	47.3	38.28	62.73	75.68	87.79
chr1	138806730	138806898	54.14	22.12	33.83	53.42	50.73	41.64	33.6	48.28	28.99
chr1	59727701	59727869	79.62	106.91	96.08	93.15	98.71	92.02	63.47	65.24	78.12
chr1	78535088	78535256	104.46	91.24	54.13	101.36	62.38	75.9	76.91	78.94	85.37
chr1	129251920	129252088	22.93	39.63	54.13	47.26	24.68	32.24	23.9	31.97	47.52
chr1	74552435	74552603	135.04	147.46	146.15	127.39	127.51	132.32	105.29	113.52	140.13
chr1	130511585	130511753	24.84	23.04	18.27	15.75	26.05	24.85	18.67	18.92	9.66
chr1	134252421	134252589	28.03	31.33	29.1	30.14	24.68	22.16	27.63	43.06	45.1
chr1	136351906	136352074	47.77	54.38	41.27	43.83	39.76	59.78	35.1	35.88	31.41
chr1	158488683	158488851	8.92	18.43	32.48	21.92	24.68	26.19	26.88	22.18	9.66
chr1	174056621	174056789	99.37	85.71	83.23	63.01	73.35	86.64	54.51	54.15	62.01
chr1	180266608	180266776	56.05	75.57	64.96	54.11	56.9	52.39	41.07	37.84	28.99
chr1	193564556	193564724	21.02	27.65	14.89	30.82	26.05	22.16	19.42	18.92	40.27
chr1	157883621	157883789	185.36	223.95	219.23	164.37	207.03	182.69	179.96	165.71	184.43
chr1	84269690	84269858	87.9	62.67	54.13	95.89	115.85	103.43	64.22	86.12	66.85
chr1	121803878	121804046	33.12	35.02	28.42	32.87	19.88	22.84	24.64	26.75	45.1
chr1	166350902	166351070	50.32	33.18	31.8	43.15	27.42	21.49	63.47	58.06	53.96
chr1	181733827	181733995	77.07	124.42	85.26	147.25	117.22	112.17	110.52	98.51	82.15
chr1	88775503	88775671	69.43	62.67	45.33	72.6	70.61	64.48	63.47	75.03	62.01
chr1	159186049	159186217	63.7	112.44	144.8	79.45	89.8	62.46	74.67	66.54	148.19
chr1	74351151	74351319	141.41	195.38	120.44	134.92	154.93	147.09	117.24	118.74	124.83
chr1	140506028	140506196	22.29	48.85	79.17	34.24	32.9	29.55	23.9	31.32	35.44
chr1	172905966	172906134	57.97	56.22	58.19	45.2	47.99	53.06	37.34	69.81	77.32
chr1	182146918	182147086	114.66	108.75	64.28	135.61	137.1	114.18	156.82	152.01	144.16
chr1	174078830	174078998	188.55	259.9	203.67	222.59	222.11	227.69	182.2	187.24	150.6
chr1	184357048	184357216	121.03	72.81	48.04	66.43	80.89	65.82	47.04	60.02	39.46
chr1	55775303	55775471	43.31	33.18	27.07	10.27	11.65	18.13	20.91	19.57	28.99
chr1	65159537	65159705	101.92	90.32	71.72	73.97	57.58	55.08	127.69	108.95	107.92
chr1	182337503	182337671	46.5	49.77	41.27	30.82	38.39	41.64	38.83	43.06	42.68
chr1	59480754	59480922	51.6	51.61	52.1	52.74	36.33	32.24	57.5	60.02	91.81
chr1	138222694	138222862	31.85	21.2	21.65	26.03	75.41	45.67	14.19	18.92	23.36
chr1	193465349	193465517	80.9	96.77	57.51	68.49	92.54	75.9	81.39	78.94	95.84
chr1	163061436	163061604	57.33	70.96	64.28	68.49	55.53	57.09	64.97	50.89	49.13
chr1	167260900	167261068	36.94	28.57	16.92	46.57	47.99	58.43	11.2	12.4	7.25
chr1	194639022	194639190	27.39	41.47	50.07	19.86	24.68	24.18	38.08	31.97	37.05
chr1	5073235	5073403	16.56	42.39	50.75	38.35	39.76	42.31	32.86	20.88	24.16
chr1	16678546	16678714	120.39	123.5	106.91	112.32	106.94	96.72	103.8	101.12	112.75
chr1	40228920	40229088	68.79	118.89	120.44	44.52	67.18	54.4	36.59	39.14	95.03
chr1	42589853	42590021	18.47	15.67	18.27	17.12	52.1	34.93	16.43	21.53	24.97
chr1	52558602	52558770	24.84	24.88	23.01	26.03	29.48	29.55	38.08	26.75	25.77
chr1	84274978	84275146	162.43	188.93	167.81	169.85	188.52	137.69	109.02	150.7	120.81
chr1	93310044	93310212	105.74	89.4	116.38	99.31	96.66	85.3	128.44	106.34	114.36
chr1	58709425	58709593	46.5	62.67	75.11	47.26	58.27	57.09	83.63	61.33	74.09
chr1	89999612	89999780	91.72	82.02	79.17	75.34	93.23	58.43	68.7	92.64	98.25
chr1	135000052	135000220	108.29	83.87	87.29	73.97	66.5	69.85	64.22	76.33	84.56
chr1	163899377	163899545	41.4	61.75	85.26	62.33	55.53	58.43	60.49	55.45	49.13
chr1	174241666	174241834	159.24	168.66	136	107.53	108.31	108.14	83.63	123.96	109.53
chr1	23189498	23189666	28.66	34.1	18.95	26.71	23.31	21.49	20.91	33.27	20.94
chr1	24104486	24104654	59.88	38.71	57.51	60.27	39.07	40.3	52.27	50.89	42.68
chr1	155526304	155526472	39.49	25.81	11.5	34.93	28.79	36.27	26.14	37.19	16.11
chr1	62753608	62753776	41.4	64.51	46.01	43.83	60.33	55.75	50.03	56.76	47.52
chr1	97209975	97210143	24.84	23.96	32.48	24.66	26.05	20.82	13.44	28.05	15.3
chr1	129886971	129887139	25.48	36.86	48.72	54.79	114.48	94.7	38.08	48.28	57.99
chr1	133903467	133903635	145.23	171.42	95.41	141.77	173.44	161.2	94.84	106.34	79.73
chr1	157850604	157850772	36.31	35.94	24.36	23.97	19.19	22.84	39.58	26.1	26.58
chr1	92499897	92500065	53.51	56.22	59.54	48.63	45.24	58.43	49.28	43.71	37.05
chr1	123327621	123327789	47.77	69.12	56.84	54.11	64.44	59.11	46.3	46.97	47.52
chr1	173496167	173496335	45.23	42.39	27.74	18.49	10.97	17.46	30.62	27.4	38.66
chr1	174917923	174918091	10.19	19.35	14.89	22.6	10.97	20.82	23.15	24.14	34.63
chr1	59294803	59294971	56.69	47.92	66.99	34.93	34.96	36.94	58.99	46.32	51.54
chr1	130131900	130132068	40.13	57.14	38.57	43.83	28.11	36.27	41.07	39.8	48.32
chr1	136258621	136258789	93	115.2	123.15	101.36	117.91	117.54	91.85	71.11	72.48
chr1	165861382	165861550	45.23	38.71	44.66	63.01	47.3	39.63	50.78	45.67	35.44
chr1	71681161	71681329	78.99	52.53	41.95	64.38	56.21	49.03	44.06	60.02	51.54
chr1	16299231	16299399	40.77	34.1	19.62	28.08	38.39	40.97	22.4	24.14	15.3
chr1	37355755	37355923	40.13	31.33	24.36	39.72	41.13	32.24	22.4	26.75	25.77
chr1	37398854	37399022	154.15	156.67	111.64	94.52	104.2	83.29	105.29	121.35	107.92
chr1	40237719	40237887	40.13	40.55	39.24	41.78	39.07	30.9	21.66	27.4	36.24
chr1	129886518	129886686	26.12	46.08	52.1	59.59	128.19	97.39	47.04	55.45	58.79
chr1	163191090	163191258	17.84	17.51	26.39	20.55	26.05	26.19	26.88	21.53	41.88
chr1	194916444	194916612	33.12	20.28	24.36	36.3	21.94	21.49	30.62	36.53	33.02
chr1	132660759	132660927	179.63	155.75	188.1	191.77	207.71	187.39	129.19	138.31	106.31
chr1	67108239	67108407	119.11	149.3	152.24	120.54	66.5	94.03	83.63	96.55	76.51
chr1	174716211	174716379	31.21	45.16	37.89	45.89	47.3	42.31	21.66	31.32	39.46
chr1	182743457	182743625	38.86	90.32	59.54	64.38	59.64	65.82	49.28	46.32	33.83
chr1	90103483	90103651	61.15	52.53	35.86	36.3	31.53	27.54	39.58	24.79	21.74
chr1	92998401	92998569	159.24	124.42	120.44	130.81	152.18	125.6	95.58	121.35	72.48
chr1	191949033	191949201	30.57	28.57	45.33	44.52	50.73	38.96	42.56	46.32	46.71
chr1	129977826	129977994	99.37	117.05	157.66	106.84	115.17	92.02	55.26	79.59	97.45
chr1	135182504	135182672	124.21	104.14	111.64	121.91	126.13	108.14	124.71	122	79.73
chr1	157673951	157674119	54.14	77.42	100.14	60.96	73.35	85.97	38.83	49.58	97.45
chr1	176851654	176851822	92.36	116.12	159.69	78.76	56.9	79.26	48.54	48.93	109.53
chr1	120231921	120232089	145.87	129.03	133.3	106.84	172.75	107.46	74.67	103.08	128.86
chr1	185892321	185892489	48.41	51.61	37.89	58.9	84.32	55.08	39.58	52.84	50.74
chr1	196134968	196135136	24.84	26.73	13.53	25.34	20.57	14.78	23.9	29.36	12.08
chr1	71854227	71854395	20.38	86.63	69.69	48.63	78.15	71.87	32.11	48.93	65.23
chr1	74129329	74129497	105.1	85.71	89.32	87.67	155.61	128.96	82.14	80.9	76.51
chr1	122017667	122017835	156.06	168.66	134.65	171.22	145.33	127.61	147.11	161.79	177.99
chr1	174580887	174581055	50.96	25.81	31.8	44.52	44.56	35.6	43.31	46.32	37.05
chr1	185884625	185884793	77.71	85.71	48.72	84.93	53.47	57.76	44.8	73.72	49.13
chr1	133907385	133907553	64.97	49.77	39.92	52.74	63.07	50.37	30.62	32.62	22.55
chr1	134234998	134235166	61.15	63.59	51.42	65.75	64.44	52.39	60.49	68.5	73.29
chr1	135110606	135110774	16.56	18.43	19.62	15.75	20.57	18.81	25.39	28.05	20.94
chr1	138125448	138125616	78.35	75.57	66.99	65.07	71.98	49.7	132.92	97.86	93.42
chr1	152251850	152252018	74.53	74.65	56.84	66.43	61.01	61.79	35.1	38.49	57.18
chr1	196803697	196803865	96.18	63.59	53.45	67.8	59.64	75.23	55.26	61.33	75.7
chr1	182160263	182160431	164.34	96.77	66.31	186.29	163.15	131.64	145.61	165.06	175.57
chr1	135134357	135134525	42.04	35.02	38.57	29.45	41.13	36.94	27.63	34.58	32.21
chr1	171851976	171852144	19.11	32.26	16.92	21.92	20.57	20.82	26.14	32.62	29.8
chr1	182645434	182645602	54.14	33.18	20.3	47.26	33.59	45.67	53.77	54.15	49.13
chr1	182872364	182872532	63.06	67.28	50.75	49.31	45.93	41.64	58.99	53.5	34.63
chr1	4798853	4799021	94.27	94	90.67	126.71	63.75	73.21	119.48	105.04	120
chr1	40299675	40299843	43.31	73.73	132.62	36.98	25.36	30.22	26.14	44.36	126.44
chr1	51562633	51562801	26.75	40.55	32.48	26.03	15.08	22.84	29.87	31.32	33.02
chr1	183187021	183187189	232.5	250.68	211.79	208.21	230.33	184.03	185.94	189.85	216.64
chr1	127573544	127573712	51.6	42.39	40.6	41.78	45.24	47.69	65.71	52.84	65.23
chr1	135858315	135858483	31.21	47	31.13	37.67	45.93	36.27	26.88	32.62	28.19
chr1	166254394	166254562	29.3	13.82	25.04	25.34	17.14	26.87	22.4	14.35	12.89
chr1	173371642	173371810	57.97	45.16	51.42	57.53	64.44	49.03	56.75	53.5	45.91
chr1	180260227	180260395	54.14	42.39	38.57	39.04	54.84	43.66	39.58	38.49	41.07
chr1	195104704	195104872	49.68	35.94	52.1	62.33	115.17	65.82	91.1	90.03	98.25
chr1	189580367	189580535	68.79	62.67	35.86	45.2	69.92	59.78	32.11	72.42	32.21
chr1	193813862	193814030	89.81	94.93	92.7	91.09	84.32	81.94	74.67	62.63	61.21
chr1	78533586	78533754	107.65	129.95	54.81	99.99	58.95	70.52	85.87	89.38	102.28
chr1	135107318	135107486	82.17	73.73	54.13	60.27	67.87	53.06	74.67	88.07	75.7
chr1	136415345	136415513	23.57	22.12	25.04	15.75	12.34	11.42	20.91	20.22	49.93
chr1	162910941	162911109	242.69	196.3	209.08	251.36	234.45	206.2	203.86	249.22	267.38
chr1	193081434	193081602	88.54	57.14	35.18	52.74	47.99	60.45	97.08	84.16	47.52
chr1	38054730	38054898	85.99	114.28	98.11	106.16	100.77	108.14	103.05	95.9	83.76
chr1	90059029	90059197	47.77	46.08	38.57	19.86	24.68	20.82	26.14	13.7	40.27
chr1	10223266	10223434	19.75	45.16	37.89	30.82	26.74	30.22	44.8	40.45	24.97
chr1	183187864	183188032	246.51	252.52	242.91	284.23	276.26	237.09	225.52	240.73	264.97
chr1	60886790	60886958	42.68	49.77	46.01	26.03	31.53	31.57	13.44	27.4	25.77
chr1	89787681	89787849	96.82	82.95	50.75	48.63	68.55	61.79	85.13	80.24	72.48
chr1	133510085	133510253	24.21	38.71	17.59	15.75	28.11	24.85	24.64	20.88	21.74
chr1	136131562	136131730	49.68	67.28	50.75	47.94	74.04	53.73	51.52	50.23	45.91
chr1	182708315	182708483	80.9	134.56	117.73	89.72	89.12	94.7	117.24	94.6	94.23
chr1	57445776	57445944	32.49	19.35	20.3	22.6	19.19	19.48	9.71	29.36	15.3
chr1	79463265	79463433	24.84	28.57	16.92	42.46	61.7	33.58	37.34	38.49	29.8
chr1	63176673	63176841	73.25	71.89	75.11	64.38	46.62	49.03	70.94	75.03	84.56
chr1	72059473	72059641	35.67	44.24	24.36	56.16	115.85	87.99	41.82	60.02	51.54
chr1	121962699	121962867	47.77	28.57	29.1	47.94	50.04	54.4	45.55	76.98	44.3
chr1	155835589	155835757	29.3	27.65	37.89	23.97	18.51	29.55	51.52	39.14	73.29
chr1	172798756	172798924	72.62	72.81	42.63	64.38	37.7	54.4	63.47	51.54	43.49
chr1	192896972	192897140	36.94	29.49	33.16	30.82	33.59	26.87	42.56	39.14	33.02
chr1	24012311	24012479	86.63	85.71	99.47	73.97	81.58	75.9	76.91	65.24	71.68
chr1	142312399	142312567	38.22	107.83	117.06	63.01	87.06	71.2	76.17	77.64	132.89
chr1	138447678	138447846	49.05	46.08	37.89	39.04	14.4	21.49	31.36	41.1	23.36
chr1	178943601	178943769	31.21	36.86	20.98	10.27	10.28	18.13	29.87	38.49	43.49
chr1	4774454	4774622	66.88	71.89	66.99	83.56	61.01	69.18	64.22	76.98	82.15
chr1	138434961	138435129	149.69	139.16	131.94	113.01	97.34	83.29	126.2	122.65	146.58
chr1	181538820	181538988	12.74	11.06	14.21	20.55	30.16	20.15	23.9	30.01	21.74
chr1	90037279	90037447	44.59	61.75	41.95	50	47.99	36.94	42.56	41.75	36.24
chr1	166205700	166205868	25.48	21.2	26.39	22.6	21.94	22.16	18.67	14.35	20.94
chr1	166829109	166829277	63.7	69.12	55.48	59.59	46.62	45.67	55.26	56.11	55.57
chr1	58458469	58458637	71.34	52.53	35.18	39.04	26.74	28.21	44.06	56.76	41.88
chr1	164893809	164893977	57.97	84.79	78.49	65.07	59.64	108.81	26.88	49.58	37.85
chr1	67102583	67102751	22.29	56.22	94.05	43.15	27.42	30.22	32.86	35.23	52.35
chr1	73979223	73979391	122.94	140.09	178.63	106.84	87.06	90.67	57.5	83.51	101.48
chr1	184054778	184054946	26.12	44.24	45.33	32.87	30.85	30.9	52.27	28.71	35.44
chr1	184055165	184055333	52.87	77.42	70.37	54.79	47.3	53.06	76.91	60.02	70.87
chr1	193463890	193464058	145.23	158.52	153.6	132.87	183.03	143.06	151.59	157.23	197.31
chr1	107877893	107878061	45.23	53.45	37.21	32.87	32.22	32.91	13.44	30.66	39.46
chr1	142068386	142068554	28.66	55.3	25.71	42.46	39.07	47.02	26.14	34.58	47.52
chr1	173200217	173200385	77.07	86.63	65.63	78.76	79.52	77.91	76.17	71.76	60.4
chr1	9690660	9690828	14.65	38.71	27.07	18.49	26.05	27.54	17.17	20.88	20.94
chr1	59496100	59496268	52.87	50.69	47.36	52.74	37.7	37.61	67.21	76.98	53.15
chr1	64801262	64801430	63.7	63.59	32.48	52.05	34.28	42.99	67.95	71.11	52.35
chr1	99557168	99557336	18.47	38.71	32.48	34.24	30.85	30.9	30.62	31.32	20.13
chr1	31074456	31074624	156.7	138.24	148.86	100.68	106.94	87.99	89.61	97.21	95.03
chr1	140514516	140514684	49.68	55.3	96.08	83.56	68.55	65.15	64.97	76.33	84.56
chr1	158648084	158648252	46.5	48.85	62.25	37.67	52.78	47.02	58.99	45.67	57.18
chr1	9934140	9934308	44.59	72.81	69.69	51.37	57.58	63.81	70.19	63.28	53.15
chr1	74105585	74105753	212.75	158.52	121.79	178.76	158.35	132.99	137.4	168.32	128.05
chr1	184186214	184186382	29.3	55.3	27.74	25.34	19.88	28.88	23.15	29.36	20.13
chr1	67124211	67124379	159.24	170.5	153.6	148.62	127.51	110.82	129.19	141.57	118.39
chr1	89789284	89789452	80.9	59.9	46.01	43.83	28.11	41.64	94.84	84.16	57.99
chr1	94538384	94538552	42.68	51.61	47.36	42.46	39.76	49.03	41.07	47.62	37.85
chr1	192646717	192646885	43.95	19.35	17.59	13.7	17.14	11.42	23.15	28.05	20.13
chr1	153602219	153602387	61.15	122.57	76.46	74.65	82.26	71.87	80.65	63.28	78.93
chr1	51777230	51777398	79.62	125.34	136	84.93	82.26	81.94	69.45	76.98	116.78
chr1	107787852	107788020	22.29	24.88	23.01	21.23	26.05	24.18	11.2	10.44	20.94
chr1	167573179	167573347	46.5	43.32	43.98	62.33	66.5	70.52	47.79	49.58	47.52
chr1	59269200	59269368	204.47	189.85	226.67	198.62	216.62	176.65	202.37	206.16	188.46
chr1	174095405	174095573	32.49	34.1	21.65	42.46	36.33	23.51	20.16	31.32	14.5
chr1	195760631	195760799	65.61	77.42	94.73	50	40.45	42.99	53.77	64.59	58.79
chr1	13577464	13577632	32.49	22.12	20.3	73.28	40.45	36.27	78.41	88.73	110.34
chr1	72272376	72272544	25.48	35.02	23.68	23.97	23.99	22.84	19.42	27.4	22.55
chr1	93996251	93996419	78.35	67.28	59.54	91.78	102.14	100.75	72.43	65.89	60.4
chr1	123226108	123226276	96.18	63.59	46.69	134.92	164.52	145.08	78.41	83.51	78.93
chr1	155965121	155965289	97.46	117.05	98.79	86.3	95.97	100.08	78.41	71.11	108.72
chr1	164478507	164478675	40.13	59.9	55.48	37.67	41.13	49.03	42.56	47.62	40.27
chr1	173348962	173349130	53.51	47	25.04	32.19	22.62	26.87	46.3	37.84	32.21
chr1	16609330	16609498	20.38	43.32	36.54	34.24	45.24	38.96	29.12	24.79	20.94
chr1	189587017	189587185	106.38	106.91	88.64	79.45	115.17	106.79	72.43	84.16	68.46
chr1	21115139	21115307	37.58	67.28	78.49	66.43	111.74	87.32	33.6	44.36	50.74
chr1	36502109	36502277	18.47	26.73	27.07	27.4	42.5	33.58	22.4	29.36	28.99
chr1	88479211	88479379	81.53	114.28	109.61	121.91	104.88	96.05	73.93	84.16	91.81
chr1	59209268	59209436	40.77	40.55	58.87	42.46	22.62	25.52	52.27	54.15	66.04
chr1	62794428	62794596	40.13	20.28	25.04	46.57	75.41	54.4	53.77	62.63	69.26
chr1	138582217	138582385	125.48	141.93	90.67	88.35	67.18	88.66	84.38	101.77	86.98
chr1	153175954	153176122	40.77	88.48	58.19	54.79	46.62	36.27	19.42	28.05	16.91
chr1	193080947	193081115	87.27	59.9	39.24	49.31	51.41	57.09	91.1	82.85	46.71
chr1	137914412	137914580	33.12	28.57	23.01	19.86	23.31	31.57	24.64	23.49	19.33
chr1	145549338	145549506	43.31	45.16	46.69	49.31	52.78	38.96	41.07	45.02	26.58
chr1	95408318	95408486	89.18	93.08	79.17	79.45	83.63	75.9	50.78	54.15	60.4
chr1	193081905	193082073	40.77	21.2	18.27	21.92	19.19	30.22	52.27	40.45	37.85
chr1	196486656	196486824	22.29	29.49	27.74	23.29	25.36	25.52	45.55	26.75	26.58
chr1	107868479	107868647	103.83	113.36	119.09	89.72	85	93.36	71.69	100.47	92.62
chr1	133178527	133178695	82.81	47.92	40.6	43.83	44.56	50.37	32.11	20.22	16.91
chr1	13618611	13618779	24.21	29.49	26.39	19.86	21.25	13.43	21.66	15.01	23.36
chr1	84396372	84396540	68.79	68.2	44.66	73.28	59.64	60.45	47.79	56.76	42.68
chr1	94807098	94807266	46.5	37.79	42.63	44.52	42.5	34.93	63.47	53.5	56.38
chr1	30930883	30931051	96.18	116.12	68.34	94.52	65.81	73.88	68.7	67.2	58.79
chr1	36158433	36158601	29.3	26.73	28.42	34.93	21.94	23.51	14.19	24.14	15.3
chr1	57425372	57425540	31.85	25.81	16.92	23.29	18.51	24.18	26.14	22.18	28.19
chr1	154750027	154750195	10.19	55.3	41.95	29.45	38.39	47.69	38.08	20.88	9.66
chr1	60620889	60621057	124.85	96.77	89.32	120.54	81.58	79.26	70.94	110.26	91.01
chr1	134544645	134544813	15.29	41.47	52.78	28.77	24.68	20.82	13.44	17.61	74.9
chr1	193646319	193646487	31.21	35.94	16.24	52.05	39.07	31.57	25.39	22.83	17.72
chr1	23327681	23327849	23.57	32.26	25.71	23.97	21.94	10.07	14.93	15.66	20.94
chr1	62545776	62545944	43.31	37.79	20.3	38.35	24.68	31.57	32.86	34.58	21.74
chr1	162125164	162125332	43.31	47.92	48.04	44.52	41.13	40.3	38.83	43.06	49.13
chr1	74451050	74451218	44.59	41.47	37.89	34.93	30.16	35.6	23.9	33.92	26.58
chr1	153005420	153005588	85.99	119.81	106.23	86.3	69.24	51.05	60.49	83.51	100.67
chr1	174861554	174861722	11.47	45.16	85.26	40.41	34.28	33.58	39.58	58.72	95.03
chr1	182655938	182656106	23.57	52.53	39.24	36.3	39.76	44.33	38.83	44.36	37.05
chr1	8866738	8866906	61.79	66.36	60.9	35.61	56.9	57.09	11.95	30.01	28.19
chr1	13579049	13579217	59.88	76.49	45.33	61.64	46.62	40.97	116.49	96.55	92.62
chr1	74074245	74074413	124.85	118.89	127.88	103.42	93.92	77.91	66.46	86.77	78.12
chr1	62870448	62870616	40.13	40.55	28.42	36.3	41.13	48.36	49.28	52.19	51.54
chr1	88330620	88330788	77.07	68.2	54.81	75.34	71.29	82.61	30.62	48.28	46.71
chr1	91567030	91567198	68.16	32.26	27.74	33.56	15.08	22.16	42.56	43.06	45.91
chr1	133104660	133104828	64.33	34.1	32.48	45.2	45.93	28.21	49.28	43.06	42.68
chr1	155587439	155587607	91.72	107.83	104.2	76.71	78.15	87.32	44.8	61.33	37.05
chr1	187187604	187187772	103.83	99.53	104.2	110.27	109	87.32	86.62	88.73	91.81
chr1	13416721	13416889	54.78	72.81	52.78	58.9	43.19	38.96	31.36	43.06	48.32
chr1	21222133	21222301	152.87	195.38	164.42	164.37	178.23	140.38	150.84	148.09	184.43
chr1	182317689	182317857	104.46	127.18	83.23	71.91	87.75	77.24	77.66	85.46	83.76
chr1	39509182	39509350	46.5	51.61	31.8	39.04	33.59	58.43	14.93	30.66	31.41
chr1	75218932	75219100	22.29	11.98	15.56	24.66	19.19	22.84	17.17	33.92	20.13
chr1	89805433	89805601	19.11	22.12	16.92	14.38	15.08	17.46	67.21	31.97	26.58
chr1	134930444	134930612	19.75	42.39	33.83	28.08	15.77	30.9	31.36	28.05	26.58
chr1	157922074	157922242	31.21	60.83	46.01	43.15	67.87	66.49	27.63	31.32	48.32
chr1	64784621	64784789	76.44	63.59	63.6	63.01	56.21	47.69	83.63	68.5	59.6
chr1	184168403	184168571	56.69	63.59	35.86	32.19	20.57	40.3	33.6	37.19	36.24
chr1	23328643	23328811	27.39	33.18	48.04	26.03	29.48	24.85	13.44	23.49	42.68
chr1	81947621	81947789	24.21	19.35	16.24	28.08	21.94	28.21	25.39	25.44	30.6
chr1	84222314	84222482	34.4	22.12	21.65	28.08	31.53	16.79	14.93	20.22	18.52
chr1	45852068	45852236	96.82	96.77	110.29	97.26	111.05	105.45	97.82	86.77	97.45
chr1	182834254	182834422	30.57	35.94	35.86	41.09	31.53	32.91	35.84	39.14	27.38
chr1	185875679	185875847	37.58	34.1	31.13	24.66	26.05	20.82	41.07	59.37	37.85
chr1	51953050	51953218	112.11	103.22	73.75	123.28	127.51	102.09	90.36	122	76.51
chr1	180118531	180118699	39.49	38.71	33.83	54.11	43.19	42.99	30.62	44.36	38.66
chr1	59425097	59425265	42.04	21.2	23.68	10.96	13.02	16.12	36.59	45.67	53.96
chr1	133509303	133509471	47.77	32.26	29.77	36.3	50.04	38.28	27.63	45.02	29.8
chr1	135151983	135152151	82.17	62.67	51.42	91.09	76.78	75.23	49.28	76.33	46.71
chr1	137717559	137717727	31.21	28.57	29.1	39.72	49.36	33.58	78.41	54.15	57.99
chr1	184392080	184392248	100.01	99.53	61.57	71.23	67.18	53.73	95.58	94.6	83.76
chr1	34293334	34293502	71.98	81.1	77.81	63.01	61.7	65.15	47.79	42.41	57.99
chr1	142306182	142306350	61.15	132.71	149.54	76.71	87.06	73.88	103.8	93.95	145.77
chr1	186682239	186682407	35.03	33.18	24.36	40.41	33.59	55.08	32.86	21.53	16.11
chr1	165333898	165334066	94.27	90.32	107.58	95.89	102.83	76.57	99.32	83.51	86.17
chr1	15807202	15807370	15.92	15.67	14.89	30.14	14.4	24.18	20.91	38.49	19.33
chr1	133877102	133877270	57.33	57.14	49.39	39.72	40.45	34.25	47.04	58.06	53.15
chr1	166166245	166166413	56.05	59.9	59.54	76.02	78.15	78.58	17.92	41.1	30.6
chr1	166830235	166830403	61.79	54.38	50.75	43.15	41.13	52.39	47.79	47.62	45.1
chr1	71603598	71603766	15.29	31.33	27.07	23.29	19.19	24.18	24.64	29.36	20.13
chr1	174240390	174240558	156.7	156.67	150.89	138.35	116.54	116.2	132.17	128.52	143.36
chr1	182911570	182911738	58.6	55.3	79.17	69.86	79.52	60.45	71.69	82.85	82.15
chr1	191746852	191747020	42.68	36.86	25.04	51.37	30.85	29.55	49.28	45.67	34.63
chr1	123229187	123229355	77.71	38.71	27.07	115.75	141.22	114.18	49.28	77.64	38.66
chr1	164802409	164802577	53.51	72.81	56.84	41.09	63.75	51.72	56.01	48.28	53.96
chr1	120218260	120218428	42.68	61.75	56.84	35.61	61.01	46.34	44.06	35.88	33.83
chr1	37398218	37398386	157.97	152.99	115.7	99.99	102.14	85.3	120.97	124.61	103.09
chr1	51972603	51972771	17.84	42.39	30.45	28.77	21.25	30.22	31.36	29.36	12.08
chr1	53357559	53357727	38.22	37.79	44.66	22.6	36.33	30.9	26.14	35.88	45.91
chr1	54741260	54741428	25.48	26.73	39.92	26.71	33.59	33.58	8.96	26.75	17.72
chr1	84719106	84719274	34.4	14.75	19.62	19.18	21.25	20.15	18.67	24.14	12.08
chr1	132672365	132672533	71.34	63.59	50.07	59.59	61.7	55.08	23.15	46.97	23.36
chr1	93333109	93333277	210.84	198.15	234.79	221.22	234.45	219.63	173.24	200.29	210.2
chr1	9787847	9788015	15.29	48.85	32.48	36.98	34.28	38.96	31.36	31.32	20.94
chr1	62781311	62781479	14.01	13.82	16.24	22.6	23.99	22.16	22.4	28.71	24.16
chr1	132560267	132560435	84.72	58.06	81.2	61.64	60.33	49.03	58.99	75.68	83.76
chr1	90184779	90184947	438.24	393.53	339.67	401.35	388	308.96	463.72	430.58	431.68
chr1	191930875	191931043	159.88	182.48	174.57	160.27	180.29	152.47	146.36	148.09	164.29
chr1	51535250	51535418	128.03	164.97	131.27	125.34	124.08	104.11	113.5	86.77	120.81
chr1	13636609	13636777	50.32	42.39	38.57	50.68	47.3	44.33	43.31	50.89	40.27
chr1	55083600	55083768	116.57	166.81	165.1	154.1	130.25	159.18	103.8	103.08	72.48
chr1	135337192	135337360	26.12	16.59	14.89	23.97	17.82	14.1	16.43	26.75	25.77
chr1	21070540	21070708	21.02	19.35	25.04	22.6	43.19	38.96	17.92	22.83	17.72
chr1	93436371	93436539	73.89	70.96	58.19	67.8	64.44	51.72	55.26	67.2	59.6
chr1	127415948	127416116	28.03	26.73	20.98	32.87	40.45	38.28	34.35	30.66	19.33
chr1	172889933	172890101	28.66	27.65	31.13	20.55	24.68	23.51	17.92	27.4	31.41
chr1	193289543	193289711	53.51	53.45	36.54	50	26.05	41.64	38.83	45.02	30.6
chr1	193734820	193734988	37.58	34.1	30.45	65.07	36.33	42.99	76.91	76.98	77.32
chr1	13457298	13457466	22.93	50.69	56.84	35.61	50.04	57.09	16.43	25.44	18.52
chr1	186676290	186676458	156.7	167.73	119.76	150.68	141.9	134.33	112.76	123.3	94.23
chr1	74128907	74129075	112.75	81.1	95.41	89.72	164.52	129.63	91.1	86.12	82.95
chr1	90660519	90660687	31.85	27.65	23.01	40.41	14.4	13.43	14.19	9.79	16.11
chr1	93791056	93791224	115.29	134.56	99.47	95.2	79.52	98.06	97.82	99.16	90.2
chr1	167124728	167124896	67.52	53.45	58.19	62.33	64.44	50.37	85.13	61.33	50.74
chr1	133049750	133049918	84.72	68.2	64.28	63.01	77.46	69.85	67.21	54.8	70.87
chr1	136117935	136118103	96.18	102.3	73.08	85.61	85.69	83.96	64.97	87.42	61.21
chr1	172520096	172520264	47.14	58.98	44.66	44.52	36.33	45	38.08	42.41	42.68
chr1	59446115	59446283	96.82	82.95	58.87	57.53	41.82	34.25	76.91	85.46	91.81
chr1	91606437	91606605	91.09	58.06	20.3	28.08	14.4	25.52	54.51	59.37	43.49
chr1	166345523	166345691	136.95	111.52	136.68	115.06	101.46	89.33	144.12	136.35	147.38
chr1	109838490	109838658	43.95	47.92	23.01	34.24	19.88	26.19	33.6	37.19	45.1
chr1	133520957	133521125	41.4	44.24	27.07	40.41	64.44	47.02	37.34	31.97	36.24
chr1	184733145	184733313	46.5	36.86	27.74	28.08	34.96	18.81	17.17	29.36	31.41
chr1	187152609	187152777	38.22	40.55	55.48	55.48	43.87	51.05	63.47	41.1	45.91
chr1	192886616	192886784	36.31	40.55	36.54	37.67	45.24	42.99	43.31	42.41	43.49
chr1	193268348	193268516	204.47	195.38	145.48	192.46	189.2	156.5	164.28	169.62	128.05
chr1	39533400	39533568	31.85	46.08	45.33	59.59	66.5	81.94	28.38	38.49	29.8
chr1	181912357	181912525	67.52	64.51	54.13	47.26	89.12	55.08	23.15	32.62	27.38
chr1	186706731	186706899	64.33	132.71	111.64	115.06	104.88	118.88	107.53	94.6	67.65
chr1	62795001	62795169	36.94	22.12	13.53	48.63	81.58	57.09	39.58	58.72	54.76
chr1	54495641	54495809	40.13	59.9	47.36	48.63	44.56	55.08	47.04	37.84	25.77
chr1	187941160	187941328	23.57	25.81	22.33	31.51	34.96	20.82	23.15	26.75	26.58
chr1	52522736	52522904	64.97	65.43	50.07	68.49	71.29	71.2	65.71	64.59	49.13
chr1	81946836	81947004	23.57	22.12	25.04	20.55	25.36	27.54	27.63	22.18	35.44
chr1	10133060	10133228	49.05	38.71	62.25	35.61	27.42	31.57	33.6	45.67	45.1
chr1	7387818	7387986	57.33	97.69	77.81	85.61	78.15	69.18	64.22	58.72	69.26
chr1	74295996	74296164	138.86	111.52	80.52	76.71	71.29	68.51	101.56	75.68	73.29
chr1	74996225	74996393	91.09	82.95	82.55	60.96	43.87	42.99	74.67	69.81	73.29
chr1	138242762	138242930	22.29	33.18	33.83	35.61	26.05	47.69	32.11	37.84	25.77
chr1	166365233	166365401	38.86	34.1	46.69	45.89	19.19	28.88	41.82	42.41	64.43
chr1	133022676	133022844	171.35	142.85	154.27	150.68	137.79	141.05	119.48	128.52	152.21
chr1	193487020	193487188	56.69	48.85	26.39	52.05	42.5	39.63	79.15	67.85	52.35
chr1	193960845	193961013	52.87	94.93	76.46	67.12	43.87	51.72	83.63	61.33	54.76
chr1	88530013	88530181	76.44	120.73	90.67	34.24	78.83	71.87	45.55	44.36	57.99
chr1	58158531	58158699	73.25	82.02	43.3	78.76	69.92	64.48	59.74	65.89	57.99
chr1	63223437	63223605	178.35	230.4	200.96	179.44	200.17	177.32	164.28	162.45	166.71
chr1	184514367	184514535	31.85	19.35	25.04	17.12	25.36	14.78	11.2	20.22	18.52
chr1	13551737	13551905	42.04	34.1	18.27	19.18	13.71	14.78	45.55	46.32	40.27
chr1	74744016	74744184	59.24	52.53	35.18	39.72	30.16	32.91	24.64	29.36	25.77
chr1	134066768	134066936	40.13	54.38	51.42	28.08	43.19	28.88	39.58	46.97	29.8
chr1	176837911	176838079	152.24	177.87	136	126.02	106.25	125.6	72.43	102.43	108.72
chr1	153013390	153013558	54.14	61.75	64.28	46.57	34.96	30.22	42.56	41.1	52.35
chr1	169307685	169307853	116.57	70.04	43.98	106.16	99.4	90	138.89	129.17	52.35
chr1	184360835	184361003	71.98	58.98	32.48	51.37	47.99	41.64	41.82	49.58	34.63
chr1	31107149	31107317	51.6	58.06	39.92	20.55	22.62	38.28	43.31	43.06	49.93
chr1	34899982	34900150	64.97	51.61	48.72	66.43	61.01	56.42	40.32	57.41	33.02
chr1	180248984	180249152	118.48	228.56	180.66	159.58	180.29	158.51	171.75	135.05	118.39
chr1	153000476	153000644	142.68	146.54	96.76	129.45	95.29	82.61	68.7	92.64	89.4
chr1	57429725	57429893	34.4	11.06	11.5	29.45	23.31	19.48	20.91	30.66	21.74
chr1	166379860	166380028	32.49	19.35	27.74	15.07	10.97	12.76	26.14	26.75	25.77
chr1	60237221	60237389	36.94	48.85	46.69	30.82	42.5	36.27	32.11	40.45	28.99
chr1	193282496	193282664	81.53	73.73	47.36	54.79	28.11	40.97	41.07	58.06	47.52
chr1	51837886	51838054	30.57	30.41	20.98	46.57	85	69.85	11.95	22.83	15.3
chr1	62749885	62750053	15.29	30.41	23.68	28.77	29.48	29.55	21.66	25.44	17.72
chr1	64736440	64736608	29.3	23.04	33.16	38.35	30.16	18.81	36.59	38.49	44.3
chr1	89223369	89223537	25.48	45.16	30.45	47.26	39.76	41.64	41.07	42.41	45.1
chr1	138931257	138931425	31.21	24.88	35.86	26.03	23.31	23.51	20.16	26.75	14.5
chr1	170275103	170275271	19.11	11.06	15.56	15.07	30.85	25.52	23.9	19.57	26.58
chr1	192704643	192704811	80.9	57.14	39.24	49.31	27.42	42.99	46.3	43.71	24.97
chr1	173341194	173341362	87.27	141.93	115.03	142.46	148.76	133.66	100.06	106.99	96.64
chr1	58052649	58052817	25.48	23.96	31.8	23.97	23.99	24.18	19.42	27.4	21.74
chr1	91412498	91412666	26.12	31.33	20.3	19.86	22.62	18.13	16.43	21.53	18.52
chr1	93362066	93362234	47.14	34.1	28.42	28.77	23.99	25.52	67.95	54.8	71.68
chr1	164500496	164500664	18.47	25.81	31.13	28.08	19.19	25.52	27.63	28.71	16.11
chr1	135027668	135027836	113.38	142.85	142.09	129.45	150.13	128.96	129.93	135.05	91.01
chr1	121415437	121415605	31.85	18.43	20.3	15.07	10.28	18.81	32.11	35.88	28.99
chr1	140860846	140861014	35.03	50.69	57.51	54.79	52.1	49.03	44.06	46.97	53.96
chr1	163935498	163935666	38.22	41.47	37.89	46.57	39.07	41.64	23.15	30.66	28.19
chr1	169308248	169308416	97.46	69.12	40.6	83.56	86.37	73.88	111.26	104.38	39.46
chr1	172792532	172792700	34.4	19.35	20.98	43.83	17.82	28.88	19.42	26.75	16.91
chr1	93317240	93317408	116.57	116.12	152.92	119.17	128.88	81.94	139.64	127.22	154.63
chr1	64800255	64800423	80.9	53.45	41.95	59.59	59.64	58.43	56.01	80.9	67.65
chr1	65158853	65159021	97.46	96.77	58.19	69.17	57.58	45	103.8	98.51	99.87
chr1	72229859	72230027	28.66	30.41	14.89	43.15	34.96	38.28	23.15	22.18	28.19
chr1	140859995	140860163	38.86	49.77	43.98	34.93	31.53	36.94	47.04	31.97	44.3
chr1	135260033	135260201	139.5	132.71	128.56	104.79	105.57	104.11	85.87	91.34	93.42
chr1	71945770	71945938	45.86	76.49	39.24	41.78	48.67	38.28	43.31	56.76	57.18
chr1	136461989	136462157	40.13	44.24	43.98	27.4	28.11	34.93	16.43	25.44	42.68
chr1	182119133	182119301	25.48	22.12	16.92	28.77	20.57	27.54	29.12	36.53	52.35
chr1	189486439	189486607	39.49	26.73	16.92	15.75	13.02	15.45	35.1	32.62	20.13
chr1	74768358	74768526	139.5	107.83	109.61	114.38	122.71	113.51	81.39	91.34	118.39
chr1	192621248	192621416	81.53	82.95	68.34	67.8	58.95	28.21	53.77	75.03	66.04
chr1	51345834	51346002	33.76	27.65	32.48	26.71	23.31	28.88	17.17	26.75	28.99
chr1	54614288	54614456	45.86	70.04	74.43	56.85	39.07	42.31	56.01	47.62	42.68
chr1	193221268	193221436	162.43	192.62	147.51	141.09	145.33	141.72	128.44	133.74	140.13
chr1	128942570	128942738	36.94	33.18	30.45	58.22	42.5	18.81	24.64	27.4	33.02
chr1	164783496	164783664	57.33	68.2	83.9	57.53	67.87	63.81	87.37	76.98	87.79
chr1	177595989	177596157	44.59	42.39	44.66	33.56	30.85	45	43.31	43.06	54.76
chr1	45917369	45917537	51.6	64.51	52.78	62.33	60.33	57.76	32.86	41.75	59.6
chr1	59726948	59727116	48.41	68.2	71.72	63.7	54.84	51.05	62.73	56.11	38.66
chr1	182939916	182940084	59.24	59.9	58.87	107.53	128.19	104.11	94.09	83.51	99.87
chr1	93295422	93295590	37.58	37.79	46.69	37.67	55.53	51.72	32.86	27.4	35.44
chr1	95584962	95585130	24.21	23.04	25.71	34.24	32.9	33.58	26.14	16.96	24.16
chr1	153143780	153143948	31.85	36.86	21.65	27.4	24.68	34.93	6.72	18.92	16.11
chr1	155596579	155596747	31.85	33.18	26.39	21.23	21.25	34.25	21.66	22.83	17.72
chr1	174640167	174640335	68.16	46.08	40.6	68.49	51.41	48.36	60.49	69.15	54.76
chr1	195100821	195100989	97.46	70.96	71.05	123.28	163.84	117.54	139.64	116.78	130.47
chr1	44176820	44176988	74.53	81.1	67.66	67.8	48.67	46.34	65.71	63.28	58.79
chr1	74159787	74159955	33.12	20.28	25.71	23.29	21.94	22.84	16.43	15.01	24.16
chr1	88600209	88600377	58.6	85.71	68.34	50.68	77.46	60.45	52.27	44.36	54.76
chr1	121388760	121388928	35.03	38.71	20.3	20.55	19.19	24.18	16.43	26.1	23.36
chr1	133142980	133143148	39.49	30.41	27.07	30.82	20.57	18.81	41.07	45.02	41.88
chr1	155879876	155880044	21.66	17.51	25.04	25.34	23.31	21.49	18.67	16.96	31.41
chr1	9535322	9535490	18.47	22.12	33.83	23.29	17.82	30.22	37.34	24.14	28.19
chr1	75432518	75432686	67.52	57.14	64.96	60.96	54.84	45.67	85.13	72.42	65.23
chr1	173154260	173154428	145.87	169.58	133.97	178.76	193.32	148.44	115	140.27	149.8
chr1	9555351	9555519	36.31	76.49	67.66	43.15	45.93	39.63	32.86	31.97	74.09
chr1	95202263	95202431	60.51	50.69	52.78	42.46	51.41	68.51	54.51	48.28	41.07
chr1	155538336	155538504	68.79	45.16	27.07	32.19	43.19	44.33	11.95	25.44	17.72
chr1	196504125	196504293	29.94	26.73	25.04	30.82	30.85	24.18	38.08	24.79	17.72
chr1	134251849	134252017	43.31	33.18	32.48	32.19	18.51	24.18	35.1	37.84	51.54
chr1	138590007	138590175	106.38	100.46	75.78	56.85	29.48	36.27	56.01	60.02	76.51
chr1	40281823	40281991	273.26	262.66	320.05	230.81	199.49	200.15	132.92	159.18	244.83
chr1	182965646	182965814	61.79	72.81	58.19	67.8	58.95	57.09	62.73	74.37	55.57
chr1	74759511	74759679	243.96	281.09	177.95	222.59	213.2	191.42	150.09	157.88	196.51
chr1	36150627	36150795	51.6	81.1	75.78	56.16	61.01	41.64	22.4	27.4	19.33
chr1	129629159	129629327	307.02	284.78	280.8	284.92	219.37	251.2	220.29	229.64	235.97
chr1	65160076	65160244	47.77	40.55	30.45	41.09	28.11	22.16	63.47	53.5	41.88
chr1	155742276	155742444	33.12	18.43	21.65	37.67	31.53	32.91	20.16	19.57	28.19
chr1	183140657	183140825	47.14	61.75	45.33	69.86	61.7	59.11	39.58	40.45	26.58
chr1	21122505	21122673	56.05	75.57	96.76	82.87	111.74	93.36	30.62	59.37	51.54
chr1	138558650	138558818	26.75	29.49	8.8	17.81	14.4	26.19	18.67	24.79	19.33
chr1	138857139	138857307	142.68	149.3	124.5	132.18	128.19	111.49	137.4	133.74	117.58
chr1	107011495	107011663	182.18	174.19	135.33	130.81	156.3	159.18	122.47	124.61	112.75
chr1	71884048	71884216	26.75	38.71	25.04	26.71	27.42	27.54	24.64	24.79	28.99
chr1	135590943	135591111	109.56	80.18	86.61	81.5	66.5	59.78	127.69	123.96	97.45
chr1	164917786	164917954	104.46	145.62	113	89.04	123.39	149.11	29.87	76.33	56.38
chr1	182339021	182339189	32.49	23.04	23.01	28.77	30.85	22.84	25.39	29.36	29.8
chr1	53348110	53348278	65.61	146.54	120.44	95.2	74.72	57.09	55.26	72.42	111.95
chr1	74171225	74171393	41.4	38.71	25.71	36.98	45.93	45	20.91	16.96	16.91
chr1	89668567	89668735	37.58	35.02	25.71	26.71	21.94	25.52	29.12	29.36	17.72
chr1	172691915	172692083	59.88	57.14	52.78	41.09	32.9	34.25	23.15	33.27	34.63
chr1	108657791	108657959	40.13	47	56.84	41.09	72.66	55.75	20.91	33.27	41.88
chr1	13106314	13106482	17.84	30.41	42.63	10.96	17.14	13.43	19.42	26.75	22.55
chr1	134373453	134373621	172.62	172.34	185.4	175.33	156.3	179.33	159.8	153.31	177.99
chr1	13668745	13668913	104.46	106.91	76.46	129.45	116.54	81.27	109.02	127.22	108.72
chr1	36533295	36533463	23.57	11.06	8.12	32.87	19.88	16.12	48.54	27.4	24.97
chr1	155180808	155180976	23.57	58.06	33.16	50	52.78	53.06	24.64	24.14	27.38
chr1	138036754	138036922	132.49	152.07	118.41	106.16	106.25	90	107.53	92.64	119.19
chr1	174920925	174921093	40.77	56.22	66.99	57.53	31.53	36.94	82.89	94.6	113.56
chr1	191900470	191900638	21.66	24.88	29.77	32.19	30.85	24.18	30.62	21.53	19.33
chr1	196860198	196860366	38.22	52.53	42.63	36.3	30.85	28.21	42.56	51.54	38.66
chr1	58149584	58149752	29.3	28.57	23.01	46.57	22.62	20.15	33.6	31.32	34.63
chr1	62777256	62777424	27.39	15.67	17.59	25.34	20.57	21.49	28.38	39.14	33.02
chr1	74353926	74354094	43.95	31.33	34.51	35.61	35.65	34.25	43.31	39.8	42.68
chr1	158590140	158590308	10.19	12.9	16.24	39.04	81.58	60.45	64.97	45.02	46.71
chr1	173353011	173353179	26.75	29.49	15.56	21.92	19.88	17.46	29.87	33.27	23.36
chr1	36977147	36977315	30.57	26.73	28.42	42.46	32.22	40.3	15.68	24.14	12.89
chr1	74634684	74634852	56.05	82.95	89.99	64.38	67.18	72.54	79.15	59.37	71.68
chr1	74276697	74276865	74.53	64.51	43.98	78.08	49.36	75.23	40.32	62.63	56.38
chr1	75009399	75009567	56.69	48.85	54.81	17.81	21.94	13.43	49.28	28.05	45.91
chr1	93336682	93336850	150.33	129.95	169.84	139.72	120.65	100.08	159.06	151.36	161.07
chr1	133035031	133035199	93.64	100.46	79.84	47.94	54.16	67.17	47.04	61.33	54.76
chr1	135592546	135592714	31.21	21.2	17.59	23.29	10.97	14.78	44.8	48.93	20.13
chr1	138447048	138447216	50.32	49.77	34.51	43.83	12.34	20.15	44.8	61.98	47.52
chr1	184887444	184887612	130.58	112.44	160.36	84.24	152.18	110.15	105.29	105.69	152.21
chr1	193769244	193769412	43.95	41.47	27.74	43.15	42.5	41.64	43.31	48.93	45.1
chr1	39665334	39665502	37.58	41.47	25.04	17.12	31.53	24.85	17.92	16.31	28.99
chr1	74072478	74072646	45.23	46.08	55.48	37.67	33.59	44.33	23.15	41.1	22.55
chr1	95463740	95463908	73.89	51.61	31.13	65.07	67.18	86.64	17.92	20.88	14.5
chr1	127617939	127618107	30.57	20.28	22.33	19.18	24.68	17.46	20.91	22.83	21.74
chr1	135515014	135515182	71.34	58.06	68.34	69.86	45.24	45	55.26	49.58	46.71
chr1	152251260	152251428	100.64	108.75	69.69	81.5	91.86	79.93	32.11	42.41	61.21
chr1	183142443	183142611	83.44	119.81	102.85	122.6	106.94	120.9	92.6	92.64	70.07
chr1	74067560	74067728	90.45	82.02	54.13	63.7	58.95	53.06	66.46	84.81	79.73
chr1	20122326	20122494	91.09	67.28	61.57	82.19	67.18	73.88	75.42	69.81	84.56
chr1	157655509	157655677	58.6	80.18	104.2	71.91	91.17	94.03	94.09	62.63	133.69
chr1	135278642	135278810	55.42	57.14	27.07	28.08	26.74	30.22	26.88	30.66	28.19
chr1	136302285	136302453	40.13	56.22	38.57	36.98	28.11	29.55	20.16	27.4	27.38
chr1	59555309	59555477	44.59	37.79	39.92	25.34	14.4	18.81	26.14	35.23	38.66
chr1	72871067	72871235	38.22	23.04	29.1	43.83	37.7	47.69	20.91	26.75	17.72
chr1	9611708	9611876	21.66	29.49	16.92	13.7	22.62	18.81	34.35	28.71	33.02
chr1	153567609	153567777	18.47	34.1	51.42	27.4	16.45	18.81	21.66	23.49	62.82
chr1	156911299	156911467	42.04	56.22	50.75	31.51	28.79	38.96	35.84	49.58	41.07
chr1	142163438	142163606	140.77	199.07	200.28	150.68	146.7	137.69	144.12	144.83	217.45
chr1	38365323	38365491	131.22	148.38	117.06	108.21	90.49	94.7	98.57	116.78	111.14
chr1	51970994	51971162	22.29	26.73	19.62	21.92	18.51	17.46	12.69	22.18	29.8
chr1	72819905	72820073	201.92	173.26	109.61	195.2	181.66	185.38	133.67	138.31	148.99
chr1	89920792	89920960	44.59	58.98	104.2	45.89	43.19	51.05	36.59	48.93	82.95
chr1	152306247	152306415	23.57	27.65	45.33	23.97	23.99	34.93	16.43	24.14	70.87
chr1	152872235	152872403	38.22	35.02	30.45	30.14	26.74	34.25	17.92	37.19	23.36
chr1	176850738	176850906	67.52	85.71	121.12	50	47.99	63.14	53.02	37.84	98.25
chr1	30929705	30929873	45.86	47.92	46.69	52.74	59.64	55.08	39.58	31.97	32.21
chr1	74379003	74379171	61.79	56.22	65.63	70.54	80.21	66.49	94.84	80.24	68.46
chr1	74647786	74647954	50.32	55.3	65.63	57.53	54.16	56.42	43.31	40.45	41.88
chr1	141555961	141556129	70.07	56.22	89.32	82.87	62.38	58.43	72.43	90.03	90.2
chr1	196197908	196198076	50.96	38.71	21.65	45.2	28.11	31.57	44.06	44.36	35.44
chr1	74386989	74387157	45.23	40.55	35.86	85.61	112.42	79.93	82.89	90.68	80.54
chr1	196446017	196446185	31.85	58.06	48.04	47.26	52.1	36.94	72.43	44.36	37.85
chr1	58479992	58480160	110.2	134.56	99.47	124.65	128.19	121.57	66.46	74.37	73.29
chr1	136416569	136416737	43.31	30.41	57.51	18.49	13.02	26.87	38.83	26.1	72.48
chr1	75121336	75121504	214.02	236.86	211.79	226.02	211.82	214.26	200.13	177.45	181.21
chr1	159219427	159219595	25.48	27.65	23.68	19.18	29.48	20.82	8.21	13.7	19.33
chr1	16655699	16655867	35.67	63.59	77.81	65.75	76.78	70.52	66.46	56.76	44.3
chr1	162143011	162143179	100.01	134.56	113.67	113.01	122.02	106.12	120.97	97.21	99.06
chr1	88848405	88848573	38.22	31.33	40.6	20.55	37.7	17.46	27.63	23.49	24.97
chr1	108074259	108074427	32.49	30.41	27.74	36.98	26.05	34.93	29.12	31.32	27.38
chr1	193788949	193789117	38.22	38.71	20.98	51.37	42.5	28.88	44.06	43.71	36.24
chr1	40847377	40847545	17.2	27.65	20.98	15.75	13.02	23.51	35.1	17.61	11.28
chr1	58087491	58087659	151.6	205.52	142.77	173.96	176.18	148.44	130.68	168.32	194.09
chr1	57435112	57435280	35.03	35.94	31.8	39.72	22.62	28.88	26.88	31.97	36.24
chr1	65165280	65165448	26.12	19.35	19.62	22.6	19.88	19.48	35.1	31.32	28.99
chr1	75176084	75176252	80.9	85.71	68.34	74.65	54.16	61.79	43.31	63.93	70.87
chr1	89945841	89946009	73.89	84.79	79.84	54.11	28.79	34.93	52.27	58.72	45.91
chr1	137327019	137327187	26.12	30.41	35.18	29.45	30.85	40.97	28.38	40.45	26.58
chr1	107886862	107887030	40.77	68.2	79.17	62.33	85	70.52	60.49	45.67	55.57
chr1	84836195	84836363	147.14	190.77	175.92	167.8	159.04	143.06	130.68	119.39	116.78
chr1	34178074	34178242	61.15	52.53	54.13	47.94	39.76	47.69	70.19	52.19	44.3
chr1	43149620	43149788	31.21	55.3	39.92	50.68	47.99	45.67	39.58	38.49	36.24
chr1	95460263	95460431	31.85	33.18	18.27	45.2	44.56	53.06	17.17	20.88	12.08
chr1	39628394	39628562	18.47	26.73	22.33	28.77	32.22	28.88	19.42	28.71	29.8
chr1	193745660	193745828	49.68	21.2	27.07	70.54	32.22	38.96	64.97	65.89	74.9
chr1	89749584	89749752	22.93	28.57	27.07	26.03	31.53	36.94	16.43	16.31	12.89
chr1	75165526	75165694	73.89	135.48	77.81	89.04	76.78	82.61	84.38	88.73	73.29
chr1	194383246	194383414	57.97	60.83	44.66	38.35	26.05	31.57	72.43	75.68	72.48
chr1	74050385	74050553	39.49	35.94	31.8	31.51	39.76	38.28	12.69	24.79	14.5
chr1	123232484	123232652	56.05	35.02	23.01	95.2	137.79	126.94	73.93	86.77	55.57
chr1	138337466	138337634	35.67	46.08	30.45	22.6	18.51	8.73	20.16	26.1	33.02
chr1	72883835	72884003	53.51	36.86	21.65	46.57	50.73	50.37	20.91	45.67	18.52
chr1	74128236	74128404	42.04	58.98	52.78	41.78	92.54	59.11	42.56	39.8	29.8
chr1	138595175	138595343	113.38	118.89	67.66	81.5	65.12	75.9	82.89	81.55	103.09
chr1	88600592	88600760	67.52	101.38	99.47	67.8	81.58	79.93	71.69	67.2	60.4
chr1	93426978	93427146	68.16	58.06	40.6	37.67	45.93	51.72	35.84	37.84	39.46
chr1	142079950	142080118	113.38	160.36	140.74	92.46	77.46	88.66	71.69	82.85	148.19
chr1	192895587	192895755	50.32	50.69	27.74	30.14	26.05	19.48	56.01	43.71	42.68
chr1	36312039	36312207	26.12	19.35	19.62	23.97	21.25	19.48	18.67	17.61	20.94
chr1	64664444	64664612	23.57	45.16	31.8	34.24	31.53	31.57	32.86	33.92	22.55
chr1	91566445	91566613	62.42	35.02	32.48	28.08	13.71	19.48	48.54	41.1	51.54
chr1	134990521	134990689	28.66	27.65	17.59	20.55	18.51	14.78	21.66	23.49	16.11
chr1	153117947	153118115	31.85	22.12	20.3	33.56	33.59	31.57	19.42	22.83	23.36
chr1	193087392	193087560	33.76	23.96	23.68	17.12	15.77	14.1	51.52	35.88	33.83
chr1	37033747	37033915	26.12	16.59	16.24	28.08	32.22	26.87	12.69	16.31	8.05
chr1	94009769	94009937	88.54	61.75	58.19	43.83	49.36	55.08	47.04	45.02	55.57
chr1	129294343	129294511	86.63	104.14	79.17	56.16	44.56	64.48	50.78	67.2	83.76
chr1	153275545	153275713	70.7	99.53	101.5	95.2	117.91	97.39	103.8	90.03	77.32
chr1	172518422	172518590	29.94	16.59	14.21	16.44	15.08	14.78	20.16	23.49	31.41
chr1	21060143	21060311	96.18	67.28	62.93	34.24	62.38	68.51	44.06	47.62	50.74
chr1	123245683	123245851	88.54	58.98	38.57	140.4	161.1	158.51	94.09	115.47	94.23
chr1	192994648	192994816	21.66	25.81	28.42	25.34	37.7	41.64	26.14	36.53	35.44
chr1	161199443	161199611	38.22	34.1	46.69	47.94	27.42	19.48	27.63	32.62	35.44
chr1	182910799	182910967	61.15	68.2	69.02	70.54	76.09	48.36	100.81	80.24	72.48
chr1	194596516	194596684	66.25	70.04	56.16	59.59	45.24	46.34	62.73	77.64	62.82
chr1	40293795	40293963	31.21	43.32	84.58	33.56	23.99	21.49	21.66	35.88	91.01
chr1	180117504	180117672	63.7	66.36	52.78	53.42	60.33	60.45	54.51	57.41	62.01
chr1	184271815	184271983	18.47	15.67	19.62	17.81	23.31	20.82	25.39	25.44	23.36
chr1	184357758	184357926	73.89	58.98	24.36	52.74	45.93	43.66	22.4	35.23	26.58
chr1	58769415	58769583	135.04	135.48	107.58	137.66	141.22	117.54	119.48	129.83	161.88
chr1	188506419	188506587	38.22	45.16	26.39	29.45	17.14	20.82	41.07	40.45	71.68
chr1	21028106	21028274	21.66	22.12	25.04	18.49	41.82	24.85	7.47	9.13	9.66
chr1	59819970	59820138	30.57	52.53	48.04	47.26	45.24	55.08	49.28	39.8	30.6
chr1	135121819	135121987	49.68	37.79	35.18	23.97	39.76	34.93	38.08	32.62	31.41
chr1	74438055	74438223	23.57	70.96	41.27	47.26	39.07	55.08	61.23	48.93	40.27
chr1	136456567	136456735	17.2	23.04	16.92	24.66	30.85	25.52	20.91	13.7	14.5
chr1	167399137	167399305	56.69	55.3	46.01	71.23	48.67	78.58	20.16	31.97	28.19
chr1	90164855	90165023	230.59	164.05	163.75	145.2	92.54	118.21	139.64	168.32	163.49
chr1	36425126	36425294	111.47	152.07	94.05	147.25	111.74	104.78	54.51	68.5	43.49
chr1	89803132	89803300	33.12	24.88	27.74	28.77	28.79	21.49	44.06	30.01	37.85
chr1	102278741	102278909	18.47	28.57	41.27	23.97	10.97	17.46	18.67	16.31	34.63
chr1	193247118	193247286	69.43	97.69	60.9	90.41	98.71	79.93	70.94	95.25	66.04
chr1	181913180	181913348	62.42	67.28	43.3	42.46	73.35	58.43	32.86	34.58	36.24
chr1	184744795	184744963	37.58	44.24	29.1	28.08	34.28	33.58	17.92	30.66	35.44
chr1	34906605	34906773	21.66	46.08	32.48	30.14	37.02	37.61	35.84	27.4	26.58
chr1	52491037	52491205	27.39	30.41	25.71	36.3	19.88	15.45	18.67	33.27	13.69
chr1	133889317	133889485	131.22	105.99	123.15	170.54	178.23	155.15	135.91	142.22	103.89
chr1	75139046	75139214	186	229.48	173.9	168.48	166.58	179.33	107.53	122	112.75
chr1	36364430	36364598	24.21	30.41	28.42	20.55	29.48	26.19	17.92	24.14	23.36
chr1	59482543	59482711	28.66	16.59	29.1	30.82	23.31	30.9	27.63	35.23	45.91
chr1	107634988	107635156	28.03	28.57	31.8	30.14	17.82	23.51	43.31	32.62	19.33
chr1	74239360	74239528	49.68	32.26	28.42	32.87	80.21	63.14	46.3	52.84	45.91
chr1	193770610	193770778	69.43	69.12	48.72	105.47	85	87.32	53.77	73.07	54.76
chr1	170362494	170362662	84.08	111.52	82.55	72.6	68.55	80.6	56.75	54.15	51.54
chr1	133094990	133095158	64.97	74.65	39.92	82.19	71.98	65.15	53.02	62.63	45.91
chr1	136316786	136316954	40.13	35.02	23.01	42.46	37.7	43.66	21.66	28.05	19.33
chr1	55144831	55144999	13.38	26.73	42.63	32.87	27.42	30.9	42.56	30.01	24.16
chr1	58128392	58128560	63.06	71.89	52.1	84.93	53.47	42.31	76.91	61.33	86.98
chr1	59820325	59820493	25.48	57.14	40.6	47.26	45.24	51.05	42.56	34.58	26.58
chr1	62221864	62222032	19.75	18.43	15.56	27.4	43.19	34.93	28.38	30.01	19.33
chr1	108129054	108129222	23.57	11.98	23.01	24.66	21.94	27.54	14.19	22.18	20.94
chr1	123140445	123140613	28.03	13.82	18.27	31.51	29.48	22.16	39.58	35.88	44.3
chr1	176696692	176696860	20.38	47	80.52	47.94	40.45	40.97	20.91	26.1	58.79
chr1	30931560	30931728	57.97	60.83	46.69	57.53	30.16	42.31	32.86	46.97	29.8
chr1	59820850	59821018	36.31	68.2	47.36	48.63	50.04	53.06	41.07	32.62	41.88
chr1	192752444	192752612	49.05	81.1	100.14	76.71	82.95	81.27	94.84	76.98	56.38
chr1	72870668	72870836	74.53	38.71	48.04	62.33	50.73	63.14	32.11	43.06	27.38
chr1	16094581	16094749	184.09	273.72	211.79	171.22	203.6	181.35	177.72	168.97	157.05
chr1	13302781	13302949	56.05	41.47	27.07	16.44	17.82	13.43	31.36	27.4	17.72
chr1	23929264	23929432	21.02	22.12	18.27	19.86	20.57	25.52	26.88	20.88	22.55
chr1	59008101	59008269	35.67	63.59	85.93	17.12	17.82	18.13	29.87	26.1	44.3
chr1	45962160	45962328	84.72	88.48	65.63	52.05	56.9	55.08	70.19	54.8	74.9
chr1	154386059	154386227	42.04	26.73	26.39	24.66	17.82	26.19	27.63	38.49	31.41
chr1	55764000	55764168	42.04	51.61	39.24	25.34	20.57	24.18	39.58	40.45	43.49
chr1	156993799	156993967	19.75	40.55	22.33	23.29	21.25	18.81	14.19	16.96	14.5
chr1	73676983	73677151	23.57	15.67	20.98	21.92	18.51	32.91	20.16	31.97	19.33
chr1	59559430	59559598	42.68	45.16	49.39	40.41	30.85	38.28	37.34	31.97	48.32
chr1	71778171	71778339	77.07	82.95	71.72	58.9	59.64	53.73	37.34	59.37	41.07
chr1	95532310	95532478	45.86	82.95	64.28	71.91	78.83	87.99	82.89	58.06	52.35
chr1	107822362	107822530	168.8	196.3	147.51	173.28	167.95	151.12	112.01	125.91	137.72
chr1	20644119	20644287	27.39	18.43	29.77	15.07	12.34	18.13	21.66	18.27	20.13
chr1	93356016	93356184	10.19	20.28	19.62	21.23	10.97	25.52	58.25	33.27	42.68
chr1	189586626	189586794	90.45	69.12	66.31	74.65	85	98.06	60.49	87.42	61.21
chr1	163968181	163968349	10.83	25.81	19.62	22.6	33.59	26.87	12.69	20.88	16.91
chr1	181890642	181890810	29.3	23.96	23.01	38.35	19.19	33.58	29.87	38.49	31.41
chr1	184120336	184120504	12.1	27.65	29.77	12.33	8.23	14.1	21.66	22.18	34.63
chr1	192899381	192899549	22.29	32.26	41.27	23.97	31.53	30.9	28.38	30.01	28.99
chr1	23170401	23170569	128.03	152.07	106.23	96.57	85	98.73	84.38	105.04	99.87
chr1	38181166	38181334	49.05	44.24	23.01	26.71	22.62	25.52	12.69	25.44	15.3
chr1	93294982	93295150	43.95	58.98	56.16	48.63	64.44	63.14	56.01	47.62	33.83
chr1	161974581	161974749	163.7	213.81	152.92	147.94	163.15	180	112.76	106.34	120
chr1	176695826	176695994	37.58	63.59	75.78	47.94	58.27	45	16.43	28.05	67.65
chr1	43884725	43884893	23.57	20.28	36.54	27.4	22.62	30.9	26.88	18.92	24.97
chr1	39669471	39669639	29.3	22.12	22.33	32.19	32.22	34.93	26.88	32.62	20.94
chr1	53841187	53841355	31.85	26.73	29.77	32.19	26.74	26.19	34.35	24.14	19.33
chr1	92866077	92866245	81.53	95.85	79.17	89.04	71.29	64.48	64.97	52.19	71.68
chr1	93437059	93437227	66.25	85.71	74.43	68.49	58.27	65.82	63.47	60.67	61.21
chr1	108090768	108090936	61.79	48.85	49.39	56.16	28.11	47.02	29.12	39.14	36.24
chr1	157657016	157657184	100.01	121.65	144.8	130.13	129.56	137.02	106.78	119.39	136.11
chr1	134543869	134544037	26.12	47.92	64.96	34.24	26.74	24.85	21.66	26.1	85.37
chr1	52901663	52901831	98.73	93.08	85.26	84.93	93.92	88.66	87.37	66.54	80.54
chr1	20608171	20608339	32.49	21.2	22.33	23.97	15.77	19.48	20.91	22.83	26.58
chr1	132693733	132693901	37.58	46.08	35.86	24.66	25.36	40.97	39.58	28.05	46.71
chr1	107009623	107009791	149.05	126.26	96.08	93.83	95.97	114.85	106.04	85.46	79.73
chr1	141319030	141319198	29.3	55.3	50.75	50.68	39.76	46.34	38.08	42.41	26.58
chr1	173218145	173218313	40.77	79.26	57.51	68.49	52.1	64.48	48.54	47.62	50.74
chr1	196446596	196446764	30.57	66.36	48.72	56.16	43.87	51.72	69.45	63.93	41.88
chr1	13566641	13566809	57.33	55.3	33.83	28.77	20.57	16.12	30.62	33.27	22.55
chr1	140515734	140515902	26.12	42.39	62.93	42.46	69.24	63.14	38.83	25.44	40.27
chr1	36614105	36614273	43.31	72.81	54.13	60.96	53.47	55.75	37.34	47.62	45.1
chr1	88339275	88339443	35.03	47.92	46.69	28.08	40.45	45.67	38.08	34.58	27.38
chr1	167351652	167351820	21.02	31.33	15.56	41.09	46.62	56.42	11.95	17.61	16.11
chr1	93208937	93209105	61.79	32.26	23.01	41.09	19.19	28.21	37.34	38.49	46.71
chr1	166255056	166255224	29.3	34.1	35.86	30.14	27.42	30.9	14.19	26.75	20.94
chr1	8407284	8407452	65.61	46.08	46.69	48.63	50.04	50.37	18.67	33.27	18.52
chr1	54613727	54613895	32.49	51.61	49.39	46.57	20.57	26.87	38.83	26.1	39.46
chr1	155997688	155997856	82.17	79.26	69.02	76.02	69.24	67.17	71.69	73.72	62.82
chr1	191954882	191955050	94.27	129.03	90.67	145.2	135.73	90	120.22	111.56	102.28
chr1	60707102	60707270	55.42	40.55	33.83	28.77	19.88	32.91	29.12	33.27	28.19
chr1	79748863	79749031	43.95	32.26	28.42	31.51	26.74	21.49	29.12	33.92	24.16
chr1	174147343	174147511	28.03	27.65	26.39	20.55	18.51	18.81	20.91	26.75	26.58
chr1	196187653	196187821	101.28	121.65	108.94	111.64	96.66	101.42	91.85	98.51	105.5
chr1	182644535	182644703	74.53	89.4	40.6	67.12	35.65	61.12	75.42	76.98	51.54
chr1	51807902	51808070	68.79	58.06	62.25	40.41	37.7	38.96	24.64	34.58	24.97
chr1	66747878	66748046	35.03	35.94	46.69	42.46	45.93	34.93	43.31	43.06	41.88
chr1	141398044	141398212	219.76	215.66	171.87	226.02	222.79	193.44	153.83	193.76	176.38
chr1	172974642	172974810	68.16	70.04	67.66	68.49	74.04	70.52	67.21	61.33	59.6
chr1	181891379	181891547	22.93	14.75	20.3	24.66	25.36	30.9	14.93	20.22	21.74
chr1	36501528	36501696	15.92	13.82	29.1	45.89	50.04	35.6	27.63	38.49	29.8
chr1	182151180	182151348	117.2	107.83	70.37	140.4	110.37	135.67	148.6	148.75	124.83
chr1	133103075	133103243	31.21	21.2	23.68	19.18	8.91	16.12	32.11	30.66	26.58
chr1	182229818	182229986	72.62	59.9	39.24	23.97	35.65	43.66	39.58	30.01	34.63
chr1	60917480	60917648	54.78	37.79	51.42	38.35	36.33	38.28	27.63	27.4	29.8
chr1	60154825	60154993	166.25	200.91	211.11	165.74	180.29	151.79	149.35	152.66	156.24
chr1	90011828	90011996	45.86	42.39	33.16	41.78	29.48	17.46	31.36	39.8	35.44
chr1	84867813	84867981	131.22	114.28	111.64	134.24	142.59	126.27	97.82	129.17	103.09
chr1	121933832	121934000	88.54	58.06	66.99	84.24	106.94	76.57	95.58	109.6	105.5
chr1	67085516	67085684	29.3	52.53	54.81	30.82	33.59	44.33	34.35	35.23	42.68
chr1	129295005	129295173	40.13	44.24	35.86	21.23	21.94	38.28	23.9	35.23	36.24
chr1	181483673	181483841	27.39	9.22	9.47	39.72	41.82	57.76	14.19	17.61	12.08
chr1	158943365	158943533	109.56	92.16	77.14	131.5	186.46	148.44	57.5	62.63	36.24
chr1	13105895	13106063	15.92	31.33	35.86	13.01	13.02	12.09	18.67	25.44	23.36
chr1	90175634	90175802	465.63	435	342.38	345.19	398.97	329.11	348.73	366.65	376.91
chr1	132575288	132575456	133.13	111.52	151.57	107.53	139.85	122.24	131.43	128.52	141.74
chr1	13362682	13362850	58.6	94	69.02	68.49	65.12	48.36	50.03	45.67	60.4
chr1	153006221	153006389	47.77	69.12	64.96	54.11	39.07	32.24	32.86	47.62	65.23
chr1	71959214	71959382	75.16	94	72.4	97.26	97.34	87.32	61.23	73.72	77.32
chr1	6500480	6500648	14.01	24.88	16.92	26.71	16.45	30.22	20.91	21.53	10.47
chr1	75144270	75144438	259.89	201.83	194.19	218.48	165.21	181.35	164.28	183.32	177.18
chr1	9788771	9788939	31.21	52.53	44.66	41.78	37.7	54.4	32.86	36.53	32.21
chr1	82234970	82235138	50.32	36.86	46.01	88.35	74.72	70.52	52.27	65.89	57.18
chr1	134416353	134416521	21.66	21.2	28.42	32.19	30.16	26.19	15.68	27.4	17.72
chr1	182126131	182126299	115.29	159.44	87.29	202.04	176.18	168.59	144.87	136.35	104.7
chr1	196821541	196821709	38.86	18.43	38.57	31.51	38.39	26.19	31.36	25.44	20.94
chr1	186651221	186651389	129.31	146.54	125.85	168.48	156.3	139.7	134.41	137	119.19
chr1	21219051	21219219	162.43	196.3	159.69	178.76	163.15	148.44	153.83	166.36	157.85
chr1	10134257	10134425	31.85	45.16	40.6	16.44	26.05	28.88	30.62	38.49	41.88
chr1	21323915	21324083	29.3	42.39	54.13	36.3	20.57	20.15	13.44	26.75	39.46
chr1	59259379	59259547	89.81	82.95	134.65	64.38	37.7	40.3	66.46	64.59	115.97
chr1	61685167	61685335	20.38	17.51	20.98	29.45	18.51	14.1	20.91	26.1	22.55
chr1	31090844	31091012	91.72	73.73	66.99	54.79	58.27	63.14	39.58	48.93	70.87
chr1	193893913	193894081	30.57	17.51	22.33	22.6	13.71	20.15	45.55	34.58	37.85
chr1	136134132	136134300	189.82	159.44	182.01	160.27	196.74	153.14	127.69	165.06	142.55
chr1	152306919	152307087	24.21	27.65	35.18	16.44	15.08	32.91	20.16	17.61	51.54
chr1	108068055	108068223	22.29	36.86	26.39	32.87	35.65	34.25	25.39	20.22	25.77
chr1	186669895	186670063	161.16	157.6	136	160.95	124.08	122.24	140.39	135.05	148.99
chr1	42599067	42599235	13.38	27.65	20.3	25.34	41.82	34.93	18.67	18.27	20.13
chr1	4847659	4847827	53.51	82.02	75.78	63.7	81.58	73.88	64.97	63.93	56.38
chr1	133171691	133171859	138.86	136.4	105.55	115.75	97.34	82.61	155.32	142.22	153.02
chr1	167647996	167648164	40.13	64.51	46.69	33.56	39.07	42.31	14.19	26.1	34.63
chr1	57434418	57434586	18.47	36.86	29.1	36.3	21.25	28.21	25.39	26.75	7.25
chr1	37408098	37408266	107.65	93.08	72.4	106.16	106.94	81.27	51.52	97.86	75.7
chr1	64352162	64352330	38.22	55.3	32.48	36.3	26.74	35.6	29.12	30.01	27.38
chr1	74115938	74116106	237.59	243.31	234.79	252.04	289.29	226.35	197.89	198.98	214.23
chr1	91364263	91364431	33.12	30.41	20.3	30.14	13.02	19.48	17.17	14.35	13.69
chr1	133134714	133134882	28.66	23.96	15.56	32.87	26.05	28.21	50.78	43.71	37.05
chr1	161180667	161180835	24.21	30.41	20.3	36.3	17.14	24.18	20.91	22.18	17.72
chr1	162696654	162696822	34.4	23.04	20.98	16.44	34.96	22.84	22.4	27.4	22.55
chr1	163967332	163967500	20.38	33.18	19.62	20.55	45.24	38.28	20.16	16.31	16.91
chr1	90166493	90166661	142.05	117.05	98.79	102.05	76.78	111.49	113.5	120.69	111.14
chr1	173170404	173170572	40.77	40.55	58.87	67.8	84.32	84.63	14.19	28.71	8.86
chr1	181778115	181778283	40.13	35.02	39.24	41.09	38.39	36.27	22.4	47.62	49.13
chr1	196199630	196199798	80.26	59.9	58.19	57.53	39.07	47.69	46.3	49.58	53.15
chr1	52491523	52491691	33.76	32.26	27.07	43.15	20.57	20.82	23.15	31.97	12.89
chr1	159007140	159007308	46.5	42.39	43.98	46.57	79.52	50.37	58.99	59.37	56.38
chr1	59257892	59258060	60.51	70.96	149.54	32.87	39.07	33.58	53.02	47.62	121.61
chr1	31073034	31073202	167.53	159.44	170.51	119.86	147.39	137.02	93.34	80.9	95.03
chr1	36748194	36748362	42.04	67.28	69.02	45.2	67.87	73.21	56.75	51.54	45.91
chr1	134239465	134239633	28.66	27.65	25.04	28.08	39.07	34.93	20.91	31.32	27.38
chr1	172620144	172620312	56.69	36.86	66.31	67.12	76.09	55.08	86.62	69.81	99.06
chr1	186648500	186648668	140.14	111.52	114.35	167.11	130.93	140.38	76.17	95.9	66.85
chr1	58667350	58667518	102.55	97.69	113	86.3	145.33	106.79	84.38	82.85	124.83
chr1	89821676	89821844	40.13	35.02	24.36	24.66	28.11	28.21	19.42	28.71	16.91
chr1	135136254	135136422	35.67	28.57	15.56	15.75	28.11	22.16	16.43	14.35	18.52
chr1	158546006	158546174	12.74	10.14	25.71	22.6	39.07	21.49	29.87	26.75	20.13
chr1	37098112	37098280	71.98	58.06	62.25	79.45	72.66	96.05	24.64	36.53	27.38
chr1	33726648	33726816	24.84	24.88	33.16	23.29	28.11	18.81	23.9	26.1	28.99
chr1	35982975	35983143	21.66	23.96	29.77	17.12	15.77	12.76	17.17	30.66	38.66
chr1	152971154	152971322	144.59	125.34	117.73	115.06	114.48	90.67	73.93	86.12	104.7
chr1	176672926	176673094	112.11	152.07	94.05	97.94	90.49	98.06	38.83	73.07	69.26
chr1	133035876	133036044	89.18	67.28	59.54	46.57	39.07	45.67	34.35	53.5	50.74
chr1	184447741	184447909	16.56	31.33	15.56	22.6	13.02	33.58	17.17	29.36	16.11
chr1	56596839	56597007	74.53	59.9	77.14	63.01	56.9	61.79	64.22	73.72	71.68
chr1	191740840	191741008	23.57	14.75	13.53	24.66	12.34	14.1	20.91	35.23	28.99
chr1	192705304	192705472	69.43	47.92	34.51	47.94	32.9	30.22	41.07	41.75	29.8
chr1	88338106	88338274	43.95	42.39	37.21	32.87	24.68	34.25	38.08	29.36	33.83
chr1	168184505	168184673	19.75	26.73	35.86	15.07	18.51	26.87	16.43	23.49	19.33
chr1	193541513	193541681	43.31	70.04	54.81	64.38	47.99	54.4	59.74	41.75	49.93
chr1	38088289	38088457	20.38	28.57	28.42	23.97	23.99	14.78	19.42	29.36	34.63
chr1	182176219	182176387	135.68	106.91	89.32	140.4	132.3	132.32	93.34	106.99	71.68
chr1	159456223	159456391	297.47	270.95	327.49	269.85	309.85	270.68	278.53	264.22	343.09
chr1	58643223	58643391	185.36	193.54	190.13	178.07	189.2	161.87	159.06	147.44	168.32
chr1	95464355	95464523	59.24	44.24	23.01	47.26	46.62	64.48	19.42	14.35	9.66
chr1	90108400	90108568	297.47	253.44	209.08	225.33	189.89	190.08	168.76	201.59	159.46
chr1	134230588	134230756	128.67	130.87	89.32	165.74	129.56	121.57	141.88	139.61	150.6
chr1	153186012	153186180	146.51	156.67	141.42	158.9	156.98	137.69	86.62	99.16	76.51
chr1	167259785	167259953	22.93	20.28	9.47	33.56	30.16	40.3	6.72	11.09	6.44
chr1	67160195	67160363	192.37	225.8	205.7	175.33	170.69	175.3	150.09	151.36	132.08
chr1	45925612	45925780	23.57	24.88	32.48	34.24	30.16	26.19	18.67	25.44	24.97
chr1	129625753	129625921	147.14	88.48	98.79	136.29	108.31	106.12	93.34	112.21	92.62
chr1	155549736	155549904	108.29	94	66.31	52.05	84.32	72.54	32.86	50.23	19.33
chr1	193256337	193256505	55.42	51.61	40.6	47.26	38.39	49.03	28.38	45.02	42.68
chr1	7111387	7111555	25.48	24.88	28.42	42.46	21.25	21.49	11.95	24.14	38.66
chr1	157642986	157643154	47.77	91.24	109.61	93.15	139.85	112.17	82.14	73.07	122.42
chr1	74277388	74277556	98.09	108.75	58.87	92.46	73.35	74.55	63.47	63.28	105.5
chr1	88338599	88338767	36.31	52.53	41.95	38.35	36.33	39.63	42.56	25.44	31.41
chr1	135199309	135199477	33.76	33.18	28.42	17.12	13.02	19.48	17.17	31.97	23.36
chr1	62770542	62770710	136.95	131.79	98.11	141.77	183.03	130.3	159.8	147.44	157.85
chr1	186113735	186113903	28.66	26.73	29.77	20.55	18.51	27.54	9.71	16.31	22.55
chr1	87952970	87953138	247.15	217.5	258.47	241.77	271.46	227.02	218.79	227.69	264.16
chr1	166456910	166457078	50.32	51.61	50.75	65.07	95.29	79.26	45.55	46.32	56.38
chr1	134022613	134022781	117.84	130.87	119.76	102.05	102.83	97.39	115.74	112.21	126.44
chr1	164501412	164501580	33.12	37.79	29.77	34.93	39.76	57.09	30.62	38.49	33.83
chr1	172091993	172092161	30.57	34.1	24.36	20.55	24.68	25.52	17.92	21.53	26.58
chr1	186154842	186155010	40.77	21.2	34.51	30.14	29.48	34.25	16.43	20.22	21.74
chr1	194596128	194596296	53.51	37.79	39.24	46.57	30.16	32.91	42.56	64.59	50.74
chr1	193399454	193399622	61.79	75.57	69.69	58.22	62.38	63.14	63.47	52.84	72.48
chr1	108052336	108052504	28.66	26.73	29.1	23.97	16.45	23.51	16.43	19.57	13.69
chr1	137044189	137044357	10.83	24.88	27.74	26.71	18.51	22.84	25.39	22.83	12.89
chr1	193452688	193452856	75.16	96.77	102.17	71.91	113.8	77.91	103.05	96.55	109.53
chr1	74171878	74172046	29.94	33.18	19.62	34.93	39.07	28.21	18.67	9.13	14.5
chr1	89750574	89750742	19.75	26.73	11.5	19.18	15.08	34.93	28.38	24.14	18.52
chr1	67169490	67169658	122.3	146.54	161.04	123.28	130.25	92.69	94.84	106.34	101.48
chr1	127581910	127582078	25.48	32.26	22.33	19.18	23.99	19.48	21.66	28.05	25.77
chr1	74433371	74433539	246.51	304.13	232.76	214.37	231.02	232.39	194.9	188.54	202.15
chr1	192735505	192735673	24.84	22.12	38.57	29.45	32.9	34.25	29.12	27.4	31.41
chr1	45922423	45922591	25.48	47.92	27.74	19.86	37.7	25.52	17.17	17.61	22.55
chr1	60791966	60792134	29.94	21.2	27.07	28.08	17.14	18.81	20.91	17.61	24.16
chr1	89471245	89471413	270.72	220.27	204.34	223.28	178.92	184.03	150.09	203.55	186.85
chr1	95565421	95565589	26.12	27.65	20.98	27.4	31.53	28.88	19.42	24.14	20.13
chr1	153173516	153173684	43.95	56.22	53.45	53.42	46.62	54.4	14.19	19.57	14.5
chr1	89910403	89910571	230.59	263.58	251.71	219.85	239.93	192.09	221.78	210.72	246.44
chr1	133443644	133443812	106.38	87.55	94.05	80.13	111.05	90.67	82.14	114.17	86.98
chr1	31103468	31103636	47.14	43.32	60.22	19.18	13.71	15.45	31.36	30.01	39.46
chr1	134214178	134214346	168.16	195.38	173.22	135.61	161.78	130.3	164.28	163.75	188.46
chr1	157820501	157820669	96.18	137.32	105.55	131.5	105.57	120.9	112.01	96.55	105.5
chr1	135133799	135133967	50.96	50.69	32.48	20.55	29.48	28.21	26.14	35.23	41.07
chr1	136113804	136113972	48.41	50.69	36.54	26.71	44.56	42.99	36.59	28.71	25.77
chr1	23262880	23263048	21.66	26.73	29.1	27.4	19.88	26.19	18.67	26.1	24.16
chr1	175697067	175697235	27.39	23.04	27.74	19.18	34.96	21.49	9.71	22.18	12.08
chr1	37404347	37404515	56.05	44.24	39.92	52.74	67.87	53.73	48.54	52.19	62.01
chr1	35983797	35983965	21.66	35.94	35.18	13.7	16.45	14.78	20.91	16.96	43.49
chr1	64348314	64348482	28.66	31.33	36.54	23.29	17.82	21.49	35.84	33.92	25.77
chr1	71149631	71149799	37.58	34.1	33.16	18.49	23.31	22.84	21.66	24.79	18.52
chr1	79757397	79757565	56.05	49.77	55.48	47.26	50.04	61.12	52.27	51.54	38.66
chr1	82185370	82185538	100.01	70.96	81.87	111.64	102.14	80.6	87.37	93.29	78.12
chr1	184104807	184104975	17.84	31.33	39.24	13.7	13.71	16.79	23.15	13.05	22.55
chr1	162836342	162836510	19.11	36.86	36.54	34.93	43.19	45	33.6	19.57	20.13
chr1	51322051	51322219	29.94	26.73	27.07	21.92	15.08	33.58	18.67	28.05	20.13
chr1	51971797	51971965	32.49	45.16	35.86	38.35	28.79	38.28	17.92	28.05	18.52
chr1	186558994	186559162	24.84	31.33	30.45	19.18	19.88	22.84	9.71	16.96	18.52
chr1	82244274	82244442	43.31	54.38	58.87	43.83	36.33	43.66	42.56	54.8	66.04
chr1	184343085	184343253	121.03	76.49	57.51	89.72	69.24	63.14	73.93	93.95	70.87
chr1	60709589	60709757	24.84	27.65	41.95	30.14	28.79	27.54	20.91	16.96	23.36
chr1	55109429	55109597	38.22	71.89	59.54	46.57	42.5	67.17	53.77	52.84	43.49
chr1	39515278	39515446	124.85	150.22	150.89	136.29	119.28	147.09	38.08	67.85	101.48
chr1	158114325	158114493	23.57	26.73	19.62	23.97	19.88	19.48	17.17	29.36	15.3
chr1	59378716	59378884	163.7	162.2	146.15	132.87	136.42	133.66	140.39	148.75	154.63
chr1	89676340	89676508	138.86	118.89	62.93	154.1	179.61	175.97	133.67	150.05	107.11
chr1	154524899	154525067	36.94	32.26	23.01	26.03	34.96	23.51	20.16	30.01	26.58
chr1	93339220	93339388	213.39	175.11	217.88	162.32	168.64	132.99	179.96	176.15	206.98
chr1	40323193	40323361	12.74	13.82	38.57	23.29	17.14	23.51	11.95	22.83	16.91
chr1	24685154	24685322	93	96.77	71.05	76.71	78.83	87.99	58.25	50.23	61.21
chr1	74045120	74045288	55.42	53.45	40.6	53.42	35.65	33.58	45.55	52.84	39.46
chr1	60725971	60726139	145.23	196.3	161.72	115.75	110.37	108.81	121.72	110.91	127.25
chr1	60698266	60698434	150.96	131.79	130.59	105.47	74.72	86.64	88.12	97.86	101.48
chr1	39668943	39669111	24.21	17.51	13.53	21.23	23.31	27.54	23.15	18.92	13.69
chr1	135975712	135975880	107.01	117.05	93.38	94.52	91.17	114.85	73.93	75.03	74.09
chr1	52855901	52856069	19.11	35.02	17.59	16.44	17.14	24.85	22.4	20.88	17.72
chr1	133184566	133184734	33.76	37.79	21.65	22.6	25.36	25.52	19.42	23.49	23.36
chr1	138808146	138808314	101.92	86.63	75.11	96.57	75.41	80.6	76.17	76.33	52.35
chr1	154920619	154920787	33.76	16.59	29.77	28.77	15.08	16.12	27.63	34.58	30.6
chr1	168308858	168309026	74.53	106.91	96.08	76.71	85.69	79.93	64.97	73.72	106.31
chr1	193928121	193928289	26.12	11.06	16.92	17.81	15.77	17.46	21.66	25.44	33.83
chr1	23928823	23928991	14.01	16.59	22.33	27.4	38.39	26.87	25.39	15.01	13.69
chr1	34496354	34496522	94.91	102.3	112.32	103.42	102.14	108.81	106.78	91.99	100.67
chr1	173367739	173367907	123.57	140.09	104.2	113.69	110.37	108.81	116.49	103.73	97.45
chr1	53346530	53346698	16.56	26.73	36.54	24.66	25.36	20.82	25.39	29.36	34.63
chr1	87955923	87956091	157.97	163.13	159.01	174.65	164.52	135.67	148.6	155.27	182.82
chr1	136471603	136471771	26.75	58.98	78.49	20.55	17.82	22.84	15.68	16.96	57.99
chr1	90156817	90156985	177.08	185.24	112.32	115.06	112.42	90	169.51	182.02	139.33
chr1	59959535	59959703	27.39	24.88	18.27	28.08	20.57	25.52	15.68	18.27	16.91
chr1	74995588	74995756	35.03	39.63	33.83	23.97	14.4	20.15	29.12	28.05	32.21
chr1	95591780	95591948	35.03	35.02	33.16	40.41	28.11	31.57	12.69	24.14	24.97
chr1	9979223	9979391	33.76	31.33	27.74	28.77	19.88	29.55	27.63	39.8	32.21
chr1	122012391	122012559	61.15	43.32	69.02	110.95	87.06	87.32	85.13	83.51	96.64
chr1	66909333	66909501	54.78	79.26	72.4	106.16	117.91	119.55	71.69	75.68	74.9
chr1	121401335	121401503	65.61	66.36	57.51	50	48.67	37.61	42.56	45.02	51.54
chr1	179913250	179913418	28.66	23.04	23.01	33.56	31.53	34.93	20.16	24.14	29.8
chr1	36522699	36522867	12.74	10.14	10.15	21.92	52.78	41.64	11.95	14.35	5.64
chr1	138863558	138863726	179.63	148.38	133.3	157.53	126.13	102.09	105.29	116.78	103.89
chr1	172624992	172625160	61.79	38.71	41.27	39.04	23.99	42.99	53.77	53.5	73.29
chr1	184447005	184447173	26.12	53.45	34.51	47.26	37.02	49.7	47.79	44.36	26.58
chr1	72855982	72856150	141.41	109.67	68.34	168.48	152.18	146.42	61.98	86.77	66.04
chr1	141755266	141755434	187.27	169.58	186.75	194.51	192.63	149.78	151.59	182.67	174.76
chr1	79758141	79758309	47.14	66.36	52.78	49.31	50.73	72.54	44.06	53.5	41.07
chr1	177555782	177555950	91.72	98.61	95.41	84.24	70.61	76.57	56.01	70.46	77.32
chr1	60656063	60656231	135.04	119.81	142.09	125.34	74.04	97.39	89.61	94.6	120.81
chr1	52862004	52862172	15.29	27.65	23.01	13.01	13.71	12.09	18.67	18.27	43.49
chr1	123224445	123224613	116.57	133.63	119.76	151.36	128.88	139.03	123.21	124.61	103.09
chr1	162908452	162908620	179.63	147.46	178.63	179.44	148.76	145.75	165.03	183.32	189.26
chr1	34294655	34294823	148.42	147.46	149.54	128.76	117.91	99.4	100.81	114.82	135.3
chr1	58148113	58148281	16.56	19.35	13.53	28.77	17.82	10.07	26.88	22.18	32.21
chr1	167278902	167279070	42.68	45.16	23.68	35.61	40.45	42.31	22.4	24.14	17.72
chr1	133081387	133081555	105.74	117.05	108.94	126.71	132.99	112.17	106.04	103.08	111.14
chr1	82721509	82721677	45.86	97.69	76.46	76.02	87.75	82.61	74.67	67.85	38.66
chr1	59231605	59231773	131.22	121.65	136	126.71	106.94	98.73	103.8	129.83	114.36
chr1	63170687	63170855	131.85	75.57	138.03	113.69	100.09	80.6	121.72	133.09	157.05
chr1	79751772	79751940	28.03	29.49	23.01	14.38	14.4	16.79	22.4	30.01	32.21
chr1	167440436	167440604	23.57	29.49	26.39	34.93	30.16	30.22	20.16	20.88	31.41
chr1	172815371	172815539	62.42	96.77	97.44	86.98	83.63	67.84	99.32	93.29	70.87
chr1	7111935	7112103	24.21	19.35	27.74	34.24	17.82	14.78	14.19	18.92	28.99
chr1	34899134	34899302	51.6	89.4	64.28	67.8	80.21	64.48	70.19	74.37	58.79
chr1	195097227	195097395	17.84	11.98	14.21	15.07	45.93	29.55	19.42	31.97	39.46
chr1	95020729	95020897	29.3	19.35	15.56	43.83	39.76	51.05	38.08	39.8	16.91
chr1	133865693	133865861	114.02	105.06	91.35	162.32	151.5	115.52	114.25	146.14	132.89
chr1	181921992	181922160	34.4	32.26	33.83	24.66	19.19	22.84	14.93	13.7	14.5
chr1	90121135	90121303	196.19	141.93	149.54	160.95	129.56	143.73	147.11	153.31	107.92
chr1	135244381	135244549	96.82	82.95	94.73	90.41	109	100.75	79.15	84.16	78.93
chr1	36124938	36125106	117.2	107.83	85.26	106.84	86.37	89.33	77.66	84.16	97.45
chr1	38054068	38054236	133.13	132.71	149.54	130.13	119.28	132.32	105.29	103.08	118.39
chr1	46910311	46910479	46.5	70.96	62.25	69.86	63.07	73.88	40.32	27.4	39.46
chr1	43148147	43148315	27.39	20.28	20.98	23.97	28.11	27.54	22.4	13.7	20.13
chr1	45933466	45933634	22.29	26.73	23.01	12.33	10.97	21.49	43.31	18.27	19.33
chr1	39482394	39482562	83.44	83.87	102.85	78.08	95.97	90.67	19.42	40.45	33.83
chr1	74342321	74342489	41.4	58.06	32.48	37.67	32.9	47.02	38.83	28.71	25.77
chr1	173259149	173259317	149.69	193.54	186.75	171.22	187.15	170.6	168.02	139.61	169.93
chr1	152909668	152909836	22.29	29.49	33.16	13.01	17.82	26.87	17.17	20.22	12.89
chr1	182882613	182882781	24.84	21.2	11.5	28.08	20.57	24.18	35.84	23.49	15.3
chr1	193906583	193906751	24.84	12.9	19.62	17.81	14.4	14.78	31.36	33.27	48.32
chr1	87943704	87943872	227.4	221.19	279.45	211.63	231.7	208.21	194.9	213.33	285.1
chr1	61017479	61017647	21.66	23.04	24.36	24.66	17.14	22.84	13.44	19.57	24.16
chr1	181476406	181476574	26.12	90.32	59.54	73.97	53.47	69.85	39.58	47.62	25.77
chr1	173217492	173217660	48.41	77.42	69.69	69.17	59.64	70.52	59.74	54.15	59.6
chr1	175671898	175672066	38.86	35.94	28.42	43.83	37.02	32.91	14.93	23.49	15.3
chr1	90182463	90182631	423.59	354.82	276.07	325.33	264.61	241.8	365.9	428.62	306.04
chr1	65233095	65233263	50.96	40.55	48.04	36.98	37.02	48.36	37.34	45.02	30.6
chr1	39818802	39818970	36.31	35.02	41.27	31.51	28.79	40.97	20.91	44.36	20.94
chr1	51962149	51962317	32.49	33.18	18.95	32.19	15.08	18.13	22.4	18.27	18.52
chr1	59452838	59453006	21.02	29.49	16.92	24.66	15.77	12.09	18.67	35.23	29.8
chr1	134264373	134264541	34.4	24.88	39.24	38.35	29.48	32.91	17.92	24.79	27.38
chr1	195116243	195116411	119.11	115.2	122.47	154.1	202.23	156.5	143.37	130.48	128.05
chr1	153063546	153063714	36.31	33.18	35.18	15.07	8.91	14.78	19.42	20.88	23.36
chr1	84237811	84237979	123.57	76.49	78.49	98.62	106.25	77.91	91.85	88.07	72.48
chr1	31108523	31108691	31.21	33.18	30.45	12.33	9.6	10.75	17.92	15.01	23.36
chr1	89470544	89470712	247.15	233.17	198.93	197.93	163.84	177.99	156.07	178.1	177.18
chr1	73969905	73970073	22.29	28.57	29.77	23.97	26.74	20.82	9.71	18.92	23.36
chr1	166451777	166451945	49.68	37.79	45.33	56.16	78.15	68.51	26.88	37.19	51.54
chr1	177538349	177538517	73.25	73.73	83.23	70.54	43.87	42.99	50.03	49.58	62.01
chr1	193244290	193244458	96.82	113.36	75.11	133.55	130.93	108.81	141.13	122.65	103.09
chr1	9738537	9738705	138.86	151.14	150.21	131.5	141.22	120.23	104.54	117.43	129.66
chr1	82164991	82165159	81.53	47	60.22	80.13	40.45	48.36	93.34	92.64	91.81
chr1	36327575	36327743	30.57	28.57	23.68	23.29	13.71	18.81	23.9	21.53	18.52
chr1	43148709	43148877	46.5	33.18	50.75	35.61	52.78	49.7	39.58	32.62	28.99
chr1	53116161	53116329	32.49	33.18	20.98	15.07	9.6	10.75	19.42	23.49	28.19
chr1	140825339	140825507	83.44	104.14	97.44	83.56	140.53	130.3	98.57	85.46	106.31
chr1	89971013	89971181	129.94	150.22	86.61	117.12	109.68	120.9	64.97	69.81	78.93
chr1	63477297	63477465	29.94	24.88	35.86	41.09	29.48	21.49	14.19	26.75	22.55
chr1	141756918	141757086	115.29	94	103.53	131.5	119.97	93.36	87.37	113.52	129.66
chr1	137625792	137625960	22.93	33.18	33.83	29.45	24.68	49.7	21.66	29.36	21.74
chr1	196842923	196843091	116.57	145.62	92.02	114.38	141.22	114.18	112.76	103.08	128.05
chr1	172144899	172145067	23.57	30.41	33.83	39.04	32.22	41.64	28.38	24.14	19.33
chr1	60719404	60719572	173.26	147.46	138.03	136.29	100.77	96.05	135.16	118.08	108.72
chr1	82287656	82287824	59.88	136.4	104.88	106.84	119.28	108.81	77.66	92.64	74.9
chr1	184493195	184493363	103.83	101.38	81.2	99.99	99.4	83.96	67.95	88.07	96.64
chr1	132359148	132359316	23.57	32.26	37.21	23.29	29.48	29.55	29.12	22.18	20.13
chr1	72629852	72630020	62.42	65.43	77.81	78.76	69.24	61.12	64.97	66.54	67.65
chr1	195099187	195099355	130.58	180.64	131.94	158.9	146.7	144.41	131.43	131.78	124.03
chr1	36129997	36130165	231.86	200.91	213.82	168.48	170.01	147.09	132.92	157.23	165.91
chr1	174136647	174136815	31.85	38.71	36.54	36.98	30.85	37.61	24.64	31.97	31.41
chr1	78485524	78485692	145.87	186.17	202.99	163	163.84	154.48	160.55	149.4	154.63
chr1	163188406	163188574	59.88	47	49.39	63.01	56.21	45.67	55.26	54.8	68.46
chr1	134285520	134285688	40.13	37.79	48.72	37.67	41.82	38.28	17.92	24.79	19.33
chr1	60351014	60351182	68.16	53.45	36.54	65.75	41.82	42.99	57.5	70.46	53.96
chr1	23209587	23209755	31.21	36.86	30.45	23.29	29.48	26.19	8.96	30.66	15.3
chr1	132731915	132732083	184.72	211.97	149.54	182.18	178.92	195.45	104.54	138.31	138.52
chr1	174306471	174306639	57.33	50.69	59.54	66.43	74.72	75.9	76.91	52.19	57.18
chr1	132270222	132270390	29.3	37.79	48.04	34.24	21.25	30.9	14.93	28.71	26.58
chr1	169548242	169548410	54.78	51.61	41.95	37.67	56.9	53.73	57.5	65.24	54.76
chr1	93146693	93146861	11.47	22.12	27.74	25.34	14.4	23.51	39.58	18.27	20.94
chr1	135268812	135268980	210.84	200.91	185.4	182.87	141.9	146.42	146.36	165.06	144.97
chr1	84275656	84275824	156.06	152.99	143.45	178.76	168.64	143.06	143.37	159.18	131.27
chr1	167546152	167546320	38.22	40.55	17.59	103.42	100.77	111.49	40.32	63.28	28.19
chr1	109486760	109486928	22.29	31.33	20.98	23.97	21.94	20.82	14.19	27.4	20.94
chr1	138438521	138438689	124.85	70.96	94.73	71.91	49.36	51.72	105.29	116.78	115.97
chr1	133860070	133860238	51.6	42.39	44.66	52.05	43.19	47.69	35.84	42.41	43.49
chr1	37947202	37947370	103.83	123.5	164.42	94.52	95.29	89.33	97.08	97.86	103.89
chr1	189050500	189050668	28.03	16.59	24.36	23.29	16.45	19.48	24.64	18.92	21.74
chr1	121454424	121454592	126.12	74.65	77.14	120.54	73.35	82.61	78.41	91.99	84.56
chr1	51322914	51323082	35.67	33.18	46.01	30.14	36.33	33.58	19.42	25.44	31.41
chr1	132980284	132980452	156.7	154.83	150.21	141.09	139.85	126.94	133.67	140.92	161.88
chr1	71777583	71777751	47.14	51.61	42.63	38.35	37.7	30.22	24.64	33.27	28.99
chr1	174582461	174582629	163.07	154.83	127.88	194.51	186.46	147.09	153.08	143.53	130.47
chr1	130723079	130723247	66.25	69.12	43.3	76.71	78.15	67.84	32.11	41.75	34.63
chr1	187027815	187027983	94.91	121.65	99.47	80.82	102.83	117.54	82.89	74.37	91.01
chr1	74091109	74091277	195.55	184.32	209.08	180.81	212.51	165.23	146.36	169.62	143.36
chr1	36321095	36321263	31.21	35.94	30.45	28.08	21.94	29.55	17.17	23.49	24.16
chr1	138856162	138856330	168.16	185.24	150.89	154.1	132.99	120.23	134.41	144.18	134.5
chr1	60665916	60666084	30.57	34.1	29.1	28.77	24.68	31.57	24.64	20.22	13.69
chr1	166178738	166178906	173.26	176.95	133.97	148.62	166.58	135.67	116.49	111.56	100.67
chr1	78654293	78654461	22.93	48.85	36.54	38.35	30.16	49.7	49.28	37.19	36.24
chr1	154471849	154472017	35.67	41.47	41.27	30.82	34.28	34.93	25.39	26.1	42.68
chr1	108153950	108154118	33.12	47	43.3	47.26	69.24	54.4	43.31	42.41	50.74
chr1	182260484	182260652	33.12	47.92	35.18	41.78	27.42	33.58	27.63	28.05	20.94
chr1	40212984	40213152	176.44	191.7	162.39	128.76	170.69	152.47	63.47	110.26	105.5
chr1	62824362	62824530	36.94	35.94	26.39	33.56	28.79	19.48	26.88	30.01	23.36
chr1	58449717	58449885	91.72	171.42	169.16	120.54	134.36	124.93	152.33	110.91	103.89
chr1	177561983	177562151	228.04	245.15	211.11	202.04	190.57	186.72	147.85	166.36	219.87
chr1	159348060	159348228	26.12	26.73	28.42	22.6	26.74	18.81	9.71	22.18	23.36
chr1	182209919	182210087	49.68	46.08	36.54	36.3	26.74	41.64	38.83	45.02	40.27
chr1	193319013	193319181	52.23	55.3	27.74	71.23	58.27	77.91	70.19	80.24	51.54
chr1	189039181	189039349	96.18	121.65	118.41	130.81	132.3	117.54	115	98.51	93.42
chr1	169324039	169324207	139.5	138.24	125.18	136.98	139.85	115.52	120.22	123.3	115.17
chr1	38298772	38298940	122.3	92.16	104.2	90.41	64.44	73.21	111.26	109.6	91.01
chr1	87961006	87961174	117.84	159.44	160.36	158.9	138.47	135.67	133.67	120.69	140.94
chr1	187186772	187186940	65.61	71.89	87.29	74.65	78.15	69.18	73.93	53.5	70.87
chr1	51826918	51827086	161.79	160.36	146.15	162.32	178.23	165.23	115.74	138.31	115.97
chr1	64168216	64168384	29.94	48.85	49.39	32.19	34.28	40.3	51.52	31.97	24.16
chr1	82156050	82156218	57.97	41.47	71.72	66.43	63.07	59.11	76.91	81.55	120
chr1	88400848	88401016	66.88	95.85	69.69	78.76	87.06	89.33	91.1	74.37	72.48
chr1	89912058	89912226	113.38	117.97	133.3	136.98	146.7	112.17	110.52	122	125.64
chr1	132630399	132630567	175.17	166.81	161.04	166.43	178.92	149.11	106.78	108.3	120.81
chr1	167932955	167933123	57.97	74.65	30.45	28.77	28.11	38.96	17.92	18.92	26.58
chr1	178744585	178744753	129.94	169.58	183.37	184.92	167.27	160.53	143.37	129.83	159.46
chr1	75657277	75657445	72.62	78.34	29.1	78.08	97.34	115.52	36.59	65.24	35.44
chr1	67150626	67150794	259.89	296.76	290.95	249.99	236.5	235.08	185.94	212.03	177.18
chr1	173433996	173434164	129.31	150.22	136	121.23	136.42	111.49	149.35	138.31	120.81
chr1	192655903	192656071	73.89	52.53	44.66	50.68	47.3	42.99	89.61	56.11	50.74
chr1	197048076	197048244	44.59	35.02	33.16	38.35	19.88	22.84	53.02	76.98	83.76
chr1	57493334	57493502	24.84	29.49	25.04	19.86	18.51	23.51	10.45	11.74	18.52
chr1	13650597	13650765	129.31	138.24	154.95	135.61	123.39	122.91	132.92	118.08	132.89
chr1	51940176	51940344	195.55	164.97	155.63	176.7	185.77	137.69	161.3	161.79	133.69
chr1	134223458	134223626	80.26	48.85	56.16	74.65	62.38	50.37	76.91	65.89	78.12
chr1	135016723	135016891	90.45	67.28	103.53	86.3	98.03	77.24	82.14	97.86	129.66
chr1	64065396	64065564	19.75	19.35	25.71	20.55	22.62	16.12	17.17	26.75	17.72
chr1	154751704	154751872	88.54	60.83	72.4	70.54	71.98	67.17	50.03	59.37	56.38
chr1	152239980	152240148	107.65	149.3	142.09	121.23	113.8	124.93	115	95.25	106.31
chr1	59030344	59030512	89.18	136.4	127.21	87.67	91.17	87.99	100.06	95.25	78.12
chr1	129801619	129801787	10.19	27.65	58.19	36.3	43.87	34.25	6.72	20.88	24.16
chr1	123230758	123230926	63.7	30.41	18.27	83.56	135.05	104.78	64.97	72.42	27.38
chr1	168223188	168223356	82.17	108.75	98.11	68.49	100.09	90.67	53.02	70.46	91.81
chr1	67048959	67049127	42.04	41.47	34.51	45.89	47.99	41.64	60.49	58.72	30.6
chr1	193517225	193517393	33.76	26.73	28.42	32.87	44.56	44.33	51.52	53.5	62.82
chr1	24115193	24115361	56.05	79.26	83.9	74.65	102.14	68.51	112.01	105.69	127.25
chr1	40232680	40232848	250.97	252.52	259.83	205.47	270.78	235.75	130.68	161.79	191.68
chr1	63776995	63777163	54.78	51.61	55.48	62.33	39.76	38.96	51.52	48.28	40.27
chr1	174456798	174456966	26.75	21.2	25.04	24.66	17.14	20.15	14.93	24.79	16.91
chr1	75188565	75188733	140.14	160.36	132.62	135.61	130.93	120.9	96.33	99.16	111.95
chr1	74443944	74444112	103.83	108.75	87.29	111.64	84.32	77.24	82.14	97.21	88.59
chr1	173211272	173211440	73.89	77.42	80.52	78.08	75.41	80.6	73.93	80.9	71.68
chr1	33727093	33727261	17.84	15.67	23.68	19.86	27.42	19.48	18.67	26.75	20.13
chr1	39792845	39793013	33.12	22.12	27.74	29.45	27.42	38.96	17.17	24.14	23.36
chr1	177577198	177577366	163.07	157.6	158.33	133.55	97.34	112.17	82.89	116.13	122.42
chr1	8862979	8863147	108.92	96.77	100.14	84.93	80.89	100.75	32.11	50.89	58.79
chr1	55228444	55228612	155.42	187.09	125.85	142.46	114.48	108.14	87.37	99.82	111.95
chr1	39044313	39044481	96.82	102.3	83.23	86.3	83.63	84.63	94.09	76.33	76.51
chr1	175810454	175810622	26.75	19.35	30.45	24.66	17.82	22.84	13.44	21.53	21.74
chr1	59538751	59538919	51.6	97.69	82.55	61.64	80.21	69.18	64.97	54.15	67.65
chr1	184187122	184187290	22.93	25.81	24.36	15.07	17.14	15.45	23.15	24.14	15.3
chr1	121970437	121970605	77.71	82.02	56.84	99.31	84.32	85.3	117.98	92.64	110.34
chr1	36330247	36330415	47.14	55.3	38.57	34.24	33.59	36.27	48.54	28.05	37.05
chr1	152977369	152977537	224.85	219.34	216.52	174.65	190.57	123.58	144.12	154.62	191.68
chr1	164790333	164790501	101.92	106.91	123.82	79.45	79.52	71.2	81.39	104.38	124.03
chr1	173177281	173177449	103.19	137.32	132.62	135.61	133.68	135	135.16	137	130.47
chr1	90174109	90174277	344.61	423.02	322.75	346.56	363.32	324.41	347.23	327.5	276.24
chr1	94830998	94831166	131.85	107.83	110.29	121.91	119.28	106.12	116.49	116.13	129.66
chr1	184201384	184201552	197.46	195.38	145.48	165.06	173.44	149.78	109.77	133.09	161.07
chr1	93214231	93214399	117.84	113.36	106.23	85.61	104.2	88.66	108.28	119.39	109.53
chr1	93720481	93720649	39.49	39.63	28.42	48.63	44.56	49.03	38.83	45.67	44.3
chr1	171096212	171096380	109.56	94	119.76	59.59	50.73	63.14	73.18	71.76	97.45
chr1	194982440	194982608	259.89	213.81	244.94	267.11	249.53	216.94	191.91	194.41	202.95
chr1	134267496	134267664	30.57	21.2	23.68	24.66	17.82	24.85	11.2	17.61	16.91
chr1	9574815	9574983	78.35	119.81	66.31	63.01	58.27	79.93	38.08	66.54	66.04
chr1	92961636	92961804	110.2	63.59	69.69	83.56	80.89	77.24	85.13	93.95	67.65
chr1	135175242	135175410	71.34	46.08	46.69	61.64	89.8	77.24	65.71	67.85	70.87
chr1	4759130	4759298	62.42	99.53	140.74	91.09	97.34	97.39	67.95	71.76	115.97
chr1	93342741	93342909	124.85	84.79	107.58	113.01	96.66	98.06	171.75	150.05	157.85
chr1	162715893	162716061	73.25	30.41	45.33	50.68	42.5	52.39	32.11	48.28	39.46
chr1	88303567	88303735	43.31	41.47	39.92	46.57	58.95	47.69	35.1	34.58	47.52
chr1	135314987	135315155	32.49	37.79	29.1	27.4	21.25	28.21	17.92	18.92	25.77
chr1	65216380	65216548	34.4	28.57	20.3	38.35	78.15	45	37.34	50.23	34.63
chr1	66862501	66862669	156.06	177.87	146.83	130.81	112.42	116.87	100.81	117.43	115.97
chr1	82231330	82231498	74.53	86.63	138.03	110.95	117.22	96.72	110.52	122.65	138.52
chr1	137066391	137066559	89.18	89.4	66.99	84.93	60.33	63.14	109.77	118.74	129.66
chr1	78564658	78564826	55.42	47	22.33	65.75	54.84	53.06	41.07	54.15	42.68
chr1	89516951	89517119	20.38	26.73	32.48	31.51	20.57	28.21	17.92	18.92	18.52
chr1	186696053	186696221	123.57	149.3	115.7	135.61	125.45	114.18	113.5	145.48	154.63
chr1	53353812	53353980	28.03	59.9	48.04	37.67	36.33	51.05	45.55	44.36	38.66
chr1	121809705	121809873	71.98	66.36	59.54	65.07	60.33	57.76	58.25	74.37	77.32
chr1	21316919	21317087	164.98	205.52	173.22	171.91	152.87	133.66	133.67	146.79	142.55
chr1	92949676	92949844	84.08	100.46	62.93	78.76	70.61	53.73	60.49	48.93	59.6
chr1	54747447	54747615	35.03	28.57	35.18	35.61	32.9	34.25	14.19	21.53	20.94
chr1	158604594	158604762	26.75	33.18	25.04	41.09	55.53	38.96	41.82	47.62	30.6
chr1	194999637	194999805	112.11	145.62	136	139.72	110.37	113.51	121.72	103.73	90.2
chr1	72290582	72290750	133.77	160.36	152.24	134.92	115.85	133.66	132.92	122.65	110.34
chr1	137556162	137556330	28.03	25.81	32.48	29.45	23.99	36.27	17.17	30.66	20.13
chr1	74237190	74237358	71.34	61.75	45.33	59.59	103.51	83.29	70.19	75.68	68.46
chr1	94607014	94607182	83.44	47	51.42	41.09	57.58	38.96	83.63	59.37	82.95
chr1	39635399	39635567	130.58	105.06	88.64	82.87	107.63	73.88	85.13	78.94	75.7
chr1	65201500	65201668	26.12	23.96	20.3	28.08	30.16	29.55	62.73	42.41	36.24
chr1	4791789	4791957	71.34	73.73	75.78	94.52	95.29	94.03	82.89	84.16	89.4
chr1	162965049	162965217	116.57	152.07	122.47	106.16	100.77	94.7	103.05	97.21	108.72
chr1	78534268	78534436	145.23	149.3	95.41	154.79	97.34	108.14	119.48	118.08	120
chr1	135850625	135850793	28.66	24.88	25.71	34.93	19.19	19.48	14.93	21.53	25.77
chr1	87949739	87949907	157.97	138.24	171.19	176.7	174.81	148.44	154.57	171.58	202.15
chr1	195115387	195115555	97.46	75.57	95.41	131.5	175.49	133.66	120.97	110.91	111.14
chr1	196844266	196844434	142.05	120.73	96.08	147.25	176.86	146.42	118.73	116.13	103.09
chr1	41612560	41612728	64.33	105.06	125.85	54.11	50.04	58.43	27.63	47.62	84.56
chr1	93198024	93198192	157.33	113.36	166.45	170.54	167.95	136.35	156.07	175.49	161.07
chr1	155747099	155747267	57.33	84.79	90.67	86.3	58.27	73.88	59.74	52.19	53.15
chr1	87632995	87633163	32.49	21.2	25.71	21.23	22.62	22.16	15.68	15.66	16.11
chr1	182125330	182125498	164.98	167.73	86.61	222.59	174.81	164.56	166.52	212.03	166.71
chr1	36604078	36604246	22.29	23.96	25.71	34.24	26.74	32.24	23.9	33.27	34.63
chr1	152887973	152888141	33.12	22.12	24.36	28.77	33.59	27.54	14.19	24.79	13.69
chr1	58201337	58201505	36.94	36.86	30.45	68.49	72.66	55.75	53.77	61.33	55.57
chr1	89695079	89695247	98.09	71.89	75.11	78.08	100.77	95.38	85.87	96.55	107.11
chr1	136391264	136391432	116.57	117.05	106.91	113.69	109	106.12	123.96	88.07	103.89
chr1	173224727	173224895	233.77	223.03	205.7	198.62	230.33	207.54	236.72	223.77	244.83
chr1	64420928	64421096	37.58	23.04	27.74	20.55	23.99	28.21	12.69	16.96	21.74
chr1	39491316	39491484	215.94	296.76	272.68	206.15	239.24	237.77	111.26	144.18	190.07
chr1	164797525	164797693	53.51	67.28	64.96	74.65	68.55	69.85	61.98	67.85	78.93
chr1	37417797	37417965	76.44	88.48	44.66	108.9	123.39	83.96	41.07	76.98	47.52
chr1	93800097	93800265	166.89	145.62	95.41	119.86	115.85	110.82	86.62	97.86	98.25
chr1	140106405	140106573	46.5	54.38	69.02	41.78	58.95	45	37.34	45.02	59.6
chr1	58852280	58852448	117.2	147.46	133.97	117.12	119.97	145.08	108.28	86.77	126.44
chr1	74059932	74060100	173.9	164.05	196.9	186.29	207.03	152.47	158.31	173.54	156.24
chr1	74243446	74243614	139.5	129.95	84.58	122.6	158.35	137.02	148.6	139.61	149.8
chr1	74745465	74745633	157.33	111.52	85.93	87.67	134.36	96.72	67.21	82.85	76.51
chr1	141445196	141445364	38.22	40.55	38.57	52.05	47.3	34.93	35.1	45.02	46.71
chr1	155508717	155508885	28.66	22.12	20.3	23.29	29.48	26.19	17.17	26.75	20.94
chr1	164822186	164822354	73.89	91.24	78.49	81.5	77.46	102.09	32.86	68.5	63.62
chr1	33791107	33791275	114.02	93.08	67.66	71.91	71.29	58.43	64.22	71.11	66.04
chr1	166182778	166182946	136.31	144.69	133.97	141.09	131.62	115.52	69.45	85.46	97.45
chr1	58410324	58410492	100.01	105.06	98.79	108.9	98.03	83.29	123.96	114.82	107.11
chr1	67114058	67114226	94.27	105.06	74.43	100.68	68.55	75.9	61.98	73.07	52.35
chr1	141467264	141467432	68.16	53.45	35.86	39.72	14.4	24.18	20.16	29.36	54.76
chr1	167391138	167391306	115.93	172.34	127.88	130.13	123.39	132.99	121.72	111.56	99.06
chr1	173383282	173383450	38.86	47.92	37.21	62.33	56.9	59.11	37.34	42.41	29.8
chr1	74447150	74447318	65.61	60.83	48.04	63.01	49.36	47.69	26.14	43.06	25.77
chr1	167693715	167693883	47.77	98.61	59.54	88.35	84.32	101.42	78.41	69.81	57.18
chr1	195137915	195138083	63.06	43.32	60.22	123.28	165.21	109.48	160.55	131.78	106.31
chr1	23390140	23390308	24.21	39.63	33.83	25.34	15.77	19.48	16.43	21.53	24.97
chr1	134225229	134225397	80.9	82.02	67.66	89.04	82.26	76.57	82.89	76.33	70.87
chr1	93718856	93719024	34.4	19.35	16.92	45.89	36.33	49.7	29.87	32.62	35.44
chr1	10028052	10028220	175.81	242.38	217.88	210.26	191.94	197.47	185.19	177.45	174.76
chr1	57463376	57463544	71.34	129.95	115.03	96.57	112.42	106.79	97.82	84.16	90.2
chr1	141467711	141467879	45.86	45.16	25.71	27.4	16.45	21.49	11.2	25.44	36.24
chr1	74765953	74766121	71.98	86.63	51.42	84.24	67.87	61.79	65.71	71.11	72.48
chr1	74061213	74061381	109.56	97.69	116.38	128.08	124.76	100.08	100.81	134.39	98.25
chr1	107592145	107592313	44.59	27.65	14.89	72.6	40.45	67.84	27.63	36.53	28.19
chr1	108656277	108656445	73.25	84.79	77.81	69.17	83.63	78.58	60.49	66.54	72.48
chr1	157005676	157005844	12.1	23.04	23.68	28.08	21.94	27.54	21.66	18.27	16.11
chr1	171461799	171461967	66.25	49.77	83.9	58.22	66.5	71.2	63.47	52.84	70.07
chr1	133408634	133408802	74.53	54.38	50.07	77.39	76.78	55.08	99.32	96.55	71.68
chr1	184540049	184540217	78.99	59.9	57.51	60.96	39.07	36.27	43.31	52.19	68.46
chr1	193244907	193245075	164.34	198.15	133.3	184.92	197.43	173.29	181.46	187.89	159.46
chr1	36996536	36996704	35.67	139.16	92.02	113.01	102.14	116.87	86.62	61.98	30.6
chr1	71985235	71985403	72.62	102.3	59.54	70.54	89.8	80.6	44.06	63.28	79.73
chr1	159373501	159373669	19.75	34.1	22.33	27.4	19.19	21.49	19.42	21.53	18.52
chr1	94076979	94077147	57.97	87.55	71.05	63.01	65.12	73.88	50.03	43.06	57.18
chr1	9621698	9621866	47.14	33.18	39.24	39.72	40.45	51.72	48.54	50.23	45.1
chr1	135830067	135830235	193	132.71	132.62	183.55	237.19	204.18	164.28	168.97	173.96
chr1	166083120	166083288	261.8	253.44	211.11	243.14	234.45	197.47	137.4	186.59	173.96
chr1	59440103	59440271	75.8	58.06	54.13	48.63	35.65	42.99	73.93	86.12	100.67
chr1	63161056	63161224	132.49	169.58	157.66	138.35	132.3	122.91	149.35	141.57	161.88
chr1	94620834	94621002	63.7	28.57	35.86	30.14	31.53	28.88	50.03	44.36	49.13
chr1	133814351	133814519	197.46	196.3	215.17	204.1	237.87	183.36	103.05	139.61	134.5
chr1	31151703	31151871	313.39	275.56	287.57	206.84	182.35	204.85	195.65	200.94	278.66
chr1	154472337	154472505	26.12	20.28	24.36	26.71	30.85	24.85	8.21	19.57	16.91
chr1	58502120	58502288	77.07	71.89	89.99	62.33	75.41	77.91	83.63	81.55	72.48
chr1	92131276	92131444	50.32	19.35	26.39	33.56	47.3	59.78	14.19	29.36	26.58
chr1	163807180	163807348	61.15	56.22	65.63	54.79	52.78	47.69	49.28	60.67	76.51
chr1	181734429	181734597	105.74	115.2	71.72	195.88	170.01	166.57	152.33	159.18	129.66
chr1	154913107	154913275	50.32	57.14	38.57	63.01	53.47	57.76	52.27	71.76	56.38
chr1	193078477	193078645	29.3	16.59	16.92	18.49	19.19	25.52	29.87	40.45	24.97
chr1	173143092	173143260	194.28	176.03	131.27	196.56	201.54	194.78	156.07	155.27	148.19
chr1	82177023	82177191	42.04	29.49	46.01	71.91	37.7	52.39	56.75	61.33	71.68
chr1	107560263	107560431	61.15	67.28	60.22	67.8	63.75	59.78	62.73	56.11	52.35
chr1	152313344	152313512	34.4	34.1	51.42	45.2	46.62	43.66	36.59	39.14	66.85
chr1	159375117	159375285	29.3	38.71	28.42	20.55	26.05	27.54	11.2	18.92	18.52
chr1	153191455	153191623	114.66	165.89	138.03	154.1	131.62	147.76	103.05	120.04	103.09
chr1	187072784	187072952	31.85	35.02	31.8	22.6	28.11	24.18	14.93	17.61	24.16
chr1	72220024	72220192	44.59	35.02	35.86	80.13	109	95.38	60.49	75.68	74.09
chr1	191971740	191971908	52.23	48.85	46.01	72.6	67.18	36.27	60.49	60.67	45.1
chr1	90184142	90184310	373.91	326.25	249	336.97	309.85	251.2	388.3	392.74	339.06
chr1	31007013	31007181	245.87	301.37	234.12	218.48	185.77	170.6	179.96	176.8	178.79
chr1	196144851	196145019	61.79	61.75	50.75	56.85	43.87	50.37	62.73	63.93	45.1
chr1	155996212	155996380	89.18	69.12	58.19	72.6	92.54	90	73.18	61.33	63.62
chr1	64579295	64579463	61.79	120.73	108.94	115.06	100.09	112.84	87.37	84.16	53.96
chr1	89904320	89904488	151.6	132.71	140.06	166.43	213.88	190.75	141.13	144.83	149.8
chr1	90303297	90303465	146.51	132.71	83.9	104.79	98.71	71.87	127.69	122.65	98.25
chr1	138551955	138552123	26.12	46.08	23.68	18.49	11.65	15.45	17.92	16.31	17.72
chr1	155965778	155965946	87.27	82.95	66.99	63.01	67.87	74.55	65.71	60.02	75.7
chr1	36131995	36132163	227.4	245.15	252.38	177.39	184.4	162.54	139.64	147.44	167.52
chr1	72335315	72335483	147.14	159.44	117.06	149.31	174.81	136.35	138.89	126.57	142.55
chr1	88921641	88921809	105.74	100.46	63.6	134.92	94.6	72.54	73.93	97.21	81.34
chr1	142277610	142277778	47.14	88.48	88.64	65.07	93.23	90	60.49	60.02	108.72
chr1	172446421	172446589	31.85	34.1	35.18	39.04	32.9	40.3	47.04	39.14	49.93
chr1	166237644	166237812	93	107.83	98.11	72.6	75.41	79.26	65.71	65.24	84.56
chr1	95341551	95341719	103.83	176.95	141.42	134.92	115.17	112.84	132.92	111.56	107.92
chr1	89190872	89191040	100.64	121.65	85.93	128.76	100.09	114.85	80.65	95.25	93.42
chr1	130140734	130140902	44.59	82.95	86.61	74.65	71.98	66.49	79.15	61.33	71.68
chr1	4661547	4661715	18.47	18.43	27.07	20.55	23.31	15.45	26.88	24.14	44.3
chr1	141760422	141760590	50.32	41.47	43.3	54.79	54.84	50.37	36.59	58.06	61.21
chr1	193781232	193781400	81.53	64.51	71.72	97.26	67.18	79.26	73.93	83.51	76.51
chr1	58135361	58135529	85.99	78.34	85.26	147.25	150.81	96.72	132.92	108.95	117.58
chr1	37921921	37922089	31.85	32.26	36.54	30.82	29.48	34.93	37.34	28.71	34.63
chr1	133886966	133887134	165.61	150.22	158.33	163.69	184.4	158.51	115.74	136.35	117.58
chr1	46910808	46910976	129.94	151.14	150.21	158.9	156.3	141.05	82.89	90.03	92.62
chr1	95700368	95700536	16.56	16.59	25.04	28.08	17.82	31.57	23.9	28.71	16.11
chr1	161162034	161162202	75.8	84.79	99.47	93.15	100.77	84.63	74.67	75.03	91.81
chr1	173163307	173163475	136.31	125.34	96.76	189.03	176.18	143.06	120.22	131.78	101.48
chr1	60883924	60884092	84.08	78.34	58.87	38.35	54.84	52.39	49.28	47.62	52.35
chr1	133281084	133281252	26.75	19.35	26.39	19.18	23.31	25.52	16.43	19.57	8.86
chr1	93997132	93997300	124.85	95.85	79.84	119.17	100.09	136.35	79.15	89.38	76.51
chr1	37114291	37114459	117.2	114.28	117.73	124.65	174.81	131.64	75.42	65.24	89.4
chr1	155537051	155537219	58.6	38.71	23.68	17.81	32.22	32.91	13.44	15.66	12.08
chr1	174443187	174443355	26.75	27.65	25.71	33.56	23.31	26.87	21.66	24.14	21.74
chr1	174444239	174444407	35.67	26.73	38.57	22.6	22.62	31.57	23.15	37.19	24.97
chr1	185858099	185858267	50.32	48.85	48.72	49.31	32.9	57.09	44.8	36.53	43.49
chr1	157123760	157123928	76.44	104.14	92.02	71.91	90.49	66.49	78.41	58.06	66.04
chr1	182216662	182216830	31.21	30.41	23.68	25.34	14.4	22.84	15.68	18.27	16.91
chr1	75211399	75211567	141.41	148.38	127.21	161.64	144.64	135.67	151.59	136.35	157.05
chr1	90076360	90076528	112.11	93.08	60.9	88.35	65.12	66.49	91.1	82.85	69.26
chr1	180299339	180299507	140.14	141.93	142.77	129.45	128.19	120.23	127.69	114.17	112.75
chr1	135184624	135184792	156.7	106.91	138.71	134.24	156.98	126.27	111.26	147.44	111.95
chr1	138529676	138529844	87.27	89.4	66.99	67.8	76.78	85.97	17.92	40.45	28.19
chr1	15796229	15796397	98.09	125.34	83.23	126.02	90.49	106.79	69.45	69.81	53.15
chr1	108089716	108089884	129.31	94.93	106.91	107.53	62.38	97.39	74.67	94.6	78.93
chr1	141456734	141456902	160.52	194.46	159.69	185.61	182.35	145.75	103.8	145.48	157.85
chr1	152975299	152975467	128.67	145.62	152.24	108.9	118.59	87.32	65.71	88.07	107.11
chr1	181491258	181491426	143.32	98.61	52.78	145.88	136.42	156.5	54.51	93.95	41.07
chr1	189581993	189582161	55.42	29.49	28.42	67.8	70.61	70.52	30.62	52.84	16.91
chr1	36526923	36527091	93.64	50.69	58.87	79.45	86.37	75.9	28.38	55.45	34.63
chr1	173770777	173770945	33.76	26.73	38.57	26.71	31.53	26.87	24.64	31.32	21.74
chr1	153025061	153025229	102.55	120.73	104.88	83.56	91.86	74.55	56.75	58.06	67.65
chr1	155881237	155881405	50.32	60.83	65.63	55.48	90.49	81.27	63.47	56.76	76.51
chr1	69020424	69020592	77.07	82.95	47.36	63.7	56.21	46.34	64.97	67.2	67.65
chr1	158588939	158589107	23.57	11.06	19.62	47.94	106.25	90.67	70.94	47.62	47.52
chr1	71700001	71700169	102.55	135.48	127.21	100.68	89.8	89.33	58.99	82.85	91.01
chr1	82312886	82313054	43.31	51.61	53.45	53.42	56.9	57.09	50.78	43.06	37.85
chr1	133835484	133835652	58.6	34.1	52.1	56.16	45.93	54.4	25.39	45.02	30.6
chr1	41616265	41616433	35.03	59.9	58.19	25.34	29.48	19.48	13.44	16.31	37.05
chr1	87935076	87935244	199.37	185.24	207.73	232.18	208.4	182.02	198.63	213.99	240
chr1	90002357	90002525	175.81	162.2	192.84	189.03	201.54	151.12	172.5	192.46	200.54
chr1	134922054	134922222	90.45	109.67	103.53	119.17	91.17	96.05	80.65	76.33	90.2
chr1	27940544	27940712	156.06	188.93	163.75	154.1	125.45	129.63	108.28	128.52	143.36
chr1	191551689	191551857	21.66	37.79	33.16	30.14	17.82	28.88	13.44	21.53	24.97
chr1	89911321	89911489	235.05	201.83	255.77	217.8	243.36	208.21	179.96	193.11	234.36
chr1	72917110	72917278	149.05	162.2	144.8	136.98	96.66	85.3	114.25	130.48	177.99
chr1	168210704	168210872	54.78	144.69	142.09	45.89	76.78	58.43	50.03	58.06	109.53
chr1	57030083	57030251	38.22	57.14	46.69	40.41	41.13	61.12	42.56	46.97	37.05
chr1	95029361	95029529	69.43	34.1	33.83	95.89	98.71	87.32	55.26	65.24	55.57
chr1	166088731	166088899	151.6	131.79	108.94	145.88	124.76	105.45	91.1	110.91	103.89
chr1	82968668	82968836	25.48	26.73	28.42	20.55	19.19	21.49	24.64	16.96	13.69
chr1	194240353	194240521	98.09	100.46	60.22	104.1	77.46	80.6	87.37	108.95	95.03
chr1	55187854	55188022	90.45	110.59	105.55	96.57	120.65	116.87	84.38	86.12	85.37
chr1	167690697	167690865	38.22	26.73	23.68	57.53	69.24	67.84	53.02	56.76	66.04
chr1	173433334	173433502	157.97	158.52	136	140.4	142.59	145.08	143.37	136.35	144.16
chr1	153794813	153794981	25.48	27.65	27.74	25.34	21.25	32.91	17.17	20.22	27.38
chr1	40284752	40284920	170.07	167.73	170.51	187.66	187.83	161.2	123.21	133.09	217.45
chr1	127457215	127457383	96.82	88.48	79.84	78.08	80.21	75.23	69.45	76.33	70.87
chr1	58134805	58134973	68.16	78.34	60.9	117.12	109	87.99	105.29	92.64	94.23
chr1	174430158	174430326	24.84	25.81	23.01	16.44	11.65	24.18	35.84	24.79	8.05
chr1	121997150	121997318	58.6	47	39.24	67.8	65.81	56.42	47.79	57.41	54.76
chr1	191930064	191930232	220.39	221.19	206.37	232.86	318.08	225.68	238.96	238.78	219.87
chr1	187280380	187280548	95.55	56.22	83.23	119.17	124.76	102.09	106.78	116.78	119.19
chr1	60653135	60653303	97.46	121.65	108.26	107.53	66.5	67.17	70.94	73.07	100.67
chr1	75215809	75215977	114.66	150.22	131.27	126.02	125.45	118.21	118.73	126.57	132.08
chr1	121422773	121422941	21.02	78.34	76.46	55.48	66.5	47.69	58.99	45.02	24.97
chr1	59854846	59855014	22.29	29.49	18.95	20.55	23.99	18.81	13.44	15.01	20.13
chr1	135995807	135995975	168.8	129.95	107.58	104.1	106.25	111.49	76.17	97.86	81.34
chr1	138792592	138792760	117.2	96.77	79.84	139.03	116.54	112.84	56.01	69.81	39.46
chr1	166138694	166138862	68.16	72.81	59.54	64.38	119.97	91.35	30.62	44.36	24.16
chr1	135831030	135831198	180.9	149.3	156.98	157.53	196.06	180	138.15	147.44	144.16
chr1	196705998	196706166	56.69	50.69	55.48	54.11	50.73	48.36	52.27	35.88	41.07
chr1	141915490	141915658	149.69	147.46	167.81	159.58	130.25	129.63	131.43	143.53	165.1
chr1	185924407	185924575	118.48	96.77	90.67	87.67	80.21	68.51	116.49	107.65	120
chr1	194956417	194956585	24.21	68.2	43.98	39.72	42.5	49.03	44.06	35.88	28.99
chr1	138311734	138311902	36.94	31.33	43.3	24.66	19.19	36.27	21.66	31.32	28.99
chr1	173355134	173355302	71.34	35.02	51.42	48.63	55.53	47.69	62.73	69.81	57.18
chr1	43155329	43155497	126.76	162.2	163.07	136.29	150.81	150.45	115.74	118.74	118.39
chr1	57947331	57947499	29.3	29.49	29.1	18.49	15.77	18.81	8.96	17.61	16.11
chr1	132737716	132737884	135.04	194.46	131.27	158.9	151.5	139.03	112.01	116.13	124.83
chr1	45977629	45977797	52.87	47.92	62.93	51.37	43.87	38.28	58.25	42.41	72.48
chr1	72837337	72837505	128.67	95.85	50.75	112.32	139.16	122.91	56.01	67.85	49.13
chr1	173041376	173041544	92.36	105.06	79.17	84.93	82.95	87.32	76.91	78.94	82.95
chr1	121969595	121969763	129.31	90.32	100.14	121.91	133.68	106.12	130.68	129.83	148.19
chr1	164784212	164784380	82.81	95.85	113	64.38	75.41	77.24	97.08	84.81	104.7
chr1	178756463	178756631	62.42	59.9	60.9	58.22	62.38	62.46	47.04	69.81	79.73
chr1	154534792	154534960	23.57	30.41	27.74	28.77	20.57	14.78	17.17	19.57	21.74
chr1	23003608	23003776	29.3	36.86	27.07	19.86	38.39	36.27	26.88	23.49	39.46
chr1	66908340	66908508	61.79	60.83	43.3	93.15	132.3	97.39	47.04	70.46	56.38
chr1	168209829	168209997	98.09	236.86	173.22	60.96	105.57	90	70.19	81.55	164.29
chr1	174445558	174445726	31.21	30.41	26.39	26.71	22.62	16.12	32.11	26.75	23.36
chr1	186635061	186635229	70.07	88.48	84.58	76.71	89.12	96.72	78.41	67.85	54.76
chr1	191866235	191866403	135.04	104.14	94.73	151.36	174.81	124.93	145.61	153.31	117.58
chr1	174627859	174628027	169.44	161.28	167.81	162.32	150.81	154.48	138.89	133.74	155.44
chr1	135250052	135250220	17.84	22.12	16.92	26.71	33.59	36.94	14.19	16.96	13.69
chr1	141448118	141448286	41.4	50.69	50.75	49.31	43.87	30.22	29.12	37.19	41.88
chr1	162621151	162621319	119.11	95.85	106.23	189.03	137.1	121.57	143.37	142.87	158.66
chr1	163198343	163198511	131.85	95.85	90.67	89.04	92.54	66.49	104.54	105.04	109.53
chr1	36766805	36766973	19.11	39.63	33.83	30.14	37.02	41.64	32.86	18.27	12.08
chr1	88920148	88920316	108.92	125.34	81.2	119.86	106.94	79.93	94.09	111.56	83.76
chr1	107253377	107253545	86.63	79.26	75.78	78.76	83.63	73.88	74.67	82.2	58.79
chr1	152969005	152969173	87.27	95.85	74.43	60.96	49.36	33.58	36.59	53.5	62.82
chr1	182126758	182126926	123.57	129.95	64.96	240.4	216.62	203.51	150.84	159.18	133.69
chr1	80337505	80337673	57.97	97.69	73.08	61.64	66.5	69.85	46.3	57.41	49.13
chr1	31130022	31130190	136.31	143.77	148.86	84.93	69.92	67.17	70.94	79.59	120
chr1	122021594	122021762	24.84	23.96	25.04	32.19	21.25	23.51	47.79	31.32	39.46
chr1	157046819	157046987	65.61	60.83	46.01	49.31	36.33	43.66	66.46	72.42	66.04
chr1	176662954	176663122	89.18	86.63	69.02	88.35	82.95	81.94	23.15	34.58	35.44
chr1	42908126	42908294	73.25	97.69	98.79	79.45	91.17	79.26	70.19	48.93	62.82
chr1	120355633	120355801	100.64	105.99	108.94	97.94	96.66	90	79.15	84.81	78.12
chr1	186691691	186691859	96.18	73.73	58.19	99.31	66.5	79.26	75.42	76.33	66.04
chr1	23194523	23194691	122.94	154.83	113	103.42	87.06	85.97	76.17	90.68	109.53
chr1	52170616	52170784	36.94	61.75	42.63	36.3	39.76	42.99	40.32	40.45	41.07
chr1	173143925	173144093	179.63	252.52	191.49	222.59	233.08	203.51	208.34	203.55	211.81
chr1	193916376	193916544	79.62	86.63	69.02	75.34	71.29	61.12	78.41	88.07	74.9
chr1	135142433	135142601	197.46	193.54	165.1	163.69	181.66	153.14	122.47	143.53	169.93
chr1	95024899	95025067	27.39	14.75	7.44	47.94	52.78	48.36	52.27	47.62	23.36
chr1	134313972	134314140	43.31	53.45	39.24	55.48	65.12	61.12	49.28	53.5	40.27
chr1	177581970	177582138	135.04	143.77	148.18	108.9	64.44	69.85	100.06	98.51	148.19
chr1	59294071	59294239	52.87	56.22	105.55	65.75	67.18	73.88	79.15	60.02	61.21
chr1	88492058	88492226	75.8	87.55	77.14	94.52	71.29	66.49	75.42	85.46	70.87
chr1	93779791	93779959	61.79	50.69	46.69	50.68	35.65	42.99	54.51	48.93	48.32
chr1	36568543	36568711	10.83	34.1	29.77	32.87	28.11	34.93	27.63	21.53	8.86
chr1	65225746	65225914	92.36	92.16	92.02	97.94	76.09	83.96	116.49	94.6	99.06
chr1	31153327	31153495	222.94	176.95	163.75	142.46	119.97	122.24	123.96	136.35	148.19
chr1	182781030	182781198	52.87	71.89	61.57	58.9	59.64	57.09	61.98	54.8	45.91
chr1	84359446	84359614	48.41	23.96	23.68	28.08	34.28	38.28	33.6	28.05	22.55
chr1	133141828	133141996	62.42	106.91	96.08	89.04	100.77	84.63	82.14	65.89	49.93
chr1	184429835	184430003	51.6	47.92	42.63	51.37	50.04	49.7	64.22	63.93	73.29
chr1	132658266	132658434	252.88	204.6	173.9	228.07	236.5	210.9	111.26	150.05	116.78
chr1	172426436	172426604	37.58	39.63	33.83	32.19	23.99	28.88	53.77	31.97	53.96
chr1	174029848	174030016	31.85	23.96	28.42	45.89	22.62	42.31	22.4	32.62	28.19
chr1	53127467	53127635	45.86	45.16	32.48	34.24	19.88	26.19	38.08	50.89	49.93
chr1	133095731	133095899	70.07	64.51	50.07	74.65	72.66	62.46	54.51	75.03	42.68
chr1	176890216	176890384	73.89	58.06	57.51	39.72	30.85	30.9	38.83	43.06	42.68
chr1	133806683	133806851	91.09	117.97	104.2	92.46	100.09	88.66	89.61	73.72	78.12
chr1	37083062	37083230	147.78	136.4	130.59	157.53	174.12	164.56	85.13	99.82	85.37
chr1	184167647	184167815	32.49	46.08	23.68	32.19	21.25	31.57	21.66	32.62	23.36
chr1	135225722	135225890	50.32	70.96	42.63	57.53	99.4	76.57	31.36	43.06	26.58
chr1	136311634	136311802	129.94	160.36	93.38	125.34	98.71	110.82	106.04	91.34	91.01
chr1	153111984	153112152	112.11	77.42	83.9	76.71	75.41	79.93	67.95	68.5	58.79
chr1	134270709	134270877	23.57	27.65	23.68	27.4	23.31	22.84	13.44	17.61	14.5
chr1	51797869	51798037	268.8	225.8	292.31	251.36	306.43	247.17	157.56	215.29	183.62
chr1	188628437	188628605	42.04	35.94	29.1	31.51	43.87	38.96	15.68	23.49	32.21
chr1	6204344	6204512	101.28	106.91	136.68	90.41	114.48	113.51	112.76	78.94	89.4
chr1	140808928	140809096	20.38	30.41	42.63	29.45	43.19	40.3	18.67	25.44	33.83
chr1	166165352	166165520	67.52	56.22	57.51	60.27	54.84	45	30.62	30.66	23.36
chr1	82165510	82165678	78.35	50.69	50.75	70.54	50.04	51.05	77.66	92.64	91.81
chr1	95721884	95722052	159.24	141.93	119.09	156.84	137.1	150.45	117.98	113.52	110.34
chr1	137155123	137155291	25.48	13.82	19.62	15.75	17.14	14.78	39.58	28.05	29.8
chr1	51569294	51569462	60.51	36.86	62.93	56.16	38.39	34.93	32.86	35.23	51.54
chr1	156098580	156098748	17.2	46.08	62.93	25.34	106.25	75.9	17.92	18.92	48.32
chr1	173040042	173040210	94.27	79.26	83.9	68.49	65.12	63.81	48.54	78.29	62.01
chr1	123464348	123464516	31.21	35.02	31.8	23.97	34.28	45	34.35	29.36	19.33
chr1	24757304	24757472	70.07	48.85	57.51	49.31	70.61	59.11	68.7	58.72	77.32
chr1	58667751	58667919	108.29	106.91	126.53	91.09	168.64	113.51	88.86	93.29	157.85
chr1	121563658	121563826	92.36	60.83	60.22	79.45	37.7	65.82	50.78	74.37	59.6
chr1	132986856	132987024	157.97	125.34	138.71	159.58	195.37	182.69	190.42	180.71	221.48
chr1	7078862	7079030	43.95	65.43	40.6	55.48	41.82	49.03	39.58	51.54	37.85
chr1	135161943	135162111	105.74	97.69	60.9	119.17	106.25	104.78	97.82	92.64	78.93
chr1	138738758	138738926	71.98	82.95	63.6	80.13	43.19	35.6	28.38	39.8	37.85
chr1	187194143	187194311	31.21	27.65	29.1	33.56	25.36	21.49	27.63	30.01	24.16
chr1	62856452	62856620	125.48	110.59	60.9	51.37	50.04	47.69	88.12	108.3	101.48
chr1	133515856	133516024	43.31	41.47	31.13	23.97	82.26	48.36	38.83	32.62	42.68
chr1	138812057	138812225	59.88	61.75	54.81	47.26	41.13	40.3	32.11	35.88	27.38
chr1	158908896	158909064	147.78	146.54	113.67	120.54	136.42	114.85	105.29	117.43	107.11
chr1	166150519	166150687	68.79	75.57	61.57	77.39	63.07	66.49	27.63	24.14	30.6
chr1	75145404	75145572	200.65	179.71	182.69	162.32	119.28	149.78	122.47	166.36	189.26
chr1	88422991	88423159	57.97	94	64.28	68.49	80.21	84.63	90.36	63.28	78.93
chr1	59741654	59741822	54.14	49.77	62.25	52.74	61.7	59.11	71.69	52.84	69.26
chr1	94606219	94606387	103.83	70.96	77.14	73.97	95.29	65.15	98.57	95.9	92.62
chr1	163180691	163180859	163.07	246.07	171.19	200.67	173.44	169.26	157.56	158.53	128.86
chr1	164916567	164916735	92.36	134.56	119.76	106.84	126.13	170.6	61.23	97.86	83.76
chr1	195113881	195114049	19.75	18.43	24.36	44.52	95.97	55.75	54.51	60.67	38.66
chr1	73346823	73346991	15.29	26.73	16.92	30.14	43.19	42.31	29.12	24.79	21.74
chr1	184391014	184391182	177.72	149.3	115.03	119.86	136.42	112.17	133.67	155.27	134.5
chr1	89536867	89537035	22.93	34.1	33.16	23.29	24.68	29.55	12.69	23.49	24.16
chr1	37486711	37486879	98.73	116.12	112.32	89.04	103.51	90	94.09	74.37	65.23
chr1	69025778	69025946	133.13	131.79	104.2	104.79	64.44	71.87	116.49	104.38	121.61
chr1	93352377	93352545	218.48	204.6	238.85	199.99	178.92	167.91	252.4	221.16	276.24
chr1	133709333	133709501	66.25	47	70.37	50.68	36.33	40.3	73.93	76.33	100.67
chr1	166141002	166141170	91.09	105.06	37.89	81.5	83.63	87.32	47.04	50.23	54.76
chr1	182105942	182106110	61.15	61.75	50.75	115.06	79.52	78.58	119.48	108.95	125.64
chr1	23491575	23491743	35.67	60.83	63.6	37.67	28.79	32.91	18.67	24.14	23.36
chr1	163177277	163177445	68.16	42.39	46.69	50.68	23.99	33.58	59.74	61.33	38.66
chr1	181501913	181502081	49.05	38.71	12.86	54.79	58.95	54.4	17.92	32.62	17.72
chr1	182295534	182295702	45.86	37.79	45.33	39.04	34.28	25.52	29.87	30.01	32.21
chr1	141318552	141318720	101.92	108.75	112.32	102.73	98.03	113.51	73.18	84.16	95.84
chr1	184339085	184339253	22.93	42.39	28.42	39.04	36.33	43.66	29.87	21.53	11.28
chr1	65224709	65224877	144.59	135.48	134.65	151.36	171.38	149.78	145.61	138.96	162.68
chr1	71277918	71278086	57.33	35.94	43.3	45.89	50.73	34.25	54.51	53.5	69.26
chr1	134212579	134212747	37.58	64.51	61.57	56.85	57.58	41.64	63.47	47.62	26.58
chr1	182186365	182186533	84.72	151.14	88.64	105.47	101.46	85.97	70.19	81.55	51.54
chr1	184316624	184316792	42.68	37.79	34.51	27.4	33.59	27.54	20.16	31.32	39.46
chr1	164828249	164828417	111.47	145.62	156.98	107.53	147.39	148.44	47.79	95.9	101.48
chr1	184212874	184213042	40.77	69.12	46.69	40.41	46.62	47.69	35.84	37.19	35.44
chr1	195142268	195142436	42.04	36.86	37.89	86.3	87.06	49.7	93.34	102.43	70.87
chr1	58671506	58671674	138.22	148.38	163.07	99.99	198.11	153.14	125.45	112.21	174.76
chr1	90110328	90110496	559.9	543.75	394.48	460.93	459.3	411.05	409.96	465.16	380.13
chr1	107805074	107805242	174.53	210.13	184.72	191.09	213.2	186.72	135.16	140.92	168.32
chr1	72324744	72324912	70.7	77.42	73.08	69.17	100.77	74.55	53.77	65.89	78.12
chr1	72330653	72330821	104.46	109.67	104.88	103.42	103.51	93.36	110.52	91.99	85.37
chr1	21049743	21049911	111.47	100.46	69.02	76.02	119.97	103.43	55.26	51.54	50.74
chr1	51939619	51939787	231.86	188.01	189.46	215.74	234.45	169.26	182.95	195.07	174.76
chr1	59560733	59560901	147.14	151.14	123.82	123.28	141.22	109.48	101.56	122.65	144.16
chr1	71693571	71693739	88.54	98.61	98.11	110.95	76.78	97.39	73.93	78.94	66.04
chr1	137179229	137179397	93	85.71	87.29	96.57	93.92	75.9	103.05	102.43	104.7
chr1	153795235	153795403	29.94	31.33	26.39	28.08	19.88	31.57	20.16	19.57	27.38
chr1	167696626	167696794	61.79	82.95	77.14	135.61	179.61	127.61	78.41	82.85	114.36
chr1	183074349	183074517	119.75	140.09	125.85	126.02	125.45	112.84	115.74	120.69	88.59
chr1	196309002	196309170	70.07	64.51	49.39	71.91	38.39	70.52	52.27	73.72	60.4
chr1	195068546	195068714	102.55	85.71	66.31	80.13	67.18	65.82	105.29	104.38	100.67
chr1	35893506	35893674	157.33	160.36	97.44	132.18	148.07	116.87	113.5	125.26	128.86
chr1	99665894	99666062	158.61	184.32	144.8	187.66	158.35	126.27	113.5	140.27	105.5
chr1	31070186	31070354	44.59	52.53	30.45	28.77	41.13	31.57	26.88	24.14	20.13
chr1	78646420	78646588	56.69	53.45	48.04	48.63	64.44	53.73	38.08	55.45	49.93
chr1	167525103	167525271	41.4	29.49	25.71	46.57	50.73	53.06	64.22	38.49	35.44
chr1	60620070	60620238	149.69	132.71	110.29	163	109	103.43	102.3	121.35	94.23
chr1	94370320	94370488	43.95	58.06	62.93	56.16	51.41	58.43	52.27	36.53	39.46
chr1	139068801	139068969	23.57	29.49	32.48	23.29	26.05	18.81	8.96	9.13	18.52
chr1	37934903	37935071	30.57	26.73	32.48	39.04	29.48	17.46	29.12	29.36	45.1
chr1	39634261	39634429	72.62	78.34	65.63	69.17	76.09	62.46	53.77	61.33	59.6
chr1	74090301	74090469	158.61	198.15	161.04	171.91	196.06	124.26	122.47	155.27	148.19
chr1	88929101	88929269	53.51	52.53	46.01	46.57	37.02	30.22	29.12	30.01	27.38
chr1	40220338	40220506	235.68	193.54	205.02	209.58	268.04	218.96	98.57	145.48	178.79
chr1	107850697	107850865	104.46	129.03	102.17	121.91	113.11	95.38	76.91	118.08	100.67
chr1	133535285	133535453	41.4	20.28	24.36	31.51	42.5	35.6	26.14	29.36	21.74
chr1	196188672	196188840	119.75	142.85	152.24	154.1	112.42	139.03	112.01	144.18	136.91
chr1	78583721	78583889	43.95	27.65	27.74	32.87	23.99	35.6	25.39	31.97	16.91
chr1	164796648	164796816	189.18	252.52	215.85	213.69	187.15	194.78	148.6	175.49	198.12
chr1	138822693	138822861	88.54	70.96	59.54	89.72	106.25	89.33	73.93	71.76	57.18
chr1	59544311	59544479	119.75	142.85	153.6	117.12	159.73	139.03	112.01	121.35	164.29
chr1	155837917	155838085	43.31	24.88	35.86	21.92	28.79	26.19	53.77	35.88	88.59
chr1	129647353	129647521	96.18	69.12	71.72	74.65	50.04	75.9	35.1	50.89	42.68
chr1	193245504	193245672	152.87	188.93	104.88	166.43	185.09	171.94	163.54	165.71	149.8
chr1	107874245	107874413	125.48	125.34	95.41	72.6	62.38	76.57	64.22	80.9	86.98
chr1	191958987	191959155	33.76	38.71	31.8	41.09	53.47	36.27	40.32	34.58	33.83
chr1	60400138	60400306	42.04	74.65	63.6	60.96	55.53	50.37	45.55	52.84	47.52
chr1	74425602	74425770	89.18	93.08	73.75	95.2	85.69	82.61	74.67	71.11	89.4
chr1	167433731	167433899	28.66	29.49	11.5	34.24	30.85	31.57	26.14	22.18	12.08
chr1	135258755	135258923	203.2	176.95	193.52	212.32	172.06	176.65	164.28	191.8	170.74
chr1	132614138	132614306	137.59	196.3	163.07	166.43	153.56	139.03	129.93	127.87	92.62
chr1	155328963	155329131	35.67	40.55	86.61	46.57	32.22	22.84	39.58	54.8	82.15
chr1	168196445	168196613	83.44	120.73	154.95	62.33	74.04	79.93	58.25	81.55	115.17
chr1	180336722	180336890	105.1	182.48	137.36	121.91	137.79	128.29	118.73	120.69	98.25
chr1	95328791	95328959	24.84	33.18	28.42	43.15	63.75	63.81	19.42	30.01	39.46
chr1	197056754	197056922	52.23	46.08	35.18	31.51	23.31	30.9	55.26	61.33	82.15
chr1	79772557	79772725	44.59	41.47	44.66	43.15	55.53	56.42	44.06	45.02	41.88
chr1	13667784	13667952	154.79	128.1	134.65	174.65	159.73	137.02	130.68	157.88	166.71
chr1	167390612	167390780	114.02	148.38	113	121.23	114.48	126.27	100.06	94.6	99.87
chr1	59176747	59176915	13.38	22.12	27.74	23.97	21.94	27.54	20.91	19.57	16.91
chr1	91453968	91454136	143.96	168.66	110.29	138.35	187.15	147.09	79.15	86.77	75.7
chr1	94803364	94803532	22.93	52.53	29.77	54.11	49.36	46.34	52.27	30.01	20.13
chr1	135609584	135609752	38.86	22.12	17.59	36.3	13.02	26.87	29.12	42.41	23.36
chr1	135961970	135962138	108.29	85.71	65.63	73.97	65.81	77.24	77.66	77.64	81.34
chr1	145510377	145510545	15.29	21.2	12.18	45.2	59.64	49.7	22.4	31.32	20.13
chr1	174012669	174012837	153.51	152.99	154.95	158.9	145.33	139.7	150.84	142.22	128.05
chr1	182945575	182945743	104.46	112.44	93.38	140.4	124.08	116.2	114.25	130.48	118.39
chr1	167638365	167638533	34.4	35.94	30.45	23.97	23.99	30.9	21.66	22.18	23.36
chr1	57449362	57449530	73.25	57.14	27.74	54.79	48.67	59.11	38.08	46.97	48.32
chr1	135030739	135030907	171.98	121.65	146.15	140.4	132.99	127.61	134.41	140.92	166.71
chr1	191809639	191809807	127.4	155.75	79.84	117.12	127.51	103.43	123.96	132.44	111.14
chr1	180149619	180149787	37.58	39.63	41.27	97.94	71.98	76.57	50.03	77.64	76.51
chr1	13579950	13580118	29.94	44.24	27.74	36.3	32.9	32.91	62.73	41.1	27.38
chr1	52906505	52906673	110.2	94	60.22	80.13	88.43	111.49	67.21	82.85	68.46
chr1	167547394	167547562	84.08	63.59	45.33	157.53	156.98	155.82	70.94	79.59	55.57
chr1	174825102	174825270	59.24	71.89	85.26	108.9	80.21	73.88	105.29	116.78	137.72
chr1	192658376	192658544	57.97	55.3	33.16	55.48	38.39	28.21	39.58	37.84	41.07
chr1	163006226	163006394	129.31	129.03	104.88	97.94	89.8	90	67.95	73.07	68.46
chr1	21295674	21295842	197.46	226.72	222.61	193.14	161.78	154.48	141.13	172.89	194.09
chr1	88421857	88422025	114.02	151.14	115.7	108.9	115.17	141.72	129.93	118.74	115.17
chr1	54043290	54043458	24.21	18.43	29.77	28.08	19.88	26.19	8.21	18.27	12.08
chr1	195152543	195152711	186.63	159.44	156.98	209.58	254.33	192.76	212.82	204.2	199.73
chr1	87936778	87936946	172.62	175.11	186.75	186.98	138.47	157.84	148.6	146.14	210.2
chr1	109510825	109510993	56.69	61.75	48.72	65.75	50.73	59.78	61.23	65.89	74.9
chr1	135506701	135506869	24.84	74.65	67.66	59.59	58.27	60.45	52.27	33.27	27.38
chr1	182688192	182688360	37.58	25.81	13.53	15.07	29.48	18.81	44.06	16.96	12.89
chr1	129101551	129101719	63.7	84.79	69.02	66.43	63.07	69.85	61.98	63.28	53.15
chr1	177532327	177532495	86.63	72.81	77.81	72.6	77.46	65.15	51.52	56.76	50.74
chr1	16218589	16218757	25.48	22.12	28.42	31.51	21.94	16.12	34.35	18.92	16.91
chr1	58086566	58086734	109.56	152.07	132.62	136.29	148.76	135	138.15	151.36	137.72
chr1	90062561	90062729	137.59	91.24	89.32	108.21	116.54	83.96	66.46	86.12	84.56
chr1	90063054	90063222	144.59	79.26	87.29	111.64	124.76	74.55	59.74	82.85	60.4
chr1	157642120	157642288	43.31	91.24	106.23	96.57	123.39	108.14	63.47	75.68	91.01
chr1	172797822	172797990	159.24	164.05	139.39	160.95	140.53	139.03	132.92	110.26	88.59
chr1	88776238	88776406	85.36	81.1	74.43	95.2	85.69	67.84	72.43	97.21	91.01
chr1	176678797	176678965	104.46	104.14	89.99	108.21	98.03	108.81	31.36	37.19	74.9
chr1	191883082	191883250	214.02	219.34	172.54	205.47	228.28	184.03	173.99	182.67	222.28
chr1	59493325	59493493	83.44	61.75	44.66	75.34	71.29	67.17	92.6	93.29	86.98
chr1	191931617	191931785	108.29	67.28	95.41	107.53	159.73	118.21	94.84	111.56	107.11
chr1	9537908	9538076	240.14	251.6	233.44	202.04	252.96	189.41	138.89	189.85	227.11
chr1	72078995	72079163	26.12	30.41	29.77	36.3	37.7	30.9	28.38	28.05	73.29
chr1	129765409	129765577	63.06	73.73	83.9	76.71	72.66	61.79	38.83	52.19	48.32
chr1	136254200	136254368	78.35	83.87	35.86	81.5	38.39	67.17	40.32	26.75	27.38
chr1	163199178	163199346	136.31	129.03	113.67	87.67	88.43	61.79	126.95	103.08	117.58
chr1	191935686	191935854	50.32	67.28	82.55	56.16	80.89	59.78	69.45	78.29	74.9
chr1	9554190	9554358	55.42	105.06	101.5	80.13	83.63	67.17	56.75	63.93	120
chr1	21310500	21310668	143.32	128.1	154.27	147.25	106.25	98.06	123.96	124.61	160.27
chr1	46965181	46965349	28.66	24.88	28.42	29.45	25.36	18.81	17.92	22.83	21.74
chr1	186653878	186654046	65.61	68.2	49.39	65.75	57.58	39.63	50.78	45.02	30.6
chr1	173134542	173134710	98.09	95.85	73.08	97.94	115.85	88.66	82.89	78.94	85.37
chr1	135582410	135582578	96.82	67.28	55.48	68.49	49.36	45.67	118.73	106.99	70.07
chr1	137719023	137719191	26.12	23.04	21.65	47.94	40.45	38.96	56.01	37.84	36.24
chr1	9628985	9629153	38.22	61.75	56.84	33.56	36.33	32.91	40.32	35.88	42.68
chr1	156931093	156931261	140.14	189.85	145.48	145.2	128.88	104.78	158.31	142.22	140.94
chr1	177553824	177553992	128.03	121.65	118.41	117.12	107.63	161.87	32.86	56.76	66.85
chr1	193788311	193788479	48.41	71.89	35.86	58.9	57.58	42.31	68.7	61.33	64.43
chr1	72889331	72889499	86.63	76.49	46.69	97.94	95.97	96.05	75.42	87.42	75.7
chr1	185877281	185877449	69.43	45.16	50.07	56.16	47.99	41.64	67.21	76.98	67.65
chr1	13689640	13689808	131.22	138.24	116.38	108.9	95.29	102.09	113.5	120.04	146.58
chr1	43990544	43990712	132.49	156.67	138.71	126.02	135.73	139.03	127.69	116.78	116.78
chr1	107281068	107281236	32.49	26.73	39.92	25.34	25.36	18.81	21.66	26.1	19.33
chr1	195031798	195031966	196.83	152.07	148.18	171.91	187.15	175.3	114.25	146.79	135.3
chr1	59031019	59031187	112.11	158.52	163.75	120.54	134.36	120.23	99.32	113.52	88.59
chr1	74863368	74863536	42.68	58.06	60.22	40.41	40.45	46.34	49.28	48.93	34.63
chr1	93885467	93885635	70.07	56.22	54.13	39.04	23.99	38.28	67.95	65.24	68.46
chr1	145624217	145624385	12.1	28.57	27.74	22.6	26.74	28.21	20.91	13.7	12.89
chr1	39159420	39159588	8.28	9.22	12.18	29.45	39.76	38.28	38.08	28.71	10.47
chr1	69025102	69025270	108.92	113.36	79.84	82.19	52.78	49.7	97.82	88.73	110.34
chr1	135206432	135206600	208.93	242.38	192.16	206.15	215.94	196.12	179.22	167.67	165.1
chr1	196918315	196918483	83.44	78.34	66.31	63.01	62.38	59.78	48.54	58.72	69.26
chr1	181796653	181796821	32.49	20.28	22.33	17.12	21.94	21.49	14.19	18.27	16.91
chr1	64834270	64834438	30.57	25.81	23.68	18.49	21.25	16.12	53.02	44.36	27.38
chr1	182152254	182152422	104.46	47.92	24.36	89.72	65.12	62.46	92.6	103.08	77.32
chr1	184890203	184890371	83.44	96.77	113	55.48	74.72	59.78	63.47	73.07	106.31
chr1	84848281	84848449	85.99	58.06	48.04	52.05	56.21	44.33	47.04	63.28	43.49
chr1	184369974	184370142	128.67	115.2	94.05	91.09	115.85	81.27	67.21	85.46	49.93
chr1	169317584	169317752	36.94	26.73	22.33	63.01	54.84	51.72	79.15	70.46	25.77
chr1	88608661	88608829	112.11	106.91	119.09	91.78	89.8	61.79	103.8	88.07	105.5
chr1	155765882	155766050	15.29	19.35	19.62	13.7	23.31	26.19	17.17	20.22	30.6
chr1	165859913	165860081	27.39	75.57	54.81	47.26	50.04	60.45	45.55	28.71	19.33
chr1	168209094	168209262	96.18	152.07	154.95	68.49	91.86	96.72	76.91	89.38	159.46
chr1	60916801	60916969	68.79	41.47	61.57	54.11	43.19	68.51	38.08	36.53	57.18
chr1	177810705	177810873	94.27	107.83	96.08	99.99	85	89.33	79.9	78.94	73.29
chr1	181489487	181489655	52.23	31.33	25.04	70.54	59.64	101.42	23.9	35.23	16.11
chr1	58661736	58661904	27.39	28.57	39.92	22.6	60.33	36.27	35.1	27.4	76.51
chr1	129999437	129999605	161.16	151.14	133.97	119.17	143.96	129.63	112.76	106.34	138.52
chr1	167167059	167167227	62.42	69.12	70.37	60.96	74.72	61.79	58.99	56.76	53.96
chr1	189567065	189567233	44.59	18.43	23.68	21.23	34.96	22.84	16.43	22.18	15.3
chr1	21208693	21208861	117.84	122.57	119.76	124.65	112.42	100.75	96.33	126.57	112.75
chr1	93194780	93194948	82.81	86.63	100.82	91.09	80.89	85.3	94.09	76.98	75.7
chr1	180298917	180299085	176.44	154.83	180.66	163.69	139.16	148.44	142.63	149.4	144.16
chr1	196190271	196190439	124.85	144.69	111.64	130.13	74.04	77.91	105.29	115.47	97.45
chr1	37929048	37929216	76.44	67.28	78.49	73.97	68.55	49.7	73.18	71.76	75.7
chr1	82180696	82180864	83.44	58.06	99.47	91.78	62.38	72.54	70.94	93.95	89.4
chr1	38299556	38299724	106.38	99.53	85.26	58.22	67.18	67.84	67.95	105.69	86.98
chr1	59265419	59265587	111.47	118.89	142.09	132.87	122.71	106.12	90.36	93.95	132.08
chr1	82029102	82029270	93.64	90.32	64.96	93.15	87.75	88.66	59.74	90.03	82.15
chr1	90150314	90150482	155.42	113.36	99.47	82.87	75.41	78.58	138.89	138.31	107.11
chr1	154245492	154245660	33.76	18.43	25.04	15.07	9.6	6.72	27.63	20.22	28.19
chr1	157920430	157920598	48.41	56.22	33.16	68.49	67.18	59.11	35.1	45.02	47.52
chr1	21305919	21306087	124.21	66.36	106.23	97.26	105.57	64.48	105.29	111.56	114.36
chr1	71679129	71679297	112.11	88.48	88.64	115.75	91.86	67.84	104.54	110.26	85.37
chr1	179726775	179726943	34.4	67.28	48.72	35.61	47.99	37.61	44.8	45.02	43.49
chr1	121960845	121961013	97.46	70.04	67.66	91.78	103.51	79.93	96.33	110.91	119.19
chr1	153014369	153014537	131.22	133.63	121.79	86.3	67.18	73.21	78.41	88.73	106.31
chr1	163181474	163181642	98.73	107.83	96.08	71.91	68.55	65.82	71.69	75.03	52.35
chr1	173043887	173044055	102.55	129.95	142.77	123.97	122.71	119.55	116.49	116.78	123.22
chr1	95132698	95132866	18.47	37.79	27.07	19.18	24.68	28.21	32.11	20.22	14.5
chr1	132990644	132990812	93.64	40.55	57.51	79.45	81.58	114.18	61.98	56.76	65.23
chr1	122016780	122016948	135.04	121.65	120.44	188.35	204.97	172.62	174.74	155.92	214.23
chr1	135968364	135968532	29.94	14.75	16.92	19.86	33.59	47.02	34.35	26.75	24.97
chr1	138583170	138583338	84.08	78.34	41.95	65.75	49.36	61.12	71.69	67.2	45.91
chr1	184198434	184198602	129.31	121.65	97.44	102.73	87.75	93.36	109.77	102.43	83.76
chr1	92953933	92954101	190.46	150.22	150.21	207.52	242.67	213.59	208.34	188.54	177.99
chr1	166829512	166829680	81.53	101.38	78.49	81.5	59.64	59.78	62.73	63.28	69.26
chr1	120524408	120524576	34.4	23.96	20.3	28.08	26.05	22.84	29.12	24.79	24.97
chr1	91353213	91353381	26.75	24.88	9.47	21.92	26.74	24.85	18.67	23.49	20.13
chr1	162623174	162623342	36.94	33.18	31.8	56.16	54.16	46.34	56.75	70.46	62.01
chr1	180335592	180335760	98.73	169.58	110.97	105.47	108.31	98.06	107.53	84.81	95.84
chr1	78507550	78507718	42.68	41.47	26.39	24.66	61.01	49.7	35.1	37.84	36.24
chr1	135812745	135812913	82.81	80.18	58.87	78.08	67.87	75.23	45.55	50.89	49.13
chr1	71770505	71770673	131.22	165.89	127.21	113.01	126.82	121.57	57.5	96.55	89.4
chr1	75248120	75248288	43.95	38.71	42.63	36.3	47.3	40.97	33.6	39.14	42.68
chr1	167546859	167547027	115.93	104.14	54.13	219.17	215.25	223.66	100.81	111.56	74.9
chr1	15987146	15987314	52.23	73.73	41.27	47.26	37.02	48.36	33.6	43.71	48.32
chr1	55084240	55084408	68.16	106.91	105.55	71.23	63.75	98.06	73.93	44.36	52.35
chr1	21230492	21230660	130.58	152.07	159.01	145.88	172.06	132.32	123.96	110.26	139.33
chr1	64168996	64169164	92.36	96.77	85.93	71.91	61.7	59.11	88.86	82.85	85.37
chr1	72257429	72257597	135.04	119.81	111.64	162.32	119.97	118.21	106.78	160.49	173.15
chr1	133724434	133724602	59.88	58.06	75.78	55.48	39.07	57.76	45.55	41.75	69.26
chr1	184409225	184409393	124.85	98.61	106.23	104.1	116.54	92.69	106.78	118.08	136.11
chr1	194436328	194436496	34.4	23.96	26.39	49.31	65.81	53.73	77.66	75.03	80.54
chr1	89675898	89676066	149.05	95.85	71.72	139.03	189.2	176.65	121.72	138.31	97.45
chr1	91543182	91543350	33.76	15.67	17.59	26.71	23.31	20.15	24.64	33.27	28.99
chr1	21294491	21294659	191.09	187.09	190.13	163.69	137.79	129.63	158.31	167.01	169.13
chr10	67520670	67520838	113.38	106.91	126.53	101.36	124.08	95.38	51.52	89.38	100.67
chr10	127986263	127986431	57.97	66.36	56.16	44.52	47.3	46.34	38.08	38.49	36.24
chr10	100953275	100953443	163.7	173.26	167.81	192.46	188.52	150.45	120.97	150.7	180.4
chr10	118597409	118597577	51.6	50.69	39.92	39.04	34.28	24.18	46.3	63.93	51.54
chr10	127104993	127105161	133.77	178.79	125.18	126.71	125.45	117.54	93.34	95.25	117.58
chr10	24589610	24589778	32.49	43.32	37.21	36.98	45.93	46.34	49.28	39.14	33.83
chr10	40219257	40219425	187.91	198.15	125.85	163.69	137.79	127.61	168.02	180.71	143.36
chr10	80892484	80892652	84.08	93.08	101.5	89.72	97.34	79.93	76.17	69.15	91.01
chr10	84624594	84624762	16.56	6.45	10.15	77.39	83.63	59.11	48.54	65.89	49.93
chr10	106794023	106794191	44.59	47.92	72.4	38.35	21.25	32.24	38.08	45.67	82.95
chr10	53084294	53084462	73.89	47.92	46.69	77.39	41.82	40.3	54.51	46.32	54.76
chr10	127648038	127648206	173.9	168.66	179.98	143.14	188.52	147.76	142.63	141.57	153.02
chr10	126727647	126727815	97.46	110.59	103.53	105.47	91.86	81.94	103.8	97.86	119.19
chr10	39451949	39452117	25.48	80.18	57.51	52.05	55.53	61.79	44.8	37.84	24.97
chr10	58794610	58794778	41.4	35.94	29.77	70.54	60.33	67.84	47.79	61.33	70.07
chr10	62721441	62721609	70.7	78.34	51.42	50.68	32.22	43.66	40.32	56.11	50.74
chr10	122633827	122633995	19.11	52.53	42.63	54.11	47.99	45.67	30.62	36.53	12.89
chr10	128356255	128356423	84.08	74.65	78.49	74.65	65.81	65.82	81.39	95.9	82.95
chr10	19656995	19657163	111.47	89.4	64.96	103.42	92.54	87.32	45.55	58.06	24.16
chr10	40219723	40219891	175.17	187.09	136	165.06	122.02	114.85	182.2	173.54	138.52
chr10	94784926	94785094	114.66	191.7	162.39	141.09	156.3	140.38	121.72	130.48	170.74
chr10	20548258	20548426	35.03	25.81	22.33	23.97	29.48	34.25	17.17	18.92	19.33
chr10	53126790	53126958	152.87	120.73	103.53	148.62	168.64	95.38	110.52	134.39	111.95
chr10	80871702	80871870	51.6	46.08	59.54	48.63	39.07	42.31	43.31	39.14	41.07
chr10	127759303	127759471	142.68	181.56	149.54	150.68	152.18	161.2	151.59	135.05	132.89
chr10	59040782	59040950	49.05	35.94	46.01	41.09	30.85	36.27	93.34	60.02	45.91
chr10	79131950	79132118	84.72	100.46	97.44	97.26	96.66	98.73	81.39	76.33	81.34
chr10	93943589	93943757	38.22	25.81	45.33	26.03	39.76	39.63	20.16	24.79	24.97
chr10	126601959	126602127	70.07	76.49	78.49	110.95	77.46	84.63	120.22	92.64	68.46
chr10	68762854	68763022	63.7	32.26	30.45	47.94	36.33	31.57	55.26	59.37	47.52
chr10	85334638	85334806	24.84	38.71	56.84	37.67	33.59	42.31	32.86	30.66	30.6
chr10	116386478	116386646	94.91	105.99	89.99	88.35	83.63	74.55	49.28	69.81	63.62
chr10	19791573	19791741	122.3	101.38	74.43	83.56	71.98	67.17	53.02	54.15	32.21
chr10	43238421	43238589	133.77	145.62	163.07	150.68	169.32	113.51	97.08	137	133.69
chr10	94786610	94786778	112.11	198.15	163.75	132.18	139.85	139.03	106.78	98.51	108.72
chr10	93560973	93561141	85.36	61.75	35.18	75.34	78.15	61.79	68.7	63.93	46.71
chr10	7808633	7808801	15.92	12.9	6.77	66.43	78.83	83.96	8.21	17.61	6.44
chr10	27807382	27807550	53.51	45.16	31.13	72.6	47.99	53.73	39.58	64.59	55.57
chr10	74508634	74508802	51.6	70.04	37.21	60.96	53.47	70.52	45.55	52.19	49.13
[truncated: 29,926 more rows]
