# Supplementary material for: Insulin signaling and reduced glucocorticoid receptor activity attenuate postprandial gene expression in liver
Source: PLoS Biol. 2018 Dec 10;16(12):e2006249. doi: 10.1371/journal.pbio.2006249 (PMC6301715; doi:10.1371/journal.pbio.2006249)
Supplement: S10 Data — Panels S4C, S4D, S4E, and S4F. (XLSX) [file pbio.2006249.s021.xlsx]

## Sheet: FigS4C
X			9632	GSE72084_hs_RC_mouseliver_ChIP_CREB_fasted_24_r13_RC_GH2106_GH2108_FDR0_Goldstein.txt
X			2854	FoxO_replicate_concordant.peaks.txt
X	X		547	FoxO_replicate_concordant.peaks.txt|GSE72084_hs_RC_mouseliver_ChIP_CREB_fasted_24_r13_RC_GH2106_GH2108_FDR0_Goldstein.txt
X			5000	GR_replicate_concordant.peaks.txt
X		X	316	GR_replicate_concordant.peaks.txt|GSE72084_hs_RC_mouseliver_ChIP_CREB_fasted_24_r13_RC_GH2106_GH2108_FDR0_Goldstein.txt
X	X		4284	GR_replicate_concordant.peaks.txt|FoxO_replicate_concordant.peaks.txt
X	X	X	837	GR_replicate_concordant.peaks.txt|FoxO_replicate_concordant.peaks.txt|GSE72084_hs_RC_mouseliver_ChIP_CREB_fasted_24_r13_RC_GH2106_GH2108_FDR0_Goldstein.txt

## Sheet: FigS4D
Genomic regions 50kb +/- TSS of feeding regulated genes were extracted
Frequency of GR,FOXO1 and CREB peaks overlapping with 50 -/+ TSS of genes induced by feeding
As control the frequency of GR,FOXO1 and CREB peaks overlapping with 50 -/+ TSS of sets of six times 400 randomly selected genes was calculated
	GR	FOXO1	CREB
Repressed genes	0.625899	0.561151	0.664269
Random selected genes 1	0.315	0.3475	0.425
Random selected genes 2	0.3125	0.32	0.43
Random selected genes 3	0.32	0.3375	0.435
Random selected genes 4	0.2725	0.3025	0.45
Random selected genes 5	0.315	0.345	0.455
Random selected genes 6	0.29	0.31	0.4625
Log fold over random 1	0.990579	0.691376	0.644304
Log fold over random 2	1.00207	0.810317	0.62743
Log fold over random 3	0.967859	0.733502	0.610751
Log fold over random 4	1.19967	0.891454	0.561842
Log fold over random 5	0.990579	0.701793	0.5459
Log fold over random 6	1.10988	0.856121	0.522313
Average	1.04344	0.780761	0.585423
SEM	0.0373432	0.0342854	0.0199783
CREB ChIP-seq data is from GSE45674

## Sheet: FigS4E
Feeding induced genes					Feeding repressed genes					Random genes
ID	GR_50.000	FOXO_50.000	CREB_50.000		ID	GR_50.000	FOXO_50.000	CREB_50.000		ID	GR_50.000	FOXO_50.000	CREB_50.000
NM_001001335	2	1	2		NM_001005341	1	3	2		NM_207621	0	0	0
NM_001008232	1	1	0		NM_001009949	5	2	2		NM_172121	3	1	1
NM_001008533	1	3	0		NM_001013762	4	4	0		NM_001080925	1	0	2
NM_001010825	0	1	3		NM_001013785	3	1	0		NM_001195816	0	0	0
NM_001013371	2	2	2		NM_001018042	1	1	3		NR_110516	0	0	0
NM_001024619	8	4	1		NM_001024385	1	3	2		NR_102315	0	0	1
NM_001024955	3	1	0		NM_001024719	2	2	0		NM_001024142	0	0	0
NM_001025250	3	5	2		NM_001033041	3	4	2		NM_146918	0	0	0
NM_001029842	3	0	3		NM_001033225	2	3	1		NM_001252347	4	3	5
NM_001033167	0	0	0		NM_001033324	4	2	1		NM_001110129	0	0	0
NM_001033196	1	1	3		NM_001033352	1	3	5		NR_046190	0	0	0
NM_001033813	3	0	2		NM_001033431	4	3	0		NM_026329	1	0	6
NM_001035226	0	0	2		NM_001033432	1	0	1		NM_001347082	0	0	0
NM_001038703	1	1	4		NM_001033445	1	1	1		NM_007703	4	2	1
NM_001039089	1	2	0		NM_001033713	1	1	1		NM_001083967	0	1	1
NM_001039188	1	1	1		NM_001033759	2	2	1		NM_178250	0	0	0
NM_001042591	1	1	0		NM_001034851	0	0	1		NM_025510	2	1	2
NM_001081150	1	1	1		NM_001037134	3	4	3		NR_045502	3	3	0
NM_001081232	2	3	3		NM_001038695	0	0	2		NM_009120	3	1	3
NM_001081237	0	0	1		NM_001039081	0	0	1		NR_105919	0	0	0
NM_001081337	0	0	0		NM_001039511	0	1	2		NM_134188	5	2	0
NM_001081368	3	3	2		NM_001039515	3	3	2		NM_001168507	0	1	2
NM_001081390	0	0	0		NM_001039555	0	0	0		NM_001285482	0	0	1
NM_001081549	1	0	1		NM_001039710	3	2	3		NM_146390	0	0	0
NM_001081956	0	0	0		NM_001042565	4	4	3		NM_001029893	0	0	0
NM_001083927	4	3	2		NM_001042592	1	2	3		NM_198961	0	0	0
NM_001085415	1	1	1		NM_001042634	0	1	4		NM_178877	1	0	0
NM_001085515	1	0	1		NM_001044386	1	0	2		NM_001168248	0	0	2
NM_001109045	0	1	0		NM_001044389	6	4	0		NM_001109750	0	0	3
NM_001109988	1	0	0		NM_001044740	6	4	0		NM_001201460	0	0	3
NM_001111016	0	0	0		NM_001077364	2	1	0		NM_028598	0	0	0
NM_001111107	0	0	1		NM_001077712	1	1	0		NM_029555	2	2	1
NM_001113283	7	7	1		NM_001080548	2	2	1		NM_001170918	0	0	0
NM_001113486	1	0	0		NM_001081045	3	1	2		NM_009464	1	0	1
NM_001122730	1	2	2		NM_001081065	3	4	2		NM_146872	0	0	0
NM_001122829	0	0	1		NM_001081152	0	0	1		NM_147097	0	0	0
NM_001122998	0	0	0		NM_001081205	1	1	0		NM_010481	0	2	2
NM_001144992	1	1	0		NM_001081212	3	2	3		NM_022983	2	1	0
NM_001145831	0	1	1		NM_001081223	1	0	1		NM_001081688	0	2	2
NM_001145896	2	3	1		NM_001081288	3	2	1		NM_146285	0	0	0
NM_001145999	1	0	0		NM_001081295	4	3	0		NR_105816	4	2	1
NM_001146059	2	0	1		NM_001081343	1	1	2		NM_001201358	0	0	0
NM_001159593	1	2	3		NM_001081400	0	0	0		NR_040626	0	0	0
NM_001160368	0	0	0		NM_001081409	3	3	1		NM_001160404	0	0	0
NM_001163215	0	0	0		NM_001085373	0	0	1		NM_001170488	1	2	1
NM_001163434	2	2	2		NM_001098404	4	4	2		NR_106200	0	0	1
NM_001163575	3	2	0		NM_001099624	0	0	0		NM_017391	0	0	0
NM_001164420	1	3	2		NM_001100181	5	4	0		NM_008149	5	4	1
NM_001164640	1	2	2		NM_001110505	3	4	0		NM_010332	0	0	0
NM_001164671	1	1	3		NM_001110850	1	1	3		NM_009775	0	3	0
NM_001164709	0	0	5		NM_001112701	0	0	1		NM_009161	0	0	0
NM_001166635	0	0	0		NM_001113399	0	0	0		NR_131140	0	0	0
NM_001176528	2	0	1		NM_001113417	4	0	1		NM_013589	0	0	0
NM_001177352	1	0	1		NM_001113460	4	2	1		NM_001170489	0	1	1
NM_001177751	0	0	0		NM_001113470	0	1	1		NM_010851	3	1	5
NM_001195025	4	3	1		NM_001113550	1	2	1		NM_001008232	1	1	0
NM_001195485	1	2	1		NM_001127348	2	0	0		NM_146266	0	0	0
NM_001200006	0	0	0		NM_001130412	6	4	1		NM_026360	0	1	1
NM_001205068	1	1	1		NM_001134391	3	3	0		NR_040468	0	0	0
NM_001205173	1	2	3		NM_001134480	4	4	0		NM_025957	0	0	0
NM_001242407	2	1	2		NM_001135577	5	5	5		NM_026806	0	0	0
NM_001251833	0	0	0		NM_001135611	3	1	2		NM_026944	0	0	1
NM_001252442	0	0	0		NM_001142943	0	1	0		NM_001039723	0	0	2
NM_001252543	0	0	4		NM_001159603	3	3	1		NM_001085376	0	0	0
NM_001252658	4	3	4		NM_001160219	1	1	1		NR_015473	3	1	2
NM_001253904	1	1	2		NM_001160251	2	2	1		NM_001172147	0	0	0
NM_001267846	1	2	0		NM_001161763	5	3	3		NM_001167680	2	1	4
NM_001270475	3	3	1		NM_001163290	6	6	3		NR_045717	2	2	1
NM_001271599	0	1	1		NM_001163818	0	0	3		NM_029809	1	2	2
NM_001271730	2	4	2		NM_001164357	6	2	3		NR_130170	0	0	0
NM_001276383	2	1	0		NM_001164441	2	3	1		NM_026742	0	0	1
NM_001276446	1	0	4		NM_001164598	4	2	3		NR_131922	0	0	0
NM_001285845	0	0	1		NM_001164607	0	2	1		NM_025691	2	0	2
NM_001287172	2	1	0		NM_001164885	1	3	1		NM_146886	0	0	0
NM_001287386	2	1	2		NM_001166580	3	2	2		NR_110517	0	0	0
NM_001287514	7	7	4		NM_001168297	0	0	1		NM_001136062	0	0	4
NM_001289522	0	0	0		NM_001168655	8	3	1		NM_138587	0	0	1
NM_001289645	0	0	0		NM_001170395	0	0	0		NM_010243	0	0	0
NM_001289719	0	0	0		NM_001177379	3	2	1		NM_001010828	0	0	0
NM_001290183	0	0	0		NM_001177594	7	4	0		NM_001177883	0	0	0
NM_001290789	0	0	0		NM_001177628	9	3	2		NR_027448	0	0	2
NM_001291065	0	0	0		NM_001177812	7	5	3		NM_001110273	0	0	0
NM_001304773	0	0	0		NM_001190414	4	4	2		NM_147104	0	0	0
NM_001310530	0	0	0		NM_001197321	1	0	0		NM_001162415	3	2	2
NM_001310610	0	0	0		NM_001198565	0	0	0		NM_153781	0	0	1
NM_001310656	0	0	0		NM_001199059	4	2	1		NM_001163570	4	2	1
NM_001313723	0	0	0		NM_001199105	4	4	3		NM_010782	0	0	0
NM_001313979	0	0	0		NM_001204165	0	0	0		NM_001244617	3	2	2
NM_001326588	0	0	0		NM_001204983	3	3	0		NM_008626	0	0	0
NM_001346656	0	0	0		NM_001242419	4	2	1		NM_001304540	0	0	0
NM_001347397	0	0	0		NM_001243048	0	1	1		NM_001110147	2	2	2
NM_001347449	0	0	0		NM_001243712	4	3	0		NM_001204915	3	1	0
NM_001347534	0	0	0		NM_001252094	8	8	4		NM_001160016	0	0	1
NM_001347625	0	0	0		NM_001252489	2	3	0		NR_026907	3	3	2
NM_007379	2	2	3		NM_001253754	0	0	0		NM_001159559	1	0	0
NM_007511	2	1	1		NM_001253781	5	5	0		NM_001316671	0	0	0
NM_007707	2	1	1		NM_001271356	2	0	3		NM_008563	0	1	0
NM_007836	4	2	2		NM_001271915	1	1	2		NM_001256130	1	0	1
NM_007901	2	1	0		NM_001276455	4	4	1		NM_001042542	0	0	0
NM_007988	2	0	4		NM_001285529	2	1	2		NM_011040	0	0	0
NM_008057	3	1	3		NM_001285917	2	3	0		NR_002858	7	2	0
NM_008058	0	0	0		NM_001285947	2	1	1		NR_015466	0	0	0
NM_008125	1	1	0		NM_001286411	1	0	2		NM_001033222	2	1	1
NM_008149	5	4	1		NM_001289543	0	0	0		NM_015759	0	1	1
NM_008176	3	1	1		NM_001289593	0	0	0		NM_012021	3	1	5
NM_008239	0	2	0		NM_001289659	0	0	0		NM_001198587	0	0	0
NM_008259	1	0	0		NM_001289690	0	0	0		NM_029974	0	0	2
NM_008260	2	3	2		NM_001289716	0	0	0		NM_016712	0	0	3
NM_008321	1	0	2		NM_001289916	0	0	0		NM_153402	0	0	3
NM_008326	2	0	0		NM_001290338	0	0	0		NR_077063	0	0	0
NM_008380	1	0	0		NM_001290541	0	0	0		NM_023058	0	0	2
NM_008382	1	1	3		NM_001290660	0	0	0		NM_019698	0	0	1
NM_008512	2	4	3		NM_001290769	0	0	0		NM_146607	1	1	1
NM_008688	0	2	5		NM_001291004	0	0	0		NM_001081308	3	0	1
NM_008882	1	0	0		NM_001291211	0	0	0		NM_011801	0	1	2
NM_008891	4	4	2		NM_001291229	0	0	0		NM_001243024	0	0	0
NM_008909	3	1	1		NM_001293560	0	0	0		NM_146274	0	0	0
NM_008928	2	0	1		NM_001301367	0	0	0		NM_016769	2	0	1
NM_009272	1	0	2		NM_001304830	0	0	0		NM_012034	0	0	0
NM_009344	0	0	1		NM_001305259	0	0	0		NM_029121	0	0	0
NM_009373	4	1	1		NM_001306088	0	0	0		NM_009797	0	0	0
NM_009396	2	0	0		NM_001308303	0	0	0		NM_025850	0	0	1
NM_009448	2	2	3		NM_001310659	0	0	0		NM_001310038	0	0	0
NM_009471	3	2	2		NM_001311062	0	0	0		NR_131058	0	0	0
NM_009565	0	0	4		NM_001311140	0	0	0		NM_001114131	0	0	1
NM_009787	1	1	1		NM_001313916	0	0	0		NM_011401	0	0	0
NM_009864	3	2	0		NM_001317363	0	0	0		NM_028748	0	1	0
NM_009873	0	0	0		NM_001317723	0	0	0		NM_147013	1	1	0
NM_009902	3	3	2		NM_001324472	0	0	0		NM_026092	0	0	0
NM_010019	3	3	2		NM_001330291	0	0	0		NM_001048196	0	0	0
NM_010192	5	4	7		NM_001346637	0	0	0		NM_001110791	0	2	4
NM_010480	0	0	0		NM_001346705	0	0	0		NM_001039558	0	1	2
NM_010516	2	1	2		NM_001347191	0	0	0		NM_007995	2	1	1
NM_010590	0	0	2		NM_001347201	0	0	0		NM_009376	1	1	0
NM_010688	0	1	4		NM_001347342	0	0	0		NR_105898	2	1	1
NM_010748	5	2	0		NM_001347600	0	0	0		NM_001287348	0	0	1
NM_010918	0	0	1		NM_001347618	0	0	0		NM_001177652	0	0	0
NM_010928	4	1	2		NM_007520	2	1	0		NM_001316664	0	0	0
NM_011020	0	1	0		NM_007553	0	0	0		NM_001177945	0	1	1
NM_011066	4	3	1		NM_007569	1	2	1		NM_001146049	0	0	0
NM_011081	0	0	1		NM_007620	4	3	1		NR_003368	1	0	1
NM_011159	0	0	2		NM_007635	4	2	1		NM_001267695	0	0	0
NM_011207	3	1	0		NM_007679	2	2	2		NM_001037800	0	0	0
NM_011213	1	1	1		NM_007703	4	2	1		NM_001007460	0	0	0
NM_011390	0	3	0		NM_007761	5	4	4		NM_008179	1	0	0
NM_011413	2	1	2		NM_007768	2	3	2		NM_001164526	0	0	0
NM_011498	3	1	3		NM_007771	2	2	1		NM_139295	3	4	2
NM_011535	0	0	1		NM_007792	1	1	1		NM_001163728	0	0	2
NM_011631	0	0	1		NM_007815	3	2	0		NM_001162475	1	0	0
NM_011633	0	0	0		NM_007818	5	4	0		NR_029917	0	0	0
NM_011675	0	0	2		NM_007822	4	2	0		NM_001326359	0	0	0
NM_011763	0	0	1		NM_007912	4	4	1		NM_001322338	0	0	0
NM_011976	0	0	2		NM_007954	6	4	0		NR_029716	0	0	1
NM_013454	8	5	0		NM_008030	5	5	0		NM_008457	0	0	0
NM_013528	1	0	2		NM_008037	1	2	0		NM_010252	0	0	0
NM_013863	1	1	1		NM_008043	2	1	2		NR_029726	0	0	0
NM_015787	0	0	1		NM_008061	7	3	1		NR_131039	0	0	0
NM_016928	2	0	0		NM_008184	2	0	1		NM_001167166	0	0	0
NM_016974	0	2	5		NM_008341	5	5	1		NM_146000	4	4	3
NM_018861	0	0	1		NM_008344	4	2	3		NM_153566	0	0	2
NM_019682	0	1	5		NM_008416	0	2	5		NM_001136074	0	2	1
NM_019835	3	3	2		NM_008654	1	8	1		NM_001034902	0	0	1
NM_019963	3	2	1		NM_008655	2	6	1		NM_025310	1	1	5
NM_019998	0	1	1		NM_008682	0	1	1		NM_027469	1	3	0
NM_021395	1	1	6		NM_008756	1	4	0		NM_147032	0	0	0
NM_021424	2	1	2		NM_008760	1	1	1		NM_001101479	0	0	0
NM_021509	1	0	0		NM_008839	0	1	1		NM_001034899	0	1	1
NM_022327	1	0	0		NM_008852	3	1	1		NM_001105072	0	0	0
NM_022424	1	0	1		NM_008898	7	7	2		NM_009290	0	0	1
NM_023493	8	4	0		NM_008904	6	1	2		NM_001302163	0	0	0
NM_023622	1	1	4		NM_009072	5	2	1		NM_133192	0	0	1
NM_024257	1	0	4		NM_009253	8	7	0		NR_106030	0	0	0
NM_024281	1	1	1		NM_009551	1	0	1		NM_001039537	0	0	0
NM_024440	1	1	4		NM_009654	8	7	0		NM_010169	1	1	0
NM_025360	0	0	1		NM_009760	5	3	2		NM_177740	0	0	0
NM_025685	3	2	0		NM_009999	3	1	0		NM_011395	0	0	0
NM_025786	3	2	1		NM_010001	2	2	0		NM_001347562	0	0	0
NM_025993	2	2	2		NM_010002	4	3	0		NM_019866	2	0	4
NM_027219	2	2	1		NM_010028	0	0	1		NR_033592	0	0	0
NM_027421	0	0	1		NM_010153	3	7	2		NM_153806	2	1	2
NM_027816	4	3	2		NM_010209	4	5	4		NM_018797	0	1	0
NM_027928	2	1	0		NM_010217	0	0	0		NM_001025312	2	1	2
NM_028085	3	0	1		NM_010220	9	5	3		NM_001105245	0	0	0
NM_028133	1	1	2		NM_010269	1	1	2		NM_138301	0	0	2
NM_028639	4	4	2		NM_010324	5	3	2		NR_110491	0	0	0
NM_028721	0	0	0		NM_010346	1	0	2		NM_001102458	3	1	2
NM_028810	1	0	0		NM_010638	2	3	2		NM_017394	2	3	3
NM_028900	1	1	2		NM_010658	5	4	2		NM_021342	0	0	0
NM_028976	2	1	3		NM_010776	2	3	0		NM_011287	1	0	1
NM_029077	1	1	2		NM_010831	4	4	2		NM_146769	0	0	0
NM_029720	5	5	6		NM_010907	3	1	1		NM_146987	1	0	0
NM_029836	1	0	0		NM_011044	7	4	3		NM_001195258	0	0	3
NM_030256	1	0	2		NM_011083	1	1	1		NM_027302	0	0	0
NM_030565	1	0	2		NM_011277	1	1	1		NM_010389	0	0	5
NM_033601	4	6	4		NM_011388	1	1	0		NR_144493	0	0	0
NM_053096	8	5	0		NM_011414	1	0	0		NM_001346762	0	0	0
NM_053103	0	0	2		NM_011521	8	7	2		NM_001122829	0	0	1
NM_053190	0	1	2		NM_011584	0	3	2		NM_001100110	0	0	0
NM_054078	0	0	2		NM_011610	5	3	1		NM_001290702	0	0	0
NM_133215	0	0	1		NM_011663	0	0	1		NM_001289118	0	0	0
NM_133664	0	0	0		NM_011673	1	2	0		NM_145684	0	0	0
NM_133894	2	1	0		NM_011693	0	0	0		NM_001033365	0	0	0
NM_133946	4	3	2		NM_011701	0	0	0		NM_001025947	0	1	1
NM_134117	3	1	1		NM_011752	6	5	3		NM_025334	0	0	2
NM_134154	3	1	3		NM_011825	2	1	1		NM_001045527	0	0	2
NM_139229	0	1	4		NM_012000	3	2	2		NM_001313983	0	0	0
NM_144848	3	2	1		NM_012032	2	2	3		NM_027457	1	1	0
NM_145611	4	2	2		NM_013632	2	1	2		NM_001164406	3	2	2
NM_145713	0	0	5		NM_013642	3	1	3		NM_001346545	0	0	0
NM_146202	3	0	3		NM_013885	4	2	2		NM_146965	0	0	0
NM_148948	0	0	1		NM_013889	1	2	1		NM_028860	0	1	1
NM_153055	2	3	1		NM_013930	5	5	1		NM_026032	2	0	2
NM_153069	5	5	1		NM_015791	1	0	1		NM_021877	2	2	0
NM_153134	1	2	3		NM_016771	6	6	0		NR_027989	0	0	0
NM_153139	1	0	0		NM_016851	0	0	2		NM_001282064	0	1	2
NM_153525	1	1	2		NM_016854	4	5	1		NM_144836	4	4	2
NM_153560	1	1	2		NM_017373	5	2	2		NM_146717	0	0	0
NM_170779	3	3	2		NM_018743	3	4	3		NM_146980	0	0	0
NM_172448	3	3	1		NM_018775	2	1	1		NR_045873	1	1	1
NM_172505	4	4	1		NM_018857	0	1	1		NM_146384	0	0	0
NM_172509	2	1	1		NM_018881	4	4	0		NM_133681	0	0	0
NM_172520	3	0	2		NM_019483	4	2	1		NM_178397	3	4	3
NM_172563	6	2	2		NM_019580	3	4	1		NM_172719	0	2	2
NM_172710	0	1	2		NM_019651	2	2	1		NM_028370	0	0	0
NM_172774	0	0	3		NM_019739	1	1	0		NM_026588	2	1	2
NM_172775	0	0	3		NM_019740	6	5	2		NM_001166731	0	0	0
NM_172928	1	2	0		NM_019911	7	4	0		NM_010146	0	0	0
NM_173427	1	1	0		NM_019975	2	3	0		NM_001122992	1	1	4
NM_174960	0	1	0		NM_020283	0	0	0		NM_001081979	0	0	0
NM_175116	1	1	1		NM_020507	6	8	4		NR_028066	0	0	0
NM_175229	0	1	3		NM_020578	1	1	0		NM_001330001	0	0	0
NM_175263	4	4	4		NM_020581	3	4	4		NM_053206	0	0	0
NM_175266	0	0	1		NM_020590	2	0	1		NR_040263	0	0	0
NM_175270	2	0	0		NM_021296	1	1	1		NM_030138	0	0	1
NM_175403	0	0	3		NM_021310	0	0	1		NM_020504	0	0	0
NM_177003	0	0	2		NM_021462	3	4	8		NM_001039373	0	0	1
NM_177732	3	2	1		NM_021524	1	1	2		NM_145499	2	4	0
NM_177741	5	4	1		NM_021525	5	5	1		NM_010689	0	1	0
NM_177893	0	0	1		NM_022985	2	2	1		NM_207131	1	0	1
NM_178035	0	0	2		NM_023184	9	6	4		NM_001243166	0	0	0
NM_178389	1	1	3		NM_023322	1	1	3		NR_045411	0	0	0
NM_178732	2	2	2		NM_023668	1	2	2		NM_177895	0	0	0
NM_182839	0	0	1		NM_023733	6	4	1		NM_011693	0	0	0
NM_183162	0	0	2		NM_023737	4	2	1		NM_001081046	0	0	1
NM_198411	1	2	2		NM_024282	1	3	1		NR_046011	2	3	3
NM_198414	6	4	1		NM_025295	2	3	0		NM_001080932	0	0	2
NM_198652	4	4	1		NM_025370	1	4	2		NM_001177901	0	2	8
NM_207245	3	0	1		NM_025404	6	5	3		NM_001326288	0	0	0
NR_001461	1	0	2		NM_025670	1	1	1		NM_001301781	0	0	0
NR_002847	1	1	7		NM_026045	1	1	0		NM_008744	0	0	0
NR_003513	2	1	7		NM_026232	6	4	3		NM_001199333	1	0	0
NR_003552	1	2	0		NM_026301	8	6	1		NM_001081392	0	0	2
NR_015597	0	3	1		NM_026346	0	1	0		NM_001114157	0	0	0
NR_033515	5	3	0		NM_026577	3	2	1		NM_001252661	2	2	1
NR_040291	5	5	1		NM_026821	8	4	0		NM_025495	0	0	1
					NM_026977	2	3	6		NM_001037758	1	2	1
					NM_027052	7	6	2		NM_138667	0	0	1
					NM_027143	0	1	1		NM_173774	2	1	0
					NM_027460	6	5	3		NM_001170433	1	1	1
					NM_027560	2	1	3		NM_028947	0	0	0
					NM_027879	0	1	0		NM_028901	0	2	0
					NM_028077	5	3	6		NM_146484	0	0	0
					NM_028094	5	2	0		NM_172918	0	1	0
					NM_028149	1	1	1		NM_001011790	0	0	0
					NM_028234	0	0	0		NM_031367	0	0	0
					NM_028820	7	1	0		NM_173412	0	0	0
					NM_028850	1	1	0		NM_001195673	1	1	1
					NM_029078	0	0	2		NM_001289742	0	0	0
					NM_029083	11	6	2		NM_017399	6	2	1
					NM_029389	7	3	3		NM_001142642	0	0	1
					NM_029431	2	1	1		NM_001007572	0	0	0
					NM_029436	0	2	2		NR_029601	2	1	2
					NM_029466	1	0	2		NM_025476	1	0	1
					NM_029570	0	1	0		NM_001081045	3	1	2
					NM_029628	5	4	2		NM_001163551	0	0	0
					NM_029634	3	2	2		NM_001099688	0	0	0
					NM_029662	4	3	1		NR_029527	0	0	0
					NM_029868	0	1	3		NM_001004062	0	0	1
					NM_029869	3	4	2		NM_029148	0	0	1
					NM_029870	2	1	1		NM_001293673	0	0	0
					NM_030168	0	0	0		NM_001159538	2	2	0
					NM_030215	4	5	2		NM_011469	0	0	0
					NM_030235	0	0	0		NM_175308	0	0	1
					NM_030730	4	3	1		NM_008491	7	3	3
					NM_031180	4	4	2		NR_131149	0	0	0
					NM_033037	2	2	1		NR_040746	0	0	0
					NM_033320	1	2	0		NM_029320	3	3	1
					NM_053165	2	1	0		NM_022999	0	4	5
					NM_053200	6	6	0		NM_001012638	1	2	1
					NM_053247	3	3	1		NM_001252476	0	3	3
					NM_080434	6	5	3		NM_173749	0	0	0
					NM_133653	5	5	0		NM_015825	0	0	0
					NM_133670	3	4	2		NR_033209	0	0	0
					NM_133753	2	0	1		NM_177190	0	1	0
					NM_133768	5	5	4		NM_001163282	0	1	2
					NM_133857	1	0	1		NM_023565	1	0	2
					NM_133889	1	1	1		NM_001134399	0	0	0
					NM_133895	2	3	0		NM_001316729	0	0	0
					NM_133898	5	3	0		NR_045707	1	1	0
					NM_133917	1	3	2		NM_001081033	0	0	0
					NM_134034	0	1	2		NR_106174	1	1	1
					NM_134097	0	0	3		NR_045792	0	0	0
					NM_134255	3	2	2		NM_008689	0	0	0
					NM_138741	1	0	0		NM_001085528	0	0	1
					NM_138953	2	1	1		NM_026188	0	0	0
					NM_144904	3	3	2		NM_023363	2	0	2
					NM_144907	6	7	3		NM_001005475	0	0	0
					NM_144942	4	2	1		NM_153171	0	0	0
					NM_145070	2	3	2		NR_046048	0	0	0
					NM_145478	8	9	7		NM_015771	0	0	1
					NM_145499	2	4	0		NM_008929	2	2	0
					NM_145565	7	4	0		NM_001167981	0	0	0
					NM_145604	1	1	1		NM_001110275	4	2	3
					NM_145625	3	1	2		NM_026605	2	3	2
					NM_145839	4	3	2		NR_137279	0	0	0
					NM_146008	0	2	2		NM_010911	0	1	3
					NM_146015	0	0	0		NM_018827	3	3	5
					NM_146105	4	3	1		NM_001290707	0	0	0
					NM_146151	5	1	2		NR_105822	0	0	0
					NM_146214	6	6	1		NM_146105	4	3	1
					NM_153133	10	8	2		NM_018818	0	0	0
					NM_153198	0	1	1		NM_011237	0	1	4
					NM_153550	1	0	0		NM_175118	2	0	2
					NM_172402	3	3	1		NM_009147	1	1	2
					NM_172476	2	3	1		NM_001287388	0	0	1
					NM_172599	3	3	1		NM_177785	0	0	0
					NM_172612	0	1	1		NM_001083110	0	0	1
					NM_172663	0	1	0		NM_001276461	0	0	0
					NM_172671	4	4	2		NM_001083904	7	7	1
					NM_172694	2	0	2		NM_016748	0	0	0
					NM_172772	1	1	1		NM_001160261	0	0	0
					NM_172960	1	2	4		NM_001145060	0	0	1
					NM_173753	0	0	1		NM_001001559	0	0	0
					NM_173760	2	2	1		NM_146169	0	0	2
					NM_173764	4	3	2		NM_173424	2	1	3
					NM_175121	5	3	3		NM_001033352	1	3	5
					NM_175155	2	1	1		NM_177152	0	0	0
					NM_175309	0	0	0		NM_001112722	1	1	1
					NM_175341	2	1	4		NR_028540	1	1	3
					NM_175388	4	3	1		NM_001166218	0	1	2
					NM_175507	1	2	0		NR_015528	0	0	1
					NM_175523	3	5	3		NM_001040611	0	0	0
					NM_177005	2	3	0		NM_001134385	0	0	0
					NM_177186	6	2	4		NM_001290311	0	0	0
					NM_177242	5	3	0		NM_001290709	0	0	0
					NM_177263	2	2	2		NM_146790	0	0	0
					NM_177322	6	4	1		NM_001081178	1	2	0
					NM_177460	3	2	0		NM_001005859	4	3	3
					NM_177604	3	2	2		NM_015787	0	0	1
					NM_178357	0	1	1		NM_027411	0	0	0
					NM_178654	0	1	1		NM_001039209	0	0	0
					NM_178690	1	1	1		NM_001080808	1	1	0
					NM_178691	4	3	2		NM_027219	2	2	1
					NM_178890	4	2	0		NM_001166631	1	0	0
					NM_183088	1	0	2		NM_011965	2	2	3
					NM_197986	3	1	2		NM_008740	0	0	1
					NM_201256	3	2	2		NM_001347384	0	0	0
					NM_207302	2	1	1		NM_172980	0	0	3
					NR_003270	2	2	2		NM_027614	0	0	0
					NR_028425	4	3	0		NM_133999	2	0	0
					NR_030711	2	4	4		NM_001242949	0	0	0
					NR_030738	1	0	1		NM_009437	2	2	2
					NR_045268	4	1	1		NM_001034115	0	0	2
					NR_138563	0	0	0		NM_025722	2	2	0
										NM_001310750	0	0	0
										NM_026917	1	0	1
										NR_126540	0	0	0
										NM_001276466	0	0	0
										NM_001015681	1	0	1
										NM_020010	1	1	2
										NM_001040654	0	0	1
										NM_029891	0	0	2
										NM_001163810	0	1	1
										NM_001163579	0	0	1
										NM_133998	0	1	2
										NR_037697	2	0	0
										NM_011475	0	0	0
										NM_001159492	1	0	2
										NM_001347170	0	0	0
										NM_030210	2	3	3
										NR_029412	2	2	4
										NM_001163014	0	0	0
										NM_001285945	2	1	1
										NM_181517	1	1	2
										NR_028533	0	0	0
										NM_021283	0	0	0
										NM_017390	0	0	0
										NM_011608	0	0	1
										NM_010900	0	1	0
										NM_001136077	5	1	0
										NM_026370	0	1	4
										NM_025897	0	0	3
										NR_027831	0	0	1
										NM_009009	0	1	1
										NM_025706	1	2	1
										NM_021273	0	0	3
										NM_001105181	0	0	0
										NR_040624	0	0	0
										NM_001143802	0	0	0
										NM_053191	0	0	0
										NM_029723	0	0	0
										NM_001347330	0	0	0
										NM_010069	1	1	4
										NM_001286015	0	0	0
										NM_008497	2	0	2
										NM_013601	0	0	0
										NM_001293791	0	0	0
										NM_021712	0	0	1
										NM_001033458	0	0	1
										NM_053253	1	3	6
										NM_001033498	0	0	2
										NM_001256158	0	0	1
										NM_008986	2	1	2
										NM_146394	0	0	0
										NM_175109	0	1	2
										NM_001032413	1	1	1
										NM_019626	0	0	1
										NM_001037248	0	0	0
										NR_126461	0	0	0
										NM_001314013	0	0	0
										NM_001127340	1	1	5
										NM_001163042	0	0	1
										NM_030244	1	1	0
										NM_001122963	0	0	1
										NR_136907	0	0	0
										NM_001272045	0	0	0
										NM_178707	2	2	1
										NM_011095	0	0	2
										NM_001301067	0	0	0
										NM_001277238	0	0	0
										NM_027966	2	1	1
										NM_021718	0	0	0
										NM_025395	0	2	2
										NM_175280	0	0	1
										NM_198598	0	0	0
										NR_106166	2	1	0
										NM_026849	0	1	1
										NM_008637	0	1	0
										NR_038037	0	0	1
										NM_001301269	0	0	0
										NM_153071	0	0	0
										NM_010459	0	0	0
										NM_001166589	0	0	6
										NM_133832	0	0	1
										NM_001109761	0	0	0
										NM_001048057	1	0	2
										NM_020616	0	0	2
										NM_001011743	1	0	0
										NM_009631	0	0	0
										NM_001347049	0	0	0
										NM_001048189	0	0	0
										NM_001290421	0	0	0
										NM_001313916	0	0	0
										NM_001033450	0	0	0
										NM_177711	0	0	2
										NM_011812	1	1	0
										NM_031396	1	1	0
										NM_145403	4	1	0
										NM_001039557	0	0	1
										NR_030560	0	0	0
										NR_040631	0	0	0
										NM_001200006	0	0	0
										NM_146971	0	0	0
										NR_110489	0	0	0
										NM_080556	1	0	2
										NM_001304719	0	0	0
										NM_001199242	0	0	0
										NM_018872	2	2	1
										NM_008032	0	0	0
										NM_029608	2	2	2
										NM_027973	0	0	0
										NM_146664	1	0	0
										NM_001310602	0	0	0
										NM_001081662	0	0	0
										NM_021370	7	4	1
										NR_033625	0	0	0
										NM_001311076	0	0	0
										NM_001142647	0	0	0
										NM_176846	1	0	0
										NM_146438	0	0	0
										NM_001001178	2	1	2
										NM_001243908	0	3	1
										NM_013789	0	0	1
										NM_029554	4	1	0
										NM_001039157	0	1	3
										NM_001347125	0	0	0
										NM_146265	0	0	0
										NM_010368	5	4	4
										NM_001290378	0	0	0
										NM_001168470	1	1	3
										NR_028429	1	1	2
										NM_028680	0	0	1
										NM_023858	0	0	1
										NM_001160399	0	0	1
										NM_028499	0	0	1
										NM_009682	0	0	0
										NM_145927	0	1	0
										NM_017406	0	1	4
										NM_001081635	2	5	2
										NM_146281	0	0	0

## Sheet: FigS4F
GR peaks near induced genes					GR peaks near repressed genes					FOXO1 peaks near induced genes					FOXO1 peaks near repressed genes					CREB peaks near induced genes					CREB peaks near repressed genes
chr	start	end	GR tags		chr	start	end	GR tags		chr	start	end	FOXO1 tags		chr	start	end	FOXO1 tags		chr	start	end	CREB tags		chr	start	end	CREB tags
chr1	134225200	134225380	21.66		chr1	181491275	181491455	84.89		chr1	134225134	134225314	20.68		chr1	164899911	164900091	22.48		chr19	43749464	43749776	29.62		chr19	41904118	41904558	38.67
chr1	93333007	93333187	185.6		chr1	164893750	164893930	172.72		chr1	134223492	134223672	16.19		chr1	164917749	164917929	22.48		chrX	34172636	34173190	7.81		chr19	41922417	41922908	41.87
chr1	136138971	136139151	87.82		chr1	176861456	176861636	63.82		chr1	93342790	93342970	14.39		chr1	164828561	164828741	23.38		chr3	115412162	115412451	12.95		chr19	43590729	43591352	33.88
chr1	184897537	184897717	54.45		chr1	181487095	181487275	46.25		chr1	136118779	136118959	14.39		chr1	181491241	181491421	48.56		chr3	115451069	115451615	21.46		chr19	43599150	43599716	61.73
chr1	93317159	93317339	53.28		chr1	176837929	176838109	44.5		chr1	136138949	136139129	12.59		chr1	164916394	164916574	19.78		chr4	46501943	46502279	31.4		chr19	43600263	43601136	81.07
chr1	59543307	59543487	46.84		chr1	164899843	164900023	43.91		chr1	93353100	93353280	12.59		chr1	164822250	164822430	17.98		chr4	46527322	46527894	5.32		chr19	43615984	43616235	4.26
chr1	134214181	134214361	43.33		chr1	164916310	164916490	42.15		chr1	93332969	93333149	33.27		chr1	176837929	176838109	18.88		chr4	46551991	46552616	41.87		chr19	46173980	46175073	58.72
chr1	134232146	134232326	40.4		chr1	181501924	181502104	41.57		chr1	59493306	59493486	10.79		chr1	164893795	164893975	37.77		chr4	62163168	62163712	58.19		chr19	46226746	46227080	34.06
chr1	59544275	59544455	39.23		chr1	164794459	164794639	40.4		chr1	134234658	134234838	11.69		chr1	164796707	164796887	13.49		chr4	62185885	62186319	37.25		chr2	103371655	103372269	1.06
chr1	59493434	59493614	35.13		chr1	164896477	164896657	134.07		chr1	136117849	136118029	10.79		chr1	181501870	181502050	13.49		chr4	135695955	135696797	58.72		chr2	160165125	160165916	86.39
chr1	184888481	184888661	32.2		chr1	164796709	164796889	32.79		chr10	126748688	126748868	21.58		chr1	164790372	164790552	11.69		chr4	139510446	139510783	2.84		chr2	160192525	160193096	44.53
chr1	93362151	93362331	26.35		chr1	164917750	164917930	123.54		chr10	75397833	75398013	19.78		chr1	181516905	181517085	11.69		chr4	139511136	139511422	0.71		chr2	160242087	160242352	5.68
chr1	93342704	93342884	24		chr1	181516992	181517172	32.79		chr10	126703211	126703391	15.29		chr1	164896439	164896619	29.67		chr4	139512269	139512662	2.66		chr2	164286100	164286792	60.31
chr1	134230359	134230539	22.83		chr1	164790425	164790605	24.59		chr11	53236658	53236838	23.38		chr10	127986333	127986513	26.08		chr5	91319551	91320374	74.68		chr2	172949691	172950344	48.07
chr10	23966754	23966934	81.97		chr1	164822036	164822216	192.04		chr11	117826524	117826704	17.98		chr10	80363552	80363732	23.38		chr5	139266822	139267326	45.95		chr2	172973363	172974024	52.86
chr10	126792462	126792642	52.11		chr10	59432583	59432763	173.3		chr11	5819611	5819791	17.09		chr10	94901704	94901884	25.18		chr6	48474829	48475408	14.19		chr2	172977918	172978887	111.23
chr10	75397830	75398010	25.76		chr10	80425024	80425204	87.82		chr11	60054090	60054270	17.09		chr10	96116830	96117010	22.48		chr6	48503603	48505143	163.2		chr2	172979106	172979494	28.38
chr11	5815879	5816059	63.82		chr10	94892986	94893166	86.65		chr11	87502983	87503163	17.09		chr10	84038953	84039133	20.68		chr6	124366110	124366397	10.11		chr2	172979762	172980194	25.9
chr11	53262044	53262224	60.3		chr10	59442006	59442186	165.69		chr11	87503939	87504119	13.49		chr10	84084983	84085163	19.78		chr1	93338473	93339444	139.61		chr2	172981997	172982469	15.08
chr11	72335715	72335895	54.45		chr10	94891817	94891997	66.74		chr11	87514652	87514832	12.59		chr10	128003007	128003187	42.26		chr1	93355845	93356116	24.66		chr2	172984059	172984378	17.56
chr11	109349376	109349556	53.28		chr10	59384062	59384242	162.18		chr11	53259799	53259979	12.59		chr10	59441989	59442169	39.57		chr7	13563084	13563906	113		chr2	172985029	172985652	43.46
chr11	120683260	120683440	47.42		chr10	128035695	128035875	64.99		chr11	53262062	53262242	11.69		chr10	80426443	80426623	16.19		chr7	20403172	20403562	17.56		chr4	11073695	11074421	52.33
chr11	120692040	120692220	43.33		chr10	80425513	80425693	63.82		chr11	53238344	53238524	11.69		chr10	94892960	94893140	38.67		chr7	20417190	20417664	32.46		chr4	11074617	11075346	63.51
chr11	109356316	109356496	41.57		chr10	94848458	94848638	62.65		chr11	72335748	72335928	11.69		chr10	128063775	128063955	17.98		chr7	135700422	135701011	26.08		chr4	33334282	33335227	132.69
chr11	87516049	87516229	38.06		chr10	59446343	59446523	62.06		chr11	53266010	53266190	10.79		chr10	80423368	80423548	15.29		chr9	21043184	21043633	29.09		chr4	35172980	35174319	231.32
chr11	117826552	117826732	36.3		chr10	59436930	59437110	159.25		chr13	81025455	81025635	19.78		chr10	80425530	80425710	17.09		chr9	21955272	21955970	36.54		chr4	80577107	80577378	11
chr11	72248347	72248527	32.2		chr10	59460376	59460556	48.01		chr13	31623133	31623313	17.09		chr10	80380991	80381171	15.29		chr9	21983759	21984040	2.31		chr4	115137739	115138083	5.5
chr11	53259747	53259927	32.79		chr10	94883033	94883213	43.33		chr13	31639409	31639589	17.09		chr10	128035613	128035793	38.67		chr9	21994322	21994744	3.9		chr4	116808292	116809059	87.81
chr11	87500809	87500989	30.44		chr10	94888890	94889070	42.74		chr13	73872856	73873036	13.49		chr10	59414779	59414959	14.39		chr9	21995404	21996022	2.66		chr4	116828664	116828995	29.98
chr11	53236700	53236880	100.12		chr10	94901790	94901970	41.57		chr13	73905340	73905520	14.39		chr10	59384047	59384227	77.33		chr9	22029868	22030231	22.88		chr4	116854735	116855748	203.47
chr11	117823504	117823684	28.69		chr10	59378512	59378692	35.13		chr13	73860570	73860750	9.89		chr10	128024877	128025057	34.17		chr9	22031870	22032190	4.79		chr4	122656763	122657608	71.84
chr11	53245241	53245421	28.1		chr10	59378933	59379113	34.54		chr15	81974618	81974798	18.88		chr10	59446344	59446524	12.59		chr1	136117412	136117962	17.74		chr4	131864243	131864851	54.81
chr11	87514565	87514745	28.1		chr10	94882488	94882668	31.03		chr15	88660590	88660770	19.78		chr10	127984746	127984926	13.49		chr9	65973928	65974507	40.45		chr4	132044395	132044822	13.13
chr11	109339144	109339324	27.52		chr10	59453948	59454128	28.1		chr15	98867007	98867187	13.49		chr10	128039587	128039767	12.59		chr9	95412094	95412880	100.41		chr4	149148173	149148644	37.96
chr11	5819660	5819840	81.97		chr10	59415108	59415288	26.35		chr15	98872820	98873000	12.59		chr10	80424968	80425148	30.57		chr10	75322742	75323407	70.07		chr4	149154559	149155105	35.3
chr11	53265985	53266165	22.25		chr10	59406373	59406553	103.04		chr15	88698545	88698725	33.27		chr10	96079444	96079624	10.79		chr10	126702970	126703598	45.24		chr4	150228724	150229625	133.4
chr11	55021917	55022097	21.66		chr10	94880545	94880725	25.18		chr15	88670580	88670760	30.57		chr10	59406372	59406552	26.08		chr10	126748630	126749120	54.11		chr4	150230918	150231192	9.58
chr13	38010226	38010406	30.44		chr10	128072904	128073084	24.59		chr15	88663157	88663337	10.79		chr10	59432584	59432764	57.55		chr11	5833375	5833969	27.67		chr4	150233586	150234124	21.82
chr13	81034227	81034407	28.1		chr10	128024815	128024995	22.83		chr15	75945144	75945324	27.88		chr10	94888983	94889163	25.18		chr11	53243562	53244731	189.99		chr4	150242551	150242857	12.24
chr13	16100488	16100668	22.83		chr10	96116893	96117073	21.08		chr15	88681045	88681225	26.08		chr11	101228818	101228998	29.67		chr11	109339166	109339838	71.14		chr5	43607349	43607826	1.77
chr15	88680997	88681177	167.45		chr11	101223612	101223792	74.36		chr15	75914690	75914870	62.95		chr11	7094651	7094831	26.98		chr11	109356951	109357217	19.34		chr5	43624302	43624829	34.24
chr15	88661974	88662154	166.28		chr11	101222096	101222276	67.92		chr16	5136784	5136964	12.59		chr11	7092763	7092943	59.35		chr11	117824505	117825025	60.31		chr5	43645875	43646323	3.19
chr15	75914749	75914929	197.89		chr11	7053146	7053326	65.57		chr17	34945639	34945819	27.88		chr11	7053214	7053394	24.28		chr11	117826618	117827347	67.41		chr5	51936603	51937590	109.45
chr15	98872867	98873047	36.3		chr11	101217229	101217409	60.89		chr19	5850122	5850302	16.19		chr11	101568493	101568673	23.38		chr11	117830377	117830700	18.45		chr5	75441440	75441824	15.79
chr15	75954807	75954987	31.03		chr11	101561018	101561198	61.48		chr2	63908093	63908273	22.48		chr11	86775482	86775662	21.58		chr13	16149990	16150679	4.26		chr5	99681735	99682215	37.78
chr15	88692274	88692454	28.1		chr11	7092826	7093006	149.88		chr2	63897600	63897780	19.78		chr11	79095092	79095272	19.78		chr13	23442612	23442890	0.53		chr5	99712511	99714003	92.95
chr15	88698479	88698659	101.29		chr11	79095018	79095198	58.55		chr2	34627501	34627681	18.88		chr11	101524763	101524943	16.19		chr13	23609445	23610008	47.54		chr5	120921304	120921928	42.4
chr15	88688620	88688800	24.59		chr11	79097238	79097418	51.52		chr2	34657635	34657815	17.09		chr11	7052461	7052641	16.19		chr13	23622344	23623304	136.06		chr5	122756365	122757046	38.14
chr15	98867057	98867237	23.42		chr11	7052424	7052604	45.67		chr2	32383222	32383402	11.69		chr11	79097172	79097352	17.09		chr13	23635103	23635657	44.53		chr5	130362942	130363520	51.44
chr15	75945126	75945306	96.6		chr11	101240283	101240463	44.5		chr3	115451298	115451478	17.98		chr11	101240682	101240862	17.09		chr13	23635859	23636574	61.91		chr5	136539162	136539564	3.02
chr15	61848876	61849056	88.41		chr11	79087353	79087533	43.91		chr4	46511553	46511733	20.68		chr11	101561849	101562029	44.06		chr13	23647955	23648320	21.29		chr5	145992232	145993049	112.47
chr16	5135934	5136114	53.28		chr11	101561882	101562062	118.27		chr4	62918417	62918597	21.58		chr11	79087371	79087551	16.19		chr13	23654110	23654694	59.6		chr6	34828080	34828446	38.32
chr16	5136773	5136953	48.01		chr11	86817148	86817328	115.92		chr4	139091142	139091322	16.19		chr11	79101108	79101288	14.39		chr13	23662814	23663484	58.01		chr6	116201102	116202022	8.87
chr16	5135071	5135251	42.15		chr11	7056413	7056593	115.34		chr4	62892182	62892362	14.39		chr11	86768528	86768708	12.59		chr1	184887486	184887737	19.16		chr6	116215560	116216022	20.76
chr16	92429445	92429625	26.35		chr11	7094639	7094819	112.41		chr4	135514500	135514680	14.39		chr11	86817207	86817387	12.59		chr13	81024564	81025243	65.28		chr6	116585633	116585886	12.77
chr17	34999450	34999630	62.65		chr11	101212425	101212605	33.96		chr4	138532054	138532234	14.39		chr11	101560982	101561162	35.97		chr14	55236538	55237381	91.18		chr6	149049092	149049402	30.33
chr17	34945673	34945853	59.13		chr11	59628599	59628779	31.62		chr4	139523932	139524112	14.39		chr11	7056410	7056590	12.59		chr15	75910951	75911711	92.78		chr6	149082837	149083139	10.64
chr19	5912782	5912962	65.57		chr11	101524878	101525058	30.44		chr4	138535981	138536161	12.59		chr11	101575347	101575527	11.69		chr15	75914571	75915112	22.53		chr6	149089914	149090428	35.12
chr19	5889419	5889599	24		chr11	79102507	79102687	29.27		chr4	139180063	139180243	12.59		chr11	101223653	101223833	29.67		chr15	81957883	81958676	103.78		chr6	149115746	149116587	23.24
chr19	5850180	5850360	180.33		chr11	59661357	59661537	28.1		chr5	91301517	91301697	16.19		chr12	81933391	81933571	22.48		chr15	81977385	81977738	35.48		chr6	149116923	149117372	16.14
chr2	34628196	34628376	44.5		chr11	101575484	101575664	26.93		chr6	48503950	48504130	22.48		chr12	56592834	56593014	15.29		chr15	88610136	88610468	1.06		chr6	149136812	149137565	108.39
chr2	34610099	34610279	36.3		chr11	101536589	101536769	26.35		chr6	66964919	66965099	18.88		chr12	16637279	16637459	35.97		chr15	88649720	88650255	51.98		chr7	26673034	26673458	13.66
chr2	63897579	63897759	115.92		chr11	101213138	101213318	25.18		chr6	90282663	90282843	18.88		chr12	16640125	16640305	35.07		chr15	88692005	88693133	147.95		chr7	125727914	125728438	31.75
chr2	32383163	32383343	31.03		chr11	101228795	101228975	85.48		chr6	48454123	48454303	15.29		chr12	25311321	25311501	10.79		chr15	88698026	88698413	26.25		chr8	10974123	10974472	13.3
chr3	115451373	115451553	68.5		chr11	101568532	101568712	76.11		chr6	66977819	66977999	16.19		chr12	16625317	16625497	131.29		chr15	98823200	98824166	136.95		chr8	11008758	11009951	109.81
chr3	115449489	115449669	29.27		chr12	16638105	16638285	74.94		chr6	48498374	48498554	12.59		chr12	81922381	81922561	26.08		chr15	98860466	98860975	44.7		chr8	41961959	41962503	30.51
chr4	135564998	135565178	20.49		chr12	56589746	56589926	73.77		chr7	105532019	105532199	19.78		chr12	16596825	16597005	26.08		chr15	98875493	98875772	13.3		chr8	41972487	41972840	15.43
chr4	139140832	139141012	59.13		chr12	16640136	16640316	69.09		chr7	105541012	105541192	44.06		chr13	36055599	36055779	19.78		chr15	98905098	98905700	63.68		chr8	41973062	41973437	22
chr4	62178031	62178211	46.25		chr12	81922419	81922599	161.01		chr7	20403181	20403361	17.98		chr13	101314390	101314570	20.68		chr17	34973347	34974560	287.38		chr8	112503055	112503704	62.62
chr4	62912779	62912959	44.5		chr12	16637272	16637452	158.66		chr7	105503521	105503701	17.98		chr13	101349331	101349511	19.78		chr17	34986839	34987784	167.82		chr8	112506113	112506950	73.09
chr4	135696531	135696711	43.33		chr12	16596813	16596993	55.03		chr7	20451872	20452052	16.19		chr13	53071701	53071881	19.78		chr2	32426073	32426484	32.46		chr8	112507964	112508317	20.22
chr4	138525282	138525462	32.2		chr12	56592800	56592980	38.64		chr7	130573333	130573513	15.29		chr13	36107717	36107897	15.29		chr2	34627004	34627911	154.33		chr8	112510096	112510785	52.51
chr4	138527447	138527627	29.86		chr12	81929923	81930103	35.13		chr7	20427181	20427361	13.49		chr13	36051701	36051881	80.93		chr2	34657342	34658347	170.83		chr8	112511626	112512198	28.21
chr4	139518975	139519155	29.86		chr12	16625328	16625508	213.11		chr7	13581264	13581444	34.17		chr13	101302933	101303113	12.59		chr19	5842479	5842964	20.93		chr8	112514506	112514962	22.71
chr4	62891192	62891372	28.69		chr12	81933354	81933534	30.44		chr7	105496069	105496249	13.49		chr13	101372261	101372441	12.59		chr19	5845230	5846262	141.74		chr8	112515018	112515272	12.77
chr4	46511503	46511683	28.1		chr12	56579953	56580133	29.27		chr7	20416207	20416387	12.59		chr13	53070205	53070385	25.18		chr19	6046206	6047376	165.86		chr8	112520147	112521175	43.82
chr4	62918357	62918537	26.35		chr12	81894760	81894940	108.31		chr7	20449831	20450011	11.69		chr13	36085893	36086073	21.58		chr19	6057334	6058452	233.27		chr8	112521928	112522487	25.01
chr4	138524137	138524317	26.35		chr12	16627162	16627342	101.87		chr7	135700592	135700772	11.69		chr14	76202905	76203085	17.09		chr19	6060852	6061549	78.76		chr8	112523618	112524536	46.65
chr5	91301599	91301779	59.13		chr13	53081223	53081403	73.77		chr7	13563301	13563481	11.69		chr14	76190384	76190564	16.19		chr19	6076926	6077600	75.22		chr8	129118099	129119004	142.98
chr5	91320098	91320278	48.59		chr13	53072182	53072362	72.6		chr7	20378662	20378842	24.28		chr14	76192998	76193178	35.97		chr19	6084510	6085606	252.61		chr8	129133705	129134189	48.96
chr5	139266951	139267131	36.3		chr13	101314304	101314484	72.01		chr8	123062731	123062911	14.39		chr14	76170990	76171170	12.59							chr8	129138244	129138694	49.49
chr5	91314061	91314241	26.35		chr13	53070388	53070568	65.57		chr8	123016563	123016743	13.49		chr15	75760178	75760358	23.38							chr9	46064489	46065254	98.1
chr6	90271046	90271226	75.53		chr13	36055520	36055700	60.3		chr8	123026278	123026458	12.59		chr15	38939405	38939585	52.16							chr9	46080704	46081563	85.5
chr6	124367370	124367550	56.21		chr13	36085927	36086107	55.62		chr8	97668105	97668285	10.79		chr15	98493308	98493488	23.38							chr9	48606236	48606489	25.01
chr6	90256730	90256910	46.84		chr13	53071649	53071829	50.94		chr9	21070286	21070466	19.78		chr15	79163964	79164144	20.68							chr9	48608837	48609132	13.84
chr6	124459405	124459585	43.33		chr13	36107728	36107908	46.84		chr9	66027756	66027936	18.88		chr15	79178414	79178594	19.78							chr9	57140037	57140758	41.51
chr6	66977795	66977975	40.4		chr13	36092893	36093073	45.08		chr9	95481441	95481621	18.88		chr15	101934354	101934534	17.09							chr9	108667597	108667898	16.5
chr6	124428340	124428520	38.64		chr13	36051689	36051869	122.95		chr9	66025843	66026023	17.09		chr15	79220934	79221114	15.29							chr10	59432322	59432991	59.96
chr6	66948791	66948971	35.71		chr13	53089987	53090167	28.1		chr9	95452878	95453058	16.19		chr15	79157399	79157579	16.19							chr10	84039489	84039740	20.58
chr6	66964926	66965106	33.96		chr14	76202844	76203024	53.28		chr9	21493064	21493244	14.39		chr15	96548999	96549179	16.19							chr10	94891783	94892313	20.4
chr6	66985500	66985680	31.03		chr14	76190370	76190550	46.84		chr9	21540774	21540954	13.49		chr15	38981848	38982028	15.29							chr10	96079144	96079970	120.1
chr7	105503256	105503436	66.16		chr14	76228813	76228993	41.57		chr9	21627266	21627446	14.39		chr15	58046461	58046641	14.39							chr10	127984022	127985288	194.96
chr7	13587068	13587248	58.55		chr14	76193054	76193234	115.34		chr9	95458255	95458435	14.39		chr15	75806344	75806524	15.29							chr10	127985747	127986736	133.05
chr7	20416294	20416474	53.86		chr14	76226861	76227041	28.69		chr9	111376461	111376641	14.39		chr15	79158886	79159066	14.39							chr10	128063404	128064152	74.86
chr7	105541065	105541245	202.57		chr14	76203699	76203879	86.07		chr9	21566712	21566892	12.59		chr15	96573180	96573360	13.49							chr11	7053000	7053341	26.96
chr7	20403203	20403383	45.67		chr15	38939444	38939624	64.99		chr9	96794142	96794322	11.69		chr15	75796059	75796239	12.59							chr11	7092547	7092998	24.84
chr7	105496571	105496751	44.5		chr15	96573122	96573302	56.21		chr9	111353591	111353771	12.59		chr15	75821470	75821650	13.49							chr11	7094506	7094993	30.16
chr7	105533791	105533971	42.74		chr15	75821488	75821668	55.03		chr9	65974371	65974551	10.79		chr15	102016722	102016902	13.49							chr1	164917632	164918031	12.06
chr7	127315836	127316016	42.15		chr15	38981869	38982049	50.94		chr9	95443308	95443488	10.79		chr15	79152183	79152363	26.98							chr11	79048274	79048631	2.48
chr7	105482089	105482269	35.13		chr15	96527192	96527372	147.54							chr15	38956762	38956942	26.98							chr11	79067778	79068701	119.21
chr7	135700664	135700844	35.13		chr15	75772033	75772213	42.15							chr15	96573790	96573970	25.18							chr11	86768374	86769025	48.43
chr7	105510027	105510207	25.76		chr15	79152138	79152318	42.15							chr16	15924028	15924208	18.88							chr11	101228577	101229242	57.12
chr7	127268262	127268442	25.76		chr15	102007401	102007581	40.4							chr16	62872551	62872731	17.98							chr11	101239869	101240658	65.46
chr7	20378745	20378925	24.59		chr15	79178398	79178578	36.89							chr16	20098001	20098181	17.98							chr11	101503078	101503451	28.74
chr7	105495953	105496133	24.59		chr15	96548946	96549126	35.13							chr16	20097483	20097663	15.29							chr11	101519635	101519970	24.66
chr7	20453174	20453354	24		chr15	96504605	96504785	32.79							chr16	62854563	62854743	10.79							chr11	101526515	101527246	107.86
chr7	13551767	13551947	23.42		chr15	38956803	38956983	110.66							chr16	15889846	15890026	22.48							chr12	16625075	16625524	23.06
chr7	105532068	105532248	95.43		chr15	96573782	96573962	110.07							chr17	71551572	71551752	18.88							chr12	25336310	25336694	32.46
chr7	127332885	127333065	21.66		chr15	101934569	101934749	28.1							chr17	26852540	26852720	19.78							chr12	56574049	56574300	6.74
chr8	123062741	123062921	26.93		chr15	102016807	102016987	27.52							chr17	33933366	33933546	18.88							chr12	81891045	81891982	112.47
chr8	123068272	123068452	24.59		chr15	79153982	79154162	25.18							chr17	71514457	71514637	18.88							chr1	181475853	181476441	41.87
chr9	95481374	95481554	90.75		chr15	75812430	75812610	22.83							chr17	25910552	25910732	15.29							chr13	36051356	36052129	56.77
chr9	66010775	66010955	80.8		chr15	79163971	79164151	21.08							chr17	71553717	71553897	16.19							chr13	36055588	36055895	18.27
chr9	21627250	21627430	80.21		chr15	79220943	79221123	21.08							chr17	33939411	33939591	14.39							chr13	36085721	36086567	70.07
chr9	95458286	95458466	44.5		chr15	101933002	101933182	87.24							chr17	33965670	33965850	9.89							chr13	36107257	36108138	68.65
chr9	95506383	95506563	43.91		chr16	15889863	15890043	160.42							chr17	33911711	33911891	83.63							chr13	53071594	53072042	9.4
chr9	21566761	21566941	42.74		chr16	62844793	62844973	57.38							chr17	26602076	26602256	22.48							chr13	53075494	53076098	48.96
chr9	111376349	111376529	41.57		chr16	62854625	62854805	42.15							chr18	3280574	3280754	18.88							chr13	53077362	53077998	34.41
chr9	21568823	21569003	36.89		chr16	62872819	62872999	114.75							chr18	21127611	21127791	15.29							chr13	53113078	53113825	51.8
chr9	66025833	66026013	35.13		chr16	15924021	15924201	74.36							chr18	21104210	21104390	13.49							chr13	101278463	101278730	1.42
chr9	21954919	21955099	26.93		chr17	71551541	71551721	68.5							chr18	61878948	61879128	12.59							chr14	76154242	76154723	26.79
chr9	95454791	95454971	26.35		chr17	33911719	33911899	176.23							chr18	21090004	21090184	31.47							chr14	76165755	76166275	4.79
chr9	22031845	22032025	25.76		chr17	33965961	33966141	47.42							chr18	21079285	21079465	27.88							chr14	76190145	76190902	70.96
chr9	21525451	21525631	24.59		chr17	26839555	26839735	41.57							chr18	21103286	21103466	25.18							chr14	76193084	76193440	17.21
chr9	21493083	21493263	24		chr17	26649565	26649745	127.05							chr18	21094979	21095159	22.48							chr14	76233889	76234276	26.61
chr9	21639736	21639916	24		chr17	26828163	26828343	120.02							chr19	46166284	46166464	18.88							chr15	38939465	38939725	14.01
chr9	95440986	95441166	22.25		chr17	33950004	33950184	29.86							chr19	46174088	46174268	18.88							chr15	75797262	75797723	14.37
chr9	95452861	95453041	23.42		chr17	26659574	26659754	25.18							chr19	43590990	43591170	18.88							chr15	75799148	75799980	78.05
chr9	22033794	22033974	22.25		chr17	26672189	26672369	92.51							chr19	43599405	43599585	17.09							chr15	79151908	79152516	24.13
chr9	66027793	66027973	21.66		chr18	21103212	21103392	62.65							chr19	39538502	39538682	16.19							chr15	79153788	79154361	45.95
					chr18	21127619	21127799	48.59							chr19	23215488	23215668	16.19							chr15	79158381	79159209	105.55
					chr18	21129659	21129839	46.25							chr19	41903464	41903644	15.29							chr15	96527018	96527391	9.76
					chr18	3280572	3280752	40.4							chr19	23210213	23210393	35.97							chr15	96572787	96573407	54.28
					chr18	21104274	21104454	39.23							chr19	39584034	39584214	13.49							chr16	15863003	15864085	189.63
					chr18	21128499	21128679	39.23							chr19	23209457	23209637	82.73							chr16	20129588	20130050	2.48
					chr18	21094967	21095147	32.79							chr19	43600663	43600843	28.78							chr16	62872653	62873073	15.97
					chr18	61839218	61839398	28.69							chr19	43969373	43969553	26.98							chr17	26601998	26602472	33.17
					chr18	21089999	21090179	84.31							chr19	39585162	39585342	21.58							chr17	26645418	26646012	52.51
					chr18	21079267	21079447	79.04							chr19	43962312	43962492	20.68							chr17	26901275	26901874	2.13
					chr19	23210339	23210519	159.84							chr2	164257721	164257901	22.48							chr17	33896962	33898152	196.02
					chr19	46184794	46184974	63.82							chr2	103423552	103423732	22.48							chr2	32279360	32280286	107.15
					chr19	39537545	39537725	53.28							chr2	160158440	160158620	22.48							chr2	32307089	32307746	65.99
					chr19	23209491	23209671	145.2							chr2	32279759	32279939	19.78							chr2	32329615	32329902	0.89
					chr19	43599369	43599549	141.1							chr2	164270388	164270568	60.25							chr18	3280445	3282221	239.13
					chr19	43590955	43591135	43.91							chr2	164284244	164284424	19.78							chr18	3337052	3338099	215.18
					chr19	43600611	43600791	138.17							chr2	118359046	118359226	17.98							chr18	3364235	3364691	7.98
					chr19	39584186	39584366	42.15							chr2	172995698	172995878	18.88							chr18	21079155	21079766	17.56
					chr19	43962335	43962515	42.15							chr2	172978123	172978303	45.86							chr18	21090177	21090428	12.42
					chr19	39538491	39538671	39.81							chr2	164249128	164249308	17.09							chr19	23210180	23210809	55.17
					chr19	46166239	46166419	36.3							chr2	164281367	164281547	15.29							chr19	23214806	23215976	130.56
					chr19	46174191	46174371	124.12							chr2	103441393	103441573	40.47							chr19	39540680	39540976	1.6
					chr19	43993307	43993487	34.54							chr2	172949924	172950104	38.67
					chr19	43905826	43906006	120.61							chr2	172972323	172972503	38.67
					chr19	46198422	46198602	113.58							chr2	32274059	32274239	13.49
					chr19	43585097	43585277	28.1							chr2	118345826	118346006	13.49
					chr19	43573526	43573706	26.35							chr2	118355207	118355387	12.59
					chr19	39585164	39585344	107.73							chr2	164280392	164280572	13.49
					chr19	41903474	41903654	25.76							chr2	160176817	160176997	33.27
					chr19	41913489	41913669	23.42							chr2	160165357	160165537	32.37
					chr19	43969400	43969580	94.26							chr2	118373249	118373429	9.89
					chr2	32264192	32264372	20.49							chr2	160175472	160175652	10.79
					chr2	172978188	172978368	86.65							chr2	164271384	164271564	29.67
					chr2	164271208	164271388	79.62							chr3	54564709	54564889	17.98
					chr2	164281336	164281516	176.23							chr3	62153244	62153424	28.78
					chr2	32276302	32276482	73.18							chr3	62152514	62152694	28.78
					chr2	164248437	164248617	69.67							chr3	54570923	54571103	9.89
					chr2	32274063	32274243	69.67							chr3	62156224	62156404	27.88
					chr2	164270259	164270439	159.84							chr4	122657154	122657334	26.98
					chr2	103423539	103423719	62.06							chr4	116855153	116855333	23.38
					chr2	32274887	32275067	50.94							chr4	11050896	11051076	22.48
					chr2	103441351	103441531	49.77							chr4	11088615	11088795	23.38
					chr2	172987042	172987222	45.67							chr4	149165653	149165833	23.38
					chr2	118373309	118373489	43.33							chr4	132030657	132030837	22.48
					chr2	32279813	32279993	42.74							chr4	132047812	132047992	20.68
					chr2	164249116	164249296	134.07							chr4	35173760	35173940	45.86
					chr2	103409892	103410072	40.4							chr4	149154729	149154909	21.58
					chr2	164246853	164247033	40.4							chr4	122656243	122656423	20.68
					chr2	172949936	172950116	130.56							chr4	132040781	132040961	18.88
					chr2	32264769	32264949	37.47							chr4	80568093	80568273	17.98
					chr2	172969219	172969399	36.89							chr4	149166370	149166550	17.98
					chr2	103356695	103356875	34.54							chr4	80580766	80580946	17.09
					chr2	164258987	164259167	32.79							chr4	132038828	132039008	16.19
					chr2	160176843	160177023	115.34							chr4	11074778	11074958	41.36
					chr2	172936158	172936338	31.62							chr4	115191823	115192003	15.29
					chr2	160175590	160175770	29.86							chr4	116767726	116767906	16.19
					chr2	172962123	172962303	29.86							chr4	80520013	80520193	15.29
					chr2	160159864	160160044	109.48							chr4	11074130	11074310	37.77
					chr2	172972366	172972546	28.1							chr4	116808697	116808877	15.29
					chr2	160165441	160165621	103.04							chr4	132044490	132044670	14.39
					chr2	160158460	160158640	101.29							chr4	122613187	122613367	13.49
					chr2	164280500	164280680	100.12							chr4	131911472	131911652	13.49
					chr2	164182365	164182545	97.77							chr4	132069821	132070001	13.49
					chr3	62152509	62152689	85.48							chr4	131864377	131864557	12.59
					chr3	62153260	62153440	172.13							chr4	33335468	33335648	11.69
					chr3	54564706	54564886	68.5							chr4	33348220	33348400	11.69
					chr3	54573665	54573845	39.23							chr4	33334790	33334970	31.47
					chr3	62144343	62144523	24							chr4	116807726	116807906	11.69
					chr3	62156171	62156351	97.19							chr4	132031949	132032129	11.69
					chr3	54535604	54535784	95.43							chr4	80561171	80561351	31.47
					chr3	54561804	54561984	21.66							chr4	149173109	149173289	73.74
					chr4	132030660	132030840	104.8							chr4	115186760	115186940	28.78
					chr4	122675868	122676048	21.08							chr4	149151402	149151582	28.78
					chr4	149173145	149173325	100.12							chr5	93680125	93680305	21.58
					chr4	149154710	149154890	86.07							chr5	99715694	99715874	20.68
					chr4	122657164	122657344	186.18							chr5	120940795	120940975	43.16
					chr4	80568057	80568237	75.53							chr5	122756620	122756800	44.06
					chr4	132031936	132032116	73.77							chr5	51919072	51919252	18.88
					chr4	80580777	80580957	72.6							chr5	75441406	75441586	17.09
					chr4	11074813	11074993	180.33							chr5	43608881	43609061	17.09
					chr4	149168298	149168478	67.33							chr5	43615595	43615775	15.29
					chr4	150245951	150246131	67.33							chr5	73044405	73044585	13.49
					chr4	80568652	80568832	60.89							chr5	120964442	120964622	33.27
					chr4	80570781	80570961	169.79							chr5	145965182	145965362	13.49
					chr4	132047800	132047980	57.96							chr5	120921608	120921788	12.59
					chr4	150228054	150228234	57.38							chr5	120918393	120918573	30.57
					chr4	115207472	115207652	53.86							chr5	122739494	122739674	11.69
					chr4	122613226	122613406	52.69							chr5	99691579	99691759	29.67
					chr4	131911411	131911591	163.93							chr5	122743118	122743298	10.79
					chr4	80561203	80561383	163.35							chr5	93734570	93734750	26.98
					chr4	115191838	115192018	49.77							chr5	99713459	99713639	50.36
					chr4	132044553	132044733	49.18							chr6	116215701	116215881	59.35
					chr4	132038897	132039077	48.01							chr6	149067602	149067782	22.48
					chr4	115186784	115186964	47.42							chr6	34813048	34813228	50.36
					chr4	80556195	80556375	45.67							chr6	149104228	149104408	19.78
					chr4	116767707	116767887	45.67							chr6	149102098	149102278	16.19
					chr4	11088641	11088821	43.91							chr6	149082794	149082974	13.49
					chr4	116808808	116808988	153.98							chr6	116210637	116210817	13.49
					chr4	80595624	80595804	42.15							chr6	116585656	116585836	71.04
					chr4	122636109	122636289	148.13							chr6	128600338	128600518	12.59
					chr4	11074109	11074289	139.34							chr6	149090281	149090461	12.59
					chr4	80520060	80520240	33.96							chr6	149137900	149138080	12.59
					chr4	149151397	149151577	33.37							chr6	149117795	149117975	11.69
					chr4	33348246	33348426	32.2							chr6	149137310	149137490	11.69
					chr4	149165656	149165836	128.8							chr6	116600509	116600689	26.98
					chr4	35173824	35174004	125.88							chr7	3230452	3230632	85.43
					chr4	132048745	132048925	29.86							chr7	120350983	120351163	17.98
					chr4	115170198	115170378	120.61							chr7	26669361	26669541	17.09
					chr4	149149681	149149861	28.69							chr7	125738912	125739092	17.09
					chr4	131910596	131910776	117.68							chr7	3220241	3220421	14.39
					chr4	11050904	11051084	195.55							chr7	125729586	125729766	13.49
					chr4	33344752	33344932	24.59							chr7	125715683	125715863	33.27
					chr4	116793066	116793246	23.42							chr7	3249633	3249813	26.98
					chr5	122765078	122765258	80.8							chr8	112506245	112506425	23.38
					chr5	120918341	120918521	76.11							chr8	41972499	41972679	54.85
					chr5	122730195	122730375	73.18							chr8	129133773	129133953	51.26
					chr5	122743136	122743316	72.6							chr8	112511743	112511923	94.42
					chr5	51928345	51928525	72.01							chr8	11009797	11009977	16.19
					chr5	122741982	122742162	71.43							chr8	10974208	10974388	16.19
					chr5	120922898	120923078	70.26							chr8	41961987	41962167	43.16
					chr5	75441524	75441704	69.09							chr8	41946966	41947146	13.49
					chr5	51936989	51937169	64.99							chr8	112496922	112497102	14.39
					chr5	122756606	122756786	136.42							chr8	112528316	112528496	13.49
					chr5	99691552	99691732	55.62							chr8	112503341	112503521	32.37
					chr5	43608918	43609098	51.52							chr8	41973210	41973390	28.78
					chr5	99713461	99713641	202.57							chr8	107749828	107750008	27.88
					chr5	93734537	93734717	128.22							chr8	129138096	129138276	27.88
					chr5	51919097	51919277	40.4							chr8	112508050	112508230	25.18
					chr5	120913322	120913502	39.23							chr9	108667428	108667608	26.98
					chr5	99715695	99715875	121.19							chr9	48603355	48603535	20.68
					chr5	43574994	43575174	37.47							chr9	46076534	46076714	17.98
					chr5	120940801	120940981	36.89							chr9	46064850	46065030	102.51
					chr5	73044342	73044522	36.3							chr9	46032178	46032358	13.49
					chr5	43615603	43615783	35.71							chr9	46081338	46081518	13.49
					chr5	51983084	51983264	35.71							chr9	48608827	48609007	63.85
					chr5	130405917	130406097	33.96							chr9	46064376	46064556	41.36
					chr5	145965439	145965619	33.37							chr9	57140348	57140528	10.79
					chr5	51902874	51903054	31.03							chr9	108697699	108697879	29.67
					chr5	120921673	120921853	101.87
					chr5	120964488	120964668	99.53
					chr5	93725402	93725582	28.1
					chr5	120966513	120966693	28.1
					chr5	93680163	93680343	24.59
					chr5	51929004	51929184	87.24
					chr5	99712757	99712937	84.31
					chr5	93735144	93735324	81.38
					chr6	116585680	116585860	75.53
					chr6	116185396	116185576	70.26
					chr6	149086804	149086984	66.74
					chr6	149082775	149082955	63.23
					chr6	116215687	116215867	153.39
					chr6	34813526	34813706	55.62
					chr6	149067453	149067633	45.08
					chr6	149115709	149115889	45.08
					chr6	149102075	149102255	41.57
					chr6	116236782	116236962	40.4
					chr6	116179340	116179520	38.64
					chr6	149138378	149138558	33.96
					chr6	34846589	34846769	32.79
					chr6	128600350	128600530	31.03
					chr6	116600454	116600634	29.86
					chr6	149103652	149103832	29.86
					chr6	149104280	149104460	29.86
					chr6	116596957	116597137	28.1
					chr6	128581196	128581376	26.35
					chr6	34815597	34815777	24.59
					chr6	116210584	116210764	21.66
					chr7	26686066	26686246	58.55
					chr7	125715624	125715804	149.3
					chr7	3230462	3230642	137
					chr7	3220332	3220512	133.49
					chr7	3249696	3249876	43.33
					chr7	125771483	125771663	38.64
					chr7	26674614	26674794	36.3
					chr7	26669379	26669559	122.95
					chr7	3235852	3236032	31.03
					chr8	41973240	41973420	78.45
					chr8	112508047	112508227	172.13
					chr8	41972512	41972692	169.2
					chr8	10974133	10974313	64.4
					chr8	112511772	112511952	223.65
					chr8	129075174	129075354	56.21
					chr8	41962211	41962391	158.66
					chr8	129138103	129138283	55.03
					chr8	112506256	112506436	132.32
					chr8	11021216	11021396	40.4
					chr8	112496992	112497172	39.23
					chr8	41947029	41947209	35.13
					chr8	129133830	129134010	103.63
					chr8	129120233	129120413	29.86
					chr8	112528265	112528445	99.53
					chr8	112503392	112503572	98.36
					chr8	41943581	41943761	24.59
					chr8	107749816	107749996	88.41
					chr8	41982073	41982253	21.08
					chr8	10965677	10965857	83.72
					chr9	57144106	57144286	59.13
					chr9	108697685	108697865	165.1
					chr9	108685772	108685952	52.11
					chr9	57102996	57103176	50.94
					chr9	46039197	46039377	49.77
					chr9	57077998	57078178	48.59
					chr9	46064904	46065084	158.66
					chr9	57143607	57143787	40.4
					chr9	46033559	46033739	35.13
					chr9	48594936	48595116	35.71
					chr9	48606309	48606489	35.71
					chr9	108667453	108667633	34.54
					chr9	46047042	46047222	29.27
					chr9	57148741	57148921	28.69
					chr9	57140297	57140477	117.68
					chr9	46043416	46043596	26.93
					chr9	48595522	48595702	113
					chr9	57071216	57071396	25.76
					chr9	46076585	46076765	24
					chr9	48608825	48609005	101.29
