# Supplementary material for: Insulin signaling and reduced glucocorticoid receptor activity attenuate postprandial gene expression in liver
Source: PLoS Biol. 2018 Dec 10;16(12):e2006249. doi: 10.1371/journal.pbio.2006249 (PMC6301715; doi:10.1371/journal.pbio.2006249)
Supplement: S11 Data — Panels S5A, S5B, S5C, and S5E. (XLSX) [file pbio.2006249.s022.xlsx]

## Sheet: FigS5A-C
ID	chr	start	end	H3K27Ac_log2FC_fed/unfed	GR_log2FC_fed/unfed	H3K27Ac_log2FC_fed_dex/veh	GR tags	GRE
chr19-876	chr19	58505245	58505413	-0.925764	-3.34305	2.26897	68.8	5.56189
chr7-2266	chr7	91785694	91785862	-0.674297	-3.32843	2.03746	77.85	1.18557
chr16-1230	chr16	24782262	24782430	-1.55959	-3.58341	1.97798	139.41	-3.71041
chr5-1064	chr5	140647806	140647974	-1.27117	-3.66865	1.97376	160.23	9.13832
chr5-2774	chr5	136131989	136132157	-1.38769	-4.58217	1.96917	139.41	10.5023
chr12-1289	chr12	81922346	81922514	-1.75388	-3.49369	1.90306	174.71	12.0334
chr10-472	chr10	59383927	59384095	-1.42617	-4.07704	1.80745	229.03	8.1927
chr15-1123	chr15	25878127	25878295	-1.46156	-3.42104	1.80703	176.52	5.69379
chr5-1837	chr5	124362590	124362758	-1.40873	-4.10975	1.72918	100.48	9.74103
chr13-443	chr13	24236038	24236206	-1.04381	-2.30986	1.72891	264.33	12.2887
chr6-54	chr6	140518795	140518963	-0.995514	-2.22331	1.72489	384.73	8.78006
chr10-533	chr10	68567299	68567467	-1.24999	-5.00613	1.72006	311.4	5.28438
chr2-743	chr2	103049830	103049998	-1.47687	-3.80096	1.71555	175.62	-0.909638
chr6-1211	chr6	37655773	37655941	-0.773989	-2.62113	1.70953	101.39	9.67209
chr16-182	chr16	4702777	4702945	-1.88807	-1.43709	1.66449	312.31	12.412
chr18-1321	chr18	31871245	31871413	-0.967524	-3.42384	1.6455	41.64	-4.06032
chr1-2159	chr1	55566559	55566727	-1.14316	-2.42492	1.62285	229.03	11.2208
chr4-3051	chr4	140732541	140732709	-1.1748	-3.13177	1.61939	110.44	11.5273
chr9-624	chr9	60830340	60830508	-0.847952	-3.10524	1.61795	233.55	4.72003
chr19-1900	chr19	43905865	43906033	-1.00809	-2.67367	1.61663	111.34	10.6484
chr12-456	chr12	81930043	81930211	-0.722718	-1.55343	1.57397	39.83	-5.83477
chr19-1353	chr19	36823578	36823746	-0.817992	-3.54526	1.5453	158.42	10.8283
chr17-1221	chr17	15560446	15560614	-0.577638	-3.44471	1.5327	63.37	5.97492
chr10-435	chr10	59406440	59406608	-0.820607	-3.70912	1.51891	126.73	-3.34051
chr12-913	chr12	36191024	36191192	-1.07333	-3.0717	1.50194	81.47	3.11601
chr4-2443	chr4	41301332	41301500	-0.684727	-2.55073	1.48365	62.46	2.70007
chr17-1031	chr17	32630290	32630458	-1.12022	-3.37584	1.47335	90.52	-5.65129
chr1-1049	chr1	84296329	84296497	-1.38733	-2.93406	1.46618	162.94	9.07482
chr5-530	chr5	149446648	149446816	-0.689371	-2.34234	1.45801	103.2	-1.18931
chr2-584	chr2	152610457	152610625	-1.07365	-2.80863	1.45214	67.89	-1.55543
chr2-1682	chr2	132506917	132507085	-1.47989	-2.96824	1.43385	60.65	-1.48911
chr19-1268	chr19	36824102	36824270	-0.921309	-3.51191	1.42125	154.8	4.24363
chr6-1530	chr6	82597027	82597195	-1.08384	-2.68456	1.39825	211.83	5.97299
chr4-1042	chr4	11016503	11016671	-1.06901	-3.31165	1.39607	76.95	-4.35785
chr3-1059	chr3	4866313	4866481	-0.667262	-2.47114	1.37019	172	-1.54805
chr12-1893	chr12	53698634	53698802	-1.17354	-1.96039	1.37013	45.26	2.70724
chr11-402	chr11	11744514	11744682	-0.749903	-2.28931	1.36153	284.25	10.6763
chr11-1750	chr11	16695115	16695283	-0.909864	-2.41052	1.35386	66.99	2.58591
chr10-909	chr10	77812408	77812576	-0.815455	-2.30381	1.35283	100.48	3.16318
chr3-2236	chr3	79137474	79137642	-0.714435	-2.8614	1.34661	63.37	-0.35362
chr5-2083	chr5	122743072	122743240	-1.01207	-2.46629	1.34278	64.27	8.88049
chrX-148	chrX	137079436	137079604	-0.688507	-2.50636	1.34092	66.08	5.82098
chr7-1187	chr7	125395911	125396079	-0.931165	-4.20925	1.32536	179.24	8.70947
chr3-888	chr3	52350097	52350265	-1.05476	-3.67263	1.32503	247.13	3.98817
chr4-529	chr4	7123813	7123981	-0.900181	-2.79484	1.32363	141.22	4.27703
chr17-506	chr17	28557356	28557524	-1.6696	-3.21953	1.32281	334.03	5.15347
chr2-231	chr2	22519375	22519543	-0.983457	-1.81618	1.3196	252.56	-3.24914
chr13-904	chr13	51184530	51184698	-1.21442	-2.81271	1.31114	156.61	6.03704
chr19-903	chr19	46983491	46983659	-1.3222	-2.67237	1.3109	284.25	12.3222
chr1-3150	chr1	173170404	173170572	-1.55527	-3.00732	1.30151	140.31	-5.72259
chrX-609	chrX	138899576	138899744	-0.87299	-3.26942	1.29904	28.06	-1.92122
chr6-1377	chr6	37567625	37567793	-1.17041	-3.71834	1.29471	140.31	8.75824
chr5-605	chr5	121784069	121784237	-1.02923	-1.7126	1.28548	343.09	11.0826
chr4-3413	chr4	6812766	6812934	-1.10103	-2.22412	1.28542	36.21	12.703
chr12-910	chr12	84885839	84886007	-1.5171	-2.36767	1.28145	285.15	12.454
chr1-1176	chr1	133834330	133834498	-0.5719	-2.41951	1.27847	57.03	8.68767
chr4-758	chr4	7122877	7123045	-0.853507	-2.36059	1.27808	89.62	1.42735
chr16-872	chr16	4414650	4414818	-0.583514	-2.42508	1.27773	62.46	0.284336
chr3-421	chr3	52426573	52426741	-1.12845	-2.1902	1.27516	154.8	-1.42508
chr14-592	chr14	66355067	66355235	-0.841045	-2.92607	1.2741	162.04	3.75076
chr8-905	chr8	91731913	91732081	-0.872224	-2.02477	1.25903	55.22	-1.31514
chr9-235	chr9	36615988	36616156	-1.01272	-2.00773	1.25126	140.31	-5.89814
chr10-1723	chr10	116548704	116548872	-0.63758	-2.07123	1.25067	65.18	-1.40596
chr7-2320	chr7	134076324	134076492	-0.76788	-3.04259	1.24793	135.79	9.74486
chr18-594	chr18	54409879	54410047	-1.06849	-3.52485	1.24728	66.99	-0.9419
chr4-810	chr4	131910430	131910598	-0.910485	-2.6427	1.23754	96.86	-3.0705
chr13-1028	chr13	35815043	35815211	-0.877161	-2.51761	1.23663	127.64	3.18737
chr15-1557	chr15	36401158	36401326	-0.77787	-1.76005	1.23055	26.25	-1.05427
chr5-1387	chr5	124402604	124402772	-1.26761	-3.67034	1.2284	98.67	-9.71271
chr19-492	chr19	26494417	26494585	-0.832048	-1.81877	1.2254	61.56	-1.87447
chr8-1329	chr8	127109898	127110066	-0.928381	-3.1876	1.22316	70.61	1.42805
chr18-1112	chr18	46857901	46858069	-0.730634	-2.43379	1.21696	73.32	4.88234
chr6-2361	chr6	141381029	141381197	-0.880174	-2.56431	1.21531	172	-2.30319
chr15-500	chr15	25875114	25875282	-1.09207	-4.75828	1.21502	157.51	-5.28108
chr5-718	chr5	87928211	87928379	-0.774081	-2.33952	1.20968	363	-2.17821
chr2-2623	chr2	128005814	128005982	-0.740553	-3.70767	1.20612	76.04	5.23237
chr14-1409	chr14	32992615	32992783	-1.56875	-3.70134	1.20426	176.52	11.0075
chr5-1335	chr5	51431104	51431272	-1.21904	-3.54411	1.20223	67.89	-2.33384
chr6-1645	chr6	112585801	112585969	-0.703376	-1.48616	1.20202	43.45	-3.04441
chr10-1105	chr10	20393633	20393801	-1.21621	-4.14828	1.19753	68.8	5.27677
chr6-1350	chr6	134464174	134464342	-0.632948	-0.709004	1.1917	31.68	-1.89105
chr1-1230	chr1	164896538	164896706	-1.0447	-1.91761	1.17983	161.13	1.15427
chr9-1510	chr9	48407132	48407300	-1.26886	-2.77157	1.17843	105.91	-2.27764
chr5-657	chr5	89771206	89771374	-0.974783	-3.05409	1.1767	152.99	-0.697212
chr1-2535	chr1	74050385	74050553	-0.711566	-3.09676	1.1757	49.79	5.45182
chr16-629	chr16	36138428	36138596	-0.801319	-2.43555	1.17528	125.83	3.1823
chr4-1948	chr4	80580756	80580924	-1.19733	-2.65698	1.17195	48.88	0.98322
chr2-1684	chr2	172843684	172843852	-1.00054	-4.6283	1.1647	47.98	5.67068
chr18-471	chr18	21332113	21332281	-0.951481	-3.31139	1.16049	182.86	8.42657
chr17-929	chr17	28660045	28660213	-1.28383	-1.45076	1.1548	217.26	12.1506
chr7-453	chr7	87591297	87591465	-1.02046	-2.58711	1.15194	349.42	8.93417
chr16-528	chr16	34814814	34814982	-0.692544	-1.96026	1.1468	113.16	3.63806
chr2-973	chr2	90362802	90362970	-1.08593	-2.42978	1.14504	67.89	-5.14352
chr6-1288	chr6	129143053	129143221	-1.0746	-2.24459	1.14264	124.02	2.23531
chr6-776	chr6	37701853	37702021	-0.704594	-1.1006	1.13773	56.12	-2.30343
chr4-1421	chr4	105328729	105328897	-0.787643	-2.48684	1.13349	48.88	5.74047
chr3-1173	chr3	79007330	79007498	-0.698863	-1.93406	1.13001	81.47	-2.31008
chr3-1247	chr3	35018442	35018610	-0.825834	-2.51691	1.12734	216.35	10.8387
chr2-2466	chr2	26739830	26739998	-1.02634	-2.19146	1.12251	39.83	-0.626338
chr6-871	chr6	23342801	23342969	-0.956882	-2.58775	1.11871	186.48	2.33065
chr4-1109	chr4	132032110	132032278	-0.868248	-3.41703	1.11621	72.42	-5.79787
chr11-641	chr11	16704052	16704220	-1.18717	-2.38492	1.11436	136.69	1.30665
chr17-760	chr17	65944068	65944236	-1.52001	-2.70058	1.11336	157.51	-3.14506
chr16-1679	chr16	28829752	28829920	-0.778167	-3.17982	1.11121	87.81	11.4841
chr5-1917	chr5	102438740	102438908	-0.818374	-2.20551	1.11048	147.55	10.5228
chr14-97	chr14	119351388	119351556	-1.44279	-1.68459	1.10875	133.98	-1.46027
chr5-1710	chr5	51928887	51929055	-0.936462	-2.41951	1.10643	57.03	-1.35379
chr5-797	chr5	88018985	88019153	-0.653744	-1.60992	1.10481	121.3	-7.36407
chr4-770	chr4	43363053	43363221	-0.643983	-2.39307	1.09844	81.47	2.13238
chr13-932	chr13	52317579	52317747	-0.684438	-3.09579	1.09841	107.72	-2.12607
chr2-1038	chr2	65064699	65064867	-1.36445	-3.66685	1.09378	184.67	9.44676
chr5-1361	chr5	51679589	51679757	-1.74617	-3.29412	1.08647	95.05	-3.33616
chr12-334	chr12	84885035	84885203	-0.835552	-3.58868	1.08569	93.24	-4.62558
chr10-1434	chr10	77073027	77073195	-0.613301	-2.12436	1.08564	38.02	-2.09193
chr6-1179	chr6	31468295	31468463	-0.555831	-2.85625	1.08533	56.12	-8.60267
chr5-406	chr5	99715729	99715897	-0.746356	-1.52157	1.08371	150.27	6.26474
chr1-1482	chr1	155548753	155548921	-0.706072	-3.01703	1.08174	188.29	6.84257
chr10-2881	chr10	31305364	31305532	-0.638254	-1.40414	1.0813	61.56	7.21009
chr8-702	chr8	41745786	41745954	-1.75915	-2.59563	1.08114	111.34	2.81657
chr16-586	chr16	18340111	18340279	-1.07772	-2.91964	1.07795	73.32	5.70943
chr10-1992	chr10	117106752	117106920	-0.716779	-2.68664	1.07276	118.59	10.2908
chr7-1569	chr7	146105466	146105634	-0.916308	-1.87852	1.06602	57.03	-4.95536
chr12-388	chr12	81945198	81945366	-0.666118	-2.19557	1.0628	186.48	-5.94089
chr17-452	chr17	56248169	56248337	-0.921096	-2.42092	1.05981	311.4	12.4241
chr16-478	chr16	32570360	32570528	-0.953563	-3.1384	1.05956	119.49	-2.77547
chr10-1695	chr10	19910307	19910475	-1.34928	-3.93595	1.05613	74.23	9.31408
chr13-811	chr13	102468053	102468221	-0.905945	-2.17071	1.05514	292.39	6.47695
chr11-83	chr11	112582050	112582218	-0.619683	-2.42978	1.05225	67.89	-5.68186
chr1-1887	chr1	8866738	8866906	-0.743593	-2.39307	1.04926	81.47	4.82742
chr16-484	chr16	31570557	31570725	-0.927713	-2.14952	1.04898	51.6	1.09029
chr5-1446	chr5	100798118	100798286	-0.743004	-1.7763	1.04668	29.87	-1.12437
chr2-108	chr2	103048504	103048672	-0.847668	-2.42339	1.04236	202.77	4.9245
chr7-494	chr7	125715684	125715852	-0.923628	-2.13686	1.04146	234.46	7.97189
chr7-1491	chr7	148609802	148609970	-1.66455	-2.62113	1.03881	101.39	10.3256
chr10-789	chr10	19784575	19784743	-0.800748	-2.44235	1.0366	57.94	-11.0078
chr2-1048	chr2	160624133	160624301	-1.26384	-1.99695	1.03484	42.55	-1.52322
chr4-1032	chr4	101418238	101418406	-0.92744	-2.62264	1.03466	29.87	-10.8987
chr4-465	chr4	115170189	115170357	-1.06349	-2.40402	1.0339	123.11	3.8545
chr5-1485	chr5	122756617	122756785	-1.07589	-3.5083	1.03085	121.3	-2.57172
chr1-642	chr1	36526923	36527091	-0.781587	-2.7351	1.02756	51.6	-0.655011
chr11-4108	chr11	94033031	94033199	-0.628439	-2.30533	1.02676	114.97	9.39521
chr9-739	chr9	48560042	48560210	-0.716511	-1.36955	1.02531	75.14	-0.449439
chr6-437	chr6	116215672	116215840	-0.716662	-2.1558	1.02435	207.3	4.46987
chrX-174	chrX	138433072	138433240	-0.665509	-2.99541	1.02277	100.48	9.72299
chr10-626	chr10	77089441	77089609	-0.500423	-2.17195	1.02254	174.71	11.0341
chr1-1045	chr1	99667679	99667847	-0.822474	-2.62727	1.01923	155.7	3.6528
chr3-265	chr3	145648532	145648700	-0.599644	-1.86815	1.01381	155.7	-6.70191
chr5-1507	chr5	65940941	65941109	-0.629775	-1.82316	1.01348	65.18	0.761855
chr18-1644	chr18	61572254	61572422	-0.64186	-1.90138	1.01293	47.07	5.27492
chr12-565	chr12	16596811	16596979	-1.28615	-3.8451	1.01157	69.7	-0.324813
chr2-519	chr2	90362179	90362347	-1.15749	-3.85266	1.00946	238.08	7.49972
chr12-775	chr12	81894769	81894937	-0.766588	-3.08116	1.00934	131.26	9.41009
chr15-628	chr15	81353851	81354019	-0.551861	-2.40812	1.00817	97.77	5.83787
chr2-654	chr2	160631038	160631206	-1.19721	-3.45694	1.00677	393.78	12.2114
chr7-3022	chr7	17643677	17643845	-0.689276	-3.37427	1.00668	100.48	-1.08092
chr13-1563	chr13	29730357	29730525	-1.4143	-2.04647	1.00666	104.1	8.0042
chr13-962	chr13	114858863	114859031	-0.703826	-2.61471	1.00295	53.41	-3.63972
chr10-1346	chr10	124706355	124706523	-1.33807	-1.99695	1.00244	42.55	-5.14556
chr6-817	chr6	82598055	82598223	-1.08141	-2.18682	1.00148	176.52	-2.02629
chr3-783	chr3	107493354	107493522	-1.13487	-2.6433	1.00072	175.62	12.287
chr19-226	chr19	46675003	46675171	-1.04862	-1.38701	1.00035	63.37	-0.111752
chr19-680	chr19	58447635	58447803	-0.949763	-2.66392	0.997613	86	-6.09386
chr18-772	chr18	21302768	21302936	-0.64054	-3.01572	0.995451	47.07	3.64441
chr6-642	chr6	90550445	90550613	-0.734372	-2.48673	0.992009	59.75	3.33481
chr7-1710	chr7	119613518	119613686	-1.06005	-4.85052	0.977357	223.59	11.5101
chr14-935	chr14	119348180	119348348	-1.24263	-1.97512	0.972634	72.42	5.67153
chr6-745	chr6	37554571	37554739	-0.884387	-1.94794	0.972559	86	-0.596845
chr14-654	chr14	26335619	26335787	-1.08116	-3.04137	0.972489	215.45	10.8482
chr6-1059	chr6	29521613	29521781	-1.51019	-2.52561	0.971211	100.48	2.42623
chr2-1196	chr2	169773672	169773840	-0.939964	-2.08512	0.971085	189.2	-3.36357
chr15-1306	chr15	38956845	38957013	-1.64889	-3.54545	0.969199	135.79	11.7681
chr5-846	chr5	122741862	122742030	-0.746409	-2.29083	0.969144	99.58	3.9439
chr3-1420	chr3	52348091	52348259	-0.949284	-2.68611	0.963775	56.12	-1.03227
chr9-1071	chr9	106686065	106686233	-1.36207	-3.53944	0.953158	101.39	1.60155
chr7-303	chr7	74724013	74724181	-1.90291	-2.66528	0.952165	147.55	-4.76012
chr11-974	chr11	89993994	89994162	-0.707187	-2.50119	0.951185	175.62	-4.67627
chr8-960	chr8	47835992	47836160	-1.02454	-3.20191	0.950719	178.33	10.4866
chr19-353	chr19	46666197	46666365	-0.824367	-2.03078	0.950416	253.47	11.8401
chr1-2623	chr1	21028106	21028274	-0.982823	-2.88919	0.949678	107.72	9.71826
chr16-502	chr16	93335676	93335844	-0.77353	-1.31971	0.94956	406.45	11.9113
chr4-1627	chr4	122636039	122636207	-0.769037	-0.930853	0.94757	179.24	11.5267
chr8-1046	chr8	129038640	129038808	-1.1723	-3.30638	0.946182	47.98	-2.33226
chr9-288	chr9	48548310	48548478	-0.715769	-1.72178	0.946143	252.56	10.4769
chr6-1800	chr6	23344278	23344446	-0.880858	-1.57999	0.945721	28.97	2.61089
chr17-841	chr17	92273047	92273215	-0.831637	-1.83971	0.937236	62.46	2.38609
chr1-3054	chr1	84314649	84314817	-0.645351	-2.00213	0.934886	27.16	4.088
chr10-1362	chr10	59446318	59446486	-1.00274	-1.46254	0.933056	53.41	-2.26354
chr2-2378	chr2	119880736	119880904	-0.926869	-2.3249	0.92526	53.41	-6.87601
chr8-181	chr8	124104463	124104631	-1.64633	-1.87871	0.920875	285.15	5.48947
chr16-1028	chr16	4652913	4653081	-1.0055	-2.80806	0.920335	122.21	-0.385788
chr5-1368	chr5	123636080	123636248	-0.901586	-2.67386	0.918389	185.57	11.1932
chr3-869	chr3	52457057	52457225	-0.909925	-2.05537	0.918269	241.7	8.93166
chr3-1862	chr3	118282421	118282589	-1.35175	-2.88526	0.915903	78.76	9.56818
chr15-835	chr15	95861824	95861992	-1.04374	-2.94248	0.911054	96.86	-4.30794
chr1-1160	chr1	71768922	71769090	-0.745815	-2.53575	0.909418	269.76	3.75907
chr9-638	chr9	9213055	9213223	-0.9117	-1.57524	0.908979	181.95	-2.25206
chr16-556	chr16	7094604	7094772	-0.83983	-2.43173	0.908813	94.15	9.0006
chr3-419	chr3	149327773	149327941	-0.724834	-1.72455	0.901004	166.56	-5.79174
chr2-1712	chr2	163468510	163468678	-0.800243	-3.31621	0.899509	173.81	4.47064
chr9-1157	chr9	55144209	55144377	-0.838488	-2.80735	0.897601	40.74	-2.58502
chr1-1293	chr1	164899899	164900067	-1.17083	-1.87353	0.897337	46.17	-3.50748
chr10-781	chr10	59432722	59432890	-1.06836	-2.83218	0.896366	276.1	-4.31493
chr8-1750	chr8	126788583	126788751	-0.910373	-1.75357	0.894289	58.84	8.40287
chr19-1270	chr19	40506600	40506768	-0.642412	-2.15767	0.893018	194.63	12.7316
chr11-948	chr11	110310367	110310535	-0.61616	-3.66533	0.890511	295.11	10.4178
chr2-1511	chr2	152611423	152611591	-1.03016	-3.26708	0.887651	121.3	3.70648
chr19-325	chr19	43600599	43600767	-1.31314	-3.70216	0.886338	201.87	-2.98342
chr7-844	chr7	141945221	141945389	-0.701057	-1.34512	0.884696	184.67	-0.70255
chr10-1856	chr10	74757307	74757475	-0.594327	-2.12987	0.884654	148.46	4.05441
chr16-241	chr16	7099819	7099987	-0.522432	-1.34234	0.88298	51.6	4.61988
chr18-265	chr18	21332761	21332929	-0.982396	-1.85445	0.882887	136.69	4.29976
chr10-763	chr10	59378348	59378516	-0.821892	-3.01572	0.876348	47.07	2.53188
chr4-2563	chr4	8715909	8716077	-0.873642	-4.18252	0.875348	123.11	7.18471
chrX-259	chrX	148433868	148434036	-1.52841	-3.00483	0.873539	38.93	-3.36661
chr8-737	chr8	41943508	41943676	-1.36535	-1.86117	0.873007	31.68	-5.76886
chr7-1066	chr7	91255686	91255854	-0.987029	-1.39079	0.871181	66.08	1.34373
chr1-403	chr1	39482394	39482562	-1.15465	-3.23663	0.867262	100.48	-1.16433
chr2-2669	chr2	141823525	141823693	-0.853913	-0.627273	0.866695	77.85	-1.76536
chr8-912	chr8	36481000	36481168	-0.666769	-1.86589	0.865031	109.53	6.13994
chr7-957	chr7	150955573	150955741	-1.22008	-2.08438	0.862287	152.08	4.87164
chr4-1551	chr4	116469228	116469396	-0.706765	-2.0313	0.86017	31.68	1.23277
chr4-1969	chr4	6864550	6864718	-1.13114	-2.65122	0.857671	200.96	-1.97295
chr11-452	chr11	104268740	104268908	-0.690498	-2.96731	0.857274	121.3	1.1898
chr5-666	chr5	136116395	136116563	-1.12875	-3.73997	0.856187	297.82	8.73952
chr9-27	chr9	48553228	48553396	-0.681427	-1.6034	0.853545	429.99	-1.52558
chr12-1064	chr12	85951240	85951408	-1.33779	-2.69884	0.851197	125.83	9.58628
chr7-1037	chr7	87605152	87605320	-0.510988	-1.48634	0.84809	38.02	-0.43014
chrX-235	chrX	97666943	97667111	-0.741098	-2.42978	0.844381	67.89	11.3737
chr11-1358	chr11	109683752	109683920	-0.899924	-2.45383	0.838037	159.32	6.77822
chr13-452	chr13	51185652	51185820	-1.0215	-2.84053	0.837925	62.46	10.1326
chr3-221	chr3	100270604	100270772	-0.649309	-1.73938	0.834853	129.45	7.51891
chr15-110	chr15	95580421	95580589	-1.16374	-2.00454	0.832562	105.01	-7.77304
chr1-545	chr1	37417797	37417965	-0.715338	-1.95515	0.830841	172.9	11.372
chr19-452	chr19	21892942	21893110	-0.779659	-1.81394	0.830468	231.74	9.20197
chr15-290	chr15	38939616	38939784	-1.58077	-2.2588	0.828046	74.23	-4.96242
chr2-237	chr2	132508474	132508642	-1.00309	-2.62836	0.827212	173.81	0.219099
chr4-1054	chr4	105872488	105872656	-0.551375	-3.46635	0.824767	257.09	1.46967
chrX-80	chrX	156851910	156852078	-0.884536	-1.52918	0.821419	92.33	-3.84164
chr5-1288	chr5	51937065	51937233	-0.964873	-2.68359	0.819084	49.79	-4.16663
chr5-1386	chr5	99768841	99769009	-0.693338	-1.98973	0.816788	30.78	-4.52637
chr9-1271	chr9	106687619	106687787	-0.824514	-1.71326	0.814824	143.03	-3.32836
chr4-1630	chr4	134891648	134891816	-0.572384	-1.50561	0.812257	68.8	0.146964
chr17-572	chr17	28639379	28639547	-0.724352	-2.43241	0.811928	47.07	-3.89878
chr4-2441	chr4	8976375	8976543	-0.980163	-3.54411	0.811775	45.26	4.74247
chr9-831	chr9	57140243	57140411	-1.49385	-3.4257	0.811527	83.28	2.82911
chr2-287	chr2	167686298	167686466	-0.835192	-2.14142	0.810138	248.04	-5.46082
chr19-931	chr19	22991265	22991433	-0.605091	-2.55073	0.809976	62.46	5.2888
chr17-438	chr17	67231754	67231922	-0.760523	-1.61325	0.809273	172	2.13049
chr8-138	chr8	41744639	41744807	-1.71951	-2.23213	0.807034	145.74	-0.799848
chr13-376	chr13	52275434	52275602	-1.0037	-1.70884	0.806138	361.19	11.4773
chr18-155	chr18	21304266	21304434	-1.05663	-1.69683	0.804487	106.82	-3.2795
chr5-120	chr5	122765132	122765300	-0.54677	-1.97198	0.804164	133.07	11.2863
chrX-363	chrX	137102407	137102575	-0.741897	-1.56933	0.802726	129.45	7.44865
chr4-695	chr4	70143054	70143222	-0.469433	-1.20251	0.801839	62.46	3.42145
chr4-4561	chr4	149264066	149264234	-0.772502	-2.73216	0.801404	57.94	10.5224
chr8-503	chr8	96689161	96689329	-0.833331	-1.96296	0.80111	86.9	-7.01767
chr4-484	chr4	6873173	6873341	-0.769959	-2.17424	0.799965	78.76	3.24813
chr9-678	chr9	108697705	108697873	-1.03845	-1.80845	0.798468	203.68	8.16381
chr9-335	chr9	48545700	48545868	-0.709118	-1.21211	0.797186	345.8	12.0758
chr13-165	chr13	67064347	67064515	-0.938944	-1.34832	0.79697	180.14	3.92972
chr14-598	chr14	32994276	32994444	-1.11367	-4.32675	0.79639	38.93	-1.59765
chr10-473	chr10	124707505	124707673	-0.663821	-2.16888	0.787649	235.36	4.73095
chr8-177	chr8	96882599	96882767	-1.01361	-2.3253	0.785837	145.74	-1.27852
chr9-282	chr9	23856102	23856270	-0.883973	-1.7651	0.782876	118.59	4.75862
chr6-445	chr6	116844258	116844426	-1.04141	-1.43914	0.782668	162.94	0.239633
chr18-736	chr18	54410445	54410613	-0.997123	-2.7548	0.781368	287.87	11.7
chr5-139	chr5	51680582	51680750	-1.64555	-1.89675	0.781309	274.29	-8.16057
chr19-972	chr19	46755915	46756083	-0.745307	-2.76418	0.779593	72.42	4.26467
chr2-3285	chr2	30039341	30039509	-0.823691	-2.45158	0.779549	74.23	-2.03418
chr16-1048	chr16	93342707	93342875	-0.849326	-1.93724	0.777729	37.11	-3.04237
chr10-975	chr10	41971182	41971350	-0.599669	-1.74953	0.776403	244.42	10.7471
chr12-134	chr12	111037131	111037299	-0.627333	-1.27515	0.775586	269.76	-2.74017
chr10-2481	chr10	53649500	53649668	-0.885232	-1.30331	0.771613	33.49	1.34013
chr19-1438	chr19	46104310	46104478	-1.07072	-2.1384	0.771074	119.49	8.1275
chr7-144	chr7	126927032	126927200	-0.471746	-1.73931	0.769332	152.08	9.78832
chr2-403	chr2	172972340	172972508	-1.07712	-1.27212	0.76833	67.89	-6.47752
chr10-293	chr10	76904162	76904330	-0.747887	-2.79274	0.768183	127.64	-1.36138
chr6-388	chr6	97212175	97212343	-0.622901	-2.22365	0.768093	99.58	-3.07803
chr16-578	chr16	93354398	93354566	-1.01422	-1.81737	0.767958	75.14	2.74445
chr18-375	chr18	68226337	68226505	-0.839446	-1.53847	0.767387	50.69	-6.22459
chr10-621	chr10	61180645	61180813	-0.72169	-1.82107	0.765994	78.76	-6.49294
chr18-166	chr18	11161230	11161398	-0.875	-2.18667	0.764321	70.61	-4.6424
chr8-24	chr8	96887967	96888135	-0.572933	-1.41495	0.76414	160.23	-6.88858
chr10-2145	chr10	53650115	53650283	-0.654598	-1.81959	0.760707	30.78	5.67829
chr5-344	chr5	90853699	90853867	-0.624904	-3.49918	0.759054	306.88	-1.14271
chr8-4	chr8	91803854	91804022	-0.6624	-1.64737	0.758153	291.49	1.73415
chr9-582	chr9	48524771	48524939	-0.929447	-2.36109	0.756034	59.75	3.06081
chrX-239	chrX	147032807	147032975	-0.650291	-1.27129	0.755643	180.14	9.84069
chr4-999	chr4	80561198	80561366	-0.664634	-1.25824	0.752636	227.22	8.27927
chr18-163	chr18	46810314	46810482	-0.755759	-3.34131	0.752323	265.24	6.46002
chr14-770	chr14	120766241	120766409	-0.687517	-1.36647	0.75149	114.97	5.0299
chr12-739	chr12	52966875	52967043	-0.777319	-1.62746	0.75147	38.93	-2.7561
chr1-2016	chr1	13457298	13457466	-0.868688	-2.01984	0.750027	149.36	-0.228005
chr11-51	chr11	110229085	110229253	-0.519876	-1.19297	0.748042	277	10.6255
chr1-229	chr1	21122505	21122673	-0.792952	-1.63178	0.745129	132.17	3.77913
chr17-838	chr17	43809073	43809241	-0.890393	-2.23149	0.742905	163.85	-8.94829
chr19-44	chr19	58449351	58449519	-0.73723	-1.64094	0.74179	347.61	-4.43229
chr8-1045	chr8	124094477	124094645	-0.824185	-1.17447	0.740381	52.5	-10.2711
chr13-1396	chr13	82339847	82340015	-0.713516	-1.58119	0.740195	156.61	12.1737
chr9-617	chr9	48537754	48537922	-0.8603	-1.86584	0.740119	254.37	4.94724
chr13-521	chr13	52250731	52250899	-0.651939	-2.27052	0.738458	140.31	2.36478
chr2-124	chr2	132483059	132483227	-1.17223	-2.04713	0.737255	160.23	-0.947834
chr17-375	chr17	43821668	43821836	-0.619588	-1.35353	0.736966	47.07	-3.80635
chr14-783	chr14	67403191	67403359	-0.626879	-2.39086	0.736718	198.25	0.702876
chr1-453	chr1	40212984	40213152	-0.549968	-2.13125	0.736306	233.55	3.92826
chr17-141	chr17	33965896	33966064	-0.718907	-1.21335	0.735874	65.18	4.52843
chr1-1316	chr1	155539731	155539899	-0.955637	-2.27066	0.735362	56.12	-4.13279
chr18-121	chr18	46808374	46808542	-0.684372	-1.39079	0.734434	66.08	4.25889
chr6-898	chr6	11881121	11881289	-0.658514	-1.65605	0.730798	48.88	1.66752
chr8-744	chr8	96887238	96887406	-0.630863	-1.74285	0.730055	77.85	-0.599234
chr6-1683	chr6	71987819	71987987	-1.01243	-3.34519	0.726844	78.76	8.24744
chr5-337	chr5	122466954	122467122	-0.900656	-2.12353	0.724222	76.04	-0.646061
chr19-465	chr19	58629534	58629702	-1.20769	-2.8304	0.724219	89.62	5.55312
chr12-172	chr12	16637151	16637319	-0.547042	-2.3827	0.724197	303.26	0.362834
chr14-916	chr14	48821921	48822089	-0.733176	-2.68405	0.72265	105.91	7.66759
chr10-718	chr10	41812426	41812594	-0.773777	-2.18976	0.720136	114.97	9.27235
chr1-744	chr1	51797869	51798037	-0.43219	-1.82137	0.717994	253.47	3.92834
chr3-816	chr3	81799961	81800129	-0.498696	-1.03867	0.712962	29.87	-9.61361
chr8-130	chr8	41739083	41739251	-1.19311	-2.07154	0.712686	97.77	-0.680638
chr3-4694	chr3	104823208	104823376	-0.822536	-2.14921	0.707427	68.8	-4.21297
chr1-1673	chr1	133907385	133907553	-0.700546	-1.90165	0.707316	39.83	2.60785
chr5-1846	chr5	123653675	123653843	-1.34725	-3.07039	0.707245	40.74	0.519551
chr2-44	chr2	160165456	160165624	-0.621896	-2.23186	0.706242	150.27	7.04719
chr10-387	chr10	59379010	59379178	-0.717502	-2.22365	0.704348	49.79	1.46914
chr12-519	chr12	80536655	80536823	-0.887709	-2.54794	0.703954	107.72	11.21
chr4-738	chr4	19923283	19923451	-1.01996	-2.37945	0.702619	141.22	-4.81765
chr19-1807	chr19	5414849	5415017	-0.705925	-3.42384	0.701738	62.46	10.2616
chr15-744	chr15	58867381	58867549	-0.500692	-3.61334	0.701045	118.59	-2.30232
chr4-1442	chr4	123132375	123132543	-1.4998	-3.1543	0.700909	129.45	-5.60787
chr11-808	chr11	86685492	86685660	-0.585174	-2.17447	0.700844	52.5	-1.99732
chr1-258	chr1	37033747	37033915	-0.770115	-1.53903	0.699385	101.39	2.76911
chr2-2494	chr2	165698943	165699111	-0.730145	-3.07134	0.696031	105.91	-0.349362
chr17-215	chr17	28575659	28575827	-0.757872	-1.97219	0.695938	76.04	-7.97122
chr2-76	chr2	154878577	154878745	-0.740356	-0.947823	0.695891	572.11	9.64563
chr1-231	chr1	164917786	164917954	-0.864506	-1.57775	0.695854	147.55	1.60067
chr13-438	chr13	51168444	51168612	-0.521737	-1.75813	0.692459	121.3	1.90489
chr19-40	chr19	46747619	46747787	-0.533102	-1.56431	0.692338	86	-4.60695
chr3-1866	chr3	149325960	149326128	-0.717519	-2.50472	0.692329	71.51	9.20608
chr7-1022	chr7	125846927	125847095	-0.820099	-2.02715	0.685972	86.9	-0.166579
chr3-232	chr3	54923404	54923572	-0.485871	-0.818932	0.685779	76.95	-3.60345
chr16-360	chr16	18341751	18341919	-0.840686	-1.96576	0.685586	41.64	-0.152891
chr18-310	chr18	35817617	35817785	-0.589437	-1.74947	0.681038	162.94	10.0612
chr8-2371	chr8	73357481	73357649	-0.784521	-2.53862	0.680642	101.39	12.5383
chr11-751	chr11	7715840	7716008	-0.858124	-2.69889	0.678994	264.33	9.74255
chr6-550	chr6	122521453	122521621	-0.538128	-2.02968	0.671234	138.5	-2.33552
chr4-1307	chr4	150145736	150145904	-0.756153	-3.14828	0.671113	34.4	0.241084
chr9-587	chr9	106032667	106032835	-1.72689	-3.95329	0.670217	255.28	11.4734
chr12-588	chr12	16627134	16627302	-0.959351	-3.42533	0.666186	104.1	-4.11349
chr6-1093	chr6	31171604	31171772	-0.81633	-1.43158	0.66574	47.07	-4.50824
chr9-1704	chr9	55158015	55158183	-1.18514	-2.46003	0.664343	47.98	0.551516
chr18-282	chr18	12952374	12952542	-0.63735	-1.18647	0.663677	35.3	-0.231093
chr9-829	chr9	48606282	48606450	-0.623022	-2.56497	0.663482	51.6	5.40638
chr3-528	chr3	69347154	69347322	-0.7661	-4.41149	0.663242	185.57	12.3423
chr8-891	chr8	10939984	10940152	-1.29601	-2.06369	0.658775	170.19	8.80961
chr4-139	chr4	49161738	49161906	-0.655576	-1.93849	0.658638	286.06	11.6005
chr4-1357	chr4	141273669	141273837	-0.713356	-2.56497	0.657613	51.6	-3.05888
chr18-356	chr18	36820973	36821141	-1.20547	-2.07817	0.656621	196.44	10.3521
chr7-333	chr7	126991118	126991286	-0.647809	-2.09058	0.655621	103.2	4.08576
chr19-173	chr19	46720715	46720883	-0.485694	-1.99126	0.65455	269.76	9.38904
chr4-1008	chr4	44079926	44080094	-0.993957	-1.60876	0.654386	144.84	9.30588
chr16-336	chr16	45608756	45608924	-0.834844	-3.53246	0.653723	56.12	0.77846
chr11-3120	chr11	98049437	98049605	-0.914267	-1.709	0.653097	31.68	-3.38724
chr1-2278	chr1	36150627	36150795	-0.867214	-2.04458	0.645839	47.98	1.53522
chr11-607	chr11	51729612	51729780	-0.57012	-1.74094	0.644551	307.78	10.4383
chr2-2828	chr2	172962154	172962322	-0.765845	-1.93424	0.642258	40.74	-1.24336
chr4-1699	chr4	70145213	70145381	-0.929395	-0.909864	0.641045	154.8	1.8222
chr16-427	chr16	15889775	15889943	-0.850135	-1.65549	0.63986	204.58	10.4405
chr3-414	chr3	52421593	52421761	-0.599162	-0.891581	0.639481	264.33	-3.06791
chr17-272	chr17	15838588	15838756	-0.887564	-2.63323	0.638773	84.19	-6.88887
chr5-752	chr5	136122025	136122193	-0.810682	-3.24964	0.63729	101.39	-5.43917
chr8-158	chr8	36478512	36478680	-0.538079	-1.44261	0.636813	205.49	10.964
chr1-794	chr1	40189672	40189840	-0.721726	-3.51513	0.636192	44.36	1.7135
chr17-210	chr17	45745456	45745624	-0.75458	-1.97333	0.636049	186.48	1.17033
chr1-786	chr1	181501913	181502081	-0.938627	-2.12385	0.635791	50.69	3.38921
chr4-3139	chr4	132796533	132796701	-0.625213	-2.98868	0.631345	123.11	12.5322
chr10-1121	chr10	80126565	80126733	-0.762625	-2.098	0.625436	49.79	1.35658
chr13-325	chr13	75363314	75363482	-0.798632	-1.93706	0.62489	148.46	-0.239886
chr1-586	chr1	133814351	133814519	-0.602798	-1.12871	0.62481	360.29	7.13309
chr6-69	chr6	108086329	108086497	-0.699241	-1.73816	0.624791	113.16	-7.87636
chr15-1410	chr15	7070094	7070262	-0.889801	-2.20251	0.623898	62.46	0.972964
chr6-132	chr6	72112045	72112213	-0.501133	-1.09002	0.623287	317.74	2.95151
chr3-1295	chr3	31022037	31022205	-0.72302	-1.73417	0.623285	103.2	-9.31685
chr12-31	chr12	53575711	53575879	-0.70467	-1.72395	0.622211	172.9	-3.40143
chr4-11	chr4	45426625	45426793	-0.508569	-2.30052	0.621466	243.51	1.93139
chr18-428	chr18	46796125	46796293	-0.723664	-1.55678	0.620944	114.06	2.1673
chr11-394	chr11	51687792	51687960	-0.542954	-2.01551	0.619417	309.59	12.2317
chr17-439	chr17	81784946	81785114	-0.740036	-1.29478	0.617783	337.66	12.2517
chr18-207	chr18	46794814	46794982	-0.886769	-1.44354	0.617264	89.62	2.20064
chr19-329	chr19	46719563	46719731	-0.59171	-2.03492	0.613938	71.51	-5.11537
chr6-468	chr6	71949983	71950151	-0.832647	-2.40168	0.613073	179.24	-3.98543
chr10-291	chr10	29852227	29852395	-1.09325	-2.11638	0.611995	117.68	9.8914
chr2-531	chr2	146412256	146412424	-0.573749	-2.44029	0.610318	194.63	5.25237
chr10-850	chr10	43462327	43462495	-0.776499	-2.67006	0.610169	166.56	-4.29458
chr1-446	chr1	130723079	130723247	-0.807211	-1.50119	0.609084	87.81	-1.5299
chr5-883	chr5	138113194	138113362	-1.24445	-2.69754	0.608935	119.49	-2.27499
chr14-603	chr14	118523289	118523457	-1.14559	-3.10793	0.608665	108.63	3.43553
chr10-1649	chr10	43429150	43429318	-0.751121	-2.36129	0.606773	49.79	-6.75511
chr4-552	chr4	132870900	132871068	-0.971879	-1.9927	0.606091	88.71	-7.09286
chr19-567	chr19	58467744	58467912	-0.768085	-2.25557	0.605304	41.64	-0.345128
chr5-1054	chr5	140655845	140656013	-1.01118	-1.99453	0.604547	57.94	1.67963
chr4-630	chr4	101355963	101356131	-1.73549	-2.96039	0.603773	90.52	-4.96103
chrX-21	chrX	57267839	57268007	-0.746657	-1.75703	0.599987	137.6	-1.7682
chr19-1531	chr19	4075608	4075776	-0.957911	-4.75819	0.599211	26.25	6.3703
chr2-833	chr2	160160035	160160203	-0.538028	-1.86949	0.599056	120.4	1.84406
chr19-277	chr19	38473524	38473692	-0.77462	-2.06378	0.597723	255.28	3.70728
chr1-415	chr1	166451777	166451945	-0.603014	-1.60594	0.596933	79.66	-2.4365
chr10-829	chr10	123283828	123283996	-0.718456	-1.90182	0.596836	72.42	1.93311
chr4-1222	chr4	86543505	86543673	-0.520594	-2.10073	0.596337	112.25	-2.01243
chr11-1045	chr11	68928271	68928439	-0.775468	-0.946934	0.59561	87.81	1.00797
chr15-579	chr15	52135005	52135173	-0.675234	-2.77476	0.594688	39.83	-3.20903
chr15-336	chr15	75914730	75914898	-0.660087	-1.48648	0.594508	306.88	11.2958
chr2-1040	chr2	103707471	103707639	-1.09857	-2.82308	0.590463	47.98	-4.77141
chr13-82	chr13	52249597	52249765	-0.651043	-2.06541	0.589599	219.07	3.14667
chr7-412	chr7	127104683	127104851	-0.896004	-1.75246	0.588351	257.99	11.1549
chr8-1196	chr8	58886242	58886410	-0.592159	-2.15349	0.587232	73.32	6.76739
chr12-1266	chr12	40743420	40743588	-0.727227	-2.40606	0.587206	205.49	-7.21425
chr5-2113	chr5	88027001	88027169	-0.820598	-1.90165	0.585857	39.83	-1.20323
chr10-935	chr10	39827820	39827988	-1.32732	-2.68359	0.585657	49.79	-1.03611
chr13-269	chr13	103415610	103415778	-0.51893	-1.23493	0.585056	228.12	-0.745665
chr7-969	chr7	3220334	3220502	-0.653745	-2.14412	0.583793	128.54	4.5861
chr7-1852	chr7	119971849	119972017	-0.632978	-2.83888	0.582144	41.64	-2.63869
chr11-311	chr11	7092769	7092937	-1.34725	-2.75277	0.579143	241.7	-0.898375
chr8-373	chr8	112511730	112511898	-0.770185	-3.95464	0.578666	375.68	9.64097
chr4-1833	chr4	14956900	14957068	-0.534105	-1.23127	0.577847	84.19	11.3828
chr5-451	chr5	123673183	123673351	-0.991264	-2.05587	0.577175	249.85	11.4424
chr1-334	chr1	155549736	155549904	-0.724333	-1.37298	0.57662	55.22	-6.76984
chr5-1158	chr5	30931031	30931199	-1.00286	-1.61605	0.57585	115.87	-0.974635
chr18-7	chr18	46788988	46789156	-0.742256	-2.11566	0.571727	210.02	2.22363
chr6-222	chr6	72008570	72008738	-0.574706	-1.46873	0.5714	147.55	-3.91617
chr7-1465	chr7	139808893	139809061	-0.791783	-1.66043	0.570524	39.83	-4.01518
chr10-624	chr10	59454010	59454178	-0.888829	-2.13459	0.570521	42.55	0.160481
chr8-75	chr8	129332480	129332648	-0.483135	-2.1515	0.569366	301.45	10.1596
chr10-743	chr10	66753905	66754073	-0.763433	-1.3363	0.568493	66.08	-1.57593
chr9-347	chr9	46005043	46005211	-0.727783	-3.04853	0.567159	168.37	4.59974
chr17-206	chr17	56348338	56348506	-0.951834	-2.46057	0.564991	101.39	-4.25412
chr8-347	chr8	126789849	126790017	-1.16414	-2.47741	0.56422	145.74	5.85267
chr4-1352	chr4	43404569	43404737	-0.547333	-1.81384	0.563965	57.94	6.8246
chr14-171	chr14	21925927	21926095	-0.873354	-0.577482	0.56075	384.73	9.62758
chr17-473	chr17	56347632	56347800	-0.576702	-2.86709	0.560278	113.16	3.7058
chr6-556	chr6	142562963	142563131	-0.762078	-1.99678	0.558898	85.09	-3.88466
chr7-1471	chr7	119640562	119640730	-0.850184	-2.4874	0.558787	38.02	-6.67171
chr4-570	chr4	132030667	132030835	-1.12049	-2.15522	0.558243	112.25	7.44126
chr16-32	chr16	32688990	32689158	-0.50165	-1.39053	0.558006	210.92	7.81614
chr6-717	chr6	108085596	108085764	-0.623342	-2.29449	0.557995	38.02	-0.886904
chr13-725	chr13	51190378	51190546	-0.885689	-2.74179	0.557217	38.93	0.963674
chr10-544	chr10	91609113	91609281	-1.21331	-2.40735	0.557195	128.54	9.17359
chr8-1833	chr8	131192384	131192552	-0.626608	-1.17447	0.556213	26.25	-1.82205
chr17-1051	chr17	28654900	28655068	-0.961141	-1.52609	0.556105	133.98	-4.84959
chr17-21	chr17	67230569	67230737	-0.468552	-1.744	0.554816	149.36	5.14096
chrX-237	chrX	147033533	147033701	-0.901681	-0.862457	0.551835	33.49	-1.86918
chr2-217	chr2	165941606	165941774	-0.614572	-2.00124	0.548259	81.47	-1.34838
chr8-298	chr8	41741264	41741432	-1.11027	-2.12119	0.542182	160.23	-2.0214
chr3-20	chr3	130387850	130388018	-0.546854	-1.79928	0.541227	111.34	5.42359
chr10-65	chr10	111257022	111257190	-0.539848	-2.86883	0.541143	198.25	6.48158
chr16-1180	chr16	18713320	18713488	-1.08813	-4.3598	0.541091	99.58	10.8921
chr17-638	chr17	71412637	71412805	-0.952786	-2.73121	0.540095	115.87	4.71519
chr6-919	chr6	54165729	54165897	-0.841645	-3.26239	0.539159	102.29	2.11729
chr15-549	chr15	88662015	88662183	-0.664895	-1.49805	0.538369	224.5	12.3979
chr12-712	chr12	21307291	21307459	-0.704554	-1.36085	0.536848	29.87	-1.60734
chr8-167	chr8	124087095	124087263	-0.623839	-2.05076	0.535737	377.49	-2.18476
chr4-809	chr4	19920477	19920645	-0.886306	-1.43053	0.535328	91.43	1.42958
chr4-204	chr4	122657166	122657334	-0.939278	-2.46356	0.535214	395.59	9.98859
chr3-449	chr3	151546911	151547079	-0.752946	-2.98144	0.533438	84.19	-3.14582
chr6-589	chr6	134505343	134505511	-0.574875	-1.74447	0.533393	55.22	-3.33835
chr1-2514	chr1	181953856	181954024	-0.733181	-2.07216	0.533259	32.59	-2.93235
chr1-321	chr1	37098112	37098280	-1.15427	-2.12385	0.532936	50.69	4.33604
chr19-430	chr19	46802582	46802750	-0.54071	-2.7351	0.532888	51.6	-5.13515
chr7-1762	chr7	141932675	141932843	-0.887487	-2.00213	0.532677	27.16	-5.91295
chr16-191	chr16	93325244	93325412	-0.629599	-2.03395	0.532061	103.2	3.26471
chr7-1467	chr7	3235796	3235964	-0.952346	-1.30573	0.531264	40.74	0.810425
chr1-176	chr1	164893809	164893977	-0.75151	-1.67826	0.530749	254.37	-2.98218
chrX-358	chrX	137028145	137028313	-0.569404	-1.85229	0.529897	52.5	0.930359
chr12-631	chr12	33363733	33363901	-0.863446	-1.00837	0.529439	76.04	0.267512
chr18-348	chr18	45729709	45729877	-0.463059	-1.9129	0.529161	229.93	-6.29217
chr1-1047	chr1	163308900	163309068	-0.89858	-1.87131	0.524844	42.55	-1.34815
chr8-595	chr8	126801946	126802114	-0.686226	-2.24964	0.521958	101.39	-1.74776
chr3-1226	chr3	98076761	98076929	-0.659644	-1.86987	0.521391	81.47	-0.28355
chr4-65	chr4	8661296	8661464	-0.443224	-2.17735	0.520804	140.31	-4.57499
chr15-1119	chr15	51627317	51627485	-0.639721	-2.52296	0.519656	72.42	4.02441
chr12-429	chr12	82007275	82007443	-0.797429	-2.04713	0.519121	160.23	10.0953
chr6-1205	chr6	99093645	99093813	-0.647235	-1.1644	0.518806	32.59	5.94877
chr9-469	chr9	66178393	66178561	-0.67978	-1.95997	0.517583	67.89	-0.437665
chr3-250	chr3	57229235	57229403	-0.528361	-2.01932	0.515904	172.9	-4.38981
chr11-1880	chr11	98925256	98925424	-0.689893	-1.80842	0.513886	81.47	6.49766
chr5-468	chr5	115018902	115019070	-1.11772	-2.91795	0.509348	161.13	9.0107
chr18-33	chr18	46764017	46764185	-0.671109	-1.94857	0.50928	168.37	-8.09391
chr18-226	chr18	44793504	44793672	-1.36609	-3.04738	0.508762	216.35	8.39064
chr15-662	chr15	95574376	95574544	-0.963754	-1.15859	0.507888	177.43	5.45903
chr9-179	chr9	77693678	77693846	-1.48405	-3.70876	0.506699	177.43	-5.98867
chr8-437	chr8	10928521	10928689	-0.70559	-4.05681	0.504473	96.86	-5.53528
chr18-693	chr18	36818175	36818343	-1.50678	-2.30437	0.504406	33.49	-4.01961
chr11-871	chr11	49998478	49998646	-0.715947	-1.79728	0.503384	60.65	1.83817
chr10-477	chr10	80425497	80425665	-0.616785	-1.63824	0.502179	99.58	-4.65
chr3-624	chr3	57224269	57224437	-0.674659	-1.88842	0.501952	100.48	1.56846
chr15-588	chr15	66444437	66444605	-0.547482	-2.26113	0.499549	69.7	-3.79165
chr4-175	chr4	104672402	104672570	-0.561463	-2.05295	0.498154	245.32	8.36646
chr15-131	chr15	25870305	25870473	-0.576341	-2.9236	0.497719	117.68	0.59327
chr10-263	chr10	24191512	24191680	-0.788089	-1.06491	0.497467	50.69	-7.97893
chr12-4130	chr12	74692737	74692905	-0.696233	-2.48534	0.496548	32.59	7.63873
chr10-236	chr10	123280810	123280978	-0.779368	-1.52174	0.496453	261.61	8.50409
chr8-603	chr8	120118846	120119014	-1.22558	-1.36844	0.496114	42.55	-6.19374
chr5-1403	chr5	123674620	123674788	-1.15223	-4.80709	0.495377	54.31	0.519551
chr18-85	chr18	54412840	54413008	-0.678837	-2.07161	0.494464	89.62	-1.66821
chr9-313	chr9	48608782	48608950	-0.923654	-1.68029	0.49279	136.69	-1.86319
chr5-1400	chr5	99783653	99783821	-0.876529	-2.41471	0.491644	160.23	4.52834
chr9-733	chr9	55131445	55131613	-0.650064	-3.70757	0.490986	50.69	-8.76292
chr3-699	chr3	62156076	62156244	-0.914625	-2.01283	0.490732	109.53	-4.43744
chr13-1241	chr13	98668516	98668684	-0.887753	-1.8651	0.488848	35.3	0.275461
chr8-67	chr8	112503361	112503529	-0.501225	-2.59333	0.485691	152.08	0.156223
chr4-253	chr4	80568091	80568259	-0.69298	-1.15454	0.48565	129.45	-2.98414
chr5-5	chr5	128118106	128118274	-0.640064	-1.77826	0.485014	182.86	0.784003
chr2-355	chr2	60635510	60635678	-1.23445	-2.3345	0.484004	122.21	0.982142
chr16-497	chr16	35768670	35768838	-1.21865	-2.82599	0.482497	151.18	-1.86686
chr1-1838	chr1	21115139	21115307	-0.802591	-1.52436	0.481143	69.7	-1.06826
chr1-733	chr1	132658266	132658434	-0.70441	-2.30353	0.480606	66.99	-2.13861
chr18-101	chr18	12961220	12961388	-0.440296	-1.43843	0.478912	160.23	-2.32687
chr5-961	chr5	99712893	99713061	-0.933553	-1.98243	0.478274	99.58	-3.26704
chr15-263	chr15	62126900	62127068	-0.604598	-1.49744	0.478126	117.68	5.45146
chr11-1352	chr11	23602113	23602281	-0.757027	-1.66043	0.477948	39.83	1.63236
chr13-63	chr13	36085998	36086166	-1.25222	-2.20185	0.477099	120.4	-0.917255
chr17-1211	chr17	10507911	10508079	-0.573726	-1.84882	0.475852	48.88	-2.83715
chr8-667	chr8	41973264	41973432	-0.896413	-2.96919	0.474967	98.67	-1.18677
chr7-258	chr7	3230414	3230582	-1.00419	-1.85268	0.474855	210.02	4.27574
chr5-333	chr5	9102836	9103004	-0.583126	-2.16009	0.470085	60.65	-2.9307
chr4-560	chr4	101025004	101025172	-1.0441	-2.45077	0.468512	180.14	3.63387
chr8-926	chr8	42081873	42082041	-0.746542	-3.32675	0.467844	38.93	-2.24965
chr17-384	chr17	28702312	28702480	-0.51908	-0.965312	0.467758	62.46	-7.79164
chr2-718	chr2	35026054	35026222	-0.835004	-1.80802	0.466187	54.31	9.07124
chr14-410	chr14	48154927	48155095	-0.596427	-2.30555	0.464289	81.47	8.59569
chr3-118	chr3	62153304	62153472	-0.442417	-1.0048	0.463213	340.37	5.07292
chr16-1661	chr16	95463265	95463433	-0.902633	-3.46505	0.462318	64.27	10.7949
chr5-611	chr5	99769702	99769870	-0.689348	-1.75475	0.461982	143.93	8.25906
chr13-1161	chr13	63501542	63501710	-0.659877	-0.85229	0.46169	26.25	-5.41903
chr7-2376	chr7	36084804	36084972	-1.39949	-1.78916	0.457514	33.49	5.14228
chr10-602	chr10	106553941	106554109	-0.7238	-2.24138	0.454274	219.97	-1.6813
chr17-234	chr17	71443309	71443477	-0.85996	-2.87544	0.454001	99.58	2.47321
chr6-1710	chr6	117009910	117010078	-0.631971	-1.70866	0.45263	95.05	6.57433
chr4-667	chr4	97481300	97481468	-0.745249	-1.38531	0.452427	324.08	5.22699
chr5-360	chr5	120921660	120921828	-0.446447	-3.18456	0.451059	167.47	3.66715
chr12-181	chr12	40749721	40749889	-0.659278	-1.77613	0.449361	69.7	-0.328035
chr4-1943	chr4	3648734	3648902	-0.813911	-1.48658	0.448782	32.59	-4.63599
chr4-199	chr4	132047779	132047947	-1.19586	-2.4091	0.448746	82.38	-4.17292
chr2-603	chr2	160158468	160158636	-0.500493	-2.79092	0.448623	147.55	3.87417
chr19-765	chr19	46166239	46166407	-1.44257	-2.03891	0.447745	59.75	1.71988
chr2-1071	chr2	11456536	11456704	-0.568774	-2.39434	0.447198	178.33	-5.0869
chr4-1686	chr4	131621999	131622167	-0.488649	-1.68685	0.446743	146.65	6.76568
chr10-560	chr10	80424961	80425129	-0.638322	-2.04303	0.445175	135.79	-2.7042
chr15-439	chr15	55654988	55655156	-0.502121	-1.66043	0.444287	39.83	-3.32721
chr9-1056	chr9	57144138	57144306	-0.844721	-1.98001	0.444077	34.4	7.25614
chr2-1321	chr2	126389420	126389588	-0.663997	-1.13828	0.443755	29.87	-4.00104
chr10-882	chr10	70845601	70845769	-0.538986	-1.48652	0.443079	92.33	-8.84112
chr11-498	chr11	86684269	86684437	-0.753081	-2.08603	0.440041	45.26	-4.32438
chr7-1272	chr7	75456449	75456617	-0.680459	-2.66043	0.43939	79.66	6.95846
chr11-1269	chr11	76521818	76521986	-0.909474	-2.38593	0.437953	25.35	-8.44517
chr15-499	chr15	36402462	36402630	-0.778854	-1.55994	0.435608	54.31	-2.4503
chr1-543	chr1	39491316	39491484	-0.498193	-1.43075	0.434862	229.93	4.85192
chr8-1234	chr8	26885283	26885451	-1.48682	-2.52153	0.434756	38.93	-3.06112
chr18-175	chr18	46767575	46767743	-0.974192	-2.80815	0.434224	108.63	0.963695
chr13-948	chr13	97510332	97510500	-0.93884	-2.42978	0.433637	67.89	-2.20531
chr2-636	chr2	172969326	172969494	-0.707047	-1.73782	0.433575	45.26	-2.6841
chr1-197	chr1	123229187	123229355	-0.914129	-2.47526	0.433446	113.16	2.89446
chr12-318	chr12	106096977	106097145	-0.589361	-1.50409	0.430826	74.23	-1.25392
chr2-192	chr2	132515614	132515782	-0.427458	-3.10046	0.430608	182.86	7.14099
chr3-698	chr3	129590792	129590960	-0.842041	-1.73782	0.430358	45.26	-4.66555
chr2-612	chr2	27449015	27449183	-0.547838	-2.61222	0.429553	65.18	-1.8271
chr19-272	chr19	4588526	4588694	-0.484087	-1.92787	0.429394	199.15	-6.8723
chr5-2070	chr5	96683088	96683256	-0.679888	-1.51794	0.429331	41.64	-2.95523
chr17-78	chr17	64967174	64967342	-0.451575	-2.09299	0.422439	152.99	1.7854
chr1-1524	chr1	88331056	88331224	-0.806823	-1.98973	0.42062	30.78	4.50377
chr3-525	chr3	52346989	52347157	-0.646777	-2.20392	0.420409	66.99	-4.49675
chr1-225	chr1	155538336	155538504	-0.752021	-1.63279	0.419901	75.14	-2.63065
chr14-914	chr14	90033534	90033702	-0.629279	-1.48643	0.419305	138.5	8.19676
chr1-2336	chr1	99500080	99500248	-0.893149	-2.96602	0.418332	143.93	9.17444
chr12-1431	chr12	86873737	86873905	-0.682259	-1.81153	0.41831	98.67	-1.23012
chr13-117	chr13	105431072	105431240	-0.687824	-2.20648	0.418012	152.08	-2.80289
chr10-754	chr10	19668306	19668474	-1.32877	-2.82635	0.417142	34.4	1.49163
chr11-1149	chr11	101561008	101561176	-0.980184	-1.92516	0.416955	55.22	-4.43692
chr4-1480	chr4	150123307	150123475	-0.682446	-3.42533	0.414938	104.1	6.67826
chrX-499	chrX	91358635	91358803	-1.05263	-2.26507	0.413702	32.59	1.53016
chr2-854	chr2	60641009	60641177	-1.03632	-2.27516	0.413168	51.6	-1.17009
chr1-2894	chr1	8407284	8407452	-0.766977	-1.81584	0.410445	44.36	8.72514
chr5-1520	chr5	103720369	103720537	-0.499876	-1.0533	0.409952	54.31	-6.14164
chr4-241	chr4	150120367	150120535	-0.541586	-2.04743	0.408641	188.29	8.99055
chr3-1249	chr3	69347779	69347947	-0.990888	-1.63854	0.408275	36.21	0.686638
chr16-12	chr16	13190617	13190785	-0.472097	-1.81261	0.40824	228.12	-4.05238
chr18-289	chr18	12945226	12945394	-0.903151	-3.35325	0.408226	178.33	-1.42788
chr7-761	chr7	30386503	30386671	-0.704751	-1.55343	0.407225	39.83	-0.955286
chr1-164	chr1	132660759	132660927	-0.533672	-3.81855	0.407034	382.92	9.78868
chr13-785	chr13	98177772	98177940	-0.820107	-1.776	0.405381	39.83	-2.8087
chr9-625	chr9	65151506	65151674	-1.07761	-2.0413	0.404382	107.72	-2.49941
chrX-466	chrX	156851017	156851185	-0.909329	-2.41052	0.403829	66.99	5.4627
chr14-151	chr14	116847532	116847700	-0.72271	-1.72513	0.403321	201.87	7.6396
chr7-853	chr7	119610428	119610596	-0.971714	-2.99804	0.403119	139.41	-3.52127
chr2-265	chr2	167678158	167678326	-0.522553	-2.52349	0.403061	105.91	-5.85011
chr5-74	chr5	130509918	130510086	-0.662405	-2.26123	0.403043	139.41	0.117142
chr7-196	chr7	127109496	127109664	-0.601195	-2.31072	0.402851	76.95	-4.13103
chr1-182	chr1	123226108	123226276	-0.733915	-2.05316	0.401445	72.42	-1.55819
chr16-173	chr16	4370256	4370424	-0.583795	-2.70849	0.401429	120.4	-5.63723
chr11-1004	chr11	79097177	79097345	-0.850638	-1.1426	0.398896	47.07	-1.57894
chr7-552	chr7	35875644	35875812	-0.528939	-1.21774	0.398867	229.93	0.596153
chr14-1284	chr14	22097636	22097804	-1.40579	-2.40456	0.398215	46.17	4.12978
chr1-823	chr1	40220338	40220506	-0.582335	-1.69285	0.397926	162.94	5.9743
chr2-702	chr2	152189479	152189647	-0.704064	-2.54535	0.39771	67.89	-6.38253
chr18-435	chr18	90394571	90394739	-0.988655	-0.868675	0.396181	38.93	2.89837
chr6-88	chr6	13002454	13002622	-0.673604	-1.1783	0.395936	114.06	-8.17068
chr16-103	chr16	30253442	30253610	-0.450265	-1.26799	0.395907	44.36	2.1701
chr3-302	chr3	52404523	52404691	-0.507235	-1.48642	0.395083	315.02	9.11852
chr5-136	chr5	93734435	93734603	-0.856109	-1.37191	0.394876	120.4	-4.32369
chr14-140	chr14	66392084	66392252	-0.611221	-1.39603	0.393716	84.19	-0.909688
chr2-460	chr2	38463291	38463459	-1.27758	-3.44629	0.393626	95.05	-2.32435
chr8-540	chr8	107749901	107750069	-0.473376	-1.82754	0.391492	86	-6.49307
chr12-364	chr12	60119121	60119289	-0.62128	-1.82107	0.390019	78.76	6.77283
chr3-6	chr3	54918499	54918667	-0.449412	-0.994532	0.388186	57.94	0.949238
chr11-911	chr11	119808861	119809029	-0.636332	-1.88919	0.384022	107.72	1.78923
chr11-1143	chr11	46393926	46394094	-0.823067	-0.529786	0.382303	30.78	1.872
chr2-302	chr2	132521573	132521741	-0.704738	-1.34628	0.382153	88.71	-1.54697
chr10-442	chr10	127396357	127396525	-0.911304	-2.32553	0.381611	92.33	-0.199691
chr7-2165	chr7	139803340	139803508	-0.788273	-2.44898	0.381483	68.8	8.8332
chr5-1581	chr5	30491746	30491914	-0.826386	-3.0703	0.381096	32.59	1.1758
chr13-605	chr13	49677804	49677972	-0.582881	-1.8043	0.380623	77.85	6.90605
chr12-310	chr12	78603070	78603238	-0.592744	-0.823548	0.37943	65.18	-3.22734
chr15-1500	chr15	79178422	79178590	-0.715307	-2.01696	0.375589	47.07	9.82577
chr19-233	chr19	46184816	46184984	-0.753184	-1.83746	0.375251	79.66	-1.32466
chr15-963	chr15	75821511	75821679	-0.453558	-2.48684	0.373394	48.88	2.27806
chr2-246	chr2	167679027	167679195	-0.44392	-3.10186	0.370431	174.71	-3.42721
chr4-360	chr4	134474395	134474563	-0.994425	-2.21161	0.370213	219.97	10.5701
chr12-532	chr12	111394809	111394977	-0.786799	-2.09299	0.37014	152.99	8.26636
chr19-504	chr19	43860702	43860870	-0.493214	-1.15766	0.369176	38.93	-1.525
chr19-898	chr19	30225950	30226118	-0.857433	-2.34305	0.367877	34.4	5.63299
chr6-162	chr6	97215353	97215521	-0.686688	-1.938	0.367875	144.84	3.42474
chr9-1078	chr9	70119098	70119266	-0.45315	-1.73817	0.367004	67.89	3.09562
chr19-3205	chr19	48000432	48000600	-0.892689	-2.29449	0.364379	38.02	9.16626
chr3-1643	chr3	151562208	151562376	-0.724244	-1.98243	0.363818	99.58	0.808592
chr1-1956	chr1	166166245	166166413	-1.04108	-2.15747	0.362222	77.85	4.71784
chr11-554	chr11	70554434	70554602	-0.598337	-2.23324	0.362216	132.17	4.3432
chr9-623	chr9	57143591	57143759	-0.869604	-2.13459	0.36219	42.55	-5.32393
chr10-453	chr10	87360241	87360409	-0.629838	-1.53375	0.361977	280.62	7.54432
chr1-904	chr1	177553824	177553992	-1.02494	-2.46459	0.361618	58.84	-4.71231
chr7-538	chr7	127085176	127085344	-0.824834	-2.48608	0.359659	92.33	-3.31446
chr1-1106	chr1	91451957	91452125	-0.772191	-1.42778	0.358922	174.71	8.63716
chr1-851	chr1	91453968	91454136	-0.799954	-2.16479	0.358862	43.45	-7.39652
chr14-839	chr14	21909861	21910029	-0.684397	-1.31671	0.358708	28.97	-5.57527
chr1-486	chr1	40232680	40232848	-0.449355	-1.61605	0.356277	115.87	-4.76011
chr5-1858	chr5	136158433	136158601	-0.549542	-2.30011	0.355586	52.5	2.33957
chr19-801	chr19	23131425	23131593	-0.979169	-1.9103	0.352327	295.11	12.1078
chr6-644	chr6	97241694	97241862	-0.601754	-2.00973	0.35222	62.46	-0.418535
chr15-303	chr15	79518978	79519146	-0.557045	-1.77571	0.351421	59.75	10.4732
chr11-309	chr11	68910547	68910715	-0.547692	-0.762498	0.350438	322.27	12.4868
chr4-1116	chr4	115247995	115248163	-0.748584	-0.970105	0.350281	77.85	-1.42534
chr1-1378	chr1	173133729	173133897	-0.444534	-1.57159	0.349562	63.37	-5.71247
chr17-686	chr17	31791774	31791942	-0.582178	-2.00973	0.349296	62.46	-1.68187
chr3-1352	chr3	21863499	21863667	-0.827303	-2.36059	0.348252	89.62	-6.07131
chr5-230	chr5	122186781	122186949	-0.673397	-1.07961	0.348235	38.93	-4.58143
chr3-1500	chr3	22080063	22080231	-0.857076	-0.678935	0.347045	43.45	-4.38417
chrX-383	chrX	94944191	94944359	-0.873933	-1.71998	0.346396	175.62	12.431
chr5-539	chr5	125965674	125965842	-0.988293	-2.20154	0.346315	178.33	5.21977
chr5-516	chr5	125810661	125810829	-0.416058	-1.82131	0.346142	126.73	5.44988
chr13-827	chr13	23828053	23828221	-0.745801	-1.76005	0.345831	26.25	-5.01155
chr6-1872	chr6	5393195	5393363	-0.893426	-3.37427	0.345274	100.48	9.73749
chr18-549	chr18	61695294	61695462	-0.460045	-1.88483	0.344341	157.51	-3.88016
chr17-256	chr17	92274692	92274860	-0.725666	-1.6414	0.343681	151.18	0.071639
chr6-777	chr6	142476759	142476927	-0.42749	-1.6433	0.34285	87.81	-1.67031
chr10-1414	chr10	19666553	19666721	-1.38965	-1.11053	0.341599	33.49	-4.22433
chr3-717	chr3	101744044	101744212	-0.560976	-2.03395	0.341543	51.6	0.060268
chr1-32	chr1	186648500	186648668	-0.712644	-2.74433	0.341511	149.36	-0.362081
chr8-499	chr8	41972455	41972623	-0.788934	-2.09793	0.339773	199.15	9.50376
chr6-999	chr6	108598284	108598452	-0.836695	-2.04458	0.339724	47.98	-3.51721
chr9-121	chr9	65154615	65154783	-1.27715	-1.28618	0.339437	85.09	-4.62821
chr1-712	chr1	176662954	176663122	-1.13839	-3.30951	0.338276	124.92	-3.61364
chr19-65	chr19	23143286	23143454	-0.759375	-1.56911	0.336442	97.77	2.12677
chr18-952	chr18	44788422	44788590	-1.13577	-2.17447	0.336428	52.5	2.06106
chr9-379	chr9	56865579	56865747	-0.55347	-1.96505	0.336326	189.2	-0.058351
chr8-196	chr8	96695238	96695406	-0.851442	-2.57949	0.335289	231.74	7.35106
chr2-1966	chr2	162798598	162798766	-0.748433	-1.76654	0.335241	46.17	-4.98684
chr6-902	chr6	124644321	124644489	-0.439603	-2.01179	0.334341	172	11.4906
chr7-976	chr7	3249571	3249739	-1.08476	-2.51346	0.332944	49.79	1.50185
chr12-488	chr12	118010617	118010785	-0.768748	-1.97809	0.332939	122.21	10.5837
chr13-232	chr13	105283807	105283975	-0.769087	-2.16479	0.332827	43.45	-4.97872
chr13-609	chr13	98145673	98145841	-0.789209	-1.74303	0.33238	38.93	-2.40929
chr5-629	chr5	123677035	123677203	-0.6012	-2.97775	0.331682	53.41	-4.76913
chr10-66	chr10	95303991	95304159	-0.526446	-2.00454	0.331216	105.01	-5.12972
chr6-1848	chr6	31134714	31134882	-0.657159	-1.96039	0.331201	45.26	0.315368
chr9-110	chr9	121812831	121812999	-0.507208	-1.45616	0.329853	127.64	-4.53836
chr13-123	chr13	47295616	47295784	-0.509302	-1.50856	0.329767	118.59	-1.38099
chr14-409	chr14	66596826	66596994	-0.449251	-2.28379	0.329468	66.08	-1.87771
chr11-772	chr11	70555256	70555424	-0.406285	-1.56782	0.328803	66.08	-3.87544
chr4-183	chr4	11073952	11074120	-0.799054	-2.89447	0.328715	187.38	-2.25978
chr13-821	chr13	81034260	81034428	-0.704894	-2.00631	0.328396	38.93	-4.1171
chr1-254	chr1	123232484	123232652	-0.572726	-1.60187	0.32764	82.38	-2.11477
chr5-62	chr5	130507389	130507557	-0.468583	-2.34275	0.326682	216.35	4.89067
chr2-372	chr2	164616073	164616241	-0.773262	-1.56456	0.326647	34.4	-2.2987
chr8-212	chr8	96702890	96703058	-0.572765	-2.76258	0.326386	197.34	12.0474
chr8-1083	chr8	10936767	10936935	-1.08776	-1.94849	0.325868	56.12	-7.09232
chr8-327	chr8	129041181	129041349	-0.766703	-2.07188	0.325768	40.74	-5.25682
chr9-493	chr9	55137686	55137854	-1.44724	-2.49675	0.324083	257.09	8.49301
chr4-1168	chr4	148680041	148680209	-0.60958	-1.57376	0.323292	46.17	-4.50863
chr8-318	chr8	96878614	96878782	-0.666256	-2.21279	0.322762	247.13	8.10758
chr2-1702	chr2	4957640	4957808	-0.684392	-1.80287	0.322544	64.27	-5.03754
chr2-573	chr2	38461675	38461843	-1.39322	-1.72455	0.322271	41.64	2.83394
chr4-1118	chr4	135344404	135344572	-0.606646	-2.88127	0.322213	192.82	1.94173
chr18-662	chr18	21128461	21128629	-0.662269	-2.48534	0.321699	32.59	-4.6684
chr9-602	chr9	48404974	48405142	-0.934008	-3.7725	0.321327	105.91	-2.80622
chr4-934	chr4	115191937	115192105	-1.22548	-0.72607	0.321178	76.95	0.98744
chr19-208	chr19	46750425	46750593	-0.864143	-2.65636	0.319757	73.32	-3.48979
chr4-1180	chr4	97487705	97487873	-1.14966	-2.92787	0.319275	199.15	11.1818
chr4-1017	chr4	19912511	19912679	-0.538144	-0.870049	0.318794	40.74	-4.20694
chr8-79	chr8	96878010	96878178	-0.88514	-2.07397	0.317903	257.09	1.64756
chr7-794	chr7	71061470	71061638	-0.759023	-3.34914	0.317249	108.63	-1.00113
chr5-64	chr5	128121946	128122114	-0.535883	-2.0107	0.316808	136.69	-2.42833
chr15-65	chr15	82014942	82015110	-0.564994	-1.91989	0.315371	69.7	-4.35537
chr8-773	chr8	41947049	41947217	-1.00423	-1.7678	0.314523	56.12	-3.95692
chr5-764	chr5	138427685	138427853	-0.632928	-1.60161	0.314333	47.07	-4.79471
chr9-547	chr9	108667376	108667544	-0.938252	-2.16796	0.311128	69.7	-3.79185
chr15-279	chr15	38981848	38982016	-0.696733	-1.40414	0.311067	61.56	-3.90518
chr10-184	chr10	7807079	7807247	-1.2068	-2.04303	0.310541	135.79	4.58809
chr11-491	chr11	7035339	7035507	-0.755445	-1.80802	0.310049	54.31	-2.71948
chr6-1345	chr6	141970259	141970427	-0.797256	-1.76166	0.309551	62.46	2.05744
chr10-57	chr10	26575934	26576102	-0.824606	-1.85171	0.309258	76.95	-2.24792
chr3-1216	chr3	130314954	130315122	-0.983602	-3.90043	0.308574	28.97	-4.90385
chr12-410	chr12	36347866	36348034	-0.563136	-1.41031	0.308298	33.49	-3.68268
chr13-850	chr13	103340292	103340460	-0.978706	-2.43775	0.307383	52.5	-3.43533
chr16-904	chr16	45641442	45641610	-0.696789	-4.80735	0.306776	27.16	8.01927
chr14-157	chr14	41915654	41915822	-0.704616	-2.27	0.304054	285.15	11.2259
chr7-558	chr7	125842540	125842708	-0.648626	-1.45579	0.302721	85.09	-2.45186
chr19-427	chr19	4600272	4600440	-0.457092	-0.564557	0.301962	34.4	4.07897
chr16-121	chr16	35098116	35098284	-0.524788	-1.68854	0.300037	96.86	5.59518
chr5-249	chr5	138453720	138453888	-0.455841	-1.62601	0.298	68.8	-3.14987
chr11-139	chr11	7094662	7094830	-1.41158	-2.84264	0.296746	173.81	2.18017
chr2-2391	chr2	165924110	165924278	-0.800543	-2.28024	0.296339	47.07	-1.92762
chr10-561	chr10	95222978	95223146	-0.536348	-2.53862	0.295665	101.39	2.52443
chr2-517	chr2	126375526	126375694	-0.452761	-2.67386	0.295578	185.57	9.11343
chr15-171	chr15	96842208	96842376	-0.771166	-2.66279	0.294973	55.22	-8.21825
chr15-933	chr15	97106175	97106343	-0.777248	-1.98973	0.294839	30.78	-4.97921
chr7-599	chr7	133819820	133819988	-0.399581	-1.75125	0.294813	156.61	10.8836
chr19-95	chr19	43867097	43867265	-0.521318	-1.98102	0.294125	168.37	4.74184
chr8-501	chr8	42079513	42079681	-1.14641	-2.37584	0.293687	45.26	-2.97146
chr10-1050	chr10	96284588	96284756	-0.56981	-1.90182	0.293493	36.21	2.57008
chr16-245	chr16	62872689	62872857	-1.33786	-3.22387	0.292381	81.47	0.908947
chr1-748	chr1	166165352	166165520	-0.671881	-1.48642	0.291893	40.74	1.14682
chr11-1019	chr11	106441390	106441558	-0.755665	-3.22218	0.29104	45.26	-3.15355
chr1-481	chr1	123230758	123230926	-0.70508	-2.37013	0.288686	140.31	-3.47769
chr2-218	chr2	15068665	15068833	-0.471325	-2.45579	0.288645	85.09	1.6786
chr2-881	chr2	132480679	132480847	-1.3009	-3.53246	0.28545	56.12	-1.50236
chr9-458	chr9	121811415	121811583	-0.524663	-2.52028	0.285222	77.85	8.58466
chr2-14	chr2	172949911	172950079	-0.441933	-1.56246	0.285073	211.83	7.14375
chr2-379	chr2	132424990	132425158	-0.700078	-3.21136	0.28315	107.72	-3.7091
chr17-1313	chr17	79472378	79472546	-0.865217	-2.62264	0.282634	29.87	7.09552
chr13-492	chr13	74776353	74776521	-0.480139	-1.70228	0.281588	104.1	2.68571
chr15-274	chr15	57853820	57853988	-0.668755	-2.28857	0.278999	61.56	-5.73818
chr3-64	chr3	79184052	79184220	-0.675191	-1.67697	0.277298	102.29	-1.90008
chr1-34	chr1	166456910	166457078	-0.531011	-1.89216	0.277118	280.62	-0.196312
chr3-158	chr3	148346282	148346450	-0.494675	-2.38116	0.276934	95.96	-2.92388
chr8-58	chr8	129133897	129134065	-0.537389	-1.80654	0.275466	186.48	1.14568
chr7-351	chr7	6778790	6778958	-1.32851	-2.37584	0.275382	45.26	-8.21137
chr17-28	chr17	71438523	71438691	-0.45719	-1.28628	0.27521	413.7	1.46069
chr3-281	chr3	91287485	91287653	-0.918491	-2.22317	0.274952	67.89	3.51963
chr17-420	chr17	71551589	71551757	-0.93022	-2.79602	0.274614	107.72	2.29701
chr8-252	chr8	129185452	129185620	-0.692381	-0.857591	0.273054	87.81	3.20272
chr19-516	chr19	21889093	21889261	-0.593168	-2.28379	0.272463	66.08	-5.03131
chr6-243	chr6	135958281	135958449	-0.526578	-1.85013	0.271857	150.27	11.0414
chr16-1705	chr16	58655951	58656119	-0.973007	-3.41131	0.268403	51.6	4.0417
chr2-365	chr2	165978957	165979125	-0.546415	-2.46361	0.266849	112.25	4.73183
chr4-1814	chr4	62101709	62101877	-0.7125	-2.73888	0.266801	45.26	-2.73468
chr5-212	chr5	99713486	99713654	-0.782384	-1.29273	0.266778	327.7	5.89371
chr11-764	chr11	103261212	103261380	-0.619874	-2.24372	0.26625	64.27	1.86457
chr13-33	chr13	75936297	75936465	-0.455136	-1.09181	0.266198	322.27	-10.8106
chr3-892	chr3	103993331	103993499	-0.567082	-3.04334	0.26549	47.98	-2.43185
chr6-897	chr6	116846404	116846572	-0.600669	-1.13567	0.265438	36.21	5.20154
chr8-657	chr8	25270838	25271006	-0.928722	-2.20185	0.265125	120.4	-1.26026
chr10-283	chr10	80127363	80127531	-0.70632	-1.35948	0.264184	236.27	9.63238
chr2-3188	chr2	27276951	27277119	-0.62613	-1.86219	0.263476	98.67	-0.580683
chr8-1031	chr8	36150181	36150349	-0.625287	-1.80859	0.263333	40.74	-5.09129
chr12-564	chr12	111259270	111259438	-0.886423	-1.51409	0.263214	47.07	-5.00858
chr1-625	chr1	173163307	173163475	-0.412491	-1.08369	0.262612	53.41	0.04564
chr5-315	chr5	120964442	120964610	-1.48281	-2.3253	0.262138	145.74	6.10801
chr4-754	chr4	134787642	134787810	-1.43065	-2.70866	0.261631	95.05	2.87139
chr1-888	chr1	176678797	176678965	-0.864302	-2.12436	0.258307	38.02	-7.36987
chr7-1929	chr7	27766493	27766661	-0.734095	-1.74099	0.255909	123.11	-4.96968
chr17-175	chr17	47645152	47645320	-0.527795	-1.72085	0.25545	217.26	-4.07114
chr17-460	chr17	15568618	15568786	-0.375892	-1.35532	0.252679	57.03	-3.145
chr11-1361	chr11	62372489	62372657	-0.640755	-3.40808	0.252595	113.16	10.6696
chr10-1683	chr10	67703861	67704029	-0.620554	-1.80922	0.252583	27.16	1.08875
chr12-274	chr12	80776858	80777026	-0.385776	-1.68715	0.252324	90.52	-4.44468
chr13-786	chr13	36092930	36093098	-0.845835	-2.51346	0.25204	49.79	-8.59001
chr11-352	chr11	101834128	101834296	-0.715641	-1.95997	0.248019	67.89	-4.09415
chr7-980	chr7	146093957	146094125	-1.02942	-1.54504	0.247012	45.26	0.655223
chr11-988	chr11	101900927	101901095	-1.05057	-2.28024	0.246731	47.07	-3.41063
chr1-323	chr1	176672926	176673094	-0.505894	-2.11475	0.246602	46.17	-0.900435
chr14-205	chr14	21931984	21932152	-0.491021	-1.29583	0.246307	83.28	-4.45351
chr3-192	chr3	120874760	120874928	-0.566036	-1.97512	0.246216	72.42	2.80748
chr18-584	chr18	60375748	60375916	-0.477391	-1.44742	0.244419	66.08	-3.60866
chr6-616	chr6	72410540	72410708	-0.618768	-1.83347	0.243679	131.26	-1.36797
chr2-27	chr2	65075737	65075905	-0.449227	-1.49432	0.243357	166.56	-2.66622
chr13-897	chr13	36715442	36715610	-0.611392	-1.94133	0.242425	33.49	-2.02776
chr8-550	chr8	91809049	91809217	-0.757658	-1.68266	0.242068	49.79	1.19501
chr2-1428	chr2	43402179	43402347	-0.854265	-1.98001	0.24203	34.4	-4.00272
chr14-32	chr14	21916018	21916186	-0.53797	-1.3869	0.238421	101.39	-5.38704
chr10-572	chr10	95242557	95242725	-0.491813	-2.66941	0.238278	98.67	4.1476
chr19-376	chr19	39585153	39585321	-0.531252	-1.20574	0.235993	147.55	7.80265
chr13-30	chr13	35086129	35086297	-0.645729	-1.55851	0.23576	111.34	4.88121
chr8-839	chr8	125221139	125221307	-0.678143	-1.70884	0.235271	44.36	1.20377
chr19-521	chr19	57434401	57434569	-0.490921	-0.553668	0.23457	29.87	-9.84868
chr5-7	chr5	8873407	8873575	-0.545103	-1.73806	0.23305	158.42	-5.76803
chr14-147	chr14	19795871	19796039	-0.671226	-1.20046	0.232393	169.28	9.56479
chr4-549	chr4	150099003	150099171	-0.526885	-2.22337	0.23223	54.31	-5.62992
chr2-779	chr2	165918135	165918303	-0.661985	-1.90136	0.231757	57.94	0.346042
chr17-95	chr17	85088804	85088972	-0.551784	-1.11787	0.231709	71.51	-5.07773
chr11-2757	chr11	100471720	100471888	-0.776689	-2.22218	0.231451	22.63	0.385554
chr13-233	chr13	114850563	114850731	-0.625135	-2.23663	0.231082	100.48	-2.98436
chr5-303	chr5	120966367	120966535	-1.20958	-1.30573	0.230808	40.74	-0.986124
chr2-889	chr2	163136115	163136283	-0.984737	-2.00631	0.230638	38.93	-0.331969
chr4-514	chr4	97505408	97505576	-0.491262	-1.10447	0.230565	89.62	0.259317
chr14-468	chr14	9136568	9136736	-0.624827	-1.06213	0.229902	68.8	0.871116
chr4-252	chr4	40776057	40776225	-0.613306	-1.1644	0.229612	65.18	-5.43683
chr11-1716	chr11	109713406	109713574	-0.875637	-1.51409	0.228034	47.07	3.61688
chr2-585	chr2	35027029	35027197	-0.581188	-2.37584	0.226937	45.26	-0.92066
chr4-147	chr4	97577914	97578082	-0.754811	-1.34628	0.226279	88.71	-2.81902
chr10-1262	chr10	39813454	39813622	-1.10217	-2.34686	0.226179	44.36	2.66167
chr15-208	chr15	97107111	97107279	-0.924976	-1.99293	0.226167	73.32	-0.695397
chr4-344	chr4	149387365	149387533	-0.604119	-2.18667	0.225301	70.61	-1.97069
chr19-662	chr19	43590931	43591099	-0.835538	-2.22338	0.221543	63.37	-0.944282
chr3-1984	chr3	96019179	96019347	-0.754716	-2.51699	0.221499	44.36	0.463678
chr19-377	chr19	3709113	3709281	-0.611504	-2.72455	0.220802	83.28	-0.96487
chr14-243	chr14	70606452	70606620	-0.562089	-1.94574	0.220785	59.75	3.16725
chr7-1964	chr7	107610296	107610464	-1.142	-2.82784	0.218515	68.8	9.64873
chr4-390	chr4	132044498	132044666	-1.10142	-1.41619	0.218119	54.31	-0.406853
chr4-143	chr4	101367276	101367444	-1.16615	-2.04588	0.217612	152.08	3.43885
chr10-523	chr10	118202880	118203048	-1.02874	-1.88092	0.217444	64.27	-4.07127
chr3-823	chr3	78887100	78887268	-0.466291	-2.08476	0.216986	98.67	-1.34282
chr2-3478	chr2	64828041	64828209	-1.01555	-1.48691	0.215825	27.16	5.03764
chr12-1126	chr12	7964966	7965134	-0.57473	-1.18389	0.215398	81.47	-2.15138
chr6-810	chr6	73173241	73173409	-0.73415	-1.60285	0.214111	23.54	2.91946
chr10-1443	chr10	94880458	94880626	-0.820835	-0.708907	0.21315	38.02	-2.10828
chr6-1971	chr6	135151863	135152031	-0.648282	-2.36074	0.212521	69.7	-4.29988
chr13-309	chr13	69777183	69777351	-0.403963	-1.4864	0.211967	67.89	2.74254
chr15-293	chr15	3201090	3201258	-0.456177	-1.4186	0.211157	225.41	-4.4597
chr6-156	chr6	90413560	90413728	-0.448609	-1.50409	0.21086	148.46	5.76555
chr6-531	chr6	113388599	113388767	-0.626313	-1.80863	0.20833	67.89	-2.84627
chr5-381	chr5	89461797	89461965	-1.49607	-2.61549	0.208106	95.05	-3.08234
chr9-735	chr9	62223884	62224052	-0.482603	-2.11475	0.207364	46.17	-3.44354
chr1-1115	chr1	40232086	40232254	-0.53764	-3.01213	0.207168	86	-0.32001
chr5-339	chr5	136150796	136150964	-0.472042	-2.12436	0.204434	38.02	-0.885765
chr17-305	chr17	85082290	85082458	-0.466034	-1.13177	0.204039	55.22	4.28927
chr19-78	chr19	21404400	21404568	-1.12074	-1.4004	0.202658	58.84	-0.977373
chr8-1462	chr8	72743113	72743281	-0.748448	-3.14828	0.202306	34.4	-0.307199
chr8-658	chr8	47915373	47915541	-0.469027	-1.44572	0.20164	31.68	7.63187
chr3-1041	chr3	41212422	41212590	-0.686889	-1.90229	0.200669	28.97	-7.11177
chr7-1723	chr7	97168938	97169106	-0.859902	-2.1783	0.200373	57.03	-3.09807
chr4-493	chr4	97770955	97771123	-0.559075	-2.59333	0.200219	76.04	-3.06417
chr10-142	chr10	21161655	21161823	-0.693185	-2.39864	0.200003	86.9	0.190844
chr19-622	chr19	53433887	53434055	-0.572912	-2.93017	0.198066	44.36	-4.61744
chr2-559	chr2	113915778	113915946	-0.513035	-1.54504	0.19702	90.52	1.67328
chr7-475	chr7	130148103	130148271	-0.635335	-2.10291	0.195706	62.46	-2.94296
chr5-815	chr5	124125320	124125488	-1.3915	-2.99776	0.194816	154.8	2.65425
chr2-2227	chr2	163238293	163238461	-1.12159	-1.66742	0.194093	30.78	-0.814425
chr4-405	chr4	35173757	35173925	-0.459797	-1.77036	0.193767	76.04	1.95796
chr4-831	chr4	44082568	44082736	-0.468021	-2.64594	0.193354	121.3	-5.20703
chr4-364	chr4	40777685	40777853	-0.757028	-1.30951	0.192425	62.46	-5.57946
chr19-16	chr19	38266028	38266196	-0.541948	-1.56441	0.19221	378.39	-3.83617
chr12-122	chr12	40949131	40949299	-0.525552	-1.97809	0.191559	122.21	8.28808
chr4-486	chr4	35036666	35036834	-0.77492	-1.07139	0.189514	48.88	-3.04139
chr10-644	chr10	37200295	37200463	-1.01035	-1.18647	0.189486	35.3	1.90622
chr16-341	chr16	30254132	30254300	-0.702206	-1.42854	0.189023	44.36	-6.64002
chr14-1047	chr14	21910420	21910588	-0.617631	-1.73133	0.188964	57.94	-1.00883
chr5-1421	chr5	21992482	21992650	-0.9104	-2.43775	0.188031	52.5	-2.15158
chr9-870	chr9	65144997	65145165	-1.05484	-1.09895	0.186641	35.3	-5.11765
chr5-532	chr5	123641604	123641772	-0.446514	-2.02477	0.185924	55.22	-2.11544
chr8-1690	chr8	10892102	10892270	-1.62266	-3.11744	0.18471	58.84	3.25846
chr11-1554	chr11	79102516	79102684	-0.873945	-1.90151	0.184632	43.45	-1.35437
chr6-848	chr6	31095796	31095964	-0.581119	-2.42978	0.184427	67.89	-1.92216
chr1-440	chr1	167546152	167546320	-0.973394	-2.44448	0.18314	31.68	-1.10118
chr16-189	chr16	24420874	24421042	-0.494788	-2.41906	0.182895	171.09	5.2529
chr11-994	chr11	31761629	31761797	-0.778366	-2.07126	0.182603	122.21	7.33721
chr2-50	chr2	72012002	72012170	-0.606104	-1.42384	0.181484	122.21	-1.32957
chr4-313	chr4	19911594	19911762	-0.480997	-1.08603	0.181067	45.26	-1.87384
chr6-553	chr6	13020634	13020802	-0.908811	-1.38116	0.180099	47.98	-0.281907
chr7-1135	chr7	52809486	52809654	-0.656876	-2.57159	0.179248	63.37	5.70462
chr6-1287	chr6	128227636	128227804	-0.842509	-2.36074	0.178781	69.7	-2.77732
chr16-561	chr16	37565976	37566144	-0.68682	-2.37945	0.176747	70.61	-4.66647
chr11-1588	chr11	7020868	7021036	-0.572655	-1.40373	0.176546	46.17	-7.29415
chr13-1060	chr13	29744831	29744999	-0.934955	-1.51794	0.174597	41.64	-1.28778
chr2-273	chr2	152186246	152186414	-0.765105	-2.56793	0.174349	132.17	9.00904
chr19-54	chr19	23099592	23099760	-0.980744	-2.1874	0.173446	35.3	-6.94642
chr18-966	chr18	38588039	38588207	-0.812323	-1.78593	0.172588	43.45	-4.93304
chr5-1535	chr5	89345798	89345966	-0.694191	-2.38593	0.17231	25.35	3.31492
chr4-765	chr4	150100306	150100474	-0.919537	-2.97053	0.171869	212.73	2.68264
chr3-687	chr3	54573758	54573926	-0.635313	-1.97219	0.171678	38.02	-0.525465
chr6-731	chr6	31062812	31062980	-1.01808	-1.87353	0.170462	46.17	2.33934
chr8-39	chr8	14850487	14850655	-0.529522	-2.25337	0.169991	263.43	-6.47372
chr19-1922	chr19	41475315	41475483	-1.23742	-3.48516	0.169703	54.31	4.73569
chr16-984	chr16	15924030	15924198	-0.682762	-2.22367	0.169565	45.26	-2.19469
chr15-91	chr15	97102953	97103121	-0.568924	-2.78938	0.169462	66.99	-3.59187
chr12-115	chr12	111262615	111262783	-0.559689	-1.83455	0.168871	76.04	-4.08389
chr14-523	chr14	22573790	22573958	-0.585778	-2.26507	0.168496	32.59	0.399451
chr19-134	chr19	23135737	23135905	-0.660789	-1.95243	0.168426	78.76	-1.21803
chr9-482	chr9	121813477	121813645	-0.620114	-2.30555	0.167079	81.47	-2.70297
chr4-293	chr4	149394210	149394378	-0.930972	-1.45921	0.165201	47.98	-5.27709
chr1-560	chr1	173383282	173383450	-0.51943	-1.44898	0.164702	34.4	-5.31306
chr13-46	chr13	98213744	98213912	-0.529556	-1.97482	0.16427	182.86	-6.89194
chr11-234	chr11	7052468	7052636	-1.25147	-2.12353	0.163552	76.04	1.55976
chr3-676	chr3	54564880	54565048	-0.616888	-1.44796	0.162052	100.48	-1.17519
chr16-366	chr16	11171967	11172135	-0.677958	-1.05056	0.161883	46.17	-4.32436
chr18-452	chr18	68340508	68340676	-1.58657	-1.78593	0.161016	43.45	-4.55461
chr16-983	chr16	90830236	90830404	-0.57566	-2.25179	0.160707	138.5	11.2189
chr2-835	chr2	10059032	10059200	-0.84081	-2.48645	0.160254	70.61	-5.27885
chr3-385	chr3	148343171	148343339	-0.64325	-1.89343	0.157869	165.66	6.14697
chr17-327	chr17	33911731	33911899	-0.672493	-1.50341	0.156879	307.78	11.8985
chr17-483	chr17	28597435	28597603	-0.606053	-0.901318	0.156875	59.75	-4.80662
chr7-231	chr7	148606177	148606345	-0.833473	-4.90043	0.155976	57.94	-1.29273
chr4-225	chr4	150077463	150077631	-0.535766	-2.46205	0.155205	160.23	-1.09119
chr12-407	chr12	40679561	40679729	-0.75466	-2.00828	0.153982	50.69	-3.38999
chr7-1427	chr7	74707126	74707294	-0.763133	-1.73417	0.153406	51.6	1.90477
chr13-414	chr13	52248980	52249148	-0.502902	-2.4039	0.153337	138.5	0.957678
chr2-148	chr2	172273944	172274112	-0.693458	-2.52561	0.152758	100.48	-3.85745
chr11-180	chr11	7053183	7053351	-1.21792	-1.68573	0.152013	84.19	0.520293
chr7-583	chr7	126892464	126892632	-0.739074	-1.75961	0.1509	78.76	-0.548459
chr8-365	chr8	70524776	70524944	-0.504101	-1.48658	0.150886	65.18	-3.17915
chr1-844	chr1	95328791	95328959	-0.677845	-1.74922	0.150731	48.88	-1.11435
chr3-1507	chr3	132670386	132670554	-1.1125	-2.30437	0.150617	33.49	-0.170266
chr18-61	chr18	85018137	85018305	-0.51847	-1.95582	0.149634	48.88	-2.57123
chr18-267	chr18	61839292	61839460	-0.719608	-1.87353	0.148287	46.17	-1.08834
chr1-492	chr1	8862979	8863147	-0.707406	-1.44235	0.147714	57.94	-1.73598
chr4-764	chr4	41315350	41315518	-0.564378	-1.71781	0.146951	73.32	-4.53723
chr13-517	chr13	94678008	94678176	-0.778392	-1.82784	0.145736	34.4	1.63975
chr14-13	chr14	70736392	70736560	-0.442834	-1.61907	0.145069	267.95	11.6496
chr9-1024	chr9	49402008	49402176	-0.928544	-2.24949	0.144478	50.69	-7.20585
chr4-653	chr4	86544904	86545072	-0.648654	-1.67099	0.143115	67.89	2.80768
chr17-411	chr17	28596770	28596938	-0.701703	-1.36955	0.142775	75.14	1.56206
chr16-257	chr16	62854581	62854749	-0.436827	-1.7205	0.142281	54.31	-3.80832
chr8-59	chr8	41962178	41962346	-0.671734	-2.2641	0.141746	228.12	10.76
chr11-958	chr11	72499508	72499676	-0.711442	-2.51062	0.140626	55.22	-4.89824
chr7-696	chr7	139812163	139812331	-0.77882	-2.32278	0.140581	67.89	5.29904
chr17-79	chr17	64953582	64953750	-0.446242	-2.02064	0.140183	114.06	1.6845
chr9-321	chr9	53409734	53409902	-0.852145	-1.86057	0.13921	63.37	-4.67637
chr5-460	chr5	8902342	8902510	-0.967059	-1.44411	0.136881	60.65	-7.91524
chr6-615	chr6	31212317	31212485	-0.548011	-1.02117	0.135955	102.29	-0.946462
chr19-31	chr19	23210239	23210407	-0.452257	-1.72547	0.132927	314.12	-10.7182
chr3-274	chr3	28621566	28621734	-0.540888	-1.34832	0.132215	180.14	-0.309541
chr1-1494	chr1	95590180	95590348	-1.43723	-1.94308	0.130358	63.37	4.5104
chr1-379	chr1	36522699	36522867	-1.11581	-2.18157	0.129656	61.56	-2.94523
chr10-653	chr10	95241379	95241547	-0.417442	-1.63201	0.129282	66.08	-4.44381
chr11-647	chr11	53702640	53702808	-0.70744	-1.83455	0.1283	38.02	-0.908854
chr19-214	chr19	41903569	41903737	-0.565146	-0.460713	0.128038	25.35	1.42436
chr1-317	chr1	31073034	31073202	-0.468658	-2.06571	0.125651	235.36	5.57291
chr11-596	chr11	35597611	35597779	-1.16733	-1.63821	0.122905	45.26	0.023614
chr8-186	chr8	112497034	112497202	-0.390306	-1.53847	0.122355	50.69	-5.70377
chr3-444	chr3	84128899	84129067	-0.561353	-1.23459	0.121788	351.23	11.5972
chr4-932	chr4	43432209	43432377	-0.421193	-1.48669	0.121649	57.03	-4.76487
chr6-563	chr6	9057502	9057670	-0.670884	-1.52979	0.120807	30.78	1.53849
chr19-612	chr19	23112899	23113067	-0.604688	-2.01682	0.120238	164.75	11.0098
chr12-1799	chr12	100959547	100959715	-0.791281	-2.23998	0.116684	77.85	-2.8252
chrX-343	chrX	17122051	17122219	-0.770121	-3.48534	0.116639	32.59	-2.41694
chr2-532	chr2	160695280	160695448	-0.6056	-1.78593	0.116525	43.45	-4.33665
chr9-528	chr9	45895181	45895349	-0.415487	-2.30786	0.115516	95.96	6.42216
chr1-1856	chr1	133178527	133178695	-0.701215	-2.36159	0.115122	39.83	4.85521
chr4-277	chr4	101347508	101347676	-1.39052	-2.20392	0.114881	66.99	0.067637
chr10-27	chr10	92951511	92951679	-0.47553	-2.61755	0.114398	166.56	-3.12873
chr2-2728	chr2	60645566	60645734	-0.636091	-1.85625	0.112315	28.06	3.39347
chr5-362	chr5	75441548	75441716	-0.551098	-2.39463	0.11005	96.86	3.3757
chr6-189	chr6	72520693	72520861	-0.696973	-1.26902	0.109272	72.42	-1.37074
chr17-100	chr17	26224071	26224239	-0.531537	-1.69767	0.108311	59.75	-3.51697
chr19-109	chr19	43969383	43969551	-0.638733	-2.0267	0.107474	130.35	5.81243
chr6-127	chr6	143510115	143510283	-0.619738	-1.81584	0.107432	44.36	-1.72
chr7-962	chr7	142799987	142800155	-0.522651	-2.52797	0.104817	95.05	11.2782
chr7-1459	chr7	127084499	127084667	-0.784947	-2.7351	0.10329	51.6	-8.19294
chr10-707	chr10	107770577	107770745	-0.650079	-1.10479	0.102397	68.8	-4.01052
chr19-266	chr19	23141365	23141533	-0.786102	-1.69918	0.101039	66.08	-4.68562
chr19-32	chr19	3333345	3333513	-1.09928	-2.91964	0.0998052	73.32	-8.0568
chr6-41	chr6	72177881	72178049	-0.692645	-1.5074	0.0994284	63.37	-6.43526
chr4-635	chr4	131754318	131754486	-0.576525	-1.03867	0.0984226	29.87	1.69727
chr10-403	chr10	94901652	94901820	-1.10009	-1.48616	0.098337	86.9	-6.94379
chr11-1169	chr11	44992512	44992680	-0.960711	-2.26942	0.0979592	28.06	-7.22355
chr8-72	chr8	129180748	129180916	-0.589479	-1.50561	0.0948466	68.8	-5.71947
chr8-701	chr8	119864316	119864484	-0.526167	-1.56456	0.094355	34.4	-4.2122
chr11-699	chr11	109899241	109899409	-0.943042	-2.27066	0.0939314	56.12	-3.71105
chr6-1250	chr6	134514725	134514893	-0.455727	-1.42508	0.0937633	62.46	-0.896126
chr3-1583	chr3	85623381	85623549	-1.02057	-1.65605	0.093552	48.88	-3.49511
chr19-70	chr19	3326579	3326747	-0.924327	-2.05344	0.0921648	217.26	-0.315407
chr4-593	chr4	154974650	154974818	-0.911799	-1.31636	0.0916607	36.21	4.14002
chr6-585	chr6	137413934	137414102	-0.80102	-1.24527	0.091253	29.87	-7.02748
chr10-80	chr10	79533946	79534114	-0.545064	-1.21438	0.0912346	74.23	-0.644767
chr10-432	chr10	94888979	94889147	-0.87508	-1.13509	0.0905238	78.76	-2.51032
chr1-289	chr1	167351652	167351820	-1.1666	-1.99541	0.0898466	100.48	-2.77183
chr18-115	chr18	62000506	62000674	-0.468966	-1.19469	0.087582	44.36	1.81975
chr8-351	chr8	91842031	91842199	-0.662025	-1.43158	0.0846775	47.07	0.676593
chr11-981	chr11	101590746	101590914	-1.28725	-1.68266	0.0846187	49.79	1.16166
chr13-969	chr13	91899576	91899744	-0.882692	-1.68266	0.0845966	49.79	-6.95505
chr1-135	chr1	167414923	167415091	-0.608032	-1.88842	0.0819601	100.48	-7.89507
chr10-163	chr10	70801174	70801342	-0.50498	-1.24017	0.081555	38.93	-6.92602
chr9-47	chr9	121814805	121814973	-0.481977	-1.91154	0.0807039	131.26	1.11008
chr11-1085	chr11	35596762	35596930	-1.24738	-2.93017	0.0797232	44.36	-5.78899
chr3-459	chr3	18360440	18360608	-0.710465	-0.982432	0.0791635	49.79	-1.09383
chr11-882	chr11	101575416	101575584	-0.702885	-1.098	0.0788838	49.79	-0.944472
chr9-2133	chr9	70096617	70096785	-0.665053	-2.85439	0.0782531	28.06	3.56791
chr10-178	chr10	124762065	124762233	-1.00181	-2.52028	0.0766447	77.85	1.01075
chr15-254	chr15	85618007	85618175	-0.844397	-1.72767	0.0753497	70.61	-4.13569
chr2-447	chr2	160697124	160697292	-0.623791	-1.68266	0.0745206	49.79	-0.761729
chr3-364	chr3	82094524	82094692	-0.951607	-2.7099	0.0738763	44.36	-4.09683
chr2-1719	chr2	90768781	90768949	-1.09779	-1.84882	0.0700792	48.88	-3.32118
chr3-927	chr3	79047140	79047308	-1.00418	-1.39864	0.0700052	43.45	-4.97152
chr17-241	chr17	28583158	28583326	-0.831748	-2.20114	0.0679028	57.94	-4.24269
chr4-34	chr4	129138659	129138827	-0.505729	-1.81312	0.0667236	71.51	-2.50359
chr10-314	chr10	93523011	93523179	-0.701715	-1.68266	0.0650352	49.79	5.42311
chr4-165	chr4	115186624	115186792	-0.495423	-1.66713	0.064974	76.95	-6.66555
chr9-2163	chr9	59200276	59200444	-0.816892	-1.40373	0.0639015	46.17	-2.17004
chr11-1917	chr11	109921578	109921746	-0.6131	-2.12385	0.063805	50.69	9.40479
chr8-560	chr8	126676743	126676911	-0.490696	-1.75912	0.0631394	52.5	-5.50977
chr3-355	chr3	28620759	28620927	-0.380526	-1.92222	0.0631345	62.46	8.25227
chr15-78	chr15	96859398	96859566	-0.570355	-1.75912	0.0617573	52.5	-3.92177
chr4-836	chr4	43433139	43433307	-0.651982	-3.03084	0.0612464	95.05	-3.94084
chr14-342	chr14	66737279	66737447	-0.546151	-1.57548	0.0609861	60.65	5.66014
chr8-83	chr8	10965563	10965731	-0.493261	-1.27157	0.0589898	124.02	-6.63431
chr8-213	chr8	14887277	14887445	-0.696278	-2.44898	0.0578074	68.8	-5.19175
chr16-949	chr16	43551845	43552013	-1.00783	-1.40414	0.0573425	30.78	0.68701
chr7-1497	chr7	76061112	76061280	-1.0838	-3.07039	0.0572731	40.74	3.66907
chr5-946	chr5	43608981	43609149	-0.665273	-1.75357	0.0571093	58.84	-1.04469
chr19-50	chr19	32255893	32256061	-0.646707	-1.35532	0.0569347	57.03	3.64177
chr2-87	chr2	163412661	163412829	-0.503119	-1.96217	0.0558459	109.53	-3.87858
chr6-647	chr6	81989313	81989481	-0.596266	-3.38564	0.0556924	50.69	3.00622
chr4-3659	chr4	98234102	98234270	-0.688014	-2.12289	0.0544478	25.35	-4.88657
chr6-485	chr6	114844010	114844178	-0.475376	-2.36614	0.0543636	124.92	3.93414
chr6-889	chr6	31063635	31063803	-1.3362	-2.54172	0.0538992	95.96	5.87075
chr2-895	chr2	104333337	104333505	-0.593961	-2.26708	0.0536144	60.65	-3.66355
chr19-637	chr19	4148469	4148637	-0.525734	-1.65605	0.053556	48.88	5.71216
chr16-300	chr16	92966382	92966550	-0.794027	-1.782	0.0505299	73.32	-6.9565
chr13-121	chr13	35108091	35108259	-0.888276	-1.58257	0.050406	84.19	2.41231
chr8-344	chr8	96951895	96952063	-0.639413	-1.86867	0.0495219	38.93	0.992718
chr17-277	chr17	86922810	86922978	-0.399394	-1.75318	0.0494176	75.14	-4.10982
chr18-44	chr18	12354344	12354512	-0.661019	-1.34865	0.047566	81.47	6.1508
chr11-430	chr11	94250442	94250610	-0.615883	-2.7351	0.0475445	51.6	1.27766
chr13-390	chr13	41345996	41346164	-1.45299	-1.29696	0.0471678	45.26	-5.25838
chr6-1137	chr6	42172411	42172579	-1.11919	-1.45383	0.0469058	39.83	-1.31793
chr10-333	chr10	93611316	93611484	-0.400168	-1.42978	0.0463673	67.89	3.00383
chr3-606	chr3	78887901	78888069	-0.521202	-1.40414	0.0460509	30.78	-0.770619
chr16-472	chr16	43550067	43550235	-0.774799	-1.24978	0.0437135	25.35	-6.07551
chr3-635	chr3	80089230	80089398	-0.664017	-2.14412	0.0421982	64.27	-2.85265
chr2-1525	chr2	126363553	126363721	-1.32145	-1.96039	0.0390385	45.26	-8.01699
chr4-186	chr4	115680623	115680791	-0.751553	-2.54597	0.0385229	45.26	-2.23757
chr9-965	chr9	64644141	64644309	-0.507047	-1.74986	0.0383408	65.18	3.89367
chr6-458	chr6	29049735	29049903	-0.803711	-1.93567	0.0372936	77.85	-3.66642
chr2-1410	chr2	132465168	132465336	-0.913938	-0.868675	0.0368568	38.93	-2.73826
chr10-1330	chr10	92675569	92675737	-0.834857	-2.54597	0.0360016	45.26	-1.83905
chr8-270	chr8	87231134	87231302	-0.746047	-1.39449	0.0359727	68.8	-5.00874
chr8-1344	chr8	10905795	10905963	-0.693825	-0.77547	0.0351626	29.87	3.78673
chr18-535	chr18	61602426	61602594	-0.819097	-1.30331	0.0344841	33.49	0.871986
chr14-1261	chr14	72963918	72964086	-0.703791	-2.07216	0.0323143	32.59	-4.1537
chr16-295	chr16	23144547	23144715	-0.761097	-1.83199	0.0275589	55.22	-1.27542
chr6-109	chr6	57464064	57464232	-0.789806	-1.50472	0.0269556	71.51	-4.35262
chr19-781	chr19	43962314	43962482	-0.478118	-2.02715	0.0263022	43.45	-7.95325
chr3-133	chr3	129589507	129589675	-0.69135	-1.93567	0.0234863	77.85	-3.88233
chr1-589	chr1	92131276	92131444	-0.685621	-2.31072	0.0234134	76.95	-1.03394
chr16-249	chr16	94778021	94778189	-0.500305	-2.11146	0.0203367	33.49	0.056873
chr6-430	chr6	58982858	58983026	-0.84336	-1.61776	0.019405	104.1	-1.9873
chr2-119	chr2	3590209	3590377	-0.750989	-2.22367	0.0192262	90.52	-2.63193
chr10-696	chr10	5153066	5153234	-0.49348	-0.607242	0.0189743	28.06	-3.05581
chr15-202	chr15	86019460	86019628	-0.669217	-1.44898	0.0180569	68.8	-7.87787
chr5-1544	chr5	111193100	111193268	-0.945585	-1.791	0.0176147	57.03	1.58992
chr19-560	chr19	55166543	55166711	-1.34708	-2.33319	0.0159798	24.44	1.63492
chr14-189	chr14	59825021	59825189	-0.77127	-2.36066	0.0145561	79.66	-3.4555
chr3-7	chr3	96359139	96359307	-0.533816	-2.11238	0.0140047	113.16	-1.27419
chr10-226	chr10	108056515	108056683	-0.624884	-2.0778	0.0139307	102.29	0.874192
chr8-198	chr8	10899728	10899896	-0.781467	-1.39307	0.0121202	81.47	-3.7614
chr6-431	chr6	141471125	141471293	-0.538302	-2.03627	0.0120814	91.43	2.41173
chr9-560	chr9	62196467	62196635	-0.659993	-1.61388	0.0111309	53.41	-1.43304
chr5-1148	chr5	73545386	73545554	-0.91084	-1.60161	0.00963985	47.07	4.32312
chr3-251	chr3	148348054	148348222	-0.658812	-1.94794	0.00861192	86	-3.88788
chr16-772	chr16	85032379	85032547	-0.764061	-1.50953	0.0070124	57.94	-6.85379
chr17-767	chr17	27942131	27942299	-0.566326	-1.73782	0.00577801	45.26	-0.783201
chr16-44	chr16	52031375	52031543	-0.589117	-1.18647	0.00434629	35.3	4.69032
chr19-577	chr19	39538567	39538735	-0.85765	-2.18419	0.00397255	66.08	-1.80224
chr7-421	chr7	86403928	86404096	-0.699606	-1.88753	0.00386911	93.24	-2.12012
chr15-732	chr15	55056528	55056696	-1.70226	-3.39232	0.00336377	40.74	-3.37381
chr2-52	chr2	43324799	43324967	-0.597082	-1.76576	0.00265094	128.54	1.05545
chr16-748	chr16	37525449	37525617	-0.532397	-1.38673	0.00258213	38.02	-4.02351
chr3-123	chr3	40799170	40799338	-0.530118	-1.62499	-0.00016936	98.67	0.304969
chr3-1200	chr3	54561770	54561938	-1.01797	-2.26942	-0.00114505	28.06	-6.49889
chr18-25	chr18	64510155	64510323	-0.553319	-1.87544	-0.00260041	49.79	-2.54285
chr4-6	chr4	35044177	35044345	-0.475556	-2.06571	-0.00374371	117.68	0.561656
chr4-1390	chr4	97671915	97672083	-0.481658	-1.57959	-0.00440335	72.42	5.24337
chr3-1257	chr3	37657236	37657404	-0.836427	-1.70384	-0.00491262	265.24	5.02381
chr10-36	chr10	127386738	127386906	-0.450117	-1.43158	-0.00777067	47.07	-3.68878
chr1-635	chr1	138529676	138529844	-1.05914	-1.96731	-0.0105326	60.65	-0.550804
chr2-1212	chr2	43335382	43335550	-0.683273	-1.13828	-0.0108567	29.87	-1.22472
chr4-1022	chr4	95062667	95062835	-0.929392	-1.33725	-0.0113153	41.64	-4.56298
chr9-492	chr9	72487996	72488164	-0.411918	-1.35353	-0.0118435	47.07	-1.85238
chr11-731	chr11	101568508	101568676	-0.5509	-1.58585	-0.0134412	81.47	-10.3252
chr8-204	chr8	42205451	42205619	-0.541544	-1.85323	-0.0160065	133.07	1.65434
chr10-1069	chr10	92988351	92988519	-0.463284	-1.48742	-0.0165445	21.73	-0.743702
chr16-396	chr16	23337460	23337628	-0.559026	-0.976689	-0.0166456	53.41	2.5604
chr1-360	chr1	39515278	39515446	-0.732983	-1.35532	-0.0167793	57.03	2.80009
chr16-83	chr16	22922621	22922789	-0.588279	-2.04458	-0.0178382	95.96	1.74846
chr13-484	chr13	35159046	35159214	-1.0402	-1.91323	-0.0186631	109.53	-1.03117
chr19-588	chr19	32261125	32261293	-1.0326	-2.60254	-0.0200251	47.07	2.01744
chr1-119	chr1	107802938	107803106	-0.640343	-1.31667	-0.0214626	50.69	-7.74501
chr7-814	chr7	75862479	75862647	-0.884773	-2.22365	-0.0239176	49.79	-5.0799
chr13-839	chr13	64503426	64503594	-0.568431	-1.73782	-0.0240538	45.26	2.09729
chr10-341	chr10	62523362	62523530	-0.452812	-1.95243	-0.0244733	78.76	-3.50794
chr4-118	chr4	115228223	115228391	-0.680772	-1.3452	-0.0246464	61.56	-6.66555
chr7-189	chr7	75841377	75841545	-0.534969	-1.19469	-0.0249916	44.36	-5.26473
chr18-212	chr18	68221935	68222103	-1.2266	-2.34901	-0.0253005	54.31	-3.64787
chr17-65	chr17	45735216	45735384	-0.610226	-2.55591	-0.0260878	153.89	1.43717
chr3-78	chr3	118269788	118269956	-0.561374	-1.55343	-0.0267158	159.32	1.62254
chr12-384	chr12	40678606	40678774	-0.720792	-2.43241	-0.028072	47.07	2.31175
chr5-763	chr5	120940796	120940964	-0.938084	-1.75574	-0.0283937	42.55	-4.9445
chr9-826	chr9	70979770	70979938	-0.460502	-1.53623	-0.0325021	106.82	2.87953
chr1-708	chr1	182126758	182126926	-0.468816	-1.86867	-0.0330415	38.93	-7.46909
chr2-418	chr2	43325555	43325723	-0.763061	-1.75961	-0.0340599	78.76	-1.60845
chr13-295	chr13	105429185	105429353	-0.570383	-1.79685	-0.0351871	84.19	1.0865
chr7-516	chr7	75841887	75842055	-0.809983	-2.39772	-0.03721	71.51	-3.35191
chr6-1014	chr6	129111357	129111525	-0.466899	-2.05316	-0.0375895	72.42	-4.83308
chr15-635	chr15	36361720	36361888	-0.664569	-2.22422	-0.0412695	31.68	5.45494
chr7-2159	chr7	80116809	80116977	-0.924775	-1.76418	-0.041507	36.21	-3.71501
chr9-429	chr9	54349879	54350047	-0.514502	-1.73133	-0.0426311	57.94	-4.49504
chr4-664	chr4	44192874	44193042	-0.916272	-2.20114	-0.043847	57.94	0.963674
chr10-724	chr10	75397837	75398005	-0.444144	-0.975115	-0.0459836	36.21	0.748438
chr13-353	chr13	30431814	30431982	-0.485511	-2.6373	-0.0465767	36.21	-3.14527
chr8-234	chr8	47471292	47471460	-0.401691	-1.48629	-0.0470902	73.32	6.45948
chr12-311	chr12	86288951	86289119	-0.78424	-1.31623	-0.0471908	79.66	-5.0167
chr9-622	chr9	53412109	53412277	-0.792124	-1.64996	-0.0485677	76.04	-4.65891
chr12-1076	chr12	76623972	76624140	-0.69992	-3.44448	-0.0497918	31.68	2.02553
chr6-992	chr6	72021528	72021696	-0.582342	-1.96576	-0.0510971	41.64	-3.43815
chr13-731	chr13	100796042	100796210	-0.680763	-2.01727	-0.0513146	35.3	-5.48675
chr5-84	chr5	99777449	99777617	-0.878023	-1.79484	-0.0522983	70.61	1.39944
chr18-303	chr18	64644038	64644206	-0.626635	-1.84989	-0.0613967	24.44	-1.45357
chr13-464	chr13	43328812	43328980	-0.743693	-2.39418	-0.0619306	40.74	-3.51882
chr3-200	chr3	146254171	146254339	-0.370094	-2.09916	-0.0625347	70.61	-1.52311
chr1-678	chr1	138792592	138792760	-0.924578	-1.14517	-0.0633013	40.74	-0.625078
chr4-1000	chr4	81165178	81165346	-0.573694	-1.52979	-0.063446	30.78	-4.77006
chr6-823	chr6	124640714	124640882	-0.981245	-2.20251	-0.0634727	62.46	0.523332
chr2-107	chr2	103687101	103687269	-0.589805	-1.4746	-0.0643359	110.44	-5.13066
chr13-349	chr13	41008956	41009124	-0.571095	-2.67099	-0.0653724	67.89	-0.836483
chr7-78	chr7	76062249	76062417	-0.744961	-1.98181	-0.0669133	133.98	-0.370503
chr13-142	chr13	98623343	98623511	-0.72413	-2.12874	-0.0680184	93.24	-4.59162
chr11-847	chr11	106441983	106442151	-0.609925	-2.1426	-0.0744393	47.07	-1.95264
chr14-577	chr14	47816526	47816694	-0.623862	-2.09102	-0.0754656	66.08	-0.579726
chr18-323	chr18	53415875	53416043	-0.721823	-2.28676	-0.0763509	42.55	-3.38975
chr3-477	chr3	95439961	95440129	-0.585497	-1.41619	-0.0778617	54.31	-5.79917
chr5-290	chr5	138116074	138116242	-0.683351	-1.69639	-0.0779804	53.41	-4.14967
chr2-576	chr2	131133659	131133827	-0.941617	-1.46254	-0.0806286	53.41	-1.56486
chr8-168	chr8	124523375	124523543	-0.708438	-1.1034	-0.0807798	41.64	-5.17038
chr3-165	chr3	21861402	21861570	-0.793887	-2.11695	-0.0813188	130.35	8.06453
chr4-1325	chr4	149149638	149149806	-0.739749	-3.29263	-0.0883779	38.02	4.01965
chr9-332	chr9	121799225	121799393	-0.496653	-3.78789	-0.0888307	66.99	-4.05629
chr13-297	chr13	53071689	53071857	-0.471248	-1.07841	-0.0917457	47.07	-4.68737
chr19-210	chr19	3320217	3320385	-1.0949	-2.20993	-0.0954519	94.15	0.427232
chr2-1851	chr2	172936151	172936319	-0.839521	-3.83888	-0.0963613	41.64	-5.03563
chr4-1016	chr4	149151292	149151460	-1.13868	-2.73888	-0.0966461	45.26	-0.219445
chr9-1440	chr9	92171142	92171310	-0.364687	-1.34199	-0.0973716	34.4	3.2333
chr5-956	chr5	130667063	130667231	-1.27484	-1.93724	-0.0988629	37.11	-4.73173
chr16-285	chr16	22947661	22947829	-0.516015	-1.97169	-0.0993299	57.03	-1.28041
chr18-218	chr18	12374079	12374247	-0.485457	-1.91989	-0.101566	69.7	-0.268758
chr10-111	chr10	84652817	84652985	-0.625323	-2.01685	-0.102078	105.91	-5.24636
chr1-1000	chr1	72838846	72839014	-0.694335	-1.78253	-0.103443	63.37	-4.44331
chr13-612	chr13	101314425	101314593	-0.506238	-1.47148	-0.104736	88.71	1.20686
chr18-304	chr18	20219161	20219329	-1.30863	-1.72241	-0.104989	47.98	-1.98639
chr10-290	chr10	60775673	60775841	-1.25807	-2.25239	-0.106263	46.17	-4.79699
chr8-392	chr8	118876712	118876880	-0.411651	-1.22317	-0.108438	67.89	-5.91355
chr3-314	chr3	18091416	18091584	-0.521145	-1.57548	-0.109524	60.65	-0.573511
chr9-1339	chr9	50693403	50693571	-1.61665	-3.04334	-0.109666	47.98	1.93132
chr5-515	chr5	108251534	108251702	-0.666007	-2.44898	-0.11052	68.8	-1.04463
chr17-1092	chr17	84515715	84515883	-1.20088	-3.14977	-0.110921	86	-3.3879
chr12-531	chr12	85350278	85350446	-0.696421	-1.98001	-0.111633	34.4	-2.76063
chr8-237	chr8	129189695	129189863	-0.389684	-1.68529	-0.11278	56.12	7.13244
chr10-761	chr10	26569824	26569992	-0.871201	-3.09195	-0.113498	66.08	-1.46342
chr1-557	chr1	166182778	166182946	-0.496589	-1.62233	-0.113611	80.57	-4.14693
chr5-402	chr5	104392149	104392317	-0.849343	-2.14921	-0.114032	137.6	3.51042
chr12-140	chr12	95659958	95660126	-0.635204	-2.08773	-0.114614	82.38	-7.15412
chr16-70	chr16	45985352	45985520	-0.406829	-1.55391	-0.114622	59.75	-3.80463
chr3-402	chr3	142374505	142374673	-0.590854	-1.41031	-0.115539	33.49	2.62941
chr11-313	chr11	44900989	44901157	-0.7404	-1.77571	-0.115704	59.75	1.67639
chr15-400	chr15	34443784	34443952	-0.795509	-2.05889	-0.116671	52.5	-8.34299
chr1-26	chr1	123245683	123245851	-0.482796	-2.2123	-0.118306	116.78	4.18714
chr12-257	chr12	106088410	106088578	-0.619338	-2.1884	-0.118895	110.44	5.7152
chr3-607	chr3	80088788	80088956	-0.718626	-1.62233	-0.119084	80.57	8.01096
chr16-115	chr16	23149533	23149701	-1.27887	-0.901361	-0.119173	28.97	-4.35296
chr2-143	chr2	22934296	22934464	-0.40899	-0.975115	-0.1193	36.21	-4.94453
chr17-245	chr17	95056038	95056206	-0.492872	-1.8122	-0.122077	85.09	-1.34919
chr6-586	chr6	93102659	93102827	-0.63455	-1.86117	-0.123556	31.68	3.89636
chr19-401	chr19	17387259	17387427	-0.818908	-1.6902	-0.125616	68.8	-7.90728
chr18-23	chr18	21079343	21079511	-1.0277	-2.21136	-0.128616	107.72	-4.54962
chr2-529	chr2	11615098	11615266	-0.482819	-1.74936	-0.129929	97.77	-4.68624
chr1-812	chr1	181948492	181948660	-0.762339	-2.30786	-0.131219	47.98	-4.96654
chr11-557	chr11	109594312	109594480	-0.586152	-1.6902	-0.131516	34.4	-7.16502
chr13-549	chr13	4714062	4714230	-0.964364	-3.48523	-0.134283	43.45	-6.65578
chr13-707	chr13	5801506	5801674	-0.524578	-1.76654	-0.136151	46.17	-2.62041
chr4-96	chr4	94228909	94229077	-0.673256	-1.06048	-0.137323	60.65	-4.49221
chr18-301	chr18	7847608	7847776	-0.648466	-1.24238	-0.138443	34.4	-4.36824
chr4-452	chr4	115269532	115269700	-0.763552	-1.71781	-0.139887	73.32	-4.88561
chr12-1018	chr12	81933395	81933563	-1.29204	-2.00631	-0.140875	38.93	-2.75126
chr13-411	chr13	30448011	30448179	-0.535073	-1.32371	-0.140947	60.65	-4.19287
chr10-1386	chr10	114735859	114736027	-1.54982	-1.68611	-0.147179	28.06	-2.28157
chr1-641	chr1	189581993	189582161	-0.744885	-1.54504	-0.149108	45.26	-4.50282
chr4-116	chr4	97575483	97575651	-0.582941	-1.32879	-0.150066	70.61	4.01993
chr18-334	chr18	12353189	12353357	-0.679728	-2.32278	-0.151221	67.89	-3.5396
chr6-411	chr6	116600518	116600686	-0.577354	-1.48624	-0.151461	46.17	-7.59704
chr12-492	chr12	86320374	86320542	-0.526499	-2.68266	-0.15351	99.58	-5.69377
chr4-288	chr4	53133117	53133285	-0.44692	-1.38713	-0.160885	50.69	1.2665
chr1-1312	chr1	107823620	107823788	-0.561699	-2.03294	-0.161508	83.28	0.123926
chr3-276	chr3	60896636	60896804	-0.717514	-1.80167	-0.163234	50.69	-1.28649
chr3-1530	chr3	60408187	60408355	-0.632374	-0.624129	-0.164838	29.87	-4.14581
chr8-45	chr8	108523059	108523227	-0.743248	-1.57159	-0.167496	63.37	-4.57555
chr2-1729	chr2	131156440	131156608	-0.763934	-1.52436	-0.168981	69.7	-5.28158
chr10-1399	chr10	44820451	44820619	-0.650248	-0.223189	-0.169673	36.21	-5.17897
chrX-269	chrX	156864541	156864709	-0.829696	-1.4004	-0.170516	58.84	-3.81424
chr19-533	chr19	44046734	44046902	-0.874088	-1.59333	-0.171448	38.02	-2.31771
chr8-1279	chr8	129252224	129252392	-0.990965	-1.93724	-0.171815	37.11	-3.35086
chr2-685	chr2	64812641	64812809	-0.479792	-0.901136	-0.173836	34.4	3.10726
chr1-2001	chr1	38175676	38175844	-0.720019	-2.07216	-0.174443	32.59	-0.936034
chr19-849	chr19	54085561	54085729	-0.646764	-1.73216	-0.175035	28.97	-2.48671
chr1-987	chr1	167546859	167547027	-1.01449	-1.96576	-0.175661	41.64	-4.61149
chr10-611	chr10	23642452	23642620	-0.707908	-2.46773	-0.180967	69.7	-7.77058
chr2-561	chr2	59835082	59835250	-1.06126	-2.14952	-0.181068	51.6	-2.77091
chr19-848	chr19	23107887	23108055	-0.681998	-0.84177	-0.181277	64.27	-2.83211
chr6-22	chr6	116585563	116585731	-0.709644	-1.28848	-0.183216	153.89	-1.39996
chr10-170	chr10	84274030	84274198	-0.667168	-1.16052	-0.18373	71.51	-3.31536
chr13-195	chr13	36051649	36051817	-1.32219	-1.97935	-0.184785	172	-4.55132
chr16-305	chr16	94915547	94915715	-1.68097	-2.08568	-0.185196	135.79	-5.49662
chr8-1456	chr8	108517308	108517476	-0.721365	-2.07015	-0.185513	24.44	0.820837
chr9-855	chr9	77791287	77791455	-0.659422	-2.41951	-0.186826	57.03	-6.60933
chr12-38	chr12	82010730	82010898	-0.509234	-1.69999	-0.187809	72.42	-5.93932
chr19-239	chr19	41462719	41462887	-0.77267	-2.31671	-0.188522	57.94	-3.25172
chr11-982	chr11	101901466	101901634	-0.880256	-1.27066	-0.195354	28.06	-6.66007
chr13-32	chr13	32916884	32917052	-0.597246	-1.98444	-0.195882	145.74	-0.073383
chr14-80	chr14	35448892	35449060	-0.559424	-1.14032	-0.197159	53.41	-0.904684
chr13-4447	chr13	5603495	5603663	-0.923372	-2.80895	-0.198113	54.31	10.9585
chr17-388	chr17	56752068	56752236	-0.580016	-2.27066	-0.198703	56.12	2.74048
chr13-69	chr13	47278663	47278831	-0.413967	-1.45752	-0.198893	45.26	-4.50633
chr18-497	chr18	60375093	60375261	-0.485828	-1.61222	-0.199266	32.59	-5.7715
chr1-299	chr1	158943365	158943533	-1.27312	-1.96731	-0.201169	60.65	-6.40426
chr12-494	chr12	86284066	86284234	-0.881332	-2.55715	-0.201314	57.03	-2.36041
chr4-304	chr4	154952708	154952876	-0.619723	-1.22319	-0.20216	36.21	-2.25797
chr19-386	chr19	21180878	21181046	-0.560983	-2.38713	-0.20635	50.69	1.18287
chr5-1614	chr5	89453525	89453693	-1.41999	-2.70752	-0.207681	31.68	-1.71506
chr15-105	chr15	57721090	57721258	-0.533595	-2.19926	-0.209088	53.41	-1.00229
chr2-147	chr2	130744885	130745053	-0.481683	-1.51025	-0.209142	110.44	-5.1959
chr8-433	chr8	125567853	125568021	-0.8259	-1.41324	-0.211824	69.7	-3.92467
chr13-1050	chr13	115255717	115255885	-0.936295	-1.70972	-0.212522	25.35	-8.46684
chr10-359	chr10	93003078	93003246	-0.582128	-1.30786	-0.212612	47.98	-6.10923
chr15-880	chr15	97117281	97117449	-0.550652	-1.65329	-0.214677	57.94	-4.4823
chr10-1040	chr10	7808633	7808801	-1.98105	-3.01572	-0.215036	47.07	0.570787
chr13-505	chr13	39756409	39756577	-1.01493	-2.1426	-0.218451	47.07	5.26239
chr6-555	chr6	135112416	135112584	-0.66548	-1.00106	-0.21975	27.16	-5.18895
chr16-226	chr16	18715746	18715914	-1.2765	-2.22405	-0.22314	40.74	-2.65401
chrX-302	chrX	57569110	57569278	-0.516072	-0.439081	-0.22815	40.74	0.13747
chr8-361	chr8	123143660	123143828	-0.910478	-2.25954	-0.23042	37.11	-5.15055
chr11-290	chr11	94208588	94208756	-0.625163	-2.30786	-0.238154	95.96	-4.61626
chr11-169	chr11	94223595	94223763	-0.790597	-2.20772	-0.240943	85.09	4.41054
chr12-801	chr12	21148650	21148818	-0.818779	-2.63016	-0.242201	47.98	-5.51406
chr18-483	chr18	12006941	12007109	-0.991369	-1.74986	-0.245855	32.59	-6.40526
chr3-170	chr3	146252594	146252762	-0.646315	-1.80167	-0.24619	50.69	-4.30996
chr7-388	chr7	91350296	91350464	-0.636704	-1.48602	-0.247547	48.88	-8.77336
chr11-378	chr11	23041023	23041191	-0.554628	-1.90144	-0.248492	90.52	3.75346
chr10-60	chr10	77760525	77760693	-0.5133	-1.12385	-0.251124	50.69	-6.68214
chr7-347	chr7	99969721	99969889	-0.543174	-1.32879	-0.252274	70.61	-3.79736
chr2-421	chr2	154434960	154435128	-0.751987	-2.72958	-0.25379	64.27	-1.79235
chr1-382	chr1	72855982	72856150	-0.934005	-1.74491	-0.255608	110.44	-2.70001
chr10-1448	chr10	96285190	96285358	-0.601577	-1.70891	-0.264815	38.02	-4.55232
chr15-443	chr15	36761521	36761689	-0.481879	-1.52046	-0.265933	38.93	-8.55747
chr10-1831	chr10	95105421	95105589	-0.519979	-1.73216	-0.265962	28.97	-5.54462
chr1-640	chr1	181491258	181491426	-0.950203	-1.69285	-0.266895	81.47	1.81186
chr1-855	chr1	145510377	145510545	-0.768	-1.21172	-0.267548	56.12	-0.862026
chr14-254	chr14	66759550	66759718	-0.56316	-2.28676	-0.276254	42.55	2.16227
chr7-1682	chr7	137730261	137730429	-1.05289	-3.60058	-0.277735	35.3	-2.41473
chr8-633	chr8	119864809	119864977	-0.624329	-2.19704	-0.278097	48.88	-1.58272
chr7-1241	chr7	96571800	96571968	-0.721944	-1.17447	-0.280753	26.25	-3.06174
chr8-226	chr8	4319113	4319281	-0.921453	-1.87131	-0.284968	42.55	-4.30716
chr4-981	chr4	148678735	148678903	-1.25964	-1.90128	-0.288749	50.69	-1.43391
chr5-280	chr5	122113604	122113772	-1.3355	-1.73133	-0.292837	57.94	-3.31386
chr13-254	chr13	36107658	36107826	-1.31331	-1.64404	-0.294031	78.76	0.895531
chr7-527	chr7	52866342	52866510	-0.529135	-1.95582	-0.29639	48.88	-0.930225
chr18-19	chr18	81388984	81389152	-0.843193	-1.33468	-0.297536	48.88	1.61544
chr6-1744	chr6	59406146	59406314	-0.77346	-1.82734	-0.301674	51.6	-1.83266
chr8-1643	chr8	58824749	58824917	-0.591234	-1.24017	-0.304116	38.93	-2.51708
chr9-41	chr9	108244729	108244897	-0.46527	-1.58823	-0.30515	119.49	-1.36946
chr13-340	chr13	41322000	41322168	-0.822834	-2.4128	-0.305895	51.6	-0.970749
chr10-1350	chr10	96116817	96116985	-0.552925	-1.86117	-0.30682	31.68	-1.41534
chr10-581	chr10	118699975	118700143	-0.485301	-0.97219	-0.311254	38.02	-1.26771
chr7-787	chr7	86401699	86401867	-0.775123	-2.02289	-0.313892	78.76	-2.92397
chr1-690	chr1	72837337	72837505	-0.908874	-2.74594	-0.314002	71.51	4.01993
chr8-797	chr8	108274673	108274841	-0.926062	-1.70891	-0.314999	38.02	3.1166
chr7-417	chr7	38000689	38000857	-0.809575	-1.55073	-0.320149	62.46	-2.07505
chr6-933	chr6	141139009	141139177	-1.24406	-0.862457	-0.327788	33.49	3.73272
chr10-691	chr10	120927192	120927360	-0.514841	-1.75574	-0.344574	42.55	4.32272
chr8-1625	chr8	3390568	3390736	-0.647356	-2.34305	-0.352612	34.4	1.09813
chr14-417	chr14	47810401	47810569	-0.526652	-0.979595	-0.354537	68.8	5.96232
chr12-340	chr12	40753653	40753821	-0.725722	-2.53395	-0.358865	56.12	-5.21014
chr3-458	chr3	121583368	121583536	-0.446487	-1.66348	-0.358937	70.61	-5.51203
chr3-1057	chr3	123056741	123056909	-0.886909	-2.29449	-0.359126	38.02	-1.74752
chr12-939	chr12	111297616	111297784	-0.760643	-1.9519	-0.361889	52.5	-1.08387
chr11-924	chr11	62293216	62293384	-0.755418	-1.83455	-0.362179	38.02	-5.47259
chr15-706	chr15	59491746	59491914	-0.653695	-2.46003	-0.370324	47.98	-0.251627
chr4-447	chr4	149173017	149173185	-1.03717	-3.37191	-0.373747	120.4	-4.58856
chr18-122	chr18	21095003	21095171	-0.746667	-1.22365	-0.376141	49.79	3.74301
chr11-509	chr11	115080644	115080812	-0.494071	-1.52979	-0.377461	61.56	-1.81232
chr11-1020	chr11	109595809	109595977	-1.42405	-3.52464	-0.377654	33.49	0.661131
chr10-1627	chr10	120950141	120950309	-0.737962	-2.1874	-0.380437	35.3	-0.800189
chr7-907	chr7	75827617	75827785	-0.862893	-2.08941	-0.382632	37.11	2.48666
chr12-319	chr12	84015791	84015959	-1.09995	-1.42854	-0.387507	44.36	-0.561748
chr11-721	chr11	44988852	44989020	-0.649606	-1.37101	-0.390593	32.59	-5.42631
chr8-1181	chr8	72718201	72718369	-0.824586	-2.83888	-0.392215	41.64	-1.2577
chr10-722	chr10	118190218	118190386	-0.810099	-1.09102	-0.39548	66.08	-4.33317
chr10-294	chr10	84273094	84273262	-0.63875	-0.976689	-0.399554	53.41	-10.7372
chr5-659	chr5	9046087	9046255	-0.643183	-1.69478	-0.399688	47.07	3.70479
chr19-428	chr19	17357879	17358047	-0.973471	-2.7676	-0.403929	46.17	-3.68032
chr5-746	chr5	9033891	9034059	-0.534122	-2.34305	-0.404334	34.4	1.98112
chr11-1375	chr11	95639241	95639409	-0.78464	-2.12289	-0.418374	25.35	-4.53566
chr9-708	chr9	64898813	64898981	-0.652461	-1.7763	-0.418378	29.87	-1.57465
chr16-644	chr16	43398072	43398240	-0.720016	-1.75738	-0.420309	68.8	-5.97843
chr8-1935	chr8	47488552	47488720	-0.626624	-1.78916	-0.432149	33.49	-3.43495
chr6-1307	chr6	101317151	101317319	-0.636651	-1.82784	-0.43271	34.4	-1.25315
chr18-146	chr18	21103155	21103323	-0.486642	-2.35072	-0.436385	64.27	-4.57734
chr19-917	chr19	36701509	36701677	-0.707569	-1.36066	-0.4418	39.83	-6.42761
chr15-468	chr15	55134851	55135019	-0.461608	-1.30353	-0.443464	66.99	-3.97625
chr10-1633	chr10	93543694	93543862	-0.754107	-2.75819	-0.443601	26.25	0.034171
chr4-1847	chr4	59324455	59324623	-0.626984	-2.52464	-0.448227	33.49	0.130251
chr10-1338	chr10	94883002	94883170	-0.851683	-1.51104	-0.455716	52.5	2.2279
chr3-583	chr3	116317525	116317693	-0.682735	-1.01053	-0.474346	37.11	-0.345737
chr18-357	chr18	20218157	20218325	-0.713378	-1.72241	-0.499085	47.98	-0.914541
chr17-778	chr17	79469511	79469679	-0.703398	-1.56456	-0.514135	34.4	-0.76481
chr17-706	chr17	30794572	30794740	-0.645724	-1.04827	-0.523344	84.19	-3.80074
chr18-34	chr18	21089994	21090162	-0.752294	-2.23606	-0.52638	105.01	-5.34673
chr5-2905	chr5	150008306	150008474	-0.598717	-2.13934	-0.543948	29.87	-0.401167
chr8-441	chr8	34992052	34992220	-0.963713	-1.67396	-0.54458	37.11	-2.71276
chr2-255	chr2	145502331	145502499	-0.660272	-1.48669	-0.55112	57.03	-0.3229
chr3-653	chr3	27127582	27127750	-0.550423	-1.55343	-0.554005	39.83	-1.95599
chr3-493	chr3	83801261	83801429	-1.14091	-2.58709	-0.561072	40.74	-0.970952
chr7-598	chr7	142245022	142245190	-0.833008	-3.65512	-0.571798	48.88	-7.05007
chr13-418	chr13	115253034	115253202	-0.626277	-1.90119	-0.600254	54.31	-1.37517
chr12-386	chr12	16164876	16165044	-0.65243	-2.09414	-0.610216	57.94	1.22521
chr11-858	chr11	72497025	72497193	-0.525382	-1.30786	-0.611927	47.98	2.35513
chr17-939	chr17	81775375	81775543	-0.730764	-1.68611	-0.615749	28.06	-2.50952
chr1-1432	chr1	55136713	55136881	-1.05295	-1.44411	-0.616476	60.65	-4.39177
chr11-582	chr11	100179422	100179590	-0.695259	-2.68611	-0.631215	56.12	5.11401
chr12-530	chr12	84017081	84017249	-0.927563	-2.43775	-0.631677	52.5	4.93098
chr15-669	chr15	8241381	8241549	-0.988859	-2.5785	-0.656395	28.97	-4.40227
chr19-683	chr19	29208869	29209037	-1.02236	-1.57136	-0.656872	31.68	-5.89765
chr5-1216	chr5	122115043	122115211	-0.896984	-1.44898	-0.66151	34.4	-0.276923
chr13-50	chr13	36055558	36055726	-1.15058	-1.78391	-0.666186	106.82	3.22072
chr5-1609	chr5	122184068	122184236	-0.845589	-1.776	-0.667627	39.83	-4.25751
chr3-141	chr3	19101317	19101485	-0.785911	-1.96039	-0.680783	45.26	6.18114
chr14-146	chr14	79252766	79252934	-1.13562	-1.29696	-0.693088	45.26	5.42003
chr10-1426	chr10	43726155	43726323	-0.633504	-1.74986	-0.695905	32.59	5.62372
chr7-1057	chr7	147254003	147254171	-0.606476	-1.84481	-0.712707	45.26	2.56301
chr15-503	chr15	57297730	57297898	-0.628652	-2.22405	-0.713641	40.74	-3.56709
chr18-164	chr18	59218040	59218208	-0.689997	-3.54411	-0.726435	45.26	-5.48421
chr12-382	chr12	85375305	85375473	-0.699766	-1.63835	-0.727182	81.47	-4.86384
chr13-1184	chr13	28952655	28952823	-0.700958	-1.68611	-0.776292	28.06	-6.11336
chr13-550	chr13	39539892	39540060	-0.782083	-1.06571	-0.800563	58.84	-5.64181
chr5-2636	chr5	30928797	30928965	-0.917829	-2.22422	-0.813926	31.68	-3.54577
chr3-638	chr3	60893923	60894091	-0.85282	-1.68266	-0.824767	49.79	2.33467
chr10-417	chr10	84348172	84348340	-0.891782	-1.70891	-0.919408	38.02	-7.42524
chr19-1035	chr19	21169768	21169936	-0.707053	-1.22315	-1.05035	31.68	-2.88078
chr19-1253	chr19	34888170	34888338	-1.01149	-1.70972	-1.27719	25.35	-0.477152

## Sheet: FigS5E
CREB, GR and FOXO1 ChIP-seq tag debsity at DHS in unfed condition. CREB ChIP-seq data is from GSE45674
CREB, GR and FOXO1 log odds motif score was calculated by HOMER
Dex induced H3K27Ac is indicated in the Gain column. Indentified Log2FC>0
ROC curves were generated in R:
roc(tmp$Gain, tmp$GR_tags, plot=T, col="black")
roc(tmp$Gain, tmp$GR:motif, plot=T, add=T, col="gray")
roc(tmp$Gain, tmp$FOXO_motif, plot=T, add=T, col="red")
roc(tmp$Gain, tmp$FOXO1_tags, plot=T, add=T, col="orange")
roc(tmp$Gain, tmp$CREB_motif, plot=T, add=T, col="green")
roc(tmp$Gain, tmp$CREB_tags, plot=T, add=T, col="light green")
Data_frame (=tmp)
ID	GR_tags	GR_motif	FOXO motif	FOXO1_tags	CREB_motif	CREB_tags	Gain
chr19-876	68.8	5.56189	5.01721	8.66	2.88034	3.47	1
chr7-2266	77.85	1.18557	4.16868	8.66	3.36584	0.85	1
chr16-1230	139.41	-3.71041	1.94276	15.58	4.89914	1.27	1
chr5-1064	160.23	9.13832	5.14631	30.3	4.79868	5.38	1
chr5-2774	139.41	10.5023	-2.45345	52.8	5.64492	4.67	1
chr12-1289	174.71	12.0334	5.22072	37.22	3.75225	2.69	1
chr10-472	229.03	8.1927	5.54545	148.02	1.99309	1.41	1
chr15-1123	176.52	5.69379	0.482001	32.03	3.37926	3.32	1
chr5-1837	100.48	9.74103	5.95705	64.92	1.75614	2.19	1
chr13-443	264.33	12.2887	7.7966	57.13	3.96997	0.57	1
chr6-54	384.73	8.78006	-3.59293	43.28	2.68938	5.31	1
chr10-533	311.4	5.28438	5.80409	68.38	5.33698	7.14	1
chr2-743	175.62	-0.909638	5.29252	13.85	2.54938	3.11	1
chr6-1211	101.39	9.67209	4.21527	26.83	4.93918	1.91	1
chr16-182	312.31	12.412	5.10546	84.83	5.87959	4.88	1
chr18-1321	41.64	-4.06032	-4.36992	9.52	5.94782	4.74	1
chr1-2159	229.03	11.2208	4.16453	18.18	2.63125	0.64	1
chr4-3051	110.44	11.5273	5.46336	15.58	1.36954	1.2	1
chr9-624	233.55	4.72003	-1.17644	19.91	7.14824	3.32	1
chr19-1900	111.34	10.6484	8.26755	14.72	3.24584	1.84	1
chr12-456	39.83	-5.83477	3.04194	19.91	2.73675	4.03	1
chr19-1353	158.42	10.8283	-0.353839	27.7	3.51237	3.47	1
chr17-1221	63.37	5.97492	4.68504	12.98	2.70621	0.92	1
chr10-435	126.73	-3.34051	5.95915	51.94	8.07768	3.18	1
chr12-913	81.47	3.11601	8.50778	49.34	2.55582	5.16	1
chr4-2443	62.46	2.70007	7.37261	16.45	4.07081	4.74	1
chr17-1031	90.52	-5.65129	1.61728	15.58	2.96345	2.69	1
chr1-1049	162.94	9.07482	0.950307	77.04	4.79453	2.97	1
chr5-530	103.2	-1.18931	1.79632	46.74	3.0987	2.83	1
chr2-584	67.89	-1.55543	6.55091	25.97	2.89599	3.47	1
chr2-1682	60.65	-1.48911	2.42294	22.51	3.46367	2.4	1
chr19-1268	154.8	4.24363	6.54676	17.31	2.14188	3.54	1
chr6-1530	211.83	5.97299	1.1923	27.7	2.74307	2.48	1
chr4-1042	76.95	-4.35785	1.41509	36.35	3.69059	2.62	1
chr3-1059	172	-1.54805	0.539971	25.1	8.07799	4.24	1
chr12-1893	45.26	2.70724	6.99582	32.03	3.17066	4.74	1
chr11-402	284.25	10.6763	0.429801	24.24	7.91774	4.88	1
chr11-1750	66.99	2.58591	3.85202	14.72	6.87131	3.61	1
chr10-909	100.48	3.16318	1.79004	28.56	4.39981	4.39	1
chr3-2236	63.37	-0.35362	2.27141	2.6	2.74055	3.82	1
chr5-2083	64.27	8.88049	4.87468	16.45	3.3096	3.47	1
chrX-148	66.08	5.82098	5.95705	29.43	4.13894	1.49	1
chr7-1187	179.24	8.70947	0.914715	24.24	2.96345	4.17	1
chr3-888	247.13	3.98817	7.31257	38.09	4.17931	7	1
chr4-529	141.22	4.27703	9.83033	29.43	5.40951	3.47	1
chr17-506	334.03	5.15347	-1.50837	70.98	1.51537	2.12	1
chr2-231	252.56	-3.24914	7.47616	45.01	3.26994	5.02	1
chr13-904	156.61	6.03704	6.80954	27.7	2.66802	1.91	1
chr19-903	284.25	12.3222	3.94109	50.2	7.76156	1.56	1
chr1-3150	140.31	-5.72259	6.79115	10.39	6.01265	5.73	1
chrX-609	28.06	-1.92122	-0.52571	7.79	1.77656	1.63	1
chr6-1377	140.31	8.75824	1.90621	12.98	3.89909	1.49	1
chr5-605	343.09	11.0826	4.04889	56.26	2.74055	5.8	1
chr4-3413	36.21	12.703	1.52288	10.39	5.15824	2.76	1
chr12-910	285.15	12.454	0.192694	18.18	5.64492	3.18	1
chr1-1176	57.03	8.68767	5.4882	8.66	7.26075	4.6	1
chr4-758	89.62	1.42735	6.54676	19.91	3.82166	1.63	1
chr16-872	62.46	0.284336	3.64391	15.58	4.4134	3.54	1
chr3-421	154.8	-1.42508	5.5597	30.3	2.43941	4.1	1
chr14-592	162.04	3.75076	3.67947	43.28	3.66932	2.83	1
chr8-905	55.22	-1.31514	6.0004	12.98	5.14318	2.26	1
chr9-235	140.31	-5.89814	-0.721772	47.61	2.61286	2.05	1
chr10-1723	65.18	-1.40596	0.232437	6.06	6.57504	8.06	1
chr7-2320	135.79	9.74486	0.735338	16.45	3.23491	2.9	1
chr18-594	66.99	-0.9419	2.38253	18.18	5.10389	0.64	1
chr4-810	96.86	-3.0705	-0.518691	11.25	3.15109	5.38	1
chr13-1028	127.64	3.18737	8.2634	18.18	5.45566	3.75	1
chr15-1557	26.25	-1.05427	5.4882	8.66	3.66479	0.99	1
chr5-1387	98.67	-9.71271	-2.58896	10.39	3.27988	1.34	1
chr19-492	61.56	-1.87447	6.38556	27.7	4.3623	4.81	1
chr8-1329	70.61	1.42805	1.09944	12.12	4.7995	0.28	1
chr18-1112	73.32	4.88234	1.84412	13.85	5.28124	2.83	1
chr6-2361	172	-2.30319	6.65718	10.39	2.81787	1.98	1
chr15-500	157.51	-5.28108	1.18815	36.35	5.31967	6.44	1
chr5-718	363	-2.17821	3.03574	35.49	2.55925	1.77	1
chr2-2623	76.04	5.23237	0.364545	11.25	3.53156	2.26	1
chr14-1409	176.52	11.0075	0.739488	37.22	1.35005	1.2	1
chr5-1335	67.89	-2.33384	9.51324	38.09	3.56943	5.16	1
chr6-1645	43.45	-3.04441	6.83774	9.52	1.55007	4.95	1
chr10-1105	68.8	5.27677	1.82126	18.18	9.10056	3.96	1
chr6-1350	31.68	-1.89105	4.87468	10.39	2.17658	1.63	1
chr1-1230	161.13	1.15427	5.77623	32.03	1.15607	3.82	1
chr9-1510	105.91	-2.27764	-0.152518	8.66	8.56225	1.41	1
chr5-657	152.99	-0.697212	6.15176	34.62	4.02936	2.26	1
chr1-2535	49.79	5.45182	7.7966	11.25	6.1848	4.1	1
chr16-629	125.83	3.1823	5.65598	18.18	2.61053	1.49	1
chr4-1948	48.88	0.98322	6.92953	20.77	1.37716	4.1	1
chr2-1684	47.98	5.67068	7.7966	12.12	5.83633	2.33	1
chr18-471	182.86	8.42657	3.91264	28.56	2.62199	2.33	1
chr17-929	217.26	12.1506	-6.97023	20.77	-0.720417	5.38	1
chr7-453	349.42	8.93417	7.7966	45.01	5.54706	3.25	1
chr16-528	113.16	3.63806	2.24278	15.58	3.56966	1.98	1
chr2-973	67.89	-5.14352	0.136673	21.64	0.30967	1.91	1
chr6-1288	124.02	2.23531	-0.066722	51.94	3.02103	6.01	1
chr6-776	56.12	-2.30343	9.19695	36.35	2.70859	3.82	1
chr4-1421	48.88	5.74047	1.97341	13.85	3.7895	3.32	1
chr3-1173	81.47	-2.31008	3.05993	10.39	2.70228	1.27	1
chr3-1247	216.35	10.8387	5.13572	21.64	3.14725	2.48	1
chr2-2466	39.83	-0.626338	9.16255	14.72	3.63102	0.5	1
chr6-871	186.48	2.33065	1.26787	43.28	6.75883	4.03	1
chr4-1109	72.42	-5.79787	3.40728	22.51	2.4475	4.6	1
chr11-641	136.69	1.30665	5.63581	33.76	6.01327	3.96	1
chr17-760	157.51	-3.14506	7.43522	27.7	3.81455	2.33	1
chr16-1679	87.81	11.4841	1.90268	3.46	3.41897	1.41	1
chr5-1917	147.55	10.5228	-2.18987	14.72	2.74189	1.49	1
chr14-97	133.98	-1.46027	2.73581	44.15	1.83051	3.18	1
chr5-1710	57.03	-1.35379	0.950307	10.39	4.38064	2.69	1
chr5-797	121.3	-7.36407	6.86294	23.37	2.51082	4.17	1
chr4-770	81.47	2.13238	2.14701	19.91	4.88102	1.63	1
chr13-932	107.72	-2.12607	-5.91338	19.91	2.5166	3.32	1
chr2-1038	184.67	9.44676	7.79245	31.16	4.97117	3.25	1
chr5-1361	95.05	-3.33616	0.571415	37.22	6.59856	1.49	1
chr12-334	93.24	-4.62558	10.8215	35.49	5.74607	5.52	1
chr10-1434	38.02	-2.09193	6.92953	14.72	3.3512	3.4	1
chr6-1179	56.12	-8.60267	5.14631	31.16	1.246	3.89	1
chr5-406	150.27	6.26474	4.66121	30.3	4.30837	5.87	1
chr1-1482	188.29	6.84257	-0.012984	32.03	1.95097	3.32	1
chr10-2881	61.56	7.21009	5.75899	10.39	4.86597	1.56	1
chr8-702	111.34	2.81657	5.13986	31.16	2.86964	10.89	1
chr16-586	73.32	5.70943	5.90743	85.69	3.35221	2.33	1
chr10-1992	118.59	10.2908	4.05184	12.12	0.648138	1.77	1
chr7-1569	57.03	-4.95536	8.26755	32.89	4.62021	6.15	1
chr12-388	186.48	-5.94089	8.90508	38.09	4.09009	1.56	1
chr17-452	311.4	12.4241	-1.40919	19.91	4.27042	4.6	1
chr16-478	119.49	-2.77547	1.12992	40.68	3.02976	2.83	1
chr10-1695	74.23	9.31408	4.84857	43.28	4.4955	3.89	1
chr13-811	292.39	6.47695	2.64279	32.03	1.7678	4.46	1
chr11-83	67.89	-5.68186	7.56829	36.35	6.32162	3.82	1
chr1-1887	81.47	4.82742	9.51324	20.77	3.05435	1.49	1
chr16-484	51.6	1.09029	1.36571	13.85	7.37303	5.52	1
chr5-1446	29.87	-1.12437	8.03924	12.12	5.09133	2.9	1
chr2-108	202.77	4.9245	2.80417	37.22	3.97796	6.58	1
chr7-494	234.46	7.97189	2.92973	63.19	1.68149	2.83	1
chr7-1491	101.39	10.3256	2.73581	12.98	4.9492	2.26	1
chr10-789	57.94	-11.0078	-3.11912	16.45	1.9943	2.9	1
chr2-1048	42.55	-1.52322	7.7966	21.64	3.2219	5.52	1
chr4-1032	29.87	-10.8987	-0.43302	26.83	7.41572	3.47	1
chr4-465	123.11	3.8545	2.28805	12.98	4.55451	2.4	1
chr5-1485	121.3	-2.57172	7.02192	49.34	5.39165	2.05	1
chr1-642	51.6	-0.655011	3.57588	31.16	5.51967	3.32	1
chr11-4108	114.97	9.39521	-1.73669	7.79	3.50848	3.04	1
chr9-739	75.14	-0.449439	4.49729	32.89	4.51983	5.52	1
chr6-437	207.3	4.46987	7.18844	83.1	6.93115	6.58	1
chrX-174	100.48	9.72299	-0.093449	23.37	3.80978	1.13	1
chr10-626	174.71	11.0341	3.06183	38.95	4.6574	5.38	1
chr1-1045	155.7	3.6528	4.28791	38.09	6.23914	1.84	1
chr3-265	155.7	-6.70191	0.918864	25.97	1.09926	2.33	1
chr5-1507	65.18	0.761855	4.55926	23.37	2.23012	1.84	1
chr18-1644	47.07	5.27492	1.7803	17.31	4.43251	2.9	1
chr12-565	69.7	-0.324813	1.34091	24.24	6.37469	4.1	1
chr2-519	238.08	7.49972	1.01598	31.16	4.54089	0.99	1
chr12-775	131.26	9.41009	4.28376	15.58	2.7951	3.75	1
chr15-628	97.77	5.83787	-4.90153	16.45	0.316245	6.3	1
chr2-654	393.78	12.2114	-0.095208	88.29	3.00139	5.8	1
chr7-3022	100.48	-1.08092	6.15176	14.72	1.61631	3.82	1
chr13-1563	104.1	8.0042	8.04339	19.04	4.38019	2.62	1
chr13-962	53.41	-3.63972	1.84559	16.45	3.09839	5.52	1
chr10-1346	42.55	-5.14556	5.5597	14.72	3.35936	4.31	1
chr6-817	176.52	-2.02629	6.2041	32.03	5.99627	7.43	1
chr3-783	175.62	12.287	1.78566	35.49	6.9976	2.33	1
chr19-226	63.37	-0.111752	5.65598	20.77	2.74078	5.38	1
chr19-680	86	-6.09386	6.99582	29.43	4.026	3.68	1
chr18-772	47.07	3.64441	-4.04629	6.06	2.24048	3.75	1
chr6-642	59.75	3.33481	3.53789	15.58	2.21704	12.73	1
chr7-1710	223.59	11.5101	6.83774	39.82	2.81571	3.11	1
chr14-935	72.42	5.67153	6.55091	19.91	4.08137	2.83	1
chr6-745	86	-0.596845	-1.70638	25.97	6.36853	4.03	1
chr14-654	215.45	10.8482	3.69798	59.73	5.45566	2.26	1
chr6-1059	100.48	2.42623	9.71307	24.24	5.90307	0.85	1
chr2-1196	189.2	-3.36357	6.59132	31.16	2.00522	2.76	1
chr15-1306	135.79	11.7681	3.45558	19.91	4.02717	2.12	1
chr5-846	99.58	3.9439	0.283685	20.77	-0.405646	2.33	1
chr3-1420	56.12	-1.03227	2.80417	10.39	6.36385	2.9	1
chr9-1071	101.39	1.60155	0.627947	14.72	5.28609	3.96	1
chr7-303	147.55	-4.76012	4.87468	45.01	0.12779	3.18	1
chr11-974	175.62	-4.67627	1.01626	28.56	5.03797	2.69	1
chr8-960	178.33	10.4866	6.12692	32.03	1.04302	2.62	1
chr19-353	253.47	11.8401	10.4426	44.15	6.5661	4.95	1
chr1-2623	107.72	9.71826	2.25029	19.04	3.81952	1.98	1
chr16-502	406.45	11.9113	6.12692	62.32	3.55732	2.05	1
chr4-1627	179.24	11.5267	-4.83011	12.12	1.70034	5.52	1
chr8-1046	47.98	-2.33226	1.17335	11.25	8.58053	18.39	1
chr9-288	252.56	10.4769	5.22072	64.05	2.33377	8.21	1
chr6-1800	28.97	2.61089	9.83033	12.12	5.50416	3.61	1
chr17-841	62.46	2.38609	4.63512	13.85	6.32193	2.48	1
chr1-3054	27.16	4.088	7.92074	6.92	2.70696	2.9	1
chr10-1362	53.41	-2.26354	0.210082	22.51	6.55526	1.91	1
chr2-2378	53.41	-6.87601	-3.57645	6.06	4.63843	1.13	1
chr8-181	285.15	5.48947	7.7966	74.44	5.71934	5.66	1
chr16-1028	122.21	-0.385788	1.64963	6.06	0.81026	3.11	1
chr5-1368	185.57	11.1932	7.45006	23.37	3.17871	2.83	1
chr3-869	241.7	8.93166	9.83448	56.26	2.58067	5.45	1
chr3-1862	78.76	9.56818	7.7966	17.31	1.8163	3.68	1
chr15-835	96.86	-4.30794	-1.34829	19.04	1.46728	2.05	1
chr1-1160	269.76	3.75907	0.530469	22.51	3.24017	1.91	1
chr9-638	181.95	-2.25206	7.7966	38.09	4.91536	4.24	1
chr16-556	94.15	9.0006	4.64875	38.95	7.03156	3.82	1
chr3-419	166.56	-5.79174	6.62271	29.43	6.32162	2.62	1
chr2-1712	173.81	4.47064	-1.71232	45.01	0.012211	2.9	1
chr9-1157	40.74	-2.58502	3.97503	17.31	5.4634	1.7	1
chr1-1293	46.17	-3.50748	7.55227	24.24	7.24704	1.63	1
chr10-781	276.1	-4.31493	2.14494	82.23	2.58106	5.52	1
chr8-1750	58.84	8.40287	-1.69186	10.39	1.86275	3.25	1
chr19-1270	194.63	12.7316	6.93736	34.62	4.67819	4.6	1
chr11-948	295.11	10.4178	5.5336	38.09	3.81425	6.22	1
chr2-1511	121.3	3.70648	-0.578003	48.47	3.81524	2.62	1
chr19-325	201.87	-2.98342	2.73406	44.15	5.34798	12.1	1
chr7-844	184.67	-0.70255	4.16453	69.25	3.17184	1.41	1
chr10-1856	148.46	4.05441	5.0835	18.18	3.70899	1.56	1
chr16-241	51.6	4.61988	2.92973	16.45	3.7895	2.76	1
chr18-265	136.69	4.29976	1.26787	18.18	3.55218	6.37	1
chr10-763	47.07	2.53188	-1.48381	19.04	4.14712	2.83	1
chr4-2563	123.11	7.18471	0.228479	21.64	2.26546	3.47	1
chrX-259	38.93	-3.36661	1.21335	13.85	4.48376	4.17	1
chr8-737	31.68	-5.76886	4.16868	14.72	4.72554	6.37	1
chr7-1066	66.08	1.34373	-2.15962	12.98	2.47511	1.77	1
chr1-403	100.48	-1.16433	3.62899	40.68	7.90456	10.54	1
chr2-2669	77.85	-1.76536	8.90093	14.72	6.48084	2.33	1
chr8-912	109.53	6.13994	7.6897	32.03	2.30209	4.81	1
chr7-957	152.08	4.87164	10.4426	51.07	4.20392	4.67	1
chr4-1551	31.68	1.23277	4.73657	10.39	3.40474	1.34	1
chr4-1969	200.96	-1.97295	4.63512	24.24	2.48175	5.09	1
chr11-452	121.3	1.1898	9.50909	35.49	1.30427	3.25	1
chr5-666	297.82	8.73952	8.26755	50.2	4.02906	2.33	1
chr9-27	429.99	-1.52558	4.28348	154.08	4.19988	7.92	1
chr12-1064	125.83	9.58628	8.55438	29.43	2.7999	2.9	1
chr7-1037	38.02	-0.43014	0.014956	12.12	3.62896	4.74	1
chrX-235	67.89	11.3737	7.02192	24.24	5.83385	3.11	1
chr11-1358	159.32	6.77822	8.72601	25.1	1.39762	3.61	1
chr13-452	62.46	10.1326	1.80046	28.56	2.1304	4.6	1
chr3-221	129.45	7.51891	5.61725	28.56	5.56467	3.68	1
chr15-110	105.01	-7.77304	5.77739	23.37	2.62817	2.26	1
chr1-545	172.9	11.372	4.92543	40.68	5.10389	1.91	1
chr19-452	231.74	9.20197	7.92074	32.03	5.45366	4.74	1
chr15-290	74.23	-4.96242	5.83132	47.61	4.70378	4.88	1
chr2-237	173.81	0.219099	4.68919	74.44	4.36304	5.66	1
chr4-1054	257.09	1.46967	3.0602	29.43	4.20882	2.05	1
chrX-80	92.33	-3.84164	4.18442	20.77	4.60474	1.91	1
chr5-1288	49.79	-4.16663	0.949183	21.64	7.26075	14.64	1
chr5-1386	30.78	-4.52637	0.575564	12.12	1.75578	5.45	1
chr9-1271	143.03	-3.32836	7.7966	15.58	1.04222	5.8	1
chr4-1630	68.8	0.146964	1.99618	9.52	2.28735	1.63	1
chr17-572	47.07	-3.89878	0.891852	15.58	4.15618	1.91	1
chr4-2441	45.26	4.74247	7.7966	9.52	2.22619	0.57	1
chr9-831	83.28	2.82911	-0.96041	21.64	4.88986	4.03	1
chr2-287	248.04	-5.46082	0.679601	31.16	0.912087	16.41	1
chr19-931	62.46	5.2888	-6.06451	11.25	0.966267	7.92	1
chr17-438	172	2.13049	8.46322	34.62	3.00824	4.67	1
chr8-138	145.74	-0.799848	9.28493	57.13	3.32603	14.36	1
chr13-376	361.19	11.4773	1.79004	46.74	6.87319	11.39	1
chr18-155	106.82	-3.2795	7.02192	52.8	6.20138	4.39	1
chr5-120	133.07	11.2863	0.043157	24.24	2.19117	3.54	1
chrX-363	129.45	7.44865	4.68919	32.89	2.61381	0.57	1
chr4-695	62.46	3.42145	1.14417	20.77	1.64552	3.75	1
chr4-4561	57.94	10.5224	0.285553	24.24	-0.945154	4.53	1
chr8-503	86.9	-7.01767	6.15176	29.43	6.32193	4.03	1
chr4-484	78.76	3.24813	-0.01332	25.1	5.62909	2.83	1
chr9-678	203.68	8.16381	4.35943	29.43	4.20991	8.13	1
chr9-335	345.8	12.0758	-1.7417	82.23	7.11861	13.65	1
chr13-165	180.14	3.92972	2.81778	70.98	1.98684	4.6	1
chr14-598	38.93	-1.59765	4.95153	26.83	2.75015	3.18	1
chr10-473	235.36	4.73095	9.71307	49.34	1.87893	7.36	1
chr8-177	145.74	-1.27852	7.55227	82.23	2.15742	8.28	1
chr9-282	118.59	4.75862	8.03924	53.67	4.20836	4.31	1
chr6-445	162.94	0.239633	5.39611	86.56	2.22691	3.82	1
chr18-736	287.87	11.7	9.70892	57.13	2.73558	3.32	1
chr5-139	274.29	-8.16057	6.12692	125.51	4.75734	4.88	1
chr19-972	72.42	4.26467	-0.925087	8.66	4.48227	3.25	1
chr2-3285	74.23	-2.03418	1.7803	30.3	1.18084	2.48	1
chr16-1048	37.11	-3.04237	-0.023409	12.12	3.09933	1.27	1
chr10-975	244.42	10.7471	7.55227	126.38	2.9778	2.19	1
chr12-134	269.76	-2.74017	6.2759	95.21	3.73743	3.18	1
chr10-2481	33.49	1.34013	7.55211	14.72	3.08063	2.33	1
chr19-1438	119.49	8.1275	2.92558	16.45	6.9441	3.96	1
chr7-144	152.08	9.78832	3.30057	24.24	3.6534	4.95	1
chr2-403	67.89	-6.47752	3.67468	46.74	5.63511	10.04	1
chr10-293	127.64	-1.36138	1.80046	19.91	3.06172	4.1	1
chr6-388	99.58	-3.07803	5.77596	19.91	2.54929	16.13	1
chr16-578	75.14	2.74445	5.60426	34.62	2.89583	2.62	1
chr18-375	50.69	-6.22459	9.51324	19.91	2.14188	4.39	1
chr10-621	78.76	-6.49294	1.69473	15.58	4.07944	2.69	1
chr18-166	70.61	-4.6424	-0.239107	21.64	3.10259	8.06	1
chr8-24	160.23	-6.88858	2.38433	32.89	4.64452	9.41	1
chr10-2145	30.78	5.67829	9.71307	11.25	6.37771	3.4	1
chr5-344	306.88	-1.14271	7.86425	69.25	2.51741	4.46	1
chr8-4	291.49	1.73415	6.15176	89.16	5.99627	8.49	1
chr9-582	59.75	3.06081	1.81711	14.72	4.15326	4.24	1
chrX-239	180.14	9.84069	3.44349	14.72	4.01192	0.85	1
chr4-999	227.22	8.27927	8.04339	25.1	4.61836	3.04	1
chr18-163	265.24	6.46002	3.67	41.55	7.60712	6.01	1
chr14-770	114.97	5.0299	3.94112	28.56	2.59936	3.61	1
chr12-739	38.93	-2.7561	5.95705	49.34	3.81465	6.37	1
chr1-2016	149.36	-0.228005	3.29643	32.03	4.63303	3.82	1
chr11-51	277	10.6255	6.79115	94.35	5.39108	4.46	1
chr1-229	132.17	3.77913	7.69385	52.8	3.5832	2.76	1
chr17-838	163.85	-8.94829	5.88735	40.68	7.21278	2.33	1
chr19-44	347.61	-4.43229	1.41231	112.53	3.28586	10.19	1
chr8-1045	52.5	-10.2711	-0.537593	7.79	2.19671	4.1	1
chr13-1396	156.61	12.1737	4.41204	29.43	1.85972	3.11	1
chr9-617	254.37	4.94724	-2.17323	45.88	2.25963	7.14	1
chr13-521	140.31	2.36478	-2.12472	25.97	4.13595	4.1	1
chr2-124	160.23	-0.947834	5.90743	127.24	4.15618	6.93	1
chr17-375	47.07	-3.80635	6.70905	15.58	3.18113	3.11	1
chr14-783	198.25	0.702876	10.4426	23.37	5.40105	3.11	1
chr1-453	233.55	3.92826	6.10503	69.25	3.4927	5.52	1
chr17-141	65.18	4.52843	-1.55146	18.18	2.06488	2.97	1
chr1-1316	56.12	-4.13279	3.311	42.41	1.47591	4.31	1
chr18-121	66.08	4.25889	3.27926	19.91	3.98143	8.63	1
chr6-898	48.88	1.66752	3.55779	16.45	2.9792	3.75	1
chr8-744	77.85	-0.599234	3.74672	24.24	2.63603	5.38	1
chr6-1683	78.76	8.24744	6.93736	25.97	3.03057	1.41	1
chr5-337	76.04	-0.646061	7.7966	38.09	6.16695	2.55	1
chr19-465	89.62	5.55312	3.94109	45.01	4.26797	8.7	1
chr12-172	303.26	0.362834	2.16456	50.2	5.60091	3.18	1
chr14-916	105.91	7.66759	4.99882	18.18	3.84557	5.94	1
chr10-718	114.97	9.27235	4.64875	85.69	3.04373	1.27	1
chr1-744	253.47	3.92834	1.12373	60.59	2.37626	4.24	1
chr3-816	29.87	-9.61361	-0.551979	10.39	4.28648	4.81	1
chr8-130	97.77	-0.680638	6.20022	37.22	4.07404	3.68	1
chr3-4694	68.8	-4.21297	2.05729	47.61	2.40634	2.97	1
chr1-1673	39.83	2.60785	7.8684	19.91	5.26316	6.08	1
chr5-1846	40.74	0.519551	4.68919	32.89	4.7995	1.27	1
chr2-44	150.27	7.04719	-0.781374	38.95	5.612	22.07	1
chr10-387	49.79	1.46914	8.68091	20.77	3.54629	5.94	1
chr12-519	107.72	11.21	-1.12852	11.25	6.37469	3.54	1
chr4-738	141.22	-4.81765	1.84412	39.82	4.04166	3.25	1
chr19-1807	62.46	10.2616	6.83774	17.31	5.5287	1.98	1
chr15-744	118.59	-2.30232	6.41376	27.7	3.68246	3.25	1
chr4-1442	129.45	-5.60787	10.184	32.03	2.50357	2.55	1
chr11-808	52.5	-1.99732	7.07702	21.64	6.39314	3.54	1
chr1-258	101.39	2.76911	7.79245	35.49	4.77831	3.82	1
chr2-2494	105.91	-0.349362	5.1647	12.12	3.70654	2.76	1
chr17-215	76.04	-7.97122	-0.720957	12.98	2.56048	3.47	1
chr2-76	572.11	9.64563	5.60125	252.75	3.23568	8.28	1
chr1-231	147.55	1.60067	6.59132	46.74	5.036	5.16	1
chr13-438	121.3	1.90489	6.44816	24.24	3.65214	3.75	1
chr19-40	86	-4.60695	2.02805	25.1	5.22896	2.48	1
chr3-1866	71.51	9.20608	7.07702	12.12	6.82699	1.56	1
chr7-1022	86.9	-0.166579	4.35024	19.91	8.54127	11.81	1
chr3-232	76.95	-3.60345	1.13864	23.37	1.13207	1.98	1
chr16-360	41.64	-0.152891	7.69385	19.91	3.90848	7.43	1
chr18-310	162.94	10.0612	5.9276	42.41	3.66928	2.76	1
chr8-2371	101.39	12.5383	-3.20677	7.79	0.666944	4.1	1
chr11-751	264.33	9.74255	6.18298	64.05	4.48227	3.89	1
chr6-550	138.5	-2.33552	3.69798	31.16	2.97583	2.76	1
chr4-1307	34.4	0.241084	2.27433	19.91	2.90668	0.99	1
chr9-587	255.28	11.4734	2.02805	109.93	4.46617	5.59	1
chr12-588	104.1	-4.11349	0.784952	26.83	6.15032	3.4	1
chr6-1093	47.07	-4.50824	3.05605	29.43	6.90217	6.22	1
chr9-1704	47.98	0.551516	4.68919	8.66	2.26311	3.61	1
chr18-282	35.3	-0.231093	0.205381	19.04	4.37966	8.13	1
chr9-829	51.6	5.40638	-0.633004	12.12	8.75366	7.64	1
chr3-528	185.57	12.3423	-0.115464	32.89	2.85718	3.89	1
chr8-891	170.19	8.80961	6.27175	63.19	4.25489	4.74	1
chr4-139	286.06	11.6005	6.24478	64.05	8.56225	4.67	1
chr4-1357	51.6	-3.05888	2.2276	30.3	5.99627	1.91	1
chr18-356	196.44	10.3521	3.57263	68.38	4.86108	4.1	1
chr7-333	103.2	4.08576	5.95705	14.72	2.68652	2.62	1
chr19-173	269.76	9.38904	-0.327354	31.16	3.30229	4.17	1
chr4-1008	144.84	9.30588	8.2634	26.83	5.47434	4.88	1
chr16-336	56.12	0.77846	9.83448	34.62	1.10003	4.31	1
chr11-3120	31.68	-3.38724	2.77272	18.18	3.21646	2.26	1
chr1-2278	47.98	1.53522	2.02881	15.58	3.88842	4.39	1
chr11-607	307.78	10.4383	8.55438	118.59	1.63997	5.45	1
chr2-2828	40.74	-1.24336	0.36906	6.92	6.91381	4.31	1
chr4-1699	154.8	1.8222	9.10075	23.37	4.33361	6.51	1
chr16-427	204.58	10.4405	9.71307	37.22	7.17289	7.14	1
chr3-414	264.33	-3.06791	2.77272	31.16	3.21429	4.24	1
chr17-272	84.19	-6.88887	1.67989	29.43	7.26075	3.75	1
chr5-752	101.39	-5.43917	2.32604	19.91	4.64452	3.68	1
chr8-158	205.49	10.964	6.41791	41.55	2.66203	5.94	1
chr1-794	44.36	1.7135	1.20894	23.37	7.00287	4.53	1
chr17-210	186.48	1.17033	7.02192	52.8	8.56225	7.92	1
chr1-786	50.69	3.38921	7.7966	26.83	2.35196	1.63	1
chr4-3139	123.11	12.5322	-3.56476	63.19	1.86442	5.38	1
chr10-1121	49.79	1.35658	7.91686	31.16	4.27258	7.14	1
chr13-325	148.46	-0.239886	0.915618	24.24	2.45751	4.17	1
chr1-586	360.29	7.13309	7.7966	31.16	4.41795	2.76	1
chr6-69	113.16	-7.87636	-0.578003	45.01	4.44702	5.02	1
chr15-1410	62.46	0.972964	9.83448	23.37	1.89947	4.67	1
chr6-132	317.74	2.95151	4.60472	47.61	0.971958	4.24	1
chr3-1295	103.2	-9.31685	0.784952	33.76	5.48044	2.55	1
chr12-31	172.9	-3.40143	4.13139	64.92	2.81672	7	1
chr4-11	243.51	1.93139	7.45006	114.26	8.94559	21.86	1
chr18-428	114.06	2.1673	2.05314	30.3	1.93341	7.99	1
chr11-394	309.59	12.2317	1.81386	65.78	4.32781	4.6	1
chr17-439	337.66	12.2517	7.7966	58.86	5.16373	3.89	1
chr18-207	89.62	2.20064	1.61728	18.18	2.19645	4.88	1
chr19-329	71.51	-5.11537	-2.26221	25.1	2.33689	4.74	1
chr6-468	179.24	-3.98543	1.1591	70.11	5.70226	4.03	1
chr10-291	117.68	9.8914	6.20138	32.89	5.34672	3.18	1
chr2-531	194.63	5.25237	7.60399	32.03	4.66907	1.98	1
chr10-850	166.56	-4.29458	-0.736247	22.51	2.37841	3.4	1
chr1-446	87.81	-1.5299	5.17221	38.09	3.69927	3.96	1
chr5-883	119.49	-2.27499	-0.468773	29.43	2.92634	2.62	1
chr14-603	108.63	3.43553	1.47302	10.39	3.51614	2.97	1
chr10-1649	49.79	-6.75511	5.16055	8.66	3.51357	1.49	1
chr4-552	88.71	-7.09286	3.36822	21.64	1.88562	3.89	1
chr19-567	41.64	-0.345128	7.07702	25.97	1.85622	1.7	1
chr5-1054	57.94	1.67963	4.87468	11.25	1.82814	0.07	1
chr4-630	90.52	-4.96103	2.98613	45.01	2.47764	3.89	1
chrX-21	137.6	-1.7682	7.13719	45.88	4.36304	1.41	1
chr19-1531	26.25	6.3703	-0.415472	6.06	5.25375	3.82	1
chr2-833	120.4	1.84406	2.22863	11.25	1.3382	2.69	1
chr19-277	255.28	3.70728	7.31257	51.07	4.54089	3.96	1
chr1-415	79.66	-2.4365	3.29643	25.1	2.5391	7.14	1
chr10-829	72.42	1.93311	5.06836	29.43	3.35999	3.18	1
chr4-1222	112.25	-2.01243	-2.71618	40.68	0.662494	5.02	1
chr11-1045	87.81	1.00797	2.60633	15.58	4.19	2.12	1
chr15-579	39.83	-3.20903	3.70079	12.12	3.28734	3.47	1
chr15-336	306.88	11.2958	3.70213	80.5	2.20481	9.2	1
chr2-1040	47.98	-4.77141	7.30869	45.01	4.66374	2.76	1
chr13-82	219.07	3.14667	3.6071	34.62	3.06107	2.83	1
chr7-412	257.99	11.1549	0.455649	42.41	3.75714	3.61	1
chr8-1196	73.32	6.76739	1.71139	17.31	3.82503	1.06	1
chr12-1266	205.49	-7.21425	2.6954	30.3	4.36259	3.25	1
chr5-2113	39.83	-1.20323	4.85519	18.18	3.62075	3.61	1
chr10-935	49.79	-1.03611	4.58994	10.39	5.66441	5.02	1
chr13-269	228.12	-0.745665	-0.582152	11.25	2.86426	4.81	1
chr7-969	128.54	4.5861	-0.9813	29.43	5.87959	4.6	1
chr7-1852	41.64	-2.63869	3.57263	9.52	0.776092	3.11	1
chr11-311	241.7	-0.898375	1.18815	93.48	4.19475	6.08	1
chr8-373	375.68	9.64097	5.28333	139.36	3.02183	1.41	1
chr4-1833	84.19	11.3828	1.72745	12.12	3.15361	2.83	1
chr5-451	249.85	11.4424	9.78486	83.96	6.5661	4.46	1
chr1-334	55.22	-6.76984	9.1049	34.62	5.13357	4.46	1
chr5-1158	115.87	-0.974635	4.6811	64.05	1.99282	4.31	1
chr18-7	210.02	2.22363	6.59132	62.32	6.80366	10.68	1
chr6-222	147.55	-3.91617	1.1591	93.48	4.40035	4.95	1
chr7-1465	39.83	-4.01518	0.920338	6.92	3.6706	0.92	1
chr10-624	42.55	0.160481	9.28908	24.24	8.07768	3.18	1
chr8-75	301.45	10.1596	6.83774	57.13	5.86921	9.48	1
chr10-743	66.08	-1.57593	1.68642	31.16	6.29211	6.72	1
chr9-347	168.37	4.59974	0.544347	71.84	2.37591	2.69	1
chr17-206	101.39	-4.25412	-3.98843	24.24	2.36784	5.31	1
chr8-347	145.74	5.85267	-6.2223	20.77	4.06075	12.94	1
chr4-1352	57.94	6.8246	6.41791	28.56	3.21224	3.47	1
chr14-171	384.73	9.62758	-2.94997	33.76	0.789934	3.25	1
chr17-473	113.16	3.7058	1.20239	30.3	4.43311	7.43	1
chr6-556	85.09	-3.88466	2.42618	12.98	3.08231	2.62	1
chr7-1471	38.02	-6.67171	8.55853	12.12	5.26012	4.17	1
chr4-570	112.25	7.44126	2.2988	31.16	2.09408	8.06	1
chr16-32	210.92	7.81614	6.41376	79.63	8.07799	8.21	1
chr6-717	38.02	-0.886904	4.68919	17.31	1.22237	6.22	1
chr13-725	38.93	0.963674	7.79245	17.31	5.42779	3.11	1
chr10-544	128.54	9.17359	5.61725	40.68	5.97919	6.08	1
chr8-1833	26.25	-1.82205	4.87468	19.04	0.837877	1.91	1
chr17-1051	133.98	-4.84959	-1.51252	7.79	1.72143	4.6	1
chr17-21	149.36	5.14096	-3.11912	38.95	2.37702	4.53	1
chrX-237	33.49	-1.86918	4.04889	17.31	5.47465	1.49	1
chr2-217	81.47	-1.34838	2.77272	42.41	5.39108	8.42	1
chr8-298	160.23	-2.0214	-2.39833	33.76	7.14824	6.44	1
chr3-20	111.34	5.42359	7.7966	83.96	3.47338	5.52	1
chr10-65	198.25	6.48158	7.13719	42.41	3.09382	4.67	1
chr16-1180	99.58	10.8921	2.42618	28.56	3.30036	2.62	1
chr17-638	115.87	4.71519	4.95568	30.3	4.42792	3.82	1
chr6-919	102.29	2.11729	5.65358	38.95	4.3692	2.83	1
chr15-549	224.5	12.3979	2.99028	24.24	2.60597	13.65	1
chr12-712	29.87	-1.60734	1.77616	9.52	8.72467	5.8	1
chr8-167	377.49	-2.18476	3.91679	56.26	0.742026	6.08	1
chr4-809	91.43	1.42958	-1.16467	19.91	7.11861	5.66	1
chr4-204	395.59	9.98859	2.38751	45.01	8.85219	9.2	1
chr3-449	84.19	-3.14582	7.6897	38.95	3.93324	3.47	1
chr6-589	55.22	-3.33835	7.86425	31.16	5.03857	3.18	1
chr1-2514	32.59	-2.93235	-2.51383	10.39	3.18624	2.33	1
chr1-321	50.69	4.33604	8.72186	23.37	9.68811	36.71	1
chr19-430	51.6	-5.13515	-0.977151	12.12	7.92301	4.53	1
chr7-1762	27.16	-5.91295	4.07687	12.12	5.29365	1.77	1
chr16-191	103.2	3.26471	9.50909	37.22	6.28958	5.45	1
chr7-1467	40.74	0.810425	1.09071	14.72	4.95945	4.03	1
chr1-176	254.37	-2.98218	5.5962	56.26	4.62021	4.17	1
chrX-358	52.5	0.930359	6.10088	19.91	2.85233	3.47	1
chr12-631	76.04	0.267512	7.18429	31.16	5.37975	3.89	1
chr18-348	229.93	-6.29217	-3.1963	75.31	2.84933	2.9	1
chr1-1047	42.55	-1.34815	9.5717	17.31	4.39305	3.25	1
chr8-595	101.39	-1.74776	7.45006	19.04	9.77623	20.16	1
chr3-1226	81.47	-0.28355	0.571415	13.85	2.21793	3.47	1
chr4-65	140.31	-4.57499	-0.523345	20.77	1.85288	6.22	1
chr15-1119	72.42	4.02441	6.15176	15.58	2.80812	3.32	1
chr12-429	160.23	10.0953	5.5336	27.7	1.43848	1.91	1
chr6-1205	32.59	5.94877	1.69473	24.24	3.69927	4.03	1
chr9-469	67.89	-0.437665	4.04683	14.72	2.65652	8.06	1
chr3-250	172.9	-4.38981	3.78195	27.7	2.17497	4.31	1
chr11-1880	81.47	6.49766	3.67532	15.58	6.20467	4.1	1
chr5-468	161.13	9.0107	0.949183	26.83	8.09139	9.48	1
chr18-33	168.37	-8.09391	-1.42364	68.38	4.19451	3.11	1
chr18-226	216.35	8.39064	3.6907	63.19	3.96855	2.83	1
chr15-662	177.43	5.45903	6.868	32.03	2.07622	5.23	1
chr9-179	177.43	-5.98867	3.70213	108.2	3.55218	3.82	1
chr8-437	96.86	-5.53528	1.39129	35.49	3.47338	4.31	1
chr18-693	33.49	-4.01961	2.76857	12.98	4.67351	5.09	1
chr11-871	60.65	1.83817	11.4297	37.22	1.60949	4.1	1
chr10-477	99.58	-4.65	8.11784	38.09	3.38269	3.89	1
chr3-624	100.48	1.56846	3.205	24.24	4.01462	4.17	1
chr15-588	69.7	-3.79165	7.27634	19.91	2.89359	3.47	1
chr4-175	245.32	8.36646	4.68919	33.76	5.42121	5.45	1
chr15-131	117.68	0.59327	9.10075	31.16	4.18671	2.05	1
chr10-263	50.69	-7.97893	5.28837	22.51	4.31613	1.63	1
chr12-4130	32.59	7.63873	-4.76527	5.19	5.01294	5.94	1
chr10-236	261.61	8.50409	7.26209	68.38	7.70723	5.38	1
chr8-603	42.55	-6.19374	11.4297	13.85	4.69099	5.87	1
chr5-1403	54.31	0.519551	4.68919	38.09	4.7995	2.62	1
chr18-85	89.62	-1.66821	9.1928	38.09	4.39608	2.19	1
chr9-313	136.69	-1.86319	5.49235	83.1	4.7578	2.97	1
chr5-1400	160.23	4.52834	4.94054	21.64	2.81571	3.18	1
chr9-733	50.69	-8.76292	-3.46581	17.31	4.25047	4.1	1
chr3-699	109.53	-4.43744	-0.921596	32.89	3.32554	13.02	1
chr13-1241	35.3	0.275461	6.44816	15.58	4.83316	1.41	1
chr8-67	152.08	0.156223	0.464318	40.68	6.1729	6.93	1
chr4-253	129.45	-2.98414	9.1049	36.35	2.80351	3.11	1
chr5-5	182.86	0.784003	3.30057	115.12	2.07752	5.73	1
chr2-355	122.21	0.982142	0.891852	45.88	2.91443	8.28	1
chr16-497	151.18	-1.86686	2.29043	12.12	4.03579	3.82	1
chr1-1838	69.7	-1.06826	5.5336	25.97	1.83815	3.04	1
chr1-733	66.99	-2.13861	8.90508	38.09	3.57666	5.59	1
chr18-101	160.23	-2.32687	7.18844	71.84	4.42792	5.45	1
chr5-961	99.58	-3.26704	2.0239	21.64	3.59841	5.38	1
chr15-263	117.68	5.45146	-3.17414	23.37	2.66788	2.62	1
chr11-1352	39.83	1.63236	3.44349	14.72	4.6574	3.32	1
chr13-63	120.4	-0.917255	0.571415	47.61	6.3142	8.28	1
chr17-1211	48.88	-2.83715	3.25575	15.58	4.88102	2.55	1
chr8-667	98.67	-1.18677	11.4297	39.82	4.09118	2.4	1
chr7-258	210.02	4.27574	6.80954	108.2	3.99521	3.04	1
chr5-333	60.65	-2.9307	1.15277	25.1	4.02717	2.76	1
chr4-560	180.14	3.63387	7.44591	26.83	1.56588	1.41	1
chr8-926	38.93	-2.24965	6.20138	17.31	3.72388	2.12	1
chr17-384	62.46	-7.79164	10.184	16.45	2.5373	1.13	1
chr2-718	54.31	9.07124	-3.88482	14.72	6.02239	3.82	1
chr14-410	81.47	8.59569	5.78011	9.52	5.28453	6.08	1
chr3-118	340.37	5.07292	3.86392	48.47	2.11525	5.73	1
chr16-1661	64.27	10.7949	2.51383	6.06	4.27042	2.83	1
chr5-611	143.93	8.25906	7.91686	53.67	3.81455	2.9	1
chr13-1161	26.25	-5.41903	4.38424	31.16	4.8887	2.4	1
chr7-2376	33.49	5.14228	5.49235	9.52	3.13348	5.16	1
chr10-602	219.97	-1.6813	6.59132	36.35	3.35807	1.91	1
chr17-234	99.58	2.47321	2.32651	32.03	4.81765	4.6	1
chr6-1710	95.05	6.57433	3.56638	15.58	5.05814	2.48	1
chr4-667	324.08	5.22699	1.33961	53.67	5.40873	5.38	1
chr5-360	167.47	3.66715	2.00322	24.24	2.25856	4.46	1
chr12-181	69.7	-0.328035	4.85934	31.16	1.8005	5.38	1
chr4-1943	32.59	-4.63599	7.24609	27.7	4.73384	3.96	1
chr4-199	82.38	-4.17292	5.16055	42.41	8.9084	10.26	1
chr2-603	147.55	3.87417	8.06823	21.64	2.35196	8.35	1
chr19-765	59.75	1.71988	3.28245	38.09	4.37586	5.23	1
chr2-1071	178.33	-5.0869	-2.69957	39.82	2.92837	4.17	1
chr4-1686	146.65	6.76568	7.57244	24.24	4.7899	1.2	1
chr10-560	135.79	-2.7042	7.7966	32.03	1.50546	3.04	1
chr15-439	39.83	-3.32721	0.885539	25.1	8.72467	8.84	1
chr9-1056	34.4	7.25614	10.4426	15.58	1.17466	3.68	1
chr2-1321	29.87	-4.00104	3.43934	12.98	3.63767	2.05	1
chr10-882	92.33	-8.84112	9.51324	18.18	2.69783	2.69	1
chr11-498	45.26	-4.32438	1.57952	8.66	4.73466	2.62	1
chr7-1272	79.66	6.95846	7.31284	21.64	3.6413	2.19	1
chr11-1269	25.35	-8.44517	5.65598	6.92	4.67119	3.75	1
chr15-499	54.31	-2.4503	4.16868	15.58	3.53424	2.62	1
chr1-543	229.93	4.85192	6.12692	67.52	1.60389	4.6	1
chr8-1234	38.93	-3.06112	5.14631	9.52	1.25743	4.17	1
chr18-175	108.63	0.963695	0.941998	24.24	7.24177	2.55	1
chr13-948	67.89	-2.20531	2.77272	12.98	3.19219	2.48	1
chr2-636	45.26	-2.6841	0.094451	18.18	1.78477	4.39	1
chr1-197	113.16	2.89446	-0.904356	20.77	4.33911	8.21	1
chr12-318	74.23	-1.25392	5.9276	22.51	2.64848	3.54	1
chr2-192	182.86	7.14099	-3.5589	40.68	1.86905	3.4	1
chr3-698	45.26	-4.66555	10.4426	27.7	4.89019	4.17	1
chr2-612	65.18	-1.8271	2.05314	28.56	1.38225	7.43	1
chr19-272	199.15	-6.8723	5.83563	53.67	2.25774	2.76	1
chr5-2070	41.64	-2.95523	10.8174	38.95	5.90834	3.61	1
chr17-78	152.99	1.7854	-0.564396	25.1	3.71965	4.53	1
chr1-1524	30.78	4.50377	-2.98774	12.12	9.77623	25.32	1
chr3-525	66.99	-4.49675	1.29558	20.77	6.26812	2.62	1
chr1-225	75.14	-2.63065	2.63698	38.09	2.55894	3.18	1
chr14-914	138.5	8.19676	6.82254	25.97	4.16546	2.4	1
chr1-2336	143.93	9.17444	0.193157	13.85	2.54504	1.7	1
chr12-1431	98.67	-1.23012	3.70213	20.77	0.73969	2.76	1
chr13-117	152.08	-2.80289	1.27074	23.37	1.42385	3.32	1
chr10-754	34.4	1.49163	4.60841	22.51	4.09118	4.1	1
chr11-1149	55.22	-4.43692	2.05314	56.26	5.88473	0.64	1
chr4-1480	104.1	6.67826	0.172266	16.45	4.34301	2.76	1
chrX-499	32.59	1.53016	7.7966	4.33	2.01473	1.2	1
chr2-854	51.6	-1.17009	6.10503	41.55	5.63511	3.47	1
chr1-2894	44.36	8.72514	4.18073	9.52	5.17113	2.55	1
chr5-1520	54.31	-6.14164	9.1667	26.83	2.94488	4.88	1
chr4-241	188.29	8.99055	2.07314	19.04	3.09697	5.66	1
chr3-1249	36.21	0.686638	6.64207	16.45	2.93484	3.11	1
chr16-12	228.12	-4.05238	4.52814	70.11	1.76603	6.01	1
chr18-289	178.33	-1.42788	7.48032	105.6	10.2471	15.84	1
chr7-761	39.83	-0.955286	-1.2691	12.12	7.72633	2.69	1
chr1-164	382.92	9.78868	8.72601	60.59	8.23273	13.86	1
chr13-785	39.83	-2.8087	3.57263	21.64	0.317598	3.25	1
chr9-625	107.72	-2.49941	8.26755	38.95	4.96895	5.73	1
chrX-466	66.99	5.4627	7.30869	20.77	2.42336	0.71	1
chr14-151	201.87	7.6396	9.50909	87.42	1.74465	5.87	1
chr7-853	139.41	-3.52127	7.18844	42.41	5.8693	3.75	1
chr2-265	105.91	-5.85011	1.77616	45.88	4.39608	6.51	1
chr5-74	139.41	0.117142	6.67504	58.86	7.40568	12.45	1
chr7-196	76.95	-4.13103	-1.0095	30.3	2.9234	3.96	1
chr1-182	72.42	-1.55819	8.26755	53.67	7.24207	6.22	1
chr16-173	120.4	-5.63723	1.63734	29.43	5.03827	4.24	1
chr11-1004	47.07	-1.57894	2.92973	19.91	3.89764	2.12	1
chr7-552	229.93	0.596153	7.92101	58.86	3.54718	4.24	1
chr14-1284	46.17	4.12978	1.77935	5.19	2.54535	3.96	1
chr1-823	162.94	5.9743	2.93211	27.7	5.85603	2.83	1
chr2-702	67.89	-6.38253	-2.70917	28.56	0.8135	5.16	1
chr18-435	38.93	2.89837	0.147427	17.31	3.71828	5.8	1
chr6-88	114.06	-8.17068	1.81424	69.25	4.38214	5.38	1
chr16-103	44.36	2.1701	6.96012	14.72	4.76715	11.32	1
chr3-302	315.02	9.11852	5.21289	41.55	3.40258	8.35	1
chr5-136	120.4	-4.32369	5.65183	50.2	4.57355	0.99	1
chr14-140	84.19	-0.909688	9.28493	30.3	6.48187	6.44	1
chr2-460	95.05	-2.32435	-0.071633	21.64	7.03156	5.45	1
chr8-540	86	-6.49307	7.85921	40.68	6.01101	5.16	1
chr12-364	78.76	6.77283	9.78072	30.3	4.25489	5.16	1
chr3-6	57.94	0.949238	7.20484	38.95	4.33308	4.88	1
chr11-911	107.72	1.78923	9.28493	72.71	4.68077	9.12	1
chr11-1143	30.78	1.872	7.7966	27.7	2.81755	4.1	1
chr2-302	88.71	-1.54697	0.887703	110.8	4.20732	5.31	1
chr10-442	92.33	-0.199691	4.26652	45.01	2.72667	5.31	1
chr7-2165	68.8	8.8332	-0.78654	16.45	5.5287	2.97	1
chr5-1581	32.59	1.1758	5.13986	16.45	1.51449	4.6	1
chr13-605	77.85	6.90605	8.06823	33.76	2.38035	3.25	1
chr12-310	65.18	-3.22734	4.16453	37.22	2.2273	3.75	1
chr15-1500	47.07	9.82577	1.89105	25.97	5.42121	3.89	1
chr19-233	79.66	-1.32466	2.57043	22.51	4.79868	7.43	1
chr15-963	48.88	2.27806	5.16055	17.31	4.76499	3.18	1
chr2-246	174.71	-3.42721	3.4553	29.43	4.61691	5.09	1
chr4-360	219.97	10.5701	5.32374	112.53	3.15109	5.94	1
chr12-532	152.99	8.26636	7.64009	57.13	3.50386	9.69	1
chr19-504	38.93	-1.525	4.87468	26.83	3.23266	2.48	1
chr19-898	34.4	5.63299	3.53375	7.79	7.45215	4.17	1
chr6-162	144.84	3.42474	-0.872753	58.86	3.3599	5.66	1
chr9-1078	67.89	3.09562	1.64992	17.31	2.35528	4.53	1
chr19-3205	38.02	9.16626	0.793047	10.39	2.85296	2.55	1
chr3-1643	99.58	0.808592	5.63581	40.68	1.94958	2.55	1
chr1-1956	77.85	4.71784	-1.72331	8.66	5.02546	2.05	1
chr11-554	132.17	4.3432	-1.10391	26.83	1.97473	1.98	1
chr9-623	42.55	-5.32393	7.79245	11.25	4.14605	3.82	1
chr10-453	280.62	7.54432	1.89837	36.35	8.56225	13.51	1
chr1-904	58.84	-4.71231	6.65393	27.7	5.02515	8.56	1
chr7-538	92.33	-3.31446	0.4144	30.3	2.94187	4.17	1
chr1-1106	174.71	8.63716	-2.14827	25.1	7.83351	5.73	1
chr1-851	43.45	-7.39652	4.73657	19.91	4.07428	6.44	1
chr14-839	28.97	-5.57527	1.19093	11.25	3.63582	4.95	1
chr1-486	115.87	-4.76011	4.5133	33.76	4.48858	4.17	1
chr5-1858	52.5	2.33957	2.32236	13.85	2.32314	2.05	1
chr19-801	295.11	12.1078	1.85034	64.05	5.66441	5.66	1
chr6-644	62.46	-0.418535	6.15176	40.68	4.72835	5.94	1
chr15-303	59.75	10.4732	7.31284	34.62	4.8342	3.96	1
chr11-309	322.27	12.4868	2.67401	29.43	9.77623	18.89	1
chr4-1116	77.85	-1.42534	-0.032603	29.43	3.98173	3.47	1
chr1-1378	63.37	-5.71247	7.7966	38.95	4.5105	1.63	1
chr17-686	62.46	-1.68187	3.0602	17.31	1.0464	3.47	1
chr3-1352	89.62	-6.07131	0.059522	19.04	7.36265	7.85	1
chr5-230	38.93	-4.58143	6.3226	32.89	1.67764	3.96	1
chr3-1500	43.45	-4.38417	8.68091	19.91	2.82174	2.33	1
chrX-383	175.62	12.431	1.26787	31.16	2.85148	3.75	1
chr5-539	178.33	5.21977	7.45006	28.56	4.22597	4.6	1
chr5-516	126.73	5.44988	8.79366	41.55	5.71964	4.6	1
chr13-827	26.25	-5.01155	4.87468	8.66	8.75366	3.61	1
chr6-1872	100.48	9.73749	6.80954	33.76	2.00531	2.19	1
chr18-549	157.51	-3.88016	0.891852	21.64	1.41786	4.39	1
chr17-256	151.18	0.071639	6.55091	51.94	3.47773	3.82	1
chr6-777	87.81	-1.67031	-1.05253	28.56	2.05575	1.7	1
chr10-1414	33.49	-4.22433	2.25029	10.39	5.89207	3.61	1
chr3-717	51.6	0.060268	8.50778	19.04	2.12582	3.18	1
chr1-32	149.36	-0.362081	-4.35619	52.8	1.79374	11.11	1
chr8-499	199.15	9.50376	4.66121	58.86	2.53984	6.01	1
chr6-999	47.98	-3.51721	4.60887	12.98	2.60228	1.49	1
chr9-121	85.09	-4.62821	0.032612	34.62	3.17035	4.6	1
chr1-712	124.92	-3.61364	7.7966	40.68	0.253993	3.47	1
chr19-65	97.77	2.12677	0.677417	46.74	7.22746	11.53	1
chr18-952	52.5	2.06106	2.6711	20.77	2.799	5.09	1
chr9-379	189.2	-0.058351	3.06183	57.99	4.11856	4.39	1
chr8-196	231.74	7.35106	3.67	32.03	4.7995	4.46	1
chr2-1966	46.17	-4.98684	2.80831	19.91	3.83597	3.11	1
chr6-902	172	11.4906	10.8174	36.35	2.44931	3.25	1
chr7-976	49.79	1.50185	3.49599	43.28	5.50913	2.26	1
chr12-488	122.21	10.5837	3.09396	25.97	4.38604	11.81	1
chr13-232	43.45	-4.97872	3.91679	16.45	3.24545	3.54	1
chr13-609	38.93	-2.40929	6.14761	20.77	5.47465	4.39	1
chr5-629	53.41	-4.76913	8.04339	41.55	3.17215	5.23	1
chr10-66	105.01	-5.12972	2.36141	29.43	3.63582	3.47	1
chr6-1848	45.26	0.315368	3.04434	14.72	5.43748	3.75	1
chr9-110	127.64	-4.53836	5.88735	61.46	5.69286	4.39	1
chr13-123	118.59	-1.38099	-0.490995	19.04	1.52375	2.62	1
chr14-409	66.08	-1.87771	6.54676	22.51	4.0636	2.62	1
chr11-772	66.08	-3.87544	7.02192	40.68	4.23452	4.95	1
chr4-183	187.38	-2.25978	4.05959	51.94	5.18201	11.03	1
chr13-821	38.93	-4.1171	1.26787	14.72	5.89329	4.81	1
chr1-254	82.38	-2.11477	6.12692	44.15	4.27353	3.4	1
chr5-62	216.35	4.89067	6.44816	103.01	2.14702	11.18	1
chr2-372	34.4	-2.2987	3.41552	31.16	6.9976	4.24	1
chr8-212	197.34	12.0474	-0.469077	30.3	3.08454	13.02	1
chr8-1083	56.12	-7.09232	8.53502	25.1	4.39105	2.26	1
chr8-327	40.74	-5.25682	-2.21971	24.24	7.57783	10.96	1
chr9-493	257.09	8.49301	10.4426	64.92	4.03517	3.11	1
chr4-1168	46.17	-4.50863	3.55105	19.91	5.34195	2.9	1
chr8-318	247.13	8.10758	4.18442	58.86	4.80447	4.31	1
chr2-1702	64.27	-5.03754	1.84974	15.58	4.27982	5.59	1
chr2-573	41.64	2.83394	3.85977	12.12	6.12769	4.95	1
chr4-1118	192.82	1.94173	-1.26814	19.04	6.20467	2.4	1
chr18-662	32.59	-4.6684	4.41029	18.18	6.93115	1.63	1
chr9-602	105.91	-2.80622	-0.59049	20.77	6.96778	9.27	1
chr4-934	76.95	0.98744	-0.085743	24.24	2.66757	1.84	1
chr19-208	73.32	-3.48979	10.8174	28.56	5.55692	5.59	1
chr4-1180	199.15	11.1818	5.34563	34.62	7.36265	3.32	1
chr4-1017	40.74	-4.20694	4.02695	13.85	1.64861	3.11	1
chr8-79	257.09	1.64756	9.50909	71.84	5.78109	11.74	1
chr7-794	108.63	-1.00113	-1.72331	16.45	6.1726	5.31	1
chr5-64	136.69	-2.42833	4.63512	62.32	4.54089	7.36	1
chr15-65	69.7	-4.35537	4.08102	26.83	3.30576	5.52	1
chr8-773	56.12	-3.95692	8.46737	23.37	4.19	3.47	1
chr5-764	47.07	-4.79471	6.56521	71.84	4.7444	1.91	1
chr9-547	69.7	-3.79185	6.55091	34.62	5.3144	4.74	1
chr15-279	61.56	-3.90518	4.99882	19.04	4.65757	2.97	1
chr10-184	135.79	4.58809	8.29787	57.13	2.50095	9.2	1
chr11-491	54.31	-2.71948	6.32136	21.64	5.00379	4.95	1
chr6-1345	62.46	2.05744	6.32505	25.1	5.0701	3.04	1
chr10-57	76.95	-2.24792	0.01978	19.91	5.0816	4.46	1
chr3-1216	28.97	-4.90385	1.20894	15.58	3.56279	3.47	1
chr12-410	33.49	-3.68268	5.97306	20.77	8.75366	4.46	1
chr13-850	52.5	-3.43533	-3.04498	7.79	6.37771	1.49	1
chr16-904	27.16	8.01927	1.63734	7.79	4.68759	4.24	1
chr14-157	285.15	11.2259	0.875745	59.73	7.03156	8.63	1
chr7-558	85.09	-2.45186	5.65183	26.83	4.46617	5.38	1
chr19-427	34.4	4.07897	2.81363	31.16	7.26075	2.19	1
chr16-121	96.86	5.59518	8.58879	65.78	3.08922	3.25	1
chr5-249	68.8	-3.14987	2.57043	35.49	5.26316	5.31	1
chr11-139	173.81	2.18017	4.08102	53.67	5.72975	10.4	1
chr2-2391	47.07	-1.92762	6.99582	23.37	3.71359	3.47	1
chr10-561	101.39	2.52443	6.58538	32.89	1.55821	4.81	1
chr2-517	185.57	9.11343	10.4385	56.26	3.78099	2.9	1
chr15-171	55.22	-8.21825	8.68091	43.28	8.28279	7.64	1
chr15-933	30.78	-4.97921	-1.96501	9.52	4.8833	2.62	1
chr7-599	156.61	10.8836	3.09396	31.16	1.67599	3.82	1
chr19-95	168.37	4.74184	8.26755	65.78	4.79453	3.25	1
chr8-501	45.26	-2.97146	5.34563	20.77	4.24021	1.84	1
chr10-1050	36.21	2.57008	0.690551	16.45	5.85603	2.55	1
chr16-245	81.47	0.908947	8.58464	21.64	9.68811	5.45	1
chr1-748	40.74	1.14682	10.4426	26.83	3.79265	3.96	1
chr11-1019	45.26	-3.15355	0.797197	7.79	6.75356	7.92	1
chr1-481	140.31	-3.47769	3.25133	32.03	1.36607	3.75	1
chr2-218	85.09	1.6786	8.29787	34.62	6.67224	4.67	1
chr2-881	56.12	-1.50236	4.92543	38.09	4.84881	6.3	1
chr9-458	77.85	8.58466	4.87468	19.91	5.50416	4.46	1
chr2-14	211.83	7.14375	9.71307	59.73	6.68698	1.49	1
chr2-379	107.72	-3.7091	-2.61768	29.43	3.91505	3.68	1
chr17-1313	29.87	7.09552	1.60064	16.45	5.62909	3.82	1
chr13-492	104.1	2.68571	8.2634	28.56	2.25251	3.18	1
chr15-274	61.56	-5.73818	11.4256	30.3	6.34007	3.82	1
chr3-64	102.29	-1.90008	1.81801	38.95	2.44152	5.73	1
chr1-34	280.62	-0.196312	0.720183	56.26	4.82825	3.47	1
chr3-158	95.96	-2.92388	11.4297	24.24	2.3124	2.05	1
chr8-58	186.48	1.14568	6.19723	73.58	3.58783	10.47	1
chr7-351	45.26	-8.21137	0.949183	82.23	4.01462	1.77	1
chr17-28	413.7	1.46069	10.184	103.01	3.82166	14.85	1
chr3-281	67.89	3.51963	7.30842	28.56	4.8887	5.38	1
chr17-420	107.72	2.29701	3.91997	35.49	6.73975	4.17	1
chr8-252	87.81	3.20272	1.01626	19.91	2.74074	3.25	1
chr19-516	66.08	-5.03131	5.90743	36.35	1.91657	3.82	1
chr6-243	150.27	11.0414	9.78072	65.78	4.48576	5.02	1
chr16-1705	51.6	4.0417	2.94457	18.18	4.33308	2.19	1
chr2-365	112.25	4.73183	0.341335	41.55	4.10326	2.76	1
chr4-1814	45.26	-2.73468	1.3628	10.39	3.86222	0.64	1
chr5-212	327.7	5.89371	6.65303	70.98	9.57112	9.76	1
chr11-764	64.27	1.86457	7.79245	22.51	3.11383	3.96	1
chr13-33	322.27	-10.8106	4.87468	91.75	0.935609	2.48	1
chr3-892	47.98	-2.43185	-0.036752	12.98	3.6105	5.02	1
chr6-897	36.21	5.20154	7.13304	19.91	2.49983	3.11	1
chr8-657	120.4	-1.26026	8.26755	20.77	0.480006	1.06	1
chr10-283	236.27	9.63238	-3.59231	27.7	4.01998	3.32	1
chr2-3188	98.67	-0.580683	4.66174	10.39	3.53403	2.83	1
chr8-1031	40.74	-5.09129	5.34563	21.64	2.6879	7.78	1
chr12-564	47.07	-5.00858	6.55091	37.22	4.79868	5.38	1
chr1-625	53.41	0.04564	4.68504	12.98	5.47434	1.27	1
chr5-315	145.74	6.10801	0.573795	64.92	2.20643	3.75	1
chr4-754	95.05	2.87139	3.25976	50.2	4.10475	5.87	1
chr1-888	38.02	-7.36987	9.19695	19.04	3.20003	6.08	1
chr7-1929	123.11	-4.96968	-2.21557	18.18	5.54261	2.55	1
chr17-175	217.26	-4.07114	9.51324	38.95	0.85895	4.6	1
chr17-460	57.03	-3.145	5.83563	30.3	3.74336	3.96	1
chr11-1361	113.16	10.6696	-3.83192	6.92	3.06584	0.85	1
chr10-1683	27.16	1.08875	3.70213	13.85	3.19226	2.69	1
chr12-274	90.52	-4.44468	2.10916	23.37	6.06332	3.47	1
chr13-786	49.79	-8.59001	1.23218	21.64	3.09837	2.19	1
chr11-352	67.89	-4.09415	2.39846	32.89	3.15326	3.4	1
chr7-980	45.26	0.655223	5.63581	25.97	4.86643	2.19	1
chr11-988	47.07	-3.41063	9.16255	90.02	6.32193	8.28	1
chr1-323	46.17	-0.900435	6.91256	49.34	3.18677	4.39	1
chr14-205	83.28	-4.45351	3.94109	23.37	4.66271	3.32	1
chr3-192	72.42	2.80748	7.79245	31.16	1.61105	4.81	1
chr18-584	66.08	-3.60866	7.92074	38.09	2.96563	1.27	1
chr6-616	131.26	-1.36797	0.571415	64.05	1.56494	6.58	1
chr2-27	166.56	-2.66622	5.4882	37.22	2.74592	6.44	1
chr13-897	33.49	-2.02776	8.55853	42.41	3.15958	3.32	1
chr8-550	49.79	1.19501	2.85623	24.24	2.31841	2.62	1
chr2-1428	34.4	-4.00272	1.78566	26.83	2.29712	2.97	1
chr14-32	101.39	-5.38704	0.735126	30.3	6.25843	16.48	1
chr10-572	98.67	4.1476	3.69798	55.4	5.28294	5.02	1
chr19-376	147.55	7.80265	7.55211	37.22	3.16122	3.54	1
chr13-30	111.34	4.88121	-2.17738	25.97	1.67698	7.21	1
chr8-839	44.36	1.20377	4.38839	31.16	2.4417	3.54	1
chr19-521	29.87	-9.84868	5.83563	21.64	3.05955	2.83	1
chr5-7	158.42	-5.76803	4.28376	40.68	2.28966	6.22	1
chr14-147	169.28	9.56479	10.8174	38.09	5.2274	2.9	1
chr4-549	54.31	-5.62992	4.15925	20.77	8.07799	4.17	1
chr2-779	57.94	0.346042	2.61168	19.91	4.73928	7.57	1
chr17-95	71.51	-5.07773	9.1667	59.73	2.42032	5.59	1
chr11-2757	22.63	0.385554	2.80586	4.33	2.44344	2.26	1
chr13-233	100.48	-2.98436	7.52072	52.8	9.57112	11.81	1
chr5-303	40.74	-0.986124	1.15995	24.24	2.19715	9.55	1
chr2-889	38.93	-0.331969	8.06823	15.58	4.17743	9.76	1
chr4-514	89.62	0.259317	-3.30114	31.16	2.60224	4.74	1
chr14-468	68.8	0.871116	5.34563	49.34	2.41784	4.1	1
chr4-252	65.18	-5.43683	0.40394	34.62	4.55429	3.11	1
chr11-1716	47.07	3.61688	1.71139	37.22	3.02141	3.89	1
chr2-585	45.26	-0.92066	3.27926	22.51	6.87131	8.63	1
chr4-147	88.71	-2.81902	4.04268	46.74	1.55428	1.7	1
chr10-1262	44.36	2.66167	-0.036752	23.37	2.81571	3.61	1
chr15-208	73.32	-0.695397	7.89962	35.49	2.66757	4.95	1
chr4-344	70.61	-1.97069	4.18073	44.15	2.54972	2.9	1
chr19-662	63.37	-0.944282	10.8215	23.37	9.10026	4.88	1
chr3-1984	44.36	0.463678	8.55438	26.83	4.0051	3.32	1
chr19-377	83.28	-0.96487	7.30842	23.37	4.36259	3.82	1
chr14-243	59.75	3.16725	6.55091	36.35	4.73601	13.65	1
chr7-1964	68.8	9.64873	-2.09361	18.18	3.44918	4.74	1
chr4-390	54.31	-0.406853	8.24151	38.09	3.46601	3.89	1
chr4-143	152.08	3.43885	11.4297	80.5	4.17961	10.61	1
chr10-523	64.27	-4.07127	2.76975	27.7	4.12861	6.37	1
chr3-823	98.67	-1.34282	7.02192	11.25	5.71964	6.58	1
chr2-3478	27.16	5.03764	3.45115	4.33	4.71763	3.4	1
chr12-1126	81.47	-2.15138	1.39129	15.58	3.35859	2.05	1
chr6-810	23.54	2.91946	4.64875	12.98	4.36907	5.09	1
chr10-1443	38.02	-2.10828	2.77272	13.85	2.14712	4.03	1
chr6-1971	69.7	-4.29988	7.85921	12.12	1.86021	0.99	1
chr13-309	67.89	2.74254	8.55853	31.16	0.647359	2.76	1
chr15-293	225.41	-4.4597	8.2634	57.13	2.66757	4.39	1
chr6-156	148.46	5.76555	6.88134	106.47	1.42159	5.45	1
chr6-531	67.89	-2.84627	-3.52391	12.98	3.73305	1.7	1
chr5-381	95.05	-3.08234	6.59132	51.07	4.50381	7.99	1
chr9-735	46.17	-3.44354	6.00012	28.56	3.94424	5.31	1
chr1-1115	86	-0.32001	6.24478	33.76	7.03983	3.96	1
chr5-339	38.02	-0.885765	3.25976	16.45	3.5446	2.69	1
chr17-305	55.22	4.28927	3.72015	21.64	4.31656	4.6	1
chr19-78	58.84	-0.977373	3.05993	51.94	5.23113	4.6	1
chr8-1462	34.4	-0.307199	-4.70875	14.72	4.07003	3.82	1
chr8-658	31.68	7.63187	7.7966	34.62	2.25336	4.03	1
chr3-1041	28.97	-7.11177	1.15933	10.39	7.05036	9.97	1
chr7-1723	57.03	-3.09807	4.70127	18.18	7.57814	3.18	1
chr4-493	76.04	-3.06417	0.338901	26.83	4.17702	9.27	1
chr10-142	86.9	0.190844	5.28884	41.55	6.47227	4.95	1
chr19-622	44.36	-4.61744	3.27511	20.77	4.3623	1.41	1
chr2-559	90.52	1.67328	-0.484892	25.97	3.24328	5.8	1
chr7-475	62.46	-2.94296	7.57244	20.77	3.88996	2.33	1
chr5-815	154.8	2.65425	9.50909	45.88	7.37303	6.58	1
chr2-2227	30.78	-0.814425	4.92128	18.18	-0.810582	4.39	1
chr4-405	76.04	1.95796	3.85977	45.88	6.84669	16.2	1
chr4-831	121.3	-5.20703	0.901317	25.1	0.577299	2.69	1
chr4-364	62.46	-5.57946	3.67947	30.3	3.1568	3.61	1
chr19-16	378.39	-3.83617	3.97088	66.65	3.18933	5.31	1
chr12-122	122.21	8.28808	-1.05162	39.82	3.27325	12.52	1
chr4-486	48.88	-3.04139	6.10088	29.43	4.20732	4.67	1
chr10-644	35.3	1.90622	3.38943	12.12	4.84881	3.96	1
chr16-341	44.36	-6.64002	7.7966	25.97	3.56926	4.03	1
chr14-1047	57.94	-1.00883	-0.635486	15.58	4.7457	2.48	1
chr5-1421	52.5	-2.15158	7.8684	33.76	3.16122	4.39	1
chr9-870	35.3	-5.11765	0.659706	20.77	2.75111	3.75	1
chr5-532	55.22	-2.11544	1.85034	21.64	1.78435	2.9	1
chr8-1690	58.84	3.25846	-0.458359	31.16	2.34004	3.96	1
chr11-1554	43.45	-1.35437	7.7966	16.45	2.24048	2.9	1
chr6-848	67.89	-1.92216	7.08117	20.77	5.03156	14.29	1
chr1-440	31.68	-1.10118	3.78978	18.18	3.0525	4.95	1
chr16-189	171.09	5.2529	1.26372	35.49	7.09435	16.83	1
chr11-994	122.21	7.33721	2.76857	52.8	5.42006	5.8	1
chr2-50	122.21	-1.32957	7.8684	52.8	1.59834	6.15	1
chr4-313	45.26	-1.87384	1.00433	21.64	1.19997	1.56	1
chr6-553	47.98	-0.281907	4.65052	41.55	7.03983	4.67	1
chr7-1135	63.37	5.70462	6.0004	20.77	3.03057	4.46	1
chr6-1287	69.7	-2.77732	5.32374	32.03	3.75225	4.67	1
chr16-561	70.61	-4.66647	2.85623	26.83	7.03126	1.06	1
chr11-1588	46.17	-7.29415	9.51324	20.77	4.79868	2.4	1
chr13-1060	41.64	-1.28778	9.71307	39.82	4.29629	4.1	1
chr2-273	132.17	9.00904	4.4049	41.55	3.88996	6.65	1
chr19-54	35.3	-6.94642	4.87468	19.04	0.802207	3.04	1
chr18-966	43.45	-4.93304	3.62407	12.98	5.24997	2.97	1
chr5-1535	25.35	3.31492	-2.71177	13.85	5.97919	5.31	1
chr4-765	212.73	2.68264	7.7966	28.56	2.38139	3.04	1
chr3-687	38.02	-0.525465	2.69958	12.12	2.8969	3.18	1
chr6-731	46.17	2.33934	2.26195	19.04	4.9921	3.61	1
chr8-39	263.43	-6.47372	-0.322614	115.99	5.53705	12.87	1
chr19-1922	54.31	4.73569	4.32831	21.64	3.52712	2.97	1
chr16-984	45.26	-2.19469	7.8684	35.49	4.79868	2.62	1
chr15-91	66.99	-3.59187	1.1591	29.43	2.28685	9.34	1
chr12-115	76.04	-4.08389	4.28707	154.94	2.19671	8.91	1
chr14-523	32.59	0.399451	4.87468	14.72	1.45781	4.03	1
chr19-134	78.76	-1.21803	7.60399	37.22	4.02463	7.5	1
chr9-482	81.47	-2.70297	3.31357	36.35	4.746	2.9	1
chr4-293	47.98	-5.27709	5.13986	59.73	4.61836	3.4	1
chr1-560	34.4	-5.31306	7.85921	16.45	2.15446	3.18	1
chr13-46	182.86	-6.89194	4.68919	53.67	1.99995	5.23	1
chr11-234	76.04	1.55976	0.501305	25.1	4.20423	7.07	1
chr3-676	100.48	-1.17519	-0.284943	24.24	0.755495	3.68	1
chr16-366	46.17	-4.32436	-0.175306	37.22	2.12007	3.04	1
chr18-452	43.45	-4.55461	-1.10391	31.16	4.31643	5.09	1
chr16-983	138.5	11.2189	-2.35347	17.31	1.83336	9.05	1
chr2-835	70.61	-5.27885	-1.45906	20.77	8.56225	4.67	1
chr3-385	165.66	6.14697	7.60399	55.4	4.86643	5.8	1
chr17-327	307.78	11.8985	8.50778	120.32	2.28966	3.18	1
chr17-483	59.75	-4.80662	9.71307	19.91	4.20732	8.7	1
chr7-231	57.94	-1.29273	1.66291	27.7	3.73552	8.7	1
chr4-225	160.23	-1.09119	2.25978	60.59	3.9989	4.1	1
chr12-407	50.69	-3.38999	-0.833086	37.22	3.89628	5.52	1
chr7-1427	51.6	1.90477	-0.864635	24.24	2.47307	3.61	1
chr13-414	138.5	0.957678	2.83118	70.98	6.93441	13.72	1
chr2-148	100.48	-3.85745	6.79115	39.82	3.60203	24.12	1
chr11-180	84.19	0.520293	7.08117	42.41	4.83316	6.51	1
chr7-583	78.76	-0.548459	7.7966	29.43	4.30683	2.76	1
chr8-365	65.18	-3.17915	2.94042	30.3	5.70113	1.56	1
chr1-844	48.88	-1.11435	3.57588	24.24	2.3218	4.95	1
chr3-1507	33.49	-0.170266	8.58464	31.16	8.19467	5.45	1
chr18-61	48.88	-2.57123	0.571415	28.56	3.14725	4.53	1
chr18-267	46.17	-1.08834	4.79305	12.98	6.87131	7.64	1
chr1-492	57.94	-1.73598	4.68919	24.24	4.80062	3.25	1
chr4-764	73.32	-4.53723	6.80539	32.89	6.93115	6.3	1
chr13-517	34.4	1.63975	2.8368	7.79	3.05932	2.69	1
chr14-13	267.95	11.6496	-2.41246	51.07	3.71828	6.72	1
chr9-1024	50.69	-7.20585	6.12277	22.51	3.72365	3.18	1
chr4-653	67.89	2.80768	-0.28204	23.37	2.47077	2.69	1
chr17-411	75.14	1.56206	5.46336	28.56	2.19554	2.05	1
chr16-257	54.31	-3.80832	4.5208	19.91	1.8483	7.64	1
chr8-59	228.12	10.76	7.92074	57.13	2.63293	3.54	1
chr11-958	55.22	-4.89824	0.667689	16.45	7.00287	1.56	1
chr7-696	67.89	5.29904	3.04194	15.58	3.23606	7.85	1
chr17-79	114.06	1.6845	2.71451	25.1	4.60855	6.72	1
chr9-321	63.37	-4.67637	8.68091	28.56	6.9976	5.59	1
chr5-460	60.65	-7.91524	3.64806	19.04	2.80538	1.84	1
chr6-615	102.29	-0.946462	-1.10391	32.03	5.32614	3.61	1
chr19-31	314.12	-10.7182	-4.8767	63.19	4.05832	4.6	1
chr3-274	180.14	-0.309541	10.184	42.41	1.51441	3.25	1
chr1-1494	63.37	4.5104	-0.353839	45.01	3.01421	4.24	1
chr1-379	61.56	-2.94523	6.99582	26.83	3.67112	2.62	1
chr10-653	66.08	-4.44381	0.835492	21.64	1.73343	1.34	1
chr11-647	38.02	-0.908854	0.255299	23.37	1.13654	2.9	1
chr19-214	25.35	1.42436	9.50909	17.31	2.82364	0.92	1
chr1-317	235.36	5.57291	8.06408	45.88	4.8832	4.03	1
chr11-596	45.26	0.023614	8.55438	21.64	4.79868	5.09	1
chr8-186	50.69	-5.70377	-0.247572	17.31	4.40066	3.61	1
chr3-444	351.23	11.5972	0.136673	29.43	1.60548	4.46	1
chr4-932	57.03	-4.76487	-2.15557	19.91	1.99995	1.77	1
chr6-563	30.78	1.53849	3.67415	25.97	2.36599	3.61	1
chr19-612	164.75	11.0098	-0.448766	21.64	3.47551	3.47	1
chr12-1799	77.85	-2.8252	3.50548	17.31	4.17931	1.7	1
chrX-343	32.59	-2.41694	4.32831	14.72	2.21824	0.99	1
chr2-532	43.45	-4.33665	10.1799	35.49	2.56039	4.74	1
chr9-528	95.96	6.42216	5.21704	26.83	2.04556	5.52	1
chr1-1856	39.83	4.85521	4.99909	19.04	2.98995	4.53	1
chr4-277	66.99	0.067637	6.83774	45.88	3.04442	7.99	1
chr10-27	166.56	-3.12873	-0.013514	61.46	2.9353	6.01	1
chr2-2728	28.06	3.39347	2.92973	7.79	6.28958	0.99	1
chr5-362	96.86	3.3757	4.18488	38.95	3.92328	4.81	1
chr6-189	72.42	-1.37074	7.27634	30.3	2.41996	4.67	1
chr17-100	59.75	-3.51697	6.15176	12.98	4.58749	19.66	1
chr19-109	130.35	5.81243	6.59132	46.74	2.35357	4.53	1
chr6-127	44.36	-1.72	-0.925087	17.31	2.38029	2.26	1
chr7-962	95.05	11.2782	-0.988918	28.56	3.86893	2.97	1
chr7-1459	51.6	-8.19294	9.71307	12.12	6.36385	2.12	1
chr10-707	68.8	-4.01052	-1.58374	17.31	-0.964257	10.82	1
chr19-266	66.08	-4.68562	2.38018	25.1	4.67395	6.15	1
chr19-32	73.32	-8.0568	1.11913	35.49	8.42459	18.96	1
chr6-41	63.37	-6.43526	0.40394	25.97	4.73384	7.64	1
chr4-635	29.87	1.69727	5.04541	25.97	3.32231	3.25	1
chr10-403	86.9	-6.94379	6.54676	45.88	2.17554	2.62	1
chr11-1169	28.06	-7.22355	5.28469	22.51	8.07799	2.9	1
chr8-72	68.8	-5.71947	2.60849	25.1	4.58749	5.8	1
chr8-701	34.4	-4.2122	-0.023409	7.79	3.54629	4.53	1
chr11-699	56.12	-3.71105	4.28707	82.23	6.38213	4.24	1
chr6-1250	62.46	-0.896126	0.357342	36.35	3.14936	7.99	1
chr3-1583	48.88	-3.49511	2.2988	18.18	4.35121	4.67	1
chr19-70	217.26	-0.315407	-0.488005	65.78	5.46497	4.31	1
chr4-593	36.21	4.14002	7.7966	32.03	5.19841	2.12	1
chr6-585	29.87	-7.02748	-3.08067	15.58	4.8887	4.88	1
chr10-80	74.23	-0.644767	2.85819	13.85	1.19846	4.88	1
chr10-432	78.76	-2.51032	7.24609	51.07	6.36416	3.54	1
chr1-289	100.48	-2.77183	9.71307	58.86	2.97889	3.89	1
chr18-115	44.36	1.81975	0.535822	19.91	7.08709	4.17	1
chr8-351	47.07	0.676593	-2.84815	14.72	6.87659	6.15	1
chr11-981	49.79	1.16166	6.15176	17.31	5.76264	2.48	1
chr13-969	49.79	-6.95505	0.117971	25.1	-0.268421	5.8	1
chr1-135	100.48	-7.89507	5.46336	36.35	5.85603	3.04	1
chr10-163	38.93	-6.92602	5.69167	12.98	8.56225	5.73	1
chr9-47	131.26	1.11008	9.28908	71.84	6.0847	3.47	1
chr11-1085	44.36	-5.78899	3.53375	21.64	4.88102	7.21	1
chr3-459	49.79	-1.09383	10.184	36.35	4.93485	3.96	1
chr11-882	49.79	-0.944472	-3.68427	15.58	4.10326	4.6	1
chr9-2133	28.06	3.56791	4.87468	12.98	4.42792	1.77	1
chr10-178	77.85	1.01075	7.7966	22.51	4.21858	3.18	1
chr15-254	70.61	-4.13569	6.86294	35.49	6.53201	7.71	1
chr2-447	49.79	-0.761729	5.29252	33.76	3.22711	6.08	1
chr3-364	44.36	-4.09683	2.71866	54.53	2.50444	5.16	1
chr2-1719	48.88	-3.32118	5.10961	35.49	7.92301	2.69	1
chr3-927	43.45	-4.97152	5.96329	24.24	2.23689	5.87	1
chr17-241	57.94	-4.24269	4.04235	19.91	5.47517	4.88	1
chr4-34	71.51	-2.50359	-5.22248	19.04	2.84275	8.42	1
chr10-314	49.79	5.42311	8.11369	30.3	6.40572	6.15	1
chr4-165	76.95	-6.66555	-0.239107	24.24	1.2631	1.49	1
chr9-2163	46.17	-2.17004	5.04781	11.25	4.52124	4.74	1
chr11-1917	50.69	9.40479	6.88134	32.03	1.91718	2.4	1
chr8-560	52.5	-5.50977	3.04434	19.91	2.52328	3.47	1
chr3-355	62.46	8.25227	0.663539	21.64	6.58477	4.67	1
chr15-78	52.5	-3.92177	3.00568	33.76	3.4276	8.06	1
chr4-836	95.05	-3.94084	1.55735	25.1	1.4172	5.66	1
chr14-342	60.65	5.66014	1.41509	32.03	4.76571	1.84	1
chr8-83	124.02	-6.63431	1.52703	41.55	2.01789	4.24	1
chr8-213	68.8	-5.19175	8.24151	59.73	4.07848	5.59	1
chr16-949	30.78	0.68701	8.72186	12.98	4.38064	2.48	1
chr7-1497	40.74	3.66907	2.86038	16.45	9.21725	5.31	1
chr5-946	58.84	-1.04469	6.99997	27.7	5.47434	2.48	1
chr19-50	57.03	3.64177	3.4553	32.03	2.23142	6.58	1
chr2-87	109.53	-3.87858	11.4256	44.15	4.8339	3.32	1
chr6-647	50.69	3.00622	5.21289	37.22	5.95969	9.41	1
chr4-3659	25.35	-4.88657	1.47302	25.1	2.19614	3.11	1
chr6-485	124.92	3.93414	0.675849	25.97	9.10056	20.09	1
chr6-889	95.96	5.87075	5.28927	134.17	7.60712	6.51	1
chr2-895	60.65	-3.66355	2.21881	23.37	4.58415	2.4	1
chr19-637	48.88	5.71216	-1.3753	7.79	0.858452	4.39	1
chr16-300	73.32	-6.9565	8.11784	25.1	5.34889	5.45	1
chr13-121	84.19	2.41231	7.13719	43.28	1.61105	4.03	1
chr8-344	38.93	0.992718	5.66687	24.24	5.25375	3.68	1
chr17-277	75.14	-4.10982	9.1667	36.35	4.43311	2.62	1
chr18-44	81.47	6.1508	0.039355	23.37	6.77618	6.65	1
chr11-430	51.6	1.27766	7.7966	34.62	3.71928	5.59	1
chr13-390	45.26	-5.25838	7.79245	23.37	5.00348	3.68	1
chr6-1137	39.83	-1.31793	5.5597	18.18	5.42167	2.62	1
chr10-333	67.89	3.00383	1.14374	37.22	2.26037	4.1	1
chr3-606	30.78	-0.770619	7.7966	18.18	3.56926	7.29	1
chr16-472	25.35	-6.07551	-3.82834	6.92	4.9921	4.17	1
chr3-635	64.27	-2.85265	5.88735	23.37	4.32781	1.13	1
chr2-1525	45.26	-8.01699	2.66695	24.24	2.92428	3.54	1
chr4-186	45.26	-2.23757	1.78151	14.72	2.59936	3.25	1
chr9-965	65.18	3.89367	1.18815	31.16	2.77219	5.73	1
chr6-458	77.85	-3.66642	2.29043	51.07	2.88773	3.18	1
chr2-1410	38.93	-2.73826	7.79245	32.89	3.9741	3.82	1
chr10-1330	45.26	-1.83905	6.44401	17.31	5.99627	3.82	1
chr8-270	68.8	-5.00874	-2.09361	18.18	1.53195	2.9	1
chr8-1344	29.87	3.78673	6.93368	17.31	4.58175	3.47	1
chr18-535	33.49	0.871986	6.83774	31.16	3.35423	3.18	1
chr14-1261	32.59	-4.1537	0.005077	36.35	8.0487	4.17	1
chr16-295	55.22	-1.27542	-2.45622	22.51	3.63102	6.37	1
chr6-109	71.51	-4.35262	5.83563	49.34	3.55855	7.92	1
chr19-781	43.45	-7.95325	7.79245	21.64	1.8321	2.69	1
chr3-133	77.85	-3.88233	-2.98478	31.16	5.32614	5.87	1
chr1-589	76.95	-1.03394	1.122	34.62	6.90217	5.8	1
chr16-249	33.49	0.056873	1.81711	19.91	0.791698	2.33	1
chr6-430	104.1	-1.9873	7.08117	45.88	6.41112	2.9	1
chr2-119	90.52	-2.63193	8.2634	53.67	0.335332	1.84	1
chr10-696	28.06	-3.05581	1.43111	10.39	1.56588	2.19	1
chr15-202	68.8	-7.87787	-0.292359	43.28	5.16425	7.43	1
chr5-1544	57.03	1.58992	0.165183	29.43	2.79096	3.75	1
chr19-560	24.44	1.63492	5.21289	12.12	1.33452	6.3	1
chr14-189	79.66	-3.4555	7.25024	48.47	4.06075	4.39	1
chr3-7	113.16	-1.27419	3.40728	75.31	1.51766	6.65	1
chr10-226	102.29	0.874192	3.91679	39.82	6.55556	0.99	1
chr8-198	81.47	-3.7614	4.87468	77.04	6.73899	5.94	1
chr6-431	91.43	2.41173	7.02607	43.28	2.84963	4.39	1
chr9-560	53.41	-1.43304	5.34563	20.77	3.82315	4.53	1
chr5-1148	47.07	4.32312	6.19995	18.18	7.15785	4.74	1
chr3-251	86	-3.88788	4.73746	44.15	2.61381	2.19	1
chr16-772	57.94	-6.85379	9.1667	22.51	2.61836	2.05	1
chr17-767	45.26	-0.783201	8.26755	17.31	4.5542	1.7	1
chr16-44	35.3	4.69032	4.01289	11.25	3.08643	7.36	1
chr19-577	66.08	-1.80224	2.94042	28.56	5.05445	2.83	1
chr7-421	93.24	-2.12012	6.79115	32.89	2.89359	5.8	1
chr15-732	40.74	-3.37381	9.78486	22.51	2.1292	4.46	1
chr2-52	128.54	1.05545	4.69712	47.61	7.37303	5.87	1
chr16-748	38.02	-4.02351	0.149808	17.31	3.4191	3.25	1
chr3-123	98.67	0.304969	5.78011	38.95	7.05067	7.5	0
chr3-1200	28.06	-6.49889	1.84559	12.98	3.94455	3.61	0
chr18-25	49.79	-2.54285	10.4385	25.1	3.20621	8.42	0
chr4-6	117.68	0.561656	7.86425	127.24	3.04262	20.3	0
chr4-1390	72.42	5.24337	6.32505	19.91	2.74009	2.97	0
chr3-1257	265.24	5.02381	8.52618	90.89	1.51135	6.58	0
chr10-36	47.07	-3.68878	4.53442	24.24	6.36416	5.09	0
chr1-635	60.65	-0.550804	10.8215	24.24	5.80487	4.81	0
chr2-1212	29.87	-1.22472	4.52495	26.83	3.46601	5.23	0
chr4-1022	41.64	-4.56298	7.91801	33.76	4.24021	4.88	0
chr9-492	47.07	-1.85238	3.06063	20.77	7.15785	3.04	0
chr11-731	81.47	-10.3252	-0.441745	30.3	7.70723	5.66	0
chr8-204	133.07	1.65434	2.45176	87.42	3.89027	6.72	0
chr10-1069	21.73	-0.743702	0.699235	64.05	3.25	3.25	0
chr16-396	53.41	2.5604	7.91686	25.97	4.56043	5.23	0
chr1-360	57.03	2.80009	7.57244	18.18	4.34009	1.7	0
chr16-83	95.96	1.74846	7.05218	41.55	4.81367	3.4	0
chr13-484	109.53	-1.03117	-1.96836	19.91	1.5911	1.2	0
chr19-588	47.07	2.01744	4.66121	19.04	2.52885	3.75	0
chr1-119	50.69	-7.74501	-3.70478	18.18	3.16397	1.7	0
chr7-814	49.79	-5.0799	-0.056961	35.49	3.30229	5.31	0
chr13-839	45.26	2.09729	2.28805	14.72	2.38605	4.46	0
chr10-341	78.76	-3.50794	4.68919	77.9	1.91669	6.15	0
chr4-118	61.56	-6.66555	-0.239107	25.1	1.2631	2.33	0
chr7-189	44.36	-5.26473	7.7966	38.09	6.75883	9.83	0
chr18-212	54.31	-3.64787	8.11369	17.31	8.9084	6.37	0
chr17-65	153.89	1.43717	4.52755	56.26	1.97691	4.6	0
chr3-78	159.32	1.62254	2.54856	85.69	4.06361	5.66	0
chr12-384	47.07	2.31175	8.26755	19.04	4.42792	2.83	0
chr5-763	42.55	-4.9445	4.6811	66.65	3.04262	3.32	0
chr9-826	106.82	2.87953	4.39092	38.09	4.95089	3.82	0
chr1-708	38.93	-7.46909	-0.251721	24.24	3.99617	3.47	0
chr2-418	78.76	-1.60845	4.48208	25.1	5.16373	2.9	0
chr13-295	84.19	1.0865	9.1928	51.94	6.35559	6.3	0
chr7-516	71.51	-3.35191	8.52618	57.13	0.205046	2.12	0
chr6-1014	72.42	-4.83308	7.7966	18.18	2.40073	2.55	0
chr15-635	31.68	5.45494	1.18022	11.25	2.81755	2.9	0
chr7-2159	36.21	-3.71501	6.32505	31.16	2.23056	2.69	0
chr9-429	57.94	-4.49504	4.55344	14.72	1.72536	8.21	0
chr4-664	57.94	0.963674	-0.492597	19.04	3.08412	7.92	0
chr10-724	36.21	0.748438	9.51324	28.56	4.6574	4.39	0
chr13-353	36.21	-3.14527	2.11331	16.45	2.66802	12.1	0
chr8-234	73.32	6.45948	0.498019	27.7	4.6437	4.88	0
chr12-311	79.66	-5.0167	0.963651	33.76	5.25375	2.12	0
chr9-622	76.04	-4.65891	8.46737	26.83	4.60374	4.39	0
chr12-1076	31.68	2.02553	0.987226	8.66	5.89299	2.55	0
chr6-992	41.64	-3.43815	-2.8535	16.45	5.17589	4.1	0
chr13-731	35.3	-5.48675	6.32551	25.97	4.20732	6.01	0
chr5-84	70.61	1.39944	1.95751	29.43	4.05427	6.44	0
chr18-303	24.44	-1.45357	2.77272	19.04	1.38018	3.25	0
chr13-464	40.74	-3.51882	1.79865	16.45	4.71541	2.05	0
chr3-200	70.61	-1.52311	1.90621	20.77	5.25375	8.84	0
chr1-678	40.74	-0.625078	7.31257	27.7	4.42539	6.58	0
chr4-1000	30.78	-4.77006	9.78486	19.91	5.75665	1.13	0
chr6-823	62.46	0.523332	8.46322	31.16	4.17284	1.13	0
chr2-107	110.44	-5.13066	6.12277	26.83	4.51824	5.16	0
chr13-349	67.89	-0.836483	2.38433	17.31	1.27714	3.32	0
chr7-78	133.98	-0.370503	3.53158	59.73	4.53691	2.9	0
chr13-142	93.24	-4.59162	8.11369	39.82	3.87853	5.45	0
chr11-847	47.07	-1.95264	-3.63649	32.03	3.36078	6.22	0
chr14-577	66.08	-0.579726	9.78486	38.09	5.69179	4.74	0
chr18-323	42.55	-3.38975	4.92128	32.03	2.18407	7.92	0
chr3-477	54.31	-5.79917	8.2634	35.49	5.55692	4.46	0
chr5-290	53.41	-4.14967	6.12277	58.86	2.51629	7.14	0
chr2-576	53.41	-1.56486	4.04235	25.1	5.99627	5.09	0
chr8-168	41.64	-5.17038	-2.52051	19.91	2.6782	5.38	0
chr3-165	130.35	8.06453	4.73254	46.74	3.86222	5.31	0
chr4-1325	38.02	4.01965	4.01544	11.25	0.747518	2.69	0
chr9-332	66.99	-4.05629	1.78151	24.24	6.9976	3.61	0
chr13-297	47.07	-4.68737	0.875276	27.7	5.87191	4.46	0
chr19-210	94.15	0.427232	7.47616	32.89	4.62021	10.47	0
chr2-1851	41.64	-5.03563	-1.66116	11.25	7.37303	3.89	0
chr4-1016	45.26	-0.219445	1.65159	44.15	1.64709	3.61	0
chr9-1440	34.4	3.2333	7.7966	19.91	2.56978	2.9	0
chr5-956	37.11	-4.73173	1.76727	12.98	1.79814	1.91	0
chr16-285	57.03	-1.28041	-0.468773	18.18	3.69825	1.7	0
chr18-218	69.7	-0.268758	6.62271	58.86	4.44239	3.75	0
chr10-111	105.91	-5.24636	8.58879	63.19	6.35941	5.87	0
chr1-1000	63.37	-4.44331	2.32604	20.77	3.56926	2.4	0
chr13-612	88.71	1.20686	7.47616	23.37	2.41996	1.7	0
chr18-304	47.98	-1.98639	7.07702	27.7	8.56225	3.25	0
chr10-290	46.17	-4.79699	9.83448	51.94	7.37303	10.61	0
chr8-392	67.89	-5.91355	2.196	25.1	3.9986	7.64	0
chr3-314	60.65	-0.573511	6.55091	38.95	3.26986	6.15	0
chr9-1339	47.98	1.93132	7.24609	32.03	9.10056	27.94	0
chr5-515	68.8	-1.04463	3.49502	24.24	3.55855	4.03	0
chr17-1092	86	-3.3879	0.667689	33.76	4.65017	3.32	0
chr12-531	34.4	-2.76063	7.13304	15.58	4.51824	4.81	0
chr8-237	56.12	7.13244	5.65358	13.85	0.106303	6.93	0
chr10-761	66.08	-1.46342	7.7966	25.1	9.21725	10.04	0
chr1-557	80.57	-4.14693	5.59593	33.76	2.4775	4.31	0
chr5-402	137.6	3.51042	8.53502	52.8	7.15785	7.14	0
chr12-140	82.38	-7.15412	2.45204	68.38	4.65047	3.75	0
chr16-70	59.75	-3.80463	5.16807	48.47	2.35813	4.81	0
chr3-402	33.49	2.62941	0.891852	30.3	7.72633	6.22	0
chr11-313	59.75	1.67639	4.28763	24.24	2.80282	1.2	0
chr15-400	52.5	-8.34299	9.5717	23.37	3.16734	2.76	0
chr1-26	116.78	4.18714	2.41281	36.35	5.59133	7.21	0
chr12-257	110.44	5.7152	1.59111	41.55	6.18	8.84	0
chr3-607	80.57	8.01096	5.98316	51.07	3.94094	4.46	0
chr16-115	28.97	-4.35296	-0.968495	13.85	3.87853	2.48	0
chr2-143	36.21	-4.94453	2.86496	38.09	3.05644	4.67	0
chr17-245	85.09	-1.34919	3.09396	30.3	3.21429	1.56	0
chr6-586	31.68	3.89636	2.07314	36.35	2.79951	3.89	0
chr19-401	68.8	-7.90728	-1.97544	35.49	6.43861	2.76	0
chr18-23	107.72	-4.54962	6.80954	70.11	6.84857	3.54	0
chr2-529	97.77	-4.68624	2.76857	39.82	5.56467	3.25	0
chr1-812	47.98	-4.96654	6.12277	23.37	3.14936	4.1	0
chr11-557	34.4	-7.16502	9.50909	32.89	3.0429	8.84	0
chr13-549	43.45	-6.65578	5.52945	29.43	4.14712	3.11	0
chr13-707	46.17	-2.62041	8.72601	28.56	3.26195	4.24	0
chr4-96	60.65	-4.49221	1.52288	27.7	2.38117	4.17	0
chr18-301	34.4	-4.36824	8.26755	14.72	1.82977	4.24	0
chr4-452	73.32	-4.88561	1.12373	32.89	1.09008	3.4	0
chr12-1018	38.93	-2.75126	1.52938	30.3	6.77618	5.8	0
chr13-411	60.65	-4.19287	8.53502	40.68	4.76715	3.47	0
chr10-1386	28.06	-2.28157	8.72601	22.51	4.95342	2.4	0
chr1-641	45.26	-4.50282	4.05184	28.56	4.65017	3.25	0
chr4-116	70.61	4.01993	-1.7417	18.18	6.43861	2.19	0
chr18-334	67.89	-3.5396	0.891852	35.49	4.91618	3.68	0
chr6-411	46.17	-7.59704	8.58879	33.76	0.808153	6.86	0
chr12-492	99.58	-5.69377	8.26755	25.1	4.18984	3.96	0
chr4-288	50.69	1.2665	3.28218	22.51	1.8081	2.48	0
chr1-1312	83.28	0.123926	6.76445	27.7	3.09525	2.97	0
chr3-276	50.69	-1.28649	4.87468	21.64	3.44893	2.26	0
chr3-1530	29.87	-4.14581	1.93624	36.35	6.09604	3.54	0
chr8-45	63.37	-4.57555	6.38556	57.99	4.67509	4.6	0
chr2-1729	69.7	-5.28158	6.38141	23.37	2.68948	2.33	0
chr10-1399	36.21	-5.17897	-0.325353	9.52	2.39364	5.31	0
chrX-269	58.84	-3.81424	-1.49741	23.37	5.26012	3.47	0
chr19-533	38.02	-2.31771	4.04235	19.91	8.89545	3.4	0
chr8-1279	37.11	-3.35086	6.19995	23.37	8.19467	3.32	0
chr2-685	34.4	3.10726	2.05924	13.85	3.42846	3.61	0
chr1-2001	32.59	-0.936034	6.65393	21.64	4.02811	2.76	0
chr19-849	28.97	-2.48671	2.33641	12.98	3.88842	0.64	0
chr1-987	41.64	-4.61149	6.59132	28.56	5.71166	4.24	0
chr10-611	69.7	-7.77058	7.7966	25.1	5.23027	2.76	0
chr2-561	51.6	-2.77091	6.12692	18.18	7.48971	2.26	0
chr19-848	64.27	-2.83211	4.69712	13.85	1.08178	2.4	0
chr6-22	153.89	-1.39996	9.19695	109.06	5.21686	13.86	0
chr10-170	71.51	-3.31536	7.86425	47.61	5.16425	3.68	0
chr13-195	172	-4.55132	9.78486	110.8	1.92946	6.08	0
chr16-305	135.79	-5.49662	3.45143	25.97	1.32983	5.23	0
chr8-1456	24.44	0.820837	10.1799	13.85	5.42006	5.23	0
chr9-855	57.03	-6.60933	2.80831	18.18	4.49084	7.5	0
chr12-38	72.42	-5.93932	4.47794	43.28	3.16363	3.68	0
chr19-239	57.94	-3.25172	3.0402	25.97	7.40201	10.96	0
chr11-982	28.06	-6.66007	2.05729	25.97	1.71429	5.09	0
chr13-32	145.74	-0.073383	1.01211	50.2	4.17931	2.83	0
chr14-80	53.41	-0.904684	4.9764	42.41	3.21548	5.59	0
chr13-4447	54.31	10.9585	3.02005	10.39	1.09463	0.64	0
chr17-388	56.12	2.74048	1.64963	25.1	3.93202	12.87	0
chr13-69	45.26	-4.50633	4.68919	19.04	1.05377	3.4	0
chr18-497	32.59	-5.7715	5.01721	17.31	4.7444	3.25	0
chr1-299	60.65	-6.40426	5.83563	44.15	1.8309	3.25	0
chr12-494	57.03	-2.36041	9.1667	43.28	2.39878	2.83	0
chr4-304	36.21	-2.25797	1.07381	12.98	1.83096	10.26	0
chr19-386	50.69	1.18287	3.91917	22.51	0.997762	5.16	0
chr5-1614	31.68	-1.71506	0.25343	12.12	3.1392	3.75	0
chr15-105	53.41	-1.00229	3.43934	25.97	3.73743	4.39	0
chr2-147	110.44	-5.1959	3.57173	27.7	5.59133	3.11	0
chr8-433	69.7	-3.92467	7.91387	43.28	4.38019	3.75	0
chr13-1050	25.35	-8.46684	6.0004	13.85	6.1848	3.47	0
chr10-359	47.98	-6.10923	0.757547	6.06	5.89409	5.16	0
chr15-880	57.94	-4.4823	0.175913	20.77	4.32689	1.98	0
chr10-1040	47.07	0.570787	9.28908	28.56	1.5153	3.18	0
chr13-505	47.07	5.26239	9.83033	49.34	4.1917	6.65	0
chr6-555	27.16	-5.18895	8.06823	50.2	5.95891	5.31	0
chr16-226	40.74	-2.65401	3.76737	27.7	3.07742	2.83	0
chrX-302	40.74	0.13747	7.7966	20.77	4.00325	3.47	0
chr8-361	37.11	-5.15055	0.023929	17.31	5.19354	6.37	0
chr11-290	95.96	-4.61626	0.784952	47.61	4.65017	5.16	0
chr11-169	85.09	4.41054	4.32831	40.68	5.23027	3.25	0
chr12-801	47.98	-5.51406	0.291243	18.18	3.72297	5.02	0
chr18-483	32.59	-6.40526	2.42846	19.91	3.42331	5.16	0
chr3-170	50.69	-4.30996	7.47616	25.1	4.65017	3.75	0
chr7-388	48.88	-8.77336	2.02463	25.97	4.3623	2.62	0
chr11-378	90.52	3.75346	1.71176	58.86	1.79198	2.12	0
chr10-60	50.69	-6.68214	-2.0182	20.77	1.93329	5.16	0
chr7-347	70.61	-3.79736	2.13538	25.97	3.89027	2.83	0
chr2-421	64.27	-1.79235	0.954457	22.51	2.98361	4.17	0
chr1-382	110.44	-2.70001	5.59205	45.88	5.15824	10.89	0
chr10-1448	38.02	-4.55232	3.3728	12.12	2.33887	2.83	0
chr15-443	38.93	-8.55747	10.4385	45.88	3.93324	4.17	0
chr10-1831	28.97	-5.54462	8.24151	28.56	3.85896	1.84	0
chr1-640	81.47	1.81186	3.97135	59.73	3.53772	5.59	0
chr1-855	56.12	-0.862026	6.2759	12.12	6.08439	3.25	0
chr14-254	42.55	2.16227	1.91122	42.41	4.33361	5.38	0
chr7-1682	35.3	-2.41473	4.92128	16.45	5.95891	1.56	0
chr8-633	48.88	-1.58272	8.55438	39.82	2.19902	8.84	0
chr7-1241	26.25	-3.06174	1.88891	22.51	4.89424	2.76	0
chr8-226	42.55	-4.30716	1.27489	25.1	5.04474	5.23	0
chr4-981	50.69	-1.43391	7.64424	37.22	1.98111	3.11	0
chr5-280	57.94	-3.31386	6.93736	68.38	2.29712	7.14	0
chr13-254	78.76	0.895531	1.01917	32.89	4.42792	7.85	0
chr7-527	48.88	-0.930225	2.86038	16.45	1.69187	3.68	0
chr18-19	48.88	1.61544	1.35037	30.3	5.62582	4.53	0
chr6-1744	51.6	-1.83266	9.70892	19.04	1.06429	4.17	0
chr8-1643	38.93	-2.51708	2.10916	20.77	2.95886	1.06	0
chr9-41	119.49	-1.36946	9.71307	54.53	7.03156	4.17	0
chr13-340	51.6	-0.970749	7.28049	45.88	3.91477	8.21	0
chr10-1350	31.68	-1.41534	6.87719	19.91	1.34611	2.9	0
chr10-581	38.02	-1.26771	5.75899	30.3	4.11856	5.09	0
chr7-787	78.76	-2.92397	6.55091	36.35	4.49022	5.66	0
chr1-690	71.51	4.01993	4.60472	23.37	2.26775	2.9	0
chr8-797	38.02	3.1166	3.56805	16.45	3.75225	3.47	0
chr7-417	62.46	-2.07505	5.5336	42.41	1.68844	6.08	0
chr6-933	33.49	3.73272	3.39297	28.56	2.77716	1.84	0
chr10-691	42.55	4.32272	0.778097	14.72	3.84633	3.82	0
chr8-1625	34.4	1.09813	5.9276	28.56	4.25309	4.67	0
chr14-417	68.8	5.96232	6.93368	26.83	3.84782	3.54	0
chr12-340	56.12	-5.21014	1.27199	43.28	4.71176	6.15	0
chr3-458	70.61	-5.51203	1.89305	25.97	2.62439	3.32	0
chr3-1057	38.02	-1.74752	-1.06928	34.62	3.44918	12.52	0
chr12-939	52.5	-1.08387	4.36823	78.77	3.53541	5.23	0
chr11-924	38.02	-5.47259	6.54676	21.64	4.24163	3.89	0
chr15-706	47.98	-0.251627	-0.578003	19.04	4.42792	1.77	0
chr4-447	120.4	-4.58856	2.27433	109.93	3.265	3.32	0
chr18-122	49.79	3.74301	6.52487	47.61	2.1866	6.58	0
chr11-509	61.56	-1.81232	0.949183	28.56	3.54376	5.59	0
chr11-1020	33.49	0.661131	-0.243622	13.85	7.76187	4.39	0
chr10-1627	35.3	-0.800189	9.71307	23.37	4.34525	4.74	0
chr7-907	37.11	2.48666	-0.086366	16.45	2.60224	5.59	0
chr12-319	44.36	-0.561748	4.87468	12.98	2.21793	3.04	0
chr11-721	32.59	-5.42631	8.90093	14.72	4.37847	3.04	0
chr8-1181	41.64	-1.2577	5.41165	25.1	6.47227	5.02	0
chr10-722	66.08	-4.33317	0.789101	22.51	4.17931	3.75	0
chr10-294	53.41	-10.7372	6.96012	28.56	4.22597	5.23	0
chr5-659	47.07	3.70479	3.66459	33.76	4.21021	4.53	0
chr19-428	46.17	-3.68032	-1.25117	18.18	9.68811	10.61	0
chr5-746	34.4	1.98112	0.950307	32.03	1.75745	3.75	0
chr11-1375	25.35	-4.53566	1.55847	18.18	1.79989	4.24	0
chr9-708	29.87	-1.57465	6.54676	23.37	5.90834	2.62	0
chr16-644	68.8	-5.97843	1.76727	39.82	5.39993	4.67	0
chr8-1935	33.49	-3.43495	2.11331	7.79	3.86222	0.99	0
chr6-1307	34.4	-1.25315	-2.71748	10.39	-0.098004	4.03	0
chr18-146	64.27	-4.57734	-0.52571	39.82	3.36584	3.61	0
chr19-917	39.83	-6.42761	4.28763	21.64	1.6388	3.54	0
chr15-468	66.99	-3.97625	2.32395	16.45	3.89027	5.09	0
chr10-1633	26.25	0.034171	4.08102	28.56	2.31841	4.81	0
chr4-1847	33.49	0.130251	7.8684	21.64	2.54178	2.62	0
chr10-1338	52.5	2.2279	-2.29588	18.18	2.22081	1.27	0
chr3-583	37.11	-0.345737	10.8215	33.76	1.52135	5.73	0
chr18-357	47.98	-0.914541	-0.774912	40.68	3.51357	3.47	0
chr17-778	34.4	-0.76481	5.95915	45.88	3.53239	3.4	0
chr17-706	84.19	-3.80074	4.90192	32.03	5.7521	6.37	0
chr18-34	105.01	-5.34673	7.48032	45.88	3.21275	3.11	0
chr5-2905	29.87	-0.401167	0.739488	13.85	3.98323	2.26	0
chr8-441	37.11	-2.71276	6.59132	34.62	5.92972	5.23	0
chr2-255	57.03	-0.3229	9.50909	41.55	2.81703	4.1	0
chr3-653	39.83	-1.95599	0.37159	34.62	4.3623	4.6	0
chr3-493	40.74	-0.970952	5.93191	33.76	1.97994	4.03	0
chr7-598	48.88	-7.05007	0.663539	6.06	7.03983	2.97	0
chr13-418	54.31	-1.37517	8.72186	24.24	3.70108	3.18	0
chr12-386	57.94	1.22521	-3.72075	17.31	3.89027	4.31	0
chr11-858	47.98	2.35513	0.140823	23.37	3.78957	3.47	0
chr17-939	28.06	-2.50952	1.86811	12.98	8.17622	3.89	0
chr1-1432	60.65	-4.39177	1.46881	12.98	3.72356	6.22	0
chr11-582	56.12	5.11401	9.71307	32.03	2.70708	5.8	0
chr12-530	52.5	4.93098	8.24151	33.76	2.28418	2.4	0
chr15-669	28.97	-4.40227	6.20437	16.45	9.68811	7	0
chr19-683	31.68	-5.89765	5.63661	26.83	2.21143	8.77	0
chr5-1216	34.4	-0.276923	1.65573	19.91	4.63303	4.1	0
chr13-50	106.82	3.22072	3.53375	29.43	6.58432	5.8	0
chr5-1609	39.83	-4.25751	0.889689	38.95	4.11856	2.69	0
chr3-141	45.26	6.18114	0.192694	28.56	2.30629	1.63	0
chr14-146	45.26	5.42003	2.38433	35.49	3.33574	7.78	0
chr10-1426	32.59	5.62372	8.30202	14.72	5.93583	6.44	0
chr7-1057	45.26	2.56301	-1.65863	10.39	4.72723	2.05	0
chr15-503	40.74	-3.56709	3.02005	15.58	4.27491	5.45	0
chr18-164	45.26	-5.48421	0.436344	25.97	3.84227	4.24	0
chr12-382	81.47	-4.86384	5.5962	25.1	6.54758	0.42	0
chr13-1184	28.06	-6.11336	4.77684	11.25	3.89794	4.31	0
chr13-550	58.84	-5.64181	9.1049	17.31	4.13565	4.6	0
chr5-2636	31.68	-3.54577	-0.350588	27.7	2.81672	1.84	0
chr3-638	49.79	2.33467	7.05633	29.43	2.50474	3.82	0
chr10-417	38.02	-7.42524	3.27926	17.31	4.5606	0.99	0
chr19-1035	31.68	-2.88078	1.7598	15.58	7.27453	4.39	0
chr19-1253	25.35	-0.477152	5.16807	11.25	3.9955	3.75	0
