# Supplementary material for: Insulin signaling and reduced glucocorticoid receptor activity attenuate postprandial gene expression in liver
Source: PLoS Biol. 2018 Dec 10;16(12):e2006249. doi: 10.1371/journal.pbio.2006249 (PMC6301715; doi:10.1371/journal.pbio.2006249)
Supplement: S12 Data — Panels S6A, S6B, S6C, S6D, S6E, S6F, and S6G. (XLSX) [file pbio.2006249.s023.xlsx]

## Sheet: FigS6A
Low					Medium					High
chr	start	end	FOXO1 tags		chr	start	end	FOXO1 tags		chr	start	end	FOXO1 tags
chr15	66444437	66444605	19.91		chr19	58447635	58447803	29.43		chr19	58505245	58505413	8.66
chr4	104672402	104672570	33.76		chr18	21302768	21302936	6.06		chr7	91785694	91785862	8.66
chr15	25870305	25870473	31.16		chr6	90550445	90550613	15.58		chr16	24782262	24782430	15.58
chr10	24191512	24191680	22.51		chr7	119613518	119613686	39.82		chr5	140647806	140647974	30.3
chr12	74692737	74692905	5.19		chr14	119348180	119348348	19.91		chr5	136131989	136132157	52.8
chr10	123280810	123280978	68.38		chr6	37554571	37554739	25.97		chr12	81922346	81922514	37.22
chr8	120118846	120119014	13.85		chr14	26335619	26335787	59.73		chr10	59383927	59384095	148.02
chr5	123674620	123674788	38.09		chr6	29521613	29521781	24.24		chr15	25878127	25878295	32.03
chr18	54412840	54413008	38.09		chr2	169773672	169773840	31.16		chr5	124362590	124362758	64.92
chr9	48608782	48608950	83.1		chr15	38956845	38957013	19.91		chr13	24236038	24236206	57.13
chr5	99783653	99783821	21.64		chr5	122741862	122742030	20.77		chr6	140518795	140518963	43.28
chr9	55131445	55131613	17.31		chr3	52348091	52348259	10.39		chr10	68567299	68567467	68.38
chr3	62156076	62156244	32.89		chr9	106686065	106686233	14.72		chr2	103049830	103049998	13.85
chr13	98668516	98668684	15.58		chr7	74724013	74724181	45.01		chr6	37655773	37655941	26.83
chr8	112503361	112503529	40.68		chr11	89993994	89994162	28.56		chr16	4702777	4702945	84.83
chr4	80568091	80568259	36.35		chr8	47835992	47836160	32.03		chr18	31871245	31871413	9.52
chr5	128118106	128118274	115.12		chr19	46666197	46666365	44.15		chr1	55566559	55566727	18.18
chr2	60635510	60635678	45.88		chr1	21028106	21028274	19.04		chr4	140732541	140732709	15.58
chr16	35768670	35768838	12.12		chr16	93335676	93335844	62.32		chr9	60830340	60830508	19.91
chr1	21115139	21115307	25.97		chr4	122636039	122636207	12.12		chr19	43905865	43906033	14.72
chr1	132658266	132658434	38.09		chr8	129038640	129038808	11.25		chr12	81930043	81930211	19.91
chr18	12961220	12961388	71.84		chr9	48548310	48548478	64.05		chr19	36823578	36823746	27.7
chr5	99712893	99713061	21.64		chr6	23344278	23344446	12.12		chr17	15560446	15560614	12.98
chr15	62126900	62127068	23.37		chr17	92273047	92273215	13.85		chr10	59406440	59406608	51.94
chr11	23602113	23602281	14.72		chr1	84314649	84314817	6.92		chr12	36191024	36191192	49.34
chr13	36085998	36086166	47.61		chr10	59446318	59446486	22.51		chr4	41301332	41301500	16.45
chr17	10507911	10508079	15.58		chr2	119880736	119880904	6.06		chr17	32630290	32630458	15.58
chr8	41973264	41973432	39.82		chr8	124104463	124104631	74.44		chr1	84296329	84296497	77.04
chr7	3230414	3230582	108.2		chr16	4652913	4653081	6.06		chr5	149446648	149446816	46.74
chr5	9102836	9103004	25.1		chr5	123636080	123636248	23.37		chr2	152610457	152610625	25.97
chr4	101025004	101025172	26.83		chr3	52457057	52457225	56.26		chr2	132506917	132507085	22.51
chr8	42081873	42082041	17.31		chr3	118282421	118282589	17.31		chr19	36824102	36824270	17.31
chr17	28702312	28702480	16.45		chr15	95861824	95861992	19.04		chr6	82597027	82597195	27.7
chr2	35026054	35026222	14.72		chr1	71768922	71769090	22.51		chr4	11016503	11016671	36.35
chr14	48154927	48155095	9.52		chr9	9213055	9213223	38.09		chr3	4866313	4866481	25.1
chr3	62153304	62153472	48.47		chr16	7094604	7094772	38.95		chr12	53698634	53698802	32.03
chr16	95463265	95463433	6.06		chr3	149327773	149327941	29.43		chr11	11744514	11744682	24.24
chr5	99769702	99769870	53.67		chr2	163468510	163468678	45.01		chr11	16695115	16695283	14.72
chr13	63501542	63501710	31.16		chr9	55144209	55144377	17.31		chr10	77812408	77812576	28.56
chr7	36084804	36084972	9.52		chr1	164899899	164900067	24.24		chr3	79137474	79137642	2.6
chr10	106553941	106554109	36.35		chr10	59432722	59432890	82.23		chr5	122743072	122743240	16.45
chr17	71443309	71443477	32.03		chr8	126788583	126788751	10.39		chrX	137079436	137079604	29.43
chr6	117009910	117010078	15.58		chr19	40506600	40506768	34.62		chr7	125395911	125396079	24.24
chr4	97481300	97481468	53.67		chr11	110310367	110310535	38.09		chr3	52350097	52350265	38.09
chr5	120921660	120921828	24.24		chr2	152611423	152611591	48.47		chr4	7123813	7123981	29.43
chr12	40749721	40749889	31.16		chr19	43600599	43600767	44.15		chr17	28557356	28557524	70.98
chr4	3648734	3648902	27.7		chr7	141945221	141945389	69.25		chr2	22519375	22519543	45.01
chr4	132047779	132047947	42.41		chr10	74757307	74757475	18.18		chr13	51184530	51184698	27.7
chr2	160158468	160158636	21.64		chr16	7099819	7099987	16.45		chr19	46983491	46983659	50.2
chr19	46166239	46166407	38.09		chr18	21332761	21332929	18.18		chr1	173170404	173170572	10.39
chr2	11456536	11456704	39.82		chr10	59378348	59378516	19.04		chrX	138899576	138899744	7.79
chr4	131621999	131622167	24.24		chr4	8715909	8716077	21.64		chr6	37567625	37567793	12.98
chr10	80424961	80425129	32.03		chrX	148433868	148434036	13.85		chr5	121784069	121784237	56.26
chr15	55654988	55655156	25.1		chr8	41943508	41943676	14.72		chr4	6812766	6812934	10.39
chr9	57144138	57144306	15.58		chr7	91255686	91255854	12.98		chr12	84885839	84886007	18.18
chr2	126389420	126389588	12.98		chr1	39482394	39482562	40.68		chr1	133834330	133834498	8.66
chr10	70845601	70845769	18.18		chr2	141823525	141823693	14.72		chr4	7122877	7123045	19.91
chr11	86684269	86684437	8.66		chr8	36481000	36481168	32.03		chr16	4414650	4414818	15.58
chr7	75456449	75456617	21.64		chr7	150955573	150955741	51.07		chr3	52426573	52426741	30.3
chr11	76521818	76521986	6.92		chr4	116469228	116469396	10.39		chr14	66355067	66355235	43.28
chr15	36402462	36402630	15.58		chr4	6864550	6864718	24.24		chr8	91731913	91732081	12.98
chr1	39491316	39491484	67.52		chr11	104268740	104268908	35.49		chr9	36615988	36616156	47.61
chr8	26885283	26885451	9.52		chr5	136116395	136116563	50.2		chr10	116548704	116548872	6.06
chr18	46767575	46767743	24.24		chr9	48553228	48553396	154.08		chr7	134076324	134076492	16.45
chr13	97510332	97510500	12.98		chr12	85951240	85951408	29.43		chr18	54409879	54410047	18.18
chr2	172969326	172969494	18.18		chr7	87605152	87605320	12.12		chr4	131910430	131910598	11.25
chr1	123229187	123229355	20.77		chrX	97666943	97667111	24.24		chr13	35815043	35815211	18.18
chr12	106096977	106097145	22.51		chr11	109683752	109683920	25.1		chr15	36401158	36401326	8.66
chr2	132515614	132515782	40.68		chr13	51185652	51185820	28.56		chr5	124402604	124402772	10.39
chr3	129590792	129590960	27.7		chr3	100270604	100270772	28.56		chr19	26494417	26494585	27.7
chr2	27449015	27449183	28.56		chr15	95580421	95580589	23.37		chr8	127109898	127110066	12.12
chr19	4588526	4588694	53.67		chr1	37417797	37417965	40.68		chr18	46857901	46858069	13.85
chr5	96683088	96683256	38.95		chr19	21892942	21893110	32.03		chr6	141381029	141381197	10.39
chr17	64967174	64967342	25.1		chr15	38939616	38939784	47.61		chr15	25875114	25875282	36.35
chr1	88331056	88331224	12.12		chr2	132508474	132508642	74.44		chr5	87928211	87928379	35.49
chr3	52346989	52347157	20.77		chr4	105872488	105872656	29.43		chr2	128005814	128005982	11.25
chr1	155538336	155538504	38.09		chrX	156851910	156852078	20.77		chr14	32992615	32992783	37.22
chr14	90033534	90033702	25.97		chr5	51937065	51937233	21.64		chr5	51431104	51431272	38.09
chr1	99500080	99500248	13.85		chr5	99768841	99769009	12.12		chr6	112585801	112585969	9.52
chr12	86873737	86873905	20.77		chr9	106687619	106687787	15.58		chr10	20393633	20393801	18.18
chr13	105431072	105431240	23.37		chr4	134891648	134891816	9.52		chr6	134464174	134464342	10.39
chr10	19668306	19668474	22.51		chr17	28639379	28639547	15.58		chr1	164896538	164896706	32.03
chr11	101561008	101561176	56.26		chr4	8976375	8976543	9.52		chr9	48407132	48407300	8.66
chr4	150123307	150123475	16.45		chr9	57140243	57140411	21.64		chr5	89771206	89771374	34.62
chrX	91358635	91358803	4.33		chr2	167686298	167686466	31.16		chr1	74050385	74050553	11.25
chr2	60641009	60641177	41.55		chr19	22991265	22991433	11.25		chr16	36138428	36138596	18.18
chr1	8407284	8407452	9.52		chr17	67231754	67231922	34.62		chr4	80580756	80580924	20.77
chr5	103720369	103720537	26.83		chr8	41744639	41744807	57.13		chr2	172843684	172843852	12.12
chr4	150120367	150120535	19.04		chr13	52275434	52275602	46.74		chr18	21332113	21332281	28.56
chr3	69347779	69347947	16.45		chr18	21304266	21304434	52.8		chr17	28660045	28660213	20.77
chr16	13190617	13190785	70.11		chr5	122765132	122765300	24.24		chr7	87591297	87591465	45.01
chr18	12945226	12945394	105.6		chrX	137102407	137102575	32.89		chr16	34814814	34814982	15.58
chr7	30386503	30386671	12.12		chr4	70143054	70143222	20.77		chr2	90362802	90362970	21.64
chr1	132660759	132660927	60.59		chr4	149264066	149264234	24.24		chr6	129143053	129143221	51.94
chr13	98177772	98177940	21.64		chr8	96689161	96689329	29.43		chr6	37701853	37702021	36.35
chr9	65151506	65151674	38.95		chr4	6873173	6873341	25.1		chr4	105328729	105328897	13.85
chrX	156851017	156851185	20.77		chr9	108697705	108697873	29.43		chr3	79007330	79007498	10.39
chr14	116847532	116847700	87.42		chr9	48545700	48545868	82.23		chr3	35018442	35018610	21.64
chr7	119610428	119610596	42.41		chr13	67064347	67064515	70.98		chr2	26739830	26739998	14.72
chr2	167678158	167678326	45.88		chr14	32994276	32994444	26.83		chr6	23342801	23342969	43.28
chr5	130509918	130510086	58.86		chr10	124707505	124707673	49.34		chr4	132032110	132032278	22.51
chr7	127109496	127109664	30.3		chr8	96882599	96882767	82.23		chr11	16704052	16704220	33.76
chr1	123226108	123226276	53.67		chr9	23856102	23856270	53.67		chr17	65944068	65944236	27.7
chr16	4370256	4370424	29.43		chr6	116844258	116844426	86.56		chr16	28829752	28829920	3.46
chr11	79097177	79097345	19.91		chr18	54410445	54410613	57.13		chr5	102438740	102438908	14.72
chr7	35875644	35875812	58.86		chr5	51680582	51680750	125.51		chr14	119351388	119351556	44.15
chr14	22097636	22097804	5.19		chr19	46755915	46756083	8.66		chr5	51928887	51929055	10.39
chr1	40220338	40220506	27.7		chr2	30039341	30039509	30.3		chr5	88018985	88019153	23.37
chr2	152189479	152189647	28.56		chr16	93342707	93342875	12.12		chr4	43363053	43363221	19.91
chr18	90394571	90394739	17.31		chr10	41971182	41971350	126.38		chr13	52317579	52317747	19.91
chr6	13002454	13002622	69.25		chr12	111037131	111037299	95.21		chr2	65064699	65064867	31.16
chr16	30253442	30253610	14.72		chr10	53649500	53649668	14.72		chr5	51679589	51679757	37.22
chr3	52404523	52404691	41.55		chr19	46104310	46104478	16.45		chr12	84885035	84885203	35.49
chr5	93734435	93734603	50.2		chr7	126927032	126927200	24.24		chr10	77073027	77073195	14.72
chr14	66392084	66392252	30.3		chr2	172972340	172972508	46.74		chr6	31468295	31468463	31.16
chr2	38463291	38463459	21.64		chr10	76904162	76904330	19.91		chr5	99715729	99715897	30.3
chr8	107749901	107750069	40.68		chr6	97212175	97212343	19.91		chr1	155548753	155548921	32.03
chr12	60119121	60119289	30.3		chr16	93354398	93354566	34.62		chr10	31305364	31305532	10.39
chr3	54918499	54918667	38.95		chr18	68226337	68226505	19.91		chr8	41745786	41745954	31.16
chr11	119808861	119809029	72.71		chr10	61180645	61180813	15.58		chr16	18340111	18340279	85.69
chr11	46393926	46394094	27.7		chr18	11161230	11161398	21.64		chr10	117106752	117106920	12.12
chr2	132521573	132521741	110.8		chr8	96887967	96888135	32.89		chr7	146105466	146105634	32.89
chr10	127396357	127396525	45.01		chr10	53650115	53650283	11.25		chr12	81945198	81945366	38.09
chr7	139803340	139803508	16.45		chr5	90853699	90853867	69.25		chr17	56248169	56248337	19.91
chr5	30491746	30491914	16.45		chr8	91803854	91804022	89.16		chr16	32570360	32570528	40.68
chr13	49677804	49677972	33.76		chr9	48524771	48524939	14.72		chr10	19910307	19910475	43.28
chr12	78603070	78603238	37.22		chrX	147032807	147032975	14.72		chr13	102468053	102468221	32.03
chr15	79178422	79178590	25.97		chr4	80561198	80561366	25.1		chr11	112582050	112582218	36.35
chr19	46184816	46184984	22.51		chr18	46810314	46810482	41.55		chr1	8866738	8866906	20.77
chr15	75821511	75821679	17.31		chr14	120766241	120766409	28.56		chr16	31570557	31570725	13.85
chr2	167679027	167679195	29.43		chr12	52966875	52967043	49.34		chr5	100798118	100798286	12.12
chr4	134474395	134474563	112.53		chr1	13457298	13457466	32.03		chr2	103048504	103048672	37.22
chr12	111394809	111394977	57.13		chr11	110229085	110229253	94.35		chr7	125715684	125715852	63.19
chr19	43860702	43860870	26.83		chr1	21122505	21122673	52.8		chr7	148609802	148609970	12.98
chr19	30225950	30226118	7.79		chr17	43809073	43809241	40.68		chr10	19784575	19784743	16.45
chr6	97215353	97215521	58.86		chr19	58449351	58449519	112.53		chr2	160624133	160624301	21.64
chr9	70119098	70119266	17.31		chr8	124094477	124094645	7.79		chr4	101418238	101418406	26.83
chr19	48000432	48000600	10.39		chr13	82339847	82340015	29.43		chr4	115170189	115170357	12.98
chr3	151562208	151562376	40.68		chr9	48537754	48537922	45.88		chr5	122756617	122756785	49.34
chr1	166166245	166166413	8.66		chr13	52250731	52250899	25.97		chr1	36526923	36527091	31.16
chr11	70554434	70554602	26.83		chr2	132483059	132483227	127.24		chr11	94033031	94033199	7.79
chr9	57143591	57143759	11.25		chr17	43821668	43821836	15.58		chr9	48560042	48560210	32.89
chr10	87360241	87360409	36.35		chr14	67403191	67403359	23.37		chr6	116215672	116215840	83.1
chr1	177553824	177553992	27.7		chr1	40212984	40213152	69.25		chrX	138433072	138433240	23.37
chr7	127085176	127085344	30.3		chr17	33965896	33966064	18.18		chr10	77089441	77089609	38.95
chr1	91451957	91452125	25.1		chr1	155539731	155539899	42.41		chr1	99667679	99667847	38.09
chr1	91453968	91454136	19.91		chr18	46808374	46808542	19.91		chr3	145648532	145648700	25.97
chr14	21909861	21910029	11.25		chr6	11881121	11881289	16.45		chr5	65940941	65941109	23.37
chr1	40232680	40232848	33.76		chr8	96887238	96887406	24.24		chr18	61572254	61572422	17.31
chr5	136158433	136158601	13.85		chr6	71987819	71987987	25.97		chr12	16596811	16596979	24.24
chr19	23131425	23131593	64.05		chr5	122466954	122467122	38.09		chr2	90362179	90362347	31.16
chr6	97241694	97241862	40.68		chr19	58629534	58629702	45.01		chr12	81894769	81894937	15.58
chr15	79518978	79519146	34.62		chr12	16637151	16637319	50.2		chr15	81353851	81354019	16.45
chr11	68910547	68910715	29.43		chr14	48821921	48822089	18.18		chr2	160631038	160631206	88.29
chr4	115247995	115248163	29.43		chr10	41812426	41812594	85.69		chr7	17643677	17643845	14.72
chr1	173133729	173133897	38.95		chr1	51797869	51798037	60.59		chr13	29730357	29730525	19.04
chr17	31791774	31791942	17.31		chr3	81799961	81800129	10.39		chr13	114858863	114859031	16.45
chr3	21863499	21863667	19.04		chr8	41739083	41739251	37.22		chr10	124706355	124706523	14.72
chr5	122186781	122186949	32.89		chr3	104823208	104823376	47.61		chr6	82598055	82598223	32.03
chr3	22080063	22080231	19.91		chr1	133907385	133907553	19.91		chr3	107493354	107493522	35.49
chrX	94944191	94944359	31.16		chr5	123653675	123653843	32.89		chr19	46675003	46675171	20.77
chr5	125965674	125965842	28.56		chr2	160165456	160165624	38.95
chr5	125810661	125810829	41.55		chr10	59379010	59379178	20.77
chr13	23828053	23828221	8.66		chr12	80536655	80536823	11.25
chr6	5393195	5393363	33.76		chr4	19923283	19923451	39.82
chr18	61695294	61695462	21.64		chr19	5414849	5415017	17.31
chr17	92274692	92274860	51.94		chr15	58867381	58867549	27.7
chr6	142476759	142476927	28.56		chr4	123132375	123132543	32.03
chr10	19666553	19666721	10.39		chr11	86685492	86685660	21.64
chr3	101744044	101744212	19.04		chr1	37033747	37033915	35.49
chr1	186648500	186648668	52.8		chr2	165698943	165699111	12.12
chr8	41972455	41972623	58.86		chr17	28575659	28575827	12.98
chr6	108598284	108598452	12.98		chr2	154878577	154878745	252.75
chr9	65154615	65154783	34.62		chr1	164917786	164917954	46.74
chr1	176662954	176663122	40.68		chr13	51168444	51168612	24.24
chr19	23143286	23143454	46.74		chr19	46747619	46747787	25.1
chr18	44788422	44788590	20.77		chr3	149325960	149326128	12.12
chr9	56865579	56865747	57.99		chr7	125846927	125847095	19.91
chr8	96695238	96695406	32.03		chr3	54923404	54923572	23.37
chr2	162798598	162798766	19.91		chr16	18341751	18341919	19.91
chr6	124644321	124644489	36.35		chr18	35817617	35817785	42.41
chr7	3249571	3249739	43.28		chr8	73357481	73357649	7.79
chr12	118010617	118010785	25.97		chr11	7715840	7716008	64.05
chr13	105283807	105283975	16.45		chr6	122521453	122521621	31.16
chr13	98145673	98145841	20.77		chr4	150145736	150145904	19.91
chr5	123677035	123677203	41.55		chr9	106032667	106032835	109.93
chr10	95303991	95304159	29.43		chr12	16627134	16627302	26.83
chr6	31134714	31134882	14.72		chr6	31171604	31171772	29.43
chr9	121812831	121812999	61.46		chr9	55158015	55158183	8.66
chr13	47295616	47295784	19.04		chr18	12952374	12952542	19.04
chr14	66596826	66596994	22.51		chr9	48606282	48606450	12.12
chr11	70555256	70555424	40.68		chr3	69347154	69347322	32.89
chr4	11073952	11074120	51.94		chr8	10939984	10940152	63.19
chr13	81034260	81034428	14.72		chr4	49161738	49161906	64.05
chr1	123232484	123232652	44.15		chr4	141273669	141273837	30.3
chr5	130507389	130507557	103.01		chr18	36820973	36821141	68.38
chr2	164616073	164616241	31.16		chr7	126991118	126991286	14.72
chr8	96702890	96703058	30.3		chr19	46720715	46720883	31.16
chr8	10936767	10936935	25.1		chr4	44079926	44080094	26.83
chr8	129041181	129041349	24.24		chr16	45608756	45608924	34.62
chr9	55137686	55137854	64.92		chr11	98049437	98049605	18.18
chr4	148680041	148680209	19.91		chr1	36150627	36150795	15.58
chr8	96878614	96878782	58.86		chr11	51729612	51729780	118.59
chr2	4957640	4957808	15.58		chr2	172962154	172962322	6.92
chr2	38461675	38461843	12.12		chr4	70145213	70145381	23.37
chr4	135344404	135344572	19.04		chr16	15889775	15889943	37.22
chr18	21128461	21128629	18.18		chr3	52421593	52421761	31.16
chr9	48404974	48405142	20.77		chr17	15838588	15838756	29.43
chr4	115191937	115192105	24.24		chr5	136122025	136122193	19.91
chr19	46750425	46750593	28.56		chr8	36478512	36478680	41.55
chr4	97487705	97487873	34.62		chr1	40189672	40189840	23.37
chr4	19912511	19912679	13.85		chr17	45745456	45745624	52.8
chr8	96878010	96878178	71.84		chr1	181501913	181502081	26.83
chr7	71061470	71061638	16.45		chr4	132796533	132796701	63.19
chr5	128121946	128122114	62.32		chr10	80126565	80126733	31.16
chr15	82014942	82015110	26.83		chr13	75363314	75363482	24.24
chr8	41947049	41947217	23.37		chr1	133814351	133814519	31.16
chr5	138427685	138427853	71.84		chr6	108086329	108086497	45.01
chr9	108667376	108667544	34.62		chr15	7070094	7070262	23.37
chr15	38981848	38982016	19.04		chr6	72112045	72112213	47.61
chr10	7807079	7807247	57.13		chr3	31022037	31022205	33.76
chr11	7035339	7035507	21.64		chr12	53575711	53575879	64.92
chr6	141970259	141970427	25.1		chr4	45426625	45426793	114.26
chr10	26575934	26576102	19.91		chr18	46796125	46796293	30.3
chr3	130314954	130315122	15.58		chr11	51687792	51687960	65.78
chr12	36347866	36348034	20.77		chr17	81784946	81785114	58.86
chr13	103340292	103340460	7.79		chr18	46794814	46794982	18.18
chr16	45641442	45641610	7.79		chr19	46719563	46719731	25.1
chr14	41915654	41915822	59.73		chr6	71949983	71950151	70.11
chr7	125842540	125842708	26.83		chr10	29852227	29852395	32.89
chr19	4600272	4600440	31.16		chr2	146412256	146412424	32.03
chr16	35098116	35098284	65.78		chr10	43462327	43462495	22.51
chr5	138453720	138453888	35.49		chr1	130723079	130723247	38.09
chr11	7094662	7094830	53.67		chr5	138113194	138113362	29.43
chr2	165924110	165924278	23.37		chr14	118523289	118523457	10.39
chr10	95222978	95223146	32.89		chr10	43429150	43429318	8.66
chr2	126375526	126375694	56.26		chr4	132870900	132871068	21.64
chr15	96842208	96842376	43.28		chr19	58467744	58467912	25.97
chr15	97106175	97106343	9.52		chr5	140655845	140656013	11.25
chr7	133819820	133819988	31.16		chr4	101355963	101356131	45.01
chr19	43867097	43867265	65.78		chrX	57267839	57268007	45.88
chr8	42079513	42079681	20.77		chr19	4075608	4075776	6.06
chr10	96284588	96284756	16.45		chr2	160160035	160160203	11.25
chr16	62872689	62872857	21.64		chr19	38473524	38473692	51.07
chr1	166165352	166165520	26.83		chr1	166451777	166451945	25.1
chr11	106441390	106441558	7.79		chr10	123283828	123283996	29.43
chr1	123230758	123230926	32.03		chr4	86543505	86543673	40.68
chr2	15068665	15068833	34.62		chr11	68928271	68928439	15.58
chr2	132480679	132480847	38.09		chr15	52135005	52135173	12.12
chr9	121811415	121811583	19.91		chr15	75914730	75914898	80.5
chr2	172949911	172950079	59.73		chr2	103707471	103707639	45.01
chr2	132424990	132425158	29.43		chr13	52249597	52249765	34.62
chr17	79472378	79472546	16.45		chr7	127104683	127104851	42.41
chr13	74776353	74776521	28.56		chr8	58886242	58886410	17.31
chr15	57853820	57853988	30.3		chr12	40743420	40743588	30.3
chr3	79184052	79184220	38.95		chr5	88027001	88027169	18.18
chr1	166456910	166457078	56.26		chr10	39827820	39827988	10.39
chr3	148346282	148346450	24.24		chr13	103415610	103415778	11.25
chr8	129133897	129134065	73.58		chr7	3220334	3220502	29.43
chr7	6778790	6778958	82.23		chr7	119971849	119972017	9.52
chr17	71438523	71438691	103.01		chr11	7092769	7092937	93.48
chr3	91287485	91287653	28.56		chr8	112511730	112511898	139.36
chr17	71551589	71551757	35.49		chr4	14956900	14957068	12.12
chr8	129185452	129185620	19.91		chr5	123673183	123673351	83.96
chr19	21889093	21889261	36.35		chr1	155549736	155549904	34.62
chr6	135958281	135958449	65.78		chr5	30931031	30931199	64.05
chr16	58655951	58656119	18.18		chr18	46788988	46789156	62.32
chr2	165978957	165979125	41.55		chr6	72008570	72008738	93.48
chr4	62101709	62101877	10.39		chr7	139808893	139809061	6.92
chr5	99713486	99713654	70.98		chr10	59454010	59454178	24.24
chr11	103261212	103261380	22.51		chr8	129332480	129332648	57.13
chr13	75936297	75936465	91.75		chr10	66753905	66754073	31.16
chr3	103993331	103993499	12.98		chr9	46005043	46005211	71.84
chr6	116846404	116846572	19.91		chr17	56348338	56348506	24.24
chr8	25270838	25271006	20.77		chr8	126789849	126790017	20.77
chr10	80127363	80127531	27.7		chr4	43404569	43404737	28.56
chr2	27276951	27277119	10.39		chr14	21925927	21926095	33.76
chr8	36150181	36150349	21.64		chr17	56347632	56347800	30.3
chr12	111259270	111259438	37.22		chr6	142562963	142563131	12.98
chr1	173163307	173163475	12.98		chr7	119640562	119640730	12.12
chr5	120964442	120964610	64.92		chr4	132030667	132030835	31.16
chr4	134787642	134787810	50.2		chr16	32688990	32689158	79.63
chr1	176678797	176678965	19.04		chr6	108085596	108085764	17.31
chr7	27766493	27766661	18.18		chr13	51190378	51190546	17.31
chr17	47645152	47645320	38.95		chr10	91609113	91609281	40.68
chr17	15568618	15568786	30.3		chr8	131192384	131192552	19.04
chr11	62372489	62372657	6.92		chr17	28654900	28655068	7.79
chr10	67703861	67704029	13.85		chr17	67230569	67230737	38.95
chr12	80776858	80777026	23.37		chrX	147033533	147033701	17.31
chr13	36092930	36093098	21.64		chr2	165941606	165941774	42.41
chr11	101834128	101834296	32.89		chr8	41741264	41741432	33.76
chr7	146093957	146094125	25.97		chr3	130387850	130388018	83.96
chr11	101900927	101901095	90.02		chr10	111257022	111257190	42.41
chr1	176672926	176673094	49.34		chr16	18713320	18713488	28.56
chr14	21931984	21932152	23.37		chr17	71412637	71412805	30.3
chr3	120874760	120874928	31.16		chr6	54165729	54165897	38.95
chr18	60375748	60375916	38.09		chr15	88662015	88662183	24.24
chr6	72410540	72410708	64.05		chr12	21307291	21307459	9.52
chr2	65075737	65075905	37.22		chr8	124087095	124087263	56.26
chr13	36715442	36715610	42.41		chr4	19920477	19920645	19.91
chr8	91809049	91809217	24.24		chr4	122657166	122657334	45.01
chr2	43402179	43402347	26.83		chr3	151546911	151547079	38.95
chr14	21916018	21916186	30.3		chr6	134505343	134505511	31.16
chr10	95242557	95242725	55.4		chr1	181953856	181954024	10.39
chr19	39585153	39585321	37.22		chr1	37098112	37098280	23.37
chr13	35086129	35086297	25.97		chr19	46802582	46802750	12.12
chr8	125221139	125221307	31.16		chr7	141932675	141932843	12.12
chr19	57434401	57434569	21.64		chr16	93325244	93325412	37.22
chr5	8873407	8873575	40.68		chr7	3235796	3235964	14.72
chr14	19795871	19796039	38.09		chr1	164893809	164893977	56.26
chr4	150099003	150099171	20.77		chrX	137028145	137028313	19.91
chr2	165918135	165918303	19.91		chr12	33363733	33363901	31.16
chr17	85088804	85088972	59.73		chr18	45729709	45729877	75.31
chr11	100471720	100471888	4.33		chr1	163308900	163309068	17.31
chr13	114850563	114850731	52.8		chr8	126801946	126802114	19.04
chr5	120966367	120966535	24.24		chr3	98076761	98076929	13.85
chr2	163136115	163136283	15.58		chr4	8661296	8661464	20.77
chr4	97505408	97505576	31.16		chr15	51627317	51627485	15.58
chr14	9136568	9136736	49.34		chr12	82007275	82007443	27.7
chr4	40776057	40776225	34.62		chr6	99093645	99093813	24.24
chr11	109713406	109713574	37.22		chr9	66178393	66178561	14.72
chr2	35027029	35027197	22.51		chr3	57229235	57229403	27.7
chr4	97577914	97578082	46.74		chr11	98925256	98925424	15.58
chr10	39813454	39813622	23.37		chr5	115018902	115019070	26.83
chr15	97107111	97107279	35.49		chr18	46764017	46764185	68.38
chr4	149387365	149387533	44.15		chr18	44793504	44793672	63.19
chr19	43590931	43591099	23.37		chr15	95574376	95574544	32.03
chr3	96019179	96019347	26.83		chr9	77693678	77693846	108.2
chr19	3709113	3709281	23.37		chr8	10928521	10928689	35.49
chr14	70606452	70606620	36.35		chr18	36818175	36818343	12.98
chr7	107610296	107610464	18.18		chr11	49998478	49998646	37.22
chr4	132044498	132044666	38.09		chr10	80425497	80425665	38.09
chr4	101367276	101367444	80.5		chr3	57224269	57224437	24.24
chr10	118202880	118203048	27.7
chr3	78887100	78887268	11.25
chr2	64828041	64828209	4.33
chr12	7964966	7965134	15.58
chr6	73173241	73173409	12.98
chr10	94880458	94880626	13.85
chr6	135151863	135152031	12.12
chr13	69777183	69777351	31.16
chr15	3201090	3201258	57.13
chr6	90413560	90413728	106.47
chr6	113388599	113388767	12.98
chr5	89461797	89461965	51.07
chr9	62223884	62224052	28.56
chr1	40232086	40232254	33.76
chr5	136150796	136150964	16.45
chr17	85082290	85082458	21.64
chr19	21404400	21404568	51.94
chr8	72743113	72743281	14.72
chr8	47915373	47915541	34.62
chr3	41212422	41212590	10.39
chr7	97168938	97169106	18.18
chr4	97770955	97771123	26.83
chr10	21161655	21161823	41.55
chr19	53433887	53434055	20.77
chr2	113915778	113915946	25.97
chr7	130148103	130148271	20.77
chr5	124125320	124125488	45.88
chr2	163238293	163238461	18.18
chr4	35173757	35173925	45.88
chr4	44082568	44082736	25.1
chr4	40777685	40777853	30.3
chr19	38266028	38266196	66.65
chr12	40949131	40949299	39.82
chr4	35036666	35036834	29.43
chr10	37200295	37200463	12.12
chr16	30254132	30254300	25.97
chr14	21910420	21910588	15.58
chr5	21992482	21992650	33.76
chr9	65144997	65145165	20.77
chr5	123641604	123641772	21.64
chr8	10892102	10892270	31.16
chr11	79102516	79102684	16.45
chr6	31095796	31095964	20.77
chr1	167546152	167546320	18.18
chr16	24420874	24421042	35.49
chr11	31761629	31761797	52.8
chr2	72012002	72012170	52.8
chr4	19911594	19911762	21.64
chr6	13020634	13020802	41.55
chr7	52809486	52809654	20.77
chr6	128227636	128227804	32.03
chr16	37565976	37566144	26.83
chr11	7020868	7021036	20.77
chr13	29744831	29744999	39.82
chr2	152186246	152186414	41.55
chr19	23099592	23099760	19.04
chr18	38588039	38588207	12.98
chr5	89345798	89345966	13.85
chr4	150100306	150100474	28.56
chr3	54573758	54573926	12.12
chr6	31062812	31062980	19.04
chr8	14850487	14850655	115.99
chr19	41475315	41475483	21.64
chr16	15924030	15924198	35.49
chr15	97102953	97103121	29.43
chr12	111262615	111262783	154.94
chr14	22573790	22573958	14.72
chr19	23135737	23135905	37.22
chr9	121813477	121813645	36.35
chr4	149394210	149394378	59.73
chr1	173383282	173383450	16.45
chr13	98213744	98213912	53.67
chr11	7052468	7052636	25.1
chr3	54564880	54565048	24.24
chr16	11171967	11172135	37.22
chr18	68340508	68340676	31.16
chr16	90830236	90830404	17.31
chr2	10059032	10059200	20.77
chr3	148343171	148343339	55.4
chr17	33911731	33911899	120.32
chr17	28597435	28597603	19.91
chr7	148606177	148606345	27.7
chr4	150077463	150077631	60.59
chr12	40679561	40679729	37.22
chr7	74707126	74707294	24.24
chr13	52248980	52249148	70.98
chr2	172273944	172274112	39.82
chr11	7053183	7053351	42.41
chr7	126892464	126892632	29.43
chr8	70524776	70524944	30.3
chr1	95328791	95328959	24.24
chr3	132670386	132670554	31.16
chr18	85018137	85018305	28.56
chr18	61839292	61839460	12.98
chr1	8862979	8863147	24.24
chr4	41315350	41315518	32.89
chr13	94678008	94678176	7.79
chr14	70736392	70736560	51.07
chr9	49402008	49402176	22.51
chr4	86544904	86545072	23.37
chr17	28596770	28596938	28.56
chr16	62854581	62854749	19.91
chr8	41962178	41962346	57.13
chr11	72499508	72499676	16.45
chr7	139812163	139812331	15.58
chr17	64953582	64953750	25.1
chr9	53409734	53409902	28.56
chr5	8902342	8902510	19.04
chr6	31212317	31212485	32.03
chr19	23210239	23210407	63.19
chr3	28621566	28621734	42.41
chr1	95590180	95590348	45.01
chr1	36522699	36522867	26.83
chr10	95241379	95241547	21.64
chr11	53702640	53702808	23.37
chr19	41903569	41903737	17.31
chr1	31073034	31073202	45.88
chr11	35597611	35597779	21.64
chr8	112497034	112497202	17.31
chr3	84128899	84129067	29.43
chr4	43432209	43432377	19.91
chr6	9057502	9057670	25.97
chr19	23112899	23113067	21.64
chr12	100959547	100959715	17.31
chrX	17122051	17122219	14.72
chr2	160695280	160695448	35.49
chr9	45895181	45895349	26.83
chr1	133178527	133178695	19.04
chr4	101347508	101347676	45.88
chr10	92951511	92951679	61.46
chr2	60645566	60645734	7.79
chr5	75441548	75441716	38.95
chr6	72520693	72520861	30.3
chr17	26224071	26224239	12.98
chr19	43969383	43969551	46.74
chr6	143510115	143510283	17.31
chr7	142799987	142800155	28.56
chr7	127084499	127084667	12.12
chr10	107770577	107770745	17.31
chr19	23141365	23141533	25.1
chr19	3333345	3333513	35.49
chr6	72177881	72178049	25.97
chr4	131754318	131754486	25.97
chr10	94901652	94901820	45.88
chr11	44992512	44992680	22.51
chr8	129180748	129180916	25.1
chr8	119864316	119864484	7.79
chr11	109899241	109899409	82.23
chr6	134514725	134514893	36.35
chr3	85623381	85623549	18.18
chr19	3326579	3326747	65.78
chr4	154974650	154974818	32.03
chr6	137413934	137414102	15.58
chr10	79533946	79534114	13.85
chr10	94888979	94889147	51.07
chr1	167351652	167351820	58.86
chr18	62000506	62000674	19.91
chr8	91842031	91842199	14.72
chr11	101590746	101590914	17.31
chr13	91899576	91899744	25.1
chr1	167414923	167415091	36.35
chr10	70801174	70801342	12.98
chr9	121814805	121814973	71.84
chr11	35596762	35596930	21.64
chr3	18360440	18360608	36.35
chr11	101575416	101575584	15.58
chr9	70096617	70096785	12.98
chr10	124762065	124762233	22.51
chr15	85618007	85618175	35.49
chr2	160697124	160697292	33.76
chr3	82094524	82094692	54.53
chr2	90768781	90768949	35.49
chr3	79047140	79047308	24.24
chr17	28583158	28583326	19.91
chr4	129138659	129138827	19.04
chr10	93523011	93523179	30.3
chr4	115186624	115186792	24.24
chr9	59200276	59200444	11.25
chr11	109921578	109921746	32.03
chr8	126676743	126676911	19.91
chr3	28620759	28620927	21.64
chr15	96859398	96859566	33.76
chr4	43433139	43433307	25.1
chr14	66737279	66737447	32.03
chr8	10965563	10965731	41.55
chr8	14887277	14887445	59.73
chr16	43551845	43552013	12.98
chr7	76061112	76061280	16.45
chr5	43608981	43609149	27.7
chr19	32255893	32256061	32.03
chr2	163412661	163412829	44.15
chr6	81989313	81989481	37.22
chr4	98234102	98234270	25.1
chr6	114844010	114844178	25.97
chr6	31063635	31063803	134.17
chr2	104333337	104333505	23.37
chr19	4148469	4148637	7.79
chr16	92966382	92966550	25.1
chr13	35108091	35108259	43.28
chr8	96951895	96952063	24.24
chr17	86922810	86922978	36.35
chr18	12354344	12354512	23.37
chr11	94250442	94250610	34.62
chr13	41345996	41346164	23.37
chr6	42172411	42172579	18.18
chr10	93611316	93611484	37.22
chr3	78887901	78888069	18.18
chr16	43550067	43550235	6.92
chr3	80089230	80089398	23.37
chr2	126363553	126363721	24.24
chr4	115680623	115680791	14.72
chr9	64644141	64644309	31.16
chr6	29049735	29049903	51.07
chr2	132465168	132465336	32.89
chr10	92675569	92675737	17.31
chr8	87231134	87231302	18.18
chr8	10905795	10905963	17.31
chr18	61602426	61602594	31.16
chr14	72963918	72964086	36.35
chr16	23144547	23144715	22.51
chr6	57464064	57464232	49.34
chr19	43962314	43962482	21.64
chr3	129589507	129589675	31.16
chr1	92131276	92131444	34.62
chr16	94778021	94778189	19.91
chr6	58982858	58983026	45.88
chr2	3590209	3590377	53.67
chr10	5153066	5153234	10.39
chr15	86019460	86019628	43.28
chr5	111193100	111193268	29.43
chr19	55166543	55166711	12.12
chr14	59825021	59825189	48.47
chr3	96359139	96359307	75.31
chr10	108056515	108056683	39.82
chr8	10899728	10899896	77.04
chr6	141471125	141471293	43.28
chr9	62196467	62196635	20.77
chr5	73545386	73545554	18.18
chr3	148348054	148348222	44.15
chr16	85032379	85032547	22.51
chr17	27942131	27942299	17.31
chr16	52031375	52031543	11.25
chr19	39538567	39538735	28.56
chr7	86403928	86404096	32.89
chr15	55056528	55056696	22.51
chr2	43324799	43324967	47.61
chr16	37525449	37525617	17.31
chr3	40799170	40799338	38.95
chr3	54561770	54561938	12.98
chr18	64510155	64510323	25.1
chr4	35044177	35044345	127.24
chr4	97671915	97672083	19.91
chr3	37657236	37657404	90.89
chr10	127386738	127386906	24.24
chr1	138529676	138529844	24.24
chr2	43335382	43335550	26.83
chr4	95062667	95062835	33.76
chr9	72487996	72488164	20.77
chr11	101568508	101568676	30.3
chr8	42205451	42205619	87.42
chr10	92988351	92988519	64.05
chr16	23337460	23337628	25.97
chr1	39515278	39515446	18.18
chr16	22922621	22922789	41.55
chr13	35159046	35159214	19.91
chr19	32261125	32261293	19.04
chr1	107802938	107803106	18.18
chr7	75862479	75862647	35.49
chr13	64503426	64503594	14.72
chr10	62523362	62523530	77.9
chr4	115228223	115228391	25.1
chr7	75841377	75841545	38.09
chr18	68221935	68222103	17.31
chr17	45735216	45735384	56.26
chr3	118269788	118269956	85.69
chr12	40678606	40678774	19.04
chr5	120940796	120940964	66.65
chr9	70979770	70979938	38.09
chr1	182126758	182126926	24.24
chr2	43325555	43325723	25.1
chr13	105429185	105429353	51.94
chr7	75841887	75842055	57.13
chr6	129111357	129111525	18.18
chr15	36361720	36361888	11.25
chr7	80116809	80116977	31.16
chr9	54349879	54350047	14.72
chr4	44192874	44193042	19.04
chr10	75397837	75398005	28.56
chr13	30431814	30431982	16.45
chr8	47471292	47471460	27.7
chr12	86288951	86289119	33.76
chr9	53412109	53412277	26.83
chr12	76623972	76624140	8.66
chr6	72021528	72021696	16.45
chr13	100796042	100796210	25.97
chr5	99777449	99777617	29.43
chr18	64644038	64644206	19.04
chr13	43328812	43328980	16.45
chr3	146254171	146254339	20.77
chr1	138792592	138792760	27.7
chr4	81165178	81165346	19.91
chr6	124640714	124640882	31.16
chr2	103687101	103687269	26.83
chr13	41008956	41009124	17.31
chr7	76062249	76062417	59.73
chr13	98623343	98623511	39.82
chr11	106441983	106442151	32.03
chr14	47816526	47816694	38.09
chr18	53415875	53416043	32.03
chr3	95439961	95440129	35.49
chr5	138116074	138116242	58.86
chr2	131133659	131133827	25.1
chr8	124523375	124523543	19.91
chr3	21861402	21861570	46.74
chr4	149149638	149149806	11.25
chr9	121799225	121799393	24.24
chr13	53071689	53071857	27.7
chr19	3320217	3320385	32.89
chr2	172936151	172936319	11.25
chr4	149151292	149151460	44.15
chr9	92171142	92171310	19.91
chr5	130667063	130667231	12.98
chr16	22947661	22947829	18.18
chr18	12374079	12374247	58.86
chr10	84652817	84652985	63.19
chr1	72838846	72839014	20.77
chr13	101314425	101314593	23.37
chr18	20219161	20219329	27.7
chr10	60775673	60775841	51.94
chr8	118876712	118876880	25.1
chr3	18091416	18091584	38.95
chr9	50693403	50693571	32.03
chr5	108251534	108251702	24.24
chr17	84515715	84515883	33.76
chr12	85350278	85350446	15.58
chr8	129189695	129189863	13.85
chr10	26569824	26569992	25.1
chr1	166182778	166182946	33.76
chr5	104392149	104392317	52.8
chr12	95659958	95660126	68.38
chr16	45985352	45985520	48.47
chr3	142374505	142374673	30.3
chr11	44900989	44901157	24.24
chr15	34443784	34443952	23.37
chr1	123245683	123245851	36.35
chr12	106088410	106088578	41.55
chr3	80088788	80088956	51.07
chr16	23149533	23149701	13.85
chr2	22934296	22934464	38.09
chr17	95056038	95056206	30.3
chr6	93102659	93102827	36.35
chr19	17387259	17387427	35.49
chr18	21079343	21079511	70.11
chr2	11615098	11615266	39.82
chr1	181948492	181948660	23.37
chr11	109594312	109594480	32.89
chr13	4714062	4714230	29.43
chr13	5801506	5801674	28.56
chr4	94228909	94229077	27.7
chr18	7847608	7847776	14.72
chr4	115269532	115269700	32.89
chr12	81933395	81933563	30.3
chr13	30448011	30448179	40.68
chr10	114735859	114736027	22.51
chr1	189581993	189582161	28.56
chr4	97575483	97575651	18.18
chr18	12353189	12353357	35.49
chr6	116600518	116600686	33.76
chr12	86320374	86320542	25.1
chr4	53133117	53133285	22.51
chr1	107823620	107823788	27.7
chr3	60896636	60896804	21.64
chr3	60408187	60408355	36.35
chr8	108523059	108523227	57.99
chr2	131156440	131156608	23.37
chr10	44820451	44820619	9.52
chrX	156864541	156864709	23.37
chr19	44046734	44046902	19.91
chr8	129252224	129252392	23.37
chr2	64812641	64812809	13.85
chr1	38175676	38175844	21.64
chr19	54085561	54085729	12.98
chr1	167546859	167547027	28.56
chr10	23642452	23642620	25.1
chr2	59835082	59835250	18.18
chr19	23107887	23108055	13.85
chr6	116585563	116585731	109.06
chr10	84274030	84274198	47.61
chr13	36051649	36051817	110.8
chr16	94915547	94915715	25.97
chr8	108517308	108517476	13.85
chr9	77791287	77791455	18.18
chr12	82010730	82010898	43.28
chr19	41462719	41462887	25.97
chr11	101901466	101901634	25.97
chr13	32916884	32917052	50.2
chr14	35448892	35449060	42.41
chr13	5603495	5603663	10.39
chr17	56752068	56752236	25.1
chr13	47278663	47278831	19.04
chr18	60375093	60375261	17.31
chr1	158943365	158943533	44.15
chr12	86284066	86284234	43.28
chr4	154952708	154952876	12.98
chr19	21180878	21181046	22.51
chr5	89453525	89453693	12.12
chr15	57721090	57721258	25.97
chr2	130744885	130745053	27.7
chr8	125567853	125568021	43.28
chr13	115255717	115255885	13.85
chr10	93003078	93003246	6.06
chr15	97117281	97117449	20.77
chr10	7808633	7808801	28.56
chr13	39756409	39756577	49.34
chr6	135112416	135112584	50.2
chr16	18715746	18715914	27.7
chrX	57569110	57569278	20.77
chr8	123143660	123143828	17.31
chr11	94208588	94208756	47.61
chr11	94223595	94223763	40.68
chr12	21148650	21148818	18.18
chr18	12006941	12007109	19.91
chr3	146252594	146252762	25.1
chr7	91350296	91350464	25.97
chr11	23041023	23041191	58.86
chr10	77760525	77760693	20.77
chr7	99969721	99969889	25.97
chr2	154434960	154435128	22.51
chr1	72855982	72856150	45.88
chr10	96285190	96285358	12.12
chr15	36761521	36761689	45.88
chr10	95105421	95105589	28.56
chr1	181491258	181491426	59.73
chr1	145510377	145510545	12.12
chr14	66759550	66759718	42.41
chr7	137730261	137730429	16.45
chr8	119864809	119864977	39.82
chr7	96571800	96571968	22.51
chr8	4319113	4319281	25.1
chr4	148678735	148678903	37.22
chr5	122113604	122113772	68.38
chr13	36107658	36107826	32.89
chr7	52866342	52866510	16.45
chr18	81388984	81389152	30.3
chr6	59406146	59406314	19.04
chr8	58824749	58824917	20.77
chr9	108244729	108244897	54.53
chr13	41322000	41322168	45.88
chr10	96116817	96116985	19.91
chr10	118699975	118700143	30.3
chr7	86401699	86401867	36.35
chr1	72837337	72837505	23.37
chr8	108274673	108274841	16.45
chr7	38000689	38000857	42.41
chr6	141139009	141139177	28.56
chr10	120927192	120927360	14.72
chr8	3390568	3390736	28.56
chr14	47810401	47810569	26.83
chr12	40753653	40753821	43.28
chr3	121583368	121583536	25.97
chr3	123056741	123056909	34.62
chr12	111297616	111297784	78.77
chr11	62293216	62293384	21.64
chr15	59491746	59491914	19.04
chr4	149173017	149173185	109.93
chr18	21095003	21095171	47.61
chr11	115080644	115080812	28.56
chr11	109595809	109595977	13.85
chr10	120950141	120950309	23.37
chr7	75827617	75827785	16.45
chr12	84015791	84015959	12.98
chr11	44988852	44989020	14.72
chr8	72718201	72718369	25.1
chr10	118190218	118190386	22.51
chr10	84273094	84273262	28.56
chr5	9046087	9046255	33.76
chr19	17357879	17358047	18.18
chr5	9033891	9034059	32.03
chr11	95639241	95639409	18.18
chr9	64898813	64898981	23.37
chr16	43398072	43398240	39.82
chr8	47488552	47488720	7.79
chr6	101317151	101317319	10.39
chr18	21103155	21103323	39.82
chr19	36701509	36701677	21.64
chr15	55134851	55135019	16.45
chr10	93543694	93543862	28.56
chr4	59324455	59324623	21.64
chr10	94883002	94883170	18.18
chr3	116317525	116317693	33.76
chr18	20218157	20218325	40.68
chr17	79469511	79469679	45.88
chr17	30794572	30794740	32.03
chr18	21089994	21090162	45.88
chr5	150008306	150008474	13.85
chr8	34992052	34992220	34.62
chr2	145502331	145502499	41.55
chr3	27127582	27127750	34.62
chr3	83801261	83801429	33.76
chr7	142245022	142245190	6.06
chr13	115253034	115253202	24.24
chr12	16164876	16165044	17.31
chr11	72497025	72497193	23.37
chr17	81775375	81775543	12.98
chr1	55136713	55136881	12.98
chr11	100179422	100179590	32.03
chr12	84017081	84017249	33.76
chr15	8241381	8241549	16.45
chr19	29208869	29209037	26.83
chr5	122115043	122115211	19.91
chr13	36055558	36055726	29.43
chr5	122184068	122184236	38.95
chr3	19101317	19101485	28.56
chr14	79252766	79252934	35.49
chr10	43726155	43726323	14.72
chr7	147254003	147254171	10.39
chr15	57297730	57297898	15.58
chr18	59218040	59218208	25.97
chr12	85375305	85375473	25.1
chr13	28952655	28952823	11.25
chr13	39539892	39540060	17.31
chr5	30928797	30928965	27.7
chr3	60893923	60894091	29.43
chr10	84348172	84348340	17.31
chr19	21169768	21169936	15.58
chr19	34888170	34888338	11.25

## Sheet: FigS6B
Low					Medium					High
chr	start	end	CREB tags		chr	start	end	CREB tags		chr	start	end	CREB tags
chr15	66444437	66444605	3.47		chr19	58447635	58447803	3.68		chr19	58505245	58505413	3.47
chr4	104672402	104672570	5.45		chr18	21302768	21302936	3.75		chr7	91785694	91785862	0.85
chr15	25870305	25870473	2.05		chr6	90550445	90550613	12.73		chr16	24782262	24782430	1.27
chr10	24191512	24191680	1.63		chr7	119613518	119613686	3.11		chr5	140647806	140647974	5.38
chr12	74692737	74692905	5.94		chr14	119348180	119348348	2.83		chr5	136131989	136132157	4.67
chr10	123280810	123280978	5.38		chr6	37554571	37554739	4.03		chr12	81922346	81922514	2.69
chr8	120118846	120119014	5.87		chr14	26335619	26335787	2.26		chr10	59383927	59384095	1.41
chr5	123674620	123674788	2.62		chr6	29521613	29521781	0.85		chr15	25878127	25878295	3.32
chr18	54412840	54413008	2.19		chr2	169773672	169773840	2.76		chr5	124362590	124362758	2.19
chr9	48608782	48608950	2.97		chr15	38956845	38957013	2.12		chr13	24236038	24236206	0.57
chr5	99783653	99783821	3.18		chr5	122741862	122742030	2.33		chr6	140518795	140518963	5.31
chr9	55131445	55131613	4.1		chr3	52348091	52348259	2.9		chr10	68567299	68567467	7.14
chr3	62156076	62156244	13.02		chr9	106686065	106686233	3.96		chr2	103049830	103049998	3.11
chr13	98668516	98668684	1.41		chr7	74724013	74724181	3.18		chr6	37655773	37655941	1.91
chr8	112503361	112503529	6.93		chr11	89993994	89994162	2.69		chr16	4702777	4702945	4.88
chr4	80568091	80568259	3.11		chr8	47835992	47836160	2.62		chr18	31871245	31871413	4.74
chr5	128118106	128118274	5.73		chr19	46666197	46666365	4.95		chr1	55566559	55566727	0.64
chr2	60635510	60635678	8.28		chr1	21028106	21028274	1.98		chr4	140732541	140732709	1.2
chr16	35768670	35768838	3.82		chr16	93335676	93335844	2.05		chr9	60830340	60830508	3.32
chr1	21115139	21115307	3.04		chr4	122636039	122636207	5.52		chr19	43905865	43906033	1.84
chr1	132658266	132658434	5.59		chr8	129038640	129038808	18.39		chr12	81930043	81930211	4.03
chr18	12961220	12961388	5.45		chr9	48548310	48548478	8.21		chr19	36823578	36823746	3.47
chr5	99712893	99713061	5.38		chr6	23344278	23344446	3.61		chr17	15560446	15560614	0.92
chr15	62126900	62127068	2.62		chr17	92273047	92273215	2.48		chr10	59406440	59406608	3.18
chr11	23602113	23602281	3.32		chr1	84314649	84314817	2.9		chr12	36191024	36191192	5.16
chr13	36085998	36086166	8.28		chr10	59446318	59446486	1.91		chr4	41301332	41301500	4.74
chr17	10507911	10508079	2.55		chr2	119880736	119880904	1.13		chr17	32630290	32630458	2.69
chr8	41973264	41973432	2.4		chr8	124104463	124104631	5.66		chr1	84296329	84296497	2.97
chr7	3230414	3230582	3.04		chr16	4652913	4653081	3.11		chr5	149446648	149446816	2.83
chr5	9102836	9103004	2.76		chr5	123636080	123636248	2.83		chr2	152610457	152610625	3.47
chr4	101025004	101025172	1.41		chr3	52457057	52457225	5.45		chr2	132506917	132507085	2.4
chr8	42081873	42082041	2.12		chr3	118282421	118282589	3.68		chr19	36824102	36824270	3.54
chr17	28702312	28702480	1.13		chr15	95861824	95861992	2.05		chr6	82597027	82597195	2.48
chr2	35026054	35026222	3.82		chr1	71768922	71769090	1.91		chr4	11016503	11016671	2.62
chr14	48154927	48155095	6.08		chr9	9213055	9213223	4.24		chr3	4866313	4866481	4.24
chr3	62153304	62153472	5.73		chr16	7094604	7094772	3.82		chr12	53698634	53698802	4.74
chr16	95463265	95463433	2.83		chr3	149327773	149327941	2.62		chr11	11744514	11744682	4.88
chr5	99769702	99769870	2.9		chr2	163468510	163468678	2.9		chr11	16695115	16695283	3.61
chr13	63501542	63501710	2.4		chr9	55144209	55144377	1.7		chr10	77812408	77812576	4.39
chr7	36084804	36084972	5.16		chr1	164899899	164900067	1.63		chr3	79137474	79137642	3.82
chr10	106553941	106554109	1.91		chr10	59432722	59432890	5.52		chr5	122743072	122743240	3.47
chr17	71443309	71443477	4.6		chr8	126788583	126788751	3.25		chrX	137079436	137079604	1.49
chr6	117009910	117010078	2.48		chr19	40506600	40506768	4.6		chr7	125395911	125396079	4.17
chr4	97481300	97481468	5.38		chr11	110310367	110310535	6.22		chr3	52350097	52350265	7
chr5	120921660	120921828	4.46		chr2	152611423	152611591	2.62		chr4	7123813	7123981	3.47
chr12	40749721	40749889	5.38		chr19	43600599	43600767	12.1		chr17	28557356	28557524	2.12
chr4	3648734	3648902	3.96		chr7	141945221	141945389	1.41		chr2	22519375	22519543	5.02
chr4	132047779	132047947	10.26		chr10	74757307	74757475	1.56		chr13	51184530	51184698	1.91
chr2	160158468	160158636	8.35		chr16	7099819	7099987	2.76		chr19	46983491	46983659	1.56
chr19	46166239	46166407	5.23		chr18	21332761	21332929	6.37		chr1	173170404	173170572	5.73
chr2	11456536	11456704	4.17		chr10	59378348	59378516	2.83		chrX	138899576	138899744	1.63
chr4	131621999	131622167	1.2		chr4	8715909	8716077	3.47		chr6	37567625	37567793	1.49
chr10	80424961	80425129	3.04		chrX	148433868	148434036	4.17		chr5	121784069	121784237	5.8
chr15	55654988	55655156	8.84		chr8	41943508	41943676	6.37		chr4	6812766	6812934	2.76
chr9	57144138	57144306	3.68		chr7	91255686	91255854	1.77		chr12	84885839	84886007	3.18
chr2	126389420	126389588	2.05		chr1	39482394	39482562	10.54		chr1	133834330	133834498	4.6
chr10	70845601	70845769	2.69		chr2	141823525	141823693	2.33		chr4	7122877	7123045	1.63
chr11	86684269	86684437	2.62		chr8	36481000	36481168	4.81		chr16	4414650	4414818	3.54
chr7	75456449	75456617	2.19		chr7	150955573	150955741	4.67		chr3	52426573	52426741	4.1
chr11	76521818	76521986	3.75		chr4	116469228	116469396	1.34		chr14	66355067	66355235	2.83
chr15	36402462	36402630	2.62		chr4	6864550	6864718	5.09		chr8	91731913	91732081	2.26
chr1	39491316	39491484	4.6		chr11	104268740	104268908	3.25		chr9	36615988	36616156	2.05
chr8	26885283	26885451	4.17		chr5	136116395	136116563	2.33		chr10	116548704	116548872	8.06
chr18	46767575	46767743	2.55		chr9	48553228	48553396	7.92		chr7	134076324	134076492	2.9
chr13	97510332	97510500	2.48		chr12	85951240	85951408	2.9		chr18	54409879	54410047	0.64
chr2	172969326	172969494	4.39		chr7	87605152	87605320	4.74		chr4	131910430	131910598	5.38
chr1	123229187	123229355	8.21		chrX	97666943	97667111	3.11		chr13	35815043	35815211	3.75
chr12	106096977	106097145	3.54		chr11	109683752	109683920	3.61		chr15	36401158	36401326	0.99
chr2	132515614	132515782	3.4		chr13	51185652	51185820	4.6		chr5	124402604	124402772	1.34
chr3	129590792	129590960	4.17		chr3	100270604	100270772	3.68		chr19	26494417	26494585	4.81
chr2	27449015	27449183	7.43		chr15	95580421	95580589	2.26		chr8	127109898	127110066	0.28
chr19	4588526	4588694	2.76		chr1	37417797	37417965	1.91		chr18	46857901	46858069	2.83
chr5	96683088	96683256	3.61		chr19	21892942	21893110	4.74		chr6	141381029	141381197	1.98
chr17	64967174	64967342	4.53		chr15	38939616	38939784	4.88		chr15	25875114	25875282	6.44
chr1	88331056	88331224	25.32		chr2	132508474	132508642	5.66		chr5	87928211	87928379	1.77
chr3	52346989	52347157	2.62		chr4	105872488	105872656	2.05		chr2	128005814	128005982	2.26
chr1	155538336	155538504	3.18		chrX	156851910	156852078	1.91		chr14	32992615	32992783	1.2
chr14	90033534	90033702	2.4		chr5	51937065	51937233	14.64		chr5	51431104	51431272	5.16
chr1	99500080	99500248	1.7		chr5	99768841	99769009	5.45		chr6	112585801	112585969	4.95
chr12	86873737	86873905	2.76		chr9	106687619	106687787	5.8		chr10	20393633	20393801	3.96
chr13	105431072	105431240	3.32		chr4	134891648	134891816	1.63		chr6	134464174	134464342	1.63
chr10	19668306	19668474	4.1		chr17	28639379	28639547	1.91		chr1	164896538	164896706	3.82
chr11	101561008	101561176	0.64		chr4	8976375	8976543	0.57		chr9	48407132	48407300	1.41
chr4	150123307	150123475	2.76		chr9	57140243	57140411	4.03		chr5	89771206	89771374	2.26
chrX	91358635	91358803	1.2		chr2	167686298	167686466	16.41		chr1	74050385	74050553	4.1
chr2	60641009	60641177	3.47		chr19	22991265	22991433	7.92		chr16	36138428	36138596	1.49
chr1	8407284	8407452	2.55		chr17	67231754	67231922	4.67		chr4	80580756	80580924	4.1
chr5	103720369	103720537	4.88		chr8	41744639	41744807	14.36		chr2	172843684	172843852	2.33
chr4	150120367	150120535	5.66		chr13	52275434	52275602	11.39		chr18	21332113	21332281	2.33
chr3	69347779	69347947	3.11		chr18	21304266	21304434	4.39		chr17	28660045	28660213	5.38
chr16	13190617	13190785	6.01		chr5	122765132	122765300	3.54		chr7	87591297	87591465	3.25
chr18	12945226	12945394	15.84		chrX	137102407	137102575	0.57		chr16	34814814	34814982	1.98
chr7	30386503	30386671	2.69		chr4	70143054	70143222	3.75		chr2	90362802	90362970	1.91
chr1	132660759	132660927	13.86		chr4	149264066	149264234	4.53		chr6	129143053	129143221	6.01
chr13	98177772	98177940	3.25		chr8	96689161	96689329	4.03		chr6	37701853	37702021	3.82
chr9	65151506	65151674	5.73		chr4	6873173	6873341	2.83		chr4	105328729	105328897	3.32
chrX	156851017	156851185	0.71		chr9	108697705	108697873	8.13		chr3	79007330	79007498	1.27
chr14	116847532	116847700	5.87		chr9	48545700	48545868	13.65		chr3	35018442	35018610	2.48
chr7	119610428	119610596	3.75		chr13	67064347	67064515	4.6		chr2	26739830	26739998	0.5
chr2	167678158	167678326	6.51		chr14	32994276	32994444	3.18		chr6	23342801	23342969	4.03
chr5	130509918	130510086	12.45		chr10	124707505	124707673	7.36		chr4	132032110	132032278	4.6
chr7	127109496	127109664	3.96		chr8	96882599	96882767	8.28		chr11	16704052	16704220	3.96
chr1	123226108	123226276	6.22		chr9	23856102	23856270	4.31		chr17	65944068	65944236	2.33
chr16	4370256	4370424	4.24		chr6	116844258	116844426	3.82		chr16	28829752	28829920	1.41
chr11	79097177	79097345	2.12		chr18	54410445	54410613	3.32		chr5	102438740	102438908	1.49
chr7	35875644	35875812	4.24		chr5	51680582	51680750	4.88		chr14	119351388	119351556	3.18
chr14	22097636	22097804	3.96		chr19	46755915	46756083	3.25		chr5	51928887	51929055	2.69
chr1	40220338	40220506	2.83		chr2	30039341	30039509	2.48		chr5	88018985	88019153	4.17
chr2	152189479	152189647	5.16		chr16	93342707	93342875	1.27		chr4	43363053	43363221	1.63
chr18	90394571	90394739	5.8		chr10	41971182	41971350	2.19		chr13	52317579	52317747	3.32
chr6	13002454	13002622	5.38		chr12	111037131	111037299	3.18		chr2	65064699	65064867	3.25
chr16	30253442	30253610	11.32		chr10	53649500	53649668	2.33		chr5	51679589	51679757	1.49
chr3	52404523	52404691	8.35		chr19	46104310	46104478	3.96		chr12	84885035	84885203	5.52
chr5	93734435	93734603	0.99		chr7	126927032	126927200	4.95		chr10	77073027	77073195	3.4
chr14	66392084	66392252	6.44		chr2	172972340	172972508	10.04		chr6	31468295	31468463	3.89
chr2	38463291	38463459	5.45		chr10	76904162	76904330	4.1		chr5	99715729	99715897	5.87
chr8	107749901	107750069	5.16		chr6	97212175	97212343	16.13		chr1	155548753	155548921	3.32
chr12	60119121	60119289	5.16		chr16	93354398	93354566	2.62		chr10	31305364	31305532	1.56
chr3	54918499	54918667	4.88		chr18	68226337	68226505	4.39		chr8	41745786	41745954	10.89
chr11	119808861	119809029	9.12		chr10	61180645	61180813	2.69		chr16	18340111	18340279	2.33
chr11	46393926	46394094	4.1		chr18	11161230	11161398	8.06		chr10	117106752	117106920	1.77
chr2	132521573	132521741	5.31		chr8	96887967	96888135	9.41		chr7	146105466	146105634	6.15
chr10	127396357	127396525	5.31		chr10	53650115	53650283	3.4		chr12	81945198	81945366	1.56
chr7	139803340	139803508	2.97		chr5	90853699	90853867	4.46		chr17	56248169	56248337	4.6
chr5	30491746	30491914	4.6		chr8	91803854	91804022	8.49		chr16	32570360	32570528	2.83
chr13	49677804	49677972	3.25		chr9	48524771	48524939	4.24		chr10	19910307	19910475	3.89
chr12	78603070	78603238	3.75		chrX	147032807	147032975	0.85		chr13	102468053	102468221	4.46
chr15	79178422	79178590	3.89		chr4	80561198	80561366	3.04		chr11	112582050	112582218	3.82
chr19	46184816	46184984	7.43		chr18	46810314	46810482	6.01		chr1	8866738	8866906	1.49
chr15	75821511	75821679	3.18		chr14	120766241	120766409	3.61		chr16	31570557	31570725	5.52
chr2	167679027	167679195	5.09		chr12	52966875	52967043	6.37		chr5	100798118	100798286	2.9
chr4	134474395	134474563	5.94		chr1	13457298	13457466	3.82		chr2	103048504	103048672	6.58
chr12	111394809	111394977	9.69		chr11	110229085	110229253	4.46		chr7	125715684	125715852	2.83
chr19	43860702	43860870	2.48		chr1	21122505	21122673	2.76		chr7	148609802	148609970	2.26
chr19	30225950	30226118	4.17		chr17	43809073	43809241	2.33		chr10	19784575	19784743	2.9
chr6	97215353	97215521	5.66		chr19	58449351	58449519	10.19		chr2	160624133	160624301	5.52
chr9	70119098	70119266	4.53		chr8	124094477	124094645	4.1		chr4	101418238	101418406	3.47
chr19	48000432	48000600	2.55		chr13	82339847	82340015	3.11		chr4	115170189	115170357	2.4
chr3	151562208	151562376	2.55		chr9	48537754	48537922	7.14		chr5	122756617	122756785	2.05
chr1	166166245	166166413	2.05		chr13	52250731	52250899	4.1		chr1	36526923	36527091	3.32
chr11	70554434	70554602	1.98		chr2	132483059	132483227	6.93		chr11	94033031	94033199	3.04
chr9	57143591	57143759	3.82		chr17	43821668	43821836	3.11		chr9	48560042	48560210	5.52
chr10	87360241	87360409	13.51		chr14	67403191	67403359	3.11		chr6	116215672	116215840	6.58
chr1	177553824	177553992	8.56		chr1	40212984	40213152	5.52		chrX	138433072	138433240	1.13
chr7	127085176	127085344	4.17		chr17	33965896	33966064	2.97		chr10	77089441	77089609	5.38
chr1	91451957	91452125	5.73		chr1	155539731	155539899	4.31		chr1	99667679	99667847	1.84
chr1	91453968	91454136	6.44		chr18	46808374	46808542	8.63		chr3	145648532	145648700	2.33
chr14	21909861	21910029	4.95		chr6	11881121	11881289	3.75		chr5	65940941	65941109	1.84
chr1	40232680	40232848	4.17		chr8	96887238	96887406	5.38		chr18	61572254	61572422	2.9
chr5	136158433	136158601	2.05		chr6	71987819	71987987	1.41		chr12	16596811	16596979	4.1
chr19	23131425	23131593	5.66		chr5	122466954	122467122	2.55		chr2	90362179	90362347	0.99
chr6	97241694	97241862	5.94		chr19	58629534	58629702	8.7		chr12	81894769	81894937	3.75
chr15	79518978	79519146	3.96		chr12	16637151	16637319	3.18		chr15	81353851	81354019	6.3
chr11	68910547	68910715	18.89		chr14	48821921	48822089	5.94		chr2	160631038	160631206	5.8
chr4	115247995	115248163	3.47		chr10	41812426	41812594	1.27		chr7	17643677	17643845	3.82
chr1	173133729	173133897	1.63		chr1	51797869	51798037	4.24		chr13	29730357	29730525	2.62
chr17	31791774	31791942	3.47		chr3	81799961	81800129	4.81		chr13	114858863	114859031	5.52
chr3	21863499	21863667	7.85		chr8	41739083	41739251	3.68		chr10	124706355	124706523	4.31
chr5	122186781	122186949	3.96		chr3	104823208	104823376	2.97		chr6	82598055	82598223	7.43
chr3	22080063	22080231	2.33		chr1	133907385	133907553	6.08		chr3	107493354	107493522	2.33
chrX	94944191	94944359	3.75		chr5	123653675	123653843	1.27		chr19	46675003	46675171	5.38
chr5	125965674	125965842	4.6		chr2	160165456	160165624	22.07
chr5	125810661	125810829	4.6		chr10	59379010	59379178	5.94
chr13	23828053	23828221	3.61		chr12	80536655	80536823	3.54
chr6	5393195	5393363	2.19		chr4	19923283	19923451	3.25
chr18	61695294	61695462	4.39		chr19	5414849	5415017	1.98
chr17	92274692	92274860	3.82		chr15	58867381	58867549	3.25
chr6	142476759	142476927	1.7		chr4	123132375	123132543	2.55
chr10	19666553	19666721	3.61		chr11	86685492	86685660	3.54
chr3	101744044	101744212	3.18		chr1	37033747	37033915	3.82
chr1	186648500	186648668	11.11		chr2	165698943	165699111	2.76
chr8	41972455	41972623	6.01		chr17	28575659	28575827	3.47
chr6	108598284	108598452	1.49		chr2	154878577	154878745	8.28
chr9	65154615	65154783	4.6		chr1	164917786	164917954	5.16
chr1	176662954	176663122	3.47		chr13	51168444	51168612	3.75
chr19	23143286	23143454	11.53		chr19	46747619	46747787	2.48
chr18	44788422	44788590	5.09		chr3	149325960	149326128	1.56
chr9	56865579	56865747	4.39		chr7	125846927	125847095	11.81
chr8	96695238	96695406	4.46		chr3	54923404	54923572	1.98
chr2	162798598	162798766	3.11		chr16	18341751	18341919	7.43
chr6	124644321	124644489	3.25		chr18	35817617	35817785	2.76
chr7	3249571	3249739	2.26		chr8	73357481	73357649	4.1
chr12	118010617	118010785	11.81		chr11	7715840	7716008	3.89
chr13	105283807	105283975	3.54		chr6	122521453	122521621	2.76
chr13	98145673	98145841	4.39		chr4	150145736	150145904	0.99
chr5	123677035	123677203	5.23		chr9	106032667	106032835	5.59
chr10	95303991	95304159	3.47		chr12	16627134	16627302	3.4
chr6	31134714	31134882	3.75		chr6	31171604	31171772	6.22
chr9	121812831	121812999	4.39		chr9	55158015	55158183	3.61
chr13	47295616	47295784	2.62		chr18	12952374	12952542	8.13
chr14	66596826	66596994	2.62		chr9	48606282	48606450	7.64
chr11	70555256	70555424	4.95		chr3	69347154	69347322	3.89
chr4	11073952	11074120	11.03		chr8	10939984	10940152	4.74
chr13	81034260	81034428	4.81		chr4	49161738	49161906	4.67
chr1	123232484	123232652	3.4		chr4	141273669	141273837	1.91
chr5	130507389	130507557	11.18		chr18	36820973	36821141	4.1
chr2	164616073	164616241	4.24		chr7	126991118	126991286	2.62
chr8	96702890	96703058	13.02		chr19	46720715	46720883	4.17
chr8	10936767	10936935	2.26		chr4	44079926	44080094	4.88
chr8	129041181	129041349	10.96		chr16	45608756	45608924	4.31
chr9	55137686	55137854	3.11		chr11	98049437	98049605	2.26
chr4	148680041	148680209	2.9		chr1	36150627	36150795	4.39
chr8	96878614	96878782	4.31		chr11	51729612	51729780	5.45
chr2	4957640	4957808	5.59		chr2	172962154	172962322	4.31
chr2	38461675	38461843	4.95		chr4	70145213	70145381	6.51
chr4	135344404	135344572	2.4		chr16	15889775	15889943	7.14
chr18	21128461	21128629	1.63		chr3	52421593	52421761	4.24
chr9	48404974	48405142	9.27		chr17	15838588	15838756	3.75
chr4	115191937	115192105	1.84		chr5	136122025	136122193	3.68
chr19	46750425	46750593	5.59		chr8	36478512	36478680	5.94
chr4	97487705	97487873	3.32		chr1	40189672	40189840	4.53
chr4	19912511	19912679	3.11		chr17	45745456	45745624	7.92
chr8	96878010	96878178	11.74		chr1	181501913	181502081	1.63
chr7	71061470	71061638	5.31		chr4	132796533	132796701	5.38
chr5	128121946	128122114	7.36		chr10	80126565	80126733	7.14
chr15	82014942	82015110	5.52		chr13	75363314	75363482	4.17
chr8	41947049	41947217	3.47		chr1	133814351	133814519	2.76
chr5	138427685	138427853	1.91		chr6	108086329	108086497	5.02
chr9	108667376	108667544	4.74		chr15	7070094	7070262	4.67
chr15	38981848	38982016	2.97		chr6	72112045	72112213	4.24
chr10	7807079	7807247	9.2		chr3	31022037	31022205	2.55
chr11	7035339	7035507	4.95		chr12	53575711	53575879	7
chr6	141970259	141970427	3.04		chr4	45426625	45426793	21.86
chr10	26575934	26576102	4.46		chr18	46796125	46796293	7.99
chr3	130314954	130315122	3.47		chr11	51687792	51687960	4.6
chr12	36347866	36348034	4.46		chr17	81784946	81785114	3.89
chr13	103340292	103340460	1.49		chr18	46794814	46794982	4.88
chr16	45641442	45641610	4.24		chr19	46719563	46719731	4.74
chr14	41915654	41915822	8.63		chr6	71949983	71950151	4.03
chr7	125842540	125842708	5.38		chr10	29852227	29852395	3.18
chr19	4600272	4600440	2.19		chr2	146412256	146412424	1.98
chr16	35098116	35098284	3.25		chr10	43462327	43462495	3.4
chr5	138453720	138453888	5.31		chr1	130723079	130723247	3.96
chr11	7094662	7094830	10.4		chr5	138113194	138113362	2.62
chr2	165924110	165924278	3.47		chr14	118523289	118523457	2.97
chr10	95222978	95223146	4.81		chr10	43429150	43429318	1.49
chr2	126375526	126375694	2.9		chr4	132870900	132871068	3.89
chr15	96842208	96842376	7.64		chr19	58467744	58467912	1.7
chr15	97106175	97106343	2.62		chr5	140655845	140656013	0.07
chr7	133819820	133819988	3.82		chr4	101355963	101356131	3.89
chr19	43867097	43867265	3.25		chrX	57267839	57268007	1.41
chr8	42079513	42079681	1.84		chr19	4075608	4075776	3.82
chr10	96284588	96284756	2.55		chr2	160160035	160160203	2.69
chr16	62872689	62872857	5.45		chr19	38473524	38473692	3.96
chr1	166165352	166165520	3.96		chr1	166451777	166451945	7.14
chr11	106441390	106441558	7.92		chr10	123283828	123283996	3.18
chr1	123230758	123230926	3.75		chr4	86543505	86543673	5.02
chr2	15068665	15068833	4.67		chr11	68928271	68928439	2.12
chr2	132480679	132480847	6.3		chr15	52135005	52135173	3.47
chr9	121811415	121811583	4.46		chr15	75914730	75914898	9.2
chr2	172949911	172950079	1.49		chr2	103707471	103707639	2.76
chr2	132424990	132425158	3.68		chr13	52249597	52249765	2.83
chr17	79472378	79472546	3.82		chr7	127104683	127104851	3.61
chr13	74776353	74776521	3.18		chr8	58886242	58886410	1.06
chr15	57853820	57853988	3.82		chr12	40743420	40743588	3.25
chr3	79184052	79184220	5.73		chr5	88027001	88027169	3.61
chr1	166456910	166457078	3.47		chr10	39827820	39827988	5.02
chr3	148346282	148346450	2.05		chr13	103415610	103415778	4.81
chr8	129133897	129134065	10.47		chr7	3220334	3220502	4.6
chr7	6778790	6778958	1.77		chr7	119971849	119972017	3.11
chr17	71438523	71438691	14.85		chr11	7092769	7092937	6.08
chr3	91287485	91287653	5.38		chr8	112511730	112511898	1.41
chr17	71551589	71551757	4.17		chr4	14956900	14957068	2.83
chr8	129185452	129185620	3.25		chr5	123673183	123673351	4.46
chr19	21889093	21889261	3.82		chr1	155549736	155549904	4.46
chr6	135958281	135958449	5.02		chr5	30931031	30931199	4.31
chr16	58655951	58656119	2.19		chr18	46788988	46789156	10.68
chr2	165978957	165979125	2.76		chr6	72008570	72008738	4.95
chr4	62101709	62101877	0.64		chr7	139808893	139809061	0.92
chr5	99713486	99713654	9.76		chr10	59454010	59454178	3.18
chr11	103261212	103261380	3.96		chr8	129332480	129332648	9.48
chr13	75936297	75936465	2.48		chr10	66753905	66754073	6.72
chr3	103993331	103993499	5.02		chr9	46005043	46005211	2.69
chr6	116846404	116846572	3.11		chr17	56348338	56348506	5.31
chr8	25270838	25271006	1.06		chr8	126789849	126790017	12.94
chr10	80127363	80127531	3.32		chr4	43404569	43404737	3.47
chr2	27276951	27277119	2.83		chr14	21925927	21926095	3.25
chr8	36150181	36150349	7.78		chr17	56347632	56347800	7.43
chr12	111259270	111259438	5.38		chr6	142562963	142563131	2.62
chr1	173163307	173163475	1.27		chr7	119640562	119640730	4.17
chr5	120964442	120964610	3.75		chr4	132030667	132030835	8.06
chr4	134787642	134787810	5.87		chr16	32688990	32689158	8.21
chr1	176678797	176678965	6.08		chr6	108085596	108085764	6.22
chr7	27766493	27766661	2.55		chr13	51190378	51190546	3.11
chr17	47645152	47645320	4.6		chr10	91609113	91609281	6.08
chr17	15568618	15568786	3.96		chr8	131192384	131192552	1.91
chr11	62372489	62372657	0.85		chr17	28654900	28655068	4.6
chr10	67703861	67704029	2.69		chr17	67230569	67230737	4.53
chr12	80776858	80777026	3.47		chrX	147033533	147033701	1.49
chr13	36092930	36093098	2.19		chr2	165941606	165941774	8.42
chr11	101834128	101834296	3.4		chr8	41741264	41741432	6.44
chr7	146093957	146094125	2.19		chr3	130387850	130388018	5.52
chr11	101900927	101901095	8.28		chr10	111257022	111257190	4.67
chr1	176672926	176673094	4.39		chr16	18713320	18713488	2.62
chr14	21931984	21932152	3.32		chr17	71412637	71412805	3.82
chr3	120874760	120874928	4.81		chr6	54165729	54165897	2.83
chr18	60375748	60375916	1.27		chr15	88662015	88662183	13.65
chr6	72410540	72410708	6.58		chr12	21307291	21307459	5.8
chr2	65075737	65075905	6.44		chr8	124087095	124087263	6.08
chr13	36715442	36715610	3.32		chr4	19920477	19920645	5.66
chr8	91809049	91809217	2.62		chr4	122657166	122657334	9.2
chr2	43402179	43402347	2.97		chr3	151546911	151547079	3.47
chr14	21916018	21916186	16.48		chr6	134505343	134505511	3.18
chr10	95242557	95242725	5.02		chr1	181953856	181954024	2.33
chr19	39585153	39585321	3.54		chr1	37098112	37098280	36.71
chr13	35086129	35086297	7.21		chr19	46802582	46802750	4.53
chr8	125221139	125221307	3.54		chr7	141932675	141932843	1.77
chr19	57434401	57434569	2.83		chr16	93325244	93325412	5.45
chr5	8873407	8873575	6.22		chr7	3235796	3235964	4.03
chr14	19795871	19796039	2.9		chr1	164893809	164893977	4.17
chr4	150099003	150099171	4.17		chrX	137028145	137028313	3.47
chr2	165918135	165918303	7.57		chr12	33363733	33363901	3.89
chr17	85088804	85088972	5.59		chr18	45729709	45729877	2.9
chr11	100471720	100471888	2.26		chr1	163308900	163309068	3.25
chr13	114850563	114850731	11.81		chr8	126801946	126802114	20.16
chr5	120966367	120966535	9.55		chr3	98076761	98076929	3.47
chr2	163136115	163136283	9.76		chr4	8661296	8661464	6.22
chr4	97505408	97505576	4.74		chr15	51627317	51627485	3.32
chr14	9136568	9136736	4.1		chr12	82007275	82007443	1.91
chr4	40776057	40776225	3.11		chr6	99093645	99093813	4.03
chr11	109713406	109713574	3.89		chr9	66178393	66178561	8.06
chr2	35027029	35027197	8.63		chr3	57229235	57229403	4.31
chr4	97577914	97578082	1.7		chr11	98925256	98925424	4.1
chr10	39813454	39813622	3.61		chr5	115018902	115019070	9.48
chr15	97107111	97107279	4.95		chr18	46764017	46764185	3.11
chr4	149387365	149387533	2.9		chr18	44793504	44793672	2.83
chr19	43590931	43591099	4.88		chr15	95574376	95574544	5.23
chr3	96019179	96019347	3.32		chr9	77693678	77693846	3.82
chr19	3709113	3709281	3.82		chr8	10928521	10928689	4.31
chr14	70606452	70606620	13.65		chr18	36818175	36818343	5.09
chr7	107610296	107610464	4.74		chr11	49998478	49998646	4.1
chr4	132044498	132044666	3.89		chr10	80425497	80425665	3.89
chr4	101367276	101367444	10.61		chr3	57224269	57224437	4.17
chr10	118202880	118203048	6.37
chr3	78887100	78887268	6.58
chr2	64828041	64828209	3.4
chr12	7964966	7965134	2.05
chr6	73173241	73173409	5.09
chr10	94880458	94880626	4.03
chr6	135151863	135152031	0.99
chr13	69777183	69777351	2.76
chr15	3201090	3201258	4.39
chr6	90413560	90413728	5.45
chr6	113388599	113388767	1.7
chr5	89461797	89461965	7.99
chr9	62223884	62224052	5.31
chr1	40232086	40232254	3.96
chr5	136150796	136150964	2.69
chr17	85082290	85082458	4.6
chr19	21404400	21404568	4.6
chr8	72743113	72743281	3.82
chr8	47915373	47915541	4.03
chr3	41212422	41212590	9.97
chr7	97168938	97169106	3.18
chr4	97770955	97771123	9.27
chr10	21161655	21161823	4.95
chr19	53433887	53434055	1.41
chr2	113915778	113915946	5.8
chr7	130148103	130148271	2.33
chr5	124125320	124125488	6.58
chr2	163238293	163238461	4.39
chr4	35173757	35173925	16.2
chr4	44082568	44082736	2.69
chr4	40777685	40777853	3.61
chr19	38266028	38266196	5.31
chr12	40949131	40949299	12.52
chr4	35036666	35036834	4.67
chr10	37200295	37200463	3.96
chr16	30254132	30254300	4.03
chr14	21910420	21910588	2.48
chr5	21992482	21992650	4.39
chr9	65144997	65145165	3.75
chr5	123641604	123641772	2.9
chr8	10892102	10892270	3.96
chr11	79102516	79102684	2.9
chr6	31095796	31095964	14.29
chr1	167546152	167546320	4.95
chr16	24420874	24421042	16.83
chr11	31761629	31761797	5.8
chr2	72012002	72012170	6.15
chr4	19911594	19911762	1.56
chr6	13020634	13020802	4.67
chr7	52809486	52809654	4.46
chr6	128227636	128227804	4.67
chr16	37565976	37566144	1.06
chr11	7020868	7021036	2.4
chr13	29744831	29744999	4.1
chr2	152186246	152186414	6.65
chr19	23099592	23099760	3.04
chr18	38588039	38588207	2.97
chr5	89345798	89345966	5.31
chr4	150100306	150100474	3.04
chr3	54573758	54573926	3.18
chr6	31062812	31062980	3.61
chr8	14850487	14850655	12.87
chr19	41475315	41475483	2.97
chr16	15924030	15924198	2.62
chr15	97102953	97103121	9.34
chr12	111262615	111262783	8.91
chr14	22573790	22573958	4.03
chr19	23135737	23135905	7.5
chr9	121813477	121813645	2.9
chr4	149394210	149394378	3.4
chr1	173383282	173383450	3.18
chr13	98213744	98213912	5.23
chr11	7052468	7052636	7.07
chr3	54564880	54565048	3.68
chr16	11171967	11172135	3.04
chr18	68340508	68340676	5.09
chr16	90830236	90830404	9.05
chr2	10059032	10059200	4.67
chr3	148343171	148343339	5.8
chr17	33911731	33911899	3.18
chr17	28597435	28597603	8.7
chr7	148606177	148606345	8.7
chr4	150077463	150077631	4.1
chr12	40679561	40679729	5.52
chr7	74707126	74707294	3.61
chr13	52248980	52249148	13.72
chr2	172273944	172274112	24.12
chr11	7053183	7053351	6.51
chr7	126892464	126892632	2.76
chr8	70524776	70524944	1.56
chr1	95328791	95328959	4.95
chr3	132670386	132670554	5.45
chr18	85018137	85018305	4.53
chr18	61839292	61839460	7.64
chr1	8862979	8863147	3.25
chr4	41315350	41315518	6.3
chr13	94678008	94678176	2.69
chr14	70736392	70736560	6.72
chr9	49402008	49402176	3.18
chr4	86544904	86545072	2.69
chr17	28596770	28596938	2.05
chr16	62854581	62854749	7.64
chr8	41962178	41962346	3.54
chr11	72499508	72499676	1.56
chr7	139812163	139812331	7.85
chr17	64953582	64953750	6.72
chr9	53409734	53409902	5.59
chr5	8902342	8902510	1.84
chr6	31212317	31212485	3.61
chr19	23210239	23210407	4.6
chr3	28621566	28621734	3.25
chr1	95590180	95590348	4.24
chr1	36522699	36522867	2.62
chr10	95241379	95241547	1.34
chr11	53702640	53702808	2.9
chr19	41903569	41903737	0.92
chr1	31073034	31073202	4.03
chr11	35597611	35597779	5.09
chr8	112497034	112497202	3.61
chr3	84128899	84129067	4.46
chr4	43432209	43432377	1.77
chr6	9057502	9057670	3.61
chr19	23112899	23113067	3.47
chr12	100959547	100959715	1.7
chrX	17122051	17122219	0.99
chr2	160695280	160695448	4.74
chr9	45895181	45895349	5.52
chr1	133178527	133178695	4.53
chr4	101347508	101347676	7.99
chr10	92951511	92951679	6.01
chr2	60645566	60645734	0.99
chr5	75441548	75441716	4.81
chr6	72520693	72520861	4.67
chr17	26224071	26224239	19.66
chr19	43969383	43969551	4.53
chr6	143510115	143510283	2.26
chr7	142799987	142800155	2.97
chr7	127084499	127084667	2.12
chr10	107770577	107770745	10.82
chr19	23141365	23141533	6.15
chr19	3333345	3333513	18.96
chr6	72177881	72178049	7.64
chr4	131754318	131754486	3.25
chr10	94901652	94901820	2.62
chr11	44992512	44992680	2.9
chr8	129180748	129180916	5.8
chr8	119864316	119864484	4.53
chr11	109899241	109899409	4.24
chr6	134514725	134514893	7.99
chr3	85623381	85623549	4.67
chr19	3326579	3326747	4.31
chr4	154974650	154974818	2.12
chr6	137413934	137414102	4.88
chr10	79533946	79534114	4.88
chr10	94888979	94889147	3.54
chr1	167351652	167351820	3.89
chr18	62000506	62000674	4.17
chr8	91842031	91842199	6.15
chr11	101590746	101590914	2.48
chr13	91899576	91899744	5.8
chr1	167414923	167415091	3.04
chr10	70801174	70801342	5.73
chr9	121814805	121814973	3.47
chr11	35596762	35596930	7.21
chr3	18360440	18360608	3.96
chr11	101575416	101575584	4.6
chr9	70096617	70096785	1.77
chr10	124762065	124762233	3.18
chr15	85618007	85618175	7.71
chr2	160697124	160697292	6.08
chr3	82094524	82094692	5.16
chr2	90768781	90768949	2.69
chr3	79047140	79047308	5.87
chr17	28583158	28583326	4.88
chr4	129138659	129138827	8.42
chr10	93523011	93523179	6.15
chr4	115186624	115186792	1.49
chr9	59200276	59200444	4.74
chr11	109921578	109921746	2.4
chr8	126676743	126676911	3.47
chr3	28620759	28620927	4.67
chr15	96859398	96859566	8.06
chr4	43433139	43433307	5.66
chr14	66737279	66737447	1.84
chr8	10965563	10965731	4.24
chr8	14887277	14887445	5.59
chr16	43551845	43552013	2.48
chr7	76061112	76061280	5.31
chr5	43608981	43609149	2.48
chr19	32255893	32256061	6.58
chr2	163412661	163412829	3.32
chr6	81989313	81989481	9.41
chr4	98234102	98234270	3.11
chr6	114844010	114844178	20.09
chr6	31063635	31063803	6.51
chr2	104333337	104333505	2.4
chr19	4148469	4148637	4.39
chr16	92966382	92966550	5.45
chr13	35108091	35108259	4.03
chr8	96951895	96952063	3.68
chr17	86922810	86922978	2.62
chr18	12354344	12354512	6.65
chr11	94250442	94250610	5.59
chr13	41345996	41346164	3.68
chr6	42172411	42172579	2.62
chr10	93611316	93611484	4.1
chr3	78887901	78888069	7.29
chr16	43550067	43550235	4.17
chr3	80089230	80089398	1.13
chr2	126363553	126363721	3.54
chr4	115680623	115680791	3.25
chr9	64644141	64644309	5.73
chr6	29049735	29049903	3.18
chr2	132465168	132465336	3.82
chr10	92675569	92675737	3.82
chr8	87231134	87231302	2.9
chr8	10905795	10905963	3.47
chr18	61602426	61602594	3.18
chr14	72963918	72964086	4.17
chr16	23144547	23144715	6.37
chr6	57464064	57464232	7.92
chr19	43962314	43962482	2.69
chr3	129589507	129589675	5.87
chr1	92131276	92131444	5.8
chr16	94778021	94778189	2.33
chr6	58982858	58983026	2.9
chr2	3590209	3590377	1.84
chr10	5153066	5153234	2.19
chr15	86019460	86019628	7.43
chr5	111193100	111193268	3.75
chr19	55166543	55166711	6.3
chr14	59825021	59825189	4.39
chr3	96359139	96359307	6.65
chr10	108056515	108056683	0.99
chr8	10899728	10899896	5.94
chr6	141471125	141471293	4.39
chr9	62196467	62196635	4.53
chr5	73545386	73545554	4.74
chr3	148348054	148348222	2.19
chr16	85032379	85032547	2.05
chr17	27942131	27942299	1.7
chr16	52031375	52031543	7.36
chr19	39538567	39538735	2.83
chr7	86403928	86404096	5.8
chr15	55056528	55056696	4.46
chr2	43324799	43324967	5.87
chr16	37525449	37525617	3.25
chr3	40799170	40799338	7.5
chr3	54561770	54561938	3.61
chr18	64510155	64510323	8.42
chr4	35044177	35044345	20.3
chr4	97671915	97672083	2.97
chr3	37657236	37657404	6.58
chr10	127386738	127386906	5.09
chr1	138529676	138529844	4.81
chr2	43335382	43335550	5.23
chr4	95062667	95062835	4.88
chr9	72487996	72488164	3.04
chr11	101568508	101568676	5.66
chr8	42205451	42205619	6.72
chr10	92988351	92988519	3.25
chr16	23337460	23337628	5.23
chr1	39515278	39515446	1.7
chr16	22922621	22922789	3.4
chr13	35159046	35159214	1.2
chr19	32261125	32261293	3.75
chr1	107802938	107803106	1.7
chr7	75862479	75862647	5.31
chr13	64503426	64503594	4.46
chr10	62523362	62523530	6.15
chr4	115228223	115228391	2.33
chr7	75841377	75841545	9.83
chr18	68221935	68222103	6.37
chr17	45735216	45735384	4.6
chr3	118269788	118269956	5.66
chr12	40678606	40678774	2.83
chr5	120940796	120940964	3.32
chr9	70979770	70979938	3.82
chr1	182126758	182126926	3.47
chr2	43325555	43325723	2.9
chr13	105429185	105429353	6.3
chr7	75841887	75842055	2.12
chr6	129111357	129111525	2.55
chr15	36361720	36361888	2.9
chr7	80116809	80116977	2.69
chr9	54349879	54350047	8.21
chr4	44192874	44193042	7.92
chr10	75397837	75398005	4.39
chr13	30431814	30431982	12.1
chr8	47471292	47471460	4.88
chr12	86288951	86289119	2.12
chr9	53412109	53412277	4.39
chr12	76623972	76624140	2.55
chr6	72021528	72021696	4.1
chr13	100796042	100796210	6.01
chr5	99777449	99777617	6.44
chr18	64644038	64644206	3.25
chr13	43328812	43328980	2.05
chr3	146254171	146254339	8.84
chr1	138792592	138792760	6.58
chr4	81165178	81165346	1.13
chr6	124640714	124640882	1.13
chr2	103687101	103687269	5.16
chr13	41008956	41009124	3.32
chr7	76062249	76062417	2.9
chr13	98623343	98623511	5.45
chr11	106441983	106442151	6.22
chr14	47816526	47816694	4.74
chr18	53415875	53416043	7.92
chr3	95439961	95440129	4.46
chr5	138116074	138116242	7.14
chr2	131133659	131133827	5.09
chr8	124523375	124523543	5.38
chr3	21861402	21861570	5.31
chr4	149149638	149149806	2.69
chr9	121799225	121799393	3.61
chr13	53071689	53071857	4.46
chr19	3320217	3320385	10.47
chr2	172936151	172936319	3.89
chr4	149151292	149151460	3.61
chr9	92171142	92171310	2.9
chr5	130667063	130667231	1.91
chr16	22947661	22947829	1.7
chr18	12374079	12374247	3.75
chr10	84652817	84652985	5.87
chr1	72838846	72839014	2.4
chr13	101314425	101314593	1.7
chr18	20219161	20219329	3.25
chr10	60775673	60775841	10.61
chr8	118876712	118876880	7.64
chr3	18091416	18091584	6.15
chr9	50693403	50693571	27.94
chr5	108251534	108251702	4.03
chr17	84515715	84515883	3.32
chr12	85350278	85350446	4.81
chr8	129189695	129189863	6.93
chr10	26569824	26569992	10.04
chr1	166182778	166182946	4.31
chr5	104392149	104392317	7.14
chr12	95659958	95660126	3.75
chr16	45985352	45985520	4.81
chr3	142374505	142374673	6.22
chr11	44900989	44901157	1.2
chr15	34443784	34443952	2.76
chr1	123245683	123245851	7.21
chr12	106088410	106088578	8.84
chr3	80088788	80088956	4.46
chr16	23149533	23149701	2.48
chr2	22934296	22934464	4.67
chr17	95056038	95056206	1.56
chr6	93102659	93102827	3.89
chr19	17387259	17387427	2.76
chr18	21079343	21079511	3.54
chr2	11615098	11615266	3.25
chr1	181948492	181948660	4.1
chr11	109594312	109594480	8.84
chr13	4714062	4714230	3.11
chr13	5801506	5801674	4.24
chr4	94228909	94229077	4.17
chr18	7847608	7847776	4.24
chr4	115269532	115269700	3.4
chr12	81933395	81933563	5.8
chr13	30448011	30448179	3.47
chr10	114735859	114736027	2.4
chr1	189581993	189582161	3.25
chr4	97575483	97575651	2.19
chr18	12353189	12353357	3.68
chr6	116600518	116600686	6.86
chr12	86320374	86320542	3.96
chr4	53133117	53133285	2.48
chr1	107823620	107823788	2.97
chr3	60896636	60896804	2.26
chr3	60408187	60408355	3.54
chr8	108523059	108523227	4.6
chr2	131156440	131156608	2.33
chr10	44820451	44820619	5.31
chrX	156864541	156864709	3.47
chr19	44046734	44046902	3.4
chr8	129252224	129252392	3.32
chr2	64812641	64812809	3.61
chr1	38175676	38175844	2.76
chr19	54085561	54085729	0.64
chr1	167546859	167547027	4.24
chr10	23642452	23642620	2.76
chr2	59835082	59835250	2.26
chr19	23107887	23108055	2.4
chr6	116585563	116585731	13.86
chr10	84274030	84274198	3.68
chr13	36051649	36051817	6.08
chr16	94915547	94915715	5.23
chr8	108517308	108517476	5.23
chr9	77791287	77791455	7.5
chr12	82010730	82010898	3.68
chr19	41462719	41462887	10.96
chr11	101901466	101901634	5.09
chr13	32916884	32917052	2.83
chr14	35448892	35449060	5.59
chr13	5603495	5603663	0.64
chr17	56752068	56752236	12.87
chr13	47278663	47278831	3.4
chr18	60375093	60375261	3.25
chr1	158943365	158943533	3.25
chr12	86284066	86284234	2.83
chr4	154952708	154952876	10.26
chr19	21180878	21181046	5.16
chr5	89453525	89453693	3.75
chr15	57721090	57721258	4.39
chr2	130744885	130745053	3.11
chr8	125567853	125568021	3.75
chr13	115255717	115255885	3.47
chr10	93003078	93003246	5.16
chr15	97117281	97117449	1.98
chr10	7808633	7808801	3.18
chr13	39756409	39756577	6.65
chr6	135112416	135112584	5.31
chr16	18715746	18715914	2.83
chrX	57569110	57569278	3.47
chr8	123143660	123143828	6.37
chr11	94208588	94208756	5.16
chr11	94223595	94223763	3.25
chr12	21148650	21148818	5.02
chr18	12006941	12007109	5.16
chr3	146252594	146252762	3.75
chr7	91350296	91350464	2.62
chr11	23041023	23041191	2.12
chr10	77760525	77760693	5.16
chr7	99969721	99969889	2.83
chr2	154434960	154435128	4.17
chr1	72855982	72856150	10.89
chr10	96285190	96285358	2.83
chr15	36761521	36761689	4.17
chr10	95105421	95105589	1.84
chr1	181491258	181491426	5.59
chr1	145510377	145510545	3.25
chr14	66759550	66759718	5.38
chr7	137730261	137730429	1.56
chr8	119864809	119864977	8.84
chr7	96571800	96571968	2.76
chr8	4319113	4319281	5.23
chr4	148678735	148678903	3.11
chr5	122113604	122113772	7.14
chr13	36107658	36107826	7.85
chr7	52866342	52866510	3.68
chr18	81388984	81389152	4.53
chr6	59406146	59406314	4.17
chr8	58824749	58824917	1.06
chr9	108244729	108244897	4.17
chr13	41322000	41322168	8.21
chr10	96116817	96116985	2.9
chr10	118699975	118700143	5.09
chr7	86401699	86401867	5.66
chr1	72837337	72837505	2.9
chr8	108274673	108274841	3.47
chr7	38000689	38000857	6.08
chr6	141139009	141139177	1.84
chr10	120927192	120927360	3.82
chr8	3390568	3390736	4.67
chr14	47810401	47810569	3.54
chr12	40753653	40753821	6.15
chr3	121583368	121583536	3.32
chr3	123056741	123056909	12.52
chr12	111297616	111297784	5.23
chr11	62293216	62293384	3.89
chr15	59491746	59491914	1.77
chr4	149173017	149173185	3.32
chr18	21095003	21095171	6.58
chr11	115080644	115080812	5.59
chr11	109595809	109595977	4.39
chr10	120950141	120950309	4.74
chr7	75827617	75827785	5.59
chr12	84015791	84015959	3.04
chr11	44988852	44989020	3.04
chr8	72718201	72718369	5.02
chr10	118190218	118190386	3.75
chr10	84273094	84273262	5.23
chr5	9046087	9046255	4.53
chr19	17357879	17358047	10.61
chr5	9033891	9034059	3.75
chr11	95639241	95639409	4.24
chr9	64898813	64898981	2.62
chr16	43398072	43398240	4.67
chr8	47488552	47488720	0.99
chr6	101317151	101317319	4.03
chr18	21103155	21103323	3.61
chr19	36701509	36701677	3.54
chr15	55134851	55135019	5.09
chr10	93543694	93543862	4.81
chr4	59324455	59324623	2.62
chr10	94883002	94883170	1.27
chr3	116317525	116317693	5.73
chr18	20218157	20218325	3.47
chr17	79469511	79469679	3.4
chr17	30794572	30794740	6.37
chr18	21089994	21090162	3.11
chr5	150008306	150008474	2.26
chr8	34992052	34992220	5.23
chr2	145502331	145502499	4.1
chr3	27127582	27127750	4.6
chr3	83801261	83801429	4.03
chr7	142245022	142245190	2.97
chr13	115253034	115253202	3.18
chr12	16164876	16165044	4.31
chr11	72497025	72497193	3.47
chr17	81775375	81775543	3.89
chr1	55136713	55136881	6.22
chr11	100179422	100179590	5.8
chr12	84017081	84017249	2.4
chr15	8241381	8241549	7
chr19	29208869	29209037	8.77
chr5	122115043	122115211	4.1
chr13	36055558	36055726	5.8
chr5	122184068	122184236	2.69
chr3	19101317	19101485	1.63
chr14	79252766	79252934	7.78
chr10	43726155	43726323	6.44
chr7	147254003	147254171	2.05
chr15	57297730	57297898	5.45
chr18	59218040	59218208	4.24
chr12	85375305	85375473	0.42
chr13	28952655	28952823	4.31
chr13	39539892	39540060	4.6
chr5	30928797	30928965	1.84
chr3	60893923	60894091	3.82
chr10	84348172	84348340	0.99
chr19	21169768	21169936	4.39
chr19	34888170	34888338	3.75

## Sheet: FigS6C
Insig2	avg	sem			Insig2	biological rep	norm to Gt2b	avg	sem		Angptl4	norm to Gt2b	avg	sem		G6pc	norm to Gt2b	avg	sem		Tat	norm to Gt2b	avg	sem		Fkbp5	norm to Gt2b	avg	sem		Pck1	norm to Gt2b	avg	sem
Unfed	0.773026	0.0921487			Unfed	1	0.315581	0.773026	0.0921487		Unfed	0.00324245	0.00389228	0.000463711		Unfed	1.28355	1.25127	0.12003		Unfed	1.70769	2.28512	0.133158		Unfed	0.264494	0.45536	0.0360713		Unfed	4.19341	5.21498	0.424245
Fed	0.253694	0.0324128				2	0.436321					0.00390634					1.03505					1.88201					0.371402					3.45714
Fed+Dex	0.358187	0.0482804				3	0.617305					0.00369477					1.03937					1.94377					0.338143					3.59855
Fed+S961	0.949286	0.107376				4	0.895047					0.0073659					1.11822					2.03595					0.31937					3.50934
						5	0.865321					0.0012319					0.752623					2.26773					0.507284					5.44555
Angptl4						6	0.712042					0.00348671					0.924053					2.03703					0.354953					4.2872
Unfed	0.00389228	0.000463711				7	0.847742					0.00294498					1.21877					2.67611					0.441719					5.18739
Fed	0.00117503	0.000105762				8	0.879697					0.00423345					1.2581					2.74158					0.496737					6.02808
Fed+Dex	0.00141677	0.000378781				9	0.353562					0.00186281					1.36617					2.49672					0.644037					6.66435
Fed+S961	0.00340194	0.000369315				10	0.763588					0.00467196					1.23126					2.122					0.540103					5.26287
						11	1.36152					0.00466486					1.34882					2.15162					0.611379					7.80943
G6pc						12	1.22859					0.00540118					2.43929					3.35922					0.574694					7.1365
Unfed	1.25127	0.12003			Fed	1	0.0807949	0.253694	0.0324128		Fed	0.00119814	0.00117503	0.000105762		Fed	0.289836	0.406072	0.0435772		Fed	0.697168	0.707806	0.0658598		Fed	0.078292	0.137591	0.028517		Fed	1.54159	1.36066	0.165972
Fed	0.406072	0.0435772				2	0.106993					0.0015273					0.294243					0.537445					0.0458065					1.09198
Fed+Dex	0.375864	0.0518303				3	0.139125					0.000994604					0.341641					0.556741					0.197207					1.5642
Fed+S961	1.05659	0.144943				4	0.307136					0.00159415					0.483015					1.21877					0.0821963					2.91848
						5	0.28632					0.000702662					0.500192					0.792789					0.24408					1.54939
Tat						6	0.156659					0.000903704					0.14614					0.393056					0.232464					1.02471
Unfed	2.28512	0.133158				7	0.246937					0.000596291					0.420701					0.78754					0.365388					1.65291
Fed	0.707806	0.0658598				8	0.35988					0.00134175					0.47304					0.666653					0.0671397					0.993092
Fed+Dex	2.20202	0.272176				9	0.366057					0.0015307					0.281265					0.646565					0.0720641					1.19794
Fed+S961	0.524432	0.0953841				10	0.271078					0.00151177					0.500453					0.753274					0.0957229					0.776585
						11	0.443014					0.000758397					0.406165					0.985425					0.0918368					1.20653
Fkbp5						12	0.280334					0.00144091					0.736178					0.458245					0.0788934					0.810536
Unfed	0.45536	0.0360713			Fed+Dex	1	0.378001	0.358187	0.0482804		Fed+Dex	0.000992122	0.00141677	0.000378781		Fed+Dex	0.215084	0.375864	0.0518303		Fed+Dex	1.59252	2.20202	0.272176		Fed+Dex	0.45722	0.561434	0.0483058		Fed+Dex	3.21922	3.45759	0.349867
Fed	0.137591	0.028517				2	0.354097					0.000891164					0.380241					1.33395					0.449331					2.3477
Fed+Dex	0.561434	0.0483058				3	0.188886					0.000282079					0.231457					1.04411					0.358195					1.66969
Fed+S961	0.158915	0.021372				4	0.326282					0.000802174					0.25932					1.47781					0.402797					2.78359
						5	0.375192					0.00116923					0.574512					2.66023					0.637094					3.67774
Pck1						6	0.705554					0.00426903					0.628884					2.81879					0.678917					4.74063
Unfed	5.21498	0.424245				7	0.235564					0.00148672					0.228809					2.93835					0.733802					3.77497
Fed	1.36066	0.165972				8	0.320856					0.00148621					0.403476					3.05435					0.611849					4.67506
Fed+Dex	3.45759	0.349867				9	0.339247					0.00137218					0.460989					2.89804					0.7237					4.2297
Fed+S961	1.39986	0.223297			Fed+S961	1	1.19334	0.949286	0.107376		Fed+S961	0.0020777	0.00340194	0.000369315		Fed+S961	0.781874	1.05659	0.144943		Fed+S961	0.326467	0.524432	0.0953841		Fed+S961	0.151019	0.158915	0.021372		Fed+S961	0.782926	1.39986	0.223297
						2	1.25785					0.00216237					0.90125					0.96596					0.260717					1.96053
						3	1.11454					0.00323718					1.21058					0.43121					0.0970872					0.760604
						4	0.763588					0.00387062					1.98924					0.515993					0.120487					1.25285
						5	0.473211					0.00508676					1.07925					0.212012					0.117849					1.1215
						6	1.29683					0.00354404					0.818393					0.590723					0.238999					2.10734
						7	0.737673					0.00437625					0.956089					0.858648					0.117883					2.31492
						8	0.757257					0.00286064					0.716047					0.294441					0.167277					0.898181

## Sheet: FigS6D-G
Bedgraphs can be found at GEO: GSE119713
