# Supplementary material for: Insulin signaling and reduced glucocorticoid receptor activity attenuate postprandial gene expression in liver
Source: PLoS Biol. 2018 Dec 10;16(12):e2006249. doi: 10.1371/journal.pbio.2006249 (PMC6301715; doi:10.1371/journal.pbio.2006249)
Supplement: S13 Data — Panels S7C, S7E, and S7F. (XLSX) [file pbio.2006249.s024.xlsx]

## Sheet: FigS7C
GFP expression
Injection	Biological rep	norm to Gt2b	Average	sem
AAV-GFP	1	20.6061	33.162	13.3771
AAV-GFP	2	18.3156
AAV-GFP	3	73.2623
AAV-GFP	4	20.4638
AAV-CRE	1	0.180491	0.114378	0.0244088
AAV-CRE	2	0.114229
AAV-CRE	3	0.0640348
AAV-CRE	4	0.0987552
CRE expression
Injection	Biological rep	norm to Gt2b	Average	sem
AAV-GFP	1	0.0206173	0.0289488	0.00391
AAV-GFP	2	0.0311419
AAV-GFP	3	0.0387409
AAV-GFP	4	0.0252951
AAV-CRE	1	0.760489	1.23317	0.205524
AAV-CRE	2	1.57462
AAV-CRE	3	1.58008
AAV-CRE	4	1.01748
GR expression
Injection	Biological rep	norm to Gt2b	Average	sem
AAV-GFP	1	1.77769	1.83391	0.170452
AAV-GFP	2	2.27363
AAV-GFP	3	1.84038
AAV-GFP	4	1.44393
AAV-CRE	1	0.213159	0.207453	0.0184042
AAV-CRE	2	0.212421
AAV-CRE	3	0.157672
AAV-CRE	4	0.246558

## Sheet: FigS7E
cluster 1										cluster 5										cluster 3 and 4										cluster 2 and 4
ID	GRfl/fl_AAVGFP_rep1	GRfl/fl_AAVGFP_rep2	GRfl/fl_AAVGFP_rep3	GRfl/fl_AAVGFP_rep4	GRfl/fl_AAVCRE_rep1	GRfl/fl_AAVCRE_rep2	GRfl/fl_AAVCRE_rep3	GRfl/fl_AAVCRE_rep4		ID	GRfl/fl_AAVGFP_rep1	GRfl/fl_AAVGFP_rep2	GRfl/fl_AAVGFP_rep3	GRfl/fl_AAVGFP_rep4	GRfl/fl_AAVCRE_rep1	GRfl/fl_AAVCRE_rep2	GRfl/fl_AAVCRE_rep3	GRfl/fl_AAVCRE_rep4		ID	GRfl/fl_AAVGFP_rep1	GRfl/fl_AAVGFP_rep2	GRfl/fl_AAVGFP_rep3	GRfl/fl_AAVGFP_rep4	GRfl/fl_AAVCRE_rep1	GRfl/fl_AAVCRE_rep2	GRfl/fl_AAVCRE_rep3	GRfl/fl_AAVCRE_rep4		ID	GRfl/fl_AAVGFP_rep1	GRfl/fl_AAVGFP_rep2	GRfl/fl_AAVGFP_rep3	GRfl/fl_AAVGFP_rep4	GRfl/fl_AAVCRE_rep1	GRfl/fl_AAVCRE_rep2	GRfl/fl_AAVCRE_rep3	GRfl/fl_AAVCRE_rep4
NM_001001983	8.9	7.849	9.217	9.796	11.197	10.025	10.225	7.432		NM_001024606	13.374	7.703	7.303	8.274	9.4	9.391	15.429	8.83		NM_001002012	2.019	1.283	2.483	2.245	2.109	2.182	2.273	1.783		NM_001002012	2.019	1.283	2.483	2.245	2.109	2.182	2.273	1.783
NM_001004157	4.815	3.992	4.918	4.694	5.954	6.415	5.275	4.21		NM_001033238	1.586	1.005	0.848	1.371	1.739	1.631	2.174	1.544		NM_001009935	80.153	31.653	20.67	34.259	27.716	34.141	119.136	23.964		NM_001009949	40.538	25.034	29.322	23.564	20.104	15.806	23.3	20.922
NM_001005341	3.664	2.885	2.493	2.913	1.75	2.172	3.646	2.505		NM_001033445	10.959	8.408	7.984	10.962	7.489	6.275	7.542	6.835		NM_001012310	452.178	271.601	250.281	246.059	310.6	352.946	456.441	285.74		NM_001033264	164.449	129.563	128.241	118.669	119.133	106.127	128.774	148.472
NM_001029938	13.382	13.377	15.91	14.469	14.132	13.227	15.594	13.756		NM_001035228	227.149	114.002	135.289	122.782	36.568	45.313	34.855	37.676		NM_001013370	4.438	5.31	3.317	4.91	3.956	4.833	3.277	4.361		NM_001033352	17.113	12.294	14.147	15.096	10.388	11.015	12.482	9.117
NM_001033324	16.461	8.373	12.032	13.91	0.637	0.638	0.592	0.857		NM_001039394	49.514	43.201	38.106	44.572	58.801	61.06	59.429	49.15		NM_001013780	5.019	2.32	1.32	2.047	2.881	3.347	3.606	2.195		NM_001034851	26.883	20.549	17.266	17.586	9.244	8.083	6.167	9.697
NM_001033337	16.687	19.143	9.924	17.146	16.455	23.632	15.833	21.945		NM_001042634	29.35	22.109	24.298	23.438	24.903	25.465	24.895	24.469		NM_001034851	26.883	20.549	17.266	17.586	9.244	8.083	6.167	9.697		NM_001038635	5.82	4.484	5.035	5.205	4.87	4.65	6.026	4.393
NM_001037999	331.275	338.217	473.098	343.288	543.505	498.513	530.517	393.886		NM_001081108	36.204	32.282	35.143	29.802	33.24	35.571	35.034	28.68		NM_001039515	10.546	3.76	5.509	4.097	3.995	5.516	6.586	4.603		NM_001042418	6.223	1.163	1.451	2.372	0.824	1.152	2.593	1.162
NM_001044751	219.887	199.443	285.396	222.247	294.305	300.077	277.881	267.587		NM_001081205	1.851	1.011	1.971	1.22	2.692	1.442	0.698	3.072		NM_001081343	7.659	5.726	4.512	5.459	4.334	4.568	6.609	3.072		NM_001044740	187.614	160.284	114.592	166.15	109.442	80.53	109.689	103.86
NM_001081074	52.378	36.33	43.394	36.565	76.784	80.806	85.916	58.841		NM_001098404	50.203	31.148	31.504	30.848	22.431	25.193	30.118	26.242		NM_001111288	29.866	21.665	31.761	19.027	25.167	28.695	29.14	17.823		NM_001077348	65.687	28.756	41.447	26.803	13.494	17.198	13.19	16.263
NM_001081212	3.648	4.407	2.428	5.854	4.721	5.342	9.264	2.972		NM_001122666	28.982	27.757	33.96	32.03	38.826	38.671	41.69	35.185		NM_001113460	11.144	6.381	5.75	7.193	6.773	8.094	10.005	5.952		NM_001077364	94.331	64.008	84.989	32.753	20.222	17.932	16.708	20.261
NM_001082975	12.653	11.014	9.349	13.447	9.482	12.896	11.499	11.568		NM_001127351	50.703	46.22	43.652	47.302	55.792	61.056	63.02	50.475		NM_001113550	9.041	6.162	10.917	8.462	10.846	12.087	8.86	3.846		NM_001081045	6.613	4.772	4.938	6.893	5.181	5.399	6.457	5.217
NM_001085373	4.643	3.208	1.937	4.111	3.451	3.72	3.727	2.504		NM_001160356	13.608	12.176	15.549	15.694	15.74	15.01	15.261	19.209		NM_001122667	6.043	4.308	3.986	6.008	4.265	4.914	6.918	5.943		NM_001081347	35.875	20.428	23.453	21.645	15.895	16.683	13.285	17.352
NM_001110009	3936.22	3192.71	3677.36	3086.58	3235.28	3451.43	3987	3923.95		NM_001164598	12.304	11.135	9.424	8.837	2.975	2.877	6.223	3.013		NM_001162896	2.524	1.98	1.502	2.718	2.228	3.371	3.065	1.857		NM_001081372	45.549	33.597	43.028	45.411	41.379	45.993	49.583	41.581
NM_001113208	0.741	0.464	0.569	0.451	0.528	0.617	0.407	0.52		NM_001177594	24.614	20.966	15.294	26.295	11.758	18.167	15.822	17.19		NM_001164289	7.675	5.618	4.059	4.957	3.437	3.063	2.856	3.173		NM_001111099	21.607	1.993	4.319	1.229	0.483	0.473	0.395	1.277
NM_001113209	7.399	7.282	7.296	7.438	11.866	11.882	10.503	9.55		NM_001190414	88.542	71.188	72.981	89.962	53.161	57.297	61.952	50.025		NM_001164885	122.927	86.606	75.445	101.4	46.857	46.046	84.025	49.24		NM_001122667	6.043	4.308	3.986	6.008	4.265	4.914	6.918	5.943
NM_001113470	12.083	9.289	8.696	11.666	13.64	13.646	13.092	11.588		NM_001201470	65.189	55.238	53.157	38.108	81.814	90.949	85.03	84.804		NM_001166580	20.583	33.646	22.173	37.92	19.731	41.321	58.974	27.022		NM_001136066	34.248	26.288	27.693	32.814	21.757	18.804	18.967	18.703
NM_001122989	4.28	4.643	4.031	8.49	5.8	5.772	5.979	6.83		NM_001205345	23.58	18.368	19.711	20.233	26.349	27.055	27.111	20.067		NM_001177713	4.944	3.01	4.461	5.564	1.364	1.92	6.015	5.583		NM_001142952	3.752	1.845	3.935	2.774	2.642	1.809	1.425	2.444
NM_001130529	4.07	4.338	3.026	3.511	5.527	5.965	4.169	4.317		NM_001243792	0.823	0.367	0.359	0.18	0.441	0.476	0.734	0.635		NM_001199494	59.863	54.571	51.682	43.994	47.666	54.437	48.108	45.23		NM_001163587	91.203	88.04	85.94	62.77	54.797	52.823	60.953	70.174
NM_001142943	2.882	2.323	2.211	2.466	1.812	1.516	1.809	1.435		NM_001286005	29.747	34.485	26.348	35.935	32.479	30.471	26.016	27.891		NM_001271531	85.433	31.871	27.894	32.317	19.819	23.919	29.226	20.896		NM_001163818	12.708	8.166	7.535	8.993	8.802	5.181	10.188	6.614
NM_001160251	6.611	7.581	6.295	7.535	4.691	5.144	6.584	5.045		NM_007382	150.431	101.702	132.054	119.402	113.607	145.07	137.796	130.967		NM_001285917	8.14	6.983	7.392	7.365	10.952	12.574	12.803	10.088		NM_001164289	7.675	5.618	4.059	4.957	3.437	3.063	2.856	3.173
NM_001161712	32.052	30.905	43.894	28.719	44.025	44.05	49.627	35.284		NM_007482	978.002	850.59	939.815	997.311	430.082	425.337	398.288	534.659		NM_007703	145.546	31.749	28.297	19.82	5.592	15.618	24.979	8.758		NM_001164357	82.672	84.36	53.873	41.517	53.429	35.368	81.034	22.995
NM_001163239	18.375	18.852	20.272	17.236	26.99	30.302	28.343	29.659		NM_007635	9.797	6.068	4.69	6.886	3.358	4.874	6.387	4.518		NM_007809	4.836	4.842	9.337	7.826	1.491	0.722	0.911	1.163		NM_001164441	8.839	6.501	6.294	8.288	4.644	3.83	5.542	5.855
NM_001163290	33.829	26.118	28.122	26.03	24.293	35.902	36.257	31.774		NM_007761	19.459	15.724	17.35	17.001	11.769	11.309	9.773	14.134		NM_007822	25.213	4.161	9.512	0.86	16.72	76.998	28.705	6.681		NM_001177379	7.547	8.085	4.621	6.749	3.838	4.119	4.598	3.661
NM_001164466	104.532	85.182	98.188	119.929	92.927	112.126	101.706	98.765		NM_008212	133.627	95.348	131.942	97.416	170.116	195.856	165.743	149.172		NM_008061	300.04	277.805	138.275	138.287	128.463	145.845	271.462	75.321		NM_001177812	108.845	80.424	92.724	82.05	59.197	57.092	57.702	56.354
NM_001172424	38.71	41.258	34.359	39.99	49.298	60.365	51.666	50.943		NM_008439	198.855	157.115	164.058	129.266	174.372	172.584	161.828	152.599		NM_008256	726.09	472.143	576.683	534.624	771.785	907.594	847.169	618.847		NM_001199105	42.547	23.25	17.64	19.428	8.036	7.42	11.113	9.818
NM_001177561	298.963	254.87	235.019	231.29	265.927	286.536	231.857	237.518		NM_008720	29.908	34.964	25.127	36.142	39.074	41.439	41.873	34.466		NM_008514	11.815	8.915	8.465	10.278	10.984	11.219	12.676	8.99		NM_001199494	59.863	54.571	51.682	43.994	47.666	54.437	48.108	45.23
NM_001177602	21.367	18.191	23.631	16.559	28.222	26.548	25.051	19.429		NM_008796	29.993	17.149	23.151	12.739	33.911	46.013	29.005	30.179		NM_008904	2.773	2.592	1.603	2.15	1.682	1.365	0.769	1.803		NM_001242419	20.959	10.809	13.096	11.843	9.337	9.116	7.961	8.959
NM_001190453	40.081	35.3	33.769	41.339	41.388	39.83	43.892	40.958		NM_009169	97.209	68.801	83.528	74.629	70.964	77.672	89.034	77.81		NM_009469	16.963	18.792	12.612	18.461	13.106	11.788	12.259	11.532		NM_007385	697.32	670.808	783.849	636.795	573.634	699.046	741.473	711.118
NM_001253867	271.569	236.107	263.462	271.315	239.848	274.226	281.192	254.533		NM_009760	136.084	108.071	124.051	117.437	120.329	129.251	117.222	98.586		NM_009984	143.249	111.724	117.373	135.385	74.791	63.989	67.436	116.712		NM_007494	1709.97	1438.13	1568.12	1189.83	950.205	961.56	1092.91	972.102
NM_001271729	26.135	27.971	32.708	25.9	20.068	27.026	31.44	30.793		NM_010106	1907.36	1628.34	1979.2	1792.44	1952.9	2094.99	2125.63	1839.34		NM_009999	2.57	0.204	0.864	0.229	0.18	2.97	0.628	1.881		NM_007812	770.401	598.457	652.904	689.092	527.77	488.946	714.855	835.303
NM_001276442	16.557	15.865	21.233	14.972	17.194	14.495	16.669	18.54		NM_010236	45.961	30.452	34.128	28.212	28.762	34.769	32.109	30.522		NM_010002	6.476	4.919	9.969	4.666	13.599	14.828	18.61	7.713		NM_008182	25.727	21.783	26.168	34.508	10.612	17.74	29.197	49.122
NM_001284380	12.235	12.219	12.265	11.39	15.976	15.121	13.2	15.418		NM_010638	26.381	26.33	22.978	32.918	11.948	17.374	19.086	13.264		NM_010153	23.618	23.214	15.933	32.342	23.385	30.925	32.199	25.873		NM_008341	91.953	106.955	44.433	77.435	8.549	9.677	26.02	9.428
NM_001286628	2.343	2.218	2.905	3.523	2.844	2.673	3.78	3.236		NM_010701	1.312	1.498	1.614	1.608	2.655	5.098	4.83	2.563		NM_010706	12.65	5.814	6.608	7.451	15.466	18.752	15.446	8.753		NM_008514	11.815	8.915	8.465	10.278	10.984	11.219	12.676	8.99
NM_007569	6.964	5.366	5.22	5.337	6.436	6.629	8.998	7.062		NM_010720	18.069	8.153	9.712	5.388	9.711	7.264	7.904	4.803		NM_010707	15.21	6.143	7.65	8.624	18.954	21.578	18.792	9.445		NM_008655	1.587	0.201	2.041	0.141	0.712	0.363	2.468	0.594
NM_007801	113.862	106.662	116.464	122.079	116.612	121.225	136.005	122.271		NM_011508	216.488	167.58	195.565	174.619	216.479	259.721	232.407	179.462		NM_011068	106.801	44.054	45.639	43.818	47.764	74.041	80.658	45.111		NM_008904	2.773	2.592	1.603	2.15	1.682	1.365	0.769	1.803
NM_007811	4.481	2.323	9.021	5.157	3.314	4.048	6.435	43.558		NM_011630	3.99	3.632	2.839	4.588	4.433	4.276	5.14	3.437		NM_011267	25.643	19.885	23.633	13.105	6.363	6.359	5.654	1.508		NM_009150	163.687	159.021	133.66	134.509	143.648	150.613	123.865	164.442
NM_007926	19.299	17.809	19.483	22.236	19.728	18.238	18.588	20.944		NM_012000	9.148	6.662	6.592	7.913	4.546	4.402	5.576	5.195		NM_011396	19.227	8.866	9.913	10.278	12.965	16.547	25.094	10.123		NM_009469	16.963	18.792	12.612	18.461	13.106	11.788	12.259	11.532
NM_008037	1.444	1.211	1.214	1.597	1.916	1.624	1.993	1.307		NM_012050	2.619	1.887	1.618	2.078	0.15	0.496	0.62	0.858		NM_011752	29.131	16.926	13.733	19.631	21.307	17.747	33.087	15.248		NM_009474	843.837	782.669	974.423	760.774	1116.74	973.628	1132.89	909.689
NM_008185	138.989	121.553	153.439	113.028	156.67	169.909	169.835	160.269		NM_013474	5879.58	6214.88	7870.33	5551.96	7690.71	8199.01	8959.84	7039.64		NM_012006	33.805	7.299	13.963	6.388	12.669	32.071	56.393	8.895		NM_009743	21.044	13.787	13.108	12.407	7.71	8.318	6.567	9.267
NM_008756	3.43	4.041	5.136	6.215	5.209	5.582	6.646	3.601		NM_016668	928.574	475.129	635.454	325.082	259.956	381.493	193.197	279.133		NM_013495	160.741	133.743	130.513	157.587	153.409	168.241	140.391	145.872		NM_009963	14.357	12.643	12.066	14.163	12.122	12.313	13.736	13.686
NM_008819	187.011	157.683	184.261	139.766	186.316	184.713	209.905	179.392		NM_016763	129.815	95.308	105.938	83.206	77.878	99.889	97.385	89.046		NM_013505	11.435	14.283	7.885	14.822	21.473	20.202	26.041	19.623		NM_009984	143.249	111.724	117.373	135.385	74.791	63.989	67.436	116.712
NM_008852	4.58	0.831	0.478	0.233	0	0.185	0.854	0.042		NM_019764	12.029	7.698	9.388	8.951	11.377	12.795	13.676	11.473		NM_013743	2.508	1.767	1.129	0.817	1.403	1.73	8.556	1.891		NM_009999	2.57	0.204	0.864	0.229	0.18	2.97	0.628	1.881
NM_008952	137.667	104.972	141.079	103.349	134.76	131.05	130.11	112.114		NM_021310	4.464	3.214	3.463	3.711	3.482	3.064	4.591	3.224		NM_019588	2.146	1.484	2.235	1.854	2.041	2.013	2.007	1.974		NM_010217	2.815	2.274	3.537	2.569	3.03	3.25	2.71	1.658
NM_009016	2.273	1.776	3.75	5.706	4.978	5.708	4.175	5.857		NM_021456	55.417	30.173	34.255	29.77	66.535	93.78	72.836	78.703		NM_020520	83.594	49.748	62.95	65.137	69.556	88.484	84.577	68.732		NM_010321	1166.85	932.109	1095.09	848.161	845.621	1021.16	1054.08	909.464
NM_009017	2.826	2.157	4.622	7.066	6.098	7.097	5.228	7.282		NM_023202	84.758	80.831	96.307	83.47	101.234	101.943	107.623	92.69		NM_020568	9.279	2.271	3.477	2.451	0.768	0.921	1.381	1.403		NM_010358	660.29	748.79	776.964	1068.94	614.988	639.808	759.405	855.393
NM_009018	2.102	1.605	1.814	3.431	3.793	3.203	3.317	3.294		NM_023665	114.699	127.421	127.718	131.678	103.372	105.542	107.658	107.022		NM_020581	109.668	59.349	59.667	66.668	25.102	26.135	80.794	18.355		NM_010559	36.33	21.078	26.525	24.632	12.05	10.613	8.653	9.699
NM_009113	18.048	14.113	19.844	15.497	20.471	21.742	22.569	14.938		NM_024264	246.37	215.151	247.164	224.804	141.93	165.228	182.074	147.887		NM_021534	59.744	32.487	33.423	36.507	32.11	37.964	44.919	28.267		NM_010658	52.217	49.694	32.333	24.395	12.229	8.835	12.367	11.695
NM_009143	22.525	17.248	17.448	21.791	20.347	19.576	20.842	19.186		NM_025504	9.813	11.836	14.106	13.082	13.794	13.781	14.33	11.773		NM_026192	10.99	9.385	8.156	12.224	10.221	11.944	11.288	10.109		NM_010907	32.836	28.056	26.065	25.916	21.287	20.11	27.199	15.974
NM_009246	1379.47	1341.67	1224.9	1361.83	1465.18	996.563	924.715	1342.85		NM_025567	113.867	114.739	136.901	120.989	130.464	139.399	150.093	127.357		NM_026301	20.722	19.008	12.284	24.752	32.046	51.027	51.362	34.552		NM_011044	2279.86	1919.34	1854.98	2238.23	1150.83	1009.72	1878.08	1106.45
NM_009811	7.91	7.387	7.671	8.344	9.211	8.676	7.625	10.169		NM_025637	1.355	1.051	1.315	1.412	0.599	1.357	0.935	0.955		NM_027052	283.822	279.459	275.307	300.04	305.691	299.499	298.322	290.497		NM_011521	202.399	149.607	161.605	151.395	87.728	94.157	104.277	89.869
NM_010255	106.558	96.414	138.832	81.531	140.731	152.622	129.931	126.804		NM_026346	0.685	0.631	0.408	0.955	0.605	0.485	0.755	0.623		NM_028029	8.726	7.055	5.485	7.258	3.971	5	7.144	4.958		NM_011752	29.131	16.926	13.733	19.631	21.307	17.747	33.087	15.248
NM_010346	30.099	26.821	30.426	34.304	38.066	35.783	42.214	37.63		NM_026577	3.303	2.172	2.501	2.308	2.152	1.817	2.338	2.61		NM_028227	43.347	38.136	31.546	43.772	42.54	47.758	55.885	37.29		NM_011943	4.487	5.869	5.363	4.701	1.843	4.293	1.759	3.566
NM_010361	48.786	38.796	58.457	33.628	68.884	64.796	66.436	50.548		NM_026614	56.283	62.16	68.292	62.916	64.46	65.798	74.346	59.364		NM_028790	60.913	47.726	46.802	46.231	50.891	57.904	53.726	42.181		NM_016771	115.139	82.002	92.184	70.58	40.638	35.723	38.399	40.947
NM_010635	2.578	1.201	1.451	1.116	2.373	2.895	1.621	1.506		NM_026695	243.998	204.756	255.856	219.383	224.437	260.048	278.591	241.667		NM_028792	11.213	9.009	8.276	11.22	11.107	11.142	11.268	10.516		NM_016774	640.201	522.668	578.345	577.183	598.519	616.783	650.03	557.547
NM_011507	63.209	53.065	58.734	55.785	66.495	74.545	72.701	66.683		NM_026780	18.08	18.644	21.532	23.771	22.408	22.044	19.815	22.442		NM_029436	13.509	11.569	8.396	16.29	11.351	11.657	14.286	11.489		NM_017373	20.46	10.863	14.205	10.75	13.115	17.632	24.532	10.481
NM_011921	92.52	84.881	74.397	82.037	79.513	92.27	84.99	106.082		NM_027560	8.119	4.907	5.095	3.242	2.53	2.613	2.142	2.858		NM_029494	6.694	2.078	1.97	3.167	5.28	6.306	14.391	3.238		NM_019588	2.146	1.484	2.235	1.854	2.041	2.013	2.007	1.974
NM_013546	127.519	116.932	136.324	114.394	126.401	142.785	137.613	131.374		NM_027871	12.429	5.915	5.675	5.667	5.661	6.063	5.097	6.413		NM_133653	1345.23	850.134	1020.57	700.187	946.934	902.567	728.365	779.471		NM_019739	12.379	9.818	9.855	10.199	7.276	7.979	10.157	7.347
NM_013913	337.545	253.747	304.46	245.087	245.665	254.529	271.653	290.921		NM_027879	9.893	7.639	8.733	9.11	8.187	7.565	8.008	8.353		NM_134188	2.475	0.751	0.989	0.649	2.934	5.591	5.837	2.1		NM_020568	9.279	2.271	3.477	2.451	0.768	0.921	1.381	1.403
NM_015730	1.006	0.701	0.159	0.161	2.247	1.378	0.397	0.91		NM_028060	0.045	0.371	0.138	0.5	0.278	0.676	0.088	0.743		NM_134255	49.004	41.525	43.094	34.224	103.201	134.446	112.383	89.11		NM_021462	57.309	50.264	51.927	58.384	41.145	37.726	44.351	40.653
NM_016905	24.974	25.314	26.461	22.604	33.581	42.814	35.764	26.855		NM_028149	5.021	5.19	3.511	5.853	5.391	4.987	5.588	4.034		NM_138956	22.068	21.554	22.993	27.431	47.565	46.497	36.961	36.704		NM_023134	2.601	1.419	1.203	1.478	1.298	0.901	2.851	0.645
NM_018819	67.842	61.711	76.398	59.514	89.924	86.446	80.342	85.411		NM_029098	8.989	7.194	5.775	7.35	5.451	8.242	10.051	7.074		NM_144903	2173.65	1651.01	1842.2	1732.3	1824.85	1681.1	1783.29	1640.62		NM_023184	96.583	77.88	84.267	81.851	55.595	58.653	66.951	60.475
NM_019639	454.516	391.664	348.655	357.774	288.109	361.345	398.331	353.274		NM_029868	14.115	12.25	10.848	12.205	13.436	12.163	14.442	12.382		NM_145130	31.193	29.92	29.097	30.354	44.656	47.969	46.451	43.51		NM_025670	36.67	28.213	32.837	30.522	13.559	11.169	11.657	13.45
NM_019792	276.777	289.996	315.157	248.713	231.723	257.186	205.27	448.241		NM_029869	6.289	4.361	4.704	5.473	4.383	4.143	5.916	4.43		NM_146008	11.124	9.308	6.694	12.389	7.143	7.392	12.967	7.592		NM_025987	125.781	142.06	150.104	150.627	164.183	198.913	181.594	156.911
NM_019805	6.324	4.951	6.412	6.262	6.847	6.022	6.456	6.225		NM_029870	5.788	4.782	3.063	6.761	3.544	4.191	5.106	4.161		NM_172571	5.627	2.253	1.265	1.878	1.821	1.553	7.647	1.412		NM_026821	38.657	33.364	31.744	46.048	16.132	16.088	25.289	17.862
NM_019811	39.377	42.234	33.792	35.824	55.611	50.82	38.808	44.565		NM_133660	63.792	40.792	55.822	43.925	83.105	130.042	138.595	104.371		NM_172821	5.197	2.649	2.2	3.076	1.134	1.376	3.872	3.388		NM_026929	1.498	3.482	1.709	5.752	0.55	1.106	1.037	0.626
NM_019966	33.435	27.141	30.72	30.53	37.084	38.939	30.451	33.963		NM_133765	23.579	17.567	21.325	23.951	6.897	7.753	6.817	7.221		NM_175093	2.792	2.414	2.046	4.188	2.56	3.058	1.74	2.335		NM_026982	72.181	54.239	65.379	56.894	59.762	61.288	66.709	61.621
NM_019990	545.319	463.429	622.316	534.544	488.325	525.47	552.18	482.685		NM_133768	567.254	472.192	520.947	445.282	215.792	246.722	241.964	294.728		NM_175523	18.308	16.177	15.762	19.698	25.539	37.887	30.49	29.749		NM_027294	29.373	22.985	27.311	27.761	38.184	39.478	38.811	36.178
NM_020030	2.263	2.358	4.595	7.946	4.565	7.942	5.322	7.252		NM_138313	1.763	1.722	0.936	2.248	1.195	1.943	2.461	3.08		NM_177005	31.133	16.027	17.071	19.494	13.147	16.958	16.687	19		NM_027406	372.545	278.714	289.183	263.777	303.615	341.716	297.612	281.996
NM_020332	6.694	4.329	5.822	5.882	9.583	8.942	6.796	5.819		NM_144907	6.138	3.618	3.358	3.148	4.104	2.887	4.553	2.788		NM_177351	14.304	13.11	10.608	16.97	13.367	20.236	15.089	14.627		NM_028077	38.551	22.077	18.897	16.433	7.996	15.566	8.698	9.45
NM_021287	9.807	10.671	8.811	10.634	13.441	14.891	14.249	13.87		NM_145595	13.921	13.717	14.2	13.415	14.044	16.989	15.174	15.48		NM_178357	2.917	1.832	1.7	2.871	1.524	1.28	4.682	1.086		NM_028234	11.721	7.355	8.394	10.142	8.18	7.518	12.98	7.316
NM_023312	55.379	60.983	69.674	58.377	58.94	54.683	65.832	64.185		NM_145625	64.362	54.003	61.389	64.306	79.58	79.791	73.83	68.329		NM_183088	1.632	1.605	0.629	1.073	1.174	1.269	0.943	0.625		NM_029083	34.854	29.025	15.038	7.704	3.095	3.816	3.729	2.981
NM_023322	2.024	2.307	1.659	2.807	1.931	1.571	2.007	2.855		NM_146105	4.109	2.11	3.071	2.911	5.117	4.041	7.032	4.661		NM_183257	4.099	6.01	3.969	2.469	31.778	17.429	10.538	21.318		NM_029634	25.729	23.032	19.385	26.543	7.179	9.764	14.304	9.415
NM_023374	158.535	139.465	151.237	136.447	146.95	158.7	149.892	139.158		NM_146230	295.745	199.665	310.553	224.158	509.176	886.683	1004.96	557.184		NR_028425	3.098	2.214	1.56	4.415	0.168	0.41	0.182	0.026		NM_029662	9.851	4.778	10.847	0.317	0.631	0.954	0.908	0.405
NM_023455	14.158	16.378	18.856	12.913	26.08	39.526	41.771	36.966		NM_152809	8.688	7.824	7.727	7.024	8.218	8.098	8.101	6.769		NR_040409	26.527	9.41	6.345	12.677	9.055	12.65	41.779	8.277		NM_029767	248.943	194.897	252.431	234.094	245.989	264.238	267.398	212.287
NM_025325	229.778	189.514	211.407	189.939	220.394	221.545	216.703	204.018		NM_153198	27.139	22.256	25.094	31.381	27.748	31.727	31.773	27.265												NM_030176	11.473	9.653	10.022	6.633	4.363	4.198	3.245	6.713
NM_025379	99.856	88.57	107.692	96.822	111.392	111.657	116.44	95.699		NM_153550	8.337	7.304	6.316	8.226	4.183	4.143	4.197	3.953												NM_030687	34.555	32.03	23.067	22.145	27.307	23.832	17.11	29.657
NM_025404	37.186	49.265	35.497	20.798	13.817	16.613	17.238	11.57		NM_172663	3.052	2.567	2.032	4.021	2.292	2.882	3.644	3.248												NM_033037	609.598	449.658	492.693	462.728	344.785	382.44	322.351	326.528
NM_025835	75.145	62.47	77.834	72.453	77.836	80.656	86.485	70.709		NM_172665	15.861	14.534	17.414	9.57	25.639	25.585	17.831	15.603												NM_133753	418.642	352.509	386.918	391.297	127.804	128.671	183.138	102.963
NM_026152	63.485	62.705	63.919	58.346	72.029	72.494	63.563	80.107		NM_173866	208.475	142.886	153.073	139.534	140.769	156.57	102.819	163.837												NM_133898	33.211	25.811	23.501	28.275	13.02	16.208	15.547	13.882
NM_026283	3.049	4.087	3.997	6.065	6.262	6.406	8.249	6.498		NM_177157	99.056	78.348	109.261	83.312	97.652	100.607	106.544	90.119												NM_138953	34.669	24.042	25.956	26.432	17.432	18.824	19.666	19.92
NM_026428	70.59	47.705	61.702	41.942	60.435	78.272	70.489	57.875		NM_178614	58.127	49.752	53.169	55.678	54.912	54.991	49.728	59.261												NM_145478	70.205	41.396	40.765	34.792	19.611	19.096	27.033	19.242
NM_026452	48.296	43.825	49.139	52.788	49.215	56.107	46.145	52.767		NM_182959	20.402	10.873	12.499	15.111	16.756	23.672	19.297	17.249												NM_145565	389.836	285.47	273.772	227.094	84.277	74.459	76.945	122.997
NM_026501	27.154	18.966	17.278	23.975	28.049	28.194	28.621	26.762		NR_030738	12.152	15.138	14.266	13.958	17.555	15.731	16.408	11.991												NM_146064	12.568	8.858	11.549	9.56	16.921	16.693	15.131	16.43
NM_026566	11.379	10.443	11.362	12.221	11.756	15.283	12.326	10.995																						NM_146214	2186.35	1286.82	1448.29	1158.05	780.069	561.164	1011.44	617.088
NM_026612	60.307	55.571	66.714	57.416	67.314	71.382	72.579	60.891																						NM_172393	5.895	4.556	3.321	4.352	2.049	2.243	1.201	3.378
NM_026701	98.729	74.702	89.946	77.522	114.368	127.422	100.016	104.957																						NM_172476	7.813	3.736	3.482	4.776	0.443	0.023	0.614	0.322
NM_026708	13.404	12.427	15.988	12.689	17.789	16.52	15.14	15.716																						NM_175093	2.792	2.414	2.046	4.188	2.56	3.058	1.74	2.335
NM_026784	13.907	14.561	18.159	11.061	19.636	17.288	13.145	21.554																						NM_175121	61.179	59.427	44.981	49.473	25.746	20.934	39.383	20.177
NM_026938	9.309	10.164	13.448	11.194	10.344	9.61	13.299	9.238																						NM_175443	206.954	159.925	174.665	137.078	98.288	86.928	82.4	96.395
NM_027184	21.09	15.59	15.057	20.293	10.99	13.993	17.105	14.657																						NM_176920	2.656	1.914	0.731	0.36	0.302	0.397	0.228	1.157
NM_027196	9.385	9.225	10.605	9.893	8.399	8.915	6.813	9.204																						NM_181680	0.716	1.4	1.363	0.437	4.576	1.999	2.214	2.191
NM_027852	308.921	281.179	315.207	235.564	335.22	368.379	387.503	405.116																						NM_182805	196.386	145.28	169.496	128.732	120.185	149.928	151.244	147.77
NM_028320	31.464	27.289	33.187	32.953	33.031	33.12	33.66	29.981																						NM_183187	7.773	1.857	2.202	2.028	0.024	0.081	0	0.018
NM_028454	50.857	58.968	66.653	54.877	71.039	69.011	62.986	54.341																						NM_197979	128.371	136.076	157.055	126.367	146.543	150.527	144.297	128.551
NM_028772	171.669	134.056	185.193	133.035	173.766	182.208	161.845	131.367
NM_028894	1.84	1.438	2.002	1.373	2.507	2.545	2.849	2.034
NM_029366	22.586	20.743	23.149	20.176	22.555	23.775	21.81	23.661
NM_029431	10.118	9.378	9.635	10.593	9.927	9.69	12.878	9.56
NM_031197	119.257	109.344	100.521	103.324	113.608	113.765	80.946	99.584
NM_080434	709.181	560.542	589.411	544.268	593.135	710.852	705.757	665.014
NM_080844	764.288	670.494	766.762	717.436	813.719	810.602	850.991	793.934
NM_130884	96.311	83.849	100.254	94.823	99.551	107.254	105.95	105.065
NM_133995	93.665	78.836	85.978	78.334	79.627	89.726	88.496	76.725
NM_134005	13.585	13.22	11.395	13.711	18.005	20.474	20.063	18.498
NM_134147	19.374	16.309	23.776	16.37	25.52	29.791	30.43	20.661
NM_138302	23.789	14.219	26.287	13.4	21.108	21.738	23.339	12.924
NM_138665	163.279	170.322	171.934	150.169	209.021	245.968	210.877	204.684
NM_138748	13.007	9.851	12.425	13.211	13.971	16.561	13.794	14.182
NM_144880	39.73	34.999	40.234	40.625	73.398	78.99	67.368	60.842
NM_144913	8.135	7.114	6.974	7.674	7.28	6.73	8.658	6.648
NM_144923	79.964	67.978	75.819	75.137	71.368	82.596	95.663	78.22
NM_145364	65.925	52.184	46.807	35.73	50.668	67.226	42.827	66.466
NM_145424	25.682	19.114	25.394	18.048	20.322	19.881	18.509	28.025
NM_146000	4.839	2.48	2.641	2.639	2.419	2.108	5.562	1.835
NM_153529	99.485	108.327	145.921	100.518	160.035	130.85	127.834	131.953
NM_153594	9.647	9.822	8.672	12.679	11.635	12.05	11.588	10.69
NM_172612	5.125	5.796	4.708	4.534	4.684	3.776	6.404	4.77
NM_172772	2.732	2.566	2.412	2.816	3.008	2.736	2.938	2.461
NM_175190	78.78	61.444	73.718	67.161	71.377	72.987	79.301	71.631
NM_175446	1.782	1.323	0.765	1.659	1.51	1.558	1.458	1.351
NM_177016	3.471	4.104	3.983	3.586	8.03	7.253	4.984	5.595
NM_177263	12.986	11.026	9.581	12.605	11.889	9.79	12.734	8.697
NM_177343	2.112	3.925	2.537	2.085	4.465	2.884	2.681	3.951
NM_177412	8.072	5.866	7.815	7.092	8.22	8.748	11.626	8.204
NM_177603	0.954	0.441	0.983	0.528	0.781	0.567	1.297	0.481
NM_178607	1.758	1.254	1.579	1.843	1.966	1.62	3.374	2.424
NR_030259	17.138	14.249	10.086	13.038	12.469	17.806	19.907	13.43
NR_040298	2.933	6.072	2.714	4.311	10.344	10.464	8.881	8.919
NR_045301	24.044	22.978	22.762	26.94	63.14	51.022	57.961	45.278
NR_045798	1.175	1.725	1.289	3.538	2.558	2.262	3.082	2.88

## Sheet: FigS7F
cluster 1										cluster 5										cluster 3 and 4										cluster 2 and 4
ID	WT_unfed_rep1	WT_unfed_rep2	WT_unfed_rep3	WT_unfed_rep4	IRSdKO_unfed_rep1	IRSdKO_unfed_rep2	IRSdKO_unfed_rep3	IRSdKO_unfed_rep4		ID	WT_unfed_rep1	WT_unfed_rep2	WT_unfed_rep3	WT_unfed_rep4	IRSdKO_unfed_rep1	IRSdKO_unfed_rep2	IRSdKO_unfed_rep3	IRSdKO_unfed_rep4		ID	WT_unfed_rep1	WT_unfed_rep2	WT_unfed_rep3	WT_unfed_rep4	IRSdKO_unfed_rep1	IRSdKO_unfed_rep2	IRSdKO_unfed_rep3	IRSdKO_unfed_rep4		ID	WT_unfed_rep1	WT_unfed_rep2	WT_unfed_rep3	WT_unfed_rep4	IRSdKO_unfed_rep1	IRSdKO_unfed_rep2	IRSdKO_unfed_rep3	IRSdKO_unfed_rep4
NM_001001983	9.582	7.962	9.182	7.553	9.348	13.688	12.357	13.386		NM_001024606	8.456	12.017	10.934	10.589	11.321	7.622	8.547	10.038		NM_001002012	2.683	2.707	3.525	1.643	2.933	3.452	5.535	3.95		NM_001002012	2.683	2.707	3.525	1.643	2.933	3.452	5.535	3.95
NM_001004157	3.83	6.57	6.272	6.684	5.189	5.473	4.637	6.418		NM_001033238	0.883	1.448	0.796	0.729	1.39	2.369	2.725	2.658		NM_001009935	19.842	24.331	27.007	28.283	93.604	268.494	508.062	449.232		NM_001009949	44.54	44.703	57.319	40.755	69.114	61.724	69.627	68.811
NM_001005341	2.328	3.058	3.994	2.793	3.094	2.413	3.152	4.021		NM_001033445	7.991	7.442	10.91	6.425	10.355	11.085	11.518	13.089		NM_001012310	150.774	195.554	134.846	152.327	329.43	349.53	460.833	448.809		NM_001033264	118.477	118.507	153.298	161.9	217.318	162.304	195.263	176.992
NM_001029938	13.724	14.831	17.243	18.437	17.374	20.973	23.336	23.037		NM_001035228	242.712	229.876	177.842	204.581	280.305	239.285	321.555	290.533		NM_001013370	10.905	7.723	6.036	5.789	9.051	42.643	59.248	58.95		NM_001033352	23.029	22.625	16.339	23.075	20.214	19.856	14.046	19.275
NM_001033324	15.467	23.529	19.2	14.788	18.807	20.976	17.793	22.169		NM_001039394	38.824	40.901	35.568	44.687	35.594	44.233	43.009	44.358		NM_001013780	3.021	2.548	5.386	3.651	3.697	2.874	3.721	4.031		NM_001034851	57.179	45.092	49.181	33.317	101.287	118.768	141.813	137.427
NM_001033337	11.422	17.465	18.115	13.567	17.998	18.02	13.259	17.351		NM_001042634	35.164	44.967	48.377	40.431	50.526	52.033	52.074	53.846		NM_001034851	57.179	45.092	49.181	33.317	101.287	118.768	141.813	137.427		NM_001038635	5.067	6.669	6.386	5.747	4.765	5.307	4.119	4.216
NM_001037999	407.838	502.967	411.519	337.858	375.109	252.663	301.641	334.234		NM_001081108	59.93	57.287	52.278	55.671	45.127	37.612	43.858	39.906		NM_001039515	10.738	10.293	9.275	9.126	10.892	10.512	11.671	11.579		NM_001042418	2.432	4.469	2.362	2.321	1.685	1.841	1.523	1.73
NM_001044751	386.078	394.363	367.629	414.817	214.645	249.573	239.195	203.053		NM_001081205	0.915	0.638	0.674	0.465	5.697	9.531	13.46	14.967		NM_001081343	5.824	7.909	7.067	5.7	9.629	9.131	12.463	14.463		NM_001044740	84.897	110.628	111.251	77.417	172.693	171.844	168.834	177.949
NM_001081074	47.103	36.184	48.058	38.08	42.011	56.562	52.003	59.017		NM_001098404	43.018	49.229	39.238	43.839	59.058	43.445	42.898	44.1		NM_001111288	31.611	26.582	33.172	32.657	34.369	63.437	63.852	64.01		NM_001077348	135.627	111.322	119.282	94.96	151.894	86.805	91.094	83.459
NM_001081212	0.33	0.759	2.759	0.43	0.125	0.473	0.59	0.496		NM_001122666	30.464	28.718	28.578	29.99	33.158	32.833	31.027	33.513		NM_001113460	9.284	10.003	15.299	10.707	8.867	7.218	7.494	8.09		NM_001077364	118.507	164.992	70.439	134.375	96.017	82.142	84.405	92.572
NM_001082975	11.629	14.077	12.662	11.217	16.122	17.459	16.434	15.373		NM_001127351	69.054	56.288	64.768	61.027	63.12	81.327	83.246	88.404		NM_001113550	9.785	15.028	11.008	10.013	19.078	11.583	10.892	19.065		NM_001081045	9.622	9.082	9.061	7.927	8.613	8.904	7.972	8.461
NM_001085373	1.741	2.764	4.251	2.126	3.578	6.683	5.017	7.24		NM_001160356	26.273	26.488	23.797	24.453	22.856	27.756	28.286	24.939		NM_001122667	4.602	3.285	4.499	3.157	3.651	3.938	4.066	4.524		NM_001081347	43.844	49.962	34.06	36.559	50.751	21.774	18.712	20.676
NM_001110009	5923.9	5496.16	6208.21	6601.25	6283.31	7301.8	8147.23	7073.92		NM_001164598	15.774	15.162	14.036	12.742	25.937	20.775	20.202	22.502		NM_001162896	2.137	1.903	2.873	1.768	2.734	5.034	6.022	6.366		NM_001081372	51.05	42.023	73.388	37.908	32.884	41.336	32.241	47.432
NM_001113208	1.159	0.652	0.835	0.713	0.212	0.094	0.105	0.059		NM_001177594	14.542	18.433	16.823	13.267	33.681	54.127	49.843	59.697		NM_001164289	21.409	10.103	4.402	5.243	9.916	50.278	50.86	58.915		NM_001111099	54.407	29.81	37.636	26.122	50.953	20.89	28.739	23.747
NM_001113209	5.169	4.827	6.134	3.748	5.874	5.205	4.895	6.229		NM_001190414	51.17	53.124	51.882	49.215	56.875	87.586	88.308	104.283		NM_001164885	48.099	68.129	74.135	51.979	73.215	124.527	114.918	161.424		NM_001122667	4.602	3.285	4.499	3.157	3.651	3.938	4.066	4.524
NM_001113470	6.744	8.015	9.22	8.117	12.562	15.141	14.426	18.185		NM_001201470	46.638	52.006	47.899	61.826	48.675	76.835	87.604	100.576		NM_001166580	3.54	9.011	3.829	8.157	28.571	73.918	128.229	158.878		NM_001136066	51.875	55.363	53.29	50.311	54.912	55.308	52.966	56.216
NM_001122989	1.354	2.29	2.559	2.06	3.029	4.973	4.037	5.874		NM_001205345	21.294	17.922	24.272	16.467	32.575	32.644	36.813	41.971		NM_001177713	0.932	4.255	1.508	1.029	1.681	1.758	1.485	5.267		NM_001142952	5.365	7.873	4.446	5.334	5.563	5.503	3.994	4.084
NM_001130529	4.173	4.929	4.213	4.941	4.663	7.717	6.626	8.009		NM_001243792	0.322	0.342	0.12	0.581	0.351	0.167	0.163	0.294		NM_001199494	74.355	74.625	93.811	68.641	60.411	102.165	154.961	112.546		NM_001163587	51.899	57.273	68.825	34.118	207.017	273.736	289.345	287.718
NM_001142943	3.342	3.662	2.654	3.293	7.176	3.545	3.317	3.301		NM_001286005	19.477	23.832	13.842	15.474	24.366	36.597	33.037	41.434		NM_001271531	80.109	90.652	123	117.393	83.265	94.802	165.94	147.923		NM_001163818	8.07	12.103	12.027	10.389	10.633	4.746	6.128	6.252
NM_001160251	2.815	5.31	3.904	5.384	7.291	9.069	6.751	10.547		NM_007382	210.631	164.84	176.925	189.41	256.53	275.256	262.955	258.922		NM_001285917	10.635	8.409	12.314	7.683	14.805	26.047	25.818	32.798		NM_001164289	21.409	10.103	4.402	5.243	9.916	50.278	50.86	58.915
NM_001161712	24.501	24.868	23.494	25.381	20.363	15.392	18.892	18.644		NM_007482	1183.07	1435.83	1306.88	1478.31	1746.53	1451.17	1624.88	1444.87		NM_007703	56.092	66.925	103.767	45.642	7.485	1.19	4.119	0.783		NM_001164357	91.581	90.037	60.018	95.369	140.493	74.05	60.855	88.865
NM_001163239	11.168	13.241	11.724	12.047	10.355	11.83	15.472	15.059		NM_007635	4.8	8.819	17.295	5.551	10.18	13.413	16.23	18.882		NM_007809	2.46	24.792	6.533	9.476	41.02	61.101	37.512	69.071		NM_001164441	10.435	12.266	12.432	10.722	11.163	8.821	6.993	9.909
NM_001163290	20.291	16.461	30.751	21.564	21.284	22.765	24.116	29.151		NM_007761	31.717	29.218	31.761	26.643	35.362	37.651	45.704	40.961		NM_007822	166.288	23.839	195.351	197.062	1027.26	1237.95	1342.75	1415.28		NM_001177379	5.481	7.164	6.695	6.236	5.439	5.139	4.76	6.629
NM_001164466	151.304	83.066	148.798	107.071	122.434	170.491	125.497	165.373		NM_008212	185.241	173.445	157.998	200.725	173.053	213.835	209.039	203.557		NM_008061	87.732	182.548	79.372	155.566	341.304	445.521	373.456	560.329		NM_001177812	102.161	102.57	99.186	78.928	119.397	118.851	112.111	110.731
NM_001172424	46.666	36.782	55.482	33.699	25.876	38.502	40.3	57.425		NM_008439	255.516	230.096	268.99	261.049	213.38	250.139	206.821	202.577		NM_008256	694.236	543.789	672.96	806.736	847.224	1306.03	1045.79	1091.53		NM_001199105	18.714	30.43	10.199	14.111	38.941	31.828	32.811	44.325
NM_001177561	225.154	226.899	228.704	262.615	173.763	300.934	266.625	263.335		NM_008720	14.419	13.574	16.159	13.149	15.074	26.298	23.82	27.113		NM_008514	15.828	12.13	17.24	10.714	13.267	14.398	14.373	14.783		NM_001199494	74.355	74.625	93.811	68.641	60.411	102.165	154.961	112.546
NM_001177602	15.837	20.006	16.48	13.31	16.477	15.993	12.788	13.924		NM_008796	45.759	40.98	31.256	41.208	18.939	54.381	62.056	50.933		NM_008904	1.643	2.397	3.47	1.408	7.609	12.268	13.275	12.516		NM_001242419	37.314	31.484	31.139	30.839	35.206	29.444	29.803	29.611
NM_001190453	48.214	49.458	41.077	49.287	45.293	46.629	41.694	46.39		NM_009169	133.848	122.951	124.922	115.376	117.194	110.284	122.894	115.249		NM_009469	18.773	17.056	16.533	15.392	21.687	31.298	26.736	29.365		NM_007385	1235.24	1183.3	1124.3	1394.51	1280.09	1265.91	1249.15	1285.09
NM_001253867	314.146	321.478	310.247	380.323	300.332	307.143	325.993	331.44		NM_009760	80.795	47.412	58.427	49.761	70.61	71.014	100.156	87.624		NM_009984	236.866	268.284	331.636	289.747	371.578	727.96	989.093	856.659		NM_007494	412.487	549.041	645.208	499.005	639.396	650.135	790.395	716.756
NM_001271729	20.934	23.534	22.841	25.765	24.584	11.822	11.048	12.998		NM_010106	534.633	508.618	542.489	549.067	614.141	839.075	777.983	764.926		NM_009999	34.67	7.063	28.96	30.81	5.852	69.097	96.014	87.141		NM_007812	449.237	305.247	529.831	169.792	142.662	772.62	277.411	698.385
NM_001276442	45.277	35.186	30.961	33.544	28.022	19.549	20.52	16.457		NM_010236	60.167	57.761	60.935	63.386	71.395	53.83	57.617	55.656		NM_010002	6.49	2.001	8.191	2.895	5.825	13.958	7.575	15.605		NM_008182	4.855	2.589	9.275	3.803	2.663	12.776	18.091	20.79
NM_001284380	14.27	17.174	16.063	15.641	12.311	7.236	6.488	9.838		NM_010638	28.822	26.662	35.245	33.671	32.034	39.047	38.295	39.931		NM_010153	6.274	10.978	17.372	8.493	22.991	31.969	34.763	41.08		NM_008341	16.276	50.882	36.957	28.384	744.208	3642.82	3191.04	3615.93
NM_001286628	3.358	2.58	2.193	3.018	3.634	3.749	4.702	5.452		NM_010701	4.178	2.217	3.786	1.771	2.018	18.272	15.957	16.727		NM_010706	2.043	16.971	14.512	10.226	20.351	16.632	19.009	13.206		NM_008514	15.828	12.13	17.24	10.714	13.267	14.398	14.373	14.783
NM_007569	1.774	3.989	3.676	3.284	3.502	4.921	5.346	6.067		NM_010720	7.616	9.736	8.041	14.793	20.559	3.719	5.175	4.659		NM_010707	2.825	22.264	19.2	12.38	26.553	20.635	24.579	16.333		NM_008655	18.716	3.96	4.9	9.94	22.651	7.606	15.603	16.452
NM_007801	150.435	167.308	145.894	163.321	136.148	166.556	171.294	162.083		NM_011508	32.104	33.53	37.361	36.235	45.293	55.021	57.103	56.908		NM_011068	142.945	109.446	107.287	105.569	116.012	80.576	86.702	80.257		NM_008904	1.643	2.397	3.47	1.408	7.609	12.268	13.275	12.516
NM_007811	9.495	94.365	18.147	11.348	14.199	19.557	5.547	17.252		NM_011630	2.527	2.561	3.282	2.705	3.606	4.03	3.961	5.343		NM_011267	25.552	6.378	4.365	5.034	55.169	228.556	340.846	261.868		NM_009150	70.088	68.169	75.514	84.647	49.742	78.021	98.665	89.155
NM_007926	27.735	23.837	24.385	27.255	25.531	37.344	35.887	35.274		NM_012000	6.082	11.193	5.204	8.243	9.584	12.607	10.689	14.304		NM_011396	11.993	10.466	13.349	8.953	17.362	16.608	23.051	20.783		NM_009469	18.773	17.056	16.533	15.392	21.687	31.298	26.736	29.365
NM_008037	1.47	2.036	1.713	1.785	2.928	5.27	5.396	6.024		NM_012050	1.67	1.046	1.548	2.041	0.215	0.894	0.499	1.32		NM_011752	27.194	21.903	25.881	21.532	24.091	26.74	23.988	38.532		NM_009474	773.084	809.335	838.426	718.065	862.659	840.436	1166.23	938.07
NM_008185	290.696	223.194	258.003	265.504	211.223	189.972	211.168	221.584		NM_013474	12714.2	11290.6	11150.1	11910.6	10446.2	11024.2	12992.6	11259.1		NM_012006	36.683	23.196	35.863	25.304	72.866	72.469	82.045	82.919		NM_009743	50.452	36.006	32.728	20.785	32.485	27.928	31.87	26.151
NM_008756	2.624	2.64	3.397	3.684	4.407	5.745	5.633	7.471		NM_016668	218.945	223.203	434.748	344.151	199.763	59.202	81.806	67.56		NM_013495	109.424	88.744	82.616	98.231	120.06	173.55	158.212	175.214		NM_009963	16.183	11.813	11.388	10.49	12.402	14.086	10.549	11.449
NM_008819	223.699	257.559	245.872	233.984	212.576	186.932	179.631	187.179		NM_016763	190.585	143.667	181.046	236.168	149.854	162.147	192.639	160.46		NM_013505	3.766	4.65	6.143	5.07	6.833	12.975	12.48	16.834		NM_009984	236.866	268.284	331.636	289.747	371.578	727.96	989.093	856.659
NM_008852	0.966	1.863	1.313	1.172	0	0	0	0		NM_019764	13.727	11.678	11.635	10.366	15.456	12.399	11.85	11.374		NM_013743	0.847	0.849	0.785	0.668	3.821	9.75	23.837	32.23		NM_009999	34.67	7.063	28.96	30.81	5.852	69.097	96.014	87.141
NM_008952	174.769	171.234	180.472	167.078	154.628	121.347	125.77	125.703		NM_021310	3.4	3.456	4.343	4.037	4.269	4.334	3.506	5.242		NM_019588	1.874	2.543	2.973	2.268	2.365	2.964	3.401	3.47		NM_010217	3.596	2.896	3.115	2.543	6.847	5.071	4.104	4.371
NM_009016	1.123	2.382	0.923	0.675	1.306	0.581	0.568	0.615		NM_021456	84.807	48.615	80.074	57.982	21.203	20.443	33.502	42.927		NM_020520	68.336	57.141	63.297	67.891	62.377	71.247	74.503	72.553		NM_010321	1125.48	1109.2	1308.25	1106.28	1762.77	1219.85	1327.17	1281.06
NM_009017	1.289	2.862	1.043	0.839	1.624	0.723	0.706	0.764		NM_023202	153.337	159.306	150.353	159.453	169.387	173.24	177.45	161.963		NM_020568	14.323	13.263	11.712	9.202	10.875	2.852	2.47	3.08		NM_010358	293.242	232.782	343.005	218.799	234.368	238.828	246.146	276.817
NM_009018	0.972	1.19	0.21	1.03	0.714	0.182	0.304	0.256		NM_023665	245.587	255.844	231.035	247.596	302.989	290.288	267.683	290.063		NM_020581	108.562	101.908	105.74	121.03	164.702	131.08	179.352	187.829		NM_010559	42.319	48.848	33.363	37.496	50.47	46.332	43.78	44.693
NM_009113	24.105	21.799	20.319	26.578	21.893	61.609	60.372	58.032		NM_024264	415.365	436.924	496.915	399.072	320.574	246.759	251.243	277.139		NM_021534	84.276	45.45	75.839	60.124	63.788	48.093	63.577	58.004		NM_010658	70.664	39.716	34.379	37.905	71.795	34.456	31.052	29.59
NM_009143	31.05	34.881	28.312	32.842	29.634	26.115	26.6	27.023		NM_025504	14.578	12.676	12.101	12.837	15.509	19.001	17.141	18.555		NM_026192	8.165	6.547	7.744	7.327	10.881	12.941	13.299	16.262		NM_010907	45.539	33	29.23	33.718	47.569	62.134	63.759	59.311
NM_009246	675.075	973.676	1119.55	809.285	495.131	585.027	839.272	625.46		NM_025567	229.865	212.177	212.099	224.182	237.469	279.092	268.285	272.468		NM_026301	3.897	3.671	6.79	3.293	7.08	16.891	25.993	27.792		NM_011044	1027.83	1518.71	722.366	1274.3	1875.9	2147.72	1829.7	2110.83
NM_009811	8.338	7.07	7.294	5.721	8.137	10.943	9.896	10.933		NM_025637	1.414	1.587	1.601	1.43	0.965	1.453	3.024	2.11		NM_027052	172.461	241.812	234.085	182.893	236.349	251.13	279.283	289.445		NM_011521	186.603	192.198	172.936	174.345	224.739	249.252	293.346	261.2
NM_010255	127.39	136.001	141.957	119.445	111.002	64.286	70.723	62.973		NM_026346	0.23	0.439	0.669	0.365	0.723	1.641	1.276	1.784		NM_028029	5.916	5.015	6.293	4.735	6.083	10.428	10.01	13.132		NM_011752	27.194	21.903	25.881	21.532	24.091	26.74	23.988	38.532
NM_010346	28.946	42.032	38.48	39.009	37.974	35.957	39.472	44.737		NM_026577	2.754	3.535	3.882	3.697	6.986	6.98	7.901	10.344		NM_028227	22.965	30.112	26.748	25.075	34.29	46.826	42.598	59.877		NM_011943	6.85	7.777	4.078	3.755	6.167	6.631	8.376	7.558
NM_010361	67.652	57.769	54.829	63.816	81.371	103.418	118.678	113.45		NM_026614	102.664	106.43	111.065	116.599	121.945	136.306	175.855	155.688		NM_028790	96.131	49.209	67.495	67.229	72.58	112.018	103.746	112.842		NM_016771	188.614	229.921	291.245	228.022	240.59	361.493	397.559	398.484
NM_010635	1.3	1.433	1.935	2.555	1.801	1.822	1.221	1.438		NM_026695	312.878	324.485	296.732	366.253	384.896	341.13	345.793	330.905		NM_028792	10.793	14.117	11.504	10.547	15.149	15.261	16.6	16.748		NM_016774	848.772	817.801	875.38	921.931	962.875	1246.92	1264.16	1337.07
NM_011507	55.426	50.592	55.629	60.9	53.916	70.222	71.33	73.276		NM_026780	31.474	32.082	34.314	30.109	37.346	34.651	34.766	34.374		NM_029436	4.467	5.635	9.484	5.596	9.623	13.209	13.09	16.96		NM_017373	23.925	17.875	25.816	19.131	24.179	16.367	20.154	22.75
NM_011921	66.405	66.116	77.113	69.56	31.647	6.811	9.553	11.058		NM_027560	56.998	27.351	16.959	29.218	8.092	4.102	6.339	3.272		NM_029494	4.485	2.916	3.149	3.651	5.672	5.339	14.128	9.106		NM_019588	1.874	2.543	2.973	2.268	2.365	2.964	3.401	3.47
NM_013546	151.573	151.576	143.867	160.537	87.566	168.043	147.193	164.83		NM_027871	11.758	13.526	7.634	10.068	11.845	12.135	12.122	13.717		NM_133653	1424.12	1021.16	1606.39	1148.27	2860.73	3180.56	3483.82	3462.83		NM_019739	9.84	8.864	8.904	7.561	1.76	8.558	10.498	9.286
NM_013913	240.633	304.896	337.414	307.104	231.678	143.706	161.018	149.852		NM_027879	12.303	10.175	12.636	10.636	14.353	18.134	18.614	18.038		NM_134188	0.967	0.555	0.938	0.786	3.482	6.047	7.263	7.018		NM_020568	14.323	13.263	11.712	9.202	10.875	2.852	2.47	3.08
NM_015730	0.179	0.22	0.436	0.208	0.028	0	0.028	0		NM_028060	0.104	0.143	0.05	0	0.098	0.087	0.389	0.123		NM_134255	28.639	38.209	26.877	31.224	45.762	106.725	144.322	132.123		NM_021462	43.511	73.043	44.771	54.705	69.762	76.695	70.689	89.575
NM_016905	22.051	20.093	13.671	24.578	19.998	33.667	30.193	27.363		NM_028149	2.421	2.55	3.444	2.207	3.089	3.204	3.187	4.522		NM_138956	18.145	21.441	17.542	16.544	8.902	17.577	16.532	17.097		NM_023134	1.484	3.958	3.254	1.495	2.036	1.168	1.799	2.838
NM_018819	40.584	39.441	50.252	46.165	25.008	48.727	48.474	46.595		NM_029098	10.054	12.238	10.958	9.361	13.345	12.398	11.644	13.403		NM_144903	1595.28	1535.34	1675.73	1613.08	1903.46	2571.27	2299.26	2181.95		NM_023184	120.562	135.044	99.294	138.044	136.881	149.449	118.939	142.015
NM_019639	37.144	78.618	50.509	70.691	66.703	60.35	59.161	57.79		NM_029868	6.69	6.944	7.119	8.294	7.607	8.266	6.852	9.469		NM_145130	22.161	24.956	23.998	24.533	24.613	33.424	28.869	34.856		NM_025670	50.27	41.328	46.954	37.543	46.693	51.275	46.893	51.889
NM_019792	166.09	185.886	120.859	169.434	113.65	225.552	205.212	247.375		NM_029869	5.263	7.593	5.158	4.908	5.939	5.689	6.183	7.08		NM_146008	7.823	5.963	11.688	7.218	14.311	17.358	15.684	26.349		NM_025987	286.693	275.851	278.808	299.576	276.746	336.699	343.023	329.359
NM_019805	6.051	7.07	6.626	7.011	6.357	8.224	6.365	7.727		NM_029870	2.742	2.437	4.96	3.026	4.491	6.738	4.581	7.189		NM_172571	1.861	1.686	1.566	1.463	1.688	1.356	1.841	1.647		NM_026821	82.852	74.958	78.922	72.67	63.734	71	64.013	65.595
NM_019811	24.962	30.284	25.927	23.242	8.989	10.062	12.341	10.83		NM_133660	63.248	32.421	38.394	34.242	27.567	23.51	23.954	26.568		NM_172821	3.701	4.745	4.016	3.33	4.039	2.164	1.71	1.908		NM_026929	2.541	2.49	3.29	0.735	1.761	9.405	9.388	9.305
NM_019966	31.396	32.271	36.566	35.465	38.815	43.922	48.809	43.368		NM_133765	21.806	19.359	24.932	19.706	34.781	40.119	43.911	43.791		NM_175093	2.331	2.439	0.817	0.955	4.344	6.971	6.021	8.034		NM_026982	136.226	142.603	150.721	151.401	151.981	114.838	142.875	120.212
NM_019990	412.164	462.436	430.992	517.788	449.758	445.064	466.324	454.258		NM_133768	594.429	582.462	687.43	588.211	668.42	723.114	751.276	719.888		NM_175523	8.401	10.282	7.647	12.979	14.658	16.34	19.972	18.709		NM_027294	23.792	30.482	27.233	29.323	25.556	27.699	23.757	24.541
NM_020030	0.945	2.989	1.121	0.637	2.182	0.795	0.887	0.83		NM_138313	1.117	1.105	1.724	0.522	2.462	2.023	1.21	2.625		NM_177005	11.233	13.155	29.638	23.724	22.767	34.907	33.584	32.662		NM_027406	325.561	316.958	386.175	319.88	274.296	209.491	229.538	232.933
NM_020332	3.843	4.334	5.689	4.785	4.781	6.368	4.395	5.653		NM_144907	1.504	4.144	1.168	2.391	4.073	5.692	7.391	7.09		NM_177351	6.421	5.923	7.32	9.357	6.878	10.824	11.72	12.902		NM_028077	46.681	32.371	17.484	40.792	31.628	22.274	18.373	14.9
NM_021287	3.298	5.806	5.289	5.341	6.186	8.456	7.06	9.504		NM_145595	19.012	17.464	17.994	17.526	17.172	18.303	20.214	19.276		NM_178357	1.233	1.408	1.294	0.838	2.676	1.513	2.065	3.239		NM_028234	10.915	12.196	10.895	12.836	10.088	10.12	6.707	10.657
NM_023312	107.951	96.516	103.564	112.498	106.331	112.058	124.229	117		NM_145625	49.307	44.214	50.754	49.89	60.126	90.985	85.288	89.577		NM_183088	1.653	0.539	1.087	1.202	1.159	3.273	3.555	4.213		NM_029083	43.058	32.888	27.639	21.681	53.35	227.768	257.377	252.697
NM_023322	1.676	2.587	3.19	3.198	3.801	4.681	4.345	4.662		NM_146105	2.865	2.846	3.15	2.383	4.585	6.565	6.809	7.924		NM_183257	9.2	4.507	13.696	1.596	17.676	44.108	84.105	60.102		NM_029634	19.36	24.818	20.549	18.67	38.086	63.249	63.3	68.273
NM_023374	240.792	220.043	246.848	259.099	216.56	315.107	332.32	325.997		NM_146230	356.71	283.548	162.824	343.112	366.156	403.1	439.376	423.834		NR_028425	1.663	2.291	0	1.236	0.056	6.043	0.335	0.282		NM_029662	77.418	34.787	49.908	35.752	105.058	42.243	22.565	41.603
NM_023455	41.687	15.475	16.078	22.287	0.135	0.12	2.011	0.564		NM_152809	7.261	8.254	7.108	6.271	7.747	7.252	7.871	7.746		NR_040409	6.668	7.438	10.481	9.707	36.526	98.811	197.269	171.248		NM_029767	266.874	246.545	239.882	269.262	268.342	390.965	387.234	376.655
NM_025325	219.279	205.744	235.285	227.625	160.191	118.417	112.521	123.092		NM_153198	24.751	24.855	26.797	24.958	29.798	27.972	28.175	31.859												NM_030176	17.683	11.734	4.224	9.337	14.073	9.102	7.125	6.833
NM_025379	235.042	207.719	216.574	218.846	255.761	277.344	326.94	300.73		NM_153550	10.149	10.608	10.844	10.117	9.589	14.839	14.407	15.601												NM_030687	8.707	14.045	15.081	10.572	14.611	48.597	51.715	73.016
NM_025404	14.902	26.76	20.349	29.518	35.61	90.486	123.436	121.484		NM_172663	2.929	3.167	2.725	3.308	4.382	4.003	3.41	4.629												NM_033037	1084.41	948.421	1054.61	1006.74	1300.85	1327.94	1633.76	1539.67
NM_025835	92.81	81.561	88.24	99.492	91.104	87.272	90.778	85.265		NM_172665	13.884	9.153	11.987	9.62	10.94	17.796	14.122	12.915												NM_133753	688.73	673.991	691.092	658.746	755.019	802.207	830.399	857.011
NM_026152	83.109	92.584	73.49	90.594	62.897	77.096	72.928	85.055		NM_173866	251.914	210.952	236.427	218.065	284.884	237.636	254.07	259.921												NM_133898	33.348	49.218	40.911	30.556	35.662	40.84	36.235	44.38
NM_026283	2.332	3.308	3.552	2.039	3.17	3.476	3.917	5.273		NM_177157	145.012	129.695	139.964	147.864	135.008	106.608	106.084	107.378												NM_138953	42.242	51.793	38.358	38.817	50.795	46.687	44.398	45.881
NM_026428	97.321	82.964	99.587	96.554	72.377	55.592	71.259	62.147		NM_178614	51.202	52.178	51.031	54.884	61.455	90.167	87.311	89.963												NM_145478	125.122	96.612	68.875	99.462	137.743	88.783	90.058	92.101
NM_026452	57.578	57.449	56.36	64.761	63.185	69.627	74.051	68.966		NM_182959	3.582	2.139	3.072	3.159	2.821	1.306	0.589	0.495												NM_145565	487.349	420.462	457.439	402.26	694.339	590.656	684.687	563.112
NM_026501	20.935	21.994	22.954	22.481	20.552	17.571	19.016	19.227		NR_030738	32.54	26.421	27.079	21.166	33.765	55.959	55.666	52.117												NM_146064	10.24	9.348	9.209	9.153	6.292	7.555	9.617	10.971
NM_026566	16.439	16.789	15.54	12.757	12.875	14.645	15.541	14.272																						NM_146214	2236.22	2866.9	1572.43	2409.9	3774.26	4508.08	4277.74	4649.44
NM_026612	167.008	136.606	165.869	152.777	144.973	158.583	169.878	167.882																						NM_172393	8.69	7.012	7.428	6.076	8.736	9.449	10.939	9.034
NM_026701	57.328	75.589	71.97	80.825	63.885	73.998	70.91	82.584																						NM_172476	7.283	6.554	5.519	5.341	7.049	5.628	4.31	5.428
NM_026708	15.666	20.204	15.411	16.826	17.645	18.324	17.636	17.872																						NM_175093	2.331	2.439	0.817	0.955	4.344	6.971	6.021	8.034
NM_026784	23.07	32.405	20.876	22.048	16.507	8.101	9.992	11.328																						NM_175121	59.575	58.157	40.876	47.93	88.222	90.087	72.634	69.652
NM_026938	9.65	12.921	13.18	12.341	11.745	10.18	8.449	9.823																						NM_175443	218.201	311.3	237.696	279.889	346.627	170.018	182.724	169.659
NM_027184	11.169	19.799	20.736	14.658	17.774	21.178	28.065	30.214																						NM_176920	3.225	3.595	1.319	6.803	1.626	0.198	0.255	0.301
NM_027196	11.101	11.405	11.487	10.642	18.77	25.554	25.791	25.971																						NM_181680	1.297	0.863	0.695	0.659	0.169	1.504	1.764	1.873
NM_027852	514.422	455.154	487.129	538.238	477.288	863.582	904.071	897.221																						NM_182805	179.698	159.042	156.989	171.792	131.736	97.509	100.074	108.249
NM_028320	50.784	47.374	49.369	54.371	51.961	59.588	60.609	61.496																						NM_183187	32.045	16.87	47.712	16.331	16.515	22.478	23.276	24.589
NM_028454	67.462	64.043	63.481	45.272	40.446	18.078	24.767	25.263																						NM_197979	349.858	326.387	312.296	335.769	379.546	438.325	461.842	436.741
NM_028772	191.233	174.965	242.615	214.128	147.754	122.532	120.185	140.263
NM_028894	1.639	1.77	2.238	1.64	1.565	1.075	0.93	1.622
NM_029366	21.369	19.73	19.044	22.81	22.571	29.309	32.008	25.632
NM_029431	11.233	20.566	11.13	20.952	20.936	20.513	21.967	21.765
NM_031197	54.559	71.677	58.654	60.709	60.655	107.9	87.3	87.661
NM_080434	508.824	311.476	393.493	316.864	522.397	761.093	730.669	798.337
NM_080844	567.821	655.171	625.793	686.052	634.389	571.551	563.376	604.359
NM_130884	164.595	132.366	153.31	167.166	151.361	194.521	193.915	197.986
NM_133995	111.323	103.344	110.076	104.892	100.969	106.097	124.019	122.626
NM_134005	5.085	7.988	5.905	5.523	3.547	6.954	5.311	5.896
NM_134147	28.555	18.708	25.175	26.04	25.393	27.99	23.861	21.735
NM_138302	22.998	18.357	22.074	23.753	24.392	47.283	43.384	43.337
NM_138665	134.034	146.441	156.111	162.258	124.599	114.231	116.665	118.175
NM_138748	12.448	11.387	11.634	10.393	12.201	10.643	9.314	11.265
NM_144880	20.043	26.903	26.505	30.833	23.713	25.396	24.018	23.929
NM_144913	8.553	9.936	9.525	12.399	10.022	8.11	6.773	8.713
NM_144923	106.544	84.395	73.608	77.673	64.486	74.936	68.161	72.48
NM_145364	68.756	83.894	96.997	94.555	58.072	88.298	93.045	98.5
NM_145424	37.778	55.001	60.074	52.934	70.295	66.292	87.664	66.857
NM_146000	2.655	2.771	3.866	2.407	2.793	2.842	2.096	3.719
NM_153529	116.017	165.727	114.865	142.474	112.018	104.056	115.657	119.973
NM_153594	8.252	8.171	8.673	8.47	10.05	13.435	11.305	13.82
NM_172612	3.318	5.431	5.916	4.552	8.037	8.372	7.763	8.963
NM_172772	1.527	1.87	1.817	1.837	2.156	4.736	5.119	5.228
NM_175190	134.923	137.531	135.557	163.37	135.377	124.023	132.769	115.286
NM_175446	0.986	0.836	0.994	0.987	0.896	0.957	1.603	1.438
NM_177016	3.059	3.697	4.272	4.607	3.904	11.599	12.549	15.308
NM_177263	6.337	9.52	10.35	9.169	7.666	11.93	9.484	13.338
NM_177343	0.653	0.703	0.489	1.004	1.164	1.633	4.4	3.333
NM_177412	7.748	12.061	7.297	12.434	8.11	6.049	5.948	6.728
NM_177603	1.045	1.129	0.776	0.8	1.626	1.241	1.444	1.409
NM_178607	1.24	1.708	1.25	1.799	2.027	2.867	2.777	3.787
NR_030259	9.936	13.184	20.366	12.448	28.165	35.286	30.071	29.663
NR_040298	0.41	0.903	0.517	0.746	2.284	2.516	3.271	1.943
NR_045301	13.652	18.37	10.081	11.173	8.721	7.601	9.21	10.94
NR_045798	0.884	1.285	1.144	1.277	0.974	1.548	1.522	2.037
