# Supplementary material for: Insulin signaling and reduced glucocorticoid receptor activity attenuate postprandial gene expression in liver
Source: PLoS Biol. 2018 Dec 10;16(12):e2006249. doi: 10.1371/journal.pbio.2006249 (PMC6301715; doi:10.1371/journal.pbio.2006249)
Supplement: S14 Data — Panels S8A, S8C, S8D, and S8E. (XLSX) [file pbio.2006249.s025.xlsx]

## Sheet: FigS8A
Replicate	HFD	Chow	HFD	Chow	HFD	Chow	HFD	Chow	HFD	Chow	HFD	Chow
1	18.2	20.1	23.7	20.5	31.3	25	-	24.7	-	29	-	30.6
2	21.1	22.1	26.9	23.1	35.4	27.2	36.1	23.7	39.8	24.6	47.3	26.3
3	19.7	18.4	25.2	22.1	28.8	24.3	41.4	26.5	45.6	26.3	47.5	32.7
4	19.2	22.8	27.8	24.2	35.6	23.9	40.4	28.2	45.7	30.7	42	27.8
5	20.7	20.3	23	21.1	26.2	23.7	30.9	25.4	32.8	28.1	35	28.3
6	22.1	23.4	28	21.3	35.6	24.2	31.5	26	43.2	28.2	43.1	28.3
7	18.5	20.3	25	21.8	28.3	23.7	40.9	25.8	34.2	28.2	38.1	29.9
8	21.4	19.6	25.2	20	28	24.3	33.5	24.9	36.2	28.6	38.7	25.2
9	20.1	17.3	23.9	24.1	26.4	23.5	39.5	28.6	42.5	25.2	38.5	31.1
10	17.9	19.5	21.6	21.6	34	25.5	40.9	27.1	32.8	29.9	45.4	26.6
11	19.8	17.2	26.8	24.4	32.4	24.7	29.5	27.4	44.8	28.7	43.6	25.9
12	19.6	20.8	26.4	22.3	33.2	26.3	39.4	24.1	42.9	28.9	46.7	29.7
13	21.4	21.3	26.2	21.4	29.3	29.6	40.6	30.4	46.1	27.6	34.8	27.3
14	21.2	19.4	28.4	26.1	35.1	28.1	36.2	25.7	42.2	29.8	44.1	28
15	20.8	17.5	25	25.2	30	24.4	43.4	25.1	39.5	26.6	43.7	28.9
16	20.6	22.7	25.8	21.1	32.3	24.4	35.5	28.6	44.6	32.2	46.7	27
Average	20.1438	20.1687	25.5562	22.5188	31.3687	25.175	37.3133	26.3875	40.86	28.2875	42.3467	28.35
SEM	0.309431	0.491063	0.469394	0.447141	0.824405	0.439365	1.12431	0.464747	1.2266	0.489972	1.11811	0.5108

## Sheet: FigS8C_glucose
10 week	glucose (mM)		unfed	glucose (mM)
Lean_rep1	6.3		10 week	avg	sem
Lean_rep2	2.5		Lean	6.55	0.801784
Lean_rep3	5.1		Obese	9.24444	0.69704
Lean_rep4	6.7		20 week
Lean_rep5	5.8		Lean	6.4875	0.292427
Lean_rep6	9.1		Obese	7.0875	0.446989
Lean_rep7	9.7
Lean_rep8	7.2
Obese_rep1	6.1
Obese_rep2	8.7
Obese_rep3	7.9
Obese_rep4	8.1
Obese_rep5	7.3
Obese_rep6	12.3
Obese_rep7	11
Obese_rep8	10.9
Obese_rep9	10.9
20 week	glucose (mM)
Lean_rep1	6.1
Lean_rep2	6
Lean_rep3	6.8
Lean_rep4	6.1
Lean_rep5	5.9
Lean_rep6	8.4
Lean_rep7	6.5
Lean_rep8	6.1
Obese_rep1	7.2
Obese_rep2	9.5
Obese_rep3	6.8
Obese_rep4	6.2
Obese_rep5	7
Obese_rep6	6.8
Obese_rep7	8
Obese_rep8	5.2

## Sheet: FigS8C_insulin
10 week	Insulin (pM)		unfed	Insulin (pM)
Lean_rep1	93.9686		10 week	avg	sem
Lean_rep2	37.8501		Lean	102.327	26.4764
Lean_rep3	129.789		Obese	514.977	110.701
Lean_rep4	61.7303		20 week
Lean_rep5	188.295		Lean	335.721	69.5345
Obese_rep1	412.769		Obese	3411.91	1141.75
Obese_rep2	930.97
Obese_rep3	342.323
Obese_rep4	548.887
Obese_rep5	339.935
20 week	Insulin (pM)
Lean_rep1	325.582
Lean_rep2	214.931
Lean_rep3	157.577
Lean_rep4	289.664
Lean_rep5	346.438
Lean_rep6	448.4
Lean_rep7	753.706
Lean_rep8	149.467
Obese_rep1	7955.33
Obese_rep2	2742.54
Obese_rep3	1427.46
Obese_rep4	7567.18
Obese_rep5	1783.17
Obese_rep6	1364.9
Obese_rep7	1042.79

## Sheet: FigS8C_cort
10 week	Cort (ng/ml)		unfed	Cort (ng/ml)
Lean_rep1	392.813		10 week	avg	sem
Lean_rep2	263.169		Lean	266.238	25.5592
Lean_rep3	326.933		Obese	10.6041	5.26946
Lean_rep4	222.718		20 week
Lean_rep5	170.526		Lean	145.446	28.1664
Lean_rep6	192.744		Obese	25.4879	6.4918
Lean_rep7	282.227
Lean_rep8	278.776
Obese_rep1	9.66379
Obese_rep2	1.04996
Obese_rep3	9.66379
Obese_rep4	51.279
Obese_rep5	2.04688
Obese_rep6	3.58115
Obese_rep7	3.16663
Obese_rep8	2.2717
Obese_rep9	12.7144
10 week	Cort (ng/ml)
Lean_rep1	9.39477
Lean_rep2	89.1552
Lean_rep3	211.42
Lean_rep4	97.8414
Lean_rep5	185.287
Lean_rep6	185.48
Lean_rep7	127.255
Lean_rep8	257.736
Obese_rep1	5.77093
Obese_rep2	11.8831
Obese_rep3	57.8187
Obese_rep4	27.191
Obese_rep5	37.0859
Obese_rep6	26.0119
Obese_rep7	36.791
Obese_rep8	1.35065

## Sheet: FigS8D
Cluster1				Cluster2				Cluster3				Cluster4				Cluster5				Cluster6				Cluster7				Cluster8
ID	log2FC_DIO_ZT14_FedvsUnfed	FDR_DIO_ZT14_FedvsUnfed		ID	log2FC_DIO_ZT14_FedvsUnfed	FDR_DIO_ZT14_FedvsUnfed		ID	log2FC_DIO_ZT14_FedvsUnfed	FDR_DIO_ZT14_FedvsUnfed		ID	log2FC_DIO_ZT14_FedvsUnfed	FDR_DIO_ZT14_FedvsUnfed		ID	log2FC_DIO_ZT14_FedvsUnfed	FDR_DIO_ZT14_FedvsUnfed		ID	log2FC_DIO_ZT14_FedvsUnfed	FDR_DIO_ZT14_FedvsUnfed		ID	log2FC_DIO_ZT14_FedvsUnfed	FDR_DIO_ZT14_FedvsUnfed		ID	log2FC_DIO_ZT14_FedvsUnfed	FDR_DIO_ZT14_FedvsUnfed
NM_001001144	-0.331748	0.268201		NM_001001447	0.664141	0.0239326		NM_001001488	0.207179	0.364984		NM_001001738	0.156665	0.848869		NM_001001806	-0.450141	0.174702		NM_001003912	-0.0838723	0.832764		NM_001003919	0.12562	0.814478		NM_001005506	0.887464	1.397e-06
NM_001002764	-0.364636	0.0852733		NM_001003960	0.453791	0.378174		NM_001002011	0.0165336	0.973094		NM_001001883	0.0866332	0.916675		NM_001013780	-0.179395	0.778676		NM_001004468	-0.380521	0.392882		NM_001008501	0.170644	0.776449		NM_001010825	0.931404	0.000168814
NM_001005510	-0.479298	0.109142		NM_001005867	0.366097	0.121622		NM_001003911	-0.110475	0.901838		NM_001004180	0.482268	0.286741		NM_001017985	-0.00789494	0.990719		NM_001005341	-0.281438	0.663747		NM_001025250	0.00174911	0.998463		NM_001013376	0.58051	0.152917
NM_001005868	-0.28275	0.343279		NM_001013378	0.609878	0.0254709		NM_001013379	0.213838	0.698041		NM_001005421	0.104786	0.906149		NM_001025381	-0.103644	0.835281		NM_001009951	-0.186534	0.691833		NM_001025310	-0.0841048	0.885369		NM_001025612	0.255571	0.331485
NM_001012310	-0.166424	0.639779		NM_001013755	0.2226	0.648519		NM_001024626	0.138922	0.833593		NM_001008548	-0.135648	0.740245		NM_001025392	-0.146079	0.568558		NM_001024606	-0.0682633	0.926822		NM_001033145	-0.307783	0.397312		NM_001033140	0.301153	0.302614
NM_001013806	-0.133386	0.676602		NM_001024619	1.25419	1.39401e-09		NM_001024955	0.28052	0.406664		NM_001009935	-0.748529	0.0522271		NM_001025432	-0.0270243	0.963502		NM_001024917	-0.0990745	0.84502		NM_001033496	0.232154	0.594503		NM_001033294	0.336381	0.363601
NM_001024952	-0.403787	0.0976109		NM_001025102	0.12119	0.747833		NM_001025192	0.184031	0.436011		NM_001009949	-0.0466263	0.937993		NM_001025594	-0.0510997	0.914222		NM_001033225	-0.13969	0.830164		NM_001035226	0.0198621	0.970028		NM_001039351	1.03126	1.64987e-06
NM_001025428	-0.305758	0.262099		NM_001025371	0.326553	0.181812		NM_001033331	-0.45982	0.374644		NM_001013370	-0.408705	0.238308		NM_001033238	-0.29584	0.425998		NM_001033431	0.53547	0.16815		NM_001037918	0.150301	0.73963		NM_001039386	0.48705	0.0625
NM_001025559	-0.493475	0.0490388		NM_001025586	0.604299	0.0239114		NM_001033481	0.271742	0.358656		NM_001015507	0.065504	0.899953		NM_001033324	-0.36481	0.528329		NM_001034962	-0.590621	0.0869936		NM_001039198	0.167715	0.700793		NM_001039389	0.311117	0.406538
NM_001025615	-0.24337	0.443871		NM_001025589	0.506296	0.108235		NM_001033908	0.0703919	0.892037		NM_001024837	-0.420861	0.173744		NM_001033445	-0.468896	0.159445		NM_001039394	-0.292103	0.233715		NM_001040187	0.24577	0.373181		NM_001039474	0.480458	0.0827718
NM_001029934	-0.246123	0.378718		NM_001029842	0.848928	0.0150732		NM_001037932	-0.102378	0.896977		NM_001025312	-0.014262	0.984796		NM_001039081	-0.181299	0.579102		NM_001039515	0.0797056	0.925317		NM_001042591	-0.241903	0.694463		NM_001042556	0.553977	0.0612597
NM_001031814	-0.200967	0.56409		NM_001033196	0.445249	0.00651462		NM_001038608	0.143053	0.699043		NM_001032378	0.0232359	0.967138		NM_001039185	0.0300559	0.950786		NM_001039701	-0.884369	0.0275254		NM_001080557	0.111342	0.82728		NM_001044382	0.179062	1
NM_001033275	-0.188052	0.605557		NM_001033263	0.60061	0.158472		NM_001038703	-0.676088	0.0390747		NM_001032413	-0.0893173	0.880664		NM_001039511	-0.0847473	0.865549		NM_001044720	0.0828839	0.831214		NM_001081120	0.179259	0.796085		NM_001080999	0.470931	0.0529583
NM_001033348	-0.487819	0.0929005		NM_001033286	1.38847	5.90202e-10		NM_001038708	0.246919	0.339376		NM_001033270	-0.237175	0.611227		NM_001042634	-0.152192	0.561426		NM_001048054	0.117571	0.770646		NM_001083887	-0.371544	0.475813		NM_001099792	0.889621	0.0130515
NM_001033352	-0.394181	0.113165		NM_001034867	0.232141	0.677388		NM_001039175	-0.0434662	0.9409		NM_001033274	-0.183334	0.649453		NM_001044386	-0.0466128	0.925962		NM_001081039	-0.546774	0.0338695		NM_001085515	0.00777936	0.989288		NM_001104646	0.635783	0.0103951
NM_001033430	-0.416341	0.148438		NM_001037326	0.378183	0.358763		NM_001039723	0.20447	0.742834		NM_001033302	-0.374364	0.441328		NM_001076554	-0.152673	0.671568		NM_001081074	-0.190898	0.574538		NM_001099331	0.170899	0.828385		NM_001109988	-0.0594692	0.950652
NM_001033432	-0.431967	0.198889		NM_001037711	0.498613	0.0614396		NM_001048207	0.330068	0.519001		NM_001033306	0.569413	0.0137962		NM_001079830	-0.00146849	0.998463		NM_001081131	-0.324899	0.207658		NM_001113529	-0.101848	0.89729		NM_001110809	0.722048	0.0190163
NM_001033466	-0.187971	0.743808		NM_001037746	0.396824	0.0552061		NM_001076681	-0.108254	0.844238		NM_001033759	0.102731	0.836164		NM_001080924	-0.139344	0.738798		NM_001081242	-0.256803	0.519596		NM_001130525	0.26178	0.642381		NM_001127355	0.48355	0.0330519
NM_001033713	-0.231698	0.47561		NM_001038587	0.218182	0.503516		NM_001079513	0.18231	0.565401		NM_001034851	-0.710037	0.028523		NM_001080931	0.0615709	0.893478		NM_001081351	-0.200595	0.358628		NM_001159393	-0.083815	0.87917		NM_001159599	0.472058	0.0944518
NM_001033960	-0.042722	0.941078		NM_001039509	0.911903	0.00206655		NM_001080129	0.22563	0.435967		NM_001037709	0.441262	0.12462		NM_001081017	-0.144783	1		NM_001081387	-0.392429	0.435967		NM_001160180	-0.0766806	0.801361		NM_001159948	0.449612	0.0744737
NM_001033962	0.0211071	0.969542		NM_001039522	0.876113	0.00897067		NM_001081067	-0.0198342	1		NM_001037725	-0.194332	0.691499		NM_001081045	-0.00671625	0.990719		NM_001081548	-0.140804	0.639779		NM_001162425	0.0204185	0.984618		NM_001160330	0.357735	0.367016
NM_001037957	-0.701091	0.0246312		NM_001042407	0.187271	0.733374		NM_001081232	0.221836	0.329585		NM_001037745	0.136897	0.871298		NM_001081080	-0.0322249	0.949499		NM_001085373	-0.327017	0.400255		NM_001164062	0.12948	0.876596		NM_001161329	0.415276	0.0541851
NM_001038621	-0.686155	0.00521186		NM_001046637	0.46859	0.0760685		NM_001081298	-0.239919	0.5016		NM_001038846	-0.150294	0.778052		NM_001081149	0.100399	0.806005		NM_001085385	-0.393299	0.0787035		NM_001164078	0.164626	0.635123		NM_001162939	0.453462	0.156578
NM_001038625	-0.12428	0.805135		NM_001077661	0.371748	0.118446		NM_001081415	0.312731	0.528727		NM_001039184	0.10821	0.809686		NM_001081195	0.152062	0.583331		NM_001100181	-0.373079	0.376015		NM_001164220	0.184977	0.781805		NM_001163102	0.662271	0.0405504
NM_001038635	-0.599761	0.0176708		NM_001078167	0.231816	0.268592		NM_001081549	0.8484	0.00844496		NM_001039657	-0.487272	0.343189		NM_001081267	-0.197203	0.573961		NM_001109991	-0.146807	0.540541		NM_001164581	0.176904	0.639188		NM_001163511	0.560943	0.0944518
NM_001038695	-0.272078	0.443827		NM_001080794	0.230503	0.427088		NM_001083807	0.35745	0.2546		NM_001039710	-0.61869	0.0459796		NM_001081293	-0.0422306	0.934436		NM_001113418	-0.34144	0.349026		NM_001166364	-0.0967947	0.888044		NM_001163538	0.408467	0.0929175
NM_001038993	-0.440467	0.0972516		NM_001080940	2.2467	1.42717e-24		NM_001098810	0.0192737	0.973331		NM_001042671	-1.42015	1.78341e-22		NM_001081315	0.0685935	0.900581		NM_001113563	-0.291176	0.36879		NM_001170643	0.103854	0.900994		NM_001163734	0.392234	0.405382
NM_001040682	-0.686035	0.000198161		NM_001081237	0.163724	0.645804		NM_001122998	-0.0198747	0.983067		NM_001045807	-0.00801268	0.990071		NM_001081340	-0.041509	0.927913		NM_001122667	-0.0898405	0.867694		NM_001174078	0.203756	0.71571		NM_001164096	0.47028	0.08258
NM_001042418	-0.773484	0.0337137		NM_001081368	0.574095	0.00274543		NM_001145858	-0.251552	0.459544		NM_001077189	0.124408	0.799476		NM_001081347	-0.27275	0.472834		NM_001128151	-0.159252	0.731709		NM_001177980	-0.642386	0.0205569		NM_001164472	0.452384	0.221789
NM_001042565	-0.95555	4.00215e-05		NM_001081390	0.862485	0.00767572		NM_001145876	0.107471	0.830055		NM_001077364	0.495144	0.122037		NM_001081360	0.146848	0.678579		NM_001136260	-0.514603	0.0743179		NM_001197024	0.222358	0.537193		NM_001164561	0.31489	0.368194
NM_001043322	-0.656705	1		NM_001081956	0.878018	0.000142329		NM_001146308	0.0534997	0.904874		NM_001080706	0.294336	0.124591		NM_001081379	-0.121995	0.772123		NM_001142804	-0.115045	0.898741		NM_001198839	0.0310168	0.946492		NM_001164682	0.51201	0.0906757
NM_001044740	-1.0762	0.000201524		NM_001102407	0.412041	0.0338097		NM_001159624	0.088875	0.811468		NM_001081005	-0.600082	0.0333927		NM_001081383	0.0513935	0.918934		NM_001145937	-0.440132	0.259372		NM_001204333	0.200161	0.699008		NM_001166031	0.491025	0.00171626
NM_001048267	-0.344955	0.266912		NM_001110832	0.454622	0.168702		NM_001161714	-0.287688	0.645034		NM_001081024	0.0430826	0.949748		NM_001081433	-0.241504	0.630969		NM_001145952	-0.213495	0.473574		NM_001205068	0.244798	0.602554		NM_001168225	0.701442	6.95015e-05
NM_001077514	-0.239127	0.239422		NM_001111016	0.690479	0.00144147		NM_001162926	0.0523572	0.929145		NM_001081061	0.0322487	0.9469		NM_001098404	-0.0597735	0.893898		NM_001161797	-0.101969	0.785521		NM_001205173	0.232685	0.48849		NM_001171000	0.331052	0.443895
NM_001077695	-0.364181	0.144483		NM_001111107	0.742199	9.39674e-05		NM_001163098	0.168837	0.832029		NM_001081178	0.0833102	0.878414		NM_001100591	-0.0245112	0.965203		NM_001162410	-0.300898	0.0415516		NM_001242407	0.224952	0.546869		NM_001190448	0.726281	0.0169617
NM_001077712	-0.274484	0.398667		NM_001113486	0.539605	0.00455023		NM_001163215	0.0246896	0.966898		NM_001081205	-0.447499	0.236044		NM_001103179	0.189798	0.58488		NM_001162917	-0.472538	0.0393125		NM_001243052	0.0349591	0.93563		NM_001195485	0.348883	0.204064
NM_001080773	-0.165531	0.758766		NM_001114361	0.292259	0.312638		NM_001163518	-0.0778199	0.930627		NM_001081212	-0.803911	0.0322956		NM_001112705	0.116622	0.724955		NM_001163818	-0.14831	0.783681		NM_001271676	0.0749719	0.92362		NM_001199045	0.649397	0.0415733
NM_001081001	-0.674692	0.0142502		NM_001115085	0.615822	0.0130515		NM_001163787	0.625379	0.115853		NM_001081223	0.108703	0.849145		NM_001113333	-0.099669	0.827556		NM_001168281	-0.649883	0.0278232		NM_001271757	0.0293842	0.970864		NM_001199061	0.392208	0.152163
NM_001081101	-0.384767	0.089993		NM_001130169	0.293028	0.159445		NM_001164086	0.250076	0.336026		NM_001081317	-0.695374	0.0798214		NM_001113550	-0.327525	0.257205		NM_001252578	-0.48138	0.288214		NM_001285845	0.134355	0.85311		NM_001199272	0.219808	0.407084
NM_001081154	-0.443577	0.057624		NM_001142357	1.06471	5.36674e-05		NM_001164184	0.0344606	0.963138		NM_001081343	-0.333529	0.356089		NM_001145830	-0.200761	0.566783		NM_001271531	0.350403	0.557125		NM_007511	-0.182669	0.567519		NM_001199676	0.144616	0.782191
NM_001081229	-0.118858	0.822677		NM_001145831	0.575103	0.0918551		NM_001164359	-0.231165	0.488847		NM_001081371	0.227837	0.425128		NM_001159589	-0.236392	0.542577		NM_001276408	-0.17157	0.4984		NM_008058	-0.0134458	0.985291		NM_001205025	0.386569	0.0731252
NM_001081251	-0.306129	0.312748		NM_001145896	0.604063	0.0164875		NM_001164420	0.274699	0.32489		NM_001103165	-0.17481	0.417432		NM_001162921	-0.137968	0.807492		NM_001276465	-0.217153	0.419342		NM_008197	0.0197858	0.968739		NM_001205286	1.18669	1.89176e-08
NM_001081295	-0.749704	0.00114464		NM_001145902	0.349781	0.160266		NM_001165925	0.327389	0.503057		NM_001111099	0.115179	0.850655		NM_001163024	0.0367934	0.929963		NM_001285917	-0.307221	0.173839		NM_008239	-0.204523	0.784338		NM_001252443	0.676592	6.68422e-05
NM_001081341	-0.599259	0.0664919		NM_001146059	0.513363	0.183209		NM_001166497	0.0396031	0.951143		NM_001112701	-0.219449	0.429309		NM_001163635	-0.0860324	0.832174		NM_001286005	-0.703996	0.000152621		NM_008316	0.118218	0.810713		NM_001252476	0.226872	0.578543
NM_001081355	-0.292675	0.414399		NM_001146084	0.41325	0.063609		NM_001166635	0.334342	0.487995		NM_001123037	-0.325895	0.169663		NM_001163774	-0.13631	0.678037		NM_007569	-0.289328	0.524272		NM_008737	0.144491	0.850655		NM_001252543	1.05918	1.27296e-11
NM_001081357	-0.412553	0.08258		NM_001146161	0.471525	0.00329137		NM_001168488	0.0125396	0.983031		NM_001123382	-0.0965468	0.892694		NM_001167884	-0.0138252	0.984796		NM_007976	-0.13459	0.654019		NM_008808	-0.271979	0.569408		NM_001252629	0.106699	0.855004
NM_001081362	-0.379122	0.141214		NM_001159384	0.499438	0.00233608		NM_001177629	0.146583	0.822823		NM_001130412	-0.447558	0.382312		NM_001177379	-0.387002	0.337241		NM_008037	-0.510224	0.111264		NM_008990	0.131133	0.821424		NM_001256174	0.179532	0.820924
NM_001081370	-0.440938	0.304339		NM_001159631	0.594068	0.0146661		NM_001199227	-0.0488749	0.961245		NM_001135577	-0.271225	0.381446		NM_001177812	-0.0146342	0.983067		NM_008441	-0.354897	0.220585		NM_009294	0.0100245	0.985291		NM_001271730	0.29323	0.551666
NM_001081400	-0.514446	0.0522271		NM_001159714	0.449871	0.107979		NM_001199927	-0.252941	0.716402		NM_001136066	0.0380776	0.927843		NM_001199059	0.125898	0.840073		NM_008489	0.148534	0.80084		NM_010171	-0.116147	0.845795		NM_001285800	0.658402	0.0317667
NM_001081436	-0.375147	0.179032		NM_001159883	0.220867	0.315209		NM_001244916	0.124723	0.834913		NM_001142952	0.144867	0.784469		NM_001199105	-0.849593	0.0211025		NM_008591	-0.382622	0.0932421		NM_010496	0.0361063	0.973094		NM_001287180	0.378359	0.167791
NM_001081979	-0.279976	0.294642		NM_001161365	0.35803	0.187863		NM_001252658	0.00908636	0.990325		NM_001146085	0.00754102	0.993677		NM_001199136	-0.122065	0.689421		NM_008714	0.0266558	0.976884		NM_010702	0.0795557	0.902688		NM_007393	0.896463	0.000118347
NM_001083321	-0.34158	0.290618		NM_001161853	0.554006	0.0106515		NM_001267710	-0.201207	0.756211		NM_001146298	-0.0463828	0.92876		NM_001204973	0.314915	0.168527		NM_008830	-0.0113278	0.986146		NM_011448	0.0722769	0.936715		NM_008290	0.339802	0.313642
NM_001099624	-0.168488	0.754627		NM_001162492	0.240823	0.408982		NM_001271768	-0.499287	0.289301		NM_001146348	0.110464	0.736753		NM_001205241	0.0395687	0.941388		NM_008852	1.63681	2.30918e-07		NM_011481	0.15356	0.833464		NM_008321	0.396558	0.420493
NM_001101475	-0.365458	0.185804		NM_001162864	0.406063	0.461638		NM_001276425	0.366708	0.530714		NM_001146349	-0.11422	0.830463		NM_001252539	0.0413675	0.96417		NM_008983	0.0592333	0.886116		NM_011535	0.171685	0.813241		NM_008340	0.314364	0.358656
NM_001102430	-0.151792	0.499783		NM_001163389	0.113667	0.828791		NM_001287172	0.280705	0.557229		NM_001159367	-0.012902	0.988348		NM_001252560	-0.0613252	0.882454		NM_009089	0.0674441	0.899138		NM_011675	0.239943	0.689421		NM_008704	0.187084	0.517475
NM_001109040	-0.423926	0.165037		NM_001163434	1.76313	4.87945e-15		NM_001287514	-0.0633131	0.889575		NM_001160251	0.0351448	0.942814		NM_001271407	-0.541109	0.143793		NM_009251	0.0364737	0.959807		NM_013454	-0.009088	0.989288		NM_008889	0.392928	0.285196
NM_001111065	-0.279957	0.389339		NM_001163504	0.186239	0.471483		NM_001289150	0.282079	0.65343		NM_001161373	-0.0828333	0.871298		NM_007462	-0.00414975	0.995292		NM_009443	-0.07833	0.909399		NM_016675	0.0689745	0.891469		NM_009086	0.38822	0.195359
NM_001111314	-0.651237	0.0104847		NM_001163701	0.171966	0.687393		NM_007444	0.468855	0.147244		NM_001161763	0.372474	0.240268		NM_007566	-0.0233434	0.962495		NM_009444	-0.0566819	0.937405		NM_016782	-0.057966	0.951568		NM_009177	0.137115	0.754627
NM_001112699	-0.246034	0.368064		NM_001163748	0.890854	0.00321541		NM_007480	-0.0872651	0.817171		NM_001161845	0.225283	0.564439		NM_007570	-0.726233	0.0199421		NM_009899	-0.0679067	0.93105		NM_016968	-0.0915114	0.919728		NM_009178	0.0701991	0.88424
NM_001113213	-0.281039	0.425852		NM_001163750	0.573427	0.0215855		NM_007498	0.182267	0.819179		NM_001162415	0.0173572	0.979562		NM_007635	-0.640473	0.0861787		NM_009948	-0.215173	0.748607		NM_017395	0.0127793	0.985939		NM_009226	0.494785	0.0559609
NM_001113399	-0.6159	0.0916145		NM_001164197	0.33066	0.217291		NM_007523	-0.11639	0.818946		NM_001162950	-0.338804	1		NM_007822	0.131024	0.831432		NM_009982	-0.211952	0.509447		NM_019402	-0.0206459	0.967138		NM_009272	0.811713	0.000303539
NM_001113470	-0.710253	0.000721219		NM_001164314	0.637106	0.000489243		NM_007824	-0.226368	0.644452		NM_001163689	-0.516076	0.0140596		NM_007935	0.130252	0.700793		NM_010011	-0.0159084	0.98757		NM_019440	-0.14774	0.738829		NM_009275	0.942112	1.5478e-08
NM_001114879	-0.469865	0.108235		NM_001164565	0.557874	0.138369		NM_007836	0.0800112	0.903582		NM_001164289	-0.0216963	0.982126		NM_008580	-0.204883	0.651978		NM_010432	-0.191418	0.546482		NM_022305	-0.248619	0.618033		NM_009609	1.00337	0.00932609
NM_001115130	-0.457567	0.0793347		NM_001164671	0.704682	0.0202087		NM_007988	-0.0728781	1		NM_001164336	-0.19399	0.459544		NM_008839	-0.150659	0.65894		NM_010560	-0.176745	0.561339		NM_025574	0.122065	0.694319		NM_009836	0.459325	0.0121226
NM_001122738	-0.374708	0.270425		NM_001164676	0.166884	0.747833		NM_008222	0.168251	0.611227		NM_001164357	0.717607	0.00162562		NM_008913	-0.15112	0.58525		NM_010706	-0.254673	0.633375		NM_025786	-0.449355	0.244793		NM_009870	0.231655	0.473257
NM_001122822	-0.374495	0.0899015		NM_001164709	1.9708	2.53616e-20		NM_008260	0.31968	0.367758		NM_001164441	-0.0411243	0.93799		NM_009427	-0.292891	0.243449		NM_010707	-0.279982	0.581916		NM_025978	0.223769	0.475813		NM_010120	0.693905	0.00974536
NM_001122989	-0.776387	0.00573469		NM_001164743	0.561614	0.152106		NM_008262	-0.223107	0.725635		NM_001164598	-0.335991	0.216004		NM_009706	0.0187558	0.975332		NM_011261	0.0847996	0.868105		NM_026212	0.435807	0.298778		NM_010192	0.656714	0.000728478
NM_001127382	-0.559442	0.00309061		NM_001166399	0.512952	0.165037		NM_008380	0.353163	0.515681		NM_001164885	-0.823027	0.0108349		NM_009743	-0.142929	0.748699		NM_011486	-0.335596	0.367016		NM_026445	0.155154	0.729699		NM_010436	1.30445	2.61783e-10
NM_001128170	-0.293973	0.299811		NM_001166408	0.406651	0.184474		NM_008608	0.416748	0.180974		NM_001166064	0.0259965	0.972819		NM_010137	-0.0877016	0.79798		NM_011671	-0.360356	0.464255		NM_026620	0.134093	0.760998		NM_011053	0.39409	0.112807
NM_001130529	-0.575801	0.00717794		NM_001166437	0.701566	0.0364526		NM_008668	-0.598306	0.0300301		NM_001168297	0.0639857	0.904865		NM_010258	0.0319615	0.973331		NM_012006	0.240758	0.716341		NM_026878	0.469828	0.258181		NM_011239	0.351177	0.181259
NM_001135611	-0.532565	0.0192158		NM_001166482	0.205678	0.582267		NM_008928	-0.0394577	0.925508		NM_001170395	0.111949	0.819263		NM_010418	-0.00307951	0.995828		NM_012018	0.252242	0.515572		NM_027007	0.185264	0.580394		NM_011304	0.408234	0.165037
NM_001135657	-0.291021	0.398505		NM_001166669	0.355149	0.258131		NM_009075	0.182716	0.784487		NM_001177576	0.0515544	0.891228		NM_010559	-0.162807	0.729699		NM_013495	-0.2706	0.430292		NM_027126	0.130854	0.838519		NM_011568	0.48645	0.0547676
NM_001141931	-0.705042	0.00953585		NM_001167776	0.488868	0.062382		NM_009270	-0.139048	1		NM_001177600	0.0975244	0.901205		NM_010585	-0.13586	0.702288		NM_015794	-0.162533	0.510945		NM_027249	-0.19356	0.71805		NM_011763	1.52118	1.87345e-07
NM_001145824	-0.425079	0.0685054		NM_001168273	0.372035	0.0303913		NM_009320	-0.35756	0.469496		NM_001177752	-0.143484	0.86101		NM_010897	-0.0692472	0.89729		NM_019764	-0.0469783	0.941618		NM_027442	0.00305655	0.997529		NM_011865	0.429447	0.00678427
NM_001145978	-0.339187	0.0884519		NM_001168321	0.31809	0.515765		NM_009393	0.103901	0.903163		NM_001190451	0.0163778	0.975176		NM_011396	-0.0542598	0.948685		NM_020495	-0.159358	0.485907		NM_027469	0.208939	0.771914		NM_011956	0.353639	0.0880053
NM_001146010	-0.424212	0.183042		NM_001168470	0.183211	0.42467		NM_009471	0.168929	0.581643		NM_001199283	-0.125605	0.791458		NM_011400	-0.109459	0.814478		NM_020568	-0.0510911	0.942081		NM_027914	-0.0874654	0.892674		NM_013528	1.04395	2.57337e-09
NM_001159517	-0.205622	0.511666		NM_001170966	0.239435	0.367591		NM_009524	0.0643259	0.944382		NM_001204129	0.147494	0.728234		NM_011521	-0.136225	0.769795		NM_021296	-0.225573	0.643786		NM_028013	0.086252	0.918525		NM_013610	0.16679	0.534438
NM_001159598	-0.0940619	0.85311		NM_001172136	0.756827	0.0275974		NM_009665	0.471561	0.144483		NM_001204165	-0.340568	0.475813		NM_011729	-0.184923	0.564461		NM_021534	0.366601	0.353305		NM_028019	-0.0192473	0.982787		NM_013614	0.599058	0.0150062
NM_001159603	-0.262252	0.304672		NM_001173505	0.273281	0.500787		NM_009687	-0.0366076	0.957737		NM_001204239	0.0864666	0.891866		NM_011947	0.187039	0.587052		NM_023737	-0.0660469	0.903751		NM_028725	0.0283175	0.968		NM_013663	0.334732	0.435177
NM_001160018	-0.0867184	0.813241		NM_001177706	0.46272	0.052126		NM_009767	0.0660125	0.942814		NM_001204910	-0.237423	0.627769		NM_013743	-0.252746	0.691983		NM_023799	-0.14521	0.683282		NM_028730	-0.42875	0.258526		NM_013716	0.482995	0.0393661
NM_001160219	-0.282739	0.232715		NM_001190409	0.664495	3.73727e-06		NM_009864	0.341285	0.525729		NM_001242419	-0.476991	0.0934907		NM_013889	-0.270401	0.464352		NM_025670	0.105884	0.816394		NM_028788	0.257906	0.165037		NM_013745	0.369881	0.23256
NM_001162896	-0.446712	0.0613439		NM_001190795	0.592137	0.0215131		NM_010446	0.04272	0.962454		NM_001253353	-0.147076	0.689749		NM_016686	-0.00162647	0.998463		NM_026252	0.0631851	0.912678		NM_028810	0.0141931	0.984796		NM_013768	0.41725	0.0713135
NM_001162999	-0.604491	0.125575		NM_001190804	1.15162	4.2893e-11		NM_010495	-0.0514462	0.949799		NM_001276461	-0.308315	0.346247		NM_017373	-0.0210159	0.984796		NM_026301	-1.07513	0.000117906		NM_029037	-0.066748	0.918487		NM_013852	0.479308	0.0172401
NM_001163470	-0.434354	0.0985141		NM_001191001	0.431891	0.181812		NM_010590	0.222293	0.707233		NM_001276764	-0.0476595	0.923933		NM_018743	-0.0956701	0.878687		NM_026497	-0.188492	0.580394		NM_030021	-0.227846	0.375195		NM_013859	0.422774	0.222973
NM_001163505	-0.258307	0.37659		NM_001195025	0.40131	0.348733		NM_011207	-0.361194	0.267189		NM_001283028	-0.0249969	0.965203		NM_018872	-0.253492	0.503516		NM_027143	-0.53627	0.108662		NM_030704	0.310137	0.43674		NM_015751	0.379563	0.0399836
NM_001163572	-0.388673	0.254585		NM_001198985	0.175424	0.678226		NM_011480	0.20995	0.707407		NM_001285457	0.143807	0.79657		NM_019739	-0.445517	0.117605		NM_027871	0.0458915	0.937052		NM_032400	-0.15934	0.795579		NM_016703	0.603572	0.0019244
NM_001163574	-0.328239	0.250109		NM_001199988	0.376511	0.116042		NM_011519	0.277456	0.187806		NM_001286647	0.267178	0.360373		NM_020581	-0.149545	0.79798		NM_028077	0.414608	0.236603		NM_033612	0.0791964	0.921441		NM_016748	0.601905	0.0934907
NM_001163643	-0.219007	0.356089		NM_001206382	0.197308	0.540825		NM_011724	-0.0279664	1		NM_001287738	-0.597083	0.00386095		NM_021310	-0.0482642	0.929082		NM_028790	-0.0758798	0.882805		NM_053096	0.160565	0.593815		NM_016776	0.56054	0.00899461
NM_001163792	-0.427623	0.25732		NM_001243888	0.836704	0.00209161		NM_011772	-0.229164	1		NM_007472	0.0344437	0.954296		NM_021370	-0.160288	0.812397		NM_029494	-0.0905901	0.918663		NM_057172	0.173372	0.666407		NM_016859	0.626876	0.00080415
NM_001164503	-0.246514	0.370039		NM_001251833	0.325824	0.168527		NM_013500	0.425655	1		NM_007553	-0.0174803	0.984796		NM_021449	-0.258621	0.229359		NM_029525	0.0204958	0.977927		NM_130892	0.0572108	0.931995		NM_017477	0.486355	0.00457134
NM_001164562	-0.385457	0.106867		NM_001252067	0.346315	0.32407		NM_016706	0.302079	0.417286		NM_007644	-0.0665672	0.872648		NM_022015	-0.0233397	0.971502		NM_029600	-0.299788	0.641565		NM_133683	-0.0958636	0.77263		NM_018742	0.58733	0.0160511
NM_001164607	-0.289654	0.380792		NM_001252587	0.178	0.695952		NM_018738	0.189278	0.729267		NM_007679	0.122343	0.863195		NM_022985	-0.110158	0.755311		NM_029869	-0.268394	0.463695		NM_133986	0.163148	0.754133		NM_018868	0.787719	0.0057189
NM_001165253	-0.259244	0.178634		NM_001253757	0.411397	0.152106		NM_018861	0.0296986	0.977951		NM_007823	-0.0222713	0.971502		NM_026160	-0.113485	0.793592		NM_031408	-0.267761	0.358656		NM_144804	0.232428	0.415578		NM_019683	-0.0352247	0.959681
NM_001166552	-0.315885	0.360373		NM_001253904	0.425758	0.0790805		NM_019432	0.514728	0.0575144		NM_007870	0.0174278	0.983119		NM_026391	-0.175634	0.616744		NM_031884	-0.445556	0.0507955		NM_145472	-0.0234997	0.972507		NM_020000	0.242264	0.311276
NM_001166556	-0.362678	0.255692		NM_001256521	0.186188	0.489465		NM_019479	0.151345	0.790139		NM_007907	-0.0756507	0.831847		NM_026639	-0.288261	0.618033		NM_033373	-0.275949	0.545326		NM_145986	-0.336795	0.558812		NM_020491	0.451841	0.14791
NM_001166580	-0.595258	0.168527		NM_001271496	0.51946	0.216603		NM_019682	0.624582	0.0282441		NM_007962	-0.250951	0.355444		NM_026666	-0.0436898	0.931998		NM_033523	-0.236891	0.583872		NM_153083	-0.0665593	0.878681		NM_020619	0.490386	0.0233748
NM_001167991	-0.799215	0.0211082		NM_001271725	0.544264	0.110252		NM_019835	-0.109465	0.859661		NM_007995	0.177428	0.74105		NM_026856	-0.0972577	0.803838		NM_054077	0.0894336	0.882454		NM_153139	0.0636889	0.87917		NM_021555	0.313595	0.415405
NM_001168292	-0.261382	0.143811		NM_001272090	0.481365	0.094229		NM_020271	0.395499	1		NM_008029	-0.223857	0.575927		NM_027184	-0.403427	0.300986		NM_133947	-0.155054	0.654689		NM_153508	0.0301328	0.973331		NM_021883	0.201774	0.579528
NM_001168304	-0.70111	0.0337688		NM_001276383	0.260482	0.546383		NM_021511	0.239235	0.436966		NM_008061	0.217583	0.732451		NM_027707	-0.00378106	0.995715		NM_134127	-0.0965959	0.841591		NM_172049	0.161827	0.572844		NM_023260	0.259215	0.320504
NM_001168525	-0.365543	0.29608		NM_001276446	0.465177	0.0130515		NM_022327	0.031404	0.965679		NM_008102	-0.597721	0.0298976		NM_027711	0.041089	0.909931		NM_138646	-0.339923	0.437561		NM_172560	-0.233009	0.680072		NM_023525	1.33024	1.6537e-10
NM_001169576	-0.569608	0.00278051		NM_001282095	0.823793	0.0217446		NM_022411	-0.130786	0.883526		NM_008120	-0.0954273	0.91348		NM_027823	0.231432	0.465726		NM_138667	-0.171803	0.559742		NM_172758	-0.0232958	0.972046		NM_023526	0.230608	0.398824
NM_001171003	-0.485432	0.0047612		NM_001285452	0.413859	0.101634		NM_023292	0.068688	0.91355		NM_008341	-1.51599	1.81416e-06		NM_027884	0.129273	0.854833		NM_144862	-0.149478	0.678226		NM_172784	0.0177119	0.98637		NM_023536	0.538929	0.0259639
NM_001177374	-0.0910617	0.831847		NM_001285980	0.428142	0.360373		NM_023455	-0.240421	0.651978		NM_008452	0.254788	0.599558		NM_028029	-0.256831	0.534702		NM_145930	-0.235324	0.3954		NM_172839	0.227585	0.69279		NM_023731	0.893201	0.000257516
NM_001177572	-0.13207	0.570717		NM_001286103	0.41927	0.147708		NM_024433	0.149475	0.680069		NM_008453	0.0673853	0.882805		NM_028291	-0.243371	0.403148		NM_145965	-0.0202361	0.959926		NM_173450	0.110668	0.846916		NM_024193	0.72995	0.0172401
NM_001177594	-0.995559	0.000257516		NM_001286122	0.270889	0.487061		NM_025412	0.275625	0.290618		NM_008506	-0.641963	0.0723694		NM_028399	-0.0831992	0.849146		NM_146084	0.178293	0.753453		NM_173752	0.0576015	0.949799		NM_024261	0.356542	0.24954
NM_001184706	-0.629906	0.027093		NM_001287386	0.580021	0.211508		NM_025607	-0.0305938	0.949026		NM_008625	-0.0653241	0.881194		NM_028860	0.0187238	0.971502		NM_153198	-0.217684	0.398667		NM_173865	-0.227521	0.670362		NM_024437	0.39059	0.298778
NM_001190400	-0.273603	0.51166		NM_001288625	0.817437	0.0431251		NM_025609	-0.0758316	0.928555		NM_008630	-0.419376	0.369509		NM_029078	-0.38941	0.151337		NM_153574	-0.412721	0.449942		NM_174870	0.170765	0.612815		NM_024472	0.379198	0.0600824
NM_001190414	-0.398575	0.171769		NM_007387	0.197371	0.425954		NM_025840	0.125935	0.811814		NM_008654	0.0121141	0.987122		NM_029332	-0.0968269	0.800835		NM_172513	-0.0625642	0.900581		NM_175116	0.173578	0.691633		NM_025310	0.586404	0.00390036
NM_001190846	-0.193094	0.576556		NM_007591	0.847852	4.57858e-05		NM_025868	0.0924951	0.833375		NM_008655	-0.124293	0.890662		NM_029337	0.143675	0.683154		NM_172571	-0.808764	0.0558652		NM_175134	0.110721	0.828664		NM_025360	0.996693	1.54962e-05
NM_001199274	-0.488244	0.014652		NM_007625	0.140075	0.706527		NM_025901	0.00470481	0.993986		NM_008667	-0.193629	0.643786		NM_029431	0.594827	0.00141693		NM_172612	-0.392	0.46054		NM_175337	-0.0474393	0.930098		NM_025375	0.184954	0.567737
NM_001201470	-0.672458	3.81162e-06		NM_007837	1.19411	3.45298e-06		NM_026473	0.191371	0.713115		NM_008681	-0.439562	0.216603		NM_030238	-0.104251	0.784338		NM_172679	-0.0209495	0.966751		NM_175687	0.29767	0.225373		NM_025380	0.564079	0.0318669
NM_001204983	-0.0894447	0.848874		NM_007901	0.900101	0.000183501		NM_026742	0.377526	0.189408		NM_008774	-0.0348652	0.935636		NM_030260	-0.003558	0.996068		NM_172821	0.0380872	0.970861		NM_176846	0.221304	0.570027		NM_025433	0.536639	0.00546544
NM_001205132	-0.336117	0.276056		NM_007952	0.767551	5.36674e-05		NM_026873	0.270785	0.350762		NM_008847	-0.0299006	0.965203		NM_030730	-0.0479315	0.930885		NM_173371	-0.278967	0.378718		NM_177267	0.11042	0.801125		NM_025448	0.541313	0.00403494
NM_001205345	-0.353388	0.154949		NM_007961	0.436974	0.152163		NM_027085	1.10583	0.00346527		NM_008898	-0.304722	0.288103		NM_053072	0.358442	0.168217		NM_173764	-0.231656	0.356501		NM_177388	0.0661469	0.941618		NM_025509	0.727269	0.00197969
NM_001243712	-0.0909001	0.795579		NM_008057	0.717003	0.00272808		NM_027219	0.243868	0.288602		NM_008904	-0.856861	0.0171992		NM_053268	-0.413114	0.254877		NM_175091	0.0659655	0.895226		NM_177721	0.195468	0.557389		NM_025648	0.62521	0.00326214
NM_001252341	-0.895224	1.46852e-06		NM_008092	0.372933	0.309784		NM_027948	0.146136	0.846623		NM_008969	-0.0522979	0.935949		NM_080465	-0.160478	0.729699		NM_175518	-0.112352	0.803838		NM_177876	0.232454	0.682051		NM_025668	0.567601	0.0252687
NM_001252374	-0.519595	0.108444		NM_008125	0.128972	0.79798		NM_028085	0.50648	0.117605		NM_009026	0.221207	1		NM_133659	-0.241105	0.59163		NM_175523	-0.894916	0.00278051		NM_177884	0.0379919	0.959807		NM_025682	0.237345	0.600637
NM_001252433	-0.312607	0.250132		NM_008188	0.32804	0.251515		NM_028133	0.198413	0.60413		NM_009062	-0.284586	0.63193		NM_133765	-0.126667	0.84234		NM_177184	-0.321783	0.12462		NM_178214	0.0933724	0.902688		NM_025689	0.350668	0.30137
NM_001252494	-0.224367	0.435967		NM_008235	0.485361	0.155573		NM_028372	-0.531087	0.174545		NM_009072	-0.342144	0.231648		NM_133898	-0.531843	0.0840457		NM_177351	-0.299998	0.443465		NM_178598	0.0694142	0.924196		NM_025716	0.231685	0.450957
NM_001252684	-0.305043	0.271491		NM_008300	0.419404	0.00474098		NM_028450	0.209658	1		NM_009458	-0.322885	0.109142		NM_138673	0.0334126	0.942814		NM_177660	-1.01635	0.000668579		NM_178727	-0.489491	0.0367631		NM_025878	0.380183	0.182034
NM_001253752	-0.336899	0.173792		NM_008302	0.430592	0.0433251		NM_028478	0.00569479	0.993883		NM_009761	-0.240351	0.310543		NM_138679	-0.104716	0.764205		NM_177710	-0.174992	0.587724		NM_181420	-0.0411955	0.950871		NM_025885	0.174545	0.627692
NM_001271356	-0.666911	0.0415516		NM_008326	0.477069	0.0453623		NM_028603	0.436003	0.329241		NM_009834	0.669196	0.000653679		NM_138953	-0.0656267	0.880689		NM_178065	-0.25218	0.466027		NM_182839	-0.345385	0.40268		NM_025897	0.419752	0.15915
NM_001276455	-0.272008	0.434027		NM_008379	0.341302	0.036736		NM_028733	0.121693	0.742834		NM_010028	0.143258	0.69068		NM_139227	-0.0402525	0.941078		NM_178364	-0.292706	0.448862		NM_198026	0.045905	0.936873		NM_025936	0.445217	0.0167979
NM_001276719	-0.474363	0.255692		NM_008382	0.370013	0.526167		NM_029554	0.28183	0.392434		NM_010194	-0.212916	0.582812		NM_144788	0.225493	0.342031		NM_178936	-0.115046	0.863303		NM_207161	0.308074	0.501423		NM_025965	0.491066	0.00745273
NM_001277149	-0.254725	0.420493		NM_008422	0.659763	0.00546544		NM_029573	0.439389	0.00369628		NM_010217	-0.289648	0.576125		NM_144825	-0.0822702	0.831642		NM_181421	-0.142849	0.633801		NR_015463	0.139063	0.799972		NM_025993	0.60554	0.00539785
NM_001282000	-0.466193	0.045591		NM_008688	0.306758	0.215741		NM_029956	-0.291804	0.557229		NM_010586	-0.065666	0.897453		NM_144907	-0.576354	0.187437		NM_183154	-0.00269937	0.997858		NR_027851	-0.124563	0.873178		NM_026169	0.392845	0.0490827
NM_001282992	-0.317659	0.443956		NM_008891	0.452346	0.00972084		NM_030210	-0.47702	0.356089		NM_010591	0.375069	0.459046		NM_144913	-0.118869	0.748607		NM_194462	-0.20628	0.38161		NR_027985	-0.00977724	0.989065		NM_026179	0.311782	0.25732
NM_001285511	-0.472486	0.0236857		NM_008972	0.487713	0.0564255		NM_030565	0.318703	0.413206		NM_010612	-0.103224	0.847053		NM_144937	-0.0673882	0.884078		NM_199068	-0.32398	0.301764		NR_037957	-0.0928386	0.868105		NM_026195	0.0633591	0.897453
NM_001285529	-0.083789	0.892448		NM_009184	0.176306	1		NM_030720	0.0946117	1		NM_010658	-0.318749	0.379509		NM_145465	-0.156642	0.650478		NM_201354	0.199101	0.632898		NR_037964	-0.140295	0.65215		NM_026211	0.578805	0.0112096
NM_001286728	-0.324328	0.313097		NM_009196	0.46913	0.0235858		NM_031869	0.154327	0.616123		NM_010720	0.44797	0.110252		NM_145997	-0.199144	0.602821		NR_040321	-0.320324	0.549524		NR_040291	-0.0652478	0.899138		NM_026344	0.51485	0.136103
NM_007499	-0.388718	0.24887		NM_009327	0.346074	0.386571		NM_032541	-0.185934	0.691983		NM_010753	-0.111715	0.804711		NM_146105	0.00992507	0.991275						NR_040344	-0.232772	0.639987		NM_026352	0.456938	0.0821426
NM_007520	-0.75347	0.0175087		NM_009330	0.357804	0.165037		NM_053190	0.211787	0.69619		NM_010755	-0.888923	0.0174402		NM_153389	-0.194328	0.764205										NM_026396	0.529698	0.0383129
NM_007690	-0.173771	0.605263		NM_009373	0.237081	0.571126		NM_054088	-0.223121	1		NM_010763	-0.00142982	0.998463		NM_153804	-0.266238	0.495062										NM_026472	0.511535	0.0282983
NM_007913	-1.25851	0.000131671		NM_009396	0.443894	0.311276		NM_133757	0.323773	0.258133		NM_010831	0.0613115	0.936493		NM_172393	-0.427902	0.0922768										NM_026483	0.517802	0.0262045
NM_007923	-0.423436	0.245804		NM_009408	0.487828	0.00394834		NM_133774	-0.268912	0.652926		NM_010907	-0.261607	0.503516		NM_172424	-0.0497943	0.93212										NM_026490	0.312182	0.189937
NM_007964	-0.107148	0.788162		NM_009437	0.0964718	0.76616		NM_133792	-0.215432	0.559742		NM_010909	-0.309189	0.447757		NM_172593	-0.0903051	0.879759										NM_026535	0.226318	0.755754
NM_008065	-0.273902	0.290217		NM_009447	0.674344	0.0076057		NM_134117	0.316617	0.339085		NM_010959	-0.117113	0.836164		NM_172663	-0.204712	0.57131										NM_026578	0.495011	0.18186
NM_008230	-0.680854	0.0740504		NM_009448	1.31853	9.02332e-09		NM_138656	0.0761678	0.912611		NM_011044	-0.661675	0.0164875		NM_172694	0.00109294	0.998842										NM_026618	0.191838	0.441167
NM_008416	-1.08008	4.59247e-06		NM_009450	1.60584	2.21557e-10		NM_139295	0.386621	0.0246312		NM_011083	0.0751872	0.889575		NM_172836	-0.105398	0.803838										NM_026642	0.670075	0.0893029
NM_008477	-0.435	0.173839		NM_009565	0.394026	0.0150864		NM_144877	0.185508	0.753453		NM_011200	-0.483763	0.0131901		NM_173018	-0.0771274	0.896304										NM_026810	0.238769	0.50842
NM_008514	-0.5471	0.0184916		NM_009786	0.653395	1.84744e-05		NM_145209	0.351705	0.376072		NM_011231	-0.108538	0.82677		NM_173443	-0.0282353	0.949799										NM_026913	0.307799	0.478958
NM_008540	-0.167437	0.715748		NM_009787	1.34774	8.06265e-14		NM_145496	0.14376	0.788202		NM_011267	-0.764847	0.0401632		NM_175114	-0.119041	0.726686										NM_027000	0.32061	0.411052
NM_008549	-0.2438	0.275675		NM_009902	0.348798	0.15889		NM_145611	0.241982	0.366177		NM_011508	-0.177884	0.428644		NM_175251	-0.102349	0.786495										NM_027432	0.365186	0.168381
NM_008555	-0.0821519	0.871611		NM_010019	0.902493	9.71207e-05		NM_145612	-0.173182	0.763438		NM_011578	-0.399385	0.206019		NM_175388	-0.352972	0.106609										NM_027873	0.350335	0.264513
NM_008587	-0.199679	0.537193		NM_010150	0.302357	0.160402		NM_145713	0.36243	1		NM_011595	-0.0314679	0.941078		NM_176850	0.0329728	0.9409										NM_027959	0.589692	0.0168971
NM_008682	-0.428591	0.12986		NM_010219	0.704874	0.000124065		NM_145829	0.279322	0.219021		NM_011610	-0.415808	0.0347257		NM_177005	-0.590319	0.054918										NM_027997	1.0195	0.00913797
NM_008720	-0.536988	0.0716599		NM_010271	0.610061	0.00811475		NM_146183	0.213763	0.772659		NM_011664	-0.10718	0.767044		NM_177185	0.0422856	0.930076										NM_028184	0.247126	0.496543
NM_008756	-0.484181	0.260669		NM_010403	0.434285	0.0899015		NM_146202	0.363195	0.180755		NM_011693	-0.184245	0.754627		NM_177338	0.0144979	0.984796										NM_028228	0.758095	0.0116829
NM_008910	-0.316155	0.11061		NM_010478	0.39268	0.44305		NM_153153	-0.0446791	0.951745		NM_011756	-0.509298	0.0869936		NM_177409	-0.28266	0.539592										NM_028303	0.340249	0.181445
NM_008914	-0.244706	0.365492		NM_010480	1.00362	0.00201104		NM_153526	-0.195629	0.795579		NM_011817	0.288205	1		NM_177644	-0.204727	0.519889										NM_028599	0.590024	0.00795546
NM_008957	-0.332324	0.318443		NM_010516	0.220599	0.658271		NM_153547	0.308439	0.51593		NM_011850	-0.299229	0.520591		NM_177798	-0.0739825	0.882422										NM_029157	0.513993	0.0182555
NM_008981	-0.361519	0.115551		NM_010577	0.886866	4.6595e-06		NM_153557	0.606639	0.0471048		NM_011943	-0.849904	0.0134248		NM_177821	-0.0660122	0.889764										NM_029254	0.326679	0.537861
NM_009009	-0.19457	0.471483		NM_010688	0.378092	0.137394		NM_153565	-0.160681	1		NM_012000	0.123848	0.753453		NM_177828	-0.199969	0.709123										NM_029546	0.670457	0.00205835
NM_009040	-0.674318	0.00576701		NM_010716	0.467398	0.00365503		NM_172562	0.274204	0.477727		NM_012032	0.359201	0.183844		NM_177832	0.0648545	0.882546										NM_029571	0.591171	0.0174794
NM_009149	-0.296977	0.316519		NM_010722	0.71054	0.00325999		NM_172826	-0.20548	0.751032		NM_013464	-0.0365851	0.938379		NM_178686	-0.194183	0.581643										NM_029802	0.670615	0.00678427
NM_009260	-0.221234	0.480266		NM_011020	0.451462	0.169408		NM_172881	-0.423774	0.339376		NM_013594	0.0143088	0.983067		NM_178709	-0.184539	0.627688										NM_030018	0.290029	0.468206
NM_009469	-0.657925	0.00539785		NM_011066	0.739741	0.000535555		NM_172907	-0.564625	0.110252		NM_013602	-0.320634	0.60197		NM_194262	0.0181495	0.975647										NM_030685	0.597525	0.00144147
NM_009481	-0.0571468	0.902688		NM_011081	1.07919	2.30918e-07		NM_172928	-0.464647	0.339163		NM_013642	0.722735	0.0252687		NM_207653	0.24529	0.299576										NM_032544	0.224706	0.570027
NM_009551	-0.142287	0.734079		NM_011232	0.376448	0.31398		NM_173427	-0.899078	0.00067968		NM_013646	-0.132575	0.805061		NM_212450	-0.0595375	0.907883										NM_133705	0.325635	0.454941
NM_009624	-0.665058	0.00899461		NM_011281	0.369599	0.0920316		NM_175207	0.314293	0.499783		NM_013807	-0.915502	0.00385628		NR_015501	-0.175955	0.692239										NM_133740	0.658165	0.00358853
NM_009637	-0.0900588	0.865648		NM_011342	0.616906	0.00103909		NM_175423	0.360911	0.246514		NM_013885	0.38515	0.0625294		NR_028425	-0.140335	0.856521										NM_133747	0.384748	0.0771597
NM_009680	-0.227136	0.497663		NM_011354	0.355615	0.14722		NM_177003	0.541189	0.0135291		NM_013930	0.158983	0.69424		NR_040342	-0.103185	0.882805										NM_133933	0.403439	0.0429883
NM_009738	-0.379066	0.14694		NM_011358	0.63623	0.000740021		NM_177030	0.145297	0.718778		NM_015767	-0.0525119	0.896977														NM_133998	0.441844	0.0852565
NM_009754	-0.545037	0.189701		NM_011385	0.389507	0.168249		NM_177638	0.343536	0.210006		NM_015800	-0.581929	0.00845874														NM_134058	0.597298	0.0194168
NM_009826	-0.203429	0.623742		NM_011498	0.296767	0.128131		NM_177733	0.777878	0.0507683		NM_016693	-0.328743	0.503516														NM_134139	0.653348	0.00767572
NM_009974	-0.290335	0.343279		NM_011631	0.909165	1.79015e-05		NM_177900	0.727793	0.00836193		NM_016780	-0.0877103	0.906149														NM_134151	0.38256	0.144483
NM_010002	-0.716216	0.0721854		NM_011633	0.589907	0.0605227		NM_198411	-0.417643	0.026645		NM_016808	-0.412249	0.302534														NM_138589	0.533641	0.0111642
NM_010153	-0.725666	0.0234615		NM_011777	0.271304	0.243672		NM_198664	0.248773	0.725049		NM_016854	1.00346	0.00394834														NM_138747	0.823785	0.000553729
NM_010155	-0.575635	0.064776		NM_013559	0.754927	0.0834778		NM_199199	0.229417	0.536265		NM_018775	-0.459354	0.162999														NM_144835	0.625995	0.0319441
NM_010568	-0.453638	0.0298976		NM_013863	1.06424	6.61231e-05		NM_212445	-0.118429	0.820022		NM_018797	0.174919	0.709308														NM_144905	0.0526247	0.942814
NM_010636	-0.748974	5.86336e-05		NM_016674	0.660799	0.0892445		NR_027981	-0.352376	0.547081		NM_018829	-0.0275829	0.950783														NM_144918	0.284389	0.47105
NM_010638	-0.622017	0.00218354		NM_016737	0.893473	8.9004e-07		NR_040278	-0.33836	0.528266		NM_019483	-0.399653	0.430762														NM_145585	0.279165	0.274217
NM_010751	-0.0379863	0.948341		NM_016752	0.949044	3.43928e-06		NR_040429	-0.252929	0.666577		NM_019715	-0.133793	0.744503														NM_145600	0.5793	0.0351649
NM_010757	-0.576959	0.0106775		NM_016847	0.423117	0.422629		NR_105886	0.159364	1		NM_019740	-0.423095	0.161759														NM_145610	0.49337	0.135297
NM_010889	-0.59182	0.0239326		NM_017381	0.206419	0.488325						NM_019765	-0.196621	0.537769														NM_145620	0.338918	0.370743
NM_011104	-0.469882	0.063933		NM_017406	0.71396	0.0011884						NM_019911	-0.0461934	0.916675														NM_145822	0.377137	0.341034
NM_011211	-0.415027	0.0173317		NM_018758	0.582035	0.000947669						NM_020507	-0.102064	0.850655														NM_145832	0.26756	0.442462
NM_011247	-0.25392	0.45128		NM_018822	0.27446	0.48494						NM_020578	0.156954	0.652926														NM_146032	0.550097	0.00418185
NM_011256	-0.229474	0.438554		NM_018871	0.262559	0.169775						NM_020604	-0.649293	0.159806														NM_146035	0.57967	0.00448189
NM_011274	-0.236978	0.511887		NM_019494	0.686782	0.0708392						NM_021320	-0.294953	0.582267														NM_146252	0.0879367	0.806873
NM_011584	-0.80279	0.0168805		NM_019519	0.0686844	0.867694						NM_021398	0.100865	0.748607														NM_148952	0.34574	0.163054
NM_011630	-0.610174	0.0616807		NM_019766	0.346381	0.118296						NM_021462	-0.718897	0.0205569														NM_153092	0.335698	0.458341
NM_011682	-0.348772	0.168551		NM_019802	0.445913	0.0259368						NM_021542	0.0663646	0.932048														NM_153134	0.758217	0.000674882
NM_011752	-1.08051	2.27854e-06		NM_019998	1.05569	9.77698e-10						NM_022331	0.849698	2.83078e-10														NM_153419	0.598157	0.0349032
NM_011916	-0.108167	0.8195		NM_021304	0.680782	0.00385628						NM_022989	-0.314698	0.27348														NM_153525	0.387173	0.276911
NM_011946	-0.159144	0.625422		NM_021395	1.98329	1.66103e-21						NM_023134	-0.978322	0.00272406														NM_153570	0.318071	0.365513
NM_013489	-0.0854262	0.904865		NM_021409	0.527604	0.0869936						NM_023184	-0.253236	0.34564														NM_172704	0.343197	0.0609549
NM_013505	-0.9857	0.00112877		NM_021428	0.657728	0.0428037						NM_023322	-0.488912	0.186889														NM_172713	0.360329	0.147684
NM_013785	-0.296839	0.263611		NM_021435	0.35445	0.356089						NM_023324	-0.120924	0.743348														NM_173757	0.234163	0.44225
NM_013806	-0.464969	0.0985141		NM_021448	0.174822	0.529344						NM_023663	0.0873895	0.890361														NM_175399	0.211276	0.483023
NM_013851	-0.581506	0.0916145		NM_022324	2.06039	3.18298e-16						NM_023668	-0.0663459	0.898072														NM_175639	0.473715	0.131679
NM_015822	-0.395031	0.111506		NM_022435	0.312378	0.593815						NM_025404	-0.656708	0.0622739														NM_176843	0.577736	0.00539785
NM_016974	-1.04508	1		NM_022885	0.483063	0.0527383						NM_025809	-0.0259506	0.967138														NM_177325	0.36214	0.0629832
NM_019579	-0.262883	0.280257		NM_022988	0.419777	0.11147						NM_025811	-0.273058	0.504167														NM_177613	0.368553	0.180974
NM_019933	-0.294707	0.386949		NM_023141	0.80168	0.0386225						NM_025833	0.219868	0.450537														NM_177882	0.506204	1
NM_020009	-0.44376	0.0629832		NM_023162	0.525087	0.0542061						NM_026000	-0.0432904	0.921987														NM_177910	1.25659	3.97762e-10
NM_020586	-0.242915	0.315703		NM_023397	0.329708	0.300796						NM_026250	0.260446	0.480266														NM_178069	0.526958	0.0130515
NM_020590	-0.474697	0.0893029		NM_023403	0.621564	0.0013223						NM_026417	-0.23311	0.324414														NM_178374	0.0875607	0.893482
NM_021356	-0.739244	0.000561391		NM_023480	0.355558	0.108235						NM_026433	0.0700729	1														NM_178389	0.964416	0.00210877
NM_021366	-0.514693	0.107979		NM_023493	0.968088	0.000783387						NM_026577	-0.797883	0.00110736														NM_178605	0.631337	0.0515333
NM_021392	-0.404944	0.166262		NM_023622	0.393367	0.185324						NM_026821	-0.543951	0.00832143														NM_178732	0.950535	0.00203973
NM_021525	-0.243256	0.353315		NM_024210	0.253454	0.584127						NM_026840	-0.0701426	1														NM_178757	0.188411	0.587798
NM_021605	-0.0173959	0.970978		NM_024257	1.2241	2.70036e-07						NM_026886	-0.490062	0.276569														NM_178891	0.420632	0.251544
NM_022022	-0.503543	0.00385375		NM_025289	0.180616	0.55252						NM_027460	-0.178627	0.754778														NM_181406	0.246326	0.449635
NM_022655	-0.523252	0.0126883		NM_025305	0.251223	0.239658						NM_027560	-0.469242	0.275675														NM_181854	0.164125	0.672136
NM_022887	-0.406561	0.143467		NM_025335	0.510476	0.00216976						NM_028598	-0.404954	0.463638														NM_183150	0.179271	0.581764
NM_023665	-0.461668	0.0273404		NM_025463	0.437583	0.117114						NM_028637	-0.552192	0.0581125														NM_183270	0.168176	0.744852
NM_024196	-0.249814	0.438216		NM_025543	0.494628	0.173744						NM_028783	-0.0934973	0.843132														NM_197982	0.459912	0.0632714
NM_024288	-0.491084	0.0415516		NM_025692	0.679176	0.000348583						NM_028820	0.564372	0.0322793														NM_199033	0.357982	0.364984
NM_025347	-0.758656	6.34856e-06		NM_025708	0.261813	0.428644						NM_028850	-0.543183	0.0252884														NM_199447	0.913874	0.000566265
NM_025370	-0.121056	0.792625		NM_025788	0.340333	0.189565						NM_029083	0.32085	0.55299														NR_015549	0.525734	0.150093
NM_025504	-0.415563	0.119943		NM_025844	0.774673	0.00147219						NM_029389	0.977168	1.32293e-05														NR_045284	0.202081	0.784136
NM_025578	-0.2079	0.501431		NM_025866	0.275848	0.669811						NM_029465	0.145386	0.693253
NM_025706	-0.271221	0.386191		NM_025962	0.185401	0.65593						NM_029492	-0.59019	0.089993
NM_025985	-0.117738	0.706156		NM_025991	0.245023	0.373181						NM_029570	-0.151106	0.705155
NM_026045	-0.329306	0.25732		NM_026005	0.342604	0.342047						NM_029578	-0.380801	0.0747637
NM_026121	-0.408222	0.153341		NM_026046	0.626939	0.0107118						NM_029628	-2.02667	2.21557e-10
NM_026164	-0.299538	0.143811		NM_026140	0.573151	0.0346807						NM_029634	-0.979737	0.000383178
NM_026191	-0.122796	0.704651		NM_026175	0.578525	0.00162818						NM_029662	0.882051	0.000124161
NM_026192	-0.843726	0.000140602		NM_026246	0.130852	0.702288						NM_029692	-1.01183	4.67844e-05
NM_026346	-0.817911	0.0345688		NM_026373	0.662025	0.00192452						NM_029928	0.0606681	0.906164
NM_026735	-0.196089	0.663298		NM_026383	0.13946	0.588589						NM_029935	0.208848	0.568417
NM_026929	-1.78186	3.70874e-10		NM_026390	0.676691	6.3757e-09						NM_031376	-0.481331	0.0994437
NM_026977	-0.894165	1.2251e-05		NM_026438	0.563866	0.000251277						NM_032002	-0.301703	0.40858
NM_027052	-0.71778	0.000198427		NM_026494	0.242376	0.349331						NM_053080	-0.405716	1
NM_027144	-0.305643	0.255692		NM_026510	0.482989	0.117605						NM_133753	-0.120668	0.841373
NM_027225	-0.586444	0.029213		NM_026554	0.455827	0.0834778						NM_133857	-0.0519467	0.939801
NM_027498	-0.174004	0.576267		NM_026845	0.698226	0.00485109						NM_133917	-0.191961	0.56675
NM_027534	-0.272488	0.373181		NM_027113	0.375941	0.435107						NM_138672	-0.0602745	0.889575
NM_027626	-0.559405	0.00864244		NM_027136	0.423103	0.0892445						NM_138741	0.094268	0.874136
NM_027629	-0.332176	0.384406		NM_027215	0.32332	0.0920316						NM_139306	-0.260108	0.493745
NM_027722	-0.260513	0.324424		NM_027259	0.476496	0.0769908						NM_145070	0.130894	0.814478
NM_027879	-0.242401	0.349161		NM_027278	0.574171	0.0497373						NM_145148	0.107717	0.867347
NM_027992	-0.405305	0.165037		NM_027301	0.899004	0.000263389						NM_145478	-0.284962	0.41003
NM_028149	-1.01728	0.000991327		NM_027356	0.29306	0.568339						NM_145839	-0.27894	0.488956
NM_028227	-0.468277	0.0882462		NM_027421	0.746249	0.00891701						NM_145962	-0.371517	0.134964
NM_028234	-0.476367	0.164949		NM_027590	0.503134	0.0577871						NM_146000	-0.480189	0.162999
NM_028248	-0.317686	0.142898		NM_027642	0.249199	0.444571						NM_146002	0.0405713	0.929734
NM_028759	-0.451382	0.106609		NM_027816	0.969674	2.06401e-08						NM_146013	0.21772	0.517096
NM_028792	-0.301911	0.263206		NM_027917	0.473512	0.050111						NM_146151	-0.230689	0.540531
NM_028943	-0.786188	0.00949812		NM_027928	0.595532	0.110252						NM_146214	-0.0409878	0.944382
NM_029036	-0.439424	0.25732		NM_027943	1.03868	6.6759e-07						NM_153178	0.00392958	0.996068
NM_029094	-0.152381	0.716341		NM_028150	0.540677	0.0383574						NM_153789	-0.0641513	0.905957
NM_029098	-0.746281	0.00315429		NM_028203	0.672004	0.0721854						NM_172402	-0.4745	0.0960268
NM_029219	-0.511453	0.153418		NM_028779	0.72938	0.000125112						NM_172476	-0.178564	0.784469
NM_029436	-1.15789	0.000117906		NM_028900	0.611628	0.00403494						NM_172741	-0.17583	0.655424
NM_029466	-0.12466	0.792249		NM_028976	0.182604	0.487095						NM_172818	0.509978	0.285196
NM_029868	-0.304472	0.185546		NM_028984	0.303125	0.331189						NM_173028	-0.195815	0.663298
NM_029870	-1.10659	5.36674e-05		NM_029077	0.390296	0.181259						NM_173378	0.141104	0.666577
NM_029924	-0.469613	0.141623		NM_029103	1.90309	6.28378e-14						NM_173760	0.287037	0.2546
NM_030168	-0.447409	0.073438		NM_029397	0.245575	0.439948						NM_173866	-0.161944	0.541122
NM_030176	-0.165777	0.733614		NM_029580	0.380112	0.249379						NM_175030	-0.703572	0.115076
NM_030235	-0.544345	0.0329687		NM_029720	2.33545	5.46334e-20						NM_175121	-0.558123	0.155311
NM_030251	-0.396883	0.0471297		NM_029844	0.611917	0.0153278						NM_175341	-0.210193	0.295545
NM_030261	-0.44156	0.200262		NM_029933	0.306152	0.356218						NM_175507	0.130233	0.858308
NM_030266	-0.234732	0.587798		NM_030253	0.275931	0.262329						NM_177093	0.156897	0.691983
NM_033565	-0.169684	0.551666		NM_031165	0.894583	0.000238826						NM_177242	-0.277143	0.3053
NM_033602	-0.364524	0.139047		NM_031249	0.278384	0.220265						NM_177604	-0.287058	0.603212
NM_054043	-0.372688	0.167054		NM_033601	0.561195	0.175207						NM_177725	-0.0237162	0.968145
NM_054071	-0.707643	0.0431251		NM_080560	0.23164	0.555123						NM_177909	-0.192415	0.77265
NM_054081	-0.25718	0.336824		NM_080643	0.36579	0.117518						NM_178691	-0.0581886	0.9409
NM_133249	-0.521542	0.192497		NM_133215	0.743758	0.0211603						NM_181072	0.0493415	0.92876
NM_133648	-0.552937	0.068062		NM_133664	0.445953	0.364984						NM_183104	-0.436046	1
NM_133821	-0.273278	0.364984		NM_133801	0.778059	1.88189e-05						NR_002688	-0.392423	0.267172
NM_133889	-0.0694964	0.850655		NM_133807	0.90592	2.07488e-07						NR_028113	0.530043	0.0426073
NM_133895	-0.548048	0.0600235		NM_133858	0.238784	0.31088						NR_030738	-0.545818	0.0373824
NM_134005	-0.604843	0.00149746		NM_133911	0.52434	0.00590642						NR_033229	0.125235	0.797092
NM_134012	-0.597997	0.0405504		NM_134024	0.449896	0.0906757						NR_033547	-0.0507478	1
NM_134034	-0.0450049	0.930885		NM_134154	0.735797	0.0106311						NR_040409	-0.676379	0.108608
NM_134097	-0.0876562	0.864102		NM_138592	0.42893	0.0246312						NR_040649	0.103116	1
NM_144811	-0.936212	0.0018325		NM_139229	0.528171	0.0140596						NR_045163	-0.0145213	1
NM_144812	-0.334175	0.192062		NM_139236	0.411088	0.117632						NR_105744	0.388414	0.280969
NM_144860	-0.178679	0.648847		NM_144525	0.554796	0.000218891
NM_144904	-0.566328	0.0223305		NM_144810	0.804944	0.0500421
NM_145514	-0.180427	0.564208		NM_144828	0.461525	0.221601
NM_145539	-0.294571	0.258181		NM_144892	0.63514	0.0304137
NM_145564	-0.410699	0.453365		NM_144916	0.390932	0.112293
NM_145604	-0.350313	0.185398		NM_145151	0.304767	0.154789
NM_145625	-0.505787	0.0142522		NM_145152	0.419215	0.0667374
NM_145959	-0.231189	0.389821		NM_145356	0.8647	1
NM_146008	-1.04044	0.000674882		NM_145377	0.216549	0.331032
NM_146122	-0.308738	0.355069		NM_145396	0.241852	0.384133
NM_146245	-0.856956	0.000130538		NM_145489	0.795931	6.34856e-06
NM_153423	-0.20846	0.450737		NM_145520	0.296116	0.391391
NM_153533	-0.304947	0.374644		NM_145569	0.185742	0.497144
NM_153550	-0.0792992	0.850655		NM_145609	0.401041	0.0478862
NM_153594	-0.717212	0.000422615		NM_145944	0.385352	0.0857687
NM_172154	-0.0952437	0.885115		NM_145974	0.547832	0.113612
NM_172458	-0.682177	0.0210886		NM_146020	0.139613	0.683122
NM_172493	-0.456982	0.0347257		NM_146030	0.300138	0.48728
NM_172510	-0.496907	0.173677		NM_146036	0.540621	0.00549849
NM_172591	-0.238918	0.359456		NM_146116	0.675105	0.00260829
NM_172599	-0.500813	0.0761445		NM_146152	0.274134	0.290222
NM_172631	-0.966814	0.00899461		NM_146213	0.894939	0.0265567
NM_172652	-0.406707	0.0867267		NM_146217	0.338486	0.0894688
NM_172671	-0.627324	0.000291867		NM_146260	0.564855	0.183738
NM_172684	-0.35448	0.168922		NM_152807	0.552278	0.0322956
NM_172772	-0.661089	0.0370664		NM_153056	0.225291	0.280362
NM_172803	-0.4572	0.00744679		NM_153100	0.504505	0.220265
NM_172806	-0.288712	0.371224		NM_153126	0.371906	0.142176
NM_172827	-0.395261	0.239706		NM_153540	0.422472	0.243175
NM_172882	-0.275827	0.391927		NM_153796	0.332833	0.35917
NM_173007	-0.389033	0.0214099		NM_170779	0.248478	0.409941
NM_173432	-0.230341	0.302959		NM_172383	0.506004	0.19141
NM_173444	-0.237181	0.541122		NM_172403	0.494467	0.254748
NM_173753	-0.491734	0.0743524		NM_172428	1.50325	2.83852e-10
NM_175093	-0.746005	0.0877334		NM_172442	0.60931	0.106367
NM_175155	-0.622478	0.0743524		NM_172448	0.494289	0.021691
NM_175472	-0.75355	0.00520271		NM_172509	0.496865	0.176495
NM_176837	-0.867295	0.00179332		NM_172520	0.81586	0.00394834
NM_177151	-0.199679	0.499783		NM_172594	0.574268	0.00216976
NM_177178	-0.0937086	0.871298		NM_172774	0.371354	0.21585
NM_177186	-0.515143	0.0872061		NM_173767	0.452503	0.367016
NM_177192	-0.233585	0.501575		NM_174960	0.858382	0.000809238
NM_177263	-0.186904	0.653155		NM_175106	0.173445	0.698975
NM_177321	-0.279363	0.227764		NM_175164	0.410091	0.306911
NM_177322	-0.504333	0.115017		NM_175266	0.461551	0.0340314
NM_177324	-0.453101	0.00972084		NM_175270	0.61981	0.0946939
NM_177343	-0.620174	1		NM_175403	0.728662	8.9004e-07
NM_177368	-0.281515	0.367089		NM_175439	0.435185	0.284106
NM_177633	-0.355427	0.268337		NM_175478	0.422773	0.41443
NM_177780	-0.286097	0.277001		NM_176838	0.309212	0.062382
NM_178113	-0.513308	0.0340314		NM_176953	0.502509	0.0490827
NM_178256	-0.28735	0.246514		NM_177001	0.495246	0.0804171
NM_178357	-0.302401	0.582267		NM_177708	0.672505	0.0396348
NM_178644	-0.207585	0.47558		NM_177741	0.550521	0.257327
NM_178654	-0.137319	0.702554		NM_178066	0.163271	0.659098
NM_181414	-0.43747	0.115371		NM_178216	0.425213	0.425131
NM_183028	-0.28795	0.306805		NM_178376	0.283298	0.178493
NM_183088	-1.07738	0.000144191		NM_178619	0.410366	0.00949812
NM_183186	-0.2988	0.350892		NM_178668	0.893937	2.8047e-05
NM_184088	-0.140701	0.671734		NM_178920	0.835013	0.0130515
NM_194348	-0.342352	0.145266		NM_183025	0.190465	0.629538
NM_197986	-0.545383	0.0172719		NM_183161	1.00166	2.42118e-05
NM_198007	-0.0876247	0.845892		NM_183276	0.758085	0.01364
NM_198033	-0.252841	0.416893		NM_197985	0.212185	0.517224
NM_198300	-0.406723	0.148122		NM_198171	0.234527	0.581643
NM_198308	-0.296992	0.24673		NM_198414	0.604595	0.0976109
NM_199306	-0.169128	0.621039		NM_199035	0.316047	0.317736
NM_207302	-0.243904	0.570027		NM_203319	0.306597	0.292548
NM_207677	-0.489388	0.0979008		NM_207245	0.301922	0.382067
NM_212473	-0.684955	0.00394834		NM_207301	0.300219	0.495115
NR_030711	-0.240652	0.587287		NR_003293	0.770776	0.0740504
NR_033472	-0.518947	0.0650481		NR_003513	0.303599	0.548157
NR_040298	-1.02407	1.4637e-08		NR_015531	0.647728	0.0989205
NR_040441	-0.568556	0.0885761		NR_015597	0.743108	0.0270856
NR_040705	-0.699188	0.108235		NR_027380	0.550401	0.100402
NR_045270	-0.302542	0.528021		NR_027956	0.342123	0.558307
NR_045788	-0.266799	0.689421		NR_027958	0.383453	0.381798
				NR_030671	0.679329	0.065085
				NR_033581	0.446738	0.316169
				NR_040305	0.98853	0.0110213
				NR_040680	0.758819	0.039533
				NR_045007	0.95747	0.0140596

## Sheet: FigS8E
ID	Gene name	ZT14_DIO_unfed_rep1	ZT14_DIO_unfed_rep2	ZT14_DIO_unfed_rep3	ZT14_Ctrl_unfed_rep1	ZT14_Ctrl_unfed_rep2	ZT14_Ctrl_unfed_rep3	ZT14_DIO_fed_rep1	ZT14_DIO_fed_rep2	ZT14_DIO_fed_rep3	ZT14_Ctrl_fed_rep1	ZT14_Ctrl_fed_rep2	ZT14_Ctrl_fed_rep3
NM_011480	Srebf1|ADD-1|ADD1|D630008H06|SREBP-1|SREBP-1a|SREBP-1c|SREBP1|SREBP1c|bHLHd1|RP23-456O18.1|11 B2|11|protein-coding	65.747	54.549	34.495	14.302	21.866	17.564	53.333	46.757	87.73	124.996	109.491	95.257
NM_030210	Aacs|2210408B16Rik|SUR5|-|5|5 F|protein-coding	48.972	12.501	25.173	10.263	12.354	14.354	12.219	19.496	10.909	93.417	79.964	34.403
NM_009270	Sqle|AI323792|-|15 D1|15|protein-coding	39.148	1.895	3.089	23.031	11.826	17.561	1.519	16.03	1.545	42.554	36.974	32.612
NM_001252658	Ldlr|Hlb301|-|9 A3|9 7.87 cM|protein-coding	34.595	28.976	19.754	23.716	26.753	25.274	28.795	32.6	23.301	47.666	36.394	48.161
	Avg				SEM
	CTRL	CTRL	DIO	DIO	CTRL	CTRL	DIO	DIO
	ZT14fed	ZT14unfed	ZT14fed	ZT14unfed	ZT14fed	ZT14unfed	ZT14fed	ZT14unfed
Srebf1|ADD-1|ADD1|D630008H06|SREBP-1|SREBP-1a|SREBP-1c|SREBP1|SREBP1c|bHLHd1|RP23-456O18.1|11 B2|11|protein-coding	109.915	17.9107	62.6067	51.597	8.58752	2.19041	12.7043	9.14162
Aacs|2210408B16Rik|SUR5|-|5|5 F|protein-coding	69.2613	12.3237	14.208	28.882	17.8566	1.18107	2.67091	10.6904
Sqle|AI323792|-|15 D1|15|protein-coding	37.38	17.4727	6.36467	14.7107	2.87718	3.23491	4.83267	12.2235
Ldlr|Hlb301|-|9 A3|9 7.87 cM|protein-coding	44.0737	25.2477	28.232	27.775	3.84249	0.876805	2.69911	4.32611
