# Supplementary material for: Insulin signaling and reduced glucocorticoid receptor activity attenuate postprandial gene expression in liver
Source: PLoS Biol. 2018 Dec 10;16(12):e2006249. doi: 10.1371/journal.pbio.2006249 (PMC6301715; doi:10.1371/journal.pbio.2006249)
Supplement: S15 Data — Panels S9A and S9B. (XLSX) [file pbio.2006249.s026.xlsx]

## Sheet: FigS9A
GRBS1
Replicate	Treatment	Recovery %	Recovery % average	SEM
1	ZT14 DIO unfed	2.18859	1.23424	0.279033
2	ZT14 DIO unfed	0.655197
3	ZT14 DIO unfed	1.10573
4	ZT14 DIO unfed	1.47427
5	ZT14 DIO unfed	0.747425
1	ZT14 Ctrl unfed	1.16878	2.71727	0.61154
2	ZT14 Ctrl unfed	2.28153
3	ZT14 Ctrl unfed	1.84676
4	ZT14 Ctrl unfed	4.31691
5	ZT14 Ctrl unfed	3.97237
1	ZT14 DIO fed	0.832199	0.767938	0.0978603
2	ZT14 DIO fed	0.90125
3	ZT14 DIO fed	0.523042
4	ZT14 DIO fed	1.02456
5	ZT14 DIO fed	0.558644
1	ZT14 Ctrl fed	0.714497	1.3291	0.238257
2	ZT14 Ctrl fed	1.21841
3	ZT14 Ctrl fed	2.18102
4	ZT14 Ctrl fed	1.29235
5	ZT14 Ctrl fed	0.898132
6	ZT14 Ctrl fed	1.67018
GRBS2
Replicate	Treatment	Recovery %	Recovery % average	SEM
1	ZT14 DIO unfed	1.12117	0.711128	0.117286
2	ZT14 DIO unfed	0.514057
3	ZT14 DIO unfed	0.484645
4	ZT14 DIO unfed	0.809442
5	ZT14 DIO unfed	0.626332
1	ZT14 Ctrl unfed	0.528509	1.66253	0.402317
2	ZT14 Ctrl unfed	1.53688
3	ZT14 Ctrl unfed	1.16473
4	ZT14 Ctrl unfed	2.80889
5	ZT14 Ctrl unfed	2.27363
1	ZT14 DIO fed	0.449066	0.441473	0.0460002
2	ZT14 DIO fed	0.556711
3	ZT14 DIO fed	0.331022
4	ZT14 DIO fed	0.526681
5	ZT14 DIO fed	0.343885
1	ZT14 Ctrl fed	0.566442	0.90405	0.18489
2	ZT14 Ctrl fed	0.384219
3	ZT14 Ctrl fed	1.28343
4	ZT14 Ctrl fed	1.22688
5	ZT14 Ctrl fed	0.657471
6	ZT14 Ctrl fed	1.30586
GRBS3
Replicate	Treatment	Recovery %	Recovery % average	SEM
1	ZT14 DIO unfed	1.09809	0.433062	0.170544
2	ZT14 DIO unfed	0.178624
3	ZT14 DIO unfed	0.221442
4	ZT14 DIO unfed	0.404721
5	ZT14 DIO unfed	0.262429
1	ZT14 Ctrl unfed	0.692555	1.14737	0.167285
2	ZT14 Ctrl unfed	1.50004
3	ZT14 Ctrl unfed	0.870551
4	ZT14 Ctrl unfed	1.53688
5	ZT14 Ctrl unfed	1.13682
1	ZT14 DIO fed	0.138216	0.165887	0.01657
2	ZT14 DIO fed	0.209497
3	ZT14 DIO fed	0.129857
4	ZT14 DIO fed	0.20166
5	ZT14 DIO fed	0.150205
1	ZT14 Ctrl fed	0.160985	0.252801	0.0362385
2	ZT14 Ctrl fed	0.170755
3	ZT14 Ctrl fed	0.335643
4	ZT14 Ctrl fed	0.34748
5	ZT14 Ctrl fed	0.220676
6	ZT14 Ctrl fed	0.281265
GRBS4
Replicate	Treatment	Recovery %	Recovery % average	SEM
1	ZT14 DIO unfed	0.609205	0.439391	0.0606684
2	ZT14 DIO unfed	0.320856
3	ZT14 DIO unfed	0.283221
4	ZT14 DIO unfed	0.512278
5	ZT14 DIO unfed	0.471392
1	ZT14 Ctrl unfed	0.353553	0.751009	0.159638
2	ZT14 Ctrl unfed	0.721965
3	ZT14 Ctrl unfed	0.455335
4	ZT14 Ctrl unfed	1.07549
5	ZT14 Ctrl unfed	1.1487
1	ZT14 DIO fed	0.238159	0.251881	0.0092215
2	ZT14 DIO fed	0.271684
3	ZT14 DIO fed	0.241484
4	ZT14 DIO fed	0.276433
5	ZT14 DIO fed	0.231647
1	ZT14 Ctrl fed	0.22688	0.343318	0.039709
2	ZT14 Ctrl fed	0.252613
3	ZT14 Ctrl fed	0.458502
4	ZT14 Ctrl fed	0.373712
5	ZT14 Ctrl fed	0.346277
6	ZT14 Ctrl fed	0.401925
GRBS5
Replicate	Treatment	Recovery %	Recovery % average	SEM
1	ZT14 DIO unfed	0.933033	0.521749	0.120054
2	ZT14 DIO unfed	0.284204
3	ZT14 DIO unfed	0.319746
4	ZT14 DIO unfed	0.639493
5	ZT14 DIO unfed	0.432269
1	ZT14 Ctrl unfed	0.646176	0.986297	0.17984
2	ZT14 Ctrl unfed	0.939523
3	ZT14 Ctrl unfed	0.550953
4	ZT14 Ctrl unfed	1.42405
5	ZT14 Ctrl unfed	1.37078
1	ZT14 DIO fed	0.256139	0.281893	0.0296563
2	ZT14 DIO fed	0.384219
3	ZT14 DIO fed	0.20166
4	ZT14 DIO fed	0.286181
5	ZT14 DIO fed	0.281265
1	ZT14 Ctrl fed	0.269807	0.366216	0.0397641
2	ZT14 Ctrl fed	0.285191
3	ZT14 Ctrl fed	0.444421
4	ZT14 Ctrl fed	0.494828
5	ZT14 Ctrl fed	0.368567
6	ZT14 Ctrl fed	0.334482
GRBS6
Replicate	Treatment	Recovery %	Recovery % average	SEM
1	ZT14 DIO unfed	2.73208	1.73869	0.301261
2	ZT14 DIO unfed	1.3333
3	ZT14 DIO unfed	1.14472
4	ZT14 DIO unfed	2.13613
5	ZT14 DIO unfed	1.34723
1	ZT14 Ctrl unfed	1.58008	2.14973	0.640666
2	ZT14 Ctrl unfed	2.2974
3	ZT14 Ctrl unfed	0.0416656
4	ZT14 Ctrl unfed	3.74509
5	ZT14 Ctrl unfed	3.08442
1	ZT14 DIO fed	1.39959	0.900479	0.168205
2	ZT14 DIO fed	0.812252
3	ZT14 DIO fed	0.464902
4	ZT14 DIO fed	1.15669
5	ZT14 DIO fed	0.668964
1	ZT14 Ctrl fed	0.917004	1.13408	0.147056
2	ZT14 Ctrl fed	1.12506
3	ZT14 Ctrl fed	1.72907
4	ZT14 Ctrl fed	1.06069
5	ZT14 Ctrl fed	1.30134
6	ZT14 Ctrl fed	0.671286
GRBS7
Replicate	Treatment	Recovery %	Recovery % average	SEM
1	ZT14 DIO unfed	0.235696	0.194899	0.031271
2	ZT14 DIO unfed	0.127185
3	ZT14 DIO unfed	0.116226
4	ZT14 DIO unfed	0.275476
5	ZT14 DIO unfed	0.219912
1	ZT14 Ctrl unfed	0.25349	0.391754	0.0500402
2	ZT14 Ctrl unfed	0.389582
3	ZT14 Ctrl unfed	0.313166
4	ZT14 Ctrl unfed	0.481297
5	ZT14 Ctrl unfed	0.521233
1	ZT14 DIO fed	0.116629	0.1284	0.0103997
2	ZT14 DIO fed	0.11908
3	ZT14 DIO fed	0.101884
4	ZT14 DIO fed	0.145088
5	ZT14 DIO fed	0.15932
1	ZT14 Ctrl fed	0.122004	0.148519	0.00815315
2	ZT14 Ctrl fed	0.153893
3	ZT14 Ctrl fed	0.166086
4	ZT14 Ctrl fed	0.156041
5	ZT14 Ctrl fed	0.163232
6	ZT14 Ctrl fed	0.129857
ctrl
Replicate	Treatment	Recovery %	Recovery % average	SEM
1	ZT14 DIO unfed	0.0629347	0.0538691	0.00440498
2	ZT14 DIO unfed	0.0529216
3	ZT14 DIO unfed	0.0423939
4	ZT14 DIO unfed	0.0463914
5	ZT14 DIO unfed	0.0647041
1	ZT14 Ctrl unfed	0.046714	0.0553761	0.0035268
2	ZT14 Ctrl unfed	0.0520124
3	ZT14 Ctrl unfed	0.0516531
4	ZT14 Ctrl unfed	0.0597466
5	ZT14 Ctrl unfed	0.0667541
1	ZT14 DIO fed	0.0441942	0.0520572	0.00683536
2	ZT14 DIO fed	0.0791098
3	ZT14 DIO fed	0.0459115
4	ZT14 DIO fed	0.0485293
5	ZT14 DIO fed	0.0425411
1	ZT14 Ctrl fed	0.0455944	0.0609576	0.00535966
2	ZT14 Ctrl fed	0.0575117
3	ZT14 Ctrl fed	0.052556
4	ZT14 Ctrl fed	0.0686308
5	ZT14 Ctrl fed	0.0620683
6	ZT14 Ctrl fed	0.0793844

## Sheet: FigS9B
FOXO#1
Replicate	Treatment	Recovery %	Recovery % average	SEM
1	ZT14 DIO unfed	0.0546713	0.035483	0.00857247
2	ZT14 DIO unfed	0.0123181
3	ZT14 DIO unfed	0.0254168
4	ZT14 DIO unfed	0.0289946
5	ZT14 DIO unfed	0.0560139
1	ZT14 Ctrl unfed	0.0721392	0.0882937	0.0116013
2	ZT14 Ctrl unfed	0.119239
3	ZT14 Ctrl unfed	0.0903663
4	ZT14 Ctrl unfed	0.0541058
5	ZT14 Ctrl unfed	0.105618
1	ZT14 DIO fed	0.0295014	0.0246152	0.00174577
2	ZT14 DIO fed	0.0203607
3	ZT14 DIO fed	0.0208607
4	ZT14 DIO fed	0.0262221
5	ZT14 DIO fed	0.0261314
1	ZT14 Ctrl fed	0.024213	0.0232861	0.0024432
2	ZT14 Ctrl fed	0.0329616
3	ZT14 Ctrl fed	0.0162539
4	ZT14 Ctrl fed	0.0208607
5	ZT14 Ctrl fed	0.0264962
6	ZT14 Ctrl fed	0.0189314
FOXO#2
Replicate	Treatment	Recovery %	Recovery % average	SEM
1	ZT14 DIO unfed	0.0630189	0.0397721	0.0101146
2	ZT14 DIO unfed	0.0113744
3	ZT14 DIO unfed	0.0267731
4	ZT14 DIO unfed	0.0353273
5	ZT14 DIO unfed	0.0623671
1	ZT14 Ctrl unfed	0.0728932	0.094041	0.0133975
2	ZT14 Ctrl unfed	0.130031
3	ZT14 Ctrl unfed	0.0929068
4	ZT14 Ctrl unfed	0.0575886
5	ZT14 Ctrl unfed	0.116785
1	ZT14 DIO fed	0.0390625	0.0311993	0.00330785
2	ZT14 DIO fed	0.0386585
3	ZT14 DIO fed	0.0241293
4	ZT14 DIO fed	0.0241293
5	ZT14 DIO fed	0.0300171
1	ZT14 Ctrl fed	0.0283979	0.0310496	0.00312286
2	ZT14 Ctrl fed	0.0265882
3	ZT14 Ctrl fed	0.0236327
4	ZT14 Ctrl fed	0.0320602
5	ZT14 Ctrl fed	0.0454974
6	ZT14 Ctrl fed	0.0301213
FOXO#3
Replicate	Treatment	Recovery %	Recovery % average	SEM
1	ZT14 DIO unfed	0.0684848	0.0509007	0.0118608
2	ZT14 DIO unfed	0.0123181
3	ZT14 DIO unfed	0.0430432
4	ZT14 DIO unfed	0.0489322
5	ZT14 DIO unfed	0.0817254
1	ZT14 Ctrl unfed	0.0922651	0.125949	0.0164916
2	ZT14 Ctrl unfed	0.174576
3	ZT14 Ctrl unfed	0.130935
4	ZT14 Ctrl unfed	0.0866851
5	ZT14 Ctrl unfed	0.145282
1	ZT14 DIO fed	0.0447158	0.0334787	0.00329705
2	ZT14 DIO fed	0.0315094
3	ZT14 DIO fed	0.0316188
4	ZT14 DIO fed	0.0244661
5	ZT14 DIO fed	0.0350833
1	ZT14 Ctrl fed	0.0305418	0.0344149	0.0025313
2	ZT14 Ctrl fed	0.0282997
3	ZT14 Ctrl fed	0.0314004
4	ZT14 Ctrl fed	0.0376013
5	ZT14 Ctrl fed	0.0333061
6	ZT14 Ctrl fed	0.04534
FOXO#4
Replicate	Treatment	Recovery %	Recovery % average	SEM
1	ZT14 DIO unfed	0.0903663	0.0878315	0.0263366
2	ZT14 DIO unfed	0.0235509
3	ZT14 DIO unfed	0.0654677
4	ZT14 DIO unfed	0.0765172
5	ZT14 DIO unfed	0.183255
1	ZT14 Ctrl unfed	0.120904	0.196159	0.0336639
2	ZT14 Ctrl unfed	0.309268
3	ZT14 Ctrl unfed	0.182621
4	ZT14 Ctrl unfed	0.14082
5	ZT14 Ctrl unfed	0.227183
1	ZT14 DIO fed	0.0612956	0.0545202	0.00529471
2	ZT14 DIO fed	0.0692006
3	ZT14 DIO fed	0.0571908
4	ZT14 DIO fed	0.0417213
5	ZT14 DIO fed	0.0431926
1	ZT14 Ctrl fed	0.0303308	0.0442751	0.00576266
2	ZT14 Ctrl fed	0.0441002
3	ZT14 Ctrl fed	0.0253289
4	ZT14 Ctrl fed	0.0573894
5	ZT14 Ctrl fed	0.0482585
6	ZT14 Ctrl fed	0.0602426
FOXO#5
Replicate	Treatment	Recovery %	Recovery % average	SEM
1	ZT14 DIO unfed	0.0916277	0.0804099	0.021699
2	ZT14 DIO unfed	0.0321715
3	ZT14 DIO unfed	0.0492726
4	ZT14 DIO unfed	0.0716409
5	ZT14 DIO unfed	0.157337
1	ZT14 Ctrl unfed	0.0891222	0.109107	0.0169
2	ZT14 Ctrl unfed	0.132763
3	ZT14 Ctrl unfed	0.158981
4	ZT14 Ctrl unfed	0.0619363
5	ZT14 Ctrl unfed	0.10273
1	ZT14 DIO fed	0.0673083	0.0581376	0.00699311
2	ZT14 DIO fed	0.067542
3	ZT14 DIO fed	0.0414331
4	ZT14 DIO fed	0.0410046
5	ZT14 DIO fed	0.0734002
1	ZT14 Ctrl fed	0.052082	0.058286	0.00211046
2	ZT14 Ctrl fed	0.0517222
3	ZT14 Ctrl fed	0.0596195
4	ZT14 Ctrl fed	0.0621513
5	ZT14 Ctrl fed	0.0602426
6	ZT14 Ctrl fed	0.0638986
FOXO#6
Replicate	Treatment	Recovery %	Recovery % average	SEM
1	ZT14 DIO unfed	0.0524442	0.0467582	0.012093
2	ZT14 DIO unfed	0.0191293
3	ZT14 DIO unfed	0.0417213
4	ZT14 DIO unfed	0.0307542
5	ZT14 DIO unfed	0.0897421
1	ZT14 Ctrl unfed	0.0526263	0.074299	0.00978478
2	ZT14 Ctrl unfed	0.0985451
3	ZT14 Ctrl unfed	0.084023
4	ZT14 Ctrl unfed	0.0496153
5	ZT14 Ctrl unfed	0.0866851
1	ZT14 DIO fed	0.0487629	0.0344714	0.00415653
2	ZT14 DIO fed	0.0251539
3	ZT14 DIO fed	0.0319493
4	ZT14 DIO fed	0.0284965
5	ZT14 DIO fed	0.0379943
1	ZT14 Ctrl fed	0.0331908	0.0347023	0.00262967
2	ZT14 Ctrl fed	0.0340059
3	ZT14 Ctrl fed	0.0303308
4	ZT14 Ctrl fed	0.042598
5	ZT14 Ctrl fed	0.0418662
6	ZT14 Ctrl fed	0.0262221
FOXO#7
Replicate	Treatment	Recovery %	Recovery % average	SEM
1	ZT14 DIO unfed	0.0393342	0.0304423	0.00807348
2	ZT14 DIO unfed	0.0110633
3	ZT14 DIO unfed	0.0196671
4	ZT14 DIO unfed	0.0251539
5	ZT14 DIO unfed	0.056993
1	ZT14 Ctrl unfed	0.0590028	0.0592441	0.00811508
2	ZT14 Ctrl unfed	0.0692006
3	ZT14 Ctrl unfed	0.0689612
4	ZT14 Ctrl unfed	0.02791
5	ZT14 Ctrl unfed	0.0711461
1	ZT14 DIO fed	0.0381262	0.0283695	0.00408462
2	ZT14 DIO fed	0.0267731
3	ZT14 DIO fed	0.0224355
4	ZT14 DIO fed	0.0173001
5	ZT14 DIO fed	0.0372124
1	ZT14 Ctrl fed	0.0213729	0.0211347	0.00264951
2	ZT14 Ctrl fed	0.017725
3	ZT14 Ctrl fed	0.016538
4	ZT14 Ctrl fed	0.0291963
5	ZT14 Ctrl fed	0.0284965
6	ZT14 Ctrl fed	0.0134797
CTRL
Replicate	Treatment	Recovery %	Recovery % average	SEM
1	ZT14 DIO unfed	0.0148019	0.0180727	0.00322559
2	ZT14 DIO unfed	0.0127968
3	ZT14 DIO unfed	0.0157002
4	ZT14 DIO unfed	0.0163103
5	ZT14 DIO unfed	0.0307542
1	ZT14 Ctrl unfed	0.0293994	0.0276704	0.00379203
2	ZT14 Ctrl unfed	0.041577
3	ZT14 Ctrl unfed	0.0240458
4	ZT14 Ctrl unfed	0.0199416
5	ZT14 Ctrl unfed	0.0233883
1	ZT14 DIO fed	0.0284965	0.0246469	0.00187366
2	ZT14 DIO fed	0.0295014
3	ZT14 DIO fed	0.0203607
4	ZT14 DIO fed	0.0210787
5	ZT14 DIO fed	0.0237971
1	ZT14 Ctrl fed	0.0160858	0.0209005	0.00310304
2	ZT14 Ctrl fed	0.0252413
3	ZT14 Ctrl fed	0.00993633
4	ZT14 Ctrl fed	0.0225916
5	ZT14 Ctrl fed	0.0319493
6	ZT14 Ctrl fed	0.0195991
